# Supplementary material for: Viral N protein hijacks deaminase-containing RNA granules to enhance SARS-CoV-2 mutagenesis
Source: EMBO J. 2024 Nov 20;43(24):6444–68. doi: 10.1038/s44318-024-00314-y (PMC11649915; doi:10.1038/s44318-024-00314-y)
Supplement: Supplementary file 3 — Data Set EV1 [file 44318_2024_314_MOESM3_ESM.xlsx]

## Sheet: Legend
DATASET	Description
Dataset EV1	SNVs information of individuals from the SARS-CoV-2 virus

## Sheet: SARS-CoV-2 virus-1
CHR	POS	REF	READS	A	C	G	T
NC_045512.2	1	A	11	100	0	0	0
NC_045512.2	2	T	15	0	0	0	100
NC_045512.2	3	T	22	4.54545	0	0	95.4545
NC_045512.2	4	A	26	100	0	0	0
NC_045512.2	5	A	34	100	0	0	0
NC_045512.2	6	A	38	100	0	0	0
NC_045512.2	7	G	36	0	0	100	0
NC_045512.2	8	G	41	0	0	100	0
NC_045512.2	9	T	43	0	0	0	100
NC_045512.2	10	T	47	0	0	2.12766	97.8723
NC_045512.2	11	T	46	0	0	0	100
NC_045512.2	12	A	51	98.0392	0	0	1.96078
NC_045512.2	13	T	53	0	1.88679	0	98.1132
NC_045512.2	14	A	57	100	0	0	0
NC_045512.2	15	C	58	0	98.2759	1.72414	0
NC_045512.2	16	C	64	1.5625	98.4375	0	0
NC_045512.2	17	T	101	0	0	0	100
NC_045512.2	18	T	120	0	0	0	100
NC_045512.2	19	C	154	0	100	0	0
NC_045512.2	20	C	177	0	100	0	0
NC_045512.2	21	C	252	0.396825	99.6032	0	0
NC_045512.2	22	A	365	100	0	0	0
NC_045512.2	23	G	375	0	0	100	0
NC_045512.2	24	G	419	0	0	100	0
NC_045512.2	25	T	746	0	0	0	100
NC_045512.2	26	A	1030	100	0	0	0
NC_045512.2	27	A	1059	99.9056	0	0	0.0944287
NC_045512.2	28	C	1176	0	100	0	0
NC_045512.2	29	A	1533	100	0	0	0
NC_045512.2	30	A	1762	100	0	0	0
NC_045512.2	31	A	1780	100	0	0	0
NC_045512.2	32	C	1881	0.0531632	99.9468	0	0
NC_045512.2	33	C	1995	0	99.9499	0	0.0501253
NC_045512.2	34	A	2179	100	0	0	0
NC_045512.2	35	A	2287	100	0	0	0
NC_045512.2	36	C	2508	0	99.9601	0.0398724	0
NC_045512.2	37	C	3121	0	99.968	0	0.032041
NC_045512.2	38	A	3227	100	0	0	0
NC_045512.2	39	A	3273	100	0	0	0
NC_045512.2	40	C	3534	0	100	0	0
NC_045512.2	41	T	3904	0	0.0256148	0	99.9744
NC_045512.2	42	T	4071	0	0	0	100
NC_045512.2	43	T	4399	0.0227324	0.0227324	0	99.9545
NC_045512.2	44	C	4538	0.0220361	99.9339	0	0.0440723
NC_045512.2	45	G	4583	0.0654593	0	99.9127	0.0218198
NC_045512.2	46	A	4585	99.9782	0	0.0218103	0
NC_045512.2	47	T	4634	0.0215796	0.0431593	0	99.9353
NC_045512.2	48	C	4726	0.0211595	99.9577	0	0.0211595
NC_045512.2	49	T	4697	0	0.0851607	0	99.9148
NC_045512.2	50	C	4795	0	99.9791	0	0.0208551
NC_045512.2	51	T	4521	0	0	0	100
NC_045512.2	52	T	4883	0	0.0614376	0.0204792	99.9181
NC_045512.2	53	G	5101	0	0	100	0
NC_045512.2	54	T	5110	0	0.0391389	0	99.9609
NC_045512.2	55	A	5176	99.942	0	0	0.0579598
NC_045512.2	56	G	5181	0	0	100	0
NC_045512.2	57	A	5263	100	0	0	0
NC_045512.2	58	T	5276	0	0.0189538	0	99.981
NC_045512.2	59	C	5366	0	100	0	0
NC_045512.2	60	T	5391	0	0.0741977	0	99.9258
NC_045512.2	61	G	5401	0	0	99.963	0.0185151
NC_045512.2	62	T	5318	0	0	0	100
NC_045512.2	63	T	5395	0	0.0370714	0	99.9444
NC_045512.2	64	C	5470	0	99.9086	0	0.0914077
NC_045512.2	65	T	5526	0	0.0180963	0	99.9819
NC_045512.2	66	C	2934	0	99.9659	0.0340832	0
NC_045512.2	67	T	2951	0	0	0	100
NC_045512.2	68	A	2957	99.9662	0	0	0.0338181
NC_045512.2	69	A	2986	99.9665	0	0	0.0334896
NC_045512.2	70	A	2977	99.7313	0.201545	0.0671817	0
NC_045512.2	71	C	3128	0.383632	99.1368	0.223785	0.255754
NC_045512.2	72	G	3174	0.409578	0	99.5589	0.031506
NC_045512.2	73	A	3162	99.9051	0	0.0632511	0.0316256
NC_045512.2	74	A	3176	99.3703	0.598237	0	0.0314861
NC_045512.2	75	C	3161	0.0316356	99.2724	0	0.632711
NC_045512.2	76	T	3127	0.351775	0.0639591	0.0639591	99.5203
NC_045512.2	77	T	3192	1.62907	0.0626566	0	98.3083
NC_045512.2	78	T	3284	19.7929	0.395859	0.517661	79.2631
NC_045512.2	79	A	3349	82.1738	0.0298597	0.0597193	17.7366
NC_045512.2	80	A	3363	80.1368	0.208147	17.7223	1.9328
NC_045512.2	81	A	3338	81.5458	0.0599161	0.449371	17.9449
NC_045512.2	82	A	3400	98.0588	0.0882353	0	1.82353
NC_045512.2	83	T	3423	0.233713	17.6453	0.0292141	82.0917
NC_045512.2	84	C	2773	0.54093	99.2788	0	0.18031
NC_045512.2	85	T	2785	0.0359066	0	0.43088	99.5332
NC_045512.2	86	G	2768	0.180636	0.0361272	99.7832	0
NC_045512.2	87	T	2794	0	0	0.178955	99.821
NC_045512.2	88	G	2834	0	0	100	0
NC_045512.2	89	T	2805	0	0.0356506	0	99.9643
NC_045512.2	90	G	2845	0.0351494	0	99.9297	0.0351494
NC_045512.2	91	G	2842	0.0351865	0	99.9648	0
NC_045512.2	92	C	2896	0	99.9655	0	0.0345304
NC_045512.2	93	T	3008	0	0.0332447	0	99.9668
NC_045512.2	94	G	3058	0	0	100	0
NC_045512.2	95	T	3064	0	0	0	100
NC_045512.2	96	C	3119	0	100	0	0
NC_045512.2	97	A	3104	100	0	0	0
NC_045512.2	98	C	3225	0	100	0	0
NC_045512.2	99	T	3223	0	0	0	100
NC_045512.2	100	C	3365	0	100	0	0
NC_045512.2	101	G	3346	0.0298864	0	99.9701	0
NC_045512.2	102	G	3377	0.0592242	0	99.9408	0
NC_045512.2	103	C	3440	0.0290698	99.9419	0	0.0290698
NC_045512.2	104	T	3429	0	0.029163	0	99.9708
NC_045512.2	105	G	3502	0.0285551	0	99.9714	0
NC_045512.2	106	C	3530	0.0283286	99.9717	0	0
NC_045512.2	107	A	3512	99.9715	0	0	0.0284738
NC_045512.2	108	T	3549	0	0	0	100
NC_045512.2	109	G	3645	0	0	100	0
NC_045512.2	110	C	3657	0	100	0	0
NC_045512.2	111	T	3129	0	0.0319591	0	99.968
NC_045512.2	112	T	3429	0	0	0	100
NC_045512.2	113	A	3482	100	0	0	0
NC_045512.2	114	G	3789	0	0	100	0
NC_045512.2	115	T	3773	0	0	0	100
NC_045512.2	116	G	3832	0.026096	0	99.9739	0
NC_045512.2	117	C	3861	0	99.9223	0	0.0777001
NC_045512.2	118	A	3881	100	0	0	0
NC_045512.2	119	C	3936	0	100	0	0
NC_045512.2	120	T	3934	0	0.0254194	0	99.9746
NC_045512.2	121	C	3981	0	100	0	0
NC_045512.2	122	A	3946	100	0	0	0
NC_045512.2	123	C	4024	0	99.9503	0	0.0497018
NC_045512.2	124	G	3987	0.0752445	0.0250815	99.8997	0
NC_045512.2	125	C	4041	0	99.9753	0	0.0247463
NC_045512.2	126	A	4064	100	0	0	0
NC_045512.2	127	G	4085	0	0	100	0
NC_045512.2	128	T	4075	0	0	0	100
NC_045512.2	129	A	3938	100	0	0	0
NC_045512.2	130	T	3970	0	0.0251889	0	99.9748
NC_045512.2	131	A	4056	100	0	0	0
NC_045512.2	132	A	4081	100	0	0	0
NC_045512.2	133	T	4032	0	0	0	100
NC_045512.2	134	T	4139	0.0483209	0	0	99.9275
NC_045512.2	135	A	4144	99.8793	0	0	0.120656
NC_045512.2	136	A	4200	100	0	0	0
NC_045512.2	137	T	4223	0	0	0	100
NC_045512.2	138	A	4263	99.9765	0	0	0.0234577
NC_045512.2	139	A	4226	100	0	0	0
NC_045512.2	140	C	4331	0	99.9769	0	0.0230894
NC_045512.2	141	T	4300	0	0.0465116	0	99.9535
NC_045512.2	142	A	4357	99.9541	0.0459031	0	0
NC_045512.2	143	A	4508	99.9556	0.0221828	0.0221828	0
NC_045512.2	144	T	4590	0	0.0217865	0	99.9782
NC_045512.2	145	T	4578	0	0	0	100
NC_045512.2	146	A	4771	99.9581	0	0	0.0419199
NC_045512.2	147	C	4879	0	99.9795	0	0.020496
NC_045512.2	148	T	4893	0.0408747	0	0	99.9591
NC_045512.2	149	G	5035	0	0	99.9801	0.019861
NC_045512.2	150	T	5075	0	0.0197044	0	99.9803
NC_045512.2	151	C	5269	0	99.981	0	0.0189789
NC_045512.2	152	G	5281	0.0189358	0	99.9811	0
NC_045512.2	153	T	5230	0	0.0382409	0	99.9618
NC_045512.2	154	T	5389	0	0.0185563	0	99.9814
NC_045512.2	155	G	5345	0	0	100	0
NC_045512.2	156	A	5217	100	0	0	0
NC_045512.2	157	C	5536	0	99.8374	0	0.162572
NC_045512.2	158	A	5520	99.9638	0	0.0181159	0.0181159
NC_045512.2	159	G	5536	0	0	100	0
NC_045512.2	160	G	5734	0	0	99.9651	0.0174398
NC_045512.2	161	A	5788	100	0	0	0
NC_045512.2	162	C	5818	0	100	0	0
NC_045512.2	163	A	5515	99.9819	0	0	0.0181324
NC_045512.2	164	C	5918	0	99.9831	0	0.0168976
NC_045512.2	165	G	5928	0	0	100	0
NC_045512.2	166	A	5968	100	0	0	0
NC_045512.2	167	G	6008	0	0	100	0
NC_045512.2	168	T	5996	0	0	0	100
NC_045512.2	169	A	6029	100	0	0	0
NC_045512.2	170	A	6046	100	0	0	0
NC_045512.2	171	C	6181	0	99.9838	0.0161786	0
NC_045512.2	172	T	6143	0	0.0162787	0	99.9837
NC_045512.2	173	C	6265	0.0159617	99.9362	0	0.0478851
NC_045512.2	174	G	6333	0	0	100	0
NC_045512.2	175	T	6183	0	0	0.0323468	99.9677
NC_045512.2	176	C	6222	0	100	0	0
NC_045512.2	177	T	6095	0	0.0656276	0	99.9344
NC_045512.2	178	A	6061	99.9835	0	0.0164989	0
NC_045512.2	179	T	6178	0	0.0485594	0.0161865	99.9353
NC_045512.2	180	C	6075	0	99.9671	0	0.0329218
NC_045512.2	181	T	5943	0.0168265	0.033653	0	99.9495
NC_045512.2	182	T	6154	0	0	0	100
NC_045512.2	183	C	6121	0	100	0	0
NC_045512.2	184	T	6083	0	0	0	100
NC_045512.2	185	G	6121	0.0163372	0.0326744	99.9183	0.0326744
NC_045512.2	186	C	6089	0	99.8686	0	0.131384
NC_045512.2	187	A	6016	99.9668	0	0.0332447	0
NC_045512.2	188	G	5975	0	0.0167364	99.9665	0.0167364
NC_045512.2	189	G	6175	0.0161943	0	99.9838	0
NC_045512.2	190	C	6211	0	100	0	0
NC_045512.2	191	T	5997	0	0.016675	0	99.9833
NC_045512.2	192	G	6031	0	0.033162	99.9668	0
NC_045512.2	193	C	5991	0	99.9833	0	0.0166917
NC_045512.2	194	T	5468	0	0	0	100
NC_045512.2	195	T	5814	0	0	0	100
NC_045512.2	196	A	5988	99.9666	0	0	0.0334001
NC_045512.2	197	C	6154	0	99.935	0	0.0649984
NC_045512.2	198	G	6283	0.015916	0	99.9841	0
NC_045512.2	199	G	6446	0.0155135	0	99.9535	0
NC_045512.2	200	T	5971	0	0	0.0167476	99.9833
NC_045512.2	201	T	6235	0	0.0160385	0	99.984
NC_045512.2	202	T	6477	0	0	0	100
NC_045512.2	203	C	6422	0	99.9221	0	0.0778574
NC_045512.2	204	G	6595	0.030326	0	99.9697	0
NC_045512.2	205	T	6651	0	0.0751767	0	99.9248
NC_045512.2	206	C	6627	0	100	0	0
NC_045512.2	207	C	6696	0	99.9552	0	0.0448029
NC_045512.2	208	G	6780	0.0147493	0	99.9853	0
NC_045512.2	209	T	6442	0	0.0155231	0	99.9845
NC_045512.2	210	G	6877	0	0	100	0
NC_045512.2	211	T	6456	0	0	0	100
NC_045512.2	212	T	6861	0.0291503	0	0	99.9708
NC_045512.2	213	G	6909	0.0868432	0	99.8842	0.0289477
NC_045512.2	214	C	6944	0	100	0	0
NC_045512.2	215	A	6843	99.9269	0	0.0730674	0
NC_045512.2	216	G	6948	0	0	100	0
NC_045512.2	217	C	6991	0	100	0	0
NC_045512.2	218	C	6995	0	99.9285	0	0.0714796
NC_045512.2	219	G	7075	0	0	100	0
NC_045512.2	220	A	7085	100	0	0	0
NC_045512.2	221	T	6914	0	0	0	100
NC_045512.2	222	C	7007	0	99.9715	0	0.0285429
NC_045512.2	223	A	6822	99.9853	0	0.0146585	0
NC_045512.2	224	T	6965	0	0	0	100
NC_045512.2	225	C	7075	0.0282686	99.9576	0	0.0141343
NC_045512.2	226	A	6897	99.9565	0	0.0289981	0.0144991
NC_045512.2	227	G	7039	0.0142066	0.0142066	99.9716	0
NC_045512.2	228	C	7182	0	99.9861	0	0.0139237
NC_045512.2	229	A	7021	99.9715	0	0.014243	0.014243
NC_045512.2	230	C	7148	0	100	0	0
NC_045512.2	231	A	6838	100	0	0	0
NC_045512.2	232	T	6766	0	0.0147798	0	99.9852
NC_045512.2	233	C	7260	0	99.9449	0	0.0275482
NC_045512.2	234	T	6794	0	0	0	100
NC_045512.2	235	A	7219	99.9723	0	0	0.0277047
NC_045512.2	236	G	7341	0	0	100	0
NC_045512.2	237	G	7526	0	0	99.9336	0.0265745
NC_045512.2	238	T	7375	0	0.0271186	0	99.9458
NC_045512.2	239	T	7437	0	0.0268926	0.0134463	99.9597
NC_045512.2	240	T	7563	0	0.0132223	0	99.9868
NC_045512.2	241	C	7564	0	99.9868	0	0.0132205
NC_045512.2	242	G	7627	0	0	100	0
NC_045512.2	243	T	7561	0	0.0793546	0	99.9206
NC_045512.2	244	C	7596	0	99.9605	0	0.0394945
NC_045512.2	245	C	7689	0	99.948	0.0260112	0.0130056
NC_045512.2	246	G	7607	0	0	99.9869	0.0131458
NC_045512.2	247	G	7717	0	0	99.9222	0.064792
NC_045512.2	248	G	7693	0.0129988	0	99.961	0.0129988
NC_045512.2	249	T	7385	0.013541	0.0270819	0	99.9594
NC_045512.2	250	G	7827	0.0127763	0	99.9872	0
NC_045512.2	251	T	7764	0	0	0	100
NC_045512.2	252	G	7816	0.0255885	0	99.9744	0
NC_045512.2	253	A	7731	99.9871	0	0.0129349	0
NC_045512.2	254	C	7929	0	100	0	0
NC_045512.2	255	C	8057	0	99.9752	0	0.0248231
NC_045512.2	256	G	8275	0.0483384	0	99.9033	0.0241692
NC_045512.2	257	A	8174	99.8899	0	0.0734035	0.0367017
NC_045512.2	258	A	7938	100	0	0	0
NC_045512.2	259	A	7943	99.9496	0.0251794	0.0251794	0
NC_045512.2	260	G	8194	0	0	100	0
NC_045512.2	261	G	8292	0.0120598	0	99.9879	0
NC_045512.2	262	T	8320	0	0.0240385	0	99.976
NC_045512.2	263	A	8170	99.951	0	0.0367197	0.0122399
NC_045512.2	264	A	8127	99.9754	0	0.0123047	0.0123047
NC_045512.2	265	G	8639	0	0	100	0
NC_045512.2	266	A	8469	99.9882	0	0.0118078	0
NC_045512.2	267	T	8605	0	0.0116212	0	99.9884
NC_045512.2	268	G	8641	0	0	100	0
NC_045512.2	269	G	8882	0	0	99.9662	0.0337762
NC_045512.2	270	A	8995	99.9555	0	0.0444691	0
NC_045512.2	271	G	9055	0.0110436	0	99.989	0
NC_045512.2	272	A	9013	100	0	0	0
NC_045512.2	273	G	9207	0	0	100	0
NC_045512.2	274	C	9178	0.0108956	99.9455	0	0.0435825
NC_045512.2	275	C	9297	0	99.9785	0	0.0215123
NC_045512.2	276	T	9200	0.0108696	0.0217391	0	99.9674
NC_045512.2	277	T	9248	0	0.0216263	0.0108131	99.9676
NC_045512.2	278	G	9476	0	0	100	0
NC_045512.2	279	T	9394	0	0.0212902	0	99.9574
NC_045512.2	280	C	9459	0	99.9789	0.0105719	0.0105719
NC_045512.2	281	C	9446	0	99.9894	0.0105865	0
NC_045512.2	282	C	9651	0	100	0	0
NC_045512.2	283	T	9448	0.0105843	0.0317528	0	99.9577
NC_045512.2	284	G	9570	0	0	100	0
NC_045512.2	285	G	9648	0	0	100	0
NC_045512.2	286	T	9507	0.0210371	0.0210371	0.0105186	99.9474
NC_045512.2	287	T	9515	0.0105097	0.0105097	0	99.979
NC_045512.2	288	T	9554	0.0104668	0.0104668	0	99.9791
NC_045512.2	289	C	9648	0	99.9896	0	0.0103648
NC_045512.2	290	A	9642	99.9793	0	0.0207426	0
NC_045512.2	291	A	9454	100	0	0	0
NC_045512.2	292	C	9605	0	99.9896	0	0.0104112
NC_045512.2	293	G	9515	0.0105097	0	99.9895	0
NC_045512.2	294	A	9632	100	0	0	0
NC_045512.2	295	G	9691	0	0	99.9794	0.0103189
NC_045512.2	296	A	9713	99.9691	0.0102955	0.020591	0
NC_045512.2	297	A	9481	99.9895	0	0	0.0105474
NC_045512.2	298	A	9448	99.9788	0	0	0
NC_045512.2	299	A	9282	99.9677	0	0	0
NC_045512.2	300	C	9632	0.0415282	99.9377	0	0.0207641
NC_045512.2	301	A	9244	99.9784	0	0.0108178	0.0108178
NC_045512.2	302	C	9475	0.0211082	99.9367	0	0.0422164
NC_045512.2	303	A	8915	99.9663	0	0.0224341	0.011217
NC_045512.2	304	C	9322	0	99.9678	0	0.0321819
NC_045512.2	305	G	9315	0.0107354	0.0107354	99.9678	0.0107354
NC_045512.2	306	T	9323	0	0.0429046	0	99.9571
NC_045512.2	307	C	9368	0	100	0	0
NC_045512.2	308	C	9329	0	99.9893	0	0.0107193
NC_045512.2	309	A	9224	99.9783	0	0.0216826	0
NC_045512.2	310	A	8964	100	0	0	0
NC_045512.2	311	C	9263	0	99.9784	0	0.0215913
NC_045512.2	312	T	9146	0	0.0328012	0	99.9672
NC_045512.2	313	C	9273	0	99.8922	0	0.043136
NC_045512.2	314	A	9072	99.8787	0.0110229	0.0110229	0
NC_045512.2	315	G	9229	0.0108354	0.0108354	99.8808	0.0108354
NC_045512.2	316	T	8781	0.0113882	0	0.0341647	99.9544
NC_045512.2	317	T	8815	0	0.0113443	0	99.9773
NC_045512.2	318	T	9099	0.0439609	0	0	99.956
NC_045512.2	319	G	9195	0.0326264	0	99.9565	0.0108755
NC_045512.2	320	C	9145	0.0109349	99.9344	0	0.0437397
NC_045512.2	321	C	9118	0	99.9781	0	0.0219346
NC_045512.2	322	T	9090	0.0110011	0	0.0110011	99.978
NC_045512.2	323	G	9104	0	0.0109842	99.8243	0
NC_045512.2	324	T	8746	0.0114338	0.0114338	0.0114338	99.9657
NC_045512.2	325	T	8732	0.0229043	0.0343564	0	99.9427
NC_045512.2	326	T	8920	0.0112108	0.0112108	0	99.9776
NC_045512.2	327	T	9199	0.0108707	0.0326122	0	99.9239
NC_045512.2	328	A	9171	99.9564	0	0.0109039	0.0327118
NC_045512.2	329	C	9183	0	99.9782	0	0.0217794
NC_045512.2	330	A	9095	99.934	0	0.0549753	0.0109951
NC_045512.2	331	G	9254	0.0108061	0.0324184	99.9352	0.0216123
NC_045512.2	332	G	9238	0.0216497	0.0108249	99.9675	0
NC_045512.2	333	T	8783	0	0	0	100
NC_045512.2	334	T	9345	0	0.0321027	0	99.9679
NC_045512.2	335	C	9404	0	99.9681	0	0.0319013
NC_045512.2	336	G	9311	0.02148	0	99.9785	0
NC_045512.2	337	C	9496	0	99.9789	0	0.0210615
NC_045512.2	338	G	9532	0	0	100	0
NC_045512.2	339	A	9221	99.9675	0	0.0108448	0.0216896
NC_045512.2	340	C	9494	0	100	0	0
NC_045512.2	341	G	9473	0.0105563	0	99.9894	0
NC_045512.2	342	T	9338	0.0107089	0	0	99.9786
NC_045512.2	343	G	9430	0	0.0212089	99.9682	0.0106045
NC_045512.2	344	C	9425	0	99.9469	0	0.0424403
NC_045512.2	345	T	9258	0	0.0324044	0	99.9676
NC_045512.2	346	C	9505	0	99.9895	0	0.0105208
NC_045512.2	347	G	9447	0.0317561	0.0105854	99.9577	0
NC_045512.2	348	T	9266	0	0	0.0107921	99.9892
NC_045512.2	349	A	9258	99.9784	0.0108015	0.0108015	0
NC_045512.2	350	C	9361	0	99.9466	0	0.0534131
NC_045512.2	351	G	9316	0.0429369	0	99.9463	0.0107342
NC_045512.2	352	T	9032	0	0.0221435	0	99.9779
NC_045512.2	353	G	9491	0.0210726	0.0105363	99.9579	0
NC_045512.2	354	G	9342	0.0428174	0.032113	99.9251	0
NC_045512.2	355	C	9171	0	99.9346	0	0.0327118
NC_045512.2	356	T	8404	0.0356973	0.0237982	0	99.9405
NC_045512.2	357	T	8556	0	0.0467508	0	99.9532
NC_045512.2	358	T	9048	0	0.0331565	0	99.9668
NC_045512.2	359	G	9400	0	0.0106383	99.9894	0
NC_045512.2	360	G	9385	0	0	99.9787	0.0106553
NC_045512.2	361	A	9369	99.9466	0	0.0320205	0.021347
NC_045512.2	362	G	9294	0.0107596	0	99.9892	0
NC_045512.2	363	A	9255	99.9892	0	0	0.010805
NC_045512.2	364	C	9388	0.0213038	99.968	0	0.0106519
NC_045512.2	365	T	9319	0.0214615	0.0536538	0	99.9249
NC_045512.2	366	C	9291	0.0215262	99.9785	0	0
NC_045512.2	367	C	9123	0	99.9013	0	0.0986518
NC_045512.2	368	G	9264	0.0323834	0	99.9676	0
NC_045512.2	369	T	8263	0	0.0121021	0	99.9879
NC_045512.2	370	G	9240	0	0	99.9892	0.0108225
NC_045512.2	371	G	9302	0	0	99.9892	0.0107504
NC_045512.2	372	A	9250	99.9351	0	0	0.0648649
NC_045512.2	373	G	9321	0	0	100	0
NC_045512.2	374	G	9402	0	0.010636	99.9894	0
NC_045512.2	375	A	9305	100	0	0	0
NC_045512.2	376	G	9209	0	0	99.9783	0.0217179
NC_045512.2	377	G	9454	0	0	99.9894	0.0105775
NC_045512.2	378	T	9329	0	0.0107193	0	99.9893
NC_045512.2	379	C	9106	0	99.989	0	0.0109818
NC_045512.2	380	T	9308	0.0107434	0.0214869	0.0107434	99.9463
NC_045512.2	381	T	9446	0	0.021173	0	99.9788
NC_045512.2	382	A	9406	99.9894	0	0.0106315	0
NC_045512.2	383	T	9461	0	0	0	100
NC_045512.2	384	C	9553	0	99.9163	0	0.0418717
NC_045512.2	385	A	9471	99.9789	0	0	0.0105585
NC_045512.2	386	G	9558	0.0104624	0.0104624	99.9791	0
NC_045512.2	387	A	9388	100	0	0	0
NC_045512.2	388	G	9534	0.0104888	0.0104888	99.979	0
NC_045512.2	389	G	9537	0.0419419	0.020971	99.9371	0
NC_045512.2	390	C	9678	0	100	0	0
NC_045512.2	391	A	9586	99.9896	0	0	0.0104319
NC_045512.2	392	C	9680	0	99.969	0	0.0309917
NC_045512.2	393	G	9812	0.0407664	0.0101916	99.949	0
NC_045512.2	394	T	9612	0	0.031211	0	99.9688
NC_045512.2	395	C	9938	0	99.9799	0	0
NC_045512.2	396	A	10039	99.99	0	0	0.00996115
NC_045512.2	397	A	10049	99.9502	0.0199025	0.0199025	0.00995124
NC_045512.2	398	C	10128	0	99.9704	0	0.0296209
NC_045512.2	399	A	9957	100	0	0	0
NC_045512.2	400	T	9570	0	0.0104493	0	99.9896
NC_045512.2	401	C	10076	0	99.9802	0	0.0198491
NC_045512.2	402	T	9799	0	0	0	100
NC_045512.2	403	T	10029	0	0	0	99.9801
NC_045512.2	404	A	10153	99.9803	0	0	0.0196986
NC_045512.2	405	A	9599	100	0	0	0
NC_045512.2	406	A	9628	100	0	0	0
NC_045512.2	407	G	9993	0.010007	0.010007	99.98	0
NC_045512.2	408	A	9079	99.989	0.0110144	0	0
NC_045512.2	409	T	9842	0	0.0304816	0	99.9695
NC_045512.2	410	G	10122	0.00987947	0.00987947	99.9802	0
NC_045512.2	411	G	9981	0.0801523	0	99.9098	0.010019
NC_045512.2	412	C	10208	0.00979624	99.9608	0	0.0293887
NC_045512.2	413	A	9841	99.9898	0.0101616	0	0
NC_045512.2	414	C	9999	0	99.98	0.010001	0.010001
NC_045512.2	415	T	9803	0	0.010201	0.0204019	99.949
NC_045512.2	416	T	9848	0.0101543	0.0203087	0	99.9695
NC_045512.2	417	G	10087	0	0.00991375	99.9901	0
NC_045512.2	418	T	9639	0	0.0103745	0.020749	99.9585
NC_045512.2	419	G	9889	0.0101122	0	99.9899	0
NC_045512.2	420	G	9781	0	0	100	0
NC_045512.2	421	C	9519	0	99.937	0	0.0525265
NC_045512.2	422	T	9148	0	0.0546568	0	99.8142
NC_045512.2	423	T	9241	0.0108213	0.0216427	0	99.9675
NC_045512.2	424	A	9720	99.9794	0	0.0102881	0.0102881
NC_045512.2	425	G	9654	0	0.0103584	99.9896	0
NC_045512.2	426	T	9622	0.0207857	0.0103928	0	99.9688
NC_045512.2	427	A	9718	99.9588	0	0.0308705	0.0102902
NC_045512.2	428	G	9446	0	0.042346	99.9577	0
NC_045512.2	429	A	9538	99.9895	0	0.0104844	0
NC_045512.2	430	A	9432	99.947	0	0.0424088	0.0106022
NC_045512.2	431	G	9576	0	0	99.9582	0.0313283
NC_045512.2	432	T	9459	0	0.0211439	0	99.9789
NC_045512.2	433	T	9601	0	0	0.0208312	99.9792
NC_045512.2	434	G	9768	0.020475	0	99.7543	0.0102375
NC_045512.2	435	A	9662	99.969	0	0.0310495	0
NC_045512.2	436	A	9623	99.9065	0	0.0727424	0
NC_045512.2	437	A	9371	99.968	0	0.0213424	0.0106712
NC_045512.2	438	A	9511	100	0	0	0
NC_045512.2	439	A	8823	99.8073	0	0.0566701	0
NC_045512.2	440	G	9699	0	0	100	0
NC_045512.2	441	G	9705	0.0309119	0	99.9691	0
NC_045512.2	442	C	9712	0	99.9588	0	0.0411862
NC_045512.2	443	G	9874	0	0	99.0379	0
NC_045512.2	444	T	8825	0	0	0.0113314	99.9773
NC_045512.2	445	T	9125	0	0	0	100
NC_045512.2	446	T	9016	0.0221828	0.0221828	0	99.9556
NC_045512.2	447	T	9458	0	0.0211461	0	99.9154
NC_045512.2	448	G	9573	0	0.010446	99.9791	0.010446
NC_045512.2	449	C	9512	0	99.9685	0	0.0315391
NC_045512.2	450	C	9571	0	99.9478	0	0.0417929
NC_045512.2	451	T	9566	0.0209074	0	0	99.9791
NC_045512.2	452	C	9567	0	99.9477	0.0104526	0.0313578
NC_045512.2	453	A	9490	99.9789	0	0	0.0210748
NC_045512.2	454	A	9395	100	0	0	0
NC_045512.2	455	C	9545	0	99.9686	0.0104767	0.0209534
NC_045512.2	456	T	9570	0.0208986	0	0.0104493	99.9687
NC_045512.2	457	T	9438	0	0.0105955	0.0105955	99.9788
NC_045512.2	458	G	9579	0	0	100	0
NC_045512.2	459	A	9514	99.979	0	0.0105108	0.0105108
NC_045512.2	460	A	9589	99.9896	0	0.0104286	0
NC_045512.2	461	C	9523	0	99.9685	0	0.0315027
NC_045512.2	462	A	9536	99.979	0	0.0104866	0.0104866
NC_045512.2	463	G	9460	0.0211416	0	99.9789	0
NC_045512.2	464	C	9403	0	99.9681	0	0.0319047
NC_045512.2	465	C	9334	0.0107135	99.9464	0	0.0428541
NC_045512.2	466	C	9298	0	100	0	0
NC_045512.2	467	T	9286	0	0.0107689	0	99.9892
NC_045512.2	468	A	8958	99.9553	0	0.0223264	0.0111632
NC_045512.2	469	T	9204	0	0	0	99.9891
NC_045512.2	470	G	9338	0	0.0214179	99.9786	0
NC_045512.2	471	T	9297	0	0.0107562	0	99.9892
NC_045512.2	472	G	9392	0.0212947	0	99.9681	0.0106474
NC_045512.2	473	T	8978	0	0.0222767	0.0111383	99.9666
NC_045512.2	474	T	9323	0	0.0429046	0	99.9571
NC_045512.2	475	C	9265	0	99.9892	0	0.0107933
NC_045512.2	476	A	9156	99.9563	0	0	0.0436872
NC_045512.2	477	T	8958	0	0.0223264	0	99.9777
NC_045512.2	478	C	9197	0	99.9456	0	0.0326193
NC_045512.2	479	A	9138	99.9891	0	0	0.0109433
NC_045512.2	480	A	9135	99.9781	0	0.0218938	0
NC_045512.2	481	A	8686	99.9885	0	0	0
NC_045512.2	482	C	9171	0	99.9891	0	0.0109039
NC_045512.2	483	G	9120	0	0	99.989	0
NC_045512.2	484	T	8731	0	0.0114534	0.0229069	99.9656
NC_045512.2	485	T	9052	0	0.0662837	0	99.9337
NC_045512.2	486	C	9205	0	99.9565	0.0217273	0.0217273
NC_045512.2	487	G	9121	0	0	99.989	0.0109637
NC_045512.2	488	G	9164	0.0218245	0	99.9782	0
NC_045512.2	489	A	9116	99.9671	0	0.0329092	0
NC_045512.2	490	T	9148	0	0	0	100
NC_045512.2	491	G	9222	0.0325309	0	99.9675	0
NC_045512.2	492	C	9259	0.0108003	99.9676	0	0.0216006
NC_045512.2	493	T	9383	0	0.0319727	0	99.968
NC_045512.2	494	C	9446	0.0105865	99.9682	0	0.021173
NC_045512.2	495	G	9412	0	0.0106247	99.9894	0
NC_045512.2	496	A	9345	99.9465	0	0.0428036	0.0107009
NC_045512.2	497	A	9303	100	0	0	0
NC_045512.2	498	C	9529	0	99.9895	0	0.0104943
NC_045512.2	499	T	9437	0	0.0317898	0.0211932	99.947
NC_045512.2	500	G	9493	0.0316022	0	99.9684	0
NC_045512.2	501	C	9499	0	100	0	0
NC_045512.2	502	A	9390	99.9787	0.0106496	0.0106496	0
NC_045512.2	503	C	9394	0	99.9894	0	0.0106451
NC_045512.2	504	C	9574	0	98.9137	0.010445	0.010445
NC_045512.2	505	T	9079	0.0110144	0.0330433	0	99.9229
NC_045512.2	506	C	8459	99.9645	0	0.0236435	0
NC_045512.2	507	A	8029	98.8043	0.0124549	0	0
NC_045512.2	508	T	8650	0.0115607	0.0346821	0	99.896
NC_045512.2	509	G	9245	0.03245	0.0216333	98.3451	0.0108167
NC_045512.2	510	G	9034	0	0.0110693	99.9889	0
NC_045512.2	511	T	9126	0	0.0767039	0	99.9233
NC_045512.2	512	C	9081	0.011012	99.8679	0	0.022024
NC_045512.2	513	A	8753	99.8515	0.034274	0.0114247	0
NC_045512.2	514	T	8387	0	0	0	97.8181
NC_045512.2	515	G	9027	0	0.0110779	99.579	0
NC_045512.2	516	T	8334	0.0479962	0	0.0239981	99.928
NC_045512.2	517	T	8589	0.139714	0.139714	0.0465712	99.1035
NC_045512.2	518	A	8686	98.9293	0.0690767	0.0345383	0
NC_045512.2	519	T	8712	0.0459137	0	0.0229568	99.9197
NC_045512.2	520	G	8943	0.123001	0	99.6645	0.0559097
NC_045512.2	521	G	9187	0.0217699	0.0108849	99.815	0.119734
NC_045512.2	522	T	8979	0.0334113	0.0556855	0.0445484	99.8664
NC_045512.2	523	T	9326	0.364572	0.0321681	0.0214454	99.5604
NC_045512.2	524	G	9736	0.164339	0	99.8254	0.0102712
NC_045512.2	525	A	9688	99.9897	0	0.010322	0
NC_045512.2	526	G	9755	0.0410046	0.0410046	99.9077	0.0102512
NC_045512.2	527	C	9631	0	99.9481	0	0.0415326
NC_045512.2	528	T	9508	0	0.0525873	0	99.9474
NC_045512.2	529	G	9574	0.010445	0	99.9791	0.010445
NC_045512.2	530	G	9660	0.0207039	0	99.9793	0
NC_045512.2	531	T	9461	0	0.0105697	0	99.9894
NC_045512.2	532	A	9401	99.9894	0	0.0106372	0
NC_045512.2	533	G	9624	0	0.0103907	99.9896	0
NC_045512.2	534	C	9734	0	99.9897	0	0.0102733
NC_045512.2	535	A	9750	100	0	0	0
NC_045512.2	536	G	9810	0.0101937	0	99.9898	0
NC_045512.2	537	A	9607	100	0	0	0
NC_045512.2	538	A	9446	100	0	0	0
NC_045512.2	539	C	9806	0	99.9898	0	0.0101978
NC_045512.2	540	T	9784	0	0.0306623	0	99.9693
NC_045512.2	541	C	9795	0	99.9694	0	0.0306279
NC_045512.2	542	G	9723	0.0102849	0.0102849	99.9794	0
NC_045512.2	543	A	9623	100	0	0	0
NC_045512.2	544	A	9373	99.968	0	0	0.0320068
NC_045512.2	545	G	9370	0.0106724	0	99.9787	0.0106724
NC_045512.2	546	G	9262	0.0323904	0.0107968	99.9568	0
NC_045512.2	547	C	9290	0	99.9892	0	0.0107643
NC_045512.2	548	A	9189	100	0	0	0
NC_045512.2	549	T	8676	0	0.0461042	0	99.9539
NC_045512.2	550	T	9098	0	0	0	100
NC_045512.2	551	C	9155	0	99.9782	0	0.021846
NC_045512.2	552	A	8965	100	0	0	0
NC_045512.2	553	G	8978	0.0111383	0.0111383	99.9777	0
NC_045512.2	554	T	8714	0	0.0114758	0	99.9885
NC_045512.2	555	A	8654	99.9884	0	0.0115554	0
NC_045512.2	556	C	8790	0	99.8976	0.0227531	0.0796359
NC_045512.2	557	G	8668	0.0230734	0	99.9769	0
NC_045512.2	558	G	8814	0	0.0113456	99.9887	0
NC_045512.2	559	T	8660	0.0115473	0.034642	0	99.9538
NC_045512.2	560	C	8621	0	99.9768	0	0.0231992
NC_045512.2	561	G	8552	0.0233863	0	99.9766	0
NC_045512.2	562	T	8261	0	0.0121051	0.0121051	99.9758
NC_045512.2	563	A	8348	99.9521	0.0119789	0.0359368	0
NC_045512.2	564	G	8453	0	0.0118301	99.9763	0.0118301
NC_045512.2	565	T	8337	0.0119947	0.0119947	0	99.976
NC_045512.2	566	G	8404	0.0118991	0.0118991	99.9762	0
NC_045512.2	567	G	8462	0.0354526	0	99.9527	0.0118175
NC_045512.2	568	T	8316	0.02405	0.1443	0.02405	99.8076
NC_045512.2	569	G	8517	0.0469649	0	99.9413	0.0117412
NC_045512.2	570	A	8451	99.9882	0	0	0.0118329
NC_045512.2	571	G	8441	0	0	99.9763	0
NC_045512.2	572	A	8363	99.9402	0.0358723	0.0239149	0
NC_045512.2	573	C	8413	0	99.9881	0	0.0118864
NC_045512.2	574	A	8287	99.9638	0	0.0120671	0.0241342
NC_045512.2	575	C	8447	0	100	0	0
NC_045512.2	576	T	8270	0.0120919	0	0	99.9879
NC_045512.2	577	T	8447	0.0118385	0.0118385	0	99.9763
NC_045512.2	578	G	8600	0.0116279	0	99.9884	0
NC_045512.2	579	G	8688	0	0	99.9885	0.0115101
NC_045512.2	580	T	8565	0.0350263	0.0350263	0.0233508	99.9066
NC_045512.2	581	G	8860	0	0	100	0
NC_045512.2	582	T	8820	0	0	0.0113379	99.9887
NC_045512.2	583	C	8853	0	99.9774	0	0.0225912
NC_045512.2	584	C	8792	0	99.9886	0	0.011374
NC_045512.2	585	T	8706	0	0.0114863	0.0114863	99.977
NC_045512.2	586	T	8769	0.0114038	0.057019	0	99.9202
NC_045512.2	587	G	8903	0.0112322	0	99.9888	0
NC_045512.2	588	T	8915	0	0.011217	0	99.9888
NC_045512.2	589	C	9063	0	99.9559	0	0.0441355
NC_045512.2	590	C	8820	0.0340136	99.9433	0	0.0226757
NC_045512.2	591	C	9068	0	99.989	0	0.0110278
NC_045512.2	592	T	8944	0	0.033542	0	99.9665
NC_045512.2	593	C	9030	0	99.9779	0	0.0221484
NC_045512.2	594	A	8716	99.9885	0.0114732	0	0
NC_045512.2	595	T	8452	0.0118315	0	0.0118315	99.9645
NC_045512.2	596	G	9280	0.0107759	0	99.9784	0.0107759
NC_045512.2	597	T	9256	0	0.0324114	0	99.9676
NC_045512.2	598	G	9343	0.0321096	0	99.9251	0.0428128
NC_045512.2	599	G	9426	0	0	99.9788	0.0212179
NC_045512.2	600	G	9535	0.0104877	0	99.9895	0
NC_045512.2	601	C	9561	0.0104592	99.9477	0.0104592	0.0313775
NC_045512.2	602	G	9747	0	0.0102596	99.9692	0.0205191
NC_045512.2	603	A	9814	100	0	0	0
NC_045512.2	604	A	9608	99.9792	0	0.020816	0
NC_045512.2	605	A	9541	100	0	0	0
NC_045512.2	606	T	9287	0	0.0107677	0	99.9785
NC_045512.2	607	A	9723	99.9897	0	0.0102849	0
NC_045512.2	608	C	9815	0	99.9898	0	0.0101885
NC_045512.2	609	C	9870	0	99.9696	0.0202634	0.0101317
NC_045512.2	610	A	9812	99.9287	0	0.0713412	0
NC_045512.2	611	G	10003	0	0.019994	99.98	0
NC_045512.2	612	T	9796	0.0102082	0.0204165	0	99.9694
NC_045512.2	613	G	10012	0	0.00998801	99.97	0.019976
NC_045512.2	614	G	10100	0	0.019802	99.9703	0.00990099
NC_045512.2	615	C	10279	0	99.9124	0	0.0875572
NC_045512.2	616	T	10273	0.0194685	0.00973425	0	99.9708
NC_045512.2	617	T	10283	0	0.0486239	0	99.9417
NC_045512.2	618	A	10511	99.981	0	0	0.0190277
NC_045512.2	619	C	10540	0	99.962	0	0.0379507
NC_045512.2	620	C	10625	0.00941176	99.9624	0	0.00941176
NC_045512.2	621	G	10521	0.047524	0.0285144	99.9145	0.0095048
NC_045512.2	622	C	10777	0.00927902	99.9258	0	0.00927902
NC_045512.2	623	A	10747	99.8325	0	0.148879	0.0186098
NC_045512.2	624	A	10708	99.8226	0.15876	0.00933881	0.00933881
NC_045512.2	625	G	10791	0.018534	0.222408	99.7498	0.00926698
NC_045512.2	626	G	10895	0	0	99.9449	0.0275356
NC_045512.2	627	T	10926	0	0.0366099	0.00915248	99.9542
NC_045512.2	628	T	10878	0	0	0	100
NC_045512.2	629	C	10862	0	99.9908	0	0
NC_045512.2	630	T	10981	0	0.0364266	0	99.9636
NC_045512.2	631	T	10927	0	0.00915164	0	99.9908
NC_045512.2	632	C	10918	0	99.9634	0	0.0366367
NC_045512.2	633	T	10575	0	0.00945626	0.00945626	99.9811
NC_045512.2	634	T	10804	0	0.0370233	0	99.9537
NC_045512.2	635	C	10608	0	99.9529	0	0.0377074
NC_045512.2	636	G	10649	0.0281717	0	99.9249	0.0469528
NC_045512.2	637	T	10470	0	0	0.0095511	99.9904
NC_045512.2	638	A	10509	99.981	0.0190313	0	0
NC_045512.2	639	A	10414	100	0	0	0
NC_045512.2	640	G	10522	0	0.0095039	99.9905	0
NC_045512.2	641	A	10260	99.9805	0	0.00974659	0.00974659
NC_045512.2	642	A	10186	99.9804	0	0	0.0098174
NC_045512.2	643	C	10354	0	99.971	0	0.0289743
NC_045512.2	644	G	9996	0.010004	0	99.99	0
NC_045512.2	645	G	10253	0	0	99.9805	0.00975324
NC_045512.2	646	T	10069	0	0.00993147	0.00993147	99.9305
NC_045512.2	647	A	10070	99.9801	0	0	0.00993049
NC_045512.2	648	A	9814	99.9592	0.0203791	0.0203791	0
NC_045512.2	649	T	9926	0.0402982	0.0302237	0	99.9093
NC_045512.2	650	A	9872	99.9899	0	0.0101297	0
NC_045512.2	651	A	9246	99.9459	0.0108155	0.0324465	0.0108155
NC_045512.2	652	A	9316	99.9463	0.0107342	0.0107342	0.0322027
NC_045512.2	653	G	9459	0.0317158	0	99.9577	0.0105719
NC_045512.2	654	G	9630	0.0415369	0	99.9585	0
NC_045512.2	655	A	9578	100	0	0	0
NC_045512.2	656	G	9609	0.0104069	0.0520346	99.9376	0
NC_045512.2	657	C	9617	0	99.9792	0	0.0207965
NC_045512.2	658	T	9329	0.0107193	0.0428771	0	99.9464
NC_045512.2	659	G	9681	0.0103295	0.0103295	99.9793	0
NC_045512.2	660	G	9688	0	0	100	0
NC_045512.2	661	T	9328	0	0.0214408	0	99.9786
NC_045512.2	662	G	9674	0.020674	0	99.9793	0
NC_045512.2	663	G	9749	0	0.0102575	99.9897	0
NC_045512.2	664	C	9714	0	99.9794	0	0.0205888
NC_045512.2	665	C	9761	0	100	0	0
NC_045512.2	666	A	9367	99.9573	0	0.0320273	0
NC_045512.2	667	T	9326	0	0	0	100
NC_045512.2	668	A	9766	99.9693	0	0.0102396	0
NC_045512.2	669	G	9972	0.0300842	0	99.9699	0
NC_045512.2	670	T	9690	0	0.0206398	0	99.9794
NC_045512.2	671	T	9979	0	0.0400842	0	99.9198
NC_045512.2	672	A	9821	99.9898	0	0	0.0101823
NC_045512.2	673	C	10028	0	99.9501	0.0299162	0.0199442
NC_045512.2	674	G	9987	0.020026	0.0300391	99.9499	0
NC_045512.2	675	G	10113	0	0.00988826	99.9407	0.0494413
NC_045512.2	676	C	10365	0	99.9904	0	0.00964785
NC_045512.2	677	G	10479	0.0095429	0.0095429	99.9809	0
NC_045512.2	678	C	10559	0	99.9621	0	0.0378824
NC_045512.2	679	C	10468	0	99.9522	0	0.0477646
NC_045512.2	680	G	10573	0	0.00945805	99.9716	0
NC_045512.2	681	A	10296	99.9903	0	0.00971251	0
NC_045512.2	682	T	10408	0	0	0	100
NC_045512.2	683	C	10472	0	99.427	0	0.0190985
NC_045512.2	684	T	10375	0	0.00963855	0	99.9325
NC_045512.2	685	A	10393	98.7203	0	0	0.00962186
NC_045512.2	686	A	9965	99.9398	0	0.0200702	0.0401405
NC_045512.2	687	A	10106	99.8615	0.0989511	0.0395804	0
NC_045512.2	688	G	10114	0	0.0395491	99.9605	0
NC_045512.2	689	T	10142	0.00985999	0	0.01972	99.9704
NC_045512.2	690	C	10260	0.00974659	99.961	0	0.0292398
NC_045512.2	691	A	10077	99.8908	0.00992359	0.0198472	0.00992359
NC_045512.2	692	T	9533	0.0314696	0	0	99.9685
NC_045512.2	693	T	10017	0.00998303	0.00998303	0	99.98
NC_045512.2	694	T	10474	0.00954745	0.0286424	0.00954745	99.9523
NC_045512.2	695	G	10512	0.0285388	0	99.9715	0
NC_045512.2	696	A	10618	99.9623	0.00941797	0.00941797	0.00941797
NC_045512.2	697	C	10734	0	99.9441	0	0.0558971
NC_045512.2	698	T	10634	0.0094038	0.0094038	0	99.9812
NC_045512.2	699	T	10604	0.0188608	0.0188608	0	99.9623
NC_045512.2	700	A	10790	99.9815	0	0.0185357	0
NC_045512.2	701	G	10850	0	0.0368664	99.9539	0.00921659
NC_045512.2	702	G	10918	0.0183184	0	99.9725	0
NC_045512.2	703	C	11069	0	99.9458	0.00903424	0.0451712
NC_045512.2	704	G	11246	0	0	100	0
NC_045512.2	705	A	11220	99.9822	0	0.00891266	0.00891266
NC_045512.2	706	C	11328	0	99.9912	0	0.00882768
NC_045512.2	707	G	11322	0	0	100	0
NC_045512.2	708	A	11249	99.9911	0	0	0
NC_045512.2	709	G	11274	0	0.00886997	99.9911	0
NC_045512.2	710	C	11449	0	99.9651	0	0.0349375
NC_045512.2	711	T	11409	0.00876501	0.01753	0	99.9737
NC_045512.2	712	T	11605	0	0.0258509	0.00861698	99.9483
NC_045512.2	713	G	11809	0	0	99.9831	0.0169362
NC_045512.2	714	G	11701	0.00854628	0.0170926	99.9658	0
NC_045512.2	715	C	11901	0	99.9664	0	0.0336106
NC_045512.2	716	A	11661	99.9914	0.00857559	0	0
NC_045512.2	717	C	12010	0	99.975	0	0.0249792
NC_045512.2	718	T	12102	0.0082631	0.0082631	0	99.9835
NC_045512.2	719	G	12010	0.0249792	0	99.975	0
NC_045512.2	720	A	11969	100	0	0	0
NC_045512.2	721	T	11930	0	0	0	100
NC_045512.2	722	C	11870	0	99.9832	0.0084246	0.0084246
NC_045512.2	723	C	11868	0.00842602	99.9747	0	0.016852
NC_045512.2	724	T	11448	0	0.0262055	0	99.9738
NC_045512.2	725	T	11555	0	0.0259628	0	99.9654
NC_045512.2	726	A	11757	99.9915	0	0.00850557	0
NC_045512.2	727	T	11397	0.0175485	0.0263227	0.0263227	99.9298
NC_045512.2	728	G	11998	0	0	99.9917	0
NC_045512.2	729	A	11979	100	0	0	0
NC_045512.2	730	A	11934	99.9916	0	0.00837942	0
NC_045512.2	731	G	11837	0	0.0168962	99.9831	0
NC_045512.2	732	A	12042	99.9834	0	0.00830427	0
NC_045512.2	733	T	11985	0.00834376	0.00834376	0.00834376	99.975
NC_045512.2	734	T	11915	0.0167856	0	0	99.9832
NC_045512.2	735	T	11837	0.0591366	0.0168962	0.0253443	99.8986
NC_045512.2	736	T	11696	0.102599	0.0256498	0.00854993	99.8547
NC_045512.2	737	C	11790	0.0848176	99.8134	0.0593723	0.0424088
NC_045512.2	738	A	11667	99.88	0.0685695	0.0342847	0.0171424
NC_045512.2	739	A	11629	99.9742	0	0.0257976	0
NC_045512.2	740	G	11710	0.0512383	0.0512383	99.8719	0.0256191
NC_045512.2	741	A	11612	99.9483	0	0.0258353	0.0258353
NC_045512.2	742	A	11572	99.879	0.0345662	0.0777739	0.00864155
NC_045512.2	743	A	11656	99.9657	0.0171585	0.00857927	0.00857927
NC_045512.2	744	A	11453	99.869	0.104776	0.00873134	0
NC_045512.2	745	C	11737	0	99.983	0	0.0170401
NC_045512.2	746	T	11562	0	0.0432451	0	99.9481
NC_045512.2	747	G	11598	0.0344887	0	99.9655	0
NC_045512.2	748	G	11542	0.0953041	0.00866401	99.8614	0.034656
NC_045512.2	749	A	11471	99.939	0.0174353	0.0348705	0.00871764
NC_045512.2	750	A	10880	99.8989	0.0827206	0	0.0183824
NC_045512.2	751	C	11220	0.0980392	99.8841	0	0.0178253
NC_045512.2	752	A	11205	99.8929	0.0981705	0	0.00892459
NC_045512.2	753	C	11253	0.017773	99.92	0.0266596	0.0355461
NC_045512.2	754	T	11226	0	0.0445395	0	99.9376
NC_045512.2	755	A	11044	100	0	0	0
NC_045512.2	756	A	10640	99.9624	0	0.0281955	0.0093985
NC_045512.2	757	A	10423	99.9137	0.0479708	0.0287825	0.00959417
NC_045512.2	758	C	11182	0	99.839	0.0178859	0.134144
NC_045512.2	759	A	10331	99.8742	0	0.0290388	0.0967961
NC_045512.2	760	T	10559	0.0662942	0.0284118	0	99.9053
NC_045512.2	761	A	10483	99.9428	0	0.0286178	0.0286178
NC_045512.2	762	G	10915	0.0732936	0.0549702	99.8626	0.0091617
NC_045512.2	763	C	11295	0.0531208	99.9203	0.00885347	0.0177069
NC_045512.2	764	A	11024	99.9274	0.00907112	0.0544267	0.00907112
NC_045512.2	765	G	11278	0.0177336	0.0798014	99.8847	0.0177336
NC_045512.2	766	T	10991	0.136475	0	0.00909835	99.8453
NC_045512.2	767	G	11139	0.0179549	0.00897747	99.9731	0
NC_045512.2	768	G	11259	0.0177636	0.00888178	99.9734	0
NC_045512.2	769	T	10899	0	0	0.0275255	99.9725
NC_045512.2	770	G	11233	0.00890234	0	99.9911	0
NC_045512.2	771	T	10967	0	0.00911826	0	99.9909
NC_045512.2	772	T	10761	0	0.0278784	0	99.9721
NC_045512.2	773	A	11083	99.9729	0	0.0180457	0.00902283
NC_045512.2	774	C	11122	0.00899119	99.973	0	0.0179824
NC_045512.2	775	C	11074	0	99.9639	0	0.0361206
NC_045512.2	776	C	11131	0	99.991	0	0.00898392
NC_045512.2	777	G	11342	0.0705343	0.0176336	99.903	0.00881679
NC_045512.2	778	T	11206	0	0.00892379	0	99.9911
NC_045512.2	779	G	11407	0.0262996	0	99.8948	0.0175331
NC_045512.2	780	A	11393	99.9912	0.00877732	0	0
NC_045512.2	781	A	11101	99.991	0	0.0090082	0
NC_045512.2	782	C	11500	0	99.9913	0	0.00869565
NC_045512.2	783	T	11550	0.017316	0.00865801	0	99.974
NC_045512.2	784	C	11583	0	99.9482	0	0.0345334
NC_045512.2	785	A	11360	99.956	0.0176056	0.0264085	0
NC_045512.2	786	T	11560	0	0.0259516	0	99.974
NC_045512.2	787	G	11649	0.00858443	0.0171689	99.9657	0.00858443
NC_045512.2	788	C	11526	0	99.9913	0	0.00867604
NC_045512.2	789	G	11659	0.0171541	0.0257312	99.9571	0
NC_045512.2	790	T	11469	0.00871916	0.0348766	0	99.9564
NC_045512.2	791	G	11852	0.00843739	0	99.9916	0
NC_045512.2	792	A	11722	99.9915	0	0.00853097	0
NC_045512.2	793	G	11814	0.00846453	0.00846453	99.9831	0
NC_045512.2	794	C	11745	0.00851426	99.983	0	0
NC_045512.2	795	T	11931	0.00838153	0	0	99.9916
NC_045512.2	796	T	11508	0.0173792	0	0	99.9652
NC_045512.2	797	A	11759	99.9745	0.0170082	0	0.00850412
NC_045512.2	798	A	11678	99.9914	0	0.00856311	0
NC_045512.2	799	C	11995	0.00833681	99.9833	0	0.00833681
NC_045512.2	800	G	11864	0.0168577	0	99.9831	0
NC_045512.2	801	G	12044	0.00830289	0.0249087	99.9419	0.0249087
NC_045512.2	802	A	12104	99.9752	0.00826173	0.00826173	0.00826173
NC_045512.2	803	G	12333	0.00810833	0	99.9919	0
NC_045512.2	804	G	12234	0	0.00817394	99.9673	0.0245218
NC_045512.2	805	G	12317	0.00811886	0	99.9919	0
NC_045512.2	806	G	12430	0.00804505	0.00804505	99.9759	0.00804505
NC_045512.2	807	C	12555	0	99.9761	0	0.0238949
NC_045512.2	808	A	12542	99.9841	0.00797321	0.00797321	0
NC_045512.2	809	T	12531	0	0.00798021	0	99.9601
NC_045512.2	810	A	12634	99.9683	0	0.0237454	0.00791515
NC_045512.2	811	C	12813	0	99.9298	0	0.0702412
NC_045512.2	812	A	12646	99.9842	0	0.0158153	0
NC_045512.2	813	C	12822	0	99.9844	0	0.0155982
NC_045512.2	814	T	12817	0	0.0156043	0	99.9844
NC_045512.2	815	C	12878	0.00776518	99.9922	0	0
NC_045512.2	816	G	12798	0.0390686	0.00781372	99.9531	0
NC_045512.2	817	C	12761	0.00783638	99.9451	0.0156728	0.0313455
NC_045512.2	818	T	12652	0	0.0474233	0	99.9526
NC_045512.2	819	A	12309	99.9838	0	0.0162483	0
NC_045512.2	820	T	12540	0	0	0	100
NC_045512.2	821	G	12834	0.0155836	0	99.9844	0
NC_045512.2	822	T	12825	0.00779727	0.0155945	0	99.9766
NC_045512.2	823	C	12788	0	99.9296	0	0.0703785
NC_045512.2	824	G	12683	0.00788457	0	99.9448	0.0394228
NC_045512.2	825	A	12631	99.9683	0	0	0.0237511
NC_045512.2	826	T	12114	0	0.0495295	0	99.9422
NC_045512.2	827	A	11734	99.9489	0	0.0511335	0
NC_045512.2	828	A	11356	99.8679	0.00880592	0.0264178	0.0968651
NC_045512.2	829	C	12198	0.114773	99.8032	0	0.0655845
NC_045512.2	830	A	11282	99.8936	0	0.0443184	0.0620457
NC_045512.2	831	A	11040	99.8188	0.126812	0.0271739	0.0271739
NC_045512.2	832	C	11968	0.0167112	99.8914	0.0501337	0.0417781
NC_045512.2	833	T	11151	0.0179356	0.0627746	0	99.9193
NC_045512.2	834	T	11679	0.00856238	0.102749	0.0256871	99.863
NC_045512.2	835	C	12000	0.116667	99.875	0	0.00833333
NC_045512.2	836	T	11768	0.067981	0.0169952	0.0594833	99.8555
NC_045512.2	837	G	12005	0	0.0499792	99.925	0.0249896
NC_045512.2	838	T	11722	0.0682477	0.0511858	0	99.8806
NC_045512.2	839	G	11968	0.0835561	0.0501337	99.858	0.00835561
NC_045512.2	840	G	11825	0.0338266	0.0761099	99.8816	0.00845666
NC_045512.2	841	C	11800	0.118644	99.8136	0.00847458	0.059322
NC_045512.2	842	C	11672	0.00856751	99.9315	0	0.0599726
NC_045512.2	843	C	11751	0.0170198	99.9575	0.0170198	0.00850991
NC_045512.2	844	T	11485	0	5.72051	0.017414	94.2621
NC_045512.2	845	G	11780	0.0169779	0	99.9491	0.0339559
NC_045512.2	846	A	11559	99.9567	0	0	0.0432563
NC_045512.2	847	T	11175	0.0357942	0.0178971	0	99.9463
NC_045512.2	848	G	11652	0.0343289	0.0257467	99.8798	0.0600755
NC_045512.2	849	G	11600	0.0258621	0	99.9052	0.0689655
NC_045512.2	850	C	11697	0.0683936	99.9145	0.0085492	0.0085492
NC_045512.2	851	T	11062	0.0271199	0	0.0180799	99.9548
NC_045512.2	852	A	11351	99.9824	0.0088098	0.0088098	0
NC_045512.2	853	C	11591	0.0690191	99.8706	0	0.0603917
NC_045512.2	854	C	11422	0.0437752	99.9124	0	0.0437752
NC_045512.2	855	C	11576	0.0259157	99.9568	0	0.0172771
NC_045512.2	856	T	11370	0	0.0703606	0	99.9296
NC_045512.2	857	C	11617	0.00860807	99.957	0	0.0344323
NC_045512.2	858	T	11025	0.00907029	0.0181406	0	99.9728
NC_045512.2	859	T	11137	0.00897908	0.0179582	0	99.9731
NC_045512.2	860	G	11522	0.0433952	0	99.9132	0.0173581
NC_045512.2	861	A	11377	99.9561	0.00878966	0.0175793	0.0175793
NC_045512.2	862	G	11386	0	0.0263481	99.9385	0.0351309
NC_045512.2	863	T	11218	0.0267427	0.0267427	0.00891424	99.9376
NC_045512.2	864	G	11251	0.0799929	0.0177762	99.9022	0
NC_045512.2	865	C	11186	0	99.9553	0	0.0446987
NC_045512.2	866	A	10831	99.9815	0	0	0.0184655
NC_045512.2	867	T	10378	0	0.0192715	0.0192715	99.9325
NC_045512.2	868	T	11026	0.00906947	0.00906947	0	99.9637
NC_045512.2	869	A	11021	99.9002	0	0.0272208	0.0725887
NC_045512.2	870	A	11105	99.8559	0.0180099	0.0900495	0.0360198
NC_045512.2	871	A	11263	99.8846	0.0443931	0.0266359	0.0443931
NC_045512.2	872	G	11176	0.0805297	0.0984252	99.7942	0.0178955
NC_045512.2	873	A	11074	99.9187	0.0180603	0.0451508	0.0180603
NC_045512.2	874	C	11184	0.0536481	99.8838	0.00894134	0.0536481
NC_045512.2	875	C	11161	0	99.9283	0.0179195	0.0358391
NC_045512.2	876	T	11032	0.0815809	0.0362582	0	99.8822
NC_045512.2	877	T	10943	0	0.0822444	0.00913826	99.8538
NC_045512.2	878	C	11231	0.00890393	99.9199	0	0.0178079
NC_045512.2	879	T	10653	0.0187741	0.00938703	0	99.9718
NC_045512.2	880	A	9593	99.9479	0	0.0104243	0.0104243
NC_045512.2	881	G	10787	0.139056	0	99.657	0.203949
NC_045512.2	882	C	10919	0.0549501	99.8901	0.00915835	0.0457917
NC_045512.2	883	A	10495	99.8952	0.00952835	0.0190567	0.0762268
NC_045512.2	884	C	10941	0.0365597	99.7532	0.182799	0.0274198
NC_045512.2	885	G	11047	0.144836	0.0362089	99.7918	0.0271567
NC_045512.2	886	T	11001	0.136351	0.00909008	0.0181802	99.8364
NC_045512.2	887	G	10996	0.0363769	0.145507	99.7817	0.0363769
NC_045512.2	888	C	10998	0.00909256	99.9273	0	0.0636479
NC_045512.2	889	T	9617	0.0311948	0	0	99.9688
NC_045512.2	890	G	10995	0	0	99.9363	0.00909504
NC_045512.2	891	G	11096	0	0.00901226	99.991	0
NC_045512.2	892	T	11004	0	0.0181752	0.0090876	99.9364
NC_045512.2	893	A	11066	99.7831	0	0.00903669	0.00903669
NC_045512.2	894	A	10894	99.9266	0.00917936	0.0183587	0.0458968
NC_045512.2	895	A	11168	99.9642	0	0.0179083	0.0179083
NC_045512.2	896	G	11551	0	0.112544	99.8788	0.00865726
NC_045512.2	897	C	11461	0	99.9389	0.00872524	0.0436262
NC_045512.2	898	T	11374	0	0.0351679	0.00879198	99.956
NC_045512.2	899	T	11561	0	0.0172995	0	99.9827
NC_045512.2	900	C	11705	0	99.9829	0	0.00854336
NC_045512.2	901	A	11502	99.9826	0	0.00869414	0
NC_045512.2	902	T	11572	0	0	0.0259246	99.9741
NC_045512.2	903	G	11710	0.0341588	0.059778	99.9061	0
NC_045512.2	904	C	11817	0	99.9323	0	0.0676991
NC_045512.2	905	A	11765	99.9915	0	0.00849979	0
NC_045512.2	906	C	11945	0.0083717	99.8912	0.0167434	0.0586019
NC_045512.2	907	T	12020	0.00831947	0.0415973	0.00831947	99.9418
NC_045512.2	908	T	11663	0.068593	0.0171482	0.0171482	99.8971
NC_045512.2	909	T	11846	0.025325	0.0168833	0.025325	99.9156
NC_045512.2	910	G	12040	0.0498339	0.00830565	99.9086	0.0332226
NC_045512.2	911	T	11873	0.0252674	0	0.00842247	99.9663
NC_045512.2	912	C	11851	0.0168762	99.8819	0.0168762	0.0843811
NC_045512.2	913	C	11393	99.9386	0.0175546	0	0.0438866
NC_045512.2	914	G	11569	0.0345752	0.00864379	99.9568	0
NC_045512.2	915	A	11516	99.9653	0.0173671	0.0173671	0
NC_045512.2	916	A	11516	99.9653	0.0173671	0.00868357	0.00868357
NC_045512.2	917	C	11716	0.0170707	99.9403	0.0170707	0.025606
NC_045512.2	918	A	11584	100	0	0	0
NC_045512.2	919	A	11133	99.9731	0.0269469	0	0
NC_045512.2	920	C	11610	0.0172265	99.9139	0.0172265	0.0516796
NC_045512.2	921	T	11645	0.0171748	0.0257621	0	99.9571
NC_045512.2	922	G	11521	0.0260394	0	99.9219	0
NC_045512.2	923	G	11706	0.0768836	0	99.8804	0.0427131
NC_045512.2	924	A	11661	99.9314	0.0171512	0.0171512	0.0343024
NC_045512.2	925	C	11549	0	99.9654	0	0.0259763
NC_045512.2	926	T	11590	0	0.0345125	0	99.9396
NC_045512.2	927	T	11221	0.0178237	0.0445593	0	99.9287
NC_045512.2	928	T	11295	0	0.0531208	0	99.938
NC_045512.2	929	A	11288	99.9026	0	0.0531538	0.0354359
NC_045512.2	930	T	11130	0.0179695	0.00898473	0	99.973
NC_045512.2	931	T	11151	0	0.0627746	0	99.9372
NC_045512.2	932	G	11234	0.0623108	0.00890155	99.8398	0.0534093
NC_045512.2	933	A	11032	99.9637	0	0.0271936	0.00906454
NC_045512.2	934	C	11105	0.0630347	99.919	0	0.0180099
NC_045512.2	935	A	11006	99.9273	0.0636017	0.00908595	0
NC_045512.2	936	C	11066	0	99.9819	0	0.0180734
NC_045512.2	937	T	10752	0	0	0	100
NC_045512.2	938	A	10498	99.9905	0	0.00952562	0
NC_045512.2	939	A	10749	99.9907	0	0.00930319	0
NC_045512.2	940	G	11017	0.00907688	0	99.9909	0
NC_045512.2	941	A	10597	99.9717	0	0.00943663	0
NC_045512.2	942	G	10914	0.0183251	0.0183251	99.9633	0
NC_045512.2	943	G	10722	0.00932662	0	99.9907	0
NC_045512.2	944	G	10765	0.0185787	0	99.9628	0.0185787
NC_045512.2	945	G	10905	0.00917011	0.00917011	99.9725	0.00917011
NC_045512.2	946	T	10874	0	0.00919625	0.00919625	99.9816
NC_045512.2	947	G	10746	0.00930579	0	99.9721	0.00930579
NC_045512.2	948	T	10785	0.0185443	0.00927214	0	99.9722
NC_045512.2	949	A	10709	99.9626	0	0.0280138	0.00933794
NC_045512.2	950	T	10557	0.284172	0.123141	0.0284172	99.5643
NC_045512.2	951	A	10495	99.8475	0.11434	0.00952835	0.028585
NC_045512.2	952	C	10531	0.0474789	99.8291	0.0759662	0.0379831
NC_045512.2	953	T	10443	0.229819	0.0670305	0.00957579	99.684
NC_045512.2	954	G	10562	0.0284037	0.198826	99.7633	0.0094679
NC_045512.2	955	C	10591	0	99.9622	0.00944198	0.0283259
NC_045512.2	956	T	10378	0	0.00963577	0.00963577	99.9807
NC_045512.2	957	G	10452	0.00956755	0	99.9809	0.00956755
NC_045512.2	958	C	10224	0	99.9413	0	0.0586854
NC_045512.2	959	C	10079	0	99.9802	0	0.0198432
NC_045512.2	960	G	10565	0.0567913	0.0189304	99.9243	0
NC_045512.2	961	T	10356	0	0.0193125	0.00965624	99.971
NC_045512.2	962	G	10569	0	0	100	0
NC_045512.2	963	A	10560	99.9811	0	0.0094697	0.0094697
NC_045512.2	964	A	10053	100	0	0	0
NC_045512.2	965	C	10399	0	99.9904	0	0.00961631
NC_045512.2	966	A	9975	100	0	0	0
NC_045512.2	967	T	10186	0.0785392	0.0294522	0.0098174	99.8822
NC_045512.2	968	G	10388	0	0.019253	99.9711	0.00962649
NC_045512.2	969	A	10333	99.9806	0	0.0193555	0
NC_045512.2	970	G	10149	0	0	100	0
NC_045512.2	971	C	10093	0	99.9802	0	0.0198157
NC_045512.2	972	A	10010	100	0	0	0
NC_045512.2	973	T	9591	0	0.0208529	0	99.9791
NC_045512.2	974	G	10296	0	0	99.9806	0
NC_045512.2	975	A	10295	99.9709	0	0.0194269	0.00971345
NC_045512.2	976	A	9886	99.9393	0	0.0303459	0.0303459
NC_045512.2	977	A	9938	99.9698	0.0100624	0	0.0201248
NC_045512.2	978	T	9403	0.0106349	0.0106349	0.0319047	99.9468
NC_045512.2	979	T	10304	0.0388199	0	0	99.9612
NC_045512.2	980	G	10338	0	0.0386922	99.9613	0
NC_045512.2	981	C	10239	0	99.8828	0.0195332	0.0878992
NC_045512.2	982	T	10034	0.00996612	0	0	99.99
NC_045512.2	983	T	10300	0.00970874	0.00970874	0	99.9806
NC_045512.2	984	G	10349	0.0289883	0	99.942	0.0289883
NC_045512.2	985	G	10387	0.00962742	0.00962742	99.9519	0.0192548
NC_045512.2	986	T	10397	0	0.0192363	0	99.9808
NC_045512.2	987	A	9890	99.9697	0	0	0.0303337
NC_045512.2	988	C	10561	0	99.9811	0	0.0189376
NC_045512.2	989	A	10219	99.9902	0	0	0.00978569
NC_045512.2	990	C	10596	0	99.9717	0	0.0283126
NC_045512.2	991	G	10440	0	0	100	0
NC_045512.2	992	G	10572	0.0189179	0	99.9811	0
NC_045512.2	993	A	10611	99.934	0	0.0565451	0.00942418
NC_045512.2	994	A	9818	99.9898	0	0	0.0101854
NC_045512.2	995	C	10398	0	99.9711	0	0.0288517
NC_045512.2	996	G	10455	0.0191296	0.0095648	99.9713	0
NC_045512.2	997	T	10413	0	0	0	99.9904
NC_045512.2	998	T	10382	0	0.00963206	0	99.9807
NC_045512.2	999	C	10469	0	99.9713	0	0.019104
NC_045512.2	1000	T	10148	0.0197083	0.00985416	0	99.9704
NC_045512.2	1001	G	10472	0.0286478	0.00954927	99.9141	0
NC_045512.2	1002	A	10431	99.9904	0	0.00958681	0
NC_045512.2	1003	A	10120	99.9111	0.0197628	0.06917	0
NC_045512.2	1004	A	10134	99.9803	0.00986777	0	0.00986777
NC_045512.2	1005	A	10319	99.9128	0	0.0581452	0.0290726
NC_045512.2	1006	G	10323	0.0193742	0.0290613	99.9322	0.0193742
NC_045512.2	1007	A	10090	99.9802	0.0099108	0.0099108	0
NC_045512.2	1008	G	10152	0.0197006	0.00985028	99.9704	0
NC_045512.2	1009	C	9994	0.010006	99.97	0.020012	0
NC_045512.2	1010	T	10200	0	0.0294118	0	99.9314
NC_045512.2	1011	A	9912	99.7175	0.0100888	0.0403551	0.0100888
NC_045512.2	1012	T	10007	0.029979	0.039972	0	99.93
NC_045512.2	1013	G	9874	0.0810209	0.0607656	99.7974	0.0202552
NC_045512.2	1014	A	9971	99.9599	0.0200582	0.0100291	0.0100291
NC_045512.2	1015	A	9729	99.9281	0	0.0205571	0.0411142
NC_045512.2	1016	T	9554	0.0314005	0.0418673	0.0209336	99.9058
NC_045512.2	1017	T	9735	0.0205444	0.0205444	0.0205444	99.9384
NC_045512.2	1018	G	9773	0.0818582	0.0511614	99.8158	0.0511614
NC_045512.2	1019	C	9895	0.0303183	99.8383	0.0101061	0.121273
NC_045512.2	1020	A	9915	99.8991	0.0100857	0.0403429	0.0504286
NC_045512.2	1021	G	9733	0.0205486	0.0205486	99.9178	0.0410973
NC_045512.2	1022	A	9783	99.8978	0.0306654	0.0204436	0.0511091
NC_045512.2	1023	C	9946	0.0301629	99.9296	0.0100543	0.0301629
NC_045512.2	1024	A	9855	99.9899	0	0.0101471	0
NC_045512.2	1025	C	9773	0.0102323	99.9898	0	0
NC_045512.2	1026	C	9767	0.0204771	99.8259	0	0.0511928
NC_045512.2	1027	T	9683	0.0103274	0.134256	0.0103274	99.8038
NC_045512.2	1028	T	9533	0	0.0314696	0	99.958
NC_045512.2	1029	T	9803	0	0.010201	0	99.9898
NC_045512.2	1030	T	9723	0.0102849	0.0102849	0	99.7943
NC_045512.2	1031	G	9700	0.0103093	0.0309278	99.9175	0.0309278
NC_045512.2	1032	A	9609	99.9584	0	0.0208138	0.0208138
NC_045512.2	1033	A	9496	99.9579	0	0.0315922	0
NC_045512.2	1034	A	9623	99.9273	0	0.0623506	0.0103918
NC_045512.2	1035	T	9508	0.0105175	0.0210349	0	99.9684
NC_045512.2	1036	T	9647	0	0	0.0103659	99.9482
NC_045512.2	1037	A	9704	99.9691	0	0	0.0309151
NC_045512.2	1038	A	9545	99.9267	0.0314301	0	0.0419068
NC_045512.2	1039	A	9498	99.9684	0	0	0.0315856
NC_045512.2	1040	T	9466	0.0211282	0.0211282	0	99.9577
NC_045512.2	1041	T	9237	0.0216521	0.0324781	0	99.9459
NC_045512.2	1042	G	9096	0.0659631	0	99.923	0.0109938
NC_045512.2	1043	G	8824	0.0339982	0	99.9547	0.0113327
NC_045512.2	1044	C	9304	0	99.9678	0	0.0322442
NC_045512.2	1045	A	9330	99.9893	0.0107181	0	0
NC_045512.2	1046	A	8992	99.911	0.044484	0.022242	0.022242
NC_045512.2	1047	A	8301	99.9639	0.0240935	0	0.0120467
NC_045512.2	1048	G	8954	0.0335046	0	99.933	0.0335046
NC_045512.2	1049	A	8598	99.9767	0	0.0232612	0
NC_045512.2	1050	A	9109	99.9341	0	0.0329345	0.0329345
NC_045512.2	1051	A	9076	99.9559	0.0110181	0	0.0110181
NC_045512.2	1052	T	8804	0.0454339	0.0113585	0.0113585	99.9318
NC_045512.2	1053	T	8937	0.0223789	0.0111894	0	99.9664
NC_045512.2	1054	T	8906	0.0224568	0.0112284	0.0449135	99.9102
NC_045512.2	1055	G	9063	0.0441355	0	99.8786	0.0772371
NC_045512.2	1056	A	8893	99.9438	0	0.0337344	0.0224896
NC_045512.2	1057	C	8991	0.0111222	99.9444	0.0222445	0.0222445
NC_045512.2	1058	A	8956	99.9888	0	0	0.0111657
NC_045512.2	1059	C	8863	0	99.9887	0	0.0112829
NC_045512.2	1060	C	8865	0.0112803	99.9662	0	0
NC_045512.2	1061	T	8802	0	0.0340832	0	99.9659
NC_045512.2	1062	T	8702	0	0.0114916	0.0114916	99.977
NC_045512.2	1063	C	9008	0.0111012	99.9556	0	0.0333037
NC_045512.2	1064	A	8557	99.9766	0.0116863	0	0.0116863
NC_045512.2	1065	A	8284	99.9638	0	0.0241429	0.0120715
NC_045512.2	1066	T	8875	0	0	0	100
NC_045512.2	1067	G	8939	0.0335608	0	99.9664	0
NC_045512.2	1068	G	8797	0.0568376	0.0113675	99.9318	0
NC_045512.2	1069	G	8877	0	0.0225301	99.9662	0.0112651
NC_045512.2	1070	G	9004	0.0111062	0.0222124	99.9445	0.0111062
NC_045512.2	1071	A	8932	99.9664	0	0.0111957	0.0223914
NC_045512.2	1072	A	7344	99.9864	0.0136166	0	0
NC_045512.2	1073	T	8791	0.0227505	0.0227505	0.0113753	99.9431
NC_045512.2	1074	G	8982	0	0.0556669	99.9332	0
NC_045512.2	1075	T	8976	0.0334225	0.0222816	0	99.9443
NC_045512.2	1076	C	8692	0.0115048	99.9885	0	0
NC_045512.2	1077	C	8780	0	99.8405	0.0797267	0.022779
NC_045512.2	1078	A	8984	99.9777	0	0.0111309	0
NC_045512.2	1079	A	8678	100	0	0	0
NC_045512.2	1080	A	8570	99.7783	0.0583431	0	0
NC_045512.2	1081	T	8364	0.023912	0.011956	0	99.9641
NC_045512.2	1082	T	8808	0	0.0113533	0.0113533	99.9205
NC_045512.2	1083	T	8853	0.0903648	0.0677736	0.0112956	99.8193
NC_045512.2	1084	T	9001	0.133319	0.0333296	0.0777691	99.7556
NC_045512.2	1085	G	8889	0.078749	0.0674992	99.7638	0.078749
NC_045512.2	1086	T	8984	0.0779163	0.0556545	0.0222618	99.8442
NC_045512.2	1087	A	8942	99.8882	0.0111832	0.0223664	0.0782823
NC_045512.2	1088	T	8893	0.0899584	0.056224	0.0674688	99.7863
NC_045512.2	1089	T	8601	0.0581328	0.0348797	0.0232531	99.8837
NC_045512.2	1090	T	9071	0.0440966	0.0992173	0.0330724	99.8126
NC_045512.2	1091	C	8875	0.202817	99.7296	0	0.0676056
NC_045512.2	1092	C	8529	0.0117247	99.9766	0	0.0117247
NC_045512.2	1093	C	8689	0.0230176	99.8964	0.0115088	0.057544
NC_045512.2	1094	T	8811	0	0.0453978	0	99.9433
NC_045512.2	1095	T	8801	0	0.0227247	0	99.75
NC_045512.2	1096	A	8846	99.9209	0	0	0.0791318
NC_045512.2	1097	A	8675	99.9769	0	0	0.0230548
NC_045512.2	1098	A	8416	99.9881	0	0	0.0118821
NC_045512.2	1099	T	7743	0	0.0387447	0	99.9613
NC_045512.2	1100	T	8615	0	0	0	99.9884
NC_045512.2	1101	C	8375	0.0119403	99.9642	0	0.0238806
NC_045512.2	1102	C	8291	0	99.9638	0.0241225	0.0120613
NC_045512.2	1103	A	8567	99.965	0	0	0.0233454
NC_045512.2	1104	T	8278	0	0.0241604	0	99.9758
NC_045512.2	1105	A	8217	100	0	0	0
NC_045512.2	1106	A	7997	99.9125	0.0125047	0.0500188	0.0250094
NC_045512.2	1107	T	8216	0.0730282	0.0608569	0.0121714	99.8539
NC_045512.2	1108	C	8185	0	99.9389	0	0.0488699
NC_045512.2	1109	A	7998	99.9625	0	0.0375094	0
NC_045512.2	1110	A	7736	99.9871	0	0.0129266	0
NC_045512.2	1111	G	7426	0.0269324	0	99.9731	0
NC_045512.2	1112	A	7745	99.9484	0.0258231	0.0129116	0.0129116
NC_045512.2	1113	C	7729	0	99.9871	0	0
NC_045512.2	1114	T	7651	0	0.0130702	0	99.9739
NC_045512.2	1115	A	7597	99.9605	0	0	0.0394893
NC_045512.2	1116	T	7501	0.0133316	0.0133316	0.0533262	99.92
NC_045512.2	1117	T	7634	0.0261986	0.0654965	0.0130993	99.8952
NC_045512.2	1118	C	7815	0.0383877	99.8848	0.0127959	0.0639795
NC_045512.2	1119	A	7743	99.9354	0	0.0129149	0.0516596
NC_045512.2	1120	A	7884	100	0	0	0
NC_045512.2	1121	C	7825	0	99.9617	0.0127796	0.0255591
NC_045512.2	1122	C	7687	0.013009	99.935	0	0.0390269
NC_045512.2	1123	A	7718	99.9741	0.0129567	0.0129567	0
NC_045512.2	1124	A	7417	99.9326	0.0134825	0.0404476	0.0134825
NC_045512.2	1125	G	7826	0.0383338	0	99.9489	0.0127779
NC_045512.2	1126	G	7685	0	0	100	0
NC_045512.2	1127	G	7856	0.0127291	0.0127291	99.9618	0.0127291
NC_045512.2	1128	T	7483	0	0	0.0267272	99.9733
NC_045512.2	1129	T	7456	0	0	0	99.9866
NC_045512.2	1130	G	7862	0.0254388	0	99.911	0
NC_045512.2	1131	A	7618	100	0	0	0
NC_045512.2	1132	A	7695	99.974	0.0129955	0.0129955	0
NC_045512.2	1133	A	7739	99.9742	0.0258431	0	0
NC_045512.2	1134	A	7509	99.9068	0	0.0665868	0
NC_045512.2	1135	G	7942	0.163687	0.0125913	99.7356	0.0251826
NC_045512.2	1136	A	7653	99.9477	0	0.0392003	0.0130668
NC_045512.2	1137	A	8097	99.8394	0.0247005	0.111152	0.0247005
NC_045512.2	1138	A	8046	99.9751	0.0124285	0	0.0124285
NC_045512.2	1139	A	7646	99.9608	0.0392362	0	0
NC_045512.2	1140	A	7545	99.8675	0	0	0.0132538
NC_045512.2	1141	G	7979	0	0.0375987	99.9373	0.0250658
NC_045512.2	1142	C	7934	0	99.9748	0	0.025208
NC_045512.2	1143	T	8103	0	0.0123411	0	99.9877
NC_045512.2	1144	T	8092	0	0	0	100
NC_045512.2	1145	G	8307	0	0.0481522	99.9518	0
NC_045512.2	1146	A	8226	99.9878	0	0.0121566	0
NC_045512.2	1147	T	8524	0.0821211	0.0234632	0.0117316	99.8827
NC_045512.2	1148	G	8472	0.141643	0	99.8584	0
NC_045512.2	1149	G	8293	0.0482334	0.108525	99.8312	0.0120584
NC_045512.2	1150	C	7814	0	99.9616	0	0
NC_045512.2	1151	T	7839	0	0.0382702	0.0127567	99.949
NC_045512.2	1152	T	7795	0	0	0	99.9872
NC_045512.2	1153	T	7968	0	0.0125502	0	99.9874
NC_045512.2	1154	A	8017	99.788	0.212049	0	0
NC_045512.2	1155	T	7963	0.251162	0.0125581	0	99.7363
NC_045512.2	1156	G	8250	0	0	99.9758	0.0242424
NC_045512.2	1157	G	8143	0	0	100	0
NC_045512.2	1158	G	8362	0.0119589	0.0239177	99.7728	0.191342
NC_045512.2	1159	T	8334	0.011999	0.011999	0	99.976
NC_045512.2	1160	A	8150	99.9877	0	0.0122699	0
NC_045512.2	1161	G	8384	0.0477099	0	99.9523	0
NC_045512.2	1162	A	8310	99.9278	0.0361011	0.0361011	0
NC_045512.2	1163	A	8325	99.964	0.012012	0.012012	0
NC_045512.2	1164	T	8392	0.0476644	0	0	99.9523
NC_045512.2	1165	T	8719	0.0114692	0.0458768	0	99.9427
NC_045512.2	1166	C	8618	0.0116036	99.9536	0	0.0348109
NC_045512.2	1167	G	8502	0.0940955	0	99.9059	0
NC_045512.2	1168	A	8525	99.9413	0	0.0117302	0.0469208
NC_045512.2	1169	T	8421	0.0118751	0.0712504	0	99.9169
NC_045512.2	1170	C	8476	0.0353941	99.9646	0	0
NC_045512.2	1171	T	8493	0	0.0117744	0.0470976	99.9411
NC_045512.2	1172	G	8660	0.0230947	0.034642	99.9307	0.0115473
NC_045512.2	1173	T	8515	0	0.023488	0	99.9765
NC_045512.2	1174	C	8507	0	99.9647	0	0.0352651
NC_045512.2	1175	T	8430	0	0	0	100
NC_045512.2	1176	A	8321	99.988	0	0	0.0120178
NC_045512.2	1177	T	8493	0	0.0353232	0	99.9647
NC_045512.2	1178	C	8498	0	99.9647	0	0.0353024
NC_045512.2	1179	C	8395	0.0238237	99.9524	0	0.0238237
NC_045512.2	1180	A	8491	99.9293	0	0.0588859	0.0117772
NC_045512.2	1181	G	8522	0	0	99.9648	0.0234687
NC_045512.2	1182	T	8047	0	0	0	100
NC_045512.2	1183	T	8417	0	0.0237614	0	99.9762
NC_045512.2	1184	G	8453	0	0.0118301	99.9645	0.0236602
NC_045512.2	1185	C	8346	0	99.9641	0	0.0359454
NC_045512.2	1186	G	8483	0	0	100	0
NC_045512.2	1187	T	8273	0	0.0362625	0	99.9516
NC_045512.2	1188	C	8558	0	99.9883	0	0.011685
NC_045512.2	1189	A	8472	99.9646	0	0.0354108	0
NC_045512.2	1190	C	8509	0	99.9882	0.0117523	0
NC_045512.2	1191	C	8427	0	99.9644	0	0.0237332
NC_045512.2	1192	A	8448	99.9763	0.0118371	0	0.0118371
NC_045512.2	1193	A	8263	100	0	0	0
NC_045512.2	1194	A	8067	100	0	0	0
NC_045512.2	1195	T	8509	0.0235045	0.0235045	0	99.953
NC_045512.2	1196	G	8499	0	0	99.9882	0.0117661
NC_045512.2	1197	A	8531	99.9883	0	0.011722	0
NC_045512.2	1198	A	8287	99.9879	0	0.0120671	0
NC_045512.2	1199	T	8476	0	0.023596	0	99.9764
NC_045512.2	1200	G	8429	0	0	100	0
NC_045512.2	1201	C	8387	0.0238464	99.8688	0.0119232	0.0953857
NC_045512.2	1202	A	8514	99.9413	0.0234907	0.0352361	0
NC_045512.2	1203	A	8250	100	0	0	0
NC_045512.2	1204	C	8497	0.0235377	99.9647	0.0117689	0
NC_045512.2	1205	C	8514	0.0234907	99.9178	0	0
NC_045512.2	1206	A	8558	99.9883	0	0.011685	0
NC_045512.2	1207	A	8269	99.9758	0.0120934	0.0120934	0
NC_045512.2	1208	A	7558	99.9735	0	0.026462	0
NC_045512.2	1209	T	8340	0	0.0479616	0	99.952
NC_045512.2	1210	G	8438	0	0.0118511	99.9644	0.0118511
NC_045512.2	1211	T	8362	0.155465	0.0478354	0.0358766	99.7608
NC_045512.2	1212	G	8369	0.155335	0.0238977	99.7371	0.083642
NC_045512.2	1213	C	8370	0.0119474	99.8805	0.0597372	0.0477897
NC_045512.2	1214	C	8358	0.0598229	99.8684	0.0119646	0.0239292
NC_045512.2	1215	T	8402	0.0595096	0.0595096	0.0119019	99.8691
NC_045512.2	1216	T	8338	0.0359799	0	0.0239866	99.928
NC_045512.2	1217	T	8431	0.0593049	0	0.047444	99.8695
NC_045512.2	1218	C	8595	0.0465387	99.9302	0	0.0232693
NC_045512.2	1219	A	8482	100	0	0	0
NC_045512.2	1220	A	8289	99.9156	0.0603209	0.0120642	0.0120642
NC_045512.2	1221	C	8477	0.0117966	99.9882	0	0
NC_045512.2	1222	T	8431	0.011861	0.023722	0	99.9644
NC_045512.2	1223	C	8510	0	99.9765	0	0.0235018
NC_045512.2	1224	T	8342	0.0119875	0.0239751	0	99.964
NC_045512.2	1225	C	8452	0	100	0	0
NC_045512.2	1226	A	7078	99.9011	0.0847697	0.0141283	0
NC_045512.2	1227	T	7979	0	0.0250658	0	99.9749
NC_045512.2	1228	G	8318	0.0120221	0	99.988	0
NC_045512.2	1229	A	8035	99.9627	0	0.0373367	0
NC_045512.2	1230	A	7892	99.924	0	0.0253421	0.0126711
NC_045512.2	1231	G	8437	0	0.0118526	99.4666	0
NC_045512.2	1232	T	8114	0	0.0123244	0	99.8521
NC_045512.2	1233	G	8321	0	0.0120178	99.6635	0
NC_045512.2	1234	T	8152	0	0.0122669	0.0245339	99.9387
NC_045512.2	1235	G	8320	0	0	99.6755	0
NC_045512.2	1236	A	8100	99.8519	0.0123457	0.0246914	0.0987654
NC_045512.2	1237	T	7968	0.112952	0.0878514	0.0376506	99.749
NC_045512.2	1238	C	8025	0.0996885	99.6262	0.0498442	0.137072
NC_045512.2	1239	A	7909	99.8609	0.0252876	0.0126438	0.101151
NC_045512.2	1240	T	7299	0.123305	0.0137005	0.0685025	99.3561
NC_045512.2	1241	T	8090	0.0370828	0.0247219	0.13597	98.1211
NC_045512.2	1242	G	8079	0.0990222	0.0990222	99.7401	0.0495111
NC_045512.2	1243	T	7888	0.25355	0.0507099	0.0126775	99.6831
NC_045512.2	1244	G	8138	0.0368641	0	99.8771	0.0860162
NC_045512.2	1245	G	8480	0.0589623	0.0117925	99.9292	0
NC_045512.2	1246	T	8452	0.0473261	0.0118315	0.0473261	99.8935
NC_045512.2	1247	G	8743	0.0800641	0.0114377	99.9085	0
NC_045512.2	1248	A	8713	99.8852	0.0573855	0.0573855	0
NC_045512.2	1249	A	8700	99.954	0.0229885	0.0114943	0.0114943
NC_045512.2	1250	A	8641	99.8611	0.115727	0.0115727	0.0115727
NC_045512.2	1251	C	8734	0	99.9542	0	0.045798
NC_045512.2	1252	T	8643	0	0.0231401	0	99.9769
NC_045512.2	1253	T	8738	0	0.0343328	0	99.9657
NC_045512.2	1254	C	8776	0	99.9886	0	0.0113947
NC_045512.2	1255	A	8635	99.9653	0	0.0347423	0
NC_045512.2	1256	T	8628	0.0115902	0	0	99.9652
NC_045512.2	1257	G	8762	0.0114129	0	99.9772	0.0114129
NC_045512.2	1258	G	8664	0.0461681	0	99.9423	0.011542
NC_045512.2	1259	C	8851	0	99.9548	0	0.0338945
NC_045512.2	1260	A	8761	99.9658	0	0.0114142	0.0228284
NC_045512.2	1261	G	8923	0.011207	0	99.9888	0
NC_045512.2	1262	A	8545	100	0	0	0
NC_045512.2	1263	C	8851	0	99.9774	0	0.0225963
NC_045512.2	1264	G	8825	0.0113314	0.0226629	99.9547	0.0113314
NC_045512.2	1265	G	8800	0.0227273	0	99.9659	0.0113636
NC_045512.2	1266	G	8871	0.0112727	0	99.9775	0.0112727
NC_045512.2	1267	C	8792	0	99.9659	0.011374	0.022748
NC_045512.2	1268	G	8903	0.0336965	0	99.9663	0
NC_045512.2	1269	A	9142	99.6281	0	0.0109385	0
NC_045512.2	1270	T	9137	0.0328335	0	0	99.9453
NC_045512.2	1271	T	9201	0	0	0.0652103	99.8804
NC_045512.2	1272	T	9101	0.0219756	0	0.0109878	99.9451
NC_045512.2	1273	T	9224	0.0650477	0.0216826	0.0433651	99.8482
NC_045512.2	1274	G	9038	0.0663864	0.0110644	99.8119	0.110644
NC_045512.2	1275	T	8955	0.0335008	0.0111669	0	99.9553
NC_045512.2	1276	T	9345	0	0.0535045	0.0214018	99.893
NC_045512.2	1277	A	9291	99.9354	0	0.0645786	0
NC_045512.2	1278	A	9046	99.9889	0	0.0110546	0
NC_045512.2	1279	A	9159	99.9672	0	0.0327547	0
NC_045512.2	1280	G	8763	0.0228232	0.0228232	99.9429	0.0114116
NC_045512.2	1281	C	9119	0	99.989	0	0.0109661
NC_045512.2	1282	C	9378	0.0533163	99.9147	0	0.0319898
NC_045512.2	1283	A	9072	99.9669	0.0220459	0.0110229	0
NC_045512.2	1284	C	9304	0.0107481	99.9678	0	0.0107481
NC_045512.2	1285	T	8451	0	0.0118329	0	99.9882
NC_045512.2	1286	T	9044	0	0.0331712	0.0331712	99.9226
NC_045512.2	1287	G	9127	0.0328695	0	99.9671	0
NC_045512.2	1288	C	9072	0	99.978	0.0110229	0.0110229
NC_045512.2	1289	G	9364	0.0106792	0	99.968	0
NC_045512.2	1290	A	8988	99.9444	0	0.0556297	0
NC_045512.2	1291	A	8639	99.9537	0.0115754	0	0
NC_045512.2	1292	T	8728	0.0114574	0.0229148	0.0114574	99.9542
NC_045512.2	1293	T	9203	0.021732	0.0325981	0	99.9457
NC_045512.2	1294	T	9160	0.0655022	0.0327511	0.0436681	99.8581
NC_045512.2	1295	T	9217	0.021699	0.0542476	0.0325486	99.8807
NC_045512.2	1296	G	8753	0.034274	0.034274	99.8515	0.0799726
NC_045512.2	1297	T	8950	0.0111732	0.0223464	0.0446927	99.9106
NC_045512.2	1298	G	8711	0.0803582	0.0114797	99.8508	0.0573987
NC_045512.2	1299	G	8758	0.0456725	0.0114181	99.8516	0.0913451
NC_045512.2	1300	C	8819	0.102052	99.8299	0	0.0680349
NC_045512.2	1301	A	8592	99.8953	0.104749	0	0
NC_045512.2	1302	C	8533	0	100	0	0
NC_045512.2	1303	T	7131	0	0.0420698	0.476791	99.4811
NC_045512.2	1304	G	9091	0.0329997	0	99.956	0
NC_045512.2	1305	A	8489	99.9058	0.0235599	0	0.0706797
NC_045512.2	1306	G	8913	0.0112196	0.0560978	99.9215	0.0112196
NC_045512.2	1307	A	8793	99.9318	0	0.0227454	0.0454907
NC_045512.2	1308	A	8340	99.8921	0	0.0119904	0.0479616
NC_045512.2	1309	T	8674	0.0922297	0	0	99.9078
NC_045512.2	1310	T	8924	0.0112057	0	0	99.4957
NC_045512.2	1311	T	8963	0.211983	0.0334709	0	99.5202
NC_045512.2	1312	G	8646	0.335415	0.011566	99.6068	0
NC_045512.2	1313	A	8747	99.6685	0.32011	0.0114325	0
NC_045512.2	1314	C	8287	0.0482684	99.9035	0	0.0482684
NC_045512.2	1315	T	8265	0.0120992	0.0362976	0	99.9274
NC_045512.2	1316	A	8477	99.941	0	0.0117966	0.0471865
NC_045512.2	1317	A	8248	99.9394	0	0.0121242	0.0484966
NC_045512.2	1318	A	8517	99.9648	0	0.0117412	0.0117412
NC_045512.2	1319	G	8206	0	0	100	0
NC_045512.2	1320	A	8254	99.9515	0.036346	0.0121153	0
NC_045512.2	1321	A	8414	99.9881	0	0	0.011885
NC_045512.2	1322	G	8250	0	0	99.9879	0.0121212
NC_045512.2	1323	G	8539	0	0	100	0
NC_045512.2	1324	T	8613	0	0.0232207	0	99.9768
NC_045512.2	1325	G	8718	0	0	99.9885	0
NC_045512.2	1326	C	8601	0	99.8837	0	0.116266
NC_045512.2	1327	C	8828	0	99.9547	0	0.0226552
NC_045512.2	1328	A	8484	100	0	0	0
NC_045512.2	1329	C	8870	0	100	0	0
NC_045512.2	1330	T	8410	0	0.0118906	0	99.9881
NC_045512.2	1331	A	8707	99.9885	0	0.011485	0
NC_045512.2	1332	C	8853	0.0112956	99.9435	0	0.0225912
NC_045512.2	1333	T	8749	0.0114299	0.0457195	0	99.92
NC_045512.2	1334	T	8830	0	0.0453001	0.011325	99.9207
NC_045512.2	1335	G	8800	0.0113636	0.0227273	99.9432	0.0227273
NC_045512.2	1336	T	8777	0.0341802	0.0227868	0	99.943
NC_045512.2	1337	G	8761	0.0228284	0.0228284	99.9315	0.0228284
NC_045512.2	1338	G	8750	0	0.0114286	99.9771	0
NC_045512.2	1339	T	8447	0.0118385	0.0118385	0.023677	99.9526
NC_045512.2	1340	T	8671	0.0230654	0	0.0115327	99.9654
NC_045512.2	1341	A	8649	99.9538	0.0231241	0.0231241	0
NC_045512.2	1342	C	8600	0	99.9884	0	0.0116279
NC_045512.2	1343	T	8043	0	0.0372995	0	99.9627
NC_045512.2	1344	T	8428	0	0.0355956	0	99.9644
NC_045512.2	1345	A	8438	99.9407	0.0355534	0	0.0237023
NC_045512.2	1346	C	8287	0.0482684	99.9397	0	0.0120671
NC_045512.2	1347	C	8271	0	99.9758	0	0.0241809
NC_045512.2	1348	C	8350	0.011976	99.9521	0	0.0359281
NC_045512.2	1349	C	8427	0	99.9525	0	0.0237332
NC_045512.2	1350	A	8370	99.9642	0.0119474	0.0238949	0
NC_045512.2	1351	A	8333	99.952	0.0120005	0.024001	0.0120005
NC_045512.2	1352	A	8440	99.9882	0	0.0118483	0
NC_045512.2	1353	A	8053	99.9131	0	0.0124177	0
NC_045512.2	1354	T	8058	0	0.0248201	0	99.9752
NC_045512.2	1355	G	7876	0	0.0380904	99.9619	0
NC_045512.2	1356	C	7558	0.013231	99.9471	0	0
NC_045512.2	1357	T	7434	0.0134517	0.0269034	0.0269034	99.9327
NC_045512.2	1358	G	8163	0	0.0245008	99.9142	0
NC_045512.2	1359	T	7542	0.0132591	0.0397772	0	99.947
NC_045512.2	1360	T	7730	0.0129366	0.0258732	0	99.9353
NC_045512.2	1361	G	7985	0.150282	0	99.737	0.025047
NC_045512.2	1362	T	7531	0.159341	0.0265569	0.0132784	99.8008
NC_045512.2	1363	T	7801	0	0.0384566	0	99.8846
NC_045512.2	1364	A	7798	99.6025	0.064119	0.0384714	0.218005
NC_045512.2	1365	A	7893	99.9113	0.0506778	0.0126695	0.0253389
NC_045512.2	1366	A	7869	99.9365	0.0254162	0	0.0127081
NC_045512.2	1367	A	7944	99.9748	0	0	0.0125881
NC_045512.2	1368	T	7783	0.025697	0	0.0128485	99.9486
NC_045512.2	1369	T	7924	0.0126199	0	0	99.9748
NC_045512.2	1370	T	7905	0	0.0126502	0	99.9367
NC_045512.2	1371	A	7887	99.8479	0.0126791	0.0126791	0.101433
NC_045512.2	1372	T	7614	0.0919359	0	0.0131337	99.8949
NC_045512.2	1373	T	7673	0	0.0260654	0.0521308	99.9218
NC_045512.2	1374	G	7662	0.0130514	0.0130514	99.9608	0.0130514
NC_045512.2	1375	T	7909	0	0.0252876	0	99.9494
NC_045512.2	1376	C	7680	0	99.974	0	0.0260417
NC_045512.2	1377	C	7846	0.0254907	99.9745	0	0
NC_045512.2	1378	A	7923	99.9621	0	0.025243	0.0126215
NC_045512.2	1379	G	7871	0.0127049	0	99.9873	0
NC_045512.2	1380	C	7912	0	99.9747	0	0.0252781
NC_045512.2	1381	A	7926	99.9748	0	0.0252334	0
NC_045512.2	1382	T	7858	0	0	0.0254518	99.9745
NC_045512.2	1383	G	7915	0	0.0126342	99.9747	0.0126342
NC_045512.2	1384	T	7887	0	0.0126791	0	99.9493
NC_045512.2	1385	C	8025	0	99.9751	0	0.0249221
NC_045512.2	1386	A	8030	99.9751	0	0.0124533	0
NC_045512.2	1387	C	8100	0	99.9877	0	0.0123457
NC_045512.2	1388	A	8003	99.9875	0	0.0124953	0
NC_045512.2	1389	A	7543	99.9735	0	0	0.0132573
NC_045512.2	1390	T	7773	0	0.012865	0	99.9871
NC_045512.2	1391	T	8038	0	0.0124409	0	99.9751
NC_045512.2	1392	C	8036	0	99.9502	0	0.049776
NC_045512.2	1393	A	8087	99.9258	0.0123655	0.0494621	0.0123655
NC_045512.2	1394	G	8002	0.0249938	0.0124969	99.95	0.0124969
NC_045512.2	1395	A	7750	99.9355	0.0258065	0	0.0387097
NC_045512.2	1396	A	7516	99.9734	0	0.0266099	0
NC_045512.2	1397	G	7692	0.026001	0.0130005	99.948	0.0130005
NC_045512.2	1398	T	7741	0	0.0516729	0.0258365	99.9225
NC_045512.2	1399	A	7860	99.9109	0.0127226	0.0636132	0.0127226
NC_045512.2	1400	G	7731	0.0646747	0	99.9353	0
NC_045512.2	1401	G	7760	0.0386598	0.0128866	99.9227	0.0257732
NC_045512.2	1402	A	7804	99.9872	0	0.0128139	0
NC_045512.2	1403	C	7771	0	99.9743	0	0.0257367
NC_045512.2	1404	C	7816	0	99.9744	0.0127943	0.0127943
NC_045512.2	1405	T	7866	0.0127129	0.0762777	0	99.911
NC_045512.2	1406	G	7943	0	0	99.9622	0.0377691
NC_045512.2	1407	A	7844	99.9618	0.0127486	0.0127486	0.0127486
NC_045512.2	1408	G	7788	0.0770416	0	99.8844	0.0385208
NC_045512.2	1409	C	7748	0.0129066	99.9355	0	0.0516262
NC_045512.2	1410	A	7700	99.987	0	0	0.012987
NC_045512.2	1411	T	7599	0.0131596	0.0131596	0	99.9737
NC_045512.2	1412	A	7762	99.9356	0	0.0515331	0.0128833
NC_045512.2	1413	G	7681	0.091134	0	99.8568	0.0520766
NC_045512.2	1414	T	7559	0	0.105834	0	99.8942
NC_045512.2	1415	C	7594	0.0263366	99.921	0.0263366	0.0131683
NC_045512.2	1416	T	7456	0	0.013412	0	99.9866
NC_045512.2	1417	T	7556	0	0	0	100
NC_045512.2	1418	G	7673	0.0130327	0.0390981	99.9348	0.0130327
NC_045512.2	1419	C	7501	0	100	0	0
NC_045512.2	1420	C	7388	0	99.9459	0.0135355	0.0406064
NC_045512.2	1421	G	7467	0.0133923	0.0133923	99.9732	0
NC_045512.2	1422	A	7431	99.9731	0	0.0134571	0
NC_045512.2	1423	A	7237	99.9724	0	0.0138179	0
NC_045512.2	1424	T	7053	0	0.0141784	0	99.9858
NC_045512.2	1425	A	7283	99.9863	0.0137306	0	0
NC_045512.2	1426	C	7194	0.0417014	99.9444	0	0.0139005
NC_045512.2	1427	C	7116	0	99.9859	0	0.0140528
NC_045512.2	1428	A	7063	99.9717	0	0.0141583	0.0141583
NC_045512.2	1429	T	6993	0	0.0143	0	99.9857
NC_045512.2	1430	A	7049	99.9291	0.0283728	0	0
NC_045512.2	1431	A	6892	99.8984	0.0290192	0	0.0725479
NC_045512.2	1432	T	7035	0.0852878	0.0710732	0.0284293	99.8152
NC_045512.2	1433	G	7151	0.181793	0.0279681	99.6924	0.0699203
NC_045512.2	1434	A	6959	99.8132	0.100589	0.0718494	0.0143699
NC_045512.2	1435	A	7065	99.9151	0.0283086	0	0.0566171
NC_045512.2	1436	T	7226	0.0138389	0.2491	0.0138389	99.7232
NC_045512.2	1437	C	7258	0.0137779	99.9311	0.0137779	0.0413337
NC_045512.2	1438	T	7025	0	0.0711744	0.0142349	99.9146
NC_045512.2	1439	G	7171	0.0557802	0	99.9303	0.0139451
NC_045512.2	1440	G	7102	0.0563222	0.0704027	99.8733	0
NC_045512.2	1441	C	7053	0	99.9575	0	0.0425351
NC_045512.2	1442	T	6927	0.0144363	0	0	99.9856
NC_045512.2	1443	T	7025	0	0.0142349	0.0142349	99.9573
NC_045512.2	1444	G	7164	0.0558347	0	99.8744	0.0697934
NC_045512.2	1445	A	7113	99.9719	0	0.0140588	0.0140588
NC_045512.2	1446	A	7272	99.9725	0.0137514	0.0137514	0
NC_045512.2	1447	A	7310	99.9179	0.0820793	0	0
NC_045512.2	1448	A	7108	99.9578	0	0	0.042206
NC_045512.2	1449	C	7304	0	99.9315	0	0.0684556
NC_045512.2	1450	C	7219	0.124671	99.8476	0	0.0138523
NC_045512.2	1451	A	7233	99.8756	0	0.0967787	0.027651
NC_045512.2	1452	T	7004	0.128498	0.0285551	0	99.8429
NC_045512.2	1453	T	7200	0	0.111111	0	99.8889
NC_045512.2	1454	C	7002	0	99.9572	0.0285633	0.0142816
NC_045512.2	1455	T	6687	0	0.0149544	0	99.985
NC_045512.2	1456	T	7127	0.0140311	0	0	99.986
NC_045512.2	1457	C	7163	0	99.9442	0.0139606	0.0418819
NC_045512.2	1458	G	7251	0	0	99.9724	0.0275824
NC_045512.2	1459	T	6884	0	0	0	100
NC_045512.2	1460	A	6732	99.9554	0	0.0445633	0
NC_045512.2	1461	A	6764	99.9113	0.0147842	0.0591366	0.0147842
NC_045512.2	1462	G	7230	0.0276625	0.0138313	99.9585	0
NC_045512.2	1463	G	7251	0.0275824	0	99.9724	0
NC_045512.2	1464	G	7374	0.0135612	0.0135612	99.9729	0
NC_045512.2	1465	T	7298	0.0411072	0.0411072	0.0137024	99.9041
NC_045512.2	1466	G	7234	0	0	99.9862	0.0138236
NC_045512.2	1467	G	7375	0	0	100	0
NC_045512.2	1468	T	7381	0	0	0	100
NC_045512.2	1469	C	7494	0	99.9466	0	0.053376
NC_045512.2	1470	G	7534	0.079639	0.0265463	99.8938	0
NC_045512.2	1471	C	7621	0	99.9738	0	0.0262433
NC_045512.2	1472	A	7261	99.9862	0	0.0137722	0
NC_045512.2	1473	C	7461	0	99.9464	0	0.013403
NC_045512.2	1474	T	7267	0	0	0	99.9725
NC_045512.2	1475	A	7219	99.8199	0	0.0138523	0.041557
NC_045512.2	1476	T	6687	0.0598176	0.0299088	0.149544	99.7607
NC_045512.2	1477	T	7235	0.124395	0.0138217	0.0276434	99.8341
NC_045512.2	1478	G	7352	0.190424	0.108814	99.6872	0.0136017
NC_045512.2	1479	C	7139	0	99.944	0	0.0560303
NC_045512.2	1480	C	7059	0	99.8442	0.0283326	0.113331
NC_045512.2	1481	T	6809	0	0.0146864	0.0734322	99.9119
NC_045512.2	1482	T	6771	0	0.0886132	0.0147689	99.8671
NC_045512.2	1483	T	7121	0	0.0421289	0	99.9579
NC_045512.2	1484	G	7416	0.107875	0.0134844	99.8247	0.0539374
NC_045512.2	1485	G	7378	0.0948767	0.0406614	99.7831	0.0813229
NC_045512.2	1486	A	7336	99.8637	0.0408942	0.0136314	0.0817884
NC_045512.2	1487	G	7344	0.163399	0	99.7821	0.0544662
NC_045512.2	1488	G	7226	0.0968724	0.138389	99.7232	0.0415167
NC_045512.2	1489	C	7187	0.0973981	99.8609	0	0.027828
NC_045512.2	1490	T	7004	0	0.0571102	0.11422	99.8287
NC_045512.2	1491	G	7291	0.0411466	0	99.9314	0.0274311
NC_045512.2	1492	T	7087	0	0.0141103	0	99.9859
NC_045512.2	1493	G	7262	0.0275406	0	99.9587	0.0137703
NC_045512.2	1494	T	7137	0.0140115	0.0420345	0	99.9299
NC_045512.2	1495	G	7349	0	0.0272146	99.9728	0
NC_045512.2	1496	T	6981	0.0572984	0	0.0143246	99.8997
NC_045512.2	1497	T	7355	0.0135962	0.0407886	0	99.932
NC_045512.2	1498	C	7324	0.0136537	99.9454	0	0.0409612
NC_045512.2	1499	T	7245	0.0138026	0.0138026	0	99.9724
NC_045512.2	1500	C	7239	0	99.9447	0	0.0414422
NC_045512.2	1501	T	7067	0	0.0849017	0	99.9009
NC_045512.2	1502	T	7190	0.0139082	0.0278164	0	99.9583
NC_045512.2	1503	A	7089	99.9577	0.0141064	0.0141064	0.0141064
NC_045512.2	1504	T	7138	0	0.0140095	0.0840572	99.8879
NC_045512.2	1505	G	7301	0	0	100	0
NC_045512.2	1506	T	7140	0	0	0	100
NC_045512.2	1507	T	7226	0.0138389	0	0	99.9862
NC_045512.2	1508	G	7315	0	0	100	0
NC_045512.2	1509	G	7268	0	0	99.9725	0.0137589
NC_045512.2	1510	T	6916	0	0.0144592	0	99.9855
NC_045512.2	1511	T	7297	0	0.0411128	0.0137043	99.9315
NC_045512.2	1512	G	7274	0.0412428	0	99.9588	0
NC_045512.2	1513	C	7162	0	99.9721	0	0.0279252
NC_045512.2	1514	C	7224	0.0276855	99.8062	0	0.0138427
NC_045512.2	1515	A	7231	99.9032	0.0138293	0	0.0138293
NC_045512.2	1516	T	7084	0	0	0	99.9718
NC_045512.2	1517	A	7042	99.645	0	0.0426015	0
NC_045512.2	1518	A	6876	99.4619	0.145433	0.0581734	0.334497
NC_045512.2	1519	C	6920	0.231214	99.552	0	0.216763
NC_045512.2	1520	A	6851	99.7227	0.0437892	0.175157	0.0583856
NC_045512.2	1521	A	6842	99.4446	0.116925	0.394621	0.0438468
NC_045512.2	1522	G	7043	0.255573	0.028397	99.645	0.0709925
NC_045512.2	1523	T	6972	0.100402	0.0573723	0.114745	99.7275
NC_045512.2	1524	G	7069	0.11317	0.0282925	99.7454	0.0848776
NC_045512.2	1525	T	7028	0.0569152	0.0853728	0.0426864	99.815
NC_045512.2	1526	G	7174	0.264845	0.0278784	99.7073	0
NC_045512.2	1527	C	7017	0	99.9572	0	0.0427533
NC_045512.2	1528	C	6954	0	99.9281	0	0.0719011
NC_045512.2	1529	T	6994	0	0.0571919	0	99.9428
NC_045512.2	1530	A	6849	99.927	0	0	0.043802
NC_045512.2	1531	T	6980	0	0	0	100
NC_045512.2	1532	T	7216	0.0554324	0.0277162	0	99.903
NC_045512.2	1533	G	7290	0.0274348	0.0137174	99.8903	0.0685871
NC_045512.2	1534	G	7159	0.097779	0.0139684	99.8883	0
NC_045512.2	1535	G	7245	0.0276052	0.0828157	99.8896	0
NC_045512.2	1536	T	6593	0.0151676	0.0455028	0.0151676	99.9242
NC_045512.2	1537	T	7322	0	0.0136575	0	99.9863
NC_045512.2	1538	C	7288	0.0137212	99.9726	0	0.0137212
NC_045512.2	1539	C	7341	0	99.9591	0	0.0408664
NC_045512.2	1540	A	7151	100	0	0	0
NC_045512.2	1541	C	7238	0	99.9586	0.013816	0.0276319
NC_045512.2	1542	G	7176	0	0.0278707	99.9721	0
NC_045512.2	1543	T	6759	0	0.0443853	0	99.9556
NC_045512.2	1544	G	7106	0	0	100	0
NC_045512.2	1545	C	7174	0	99.9861	0	0.0139392
NC_045512.2	1546	T	6738	0	0.0296824	0	99.9703
NC_045512.2	1547	A	5849	99.9145	0.0341939	0.0341939	0
NC_045512.2	1548	G	7101	0.0422476	0.0140825	99.9437	0
NC_045512.2	1549	C	7217	0.083137	99.8476	0	0.0692809
NC_045512.2	1550	G	7254	0.0137855	0.082713	99.9035	0
NC_045512.2	1551	C	7294	0	99.9726	0	0.0274198
NC_045512.2	1552	T	7154	0	0.0139782	0	99.986
NC_045512.2	1553	A	7176	100	0	0	0
NC_045512.2	1554	A	6924	99.9711	0.0144425	0.0144425	0
NC_045512.2	1555	C	5877	0	99.949	0	0.0510465
NC_045512.2	1556	A	7352	99.9728	0.0272035	0	0
NC_045512.2	1557	T	7133	0	0.0140193	0	99.986
NC_045512.2	1558	A	7342	99.9864	0	0	0.0136203
NC_045512.2	1559	G	7324	0.0136537	0	99.9727	0.0136537
NC_045512.2	1560	G	7358	0	0.0135906	99.9728	0.0135906
NC_045512.2	1561	T	7383	0	0.0135446	0	99.9865
NC_045512.2	1562	T	7471	0.0133851	0	0.0133851	99.9598
NC_045512.2	1563	G	7469	0.0133887	0	99.9598	0.0267773
NC_045512.2	1564	T	7490	0	0.0534045	0.0133511	99.9332
NC_045512.2	1565	A	7466	99.9732	0.0133941	0.0133941	0
NC_045512.2	1566	A	7243	99.9862	0	0	0.0138064
NC_045512.2	1567	C	7231	0	99.9862	0	0.0138293
NC_045512.2	1568	C	7094	0	99.9718	0	0.0281928
NC_045512.2	1569	A	7044	99.9716	0.0141965	0	0.0141965
NC_045512.2	1570	T	7044	0.0141965	0.0425894	0	99.9432
NC_045512.2	1571	A	6886	99.971	0	0.0290444	0
NC_045512.2	1572	C	6942	0	99.9712	0.0144051	0.0144051
NC_045512.2	1573	A	6852	99.8978	0	0.0583771	0.0291886
NC_045512.2	1574	G	6975	0	0	99.9857	0.0143369
NC_045512.2	1575	G	6958	0.0287439	0	99.8707	0.0287439
NC_045512.2	1576	T	6834	0.0731636	0.0292654	0.0731636	99.8244
NC_045512.2	1577	G	6981	0.0143246	0.071623	99.8424	0.0143246
NC_045512.2	1578	T	6900	0.0289855	0.057971	0.0289855	99.8841
NC_045512.2	1579	T	6779	0.0147514	0.0295029	0.0295029	99.9115
NC_045512.2	1580	G	6878	0.0581564	0	99.8691	0.0581564
NC_045512.2	1581	T	6708	0	0.0298151	0.0149076	99.9553
NC_045512.2	1582	T	6711	0.0298018	0.0596036	0	99.9106
NC_045512.2	1583	G	6663	0.060033	0.0150083	99.8949	0.0150083
NC_045512.2	1584	G	6684	0.0448833	0.0299222	99.8953	0.0299222
NC_045512.2	1585	A	6827	99.8975	0.0146477	0.0585909	0.0292954
NC_045512.2	1586	G	6761	0.0147907	0.0295814	99.9113	0.0295814
NC_045512.2	1587	A	6561	99.9086	0.0609663	0	0.0304832
NC_045512.2	1588	A	6560	99.9848	0	0	0.0152439
NC_045512.2	1589	G	6646	0.0150466	0	99.9549	0.0300933
NC_045512.2	1590	G	6618	0	0	100	0
NC_045512.2	1591	T	6440	0.015528	0.0310559	0.015528	99.9379
NC_045512.2	1592	T	6686	0	0.0149566	0	99.985
NC_045512.2	1593	C	6624	0.0150966	99.9849	0	0
NC_045512.2	1594	C	6610	0	99.9849	0	0.0151286
NC_045512.2	1595	G	6746	0.0148236	0.0148236	99.9407	0
NC_045512.2	1596	A	6602	99.9546	0	0	0
NC_045512.2	1597	A	6545	99.9083	0	0.0305577	0
NC_045512.2	1598	G	6378	0	0	99.9843	0.0156789
NC_045512.2	1599	G	6502	0.0153799	0	99.9846	0
NC_045512.2	1600	T	6463	0	0.0154727	0	99.9845
NC_045512.2	1601	C	6342	0	99.9685	0	0.0315358
NC_045512.2	1602	T	6496	0.0307882	0.0153941	0.0153941	99.9384
NC_045512.2	1603	T	6654	0.0150286	0.0300571	0	99.8497
NC_045512.2	1604	A	6651	99.7594	0.0751767	0.045106	0.045106
NC_045512.2	1605	A	6338	99.7949	0.0788892	0.0473335	0.0788892
NC_045512.2	1606	T	6583	0.167097	0.0759532	0.0303813	99.7266
NC_045512.2	1607	G	6671	0.179883	0.0149903	99.7602	0.0449708
NC_045512.2	1608	A	6600	99.7424	0.106061	0.0606061	0.0909091
NC_045512.2	1609	C	6764	0.310467	99.4826	0.0443525	0.162626
NC_045512.2	1610	A	6762	99.7338	0.029577	0.147885	0.0887311
NC_045512.2	1611	A	6519	99.908	0	0	0.0920387
NC_045512.2	1612	C	6590	0.030349	99.8786	0.0151745	0.0758725
NC_045512.2	1613	C	6457	0.0464612	99.9071	0.0154871	0.0154871
NC_045512.2	1614	T	6502	0.0307598	0.0615195	0	99.9077
NC_045512.2	1615	T	6366	0	0.0314169	0	99.9686
NC_045512.2	1616	C	6502	0	99.9846	0.0153799	0
NC_045512.2	1617	T	6526	0.107263	0	0.0612933	99.8314
NC_045512.2	1618	T	6485	0.077101	0	0.0308404	99.8921
NC_045512.2	1619	G	6421	0.109017	0	99.8598	0
NC_045512.2	1620	A	6340	99.8738	0.0157729	0.11041	0
NC_045512.2	1621	A	6418	99.9065	0.0311624	0.0155812	0.0467435
NC_045512.2	1622	A	6400	99.8125	0.0625	0.046875	0.078125
NC_045512.2	1623	T	6285	0.0795545	0.0318218	0.0159109	99.8727
NC_045512.2	1624	A	6277	99.8726	0.0796559	0.0159312	0.0318624
NC_045512.2	1625	C	6231	0	99.9679	0	0.0320976
NC_045512.2	1626	T	6289	0	0.0954047	0	99.9046
NC_045512.2	1627	C	6053	0	99.9835	0	0.0165207
NC_045512.2	1628	C	6145	0.0325468	99.8373	0	0.0325468
NC_045512.2	1629	A	6235	99.9358	0	0.0160385	0.0160385
NC_045512.2	1630	A	6155	99.9838	0.016247	0	0
NC_045512.2	1631	A	6093	99.8687	0.0984737	0	0.0328246
NC_045512.2	1632	A	5875	99.9489	0	0.0340426	0.0170213
NC_045512.2	1633	A	5730	99.5637	0	0.017452	0.017452
NC_045512.2	1634	G	6107	0.0163747	0.0327493	99.9509	0
NC_045512.2	1635	A	5916	99.9493	0	0.0169033	0.0338066
NC_045512.2	1636	G	6147	0.0976086	0.0325362	99.8373	0
NC_045512.2	1637	A	6267	93.4897	6.43051	0.079783	0
NC_045512.2	1638	A	6124	99.9837	0	0	0.0163292
NC_045512.2	1639	A	6148	99.9349	0.0162655	0.0487964	0
NC_045512.2	1640	G	6090	0.0164204	0	99.9672	0.0164204
NC_045512.2	1641	T	6171	0	0.0810241	0.0324097	99.8866
NC_045512.2	1642	C	6317	0	99.9842	0	0
NC_045512.2	1643	A	6287	99.9841	0	0	0.0159058
NC_045512.2	1644	A	6165	99.9351	0.0486618	0	0.0162206
NC_045512.2	1645	C	6249	0	99.984	0	0.0160026
NC_045512.2	1646	A	5869	100	0	0	0
NC_045512.2	1647	T	5941	0.0504965	0	0	99.9495
NC_045512.2	1648	C	6139	0	99.9674	0	0
NC_045512.2	1649	A	6039	99.9503	0	0	0
NC_045512.2	1650	A	5852	99.9829	0	0.0170882	0
NC_045512.2	1651	T	5861	0	0.0170619	0	99.9829
NC_045512.2	1652	A	5799	99.9483	0	0	0.0172444
NC_045512.2	1653	T	5736	0.209205	0.0348675	0.209205	99.5293
NC_045512.2	1654	T	5868	0.102249	0.0852079	0.0852079	99.7273
NC_045512.2	1655	G	5893	0.0848464	0.169693	99.7115	0.0339386
NC_045512.2	1656	T	5508	0.108932	0.217865	0.0363108	99.6369
NC_045512.2	1657	T	5852	0.18797	0.0170882	0.0170882	99.7779
NC_045512.2	1658	G	5902	0.0338868	0.0338868	99.8983	0.0338868
NC_045512.2	1659	G	5936	0.0168464	0.117925	99.7978	0.0673854
NC_045512.2	1660	T	6037	0	0.0165645	0.0165645	99.9669
NC_045512.2	1661	G	6046	0.0165399	0	99.9669	0
NC_045512.2	1662	A	5988	99.9499	0.0167001	0.0334001	0
NC_045512.2	1663	C	5747	0	99.8086	0	0.156603
NC_045512.2	1664	T	5898	0	0	0	99.983
NC_045512.2	1665	T	5990	0	0.033389	0	99.9666
NC_045512.2	1666	T	6128	0	0.0163185	0	99.951
NC_045512.2	1667	A	6021	99.8837	0.0166085	0.0332171	0
NC_045512.2	1668	A	5905	99.8815	0.0169348	0.0508044	0.0508044
NC_045512.2	1669	A	5706	99.9124	0.0876271	0	0
NC_045512.2	1670	C	5849	0.0170969	99.9658	0	0.0170969
NC_045512.2	1671	T	5787	0	0.0172801	0.0172801	99.9654
NC_045512.2	1672	T	5848	0.0170999	0	0.0170999	99.9658
NC_045512.2	1673	A	5763	99.9306	0.0347041	0.0173521	0.0173521
NC_045512.2	1674	A	5648	99.8229	0	0.0531161	0.123938
NC_045512.2	1675	T	5597	0.0893336	0.0178667	0.0357334	99.8571
NC_045512.2	1676	G	5501	0.0181785	0	99.8728	0.0908926
NC_045512.2	1677	A	5272	99.9621	0.0189681	0	0.0189681
NC_045512.2	1678	A	5088	99.9607	0.0196541	0.0196541	0
NC_045512.2	1679	G	5319	0	0	99.9812	0.0188005
NC_045512.2	1680	A	5470	99.9634	0	0	0.0365631
NC_045512.2	1681	G	5355	0	0	100	0
NC_045512.2	1682	A	5445	100	0	0	0
NC_045512.2	1683	T	5446	0	0.0550863	0	99.9449
NC_045512.2	1684	C	5426	0	99.9631	0	0.0368596
NC_045512.2	1685	G	5324	0.0187829	0	99.9812	0
NC_045512.2	1686	C	5345	0	100	0	0
NC_045512.2	1687	C	5326	0	99.8873	0	0
NC_045512.2	1688	A	5358	99.9813	0.0186637	0	0
NC_045512.2	1689	T	5236	0	0	0	100
NC_045512.2	1690	T	5400	0	0	0.0185185	99.9815
NC_045512.2	1691	A	5485	99.763	0	0	0.0182315
NC_045512.2	1692	T	5410	0.166359	0.0554529	0.0184843	99.7597
NC_045512.2	1693	T	5537	0.054181	0.0361206	0.0180603	99.8916
NC_045512.2	1694	T	5705	0.0701139	0.0175285	0.035057	99.8773
NC_045512.2	1695	T	5698	0.0877501	0	0.0877501	99.8069
NC_045512.2	1696	G	5627	0.106629	0.0533144	99.8223	0.0177715
NC_045512.2	1697	G	5482	0.127691	0.0182415	99.7993	0.0547246
NC_045512.2	1698	C	5743	0.0870625	99.8259	0.0174125	0.06965
NC_045512.2	1699	A	5703	99.9649	0	0.0350693	0
NC_045512.2	1700	T	5590	0	0.214669	0	99.7853
NC_045512.2	1701	C	5705	0	99.8948	0	0.035057
NC_045512.2	1702	T	5608	0	0.142653	0	99.8395
NC_045512.2	1703	T	5891	0	0.0339501	0	99.966
NC_045512.2	1704	T	5882	0.153009	0.017001	0.017001	99.813
NC_045512.2	1705	T	5808	0.172176	0.0344353	0.0172176	99.7762
NC_045512.2	1706	T	5812	0.103235	0.189264	0	99.5871
NC_045512.2	1707	C	5782	0.0691802	99.8616	0.0345901	0.0345901
NC_045512.2	1708	T	5793	0.0863111	0	0	99.9137
NC_045512.2	1709	G	5755	0.0347524	0.121633	99.8436	0
NC_045512.2	1710	C	5689	0	99.9297	0	0.0703111
NC_045512.2	1711	T	5530	0	0.0180832	0	99.9819
NC_045512.2	1712	T	5761	0	0.0347162	0	99.9479
NC_045512.2	1713	C	5699	0	99.8947	0.0175469	0.0526408
NC_045512.2	1714	C	5739	0	99.9826	0.0174246	0
NC_045512.2	1715	A	5612	99.9822	0	0	0.017819
NC_045512.2	1716	C	5736	0	100	0	0
NC_045512.2	1717	A	5265	99.981	0	0.0189934	0
NC_045512.2	1718	A	5261	100	0	0	0
NC_045512.2	1719	G	5483	0.0182382	0	99.9818	0
NC_045512.2	1720	T	5704	0	0.0175316	0	99.9825
NC_045512.2	1721	G	5643	0	0.0177211	99.9468	0.0354421
NC_045512.2	1722	C	5564	0	99.9461	0	0
NC_045512.2	1723	T	5722	0	0.0349528	0	99.965
NC_045512.2	1724	T	5351	0	0	0	100
NC_045512.2	1725	T	5311	0	0	0.0188288	99.9812
NC_045512.2	1726	T	5729	0	0.0174551	0	99.9825
NC_045512.2	1727	G	5817	0	0.017191	99.9828	0
NC_045512.2	1728	T	5782	0	0	0	100
NC_045512.2	1729	G	5663	0	0	100	0
NC_045512.2	1730	G	5702	0.0175377	0	99.9825	0
NC_045512.2	1731	A	5798	99.9655	0.0172473	0.0172473	0
NC_045512.2	1732	A	5614	99.9109	0	0.0890631	0
NC_045512.2	1733	A	5572	100	0	0	0
NC_045512.2	1734	C	5421	0	100	0	0
NC_045512.2	1735	T	5518	0	0.036245	0	99.9456
NC_045512.2	1736	G	5697	0	0	99.9649	0.0351062
NC_045512.2	1737	T	5335	0.0749766	0	0	99.9063
NC_045512.2	1738	G	5675	0.0704846	0.0352423	99.8414	0.0176211
NC_045512.2	1739	A	5380	100	0	0	0
NC_045512.2	1740	A	5152	99.9418	0	0.0194099	0.0388199
NC_045512.2	1741	A	5070	99.9211	0	0.0788955	0
NC_045512.2	1742	G	5477	0	0	99.9817	0.0182582
NC_045512.2	1743	G	5466	0.0182949	0.0182949	99.9268	0.0365898
NC_045512.2	1744	T	4932	0	0	0	100
NC_045512.2	1745	T	4930	0	0	0	100
NC_045512.2	1746	T	5389	0	0.0371126	0	99.9629
NC_045512.2	1747	G	5397	0	0	99.9444	0.0370576
NC_045512.2	1748	G	5453	0	0	99.9817	0.0183385
NC_045512.2	1749	A	5591	99.9642	0.0178859	0.0178859	0
NC_045512.2	1750	T	5172	0	0.0386698	0	99.9033
NC_045512.2	1751	T	5436	0	0	0	99.9448
NC_045512.2	1752	A	5545	99.982	0.0180343	0	0
NC_045512.2	1753	T	5517	0.0362516	0.0181258	0.0543774	99.855
NC_045512.2	1754	A	5590	99.9642	0.0357782	0	0
NC_045512.2	1755	A	5514	99.9637	0	0.0362713	0
NC_045512.2	1756	A	5327	99.9812	0	0.0187723	0
NC_045512.2	1757	G	5137	0.0194666	0	99.9805	0
NC_045512.2	1758	C	5285	0	100	0	0
NC_045512.2	1759	A	5384	99.9814	0	0.0185736	0
NC_045512.2	1760	T	5445	0.0183655	0.0367309	0	99.9449
NC_045512.2	1761	T	5509	0	0	0	100
NC_045512.2	1762	C	5644	0	99.9114	0.0177179	0.0708717
NC_045512.2	1763	A	5759	99.9653	0	0.0347283	0
NC_045512.2	1764	A	5643	99.9646	0	0	0.0177211
NC_045512.2	1765	A	5180	100	0	0	0
NC_045512.2	1766	C	5626	0.0177746	99.9111	0.0355492	0
NC_045512.2	1767	A	5645	100	0	0	0
NC_045512.2	1768	A	5550	99.982	0	0.018018	0
NC_045512.2	1769	A	5542	99.9639	0	0	0
NC_045512.2	1770	T	5385	0.0185701	0.0371402	0.0371402	99.9071
NC_045512.2	1771	T	5524	0	0.0181028	0	99.9819
NC_045512.2	1772	G	5532	0.144613	0.0180766	99.7831	0.0180766
NC_045512.2	1773	T	5609	0.071314	0.0534855	0	99.8752
NC_045512.2	1774	T	5640	0.070922	0.0531915	0.0886525	99.7695
NC_045512.2	1775	G	5676	0.0880902	0.140944	99.7005	0.0704722
NC_045512.2	1776	A	5524	99.8371	0	0.0905141	0.0724113
NC_045512.2	1777	A	5595	99.8391	0.0178731	0.107239	0.0357462
NC_045512.2	1778	T	5617	0.249243	0.0178031	0	99.733
NC_045512.2	1779	C	5437	0.0551775	99.9264	0	0.0183925
NC_045512.2	1780	C	5444	0.0367377	99.9449	0	0
NC_045512.2	1781	T	5467	0	0.109749	0.0365831	99.8537
NC_045512.2	1782	G	5610	0	0.0178253	99.9822	0
NC_045512.2	1783	T	5530	0.0180832	0.0180832	0	99.9096
NC_045512.2	1784	G	5199	0	0	99.9615	0.0192345
NC_045512.2	1785	G	5285	0	0	99.9243	0.037843
NC_045512.2	1786	T	5459	0.0183184	0	0	99.945
NC_045512.2	1787	A	5464	99.9817	0	0	0
NC_045512.2	1788	A	5481	99.9635	0	0	0
NC_045512.2	1789	T	5523	0	0.0181061	0	99.9819
NC_045512.2	1790	T	5546	0.018031	0	0	99.982
NC_045512.2	1791	T	5458	0	0	0.0366435	99.945
NC_045512.2	1792	T	5595	0.0178731	0	0	99.9821
NC_045512.2	1793	A	5601	99.9107	0.017854	0	0.0714158
NC_045512.2	1794	A	5308	100	0	0	0
NC_045512.2	1795	A	5264	99.962	0	0.0379939	0
NC_045512.2	1796	G	5453	0	0	99.9817	0.0183385
NC_045512.2	1797	T	5649	0	0	0	100
NC_045512.2	1798	T	5580	0	0	0	100
NC_045512.2	1799	A	5610	100	0	0	0
NC_045512.2	1800	C	5565	0	99.8562	0	0.0359389
NC_045512.2	1801	A	5732	99.9477	0	0.0348918	0.0174459
NC_045512.2	1802	A	5576	99.9821	0.017934	0	0
NC_045512.2	1803	A	5458	99.9634	0	0.0183217	0.0183217
NC_045512.2	1804	A	5405	99.926	0	0.0370028	0.0370028
NC_045512.2	1805	G	5591	0.0178859	0	99.9821	0
NC_045512.2	1806	G	5783	0.0172921	0	99.9481	0
NC_045512.2	1807	A	6030	99.8839	0	0.116086	0
NC_045512.2	1808	A	5699	99.9474	0	0.0175469	0.0350939
NC_045512.2	1809	A	5604	99.9822	0	0.0178444	0
NC_045512.2	1810	A	5504	99.9455	0	0.0181686	0
NC_045512.2	1811	G	5892	0.0339443	0.0678887	99.8982	0
NC_045512.2	1812	C	5927	0	99.865	0.0168719	0.118104
NC_045512.2	1813	T	6133	0.114137	0	0	99.5271
NC_045512.2	1814	A	6224	99.8554	0	0.0642674	0.0160668
NC_045512.2	1815	A	6315	99.8892	0.0158353	0.0158353	0.0791766
NC_045512.2	1816	A	6252	99.936	0.0159949	0.0319898	0.0159949
NC_045512.2	1817	A	6176	99.9028	0	0.0485751	0.0485751
NC_045512.2	1818	A	5999	99.9167	0.0500083	0	0.0333389
NC_045512.2	1819	A	5977	98.7285	0	0.0334616	0.0167308
NC_045512.2	1820	G	6146	0.0325415	0	99.9349	0.0325415
NC_045512.2	1821	G	6048	0.0496032	0	99.9173	0.0165344
NC_045512.2	1822	T	6255	0.0159872	0.0159872	0.0319744	99.9361
NC_045512.2	1823	G	6310	0.0158479	0.0316957	99.9208	0.0316957
NC_045512.2	1824	C	6042	0	99.9834	0	0.0165508
NC_045512.2	1825	C	6109	0	99.9345	0.0327386	0.0327386
NC_045512.2	1826	T	6285	0	0.0159109	0.0159109	99.9682
NC_045512.2	1827	G	6366	0.0314169	0	99.9686	0
NC_045512.2	1828	G	6423	0.0311381	0	99.9689	0
NC_045512.2	1829	A	6452	99.845	0.0154991	0.0154991	0.0154991
NC_045512.2	1830	A	5615	100	0	0	0
NC_045512.2	1831	T	6340	0.0315457	0	0	99.9685
NC_045512.2	1832	A	6279	99.9841	0	0	0.0159261
NC_045512.2	1833	T	6366	0.0157085	0.0628338	0.0157085	99.9057
NC_045512.2	1834	T	6391	0.109529	0.015647	0	99.8592
NC_045512.2	1835	G	6321	0.0632811	0.0632811	99.8734	0
NC_045512.2	1836	G	6272	0.0159439	0	99.9841	0
NC_045512.2	1837	T	6294	0	0	0	100
NC_045512.2	1838	G	6322	0.0632711	0.0632711	99.8735	0
NC_045512.2	1839	A	6250	99.968	0	0.032	0
NC_045512.2	1840	A	6181	99.9676	0	0.0161786	0.0161786
NC_045512.2	1841	C	6394	0	99.9687	0	0.0156397
NC_045512.2	1842	A	6334	99.9684	0	0.0315756	0
NC_045512.2	1843	G	6184	0.0970246	0.0808538	99.8221	0
NC_045512.2	1844	A	6103	99.9508	0.0163854	0.0327708	0
NC_045512.2	1845	A	5987	99.9332	0	0.0668114	0
NC_045512.2	1846	A	6081	99.9342	0.0328893	0.0328893	0
NC_045512.2	1847	T	6117	0.0490436	0.0653915	0	99.8856
NC_045512.2	1848	C	6158	0.0811952	99.8701	0.0324781	0.016239
NC_045512.2	1849	A	6105	99.9836	0	0.01638	0
NC_045512.2	1850	A	6027	99.8839	0.049776	0.033184	0.033184
NC_045512.2	1851	T	5834	0.102845	0.0171409	0.0171409	99.8457
NC_045512.2	1852	A	5942	99.899	0.100976	0	0
NC_045512.2	1853	C	6032	0	100	0	0
NC_045512.2	1854	T	6034	0.0165728	0.0828638	0	99.884
NC_045512.2	1855	G	5986	0.334113	0.0835282	99.5155	0.0668226
NC_045512.2	1856	A	5910	99.6616	0.203046	0.0338409	0.101523
NC_045512.2	1857	G	5854	0.0170823	0.0854117	99.7779	0.119576
NC_045512.2	1858	T	5859	0.15361	0.0170678	0	99.8293
NC_045512.2	1859	C	5853	0	99.9317	0.0512558	0.0170853
NC_045512.2	1860	C	5810	0.0688468	99.8967	0	0.0344234
NC_045512.2	1861	T	5801	0	0.137907	0.0172384	99.8449
NC_045512.2	1862	C	5873	0	100	0	0
NC_045512.2	1863	T	5801	0	0.10343	0	99.8793
NC_045512.2	1864	T	5736	0	0.0174338	0.0174338	99.9651
NC_045512.2	1865	T	5859	0	0.0341355	0.0170678	99.9488
NC_045512.2	1866	A	5829	99.9485	0.0171556	0	0.0171556
NC_045512.2	1867	T	5890	0	0.0339559	0	99.966
NC_045512.2	1868	G	5800	0.0517241	0.0172414	99.931	0
NC_045512.2	1869	C	5766	0	99.9827	0.017343	0
NC_045512.2	1870	A	5862	99.9829	0	0	0.017059
NC_045512.2	1871	T	5734	0	0	0.0523195	99.9477
NC_045512.2	1872	T	5278	0	0.0378931	0.0189466	99.9432
NC_045512.2	1873	T	5948	0	0.0168124	0	99.9832
NC_045512.2	1874	G	5915	0.0507185	0	99.9493	0
NC_045512.2	1875	C	5924	0.0168805	99.9831	0	0
NC_045512.2	1876	A	6070	99.9671	0.0164745	0	0.0164745
NC_045512.2	1877	T	6108	0.016372	0	0.016372	99.9673
NC_045512.2	1878	C	6073	0	99.9341	0	0.049399
NC_045512.2	1879	A	6012	99.9667	0.0166334	0	0
NC_045512.2	1880	G	6078	0	0.0658111	99.9177	0.0164528
NC_045512.2	1881	A	6047	99.9835	0.0165371	0	0
NC_045512.2	1882	G	6136	0	0.0162973	99.9837	0
NC_045512.2	1883	G	6099	0.0327923	0	99.9672	0
NC_045512.2	1884	C	6195	0	99.9516	0	0.0484262
NC_045512.2	1885	T	6253	0	0	0	100
NC_045512.2	1886	G	6190	0.0969305	0.0161551	99.8869	0
NC_045512.2	1887	C	6208	0	100	0	0
NC_045512.2	1888	T	6322	0	0	0	100
NC_045512.2	1889	C	6257	0	99.984	0	0
NC_045512.2	1890	G	6309	0.0158504	0	99.9841	0
NC_045512.2	1891	T	6112	0	0.0490838	0	99.9509
NC_045512.2	1892	G	6299	0.0158755	0	99.9524	0.0158755
NC_045512.2	1893	T	6045	0.0165426	0	0	99.9835
NC_045512.2	1894	T	6139	0	0.0162893	0.0162893	99.9674
NC_045512.2	1895	G	6211	0.0322009	0.0161005	99.9517	0
NC_045512.2	1896	T	6258	0.0159795	0	0.0159795	99.968
NC_045512.2	1897	A	6149	99.9675	0	0.0325256	0
NC_045512.2	1898	C	6078	0	99.9671	0.0164528	0.0164528
NC_045512.2	1899	G	6099	0.0327923	0.0163961	99.918	0.0327923
NC_045512.2	1900	A	5995	99.9666	0	0	0.0333611
NC_045512.2	1901	T	6123	0	0	0	100
NC_045512.2	1902	C	6229	0.0160539	99.9518	0	0
NC_045512.2	1903	A	6231	99.984	0.0160488	0	0
NC_045512.2	1904	A	6131	99.9184	0	0	0
NC_045512.2	1905	T	6052	0.0165235	0.0165235	0	99.967
NC_045512.2	1906	T	6038	0	0.0165618	0	99.9834
NC_045512.2	1907	T	6133	0.0652209	0	0	99.9185
NC_045512.2	1908	T	6218	0.048247	0.0804117	0.048247	99.7909
NC_045512.2	1909	C	6157	0.048725	99.9513	0	0
NC_045512.2	1910	T	6151	0.032515	0.0975451	0	99.8699
NC_045512.2	1911	C	6070	0.0658979	99.8353	0.0329489	0.0658979
NC_045512.2	1912	C	6056	0.0825627	99.8514	0.0165125	0.0495376
NC_045512.2	1913	C	6123	0.0326637	99.8693	0	0.0979912
NC_045512.2	1914	G	6102	0.0491642	0.0819403	99.8361	0.0327761
NC_045512.2	1915	C	6194	0.0968679	99.8547	0.0161447	0.0322893
NC_045512.2	1916	A	6153	99.9025	0.0812612	0.0162522	0
NC_045512.2	1917	C	6121	0.0326744	99.951	0	0.0163372
NC_045512.2	1918	T	6016	0.0166223	0.0166223	0	99.9668
NC_045512.2	1919	C	6139	0	100	0	0
NC_045512.2	1920	T	6032	0	0	0	100
NC_045512.2	1921	T	6063	0	0	0	99.9835
NC_045512.2	1922	G	6082	0.0822098	0.0657678	99.6876	0.147978
NC_045512.2	1923	A	6037	99.8178	0.0165645	0.0496936	0.115952
NC_045512.2	1924	A	6020	99.9003	0.0996678	0	0
NC_045512.2	1925	A	6028	99.7678	0.132714	0.0165893	0.0829463
NC_045512.2	1926	C	6012	0.0166334	99.8669	0.083167	0.0332668
NC_045512.2	1927	T	5874	0.102145	0.0170242	0	99.8468
NC_045512.2	1928	G	5896	0.0848033	0.118725	99.7626	0.0339213
NC_045512.2	1929	C	5905	0.0169348	99.8476	0.0169348	0.118544
NC_045512.2	1930	T	5755	0.0173762	0	0.0173762	99.9652
NC_045512.2	1931	C	5993	0	99.9666	0	0
NC_045512.2	1932	A	6006	99.8501	0	0.04995	0.0999001
NC_045512.2	1933	A	5852	99.9316	0.0683527	0	0
NC_045512.2	1934	A	5910	99.9492	0	0.0338409	0.0169205
NC_045512.2	1935	A	5893	99.9661	0.0169693	0	0
NC_045512.2	1936	T	5781	0.0518941	0	0	99.9481
NC_045512.2	1937	T	5950	0	0.0336134	0.0336134	99.9328
NC_045512.2	1938	C	5858	0.0853534	99.8805	0	0.0341413
NC_045512.2	1939	T	5880	0.0340136	0.0340136	0.0680272	99.8639
NC_045512.2	1940	G	5866	0.0681896	0.0340948	99.8807	0.0170474
NC_045512.2	1941	T	5634	0.0532481	0.0177494	0.0177494	99.9113
NC_045512.2	1942	G	5813	0.0516085	0.0172028	99.914	0.0172028
NC_045512.2	1943	C	5715	0	99.9125	0	0.0874891
NC_045512.2	1944	G	5817	0.085955	0	99.914	0
NC_045512.2	1945	T	5675	0	0.0176211	0.0528634	99.9295
NC_045512.2	1946	G	5881	0.0170039	0	99.915	0
NC_045512.2	1947	T	5653	0	0.0176897	0	99.9823
NC_045512.2	1948	T	5602	0.553374	0.0178508	0.0357015	99.3931
NC_045512.2	1949	T	5820	0	0.532646	0.103093	99.3643
NC_045512.2	1950	T	5897	0.0508733	0	0	99.8474
NC_045512.2	1951	A	5806	99.9139	0.0172236	0.0172236	0.0516707
NC_045512.2	1952	C	5773	0.017322	99.9827	0	0
NC_045512.2	1953	A	5828	98.9362	0	1.06383	0
NC_045512.2	1954	G	5759	0	0	99.9826	0.0173641
NC_045512.2	1955	A	5621	99.4663	0.533713	0	0
NC_045512.2	1956	A	5625	99.9822	0.0177778	0	0
NC_045512.2	1957	G	5678	0.0352237	0	99.9648	0
NC_045512.2	1958	G	5671	0.0176336	0.0352671	99.9471	0
NC_045512.2	1959	C	5727	0	99.9651	0.0174611	0.0174611
NC_045512.2	1960	C	5643	0.0177211	99.9114	0	0.0708843
NC_045512.2	1961	G	5652	0	0.0176929	99.9823	0
NC_045512.2	1962	C	5563	0	99.9281	0	0
NC_045512.2	1963	T	5361	0	0.0186532	0	99.9813
NC_045512.2	1964	A	5231	100	0	0	0
NC_045512.2	1965	T	5293	0.151143	0.0188929	0	99.83
NC_045512.2	1966	A	5194	99.9615	0	0	0.038506
NC_045512.2	1967	A	5251	99.8286	0.038088	0.076176	0.057132
NC_045512.2	1968	C	5492	0.0364166	99.7815	0.0364166	0.127458
NC_045512.2	1969	A	5327	99.9249	0.0563169	0.0187723	0
NC_045512.2	1970	A	5103	99.902	0.0587889	0.0195963	0.0195963
NC_045512.2	1971	T	5145	0.0777454	0	0	99.9223
NC_045512.2	1972	A	5428	99.8526	0.092115	0.055269	0
NC_045512.2	1973	C	5419	0	99.9631	0	0.0184536
NC_045512.2	1974	T	5240	0.0381679	0	0	99.9427
NC_045512.2	1975	A	5119	99.9414	0	0	0.0586052
NC_045512.2	1976	G	5189	0.0385431	0.0385431	99.9229	0
NC_045512.2	1977	A	5126	99.9415	0.0195084	0.0195084	0.0195084
NC_045512.2	1978	T	5192	0.0192604	0.0385208	0	99.9422
NC_045512.2	1979	G	5268	0.0189825	0.0189825	99.962	0
NC_045512.2	1980	G	5416	0	0	99.9815	0.0184638
NC_045512.2	1981	A	5550	99.982	0	0.018018	0
NC_045512.2	1982	A	5073	99.9606	0	0	0.0197122
NC_045512.2	1983	T	5325	0.0187793	0	0.0187793	99.9624
NC_045512.2	1984	T	5464	0	0.0183016	0	99.9817
NC_045512.2	1985	T	5572	0	0.0897344	0	99.9103
NC_045512.2	1986	C	5546	0.018031	99.8738	0.0901551	0.018031
NC_045512.2	1987	A	5519	99.8913	0.0181192	0	0.0905961
NC_045512.2	1988	C	5497	0.10915	99.8908	0	0
NC_045512.2	1989	A	5279	99.6969	0.037886	0.265202	0
NC_045512.2	1990	G	5264	0.0379939	0.132979	99.772	0.0569909
NC_045512.2	1991	T	5236	0.0381971	0.0190985	0.0381971	99.9045
NC_045512.2	1992	A	5172	99.8067	0.135344	0.0193349	0.0193349
NC_045512.2	1993	T	5243	0.0381461	0.0381461	0.0953652	99.8283
NC_045512.2	1994	T	5313	0.0564653	0.0564653	0	99.8871
NC_045512.2	1995	C	5339	0.131111	99.8314	0	0.0374602
NC_045512.2	1996	A	5346	99.8504	0.112233	0.0187056	0.0187056
NC_045512.2	1997	C	5400	0.0555556	99.9074	0	0.037037
NC_045512.2	1998	T	5272	0	0.0758725	0.0189681	99.8862
NC_045512.2	1999	G	5389	0	0	99.9443	0.0371126
[truncated: 27,905 more rows]

## Sheet: SARS-CoV-2 virus-2
CHR	POS	REF	READS	A	C	G	T
NC_045512.2	1	A	4	100	0	0	0
NC_045512.2	2	T	4	0	0	0	100
NC_045512.2	3	T	8	0	0	0	100
NC_045512.2	4	A	8	87.5	0	0	12.5
NC_045512.2	5	A	15	100	0	0	0
NC_045512.2	6	A	15	100	0	0	0
NC_045512.2	7	G	15	0	0	100	0
NC_045512.2	8	G	16	0	0	100	0
NC_045512.2	9	T	19	0	0	0	100
NC_045512.2	10	T	18	0	0	0	100
NC_045512.2	11	T	19	0	0	5.26316	94.7368
NC_045512.2	12	A	20	100	0	0	0
NC_045512.2	13	T	19	0	0	0	100
NC_045512.2	14	A	20	95	0	0	5
NC_045512.2	15	C	22	0	100	0	0
NC_045512.2	16	C	27	0	100	0	0
NC_045512.2	17	T	54	0	0	0	100
NC_045512.2	18	T	64	0	0	0	100
NC_045512.2	19	C	95	0	100	0	0
NC_045512.2	20	C	128	0	100	0	0
NC_045512.2	21	C	208	0	100	0	0
NC_045512.2	22	A	306	100	0	0	0
NC_045512.2	23	G	317	0	0	100	0
NC_045512.2	24	G	359	0.278552	0	99.7214	0
NC_045512.2	25	T	667	0	0	0	100
NC_045512.2	26	A	950	99.8947	0	0.105263	0
NC_045512.2	27	A	974	100	0	0	0
NC_045512.2	28	C	1092	0	100	0	0
NC_045512.2	29	A	1434	100	0	0	0
NC_045512.2	30	A	1667	100	0	0	0
NC_045512.2	31	A	1686	99.9407	0.059312	0	0
NC_045512.2	32	C	1781	0	99.8877	0	0.112296
NC_045512.2	33	C	1902	0.0525762	99.8948	0	0.0525762
NC_045512.2	34	A	2070	100	0	0	0
NC_045512.2	35	A	2167	99.8154	0.0922935	0.0461467	0.0461467
NC_045512.2	36	C	2382	0	100	0	0
NC_045512.2	37	C	2955	0.0338409	99.9323	0	0.0338409
NC_045512.2	38	A	3048	100	0	0	0
NC_045512.2	39	A	3099	100	0	0	0
NC_045512.2	40	C	3341	0	99.9401	0.0299312	0.0299312
NC_045512.2	41	T	3689	0	0	0	100
NC_045512.2	42	T	3815	0	0	0	100
NC_045512.2	43	T	4110	0	0	0	100
NC_045512.2	44	C	4209	0	100	0	0
NC_045512.2	45	G	4270	0	0	99.9766	0.0234192
NC_045512.2	46	A	4285	99.9533	0	0.0466744	0
NC_045512.2	47	T	4335	0	0	0	100
NC_045512.2	48	C	4420	0	100	0	0
NC_045512.2	49	T	4427	0	0	0	100
NC_045512.2	50	C	4470	0.0223714	99.9553	0	0.0223714
NC_045512.2	51	T	4254	0	0	0.0235073	99.9765
NC_045512.2	52	T	4514	0.0221533	0.0221533	0.0221533	99.9114
NC_045512.2	53	G	4731	0.0211372	0.0422744	99.9155	0.0211372
NC_045512.2	54	T	4720	0	0.0423729	0.0211864	99.9364
NC_045512.2	55	A	4791	99.9165	0	0.0417449	0.0417449
NC_045512.2	56	G	4759	0	0	100	0
NC_045512.2	57	A	4819	99.9585	0	0	0.0415024
NC_045512.2	58	T	4850	0.0206186	0.103093	0	99.8557
NC_045512.2	59	C	4925	0	99.9797	0	0.0203046
NC_045512.2	60	T	4951	0	0.0201979	0	99.9798
NC_045512.2	61	G	4951	0.0201979	0.0201979	99.9192	0.0403959
NC_045512.2	62	T	4892	0	0	0	100
NC_045512.2	63	T	4965	0	0.060423	0.020141	99.8993
NC_045512.2	64	C	5012	0	99.9401	0	0.0598563
NC_045512.2	65	T	5044	0	0.0198255	0.0198255	99.9603
NC_045512.2	66	C	2619	0	99.8473	0	0.15273
NC_045512.2	67	T	2631	0.0380084	0	0	99.962
NC_045512.2	68	A	2630	99.962	0	0.0380228	0
NC_045512.2	69	A	2644	100	0	0	0
NC_045512.2	70	A	2644	99.6218	0.378215	0	0
NC_045512.2	71	C	2777	0.360101	98.8837	0.396111	0.360101
NC_045512.2	72	G	2829	0.494875	0	99.5051	0
NC_045512.2	73	A	2818	99.9645	0	0.0354862	0
NC_045512.2	74	A	2832	99.3291	0.670904	0	0
NC_045512.2	75	C	2771	0	99.4226	0	0.505233
NC_045512.2	76	T	2818	0.283889	0.106458	0.0709723	99.4677
NC_045512.2	77	T	2843	1.37179	0.0703482	0	98.5579
NC_045512.2	78	T	2943	19.9117	0.203874	0.611621	79.2389
NC_045512.2	79	A	3002	81.6789	0.0333111	0.133245	18.1546
NC_045512.2	80	A	2979	79.9261	0.20141	18.1269	1.74555
NC_045512.2	81	A	2996	81.5421	0.0667557	0.567423	17.8238
NC_045512.2	82	A	3024	98.3466	0.0661376	0	1.5873
NC_045512.2	83	T	3060	0.326797	17.8758	0.0653595	81.732
NC_045512.2	84	C	2460	0.650407	99.187	0	0.162602
NC_045512.2	85	T	2483	0.0402739	0	0.72493	99.2348
NC_045512.2	86	G	2481	0.120919	0.0403063	99.8388	0
NC_045512.2	87	T	2479	0	0	0.0806777	99.9193
NC_045512.2	88	G	2512	0	0.0398089	99.9602	0
NC_045512.2	89	T	2459	0	0	0	100
NC_045512.2	90	G	2527	0.0395726	0	99.9604	0
NC_045512.2	91	G	2516	0	0.0397456	99.9603	0
NC_045512.2	92	C	2559	0	99.9609	0	0.0390778
NC_045512.2	93	T	2669	0	0.0374672	0	99.9625
NC_045512.2	94	G	2714	0	0.036846	99.9632	0
NC_045512.2	95	T	2725	0	0	0	100
NC_045512.2	96	C	2768	0	100	0	0
NC_045512.2	97	A	2762	100	0	0	0
NC_045512.2	98	C	2862	0	100	0	0
NC_045512.2	99	T	2875	0	0	0	100
NC_045512.2	100	C	2987	0	99.933	0	0.0669568
NC_045512.2	101	G	2972	0	0	100	0
NC_045512.2	102	G	2993	0.0334113	0.0668226	99.8998	0
NC_045512.2	103	C	3044	0	100	0	0
NC_045512.2	104	T	3026	0	0.0991408	0	99.9009
NC_045512.2	105	G	3082	0.0324465	0	99.9676	0
NC_045512.2	106	C	3129	0	99.9361	0	0.0639182
NC_045512.2	107	A	3124	100	0	0	0
NC_045512.2	108	T	3140	0	0.0318471	0	99.9682
NC_045512.2	109	G	3195	0	0	99.9687	0.0312989
NC_045512.2	110	C	3227	0	100	0	0
NC_045512.2	111	T	2716	0	0.0368189	0	99.9632
NC_045512.2	112	T	2992	0	0	0	100
NC_045512.2	113	A	2963	100	0	0	0
NC_045512.2	114	G	3351	0	0	100	0
NC_045512.2	115	T	3334	0	0	0	100
NC_045512.2	116	G	3379	0	0.0295946	99.9704	0
NC_045512.2	117	C	3385	0	100	0	0
NC_045512.2	118	A	3416	100	0	0	0
NC_045512.2	119	C	3489	0	100	0	0
NC_045512.2	120	T	3481	0	0	0	100
NC_045512.2	121	C	3515	0	100	0	0
NC_045512.2	122	A	3481	100	0	0	0
NC_045512.2	123	C	3569	0	100	0	0
NC_045512.2	124	G	3503	0.028547	0.028547	99.9429	0
NC_045512.2	125	C	3582	0	99.9442	0	0.0558347
NC_045512.2	126	A	3587	100	0	0	0
NC_045512.2	127	G	3620	0	0	100	0
NC_045512.2	128	T	3589	0	0	0	100
NC_045512.2	129	A	3491	99.9427	0	0.0572902	0
NC_045512.2	130	T	3541	0	0	0	99.9718
NC_045512.2	131	A	3586	100	0	0	0
NC_045512.2	132	A	3594	100	0	0	0
NC_045512.2	133	T	3563	0	0	0	100
NC_045512.2	134	T	3648	0	0	0	100
NC_045512.2	135	A	3647	100	0	0	0
NC_045512.2	136	A	3666	99.9454	0	0.0272777	0.0272777
NC_045512.2	137	T	3704	0	0	0	100
NC_045512.2	138	A	3737	100	0	0	0
NC_045512.2	139	A	3731	99.9732	0	0.0268025	0
NC_045512.2	140	C	3763	0	99.9469	0	0.0531491
NC_045512.2	141	T	3744	0	0	0	100
NC_045512.2	142	A	3773	100	0	0	0
NC_045512.2	143	A	3949	99.9494	0	0	0.0506457
NC_045512.2	144	T	4002	0	0	0	100
NC_045512.2	145	T	4030	0	0.0496278	0	99.9504
NC_045512.2	146	A	4258	100	0	0	0
NC_045512.2	147	C	4332	0	99.9769	0	0.023084
NC_045512.2	148	T	4373	0.0228676	0	0	99.9771
NC_045512.2	149	G	4493	0.0222568	0	99.9777	0
NC_045512.2	150	T	4515	0	0	0	100
NC_045512.2	151	C	4669	0	99.9357	0	0.0642536
NC_045512.2	152	G	4650	0	0	100	0
NC_045512.2	153	T	4607	0.0217061	0	0	99.9783
NC_045512.2	154	T	4762	0	0	0	100
NC_045512.2	155	G	4767	0	0	100	0
NC_045512.2	156	A	4606	99.9783	0	0.0217108	0
NC_045512.2	157	C	4858	0	99.9382	0	0.0617538
NC_045512.2	158	A	4858	99.9794	0	0.0205846	0
NC_045512.2	159	G	4901	0	0	100	0
NC_045512.2	160	G	5063	0	0	99.9605	0
NC_045512.2	161	A	5070	99.9606	0	0.0197239	0.0197239
NC_045512.2	162	C	5138	0	100	0	0
NC_045512.2	163	A	4883	99.9795	0	0.0204792	0
NC_045512.2	164	C	5213	0	99.9616	0	0.0383656
NC_045512.2	165	G	5206	0	0	100	0
NC_045512.2	166	A	5245	100	0	0	0
NC_045512.2	167	G	5285	0.0189215	0	99.9811	0
NC_045512.2	168	T	5294	0.0188893	0	0	99.9811
NC_045512.2	169	A	5321	100	0	0	0
NC_045512.2	170	A	5298	99.9811	0	0.018875	0
NC_045512.2	171	C	5392	0.018546	99.9815	0	0
NC_045512.2	172	T	5401	0	0	0	100
NC_045512.2	173	C	5501	0	99.9818	0	0
NC_045512.2	174	G	5585	0	0.0358102	99.9642	0
NC_045512.2	175	T	5408	0	0.110947	0	99.8891
NC_045512.2	176	C	5425	0.0184332	99.9447	0	0.0368664
NC_045512.2	177	T	5355	0	0.0186741	0	99.9813
NC_045512.2	178	A	5282	99.9621	0.0189322	0	0
NC_045512.2	179	T	5368	0	0	0	100
NC_045512.2	180	C	5335	0	100	0	0
NC_045512.2	181	T	5222	0.0382995	0	0	99.9234
NC_045512.2	182	T	5394	0.0185391	0	0	99.9815
NC_045512.2	183	C	5332	0	99.9625	0	0.0375094
NC_045512.2	184	T	5342	0	0	0	100
NC_045512.2	185	G	5320	0.075188	0.018797	99.8872	0.018797
NC_045512.2	186	C	5279	0	99.9053	0	0.0947149
NC_045512.2	187	A	5191	100	0	0	0
NC_045512.2	188	G	5190	0	0	99.9229	0.0770713
NC_045512.2	189	G	5311	0	0	100	0
NC_045512.2	190	C	5332	0	99.9812	0	0.0187547
NC_045512.2	191	T	5136	0	0	0	100
NC_045512.2	192	G	5209	0.0191975	0.0191975	99.9616	0
NC_045512.2	193	C	5159	0	100	0	0
NC_045512.2	194	T	4573	0	0.0218675	0	99.9781
NC_045512.2	195	T	4960	0	0	0	100
NC_045512.2	196	A	5199	99.9808	0	0	0.0192345
NC_045512.2	197	C	5306	0.0188466	99.9623	0	0.0188466
NC_045512.2	198	G	5395	0	0	100	0
NC_045512.2	199	G	5529	0	0	99.9638	0.0180865
NC_045512.2	200	T	5115	0	0	0	100
NC_045512.2	201	T	5365	0	0.0186393	0	99.9814
NC_045512.2	202	T	5528	0	0.0180897	0	99.9819
NC_045512.2	203	C	5566	0	99.9281	0	0.0359324
NC_045512.2	204	G	5680	0.0176056	0	99.9648	0.0176056
NC_045512.2	205	T	5713	0.0175039	0.105024	0	99.8775
NC_045512.2	206	C	5725	0	99.9825	0	0.0174672
NC_045512.2	207	C	5776	0	100	0	0
NC_045512.2	208	G	5868	0	0	99.983	0.0170416
NC_045512.2	209	T	5485	0	0.0364631	0.0364631	99.9271
NC_045512.2	210	G	5932	0	0	100	0
NC_045512.2	211	T	5541	0	0.0360946	0	99.9639
NC_045512.2	212	T	5861	0.0170619	0.0170619	0	99.9659
NC_045512.2	213	G	5954	0.0335909	0	99.9664	0
NC_045512.2	214	C	5980	0.0167224	99.9498	0.0167224	0.0167224
NC_045512.2	215	A	5943	99.9832	0	0.0168265	0
NC_045512.2	216	G	5938	0.0168407	0.0842034	99.899	0
NC_045512.2	217	C	5996	0	99.9666	0	0.0333556
NC_045512.2	218	C	6048	0	100	0	0
NC_045512.2	219	G	6099	0.0163961	0.0655845	99.918	0
NC_045512.2	220	A	6072	99.9835	0	0	0
NC_045512.2	221	T	5910	0	0.0169205	0	99.9831
NC_045512.2	222	C	5970	0	100	0	0
NC_045512.2	223	A	5840	100	0	0	0
NC_045512.2	224	T	5929	0	0	0	100
NC_045512.2	225	C	5999	0	100	0	0
NC_045512.2	226	A	5820	100	0	0	0
NC_045512.2	227	G	5935	0	0.0168492	99.9832	0
NC_045512.2	228	C	6143	0.0162787	99.9674	0	0.0162787
NC_045512.2	229	A	5916	99.9831	0.0169033	0	0
NC_045512.2	230	C	6088	0	99.9836	0	0.0164258
NC_045512.2	231	A	5761	100	0	0	0
NC_045512.2	232	T	5787	0.0345602	0.0172801	0	99.9482
NC_045512.2	233	C	6162	0	100	0	0
NC_045512.2	234	T	5707	0	0	0	100
NC_045512.2	235	A	6121	99.9837	0	0.0163372	0
NC_045512.2	236	G	6174	0.016197	0	99.9838	0
NC_045512.2	237	G	6350	0	0	99.9213	0.0314961
NC_045512.2	238	T	6222	0	0	0.032144	99.9679
NC_045512.2	239	T	6324	0	0.0158128	0	99.9842
NC_045512.2	240	T	6341	0	0.0473111	0	99.9527
NC_045512.2	241	C	6363	0	99.9843	0	0.0157159
NC_045512.2	242	G	6430	0.0311042	0.0155521	99.9533	0
NC_045512.2	243	T	6347	0	0.0157555	0.0157555	99.9685
NC_045512.2	244	C	6393	0	99.9374	0	0.0625684
NC_045512.2	245	C	6460	0	99.9381	0	0.0619195
NC_045512.2	246	G	6366	0.0471254	0	99.9372	0.0157085
NC_045512.2	247	G	6445	0.0310318	0	99.9069	0.0620636
NC_045512.2	248	G	6464	0.0154703	0	99.9536	0
NC_045512.2	249	T	6242	0	0.0160205	0.0160205	99.968
NC_045512.2	250	G	6533	0.0153069	0	99.9847	0
NC_045512.2	251	T	6455	0	0.0309837	0	99.969
NC_045512.2	252	G	6511	0	0.0153586	99.9846	0
NC_045512.2	253	A	6444	100	0	0	0
NC_045512.2	254	C	6625	0	100	0	0
NC_045512.2	255	C	6727	0	99.9703	0	0.0297309
NC_045512.2	256	G	6905	0	0.0144823	99.9421	0
NC_045512.2	257	A	6845	99.927	0	0.0584368	0.0146092
NC_045512.2	258	A	6636	100	0	0	0
NC_045512.2	259	A	6589	99.9848	0	0	0
NC_045512.2	260	G	6857	0	0	99.9854	0.0145836
NC_045512.2	261	G	6929	0	0	100	0
NC_045512.2	262	T	6952	0	0.0143843	0.0143843	99.9712
NC_045512.2	263	A	6894	99.9855	0	0	0.0145054
NC_045512.2	264	A	6809	99.9706	0	0.0293729	0
NC_045512.2	265	G	7206	0	0	100	0
NC_045512.2	266	A	7071	100	0	0	0
NC_045512.2	267	T	7135	0	0	0	100
NC_045512.2	268	G	7181	0	0	100	0
NC_045512.2	269	G	7411	0.0539738	0	99.946	0
NC_045512.2	270	A	7489	99.9599	0	0.0400588	0
NC_045512.2	271	G	7572	0	0	99.9868	0.0132066
NC_045512.2	272	A	7531	100	0	0	0
NC_045512.2	273	G	7663	0	0.0391492	99.9609	0
NC_045512.2	274	C	7650	0	99.9869	0	0.0130719
NC_045512.2	275	C	7747	0.0129082	99.9226	0	0.0387247
NC_045512.2	276	T	7702	0	0	0	100
NC_045512.2	277	T	7722	0	0	0	100
NC_045512.2	278	G	7911	0	0	100	0
NC_045512.2	279	T	7821	0	0	0	100
NC_045512.2	280	C	7891	0	100	0	0
NC_045512.2	281	C	7818	0.012791	99.9872	0	0
NC_045512.2	282	C	7993	0	99.975	0	0.0250219
NC_045512.2	283	T	7835	0	0.0255265	0	99.9617
NC_045512.2	284	G	7949	0	0	100	0
NC_045512.2	285	G	7983	0	0	99.9624	0.0250532
NC_045512.2	286	T	7897	0.0253261	0.0253261	0	99.9493
NC_045512.2	287	T	7911	0	0.0252813	0	99.9747
NC_045512.2	288	T	7878	0	0.0126936	0	99.9619
NC_045512.2	289	C	8005	0.0249844	99.95	0	0
NC_045512.2	290	A	7963	100	0	0	0
NC_045512.2	291	A	7776	99.9743	0	0.0257202	0
NC_045512.2	292	C	7868	0.0127097	99.9619	0	0.0254194
NC_045512.2	293	G	7826	0	0	100	0
NC_045512.2	294	A	7945	99.9874	0	0.0125865	0
NC_045512.2	295	G	7957	0.0251351	0	99.9749	0
NC_045512.2	296	A	7938	99.9874	0	0.0125976	0
NC_045512.2	297	A	7813	99.9232	0.0255984	0.0383975	0.0127992
NC_045512.2	298	A	7764	99.9742	0	0.01288	0.01288
NC_045512.2	299	A	7591	100	0	0	0
NC_045512.2	300	C	7896	0.0506586	99.9493	0	0
NC_045512.2	301	A	7520	100	0	0	0
NC_045512.2	302	C	7730	0.0129366	99.9612	0	0.0258732
NC_045512.2	303	A	7301	99.9726	0	0.0273935	0
NC_045512.2	304	C	7619	0	99.9737	0	0.0262502
NC_045512.2	305	G	7621	0	0	100	0
NC_045512.2	306	T	7559	0	0.0661463	0	99.9339
NC_045512.2	307	C	7618	0	99.9869	0	0.0131268
NC_045512.2	308	C	7581	0	99.9868	0	0
NC_045512.2	309	A	7496	100	0	0	0
NC_045512.2	310	A	7319	100	0	0	0
NC_045512.2	311	C	7536	0	100	0	0
NC_045512.2	312	T	7423	0	0.0404149	0.0134716	99.9461
NC_045512.2	313	C	7519	0.0132996	99.9069	0	0.0265993
NC_045512.2	314	A	7315	99.8223	0	0	0
NC_045512.2	315	G	7435	0	0.0134499	99.9462	0
NC_045512.2	316	T	7004	0	0.0142776	0	99.9857
NC_045512.2	317	T	7098	0.028177	0.0140885	0	99.9436
NC_045512.2	318	T	7355	0.0135962	0.067981	0	99.9184
NC_045512.2	319	G	7409	0.0404913	0.0134971	99.946	0
NC_045512.2	320	C	7387	0	99.9865	0	0.0135373
NC_045512.2	321	C	7315	0	99.9453	0	0.0546822
NC_045512.2	322	T	7300	0.0136986	0.0273973	0.0273973	99.9315
NC_045512.2	323	G	7330	0	0.0136426	99.8363	0.0136426
NC_045512.2	324	T	6980	0.0286533	0	0	99.9713
NC_045512.2	325	T	7007	0	0	0.0142714	99.9857
NC_045512.2	326	T	7072	0	0.0141403	0	99.9859
NC_045512.2	327	T	7395	0	0.0270453	0	99.8918
NC_045512.2	328	A	7318	99.9727	0	0.0136649	0.0136649
NC_045512.2	329	C	7368	0	100	0	0
NC_045512.2	330	A	7278	99.9313	0	0.0412201	0.0274801
NC_045512.2	331	G	7411	0	0	99.973	0.0269869
NC_045512.2	332	G	7411	0	0.0134935	99.9865	0
NC_045512.2	333	T	6995	0	0	0	100
NC_045512.2	334	T	7496	0	0	0	100
NC_045512.2	335	C	7548	0	99.9868	0.0132485	0
NC_045512.2	336	G	7455	0	0.0134138	99.9732	0.0134138
NC_045512.2	337	C	7609	0	99.9474	0	0.0525693
NC_045512.2	338	G	7707	0	0	99.987	0
NC_045512.2	339	A	7388	99.9729	0	0.0270709	0
NC_045512.2	340	C	7662	0	99.9869	0	0.0130514
NC_045512.2	341	G	7607	0	0	100	0
NC_045512.2	342	T	7536	0	0.0132696	0	99.9867
NC_045512.2	343	G	7579	0.0131944	0	99.9868	0
NC_045512.2	344	C	7570	0	99.9604	0	0.0396301
NC_045512.2	345	T	7419	0	0	0.0134789	99.9865
NC_045512.2	346	C	7659	0	99.9608	0	0.0391696
NC_045512.2	347	G	7590	0	0.0131752	99.9736	0.0131752
NC_045512.2	348	T	7472	0	0.0133833	0	99.9866
NC_045512.2	349	A	7477	100	0	0	0
NC_045512.2	350	C	7559	0	99.9603	0	0.0396878
NC_045512.2	351	G	7514	0.0399255	0	99.9601	0
NC_045512.2	352	T	7182	0	0.0278474	0	99.9722
NC_045512.2	353	G	7604	0.013151	0	99.9868	0
NC_045512.2	354	G	7501	0	0	99.9867	0.0133316
NC_045512.2	355	C	7302	0	99.9041	0	0.0821693
NC_045512.2	356	T	6680	0	0.0149701	0	99.985
NC_045512.2	357	T	6788	0.0147319	0.0589275	0	99.9263
NC_045512.2	358	T	7203	0	0.0138831	0	99.9861
NC_045512.2	359	G	7553	0.0132398	0	99.9735	0.0132398
NC_045512.2	360	G	7497	0	0	100	0
NC_045512.2	361	A	7567	99.9604	0	0.0264306	0.0132153
NC_045512.2	362	G	7485	0	0	100	0
NC_045512.2	363	A	7448	100	0	0	0
NC_045512.2	364	C	7522	0	99.9867	0	0.0132943
NC_045512.2	365	T	7517	0.0133032	0.0532127	0	99.9202
NC_045512.2	366	C	7471	0	99.9866	0	0.0133851
NC_045512.2	367	C	7353	0	100	0	0
NC_045512.2	368	G	7432	0.040366	0	99.9462	0.0134553
NC_045512.2	369	T	6601	0	0	0.0151492	99.9849
NC_045512.2	370	G	7402	0.0135099	0	99.9865	0
NC_045512.2	371	G	7484	0	0	99.9866	0.0133618
NC_045512.2	372	A	7428	99.9865	0	0.0134626	0
NC_045512.2	373	G	7478	0	0	99.9866	0.0133726
NC_045512.2	374	G	7547	0	0	99.9867	0
NC_045512.2	375	A	7481	99.9198	0	0.0401016	0.0401016
NC_045512.2	376	G	7390	0	0	100	0
NC_045512.2	377	G	7568	0	0.0396406	99.9471	0.0132135
NC_045512.2	378	T	7502	0	0	0	100
NC_045512.2	379	C	7304	0	99.9863	0	0.0136911
NC_045512.2	380	T	7452	0	0	0	100
NC_045512.2	381	T	7539	0	0.0265287	0	99.9735
NC_045512.2	382	A	7524	99.9468	0	0.0398724	0
NC_045512.2	383	T	7595	0.0131666	0	0	99.9868
NC_045512.2	384	C	7635	0	99.9738	0	0.0130976
NC_045512.2	385	A	7544	99.9602	0	0.0265111	0.0132556
NC_045512.2	386	G	7708	0.0129735	0.0129735	99.9741	0
NC_045512.2	387	A	7494	99.9733	0	0.013344	0.013344
NC_045512.2	388	G	7565	0	0	99.9736	0
NC_045512.2	389	G	7578	0.0395883	0.0395883	99.8944	0.0263922
NC_045512.2	390	C	7781	0	99.9871	0	0.0128518
NC_045512.2	391	A	7722	99.987	0	0.01295	0
NC_045512.2	392	C	7792	0	99.9743	0	0.0256674
NC_045512.2	393	G	7903	0.0253068	0	99.9747	0
NC_045512.2	394	T	7763	0	0	0	100
NC_045512.2	395	C	8024	0	100	0	0
NC_045512.2	396	A	8066	99.9876	0	0	0.0123977
NC_045512.2	397	A	8060	99.9504	0	0.0124069	0.0372208
NC_045512.2	398	C	8190	0	99.9878	0	0.01221
NC_045512.2	399	A	8000	99.9875	0	0.0125	0
NC_045512.2	400	T	7727	0	0.0129416	0	99.9871
NC_045512.2	401	C	8182	0	99.9756	0	0.012222
NC_045512.2	402	T	7873	0	0.0381049	0.0127016	99.9492
NC_045512.2	403	T	8203	0	0	0	99.9634
NC_045512.2	404	A	8246	99.9757	0	0	0.0242542
NC_045512.2	405	A	7794	99.9872	0	0.0128304	0
NC_045512.2	406	A	7738	99.9612	0	0.0387697	0
NC_045512.2	407	G	8077	0.0123808	0	99.9629	0.0247617
NC_045512.2	408	A	7397	100	0	0	0
NC_045512.2	409	T	7960	0	0.0628141	0	99.9372
NC_045512.2	410	G	8232	0.0121477	0	99.9879	0
NC_045512.2	411	G	8049	0.0372717	0	99.9627	0
NC_045512.2	412	C	8303	0	99.9639	0	0.0361315
NC_045512.2	413	A	8015	99.9875	0	0	0.0124766
NC_045512.2	414	C	8091	0	99.9382	0.0123594	0.0247188
NC_045512.2	415	T	7893	0	0.0506778	0.0126695	99.9367
NC_045512.2	416	T	7955	0	0.0251414	0	99.9749
NC_045512.2	417	G	8173	0.0122354	0.0122354	99.9755	0
NC_045512.2	418	T	7837	0	0.03828	0	99.949
NC_045512.2	419	G	8005	0.0124922	0.0249844	99.9625	0
NC_045512.2	420	G	7893	0.0253389	0	99.9747	0
NC_045512.2	421	C	7650	0	99.9739	0	0
NC_045512.2	422	T	7399	0.0135153	0	0.0135153	99.7297
NC_045512.2	423	T	7398	0	0	0	99.9865
NC_045512.2	424	A	7846	99.898	0	0.0637267	0.038236
NC_045512.2	425	G	7766	0	0	100	0
NC_045512.2	426	T	7728	0.0258799	0.0258799	0.0258799	99.9224
NC_045512.2	427	A	7843	100	0	0	0
NC_045512.2	428	G	7611	0	0.0394166	99.9606	0
NC_045512.2	429	A	7701	99.974	0.0129853	0	0.0129853
NC_045512.2	430	A	7615	99.9475	0	0.0525279	0
NC_045512.2	431	G	7715	0	0	99.987	0
NC_045512.2	432	T	7641	0	0.0261746	0	99.9738
NC_045512.2	433	T	7774	0	0.0128634	0	99.9871
NC_045512.2	434	G	7872	0.0127033	0	99.7967	0.0127033
NC_045512.2	435	A	7836	99.949	0	0.0510465	0
NC_045512.2	436	A	7770	99.9614	0	0.03861	0
NC_045512.2	437	A	7577	99.9868	0	0.0131978	0
NC_045512.2	438	A	7660	99.9739	0	0	0.0130548
NC_045512.2	439	A	7063	99.8301	0	0.0424749	0
NC_045512.2	440	G	7859	0.0254485	0	99.9746	0
NC_045512.2	441	G	7904	0.0885628	0	99.9114	0
NC_045512.2	442	C	7864	0.0127162	99.9491	0.0254323	0.0127162
NC_045512.2	443	G	7981	0	0.0125298	99.148	0.0125298
NC_045512.2	444	T	7110	0	0.0281294	0.0281294	99.9437
NC_045512.2	445	T	7382	0	0	0.0406394	99.9594
NC_045512.2	446	T	7310	0.0136799	0.0136799	0	99.9453
NC_045512.2	447	T	7666	0	0	0.0130446	99.9087
NC_045512.2	448	G	7743	0.0129149	0.0387447	99.9225	0.0258298
NC_045512.2	449	C	7668	0	99.9609	0	0.0391236
NC_045512.2	450	C	7715	0.0388853	99.8963	0	0.0648088
NC_045512.2	451	T	7699	0	0.0259774	0	99.974
NC_045512.2	452	C	7751	0	100	0	0
NC_045512.2	453	A	7658	99.9608	0	0.0391747	0
NC_045512.2	454	A	7564	99.9868	0	0	0.0132205
NC_045512.2	455	C	7702	0	100	0	0
NC_045512.2	456	T	7711	0	0.0129685	0	99.987
NC_045512.2	457	T	7644	0	0.0130822	0.0130822	99.9738
NC_045512.2	458	G	7757	0.0128916	0	99.9871	0
NC_045512.2	459	A	7716	99.987	0	0.0129601	0
NC_045512.2	460	A	7773	99.9871	0	0.012865	0
NC_045512.2	461	C	7725	0.012945	99.9482	0	0.038835
NC_045512.2	462	A	7713	99.9481	0.0259302	0.0259302	0
NC_045512.2	463	G	7700	0	0	99.987	0
NC_045512.2	464	C	7646	0	99.9738	0	0.0261575
NC_045512.2	465	C	7487	0	99.9466	0.026713	0.026713
NC_045512.2	466	C	7547	0	99.9867	0	0.0132503
NC_045512.2	467	T	7546	0	0.0132521	0	99.9867
NC_045512.2	468	A	7283	100	0	0	0
NC_045512.2	469	T	7464	0	0	0	100
NC_045512.2	470	G	7603	0.0131527	0	99.9868	0
NC_045512.2	471	T	7590	0	0.0395257	0	99.9605
NC_045512.2	472	G	7619	0.0262502	0.0131251	99.9606	0
NC_045512.2	473	T	7329	0	0.0272889	0	99.9727
NC_045512.2	474	T	7598	0	0.0526454	0	99.9474
NC_045512.2	475	C	7542	0	100	0	0
NC_045512.2	476	A	7459	99.9732	0	0.0134066	0.0134066
NC_045512.2	477	T	7312	0	0.0136761	0	99.9726
NC_045512.2	478	C	7528	0	99.9203	0	0.053135
NC_045512.2	479	A	7465	99.9732	0	0.0267917	0
NC_045512.2	480	A	7463	100	0	0	0
NC_045512.2	481	A	7096	99.9859	0	0	0
NC_045512.2	482	C	7490	0	99.9733	0	0.0267023
NC_045512.2	483	G	7442	0	0	99.9731	0.0268745
NC_045512.2	484	T	7035	0	0.0568586	0	99.9431
NC_045512.2	485	T	7300	0	0.0958904	0.0136986	99.8904
NC_045512.2	486	C	7498	0	99.9867	0	0.0133369
NC_045512.2	487	G	7422	0	0	100	0
NC_045512.2	488	G	7450	0	0	100	0
NC_045512.2	489	A	7419	100	0	0	0
NC_045512.2	490	T	7394	0	0	0	100
NC_045512.2	491	G	7466	0.0535762	0	99.9464	0
NC_045512.2	492	C	7532	0	99.9867	0	0.0132767
NC_045512.2	493	T	7635	0	0.0261952	0	99.9738
NC_045512.2	494	C	7667	0	100	0	0
NC_045512.2	495	G	7608	0	0	100	0
NC_045512.2	496	A	7549	100	0	0	0
NC_045512.2	497	A	7601	100	0	0	0
NC_045512.2	498	C	7716	0	99.9741	0	0.0259202
NC_045512.2	499	T	7662	0	0.0130514	0	99.9869
NC_045512.2	500	G	7644	0.0392465	0	99.9477	0.0130822
NC_045512.2	501	C	7638	0	99.9869	0	0.0130924
NC_045512.2	502	A	7592	100	0	0	0
NC_045512.2	503	C	7579	0	99.9736	0	0.0263887
NC_045512.2	504	C	7756	0	99.3424	0	0
NC_045512.2	505	T	7412	0.0269833	0.0404749	0	99.8921
NC_045512.2	506	C	6843	99.9269	0.0146135	0	0.0584539
NC_045512.2	507	A	6473	99.5983	0.0154488	0.0154488	0
NC_045512.2	508	T	7098	0.0140885	0	0	99.9014
NC_045512.2	509	G	7573	0.0264096	0.0132048	98.3758	0
NC_045512.2	510	G	7443	0.0134354	0.0134354	99.9463	0.0268709
NC_045512.2	511	T	7534	0.0132732	0	0	99.9867
NC_045512.2	512	C	7466	0.0401822	99.7053	0.0267881	0.107152
NC_045512.2	513	A	7239	99.7928	0	0.0138141	0.0138141
NC_045512.2	514	T	6838	0	0	0.0292483	99.2249
NC_045512.2	515	G	7530	0.0132802	0.0132802	99.5219	0.0132802
NC_045512.2	516	T	6959	0.0862193	0.0143699	0	99.8994
NC_045512.2	517	T	7306	0.150561	0.150561	0.0684369	96.7972
NC_045512.2	518	A	7082	98.8421	0.0847218	0.0423609	0.0141203
NC_045512.2	519	T	7154	0.0139782	0.0139782	0.0139782	99.9581
NC_045512.2	520	G	7263	0.0688421	0.0137684	99.7935	0.0275368
NC_045512.2	521	G	7584	0.0263713	0	99.8286	0.145042
NC_045512.2	522	T	7422	0.0134735	0.0269469	0	99.9596
NC_045512.2	523	T	7601	0.289436	0.0526247	0.0657808	99.5922
NC_045512.2	524	G	7930	0.113493	0	99.8865	0
NC_045512.2	525	A	7885	99.9746	0	0	0.0253646
NC_045512.2	526	G	7892	0	0.0126711	99.9873	0
NC_045512.2	527	C	7772	0	100	0	0
NC_045512.2	528	T	7734	0	0.0129299	0.0129299	99.9741
NC_045512.2	529	G	7741	0.0258365	0	99.9742	0
NC_045512.2	530	G	7797	0	0	99.9872	0.0128254
NC_045512.2	531	T	7631	0	0.0262089	0	99.9738
NC_045512.2	532	A	7623	99.9738	0	0.0262364	0
NC_045512.2	533	G	7739	0.0129216	0.0129216	99.9483	0.0129216
NC_045512.2	534	C	7846	0	99.9745	0	0.0254907
NC_045512.2	535	A	7852	99.9745	0	0.0127356	0.0127356
NC_045512.2	536	G	7898	0.0126614	0	99.9873	0
NC_045512.2	537	A	7695	99.987	0.0129955	0	0
NC_045512.2	538	A	7574	99.9736	0.0132031	0	0.0132031
NC_045512.2	539	C	7908	0	100	0	0
NC_045512.2	540	T	7866	0	0.0381388	0	99.9619
NC_045512.2	541	C	7892	0	99.9747	0	0.0253421
NC_045512.2	542	G	7839	0	0	99.9745	0.0127567
NC_045512.2	543	A	7757	100	0	0	0
NC_045512.2	544	A	7533	99.8805	0.0398248	0.0132749	0.0663746
NC_045512.2	545	G	7574	0	0	99.9868	0.0132031
NC_045512.2	546	G	7420	0.0673854	0.0539084	99.8652	0.0134771
NC_045512.2	547	C	7469	0	99.9331	0	0.0669434
NC_045512.2	548	A	7357	99.9728	0.027185	0	0
NC_045512.2	549	T	6855	0	0.0437637	0	99.9562
NC_045512.2	550	T	7322	0	0.0136575	0	99.9863
NC_045512.2	551	C	7306	0	100	0	0
NC_045512.2	552	A	7165	100	0	0	0
NC_045512.2	553	G	7166	0.0139548	0	99.9581	0.0279096
NC_045512.2	554	T	6930	0	0	0	100
NC_045512.2	555	A	6876	99.9855	0.0145433	0	0
NC_045512.2	556	C	6967	0	99.9426	0	0.0574135
NC_045512.2	557	G	6836	0	0.0146284	99.9854	0
NC_045512.2	558	G	6968	0	0	100	0
NC_045512.2	559	T	6880	0	0.0145349	0	99.9855
NC_045512.2	560	C	6813	0	100	0	0
NC_045512.2	561	G	6797	0.0294247	0	99.9706	0
NC_045512.2	562	T	6564	0	0	0.0152346	99.9848
NC_045512.2	563	A	6602	99.9697	0	0.0151469	0.0151469
NC_045512.2	564	G	6706	0	0.029824	99.9702	0
NC_045512.2	565	T	6592	0.0151699	0.0151699	0	99.9697
NC_045512.2	566	G	6653	0.0150308	0	99.9549	0.0300616
NC_045512.2	567	G	6685	0.0149589	0	99.985	0
NC_045512.2	568	T	6568	0	0.091352	0.0152253	99.8934
NC_045512.2	569	G	6741	0.0296692	0	99.9703	0
NC_045512.2	570	A	6708	99.9851	0	0.0149076	0
NC_045512.2	571	G	6674	0	0	100	0
NC_045512.2	572	A	6616	99.9698	0.0302297	0	0
NC_045512.2	573	C	6638	0	99.9699	0	0.0150648
NC_045512.2	574	A	6494	100	0	0	0
NC_045512.2	575	C	6671	0	99.985	0	0.0149903
NC_045512.2	576	T	6557	0	0.0305018	0	99.9695
NC_045512.2	577	T	6655	0	0.0150263	0.0150263	99.9549
NC_045512.2	578	G	6798	0.0147102	0	99.9853	0
NC_045512.2	579	G	6891	0	0.0145117	99.971	0
NC_045512.2	580	T	6850	0	0	0.0291971	99.9708
NC_045512.2	581	G	7065	0	0	99.9858	0
NC_045512.2	582	T	7039	0	0.0142066	0	99.9858
NC_045512.2	583	C	7030	0	100	0	0
NC_045512.2	584	C	7008	0.0142694	99.9572	0.0142694	0.0142694
NC_045512.2	585	T	6928	0	0.0144342	0	99.9856
NC_045512.2	586	T	6984	0.0286369	0	0	99.9714
NC_045512.2	587	G	7115	0	0	100	0
NC_045512.2	588	T	7107	0	0.0281413	0	99.9719
NC_045512.2	589	C	7218	0	100	0	0
NC_045512.2	590	C	7007	0	99.9715	0	0.0285429
NC_045512.2	591	C	7218	0.0138543	99.9861	0	0
NC_045512.2	592	T	7098	0	0.0422654	0	99.9577
NC_045512.2	593	C	7231	0	100	0	0
NC_045512.2	594	A	6963	99.9713	0.0143616	0	0.0143616
NC_045512.2	595	T	6714	0.0148943	0	0	99.9702
NC_045512.2	596	G	7421	0	0.0269505	99.973	0
NC_045512.2	597	T	7393	0	0.0405789	0	99.9459
NC_045512.2	598	G	7491	0.0133494	0	99.9733	0.0133494
NC_045512.2	599	G	7534	0.0132732	0	99.9735	0.0132732
NC_045512.2	600	G	7624	0.0131165	0	99.9607	0.0262329
NC_045512.2	601	C	7582	0	99.9077	0	0.0923239
NC_045512.2	602	G	7780	0	0	100	0
NC_045512.2	603	A	7845	99.9618	0	0.0254939	0.012747
NC_045512.2	604	A	7654	99.9869	0	0.0130651	0
NC_045512.2	605	A	7586	100	0	0	0
NC_045512.2	606	T	7424	0.0134698	0	0.0134698	99.9731
NC_045512.2	607	A	7794	99.9743	0	0	0.0256608
NC_045512.2	608	C	7801	0	99.9872	0	0.0128189
NC_045512.2	609	C	7884	0	99.9619	0	0.0380518
NC_045512.2	610	A	7843	99.9745	0	0.0127502	0.0127502
NC_045512.2	611	G	7989	0	0.0250344	99.975	0
NC_045512.2	612	T	7830	0	0.0127714	0	99.9872
NC_045512.2	613	G	8008	0	0	99.9875	0.0124875
NC_045512.2	614	G	8039	0.0248787	0.0373181	99.9378	0
NC_045512.2	615	C	8228	0	99.9392	0	0.0607681
NC_045512.2	616	T	8204	0.0243784	0.0121892	0.0121892	99.9512
NC_045512.2	617	T	8239	0	0.0121374	0	99.9879
NC_045512.2	618	A	8420	99.9644	0	0	0.0356295
NC_045512.2	619	C	8427	0	99.9525	0	0.0355999
NC_045512.2	620	C	8426	0	99.9881	0.011868	0
NC_045512.2	621	G	8398	0.0833532	0.0357228	99.869	0.0119076
NC_045512.2	622	C	8583	0	99.9068	0	0
NC_045512.2	623	A	8547	99.883	0	0.1053	0.0117
NC_045512.2	624	A	8569	99.8483	0.1167	0.0350099	0
NC_045512.2	625	G	8622	0.0463929	0.208768	99.7448	0
NC_045512.2	626	G	8688	0	0	99.9885	0.0115101
NC_045512.2	627	T	8724	0	0	0	99.9885
NC_045512.2	628	T	8634	0	0	0	100
NC_045512.2	629	C	8576	0	99.9883	0	0.0116604
NC_045512.2	630	T	8737	0.0114456	0.0343367	0	99.9542
NC_045512.2	631	T	8651	0	0.0231187	0	99.9769
NC_045512.2	632	C	8605	0	99.9419	0	0.0232423
NC_045512.2	633	T	8346	0	0.0599089	0.0119818	99.9281
NC_045512.2	634	T	8539	0	0	0	100
NC_045512.2	635	C	8377	0.0119374	99.9881	0	0
NC_045512.2	636	G	8409	0	0.011892	99.9524	0.023784
NC_045512.2	637	T	8196	0	0.0610054	0.0122011	99.9146
NC_045512.2	638	A	8267	99.9879	0	0	0.0120963
NC_045512.2	639	A	8230	99.9757	0.0121507	0.0121507	0
NC_045512.2	640	G	8333	0	0	100	0
NC_045512.2	641	A	8092	99.9753	0	0	0.0247158
NC_045512.2	642	A	8029	99.9626	0	0.0373646	0
NC_045512.2	643	C	8202	0	99.9756	0.0121921	0.0121921
NC_045512.2	644	G	7867	0	0	100	0
NC_045512.2	645	G	8067	0.0123962	0	99.9628	0.0123962
NC_045512.2	646	T	8037	0	0.0124425	0	99.9627
NC_045512.2	647	A	7947	99.9622	0	0.0377501	0
NC_045512.2	648	A	7775	99.9743	0	0.0128617	0.0128617
NC_045512.2	649	T	7870	0.0127065	0.0381194	0	99.8856
NC_045512.2	650	A	7749	99.9613	0.0129049	0.0258098	0
NC_045512.2	651	A	7279	99.9588	0	0.0274763	0.0137382
NC_045512.2	652	A	7297	99.9726	0	0.0274085	0
NC_045512.2	653	G	7431	0.0269143	0	99.9462	0.0269143
NC_045512.2	654	G	7521	0	0.0132961	99.9734	0.0132961
NC_045512.2	655	A	7425	99.9731	0	0.026936	0
NC_045512.2	656	G	7507	0.0133209	0.0133209	99.9734	0
NC_045512.2	657	C	7532	0	99.9602	0.0132767	0.0265534
NC_045512.2	658	T	7287	0.0137231	0.0274461	0.0137231	99.9451
NC_045512.2	659	G	7586	0.0131822	0	99.9736	0.0131822
NC_045512.2	660	G	7587	0.0263609	0.0131804	99.9473	0.0131804
NC_045512.2	661	T	7301	0	0.054787	0	99.9452
NC_045512.2	662	G	7563	0.171889	0	99.8149	0.0132223
NC_045512.2	663	G	7635	0.0130976	0	99.9476	0.0261952
NC_045512.2	664	C	7574	0	99.9472	0.0132031	0.0396092
NC_045512.2	665	C	7660	0	100	0	0
NC_045512.2	666	A	7352	99.9048	0.0136017	0	0
NC_045512.2	667	T	7306	0.0136874	0	0	99.9863
NC_045512.2	668	A	7607	99.9211	0	0.0131458	0
NC_045512.2	669	G	7818	0	0	100	0
NC_045512.2	670	T	7560	0	0.0132275	0	99.9868
NC_045512.2	671	T	7760	0	0.0128866	0.0128866	99.9485
NC_045512.2	672	A	7665	99.9739	0.0130463	0.0130463	0
NC_045512.2	673	C	7825	0	99.8339	0.140575	0.0127796
NC_045512.2	674	G	7802	0.0128172	0.153807	99.8206	0.0128172
NC_045512.2	675	G	7893	0.0380084	0	99.7466	0.215381
NC_045512.2	676	C	8118	0	99.9261	0.0246366	0.0369549
NC_045512.2	677	G	8160	0.0245098	0.0122549	99.9632	0
NC_045512.2	678	C	8267	0	100	0	0
NC_045512.2	679	C	8163	0	99.9755	0	0.0245008
NC_045512.2	680	G	8279	0.0241575	0	99.9758	0
NC_045512.2	681	A	8054	99.9876	0.0124162	0	0
NC_045512.2	682	T	8191	0	0	0	100
NC_045512.2	683	C	8202	0	99.6342	0	0.0487686
NC_045512.2	684	T	8116	0	0	0	100
NC_045512.2	685	A	8410	94.9584	0	0.0237812	0.0237812
NC_045512.2	686	A	7443	99.9731	0	0.0134354	0
NC_045512.2	687	A	7524	99.9468	0.0132908	0	0.0132908
NC_045512.2	688	G	7606	0.0131475	0	99.9606	0.026295
NC_045512.2	689	T	7570	0	0	0.0528402	99.9472
NC_045512.2	690	C	7695	0	99.935	0.0129955	0.0519818
NC_045512.2	691	A	7530	99.8008	0.0398406	0.0132802	0
NC_045512.2	692	T	7020	0.0569801	0	0.014245	99.9288
NC_045512.2	693	T	7441	0	0.0134391	0.0134391	99.9731
NC_045512.2	694	T	7856	0.0254582	0.0381874	0.0381874	99.8982
NC_045512.2	695	G	8292	0.0361795	0.0241196	99.9397	0
NC_045512.2	696	A	8357	99.9761	0.011966	0.011966	0
NC_045512.2	697	C	8412	0	99.9762	0.0118878	0.0118878
NC_045512.2	698	T	8337	0	0	0	100
NC_045512.2	699	T	8332	0.0240038	0.0120019	0	99.964
NC_045512.2	700	A	8469	99.9173	0	0.0590388	0.0236155
NC_045512.2	701	G	8531	0	0.011722	99.9766	0.011722
NC_045512.2	702	G	8571	0	0	100	0
NC_045512.2	703	C	8715	0.0114745	99.9656	0	0.0229489
NC_045512.2	704	G	8867	0.0225555	0	99.9774	0
NC_045512.2	705	A	8811	99.9773	0	0.0226989	0
NC_045512.2	706	C	8936	0.0223814	99.944	0	0.0335721
NC_045512.2	707	G	8983	0	0	100	0
NC_045512.2	708	A	8949	99.9665	0	0.0335233	0
NC_045512.2	709	G	8919	0.022424	0.022424	99.9552	0
NC_045512.2	710	C	9007	0	99.9223	0	0.0666149
NC_045512.2	711	T	8936	0	0.0559534	0	99.944
NC_045512.2	712	T	9213	0	0	0	99.9891
NC_045512.2	713	G	9313	0.0107377	0.0214754	99.9463	0.0214754
NC_045512.2	714	G	9188	0.0108838	0	99.9891	0
NC_045512.2	715	C	9353	0	99.9572	0	0.042767
NC_045512.2	716	A	9065	100	0	0	0
NC_045512.2	717	C	9438	0.0211909	99.9364	0.0105955	0.0317864
NC_045512.2	718	T	9513	0	0.0105119	0	99.9895
NC_045512.2	719	G	9502	0.0105241	0	99.979	0.0105241
NC_045512.2	720	A	9430	99.9894	0	0.0106045	0
NC_045512.2	721	T	9434	0	0.0211999	0	99.9788
NC_045512.2	722	C	9366	0	99.968	0	0.0320307
NC_045512.2	723	C	9364	0	100	0	0
NC_045512.2	724	T	9113	0.0219467	0	0	99.9781
NC_045512.2	725	T	9075	0	0.0330579	0.0110193	99.9559
NC_045512.2	726	A	9437	100	0	0	0
NC_045512.2	727	T	9340	0	0.0214133	0.0214133	99.9572
NC_045512.2	728	G	9529	0	0	99.958	0.0419771
NC_045512.2	729	A	9523	99.9475	0.0210018	0.0210018	0
NC_045512.2	730	A	9455	100	0	0	0
NC_045512.2	731	G	9409	0	0	99.9787	0.0212562
NC_045512.2	732	A	9534	99.979	0	0	0.0209776
NC_045512.2	733	T	9477	0.0105519	0	0	99.9894
NC_045512.2	734	T	9415	0	0.0212427	0	99.9575
NC_045512.2	735	T	9416	0.0318607	0	0.0106202	99.9575
NC_045512.2	736	T	9286	0.0538445	0.0107689	0.0107689	99.9246
NC_045512.2	737	C	9352	0.0748503	99.8503	0.0427716	0.0213858
NC_045512.2	738	A	9235	99.8484	0.0757986	0.0649702	0.0108284
NC_045512.2	739	A	9216	99.9349	0.0108507	0.0434028	0.0108507
NC_045512.2	740	G	9269	0.0431546	0.0755206	99.8597	0
NC_045512.2	741	A	9156	99.9345	0	0.0218436	0.0436872
NC_045512.2	742	A	9153	99.8798	0	0.109254	0.0109254
NC_045512.2	743	A	9225	99.9783	0.0108401	0	0.0108401
NC_045512.2	744	A	8993	99.8777	0.100078	0.0111198	0.0111198
NC_045512.2	745	C	9250	0	99.9027	0.0216216	0.0756757
NC_045512.2	746	T	9128	0.0109553	0.0766871	0.0109553	99.9014
NC_045512.2	747	G	9168	0.0109075	0.0109075	99.9564	0.021815
NC_045512.2	748	G	9090	0.0660066	0.0330033	99.857	0.0440044
NC_045512.2	749	A	9050	99.9337	0.0220994	0.0110497	0.0331492
NC_045512.2	750	A	8649	99.8728	0.0693722	0	0.0578102
NC_045512.2	751	C	8885	0.0900394	99.8199	0.0337648	0.0450197
NC_045512.2	752	A	8861	99.9097	0.0789979	0	0.0112854
NC_045512.2	753	C	8891	0.0449893	99.8875	0.0449893	0.0224947
NC_045512.2	754	T	8819	0.0226783	0.0340175	0.0113392	99.932
NC_045512.2	755	A	8700	99.9655	0.0229885	0	0.0114943
NC_045512.2	756	A	8328	99.9159	0.0480307	0.0120077	0.0240154
NC_045512.2	757	A	8105	99.9136	0.0246761	0.0123381	0.0493523
NC_045512.2	758	C	8806	0.0567795	99.8978	0.0340677	0.0113559
NC_045512.2	759	A	8050	99.9627	0.0248447	0.0124224	0
NC_045512.2	760	T	8269	0.0362801	0.0846535	0.0362801	99.8428
NC_045512.2	761	A	8131	99.9508	0.0491944	0	0
NC_045512.2	762	G	8552	0.0818522	0.0350795	99.8714	0.0116932
NC_045512.2	763	C	8848	0.0678119	99.9322	0	0
NC_045512.2	764	A	8651	99.9422	0	0.0577968	0
NC_045512.2	765	G	8839	0.0565675	0	99.9434	0
NC_045512.2	766	T	8608	0.0580855	0	0	99.9187
NC_045512.2	767	G	8675	0.0230548	0.0115274	99.9654	0
NC_045512.2	768	G	8825	0	0.0113314	99.9773	0.0113314
NC_045512.2	769	T	8523	0	0.0351989	0.0351989	99.9296
NC_045512.2	770	G	8827	0.0113289	0.0226578	99.966	0
NC_045512.2	771	T	8566	0	0	0	100
NC_045512.2	772	T	8515	0	0.023488	0	99.9765
NC_045512.2	773	A	8699	99.977	0	0.0114956	0.0114956
NC_045512.2	774	C	8681	0	99.9539	0	0.0460776
NC_045512.2	775	C	8641	0.0115727	99.8843	0.0231455	0.0810091
NC_045512.2	776	C	8650	0.0231214	99.9653	0.0115607	0
NC_045512.2	777	G	8895	0.0449691	0	99.9325	0.0224845
NC_045512.2	778	T	8767	0	0.0228128	0.0228128	99.9544
NC_045512.2	779	G	8971	0	0.011147	99.8997	0.0334411
NC_045512.2	780	A	8960	99.9777	0.0111607	0	0.0111607
NC_045512.2	781	A	8699	99.9885	0	0.0114956	0
NC_045512.2	782	C	9037	0	99.9889	0	0.0110656
NC_045512.2	783	T	9026	0	0.0110791	0	99.9889
NC_045512.2	784	C	9131	0	99.9671	0	0.0109517
NC_045512.2	785	A	8892	99.9888	0	0	0.0112461
NC_045512.2	786	T	9090	0	0	0.0110011	99.989
NC_045512.2	787	G	9114	0	0.0219443	99.9671	0.0109721
NC_045512.2	788	C	9018	0.0110889	99.9446	0	0.0443557
NC_045512.2	789	G	9169	0.0109063	0.0109063	99.9673	0.0109063
NC_045512.2	790	T	9050	0	0.0110497	0	99.989
NC_045512.2	791	G	9322	0	0	99.9785	0.0107273
NC_045512.2	792	A	9227	99.9892	0	0	0.0108378
NC_045512.2	793	G	9294	0.0107596	0	99.9892	0
NC_045512.2	794	C	9172	0	99.9673	0.0327082	0
NC_045512.2	795	T	9379	0	0	0	100
NC_045512.2	796	T	9084	0.0110084	0	0	99.9339
NC_045512.2	797	A	9254	100	0	0	0
NC_045512.2	798	A	9192	99.9674	0	0.0326371	0
NC_045512.2	799	C	9404	0.0106338	99.9681	0.0106338	0.0106338
NC_045512.2	800	G	9277	0.0107793	0	99.9784	0.0107793
NC_045512.2	801	G	9445	0.0105876	0	99.9894	0
NC_045512.2	802	A	9482	100	0	0	0
NC_045512.2	803	G	9622	0	0	100	0
NC_045512.2	804	G	9532	0.0419639	0	99.9475	0.010491
NC_045512.2	805	G	9649	0	0	100	0
NC_045512.2	806	G	9702	0.0515358	0	99.9278	0.0206143
NC_045512.2	807	C	9811	0	99.9694	0	0.0305779
NC_045512.2	808	A	9800	99.9898	0	0	0.0102041
NC_045512.2	809	T	9810	0.0101937	0.0101937	0	99.9796
NC_045512.2	810	A	9885	99.9798	0	0.0202327	0
NC_045512.2	811	C	10067	0.0198669	99.9603	0	0.0198669
NC_045512.2	812	A	9906	99.9899	0	0.0100949	0
NC_045512.2	813	C	10096	0	99.9901	0	0.00990491
NC_045512.2	814	T	10034	0	0.00996612	0	99.99
NC_045512.2	815	C	10104	0	99.9802	0	0.0197941
NC_045512.2	816	G	10063	0.0397496	0	99.9603	0
NC_045512.2	817	C	9998	0	99.97	0	0.030006
NC_045512.2	818	T	9904	0	0	0	100
NC_045512.2	819	A	9699	99.9897	0	0	0.0103103
NC_045512.2	820	T	9899	0	0.010102	0	99.9899
NC_045512.2	821	G	10099	0	0.00990197	99.9901	0
NC_045512.2	822	T	10083	0	0	0	100
NC_045512.2	823	C	10062	0	99.9901	0	0.00993838
NC_045512.2	824	G	9951	0.040197	0	99.9397	0
NC_045512.2	825	A	9898	100	0	0	0
NC_045512.2	826	T	9473	0	0.0422253	0	99.9578
NC_045512.2	827	A	9176	99.9891	0	0	0.010898
NC_045512.2	828	A	8867	99.8421	0.0225555	0.0338333	0.1015
NC_045512.2	829	C	9598	0.062513	99.8229	0.0104188	0.104188
NC_045512.2	830	A	8821	99.864	0.0566829	0	0.0793561
NC_045512.2	831	A	8643	99.8264	0.104131	0.0578503	0.0115701
NC_045512.2	832	C	9402	0.0425441	99.883	0.0638162	0.010636
NC_045512.2	833	T	8746	0.0914704	0.0343014	0	99.8742
NC_045512.2	834	T	9104	0.0219684	0.142794	0.0109842	99.8243
NC_045512.2	835	C	9450	0.0740741	99.9153	0	0.010582
NC_045512.2	836	T	9253	0.0216146	0.0108073	0.0216146	99.946
NC_045512.2	837	G	9401	0.0425487	0.0212743	99.9362	0
NC_045512.2	838	T	9192	0.010879	0.0217581	0	99.9674
NC_045512.2	839	G	9364	0.0640752	0	99.9359	0
NC_045512.2	840	G	9238	0.0216497	0	99.9784	0
NC_045512.2	841	C	9220	0.010846	99.9675	0	0.021692
NC_045512.2	842	C	9152	0	100	0	0
NC_045512.2	843	C	9255	0.010805	99.9784	0	0.010805
NC_045512.2	844	T	9059	0	0.52986	0	99.4701
NC_045512.2	845	G	9242	0	0	100	0
NC_045512.2	846	A	9028	99.9114	0	0.03323	0.0553833
NC_045512.2	847	T	8719	0.0114692	0.0229384	0.0114692	99.9541
NC_045512.2	848	G	9148	0.0546568	0.0109314	99.9016	0.0327941
NC_045512.2	849	G	9062	0.0110351	0.0662105	99.8786	0.0441404
NC_045512.2	850	C	9218	0	99.9783	0	0.0216967
NC_045512.2	851	T	8656	0.034658	0.0462107	0	99.9191
NC_045512.2	852	A	8991	99.9221	0.0111222	0.0444889	0.0111222
NC_045512.2	853	C	9136	0.0547285	99.9453	0	0
NC_045512.2	854	C	8968	0	99.9888	0	0.0111508
NC_045512.2	855	C	9096	0	99.978	0	0.0219877
NC_045512.2	856	T	8868	0	0.090212	0	99.9098
NC_045512.2	857	C	9128	0	99.989	0	0
NC_045512.2	858	T	8644	0.0115687	0.0347062	0.0115687	99.9422
NC_045512.2	859	T	8721	0	0.0229331	0	99.9771
NC_045512.2	860	G	9097	0.0769484	0.0329779	99.8901	0
NC_045512.2	861	A	8970	99.9443	0.0111483	0.0334448	0.0111483
NC_045512.2	862	G	8983	0	0	99.9109	0.0890571
NC_045512.2	863	T	8844	0.0113071	0.0226142	0.0113071	99.9548
NC_045512.2	864	G	8891	0.0224947	0	99.955	0.0224947
NC_045512.2	865	C	8842	0	99.9661	0.0113097	0.0226193
NC_045512.2	866	A	8554	99.9883	0	0	0.0116904
NC_045512.2	867	T	8176	0.0122309	0.0122309	0.0122309	99.9633
NC_045512.2	868	T	8707	0	0.04594	0	99.9426
NC_045512.2	869	A	8731	99.8626	0.0229069	0.0687207	0.0343603
NC_045512.2	870	A	8729	99.8625	0	0.0343682	0.103105
NC_045512.2	871	A	8913	99.8766	0.0224391	0.0336587	0.0673174
NC_045512.2	872	G	8860	0.0225734	0.0451467	99.8758	0.0564334
NC_045512.2	873	A	8721	99.9197	0.0114666	0.0229331	0.0458663
NC_045512.2	874	C	8801	0.0568117	99.8523	0	0.0908988
NC_045512.2	875	C	8778	0.0341763	99.9316	0.0113921	0.0227842
NC_045512.2	876	T	8615	0.069646	0	0	99.9304
NC_045512.2	877	T	8661	0	0.046184	0	99.9192
NC_045512.2	878	C	8875	0.0112676	99.9549	0	0.0112676
NC_045512.2	879	T	8519	0.0117385	0.0234769	0	99.953
NC_045512.2	880	A	7557	100	0	0	0
NC_045512.2	881	G	8565	0.081728	0.0467017	99.6731	0.198482
NC_045512.2	882	C	8641	0.138873	99.8264	0.0115727	0.0231455
NC_045512.2	883	A	8200	99.9268	0.0121951	0.0121951	0.0487805
NC_045512.2	884	C	8675	0.0230548	99.781	0.184438	0.0115274
NC_045512.2	885	G	8743	0.183004	0.0114377	99.7712	0.0343132
NC_045512.2	886	T	8735	0.171723	0.0343446	0	99.7939
NC_045512.2	887	G	8706	0.0574317	0.183781	99.7588	0
NC_045512.2	888	C	8719	0	99.9656	0.0114692	0.0229384
NC_045512.2	889	T	7601	0.0394685	0	0	99.9605
NC_045512.2	890	G	8664	0.0461681	0	99.8961	0.034626
NC_045512.2	891	G	8749	0.0342896	0	99.9543	0.0114299
NC_045512.2	892	T	8684	0	0	0.0345463	99.9309
NC_045512.2	893	A	8722	99.8739	0	0.0114653	0.0343958
NC_045512.2	894	A	8584	100	0	0	0
NC_045512.2	895	A	8815	99.9546	0	0.0226886	0.0113443
NC_045512.2	896	G	9123	0	0.0328839	99.9671	0
NC_045512.2	897	C	9033	0	99.9889	0	0.0110705
NC_045512.2	898	T	8981	0.0111346	0.0334039	0.0111346	99.9443
NC_045512.2	899	T	9126	0	0.0109577	0.0219154	99.9671
NC_045512.2	900	C	9262	0	99.9784	0	0.0215936
NC_045512.2	901	A	9038	99.9447	0	0.055322	0
NC_045512.2	902	T	9240	0	0	0	100
NC_045512.2	903	G	9234	0.0216591	0.0324886	99.9459	0
NC_045512.2	904	C	9358	0	99.9573	0	0.0427442
NC_045512.2	905	A	9356	99.9893	0	0.0106883	0
NC_045512.2	906	C	9507	0	99.9159	0	0.0525928
NC_045512.2	907	T	9547	0	0.0733215	0	99.9267
NC_045512.2	908	T	9251	0.0540482	0	0	99.9243
NC_045512.2	909	T	9457	0.0211484	0.0317225	0	99.9154
NC_045512.2	910	G	9549	0.0418892	0.0104723	99.9267	0.0209446
NC_045512.2	911	T	9391	0	0.042594	0	99.9574
NC_045512.2	912	C	9436	0	99.9682	0	0.0317931
NC_045512.2	913	C	9019	99.9778	0.0110877	0.0110877	0
NC_045512.2	914	G	9191	0	0.0108802	99.9782	0.0108802
NC_045512.2	915	A	9048	99.9558	0.0331565	0	0.0110522
NC_045512.2	916	A	9127	99.9781	0.0109565	0	0
NC_045512.2	917	C	9315	0	99.9463	0.0322061	0.0214707
NC_045512.2	918	A	9174	99.9782	0.0218007	0	0
NC_045512.2	919	A	8838	100	0	0	0
NC_045512.2	920	C	9209	0	99.9566	0	0.0434358
NC_045512.2	921	T	9263	0	0.0323869	0	99.9676
NC_045512.2	922	G	9105	0.010983	0	99.9231	0.010983
NC_045512.2	923	G	9274	0	0.0107828	99.9784	0.0107828
NC_045512.2	924	A	9273	99.9676	0.010784	0.010784	0.010784
NC_045512.2	925	C	9208	0	99.924	0.0108601	0.0543006
NC_045512.2	926	T	9177	0	0.0871745	0.0108968	99.9019
NC_045512.2	927	T	8884	0	0.0112562	0.0112562	99.9212
NC_045512.2	928	T	8914	0	0.0673098	0.0112183	99.9215
NC_045512.2	929	A	8956	99.9665	0.0111657	0	0
NC_045512.2	930	T	8815	0.0226886	0	0	99.9773
NC_045512.2	931	T	8794	0	0.0341142	0.0113714	99.9545
NC_045512.2	932	G	8938	0	0.0111882	99.9664	0
NC_045512.2	933	A	8750	99.9886	0	0.0114286	0
NC_045512.2	934	C	8828	0.0226552	99.966	0	0.0113276
NC_045512.2	935	A	8755	99.9772	0.011422	0	0.011422
NC_045512.2	936	C	8744	0.0800549	99.8971	0	0.0114364
NC_045512.2	937	T	8580	0	0.0699301	0	99.9301
NC_045512.2	938	A	8410	99.9524	0.0118906	0.0356718	0
NC_045512.2	939	A	8547	99.9298	0.0117	0.0117	0.0468
NC_045512.2	940	G	8738	0.0343328	0.0228885	99.9313	0.0114443
NC_045512.2	941	A	8437	99.9407	0	0	0.0592628
NC_045512.2	942	G	8647	0.0231294	0	99.919	0.0578235
NC_045512.2	943	G	8458	0.0591156	0	99.9172	0.0236463
NC_045512.2	944	G	8523	0	0.011733	99.9648	0.0234659
NC_045512.2	945	G	8649	0.0462481	0	99.9306	0.0231241
NC_045512.2	946	T	8628	0	0.0463607	0.0231803	99.9305
NC_045512.2	947	G	8544	0.0351124	0	99.883	0
NC_045512.2	948	T	8547	0	0.0234	0	99.9649
NC_045512.2	949	A	8523	99.9531	0	0.0351989	0.011733
NC_045512.2	950	T	8355	0.275284	0.0359066	0.0478755	99.6409
NC_045512.2	951	A	8364	99.7609	0.131516	0.023912	0.05978
NC_045512.2	952	C	8387	0	99.9046	0	0.0953857
NC_045512.2	953	T	8327	0.120091	0.0480365	0.108082	99.7238
NC_045512.2	954	G	8459	0.0354652	0.130039	99.8345	0
NC_045512.2	955	C	8462	0.0472701	99.8936	0	0.0590877
NC_045512.2	956	T	8260	0	0.0363196	0.0121065	99.9516
NC_045512.2	957	G	8345	0	0.0239664	99.976	0
NC_045512.2	958	C	8127	0.036914	99.9385	0	0.0246093
NC_045512.2	959	C	7995	0	99.8999	0.0375235	0.0625391
NC_045512.2	960	G	8408	0.083254	0.0118934	99.9049	0
NC_045512.2	961	T	8245	0	0	0	100
NC_045512.2	962	G	8406	0	0	100	0
NC_045512.2	963	A	8388	100	0	0	0
NC_045512.2	964	A	8003	99.95	0	0.0374859	0.0124953
NC_045512.2	965	C	8264	0	99.9879	0	0.0121007
NC_045512.2	966	A	7892	100	0	0	0
NC_045512.2	967	T	8080	0	0	0	100
NC_045512.2	968	G	8283	0	0	100	0
NC_045512.2	969	A	8235	99.9757	0	0	0.0242866
NC_045512.2	970	G	8066	0	0.0247954	99.9752	0
NC_045512.2	971	C	8042	0	99.9627	0.0248694	0.0124347
NC_045512.2	972	A	8003	99.9875	0	0	0.0124953
NC_045512.2	973	T	7765	0	0.0257566	0	99.9742
NC_045512.2	974	G	8199	0	0.0121966	99.9878	0
NC_045512.2	975	A	8264	99.9879	0	0	0.0121007
NC_045512.2	976	A	7922	99.9874	0.0126231	0	0
NC_045512.2	977	A	7935	100	0	0	0
NC_045512.2	978	T	7439	0	0.0134427	0	99.9866
NC_045512.2	979	T	8235	0	0.0242866	0	99.9757
NC_045512.2	980	G	8273	0	0.024175	99.9396	0.0362625
NC_045512.2	981	C	8204	0	99.9512	0.0243784	0.0243784
NC_045512.2	982	T	8005	0	0	0	100
NC_045512.2	983	T	8239	0	0	0	99.9879
NC_045512.2	984	G	8241	0	0.0242689	99.9757	0
NC_045512.2	985	G	8260	0.0242131	0	99.9637	0.0121065
NC_045512.2	986	T	8271	0	0.0241809	0	99.9758
NC_045512.2	987	A	7866	99.9746	0	0.0127129	0.0127129
NC_045512.2	988	C	8421	0	99.9881	0	0.0118751
NC_045512.2	989	A	8127	99.9877	0	0.0123047	0
NC_045512.2	990	C	8408	0	99.9405	0.0118934	0.0475737
NC_045512.2	991	G	8261	0	0.0484203	99.9516	0
NC_045512.2	992	G	8374	0.0238834	0	99.9642	0.0119417
NC_045512.2	993	A	8425	99.9644	0	0.0356083	0
NC_045512.2	994	A	7784	99.9743	0	0.0128469	0.0128469
NC_045512.2	995	C	8271	0	99.9275	0.0120904	0.0483617
NC_045512.2	996	G	8278	0.0120802	0	99.9879	0
NC_045512.2	997	T	8217	0	0.0121699	0	99.9878
NC_045512.2	998	T	8213	0	0.0243516	0	99.9635
NC_045512.2	999	C	8298	0	99.9879	0	0
NC_045512.2	1000	T	7943	0	0	0	100
NC_045512.2	1001	G	8233	0.0121462	0	99.915	0.0121462
NC_045512.2	1002	A	8210	99.9635	0	0.0365408	0
NC_045512.2	1003	A	7915	99.9621	0.0252685	0.0126342	0
NC_045512.2	1004	A	7903	99.9114	0.0759205	0	0.0126534
NC_045512.2	1005	A	8075	99.9009	0	0.0743034	0
NC_045512.2	1006	G	8134	0.0614704	0	99.9385	0
NC_045512.2	1007	A	7913	99.9747	0.0126374	0	0.0126374
NC_045512.2	1008	G	7958	0	0.0753958	99.9246	0
NC_045512.2	1009	C	7851	0	99.9745	0.0254745	0
NC_045512.2	1010	T	7967	0	0.0125518	0	99.9874
NC_045512.2	1011	A	7784	99.6788	0.0128469	0	0
NC_045512.2	1012	T	7855	0.0127307	0.0127307	0.0127307	99.9618
NC_045512.2	1013	G	7728	0.0388199	0	99.9353	0
NC_045512.2	1014	A	7818	99.9488	0.012791	0.025582	0.012791
NC_045512.2	1015	A	7601	99.9474	0.0131562	0.0263123	0
NC_045512.2	1016	T	7545	0.0132538	0.0530152	0.0265076	99.9072
NC_045512.2	1017	T	7615	0	0.0525279	0	99.9475
NC_045512.2	1018	G	7684	0.0390422	0	99.9089	0.0520562
NC_045512.2	1019	C	7777	0	99.9228	0.0128584	0.0642921
NC_045512.2	1020	A	7716	100	0	0	0
NC_045512.2	1021	G	7606	0	0	99.9869	0.0131475
NC_045512.2	1022	A	7648	100	0	0	0
NC_045512.2	1023	C	7783	0.025697	99.9486	0	0.025697
NC_045512.2	1024	A	7718	100	0	0	0
NC_045512.2	1025	C	7633	0	99.9869	0	0.013101
NC_045512.2	1026	C	7666	0	99.8696	0	0.0391338
NC_045512.2	1027	T	7582	0	0.197837	0	99.7758
NC_045512.2	1028	T	7447	0	0.0268565	0	99.9731
NC_045512.2	1029	T	7620	0.0131234	0.0918635	0	99.8688
NC_045512.2	1030	T	7637	0.0261883	0	0.0130941	99.7381
NC_045512.2	1031	G	7591	0.0131735	0.026347	99.921	0.0131735
NC_045512.2	1032	A	7564	99.9736	0.0132205	0	0.0132205
NC_045512.2	1033	A	7485	99.9332	0	0.0668003	0
NC_045512.2	1034	A	7594	99.9605	0.0131683	0	0.0263366
NC_045512.2	1035	T	7462	0	0	0	99.9866
NC_045512.2	1036	T	7624	0	0.0131165	0	99.9738
NC_045512.2	1037	A	7665	99.9348	0	0.0260926	0.0391389
NC_045512.2	1038	A	7538	99.9602	0.0132661	0	0.0265322
NC_045512.2	1039	A	7510	99.9201	0.0133156	0.0266312	0.0266312
NC_045512.2	1040	T	7511	0	0	0	100
NC_045512.2	1041	T	7360	0	0.0271739	0	99.9728
NC_045512.2	1042	G	7225	0.0276817	0	99.9723	0
NC_045512.2	1043	G	6964	0.0143596	0	99.9426	0.0430787
NC_045512.2	1044	C	7385	0	99.9729	0	0.0270819
NC_045512.2	1045	A	7360	99.9864	0	0.013587	0
NC_045512.2	1046	A	7033	100	0	0	0
NC_045512.2	1047	A	6485	99.9075	0.0925212	0	0
NC_045512.2	1048	G	7059	0	0	99.915	0.0849979
NC_045512.2	1049	A	6728	99.9405	0	0.059453	0
NC_045512.2	1050	A	7190	99.8748	0	0.069541	0.0556328
NC_045512.2	1051	A	7132	99.972	0	0	0.0140213
NC_045512.2	1052	T	6887	0.0871207	0.0435603	0	99.8693
NC_045512.2	1053	T	7027	0.0711541	0.0142308	0	99.9146
NC_045512.2	1054	T	7044	0.0141965	0	0.0709824	99.8722
NC_045512.2	1055	G	7139	0.0140076	0	99.8319	0.140076
NC_045512.2	1056	A	7023	99.943	0.0427168	0.0142389	0
NC_045512.2	1057	C	7089	0.126957	99.8448	0.0141064	0.0141064
NC_045512.2	1058	A	7023	99.9858	0	0.0142389	0
NC_045512.2	1059	C	6966	0	99.9856	0	0.0143554
NC_045512.2	1060	C	6967	0.0143534	99.9713	0	0.0143534
NC_045512.2	1061	T	6921	0	0.0144488	0.0144488	99.9711
NC_045512.2	1062	T	6808	0	0	0	100
NC_045512.2	1063	C	7115	0	99.9859	0	0.0140548
NC_045512.2	1064	A	6731	99.9406	0	0.0148566	0.0445699
NC_045512.2	1065	A	6522	100	0	0	0
NC_045512.2	1066	T	6999	0	0.0142878	0	99.9714
NC_045512.2	1067	G	6998	0.0285796	0	99.9428	0.0285796
NC_045512.2	1068	G	6861	0	0	99.9708	0.0291503
NC_045512.2	1069	G	6923	0.0144446	0	99.9567	0.0288892
NC_045512.2	1070	G	7038	0.0426257	0.0284172	99.9147	0.0142086
NC_045512.2	1071	A	7016	99.9857	0.0142531	0	0
NC_045512.2	1072	A	5682	99.9648	0.0175994	0.0175994	0
NC_045512.2	1073	T	6882	0.0145307	0	0.0145307	99.9564
NC_045512.2	1074	G	7061	0	0	99.9858	0.0141623
NC_045512.2	1075	T	7053	0.0141784	0.0567135	0	99.9291
NC_045512.2	1076	C	6787	0	99.9853	0	0
NC_045512.2	1077	C	6843	0.0146135	99.7808	0.0146135	0.0584539
NC_045512.2	1078	A	7047	100	0	0	0
NC_045512.2	1079	A	6789	99.9411	0	0.0294594	0.0147297
NC_045512.2	1080	A	6781	99.7935	0	0.0147471	0.0589883
NC_045512.2	1081	T	6646	0.0300933	0	0.0150466	99.9549
NC_045512.2	1082	T	6915	0.0723066	0	0	99.9277
NC_045512.2	1083	T	6927	0.0288725	0.0433088	0.0144363	99.9134
NC_045512.2	1084	T	7101	0.0844951	0.028165	0.028165	99.8592
NC_045512.2	1085	G	7024	0.142369	0.0284738	99.7864	0.0427107
NC_045512.2	1086	T	7095	0.155039	0.0422833	0.0422833	99.7604
NC_045512.2	1087	A	7044	99.9006	0.0425894	0	0.0425894
NC_045512.2	1088	T	7008	0.0998858	0.0998858	0.0428082	99.7574
NC_045512.2	1089	T	6721	0.059515	0.0446362	0.0743937	99.8215
NC_045512.2	1090	T	7131	0.0841397	0.0280466	0.0701164	99.8177
NC_045512.2	1091	C	6956	0.201265	99.77	0.0287522	0
NC_045512.2	1092	C	6627	0	99.9547	0.0150898	0.0301796
NC_045512.2	1093	C	6852	0	99.9562	0	0.0437828
NC_045512.2	1094	T	6881	0	0	0	100
NC_045512.2	1095	T	6885	0.0145243	0.0145243	0.0145243	99.8548
NC_045512.2	1096	A	6923	99.8844	0	0.0288892	0.0866676
NC_045512.2	1097	A	6772	99.9557	0.0443001	0	0
NC_045512.2	1098	A	6525	99.9847	0	0.0153257	0
NC_045512.2	1099	T	6061	0.0164989	0.0824946	0	99.901
NC_045512.2	1100	T	6783	0	0.0442282	0	99.9558
NC_045512.2	1101	C	6554	0.0305157	99.9237	0	0.0457736
NC_045512.2	1102	C	6557	0.0305018	99.9542	0	0.0152509
NC_045512.2	1103	A	6747	99.9259	0.0148214	0.0148214	0.0444642
NC_045512.2	1104	T	6515	0	0	0	100
NC_045512.2	1105	A	6488	99.9846	0.0154131	0	0
NC_045512.2	1106	A	6282	99.8408	0.0159185	0.031837	0.111429
NC_045512.2	1107	T	6459	0.0309645	0.0154823	0.0154823	99.9381
NC_045512.2	1108	C	6380	0	99.906	0.031348	0.0626959
NC_045512.2	1109	A	6232	99.9037	0.0320924	0.0320924	0.0320924
NC_045512.2	1110	A	6032	99.9337	0.0165782	0.0497347	0
NC_045512.2	1111	G	5764	0.104094	0	99.8959	0
NC_045512.2	1112	A	6026	99.917	0.066379	0	0.0165948
NC_045512.2	1113	C	6050	0	99.9504	0	0.0330579
NC_045512.2	1114	T	5988	0	0.0334001	0	99.9666
NC_045512.2	1115	A	5866	99.8977	0	0.0340948	0.0681896
NC_045512.2	1116	T	5927	0.0168719	0.0674878	0.0506158	99.865
NC_045512.2	1117	T	5970	0.100503	0	0.0837521	99.8157
NC_045512.2	1118	C	6099	0.0163961	99.9344	0.0327923	0
NC_045512.2	1119	A	5979	99.9498	0	0.0334504	0.0167252
NC_045512.2	1120	A	6099	99.9016	0	0.0819807	0.0163961
NC_045512.2	1121	C	6025	0	99.9834	0	0.0165975
NC_045512.2	1122	C	5960	0.0503356	99.9497	0	0
NC_045512.2	1123	A	5989	99.9499	0.0500918	0	0
NC_045512.2	1124	A	5758	99.9479	0	0	0.0521014
NC_045512.2	1125	G	6071	0.0329435	0	99.9012	0.065887
NC_045512.2	1126	G	5904	0	0.0169377	99.9831	0
NC_045512.2	1127	G	6081	0	0	99.9836	0.0164447
NC_045512.2	1128	T	5789	0	0.0172741	0	99.9827
NC_045512.2	1129	T	5757	0.0173702	0.0173702	0	99.9653
NC_045512.2	1130	G	6167	0.0162153	0	99.9351	0
NC_045512.2	1131	A	5965	99.9665	0.0167645	0	0.0167645
NC_045512.2	1132	A	5977	99.9833	0	0.0167308	0
NC_045512.2	1133	A	6042	99.9338	0	0.0496524	0.0165508
NC_045512.2	1134	A	5789	99.9655	0	0.0345483	0
NC_045512.2	1135	G	6195	0.0161421	0	99.887	0
NC_045512.2	1136	A	5962	99.9665	0	0.0335458	0
NC_045512.2	1137	A	6330	99.9684	0	0.0157978	0.0157978
NC_045512.2	1138	A	6234	99.9679	0	0.0320821	0
NC_045512.2	1139	A	5973	100	0	0	0
NC_045512.2	1140	A	5837	99.8629	0	0	0
NC_045512.2	1141	G	6185	0.0161681	0.0808407	99.8868	0.0161681
NC_045512.2	1142	C	6161	0	99.9188	0	0.0324623
NC_045512.2	1143	T	6265	0.0478851	0	0	99.9521
NC_045512.2	1144	T	6263	0	0.0319336	0.0479004	99.9202
NC_045512.2	1145	G	6496	0.0153941	0	99.9692	0.0153941
NC_045512.2	1146	A	6457	99.9381	0	0	0.0619483
NC_045512.2	1147	T	6662	0.0450315	0.0150105	0	99.94
NC_045512.2	1148	G	6619	0.196404	0	99.7885	0.015108
NC_045512.2	1149	G	6432	0.0466418	0.202114	99.7512	0
NC_045512.2	1150	C	6111	0	99.8527	0	0.0981836
NC_045512.2	1151	T	6133	0	0.0326105	0	99.9674
NC_045512.2	1152	T	6076	0	0	0	100
NC_045512.2	1153	T	6215	0	0	0	100
NC_045512.2	1154	A	6319	100	0	0	0
NC_045512.2	1155	T	6300	0	0.047619	0.015873	99.9365
NC_045512.2	1156	G	6478	0.0154369	0	99.9691	0
NC_045512.2	1157	G	6379	0	0.0313529	99.953	0.0156764
NC_045512.2	1158	G	6555	0.0305111	0.0152555	99.939	0.0152555
NC_045512.2	1159	T	6584	0.0151883	0.0303767	0.0151883	99.9241
NC_045512.2	1160	A	6379	99.953	0	0.0313529	0.0156764
NC_045512.2	1161	G	6557	0.0610035	0.0305018	99.8627	0.0457526
NC_045512.2	1162	A	6537	99.9541	0	0.0458926	0
NC_045512.2	1163	A	6534	99.9541	0.0153046	0	0.0306091
NC_045512.2	1164	T	6599	0.0151538	0	0	99.9848
NC_045512.2	1165	T	6907	0	0.0434342	0	99.9566
NC_045512.2	1166	C	6836	0	99.9707	0	0.0292569
NC_045512.2	1167	G	6733	0	0	100	0
NC_045512.2	1168	A	6744	99.9852	0	0	0.014828
NC_045512.2	1169	T	6692	0	0.0149432	0	99.9851
NC_045512.2	1170	C	6728	0	99.9851	0	0.0148633
NC_045512.2	1171	T	6713	0	0.0297929	0	99.9702
NC_045512.2	1172	G	6897	0	0.0144991	99.971	0.0144991
NC_045512.2	1173	T	6766	0	0.0295596	0	99.9704
NC_045512.2	1174	C	6781	0	99.9853	0	0.0147471
NC_045512.2	1175	T	6692	0	0	0	100
NC_045512.2	1176	A	6621	100	0	0	0
NC_045512.2	1177	T	6737	0	0.0148434	0	99.9852
NC_045512.2	1178	C	6760	0.0147929	99.9704	0	0.0147929
NC_045512.2	1179	C	6661	0	99.985	0	0.0150128
NC_045512.2	1180	A	6775	100	0	0	0
NC_045512.2	1181	G	6758	0	0	100	0
NC_045512.2	1182	T	6401	0	0.0156226	0.0312451	99.9531
NC_045512.2	1183	T	6712	0	0	0	100
NC_045512.2	1184	G	6754	0	0.0296121	99.9704	0
NC_045512.2	1185	C	6598	0	99.9545	0	0.0454683
NC_045512.2	1186	G	6753	0.0296165	0	99.9704	0
NC_045512.2	1187	T	6628	0	0.0452625	0	99.9547
NC_045512.2	1188	C	6848	0	99.9854	0	0
NC_045512.2	1189	A	6750	99.9704	0	0.0148148	0.0148148
NC_045512.2	1190	C	6788	0	99.9558	0	0.0441956
NC_045512.2	1191	C	6750	0	99.9556	0	0.0148148
NC_045512.2	1192	A	6724	99.9703	0	0.0297442	0
NC_045512.2	1193	A	6609	100	0	0	0
NC_045512.2	1194	A	6436	99.9534	0.0155376	0.0155376	0.0155376
NC_045512.2	1195	T	6752	0	0.0296209	0	99.9704
NC_045512.2	1196	G	6729	0	0.0297221	99.9703	0
NC_045512.2	1197	A	6801	99.9853	0	0.0147037	0
NC_045512.2	1198	A	6511	99.9846	0	0.0153586	0
NC_045512.2	1199	T	6713	0	0	0	100
NC_045512.2	1200	G	6729	0.0297221	0.0297221	99.9406	0
NC_045512.2	1201	C	6701	0.0447694	99.9105	0	0.0447694
NC_045512.2	1202	A	6827	99.9561	0.0146477	0.0292954	0
NC_045512.2	1203	A	6590	99.9697	0	0.0151745	0.0151745
NC_045512.2	1204	C	6780	0.0147493	99.9705	0	0.0147493
NC_045512.2	1205	C	6769	0.0147732	99.9705	0	0
NC_045512.2	1206	A	6773	99.9852	0	0	0.0147645
NC_045512.2	1207	A	6565	99.9848	0	0.0152323	0
NC_045512.2	1208	A	5941	99.9495	0	0	0.0168322
NC_045512.2	1209	T	6625	0	0.045283	0	99.9547
NC_045512.2	1210	G	6695	0	0	99.9701	0.0149365
NC_045512.2	1211	T	6632	0.211098	0.0301568	0.0301568	99.7286
NC_045512.2	1212	G	6592	0.288228	0.0303398	99.5904	0.0910194
NC_045512.2	1213	C	6654	0.0751428	99.7746	0.0751428	0.0751428
NC_045512.2	1214	C	6625	0.135849	99.8189	0.0150943	0.0150943
NC_045512.2	1215	T	6648	0.0451264	0.0752106	0.0300842	99.8496
NC_045512.2	1216	T	6570	0.0304414	0.0304414	0.0152207	99.9239
NC_045512.2	1217	T	6644	0.090307	0.0301023	0	99.8495
NC_045512.2	1218	C	6830	0.0878477	99.8536	0	0.0585652
NC_045512.2	1219	A	6645	100	0	0	0
NC_045512.2	1220	A	6565	99.8324	0.152323	0.0152323	0
NC_045512.2	1221	C	6704	0.0149165	99.9702	0	0.0149165
NC_045512.2	1222	T	6706	0	0.014912	0	99.9851
NC_045512.2	1223	C	6735	0	99.9555	0	0.0445434
NC_045512.2	1224	T	6643	0	0	0	100
NC_045512.2	1225	C	6709	0	99.9553	0	0.0447161
NC_045512.2	1226	A	6192	99.9516	0	0.0161499	0.0322997
NC_045512.2	1227	T	6489	0	0	0	100
NC_045512.2	1228	G	6624	0.0150966	0	99.9698	0
NC_045512.2	1229	A	6343	99.9527	0	0.0157654	0.0315308
NC_045512.2	1230	A	6224	99.9839	0	0	0
NC_045512.2	1231	G	6674	0	0.0149835	99.5655	0
NC_045512.2	1232	T	6415	0.0311769	0	0	99.8597
NC_045512.2	1233	G	6615	0.0151172	0	99.7128	0
NC_045512.2	1234	T	6440	0.015528	0	0	99.9379
NC_045512.2	1235	G	6544	0.0458435	0.0152812	99.7708	0
NC_045512.2	1236	A	6427	99.9222	0.0311187	0.0155594	0.0311187
NC_045512.2	1237	T	6333	0.0631612	0.0473709	0	99.8895
NC_045512.2	1238	C	6351	0.0157456	99.7953	0.0472367	0.0629822
NC_045512.2	1239	A	6288	99.841	0	0.0477099	0.0477099
NC_045512.2	1240	T	5839	0.0685049	0.0171262	0	99.4177
NC_045512.2	1241	T	6432	0	0.0155473	0.0621891	98.9117
NC_045512.2	1242	G	6483	0.0462749	0.107975	99.7532	0.0925497
NC_045512.2	1243	T	6316	0.221659	0.0474984	0.0633312	99.6675
NC_045512.2	1244	G	6453	0.0619867	0.0774833	99.8295	0.0309933
NC_045512.2	1245	G	6749	0.029634	0.029634	99.9259	0.014817
NC_045512.2	1246	T	6749	0.029634	0.074085	0.014817	99.8815
NC_045512.2	1247	G	6954	0.0431406	0.0287604	99.8993	0.0287604
NC_045512.2	1248	A	6945	99.8992	0.0143988	0.0143988	0.0719942
NC_045512.2	1249	A	6955	99.9712	0.0143781	0.0143781	0
NC_045512.2	1250	A	6927	99.8268	0.173235	0	0
NC_045512.2	1251	C	6948	0	99.9856	0	0.0143926
NC_045512.2	1252	T	6882	0	0	0	100
NC_045512.2	1253	T	6974	0	0.0430169	0	99.957
NC_045512.2	1254	C	7006	0	99.9857	0	0.0142735
NC_045512.2	1255	A	6836	99.9561	0	0.0292569	0.0146284
NC_045512.2	1256	T	6896	0	0.0290023	0	99.971
NC_045512.2	1257	G	6945	0	0	100	0
NC_045512.2	1258	G	6859	0.0145794	0	99.9854	0
NC_045512.2	1259	C	7080	0	100	0	0
NC_045512.2	1260	A	7018	100	0	0	0
NC_045512.2	1261	G	7127	0.0280623	0	99.9579	0.0140311
NC_045512.2	1262	A	6778	100	0	0	0
NC_045512.2	1263	C	7074	0.0141363	99.9152	0	0.0706814
NC_045512.2	1264	G	7054	0.0708818	0	99.9291	0
NC_045512.2	1265	G	7024	0.0142369	0	99.9715	0.0142369
NC_045512.2	1266	G	7097	0.0422714	0	99.9295	0.0281809
NC_045512.2	1267	C	7042	0	99.9858	0	0.0142005
NC_045512.2	1268	G	7132	0	0.0140213	99.986	0
NC_045512.2	1269	A	7352	99.6872	0	0	0.0136017
NC_045512.2	1270	T	7365	0.0135777	0.0135777	0	99.9728
NC_045512.2	1271	T	7374	0	0	0.12205	99.7695
NC_045512.2	1272	T	7306	0.0136874	0.0136874	0	99.9589
NC_045512.2	1273	T	7397	0.054076	0.027038	0.027038	99.8648
NC_045512.2	1274	G	7253	0.0551496	0.0275748	99.8759	0.0413622
NC_045512.2	1275	T	7188	0.0278242	0.0139121	0.0278242	99.9304
NC_045512.2	1276	T	7459	0.0268132	0.0134066	0.0268132	99.9062
NC_045512.2	1277	A	7440	99.9328	0.0268817	0.0268817	0.0134409
NC_045512.2	1278	A	7236	99.9309	0	0.0414594	0.0276396
NC_045512.2	1279	A	7320	99.9727	0.0136612	0.0136612	0
NC_045512.2	1280	G	7063	0.0141583	0.0566332	99.8726	0.0566332
NC_045512.2	1281	C	7297	0	99.9452	0.0137043	0.0411128
NC_045512.2	1282	C	7471	0.0401553	99.9465	0	0.0133851
NC_045512.2	1283	A	7242	99.9448	0.041425	0	0.0138083
NC_045512.2	1284	C	7441	0.0134391	99.9866	0	0
NC_045512.2	1285	T	6688	0	0	0	100
NC_045512.2	1286	T	7191	0	0	0	99.9722
NC_045512.2	1287	G	7345	0.0272294	0.0272294	99.9455	0
NC_045512.2	1288	C	7199	0	99.9444	0	0.0555633
NC_045512.2	1289	G	7464	0.0133976	0	99.9732	0
NC_045512.2	1290	A	7228	99.9723	0	0.0138351	0
NC_045512.2	1291	A	6939	99.9568	0	0.0144113	0
NC_045512.2	1292	T	7012	0.0285225	0	0.0142613	99.9572
NC_045512.2	1293	T	7336	0	0	0	100
NC_045512.2	1294	T	7317	0.0546672	0.0136668	0.0273336	99.9043
NC_045512.2	1295	T	7414	0.013488	0	0.026976	99.946
NC_045512.2	1296	G	7050	0.0141844	0	99.9716	0.0141844
NC_045512.2	1297	T	7219	0.0277047	0.0138523	0.0138523	99.9446
NC_045512.2	1298	G	7003	0.0142796	0	99.9572	0.0285592
NC_045512.2	1299	G	6978	0.057323	0.0143308	99.914	0.0143308
NC_045512.2	1300	C	6987	0.0286246	99.9141	0	0.0429369
NC_045512.2	1301	A	6955	99.9856	0.0143781	0	0
NC_045512.2	1302	C	7047	0	100	0	0
NC_045512.2	1303	T	6778	0.0295072	0.0442608	0	99.9262
NC_045512.2	1304	G	7303	0.054772	0	99.9452	0
NC_045512.2	1305	A	6994	99.9857	0	0.014298	0
NC_045512.2	1306	G	7203	0.0138831	0	99.9445	0.0138831
NC_045512.2	1307	A	7042	99.9858	0	0	0
NC_045512.2	1308	A	6684	99.985	0.0149611	0	0
NC_045512.2	1309	T	6919	0.014453	0	0.014453	99.9711
NC_045512.2	1310	T	7128	0.0140292	0.0140292	0	99.6633
NC_045512.2	1311	T	7227	0.096859	0.041511	0.027674	99.5572
NC_045512.2	1312	G	6971	0.157797	0	99.6557	0.0573806
NC_045512.2	1313	A	7059	99.7167	0.184162	0.0849979	0.0141663
NC_045512.2	1314	C	6744	0.029656	99.9259	0.044484	0
NC_045512.2	1315	T	6676	0.014979	0.0299581	0	99.9551
NC_045512.2	1316	A	6783	99.9558	0	0.0294855	0.0147427
NC_045512.2	1317	A	6543	99.9236	0	0.0458505	0.030567
NC_045512.2	1318	A	6843	99.9562	0	0.0292269	0.0146135
NC_045512.2	1319	G	6637	0.015067	0	99.9849	0
NC_045512.2	1320	A	6620	99.9547	0.0302115	0	0.0151057
NC_045512.2	1321	A	6729	99.9851	0	0	0.014861
NC_045512.2	1322	G	6572	0	0	100	0
NC_045512.2	1323	G	6855	0	0	100	0
NC_045512.2	1324	T	6894	0	0.0145054	0	99.9855
NC_045512.2	1325	G	6978	0	0	100	0
NC_045512.2	1326	C	6892	0	99.9855	0	0.0145096
NC_045512.2	1327	C	7057	0	99.9858	0	0.0141703
NC_045512.2	1328	A	6790	100	0	0	0
NC_045512.2	1329	C	7122	0	99.9719	0	0.028082
NC_045512.2	1330	T	6786	0.0147362	0.0442087	0	99.9411
NC_045512.2	1331	A	7050	99.9149	0	0.0141844	0.070922
NC_045512.2	1332	C	7107	0.0281413	99.9296	0.0140706	0.0281413
NC_045512.2	1333	T	7074	0	0.0424088	0	99.9435
NC_045512.2	1334	T	7154	0.0559128	0.0279564	0	99.8742
NC_045512.2	1335	G	7132	0.0701066	0	99.9159	0.0140213
NC_045512.2	1336	T	7110	0.0421941	0	0.0281294	99.9297
NC_045512.2	1337	G	7057	0	0	99.9291	0.0566813
NC_045512.2	1338	G	7083	0.0141183	0.0141183	99.9576	0.0141183
NC_045512.2	1339	T	6745	0	0	0	100
NC_045512.2	1340	T	6947	0.0143947	0	0	99.9856
NC_045512.2	1341	A	6937	100	0	0	0
NC_045512.2	1342	C	6859	0.0145794	99.9563	0	0.0291588
NC_045512.2	1343	T	6383	0	0.0156666	0	99.9843
NC_045512.2	1344	T	6715	0	0.014892	0	99.9851
NC_045512.2	1345	A	6740	99.9852	0	0.0148368	0
NC_045512.2	1346	C	6618	0.0151103	99.9698	0	0.0151103
NC_045512.2	1347	C	6647	0	99.9699	0	0.0300888
NC_045512.2	1348	C	6684	0	99.985	0	0.0149611
NC_045512.2	1349	C	6750	0	99.9111	0	0.0444444
NC_045512.2	1350	A	6711	100	0	0	0
NC_045512.2	1351	A	6695	100	0	0	0
NC_045512.2	1352	A	6771	100	0	0	0
NC_045512.2	1353	A	6440	99.9845	0	0.015528	0
NC_045512.2	1354	T	6464	0	0	0	100
NC_045512.2	1355	G	6349	0.0157505	0.063002	99.9055	0
NC_045512.2	1356	C	6092	0	99.9343	0	0.0492449
NC_045512.2	1357	T	6003	0	0.0333167	0	99.9667
NC_045512.2	1358	G	6520	0	0.0153374	99.8926	0.0153374
NC_045512.2	1359	T	6044	0	0	0	100
NC_045512.2	1360	T	6222	0	0	0	100
NC_045512.2	1361	G	6442	0.0155231	0	99.8448	0.0310463
NC_045512.2	1362	T	6022	0	0.0166058	0.0166058	99.9668
NC_045512.2	1363	T	6233	0.0802182	0	0	99.8235
NC_045512.2	1364	A	6295	99.7935	0.0317712	0.0317712	0.0476569
NC_045512.2	1365	A	6390	99.9531	0.0312989	0.0156495	0
NC_045512.2	1366	A	6359	99.9685	0.0314515	0	0
NC_045512.2	1367	A	6394	99.8749	0	0.046919	0.0312793
NC_045512.2	1368	T	6313	0.142563	0.0158403	0	99.8416
NC_045512.2	1369	T	6485	0	0	0.0154202	99.9846
NC_045512.2	1370	T	6403	0.0156177	0.0780884	0.0156177	99.8126
NC_045512.2	1371	A	6400	99.8906	0.046875	0	0.0625
NC_045512.2	1372	T	6178	0.0971188	0	0	99.9029
NC_045512.2	1373	T	6237	0.0160333	0.0320667	0.0481	99.9038
NC_045512.2	1374	G	6239	0.0160282	0.0160282	99.9519	0.0160282
NC_045512.2	1375	T	6444	0.0155183	0.0155183	0	99.969
NC_045512.2	1376	C	6208	0.0161082	99.9678	0	0.0161082
NC_045512.2	1377	C	6374	0.0156887	99.9372	0	0.0470662
NC_045512.2	1378	A	6406	99.9532	0.0156104	0.0156104	0.0156104
NC_045512.2	1379	G	6439	0.0310607	0.0155304	99.9223	0.0310607
NC_045512.2	1380	C	6459	0	99.9536	0	0.0464468
NC_045512.2	1381	A	6440	99.9689	0	0	0.0310559
NC_045512.2	1382	T	6353	0.0157406	0	0.0472218	99.937
NC_045512.2	1383	G	6524	0	0.015328	99.9847	0
NC_045512.2	1384	T	6452	0	0.0154991	0	99.969
NC_045512.2	1385	C	6564	0	99.9391	0.0304692	0.0304692
NC_045512.2	1386	A	6563	99.9848	0	0	0.0152369
NC_045512.2	1387	C	6633	0	99.9698	0	0
NC_045512.2	1388	A	6477	99.9846	0	0.0154392	0
NC_045512.2	1389	A	6126	99.9347	0	0.0652955	0
NC_045512.2	1390	T	6333	0	0	0	100
NC_045512.2	1391	T	6610	0	0	0	100
NC_045512.2	1392	C	6590	0	99.9697	0	0.0151745
NC_045512.2	1393	A	6600	99.9394	0	0.0151515	0.0454545
NC_045512.2	1394	G	6574	0	0.0456343	99.9544	0
NC_045512.2	1395	A	6360	99.9843	0.0157233	0	0
NC_045512.2	1396	A	6233	99.984	0	0.0160436	0
NC_045512.2	1397	G	6302	0	0.015868	99.9524	0.015868
NC_045512.2	1398	T	6322	0	0	0	100
NC_045512.2	1399	A	6428	99.9689	0	0.0155569	0.0155569
NC_045512.2	1400	G	6336	0.0315657	0.0315657	99.9369	0
NC_045512.2	1401	G	6346	0.0315159	0	99.9685	0
NC_045512.2	1402	A	6399	99.9375	0.0312549	0.0312549	0
NC_045512.2	1403	C	6379	0	99.9216	0.0313529	0.0470293
NC_045512.2	1404	C	6414	0.0155909	99.9844	0	0
NC_045512.2	1405	T	6416	0.015586	0.0623441	0	99.9221
NC_045512.2	1406	G	6512	0	0.0307125	99.9693	0
NC_045512.2	1407	A	6422	100	0	0	0
NC_045512.2	1408	G	6411	0.077991	0	99.922	0
NC_045512.2	1409	C	6342	0.0157679	99.9842	0	0
NC_045512.2	1410	A	6319	99.9525	0.0316506	0	0.0158253
NC_045512.2	1411	T	6214	0	0.0482781	0	99.9517
NC_045512.2	1412	A	6343	99.9527	0.0157654	0.0315308	0
NC_045512.2	1413	G	6360	0	0	99.9843	0.0157233
NC_045512.2	1414	T	6246	0	0.0320205	0	99.968
NC_045512.2	1415	C	6261	0	99.984	0	0.0159719
NC_045512.2	1416	T	6168	0	0.0486381	0	99.9514
NC_045512.2	1417	T	6240	0	0.0160256	0	99.9679
NC_045512.2	1418	G	6311	0.0316907	0	99.9366	0.0316907
NC_045512.2	1419	C	6140	0.0325733	99.9349	0	0.0325733
NC_045512.2	1420	C	6068	0	99.967	0	0.0329598
NC_045512.2	1421	G	6086	0.0492935	0	99.9507	0
NC_045512.2	1422	A	6084	99.9507	0.0328731	0	0.0164366
NC_045512.2	1423	A	5925	100	0	0	0
NC_045512.2	1424	T	5792	0.0172652	0	0.0690608	99.9137
NC_045512.2	1425	A	5949	99.9496	0	0.0336191	0.0168095
NC_045512.2	1426	C	5906	0	99.8476	0.0169319	0.135455
NC_045512.2	1427	C	5866	0	100	0	0
NC_045512.2	1428	A	5817	99.8969	0	0.017191	0.085955
NC_045512.2	1429	T	5726	0	0	0	100
NC_045512.2	1430	A	5756	99.9479	0.0347464	0	0
NC_045512.2	1431	A	5644	99.8937	0	0.0708717	0.0354359
NC_045512.2	1432	T	5763	0.0694083	0.0347041	0	99.8959
NC_045512.2	1433	G	5883	0.0509944	0	99.932	0
NC_045512.2	1434	A	5700	99.9474	0.0175439	0.0350877	0
NC_045512.2	1435	A	5815	99.9484	0	0.0343938	0.0171969
NC_045512.2	1436	T	5946	0.0504541	0.184998	1.29499	98.4696
NC_045512.2	1437	C	5975	0.0334728	99.8996	0	0.0669456
NC_045512.2	1438	T	5810	0.0344234	0.0860585	0	99.8795
NC_045512.2	1439	G	5939	0.0673514	0	99.9326	0
NC_045512.2	1440	G	5821	0.0171792	0.0858959	99.8969	0
NC_045512.2	1441	C	5804	0	99.9483	0.0172295	0.034459
NC_045512.2	1442	T	5654	0	0.0176866	0	99.9823
NC_045512.2	1443	T	5749	0	0.0347887	0	99.9652
NC_045512.2	1444	G	5887	0.101919	0	99.8301	0.0509597
NC_045512.2	1445	A	5877	99.966	0.0170155	0	0.0170155
NC_045512.2	1446	A	6034	99.8343	0.066291	0.0828638	0.0165728
NC_045512.2	1447	A	6053	99.9009	0.0330415	0.0660829	0
NC_045512.2	1448	A	5838	99.9144	0	0.0171292	0.0685166
NC_045512.2	1449	C	6014	0.0498836	99.9002	0	0.0498836
NC_045512.2	1450	C	5946	0.0504541	99.9159	0	0.0336361
NC_045512.2	1451	A	5952	99.9664	0	0.0168011	0.0168011
NC_045512.2	1452	T	5762	0.0694203	0	0	99.9306
NC_045512.2	1453	T	5968	0	0.150804	0	99.8492
NC_045512.2	1454	C	5754	0.0173792	99.9652	0	0.0173792
NC_045512.2	1455	T	5460	0	0	0	100
NC_045512.2	1456	T	5859	0	0	0	99.9829
NC_045512.2	1457	C	5909	0	99.9662	0	0
NC_045512.2	1458	G	5925	0.0337553	0	99.9494	0.0168776
NC_045512.2	1459	T	5581	0	0.0358359	0	99.9642
NC_045512.2	1460	A	5485	99.9818	0	0.0182315	0
NC_045512.2	1461	A	5492	99.9454	0	0.0546249	0
NC_045512.2	1462	G	5912	0	0	100	0
NC_045512.2	1463	G	5954	0	0	100	0
NC_045512.2	1464	G	6041	0	0	100	0
NC_045512.2	1465	T	5957	0	0.0335739	0.016787	99.9496
NC_045512.2	1466	G	5919	0	0	99.9831	0
NC_045512.2	1467	G	6013	0.0166306	0	99.9834	0
NC_045512.2	1468	T	6022	0.0332116	0.0332116	0.0166058	99.917
NC_045512.2	1469	C	6073	0	99.9835	0	0.0164663
NC_045512.2	1470	G	6098	0.114792	0	99.8852	0
NC_045512.2	1471	C	6190	0	99.9677	0	0.0323102
NC_045512.2	1472	A	5865	99.9829	0	0.0170503	0
NC_045512.2	1473	C	6085	0	99.9836	0	0.0164339
NC_045512.2	1474	T	5841	0	0.0342407	0	99.9658
NC_045512.2	1475	A	5930	99.7639	0	0	0.0168634
NC_045512.2	1476	T	5431	0.202541	0.0368256	0.0920641	99.6686
NC_045512.2	1477	T	5921	0.0844452	0.118223	0.118223	99.6791
NC_045512.2	1478	G	6015	0.299252	0.0665004	99.6342	0
NC_045512.2	1479	C	5809	0	99.9484	0	0.051644
NC_045512.2	1480	C	5695	0	99.8946	0	0.0702371
NC_045512.2	1481	T	5471	0.0182782	0	0.0731128	99.9086
NC_045512.2	1482	T	5403	0.0185082	0.0740329	0	99.9075
NC_045512.2	1483	T	5747	0.0348008	0	0	99.9652
NC_045512.2	1484	G	6020	0.116279	0	99.8671	0.0166113
NC_045512.2	1485	G	6004	0.0666223	0.0666223	99.8668	0
NC_045512.2	1486	A	5963	99.8658	0.0838504	0.0167701	0.0335402
NC_045512.2	1487	G	6000	0.0666667	0	99.9	0.0333333
NC_045512.2	1488	G	5917	0	0.0676018	99.9155	0
NC_045512.2	1489	C	5844	0	99.9658	0.0171116	0.0171116
NC_045512.2	1490	T	5738	0	0.0871384	0.0348554	99.878
NC_045512.2	1491	G	5955	0.0167926	0	99.9664	0.0167926
NC_045512.2	1492	T	5810	0	0	0	100
NC_045512.2	1493	G	5927	0.0337439	0	99.9663	0
NC_045512.2	1494	T	5847	0	0.0171028	0	99.9487
NC_045512.2	1495	G	5998	0.0166722	0.0166722	99.95	0.0166722
NC_045512.2	1496	T	5745	0.0870322	0.0174064	0	99.8782
NC_045512.2	1497	T	5994	0.0166834	0	0.0166834	99.9666
NC_045512.2	1498	C	5977	0.0334616	99.9331	0	0.0334616
NC_045512.2	1499	T	5971	0.0167476	0.0334952	0.0167476	99.933
NC_045512.2	1500	C	5906	0	99.9323	0.0169319	0.0507958
NC_045512.2	1501	T	5809	0.0172147	0	0.0344293	99.9484
NC_045512.2	1502	T	5831	0	0.0171497	0.0342994	99.9486
NC_045512.2	1503	A	5813	99.9828	0.0172028	0	0
NC_045512.2	1504	T	5875	0	0	0.0170213	99.983
NC_045512.2	1505	G	5933	0.0168549	0	99.9831	0
NC_045512.2	1506	T	5823	0	0.0343466	0	99.9657
NC_045512.2	1507	T	5915	0.0169062	0	0	99.9831
NC_045512.2	1508	G	5909	0.0338467	0.0338467	99.9154	0.0169233
NC_045512.2	1509	G	5926	0	0.0506244	99.9156	0
NC_045512.2	1510	T	5621	0	0.0355809	0	99.9644
NC_045512.2	1511	T	5935	0	0	0	100
NC_045512.2	1512	G	5909	0.0169233	0	99.9662	0.0169233
NC_045512.2	1513	C	5781	0	99.9308	0	0.0691922
NC_045512.2	1514	C	5863	0	99.8636	0	0
NC_045512.2	1515	A	5886	99.8471	0	0	0
NC_045512.2	1516	T	5726	0.0349284	0.0174642	0	99.9301
NC_045512.2	1517	A	5693	99.8068	0	0.0351309	0.0175654
NC_045512.2	1518	A	5604	99.5896	0.267666	0.0178444	0.124911
NC_045512.2	1519	C	5657	0.159095	99.5404	0.0176772	0.282835
NC_045512.2	1520	A	5571	99.8564	0.0359002	0.0897505	0.0179501
NC_045512.2	1521	A	5615	99.5548	0.0712378	0.32057	0.0534283
NC_045512.2	1522	G	5755	0.156386	0.0173762	99.7741	0.0521286
NC_045512.2	1523	T	5699	0.0877347	0.0877347	0.0701878	99.7543
NC_045512.2	1524	G	5808	0.0860882	0.0172176	99.845	0.0516529
NC_045512.2	1525	T	5723	0.0174734	0.0524201	0.0174734	99.9126
NC_045512.2	1526	G	5881	0.136031	0	99.847	0.0170039
NC_045512.2	1527	C	5689	0	99.9648	0.0175778	0.0175778
NC_045512.2	1528	C	5666	0	99.9824	0	0
NC_045512.2	1529	T	5695	0	0.0351185	0.0351185	99.9298
NC_045512.2	1530	A	5627	99.8934	0.0177715	0.0355429	0
NC_045512.2	1531	T	5645	0.0177148	0.0354296	0.0177148	99.9291
NC_045512.2	1532	T	5926	0.0506244	0.0168748	0	99.9325
NC_045512.2	1533	G	5968	0	0	99.933	0.0670241
NC_045512.2	1534	G	5849	0.0341939	0	99.9145	0.0512908
NC_045512.2	1535	G	5912	0.0169147	0.0507442	99.8647	0.0507442
NC_045512.2	1536	T	5370	0	0.018622	0	99.9814
NC_045512.2	1537	T	5963	0.0167701	0.0670803	0	99.9161
NC_045512.2	1538	C	5972	0	99.9163	0.0167448	0.0669792
NC_045512.2	1539	C	5987	0	99.9499	0	0.0501086
NC_045512.2	1540	A	5812	99.9656	0	0.0172058	0.0172058
NC_045512.2	1541	C	5876	0.0170184	99.9489	0.0170184	0.0170184
NC_045512.2	1542	G	5838	0	0	99.9829	0.0171292
NC_045512.2	1543	T	5446	0	0.0183621	0.0183621	99.9633
NC_045512.2	1544	G	5808	0.0344353	0	99.9656	0
NC_045512.2	1545	C	5798	0	99.9655	0.0172473	0.0172473
NC_045512.2	1546	T	5468	0	0.0182882	0	99.9451
NC_045512.2	1547	A	4517	100	0	0	0
NC_045512.2	1548	G	5743	0.0522375	0.0174125	99.9303	0
NC_045512.2	1549	C	5837	0.0513963	99.9486	0	0
NC_045512.2	1550	G	5819	0	0.0859254	99.9141	0
NC_045512.2	1551	C	5868	0	99.9318	0	0.0681663
NC_045512.2	1552	T	5782	0	0	0	100
NC_045512.2	1553	A	5742	99.9826	0	0	0.0174155
NC_045512.2	1554	A	5581	100	0	0	0
NC_045512.2	1555	C	4784	0	99.9582	0.020903	0.020903
NC_045512.2	1556	A	5891	99.9321	0.016975	0	0.0509251
NC_045512.2	1557	T	5692	0.0175685	0.035137	0	99.9473
NC_045512.2	1558	A	5896	99.9491	0.0169607	0.0169607	0.0169607
NC_045512.2	1559	G	5844	0	0	99.9829	0.0171116
NC_045512.2	1560	G	5902	0	0	99.9831	0
NC_045512.2	1561	T	5882	0	0	0	100
NC_045512.2	1562	T	5986	0	0.0167056	0.0501169	99.9332
NC_045512.2	1563	G	5964	0	0.0167673	99.9832	0
NC_045512.2	1564	T	5968	0	0.0670241	0	99.933
NC_045512.2	1565	A	5952	99.9832	0	0.0168011	0
NC_045512.2	1566	A	5773	99.9827	0	0	0.017322
NC_045512.2	1567	C	5787	0	99.9827	0	0.0172801
NC_045512.2	1568	C	5651	0	99.9823	0	0.017696
NC_045512.2	1569	A	5650	99.9646	0	0	0.0353982
NC_045512.2	1570	T	5613	0	0.0356316	0	99.9644
NC_045512.2	1571	A	5503	99.9818	0	0	0.0181719
NC_045512.2	1572	C	5552	0	99.964	0	0.0360231
NC_045512.2	1573	A	5460	100	0	0	0
NC_045512.2	1574	G	5542	0	0	99.982	0
NC_045512.2	1575	G	5567	0.035926	0.017963	99.9281	0
NC_045512.2	1576	T	5484	0	0	0.0182349	99.9818
NC_045512.2	1577	G	5615	0.0178094	0.0178094	99.8575	0.0356189
NC_045512.2	1578	T	5522	0.0181094	0.0362188	0.0362188	99.9095
NC_045512.2	1579	T	5469	0	0	0.0365698	99.8537
NC_045512.2	1580	G	5540	0.0361011	0.0541516	99.7292	0.162455
NC_045512.2	1581	T	5403	0.0370165	0.0185082	0.0185082	99.926
NC_045512.2	1582	T	5389	0.129894	0.0742253	0	99.7773
NC_045512.2	1583	G	5362	0.0559493	0.0186498	99.8322	0.0932488
NC_045512.2	1584	G	5357	0.0933358	0.0186672	99.888	0
NC_045512.2	1585	A	5504	99.9092	0	0.0363372	0.0545058
NC_045512.2	1586	G	5417	0.0184604	0.0553812	99.9077	0.0184604
NC_045512.2	1587	A	5238	99.9045	0.0572738	0.0190913	0.0190913
NC_045512.2	1588	A	5265	99.943	0.0189934	0.0189934	0.0189934
NC_045512.2	1589	G	5300	0.0188679	0	99.9623	0.0188679
NC_045512.2	1590	G	5301	0.0188644	0	99.9811	0
NC_045512.2	1591	T	5120	0	0	0	100
NC_045512.2	1592	T	5332	0.0562641	0	0.0187547	99.925
NC_045512.2	1593	C	5325	0	99.9812	0.0187793	0
NC_045512.2	1594	C	5299	0	99.9245	0	0.0754859
NC_045512.2	1595	G	5381	0	0	99.9442	0.0185839
NC_045512.2	1596	A	5262	99.981	0	0.0190042	0
NC_045512.2	1597	A	5223	99.9809	0.0191461	0	0
NC_045512.2	1598	G	5119	0.0390701	0.0390701	99.8828	0.0195351
NC_045512.2	1599	G	5184	0.0578704	0.0385802	99.9035	0
NC_045512.2	1600	T	5168	0	0	0	100
NC_045512.2	1601	C	5042	0.0198334	99.9603	0	0.0198334
NC_045512.2	1602	T	5217	0.0383362	0.0191681	0	99.9425
NC_045512.2	1603	T	5331	0	0	0	99.9625
NC_045512.2	1604	A	5298	99.7735	0.0377501	0.0377501	0.0566251
NC_045512.2	1605	A	5121	99.668	0.175747	0.0390549	0.117165
NC_045512.2	1606	T	5336	0.262369	0.149925	0	99.5877
NC_045512.2	1607	G	5384	0.0371471	0.0928678	99.8514	0.0185736
NC_045512.2	1608	A	5305	99.868	0.0188501	0.113101	0
NC_045512.2	1609	C	5419	0.239897	99.6309	0.0184536	0.110722
NC_045512.2	1610	A	5457	99.7801	0.0366502	0.0916254	0.0916254
NC_045512.2	1611	A	5233	99.8471	0.0191095	0.0191095	0.114657
NC_045512.2	1612	C	5299	0.0754859	99.8302	0.0188715	0.0754859
NC_045512.2	1613	C	5235	0.0764088	99.9236	0	0
NC_045512.2	1614	T	5257	0.076089	0.0190223	0	99.9049
NC_045512.2	1615	T	5135	0	0.155794	0	99.8442
NC_045512.2	1616	C	5253	0.0190367	99.9048	0	0.076147
NC_045512.2	1617	T	5273	0.0189645	0	0.0189645	99.9621
NC_045512.2	1618	T	5275	0.0189573	0.0189573	0.0189573	99.9431
NC_045512.2	1619	G	5179	0.0386175	0.0579262	99.9035	0
NC_045512.2	1620	A	5137	99.8832	0	0.0973331	0.0194666
NC_045512.2	1621	A	5181	99.9228	0.0193013	0	0.0579039
NC_045512.2	1622	A	5165	99.8645	0.0193611	0.0774443	0.0387222
NC_045512.2	1623	T	5062	0.0592651	0.0592651	0.019755	99.8617
NC_045512.2	1624	A	5054	99.9406	0.0395726	0	0.0197863
NC_045512.2	1625	C	4993	0	99.98	0	0.020028
NC_045512.2	1626	T	5072	0	0.0985804	0	99.9014
NC_045512.2	1627	C	4863	0	99.9794	0	0.0205634
NC_045512.2	1628	C	4912	0.0407166	99.8779	0	0.0203583
NC_045512.2	1629	A	4988	99.9198	0	0.0601443	0
NC_045512.2	1630	A	4932	99.9594	0.0202758	0	0
NC_045512.2	1631	A	4883	99.8976	0.102396	0	0
NC_045512.2	1632	A	4728	99.8519	0	0.148054	0
NC_045512.2	1633	A	4558	99.7148	0	0	0
NC_045512.2	1634	G	4878	0.0615006	0	99.8975	0.0410004
NC_045512.2	1635	A	4724	99.9788	0	0	0.0211685
NC_045512.2	1636	G	4869	0	0.0410762	99.9384	0
NC_045512.2	1637	A	4997	99.96	0	0	0.040024
NC_045512.2	1638	A	4776	99.9162	0.041876	0.020938	0.020938
NC_045512.2	1639	A	4912	99.9796	0	0.0203583	0
NC_045512.2	1640	G	4786	0.0208943	0	99.9582	0.0208943
NC_045512.2	1641	T	4905	0	0.101937	0	99.8981
NC_045512.2	1642	C	4988	0.0200481	99.9599	0	0.0200481
NC_045512.2	1643	A	4948	99.9798	0	0.0202102	0
NC_045512.2	1644	A	4800	99.9167	0.0208333	0.0416667	0.0208333
NC_045512.2	1645	C	4897	0.0204207	99.9592	0	0.0204207
NC_045512.2	1646	A	4655	99.957	0.0214823	0	0.0214823
NC_045512.2	1647	T	4718	0.0211954	0	0	99.9788
NC_045512.2	1648	C	4834	0	99.9793	0	0
NC_045512.2	1649	A	4780	99.8954	0	0	0
NC_045512.2	1650	A	4604	100	0	0	0
NC_045512.2	1651	T	4590	0.0217865	0.087146	0	99.8911
NC_045512.2	1652	A	4606	99.8697	0	0	0.0217108
NC_045512.2	1653	T	4571	0.0437541	0	0.459418	99.4968
NC_045512.2	1654	T	4662	0.15015	0	0.0429	99.8069
NC_045512.2	1655	G	4678	0.06413	0.342027	99.5511	0.0427533
NC_045512.2	1656	T	4367	0.045798	0.412182	0.045798	99.4962
NC_045512.2	1657	T	4611	0.195185	0	0	99.8048
NC_045512.2	1658	G	4697	0	0.0638706	99.9148	0.0212902
NC_045512.2	1659	G	4705	0.021254	0.297556	99.6599	0.021254
NC_045512.2	1660	T	4777	0	0	0	100
NC_045512.2	1661	G	4769	0	0	100	0
NC_045512.2	1662	A	4757	99.958	0	0.0420433	0
NC_045512.2	1663	C	4541	0	99.6917	0	0.286281
NC_045512.2	1664	T	4681	0	0.0640889	0	99.9359
NC_045512.2	1665	T	4741	0.0210926	0	0	99.9578
NC_045512.2	1666	T	4873	0.0205212	0	0	99.9795
NC_045512.2	1667	A	4767	99.958	0	0.0209776	0
NC_045512.2	1668	A	4671	99.8501	0.0428174	0.0214087	0.0642261
NC_045512.2	1669	A	4517	99.8893	0.0442772	0.0442772	0.0221386
NC_045512.2	1670	C	4616	0.0433276	99.935	0	0.0216638
NC_045512.2	1671	T	4543	0	0	0.0220119	99.978
NC_045512.2	1672	T	4633	0	0.0215843	0	99.9352
NC_045512.2	1673	A	4602	99.9131	0	0.0217297	0.065189
NC_045512.2	1674	A	4435	99.9098	0	0	0.0901917
NC_045512.2	1675	T	4420	0.226244	0.0452489	0	99.7059
NC_045512.2	1676	G	4292	0.0698975	0.0232992	99.9068	0
NC_045512.2	1677	A	4187	99.9045	0	0.0238834	0.0477669
NC_045512.2	1678	A	4201	99.9762	0.0238039	0	0
NC_045512.2	1679	G	4154	0.0481464	0	99.9519	0
NC_045512.2	1680	A	4258	100	0	0	0
NC_045512.2	1681	G	4178	0.0478698	0	99.9043	0.0478698
NC_045512.2	1682	A	4209	100	0	0	0
NC_045512.2	1683	T	4181	0	0.0717532	0	99.9282
NC_045512.2	1684	C	4164	0.0240154	99.952	0	0.0240154
NC_045512.2	1685	G	4089	0.0733676	0	99.9266	0
NC_045512.2	1686	C	4109	0	99.9757	0	0.0243368
NC_045512.2	1687	C	4045	0	99.8764	0	0.0494438
NC_045512.2	1688	A	4111	99.9757	0.024325	0	0
NC_045512.2	1689	T	3993	0.0250438	0.0250438	0	99.9499
NC_045512.2	1690	T	4119	0	0	0	100
NC_045512.2	1691	A	4160	99.7115	0	0	0.0240385
NC_045512.2	1692	T	4124	0.0242483	0.0242483	0	99.9515
NC_045512.2	1693	T	4181	0.0478354	0.0717532	0.0239177	99.8565
NC_045512.2	1694	T	4306	0.0464468	0.0232234	0	99.9303
NC_045512.2	1695	T	4283	0.0233481	0.0233481	0.0466962	99.8833
NC_045512.2	1696	G	4283	0	0	99.9533	0.0466962
NC_045512.2	1697	G	4200	0.0714286	0.0238095	99.9048	0
NC_045512.2	1698	C	4374	0.0457247	99.9543	0	0
NC_045512.2	1699	A	4361	99.9771	0	0	0.0229305
NC_045512.2	1700	T	4253	0.0235128	0.0470256	0	99.9295
NC_045512.2	1701	C	4372	0	99.9543	0	0
NC_045512.2	1702	T	4239	0.0235905	0.0707714	0.0235905	99.882
NC_045512.2	1703	T	4474	0.0447027	0.0447027	0	99.9106
NC_045512.2	1704	T	4476	0.245755	0	0.0670241	99.6872
NC_045512.2	1705	T	4391	0.341608	0	0.0455477	99.6128
NC_045512.2	1706	T	4476	0.0446828	0.245755	0.111707	99.5308
NC_045512.2	1707	C	4445	0.0899888	99.6625	0.0224972	0.202475
NC_045512.2	1708	T	4424	0.406872	0.022604	0.022604	99.5479
NC_045512.2	1709	G	4335	0.0461361	0.346021	99.5848	0.0230681
NC_045512.2	1710	C	4295	0.0232829	99.8137	0.0931315	0.0698487
NC_045512.2	1711	T	4215	0	0.0474496	0	99.9526
NC_045512.2	1712	T	4403	0	0.0454236	0.0454236	99.9092
NC_045512.2	1713	C	4337	0.0230574	99.9078	0	0.0230574
NC_045512.2	1714	C	4344	0	99.954	0.0460405	0
NC_045512.2	1715	A	4255	99.953	0	0.0470035	0
NC_045512.2	1716	C	4346	0.0230097	99.954	0	0.0230097
NC_045512.2	1717	A	4049	99.9753	0	0.0246975	0
NC_045512.2	1718	A	4058	100	0	0	0
NC_045512.2	1719	G	4166	0.0240038	0	99.952	0.0240038
NC_045512.2	1720	T	4327	0.0231107	0	0	99.9769
NC_045512.2	1721	G	4263	0.0234577	0.0469153	99.9296	0
NC_045512.2	1722	C	4200	0	100	0	0
NC_045512.2	1723	T	4344	0.0230203	0.0690608	0	99.9079
NC_045512.2	1724	T	4008	0	0.0249501	0	99.975
NC_045512.2	1725	T	4046	0.0247158	0	0.0247158	99.9506
NC_045512.2	1726	T	4364	0.0229148	0	0	99.9771
NC_045512.2	1727	G	4400	0	0	100	0
NC_045512.2	1728	T	4406	0	0	0	100
NC_045512.2	1729	G	4325	0	0.0231214	99.9538	0.0231214
NC_045512.2	1730	G	4304	0	0	100	0
NC_045512.2	1731	A	4404	99.9319	0	0.0227066	0.0454133
NC_045512.2	1732	A	4243	99.9293	0	0.0707047	0
NC_045512.2	1733	A	4182	99.9761	0	0	0.023912
NC_045512.2	1734	C	4063	0	99.9754	0	0.0246124
NC_045512.2	1735	T	4157	0	0.0481116	0	99.9519
NC_045512.2	1736	G	4261	0.0234687	0	99.8827	0.0469373
NC_045512.2	1737	T	4011	0	0	0	100
NC_045512.2	1738	G	4241	0.141476	0	99.7406	0
NC_045512.2	1739	A	4061	99.8523	0.049249	0.0984979	0
NC_045512.2	1740	A	3876	99.871	0.128999	0	0
NC_045512.2	1741	A	3847	99.948	0	0.0259943	0.0259943
NC_045512.2	1742	G	4049	0	0	100	0
NC_045512.2	1743	G	4091	0	0	100	0
NC_045512.2	1744	T	3665	0	0	0.0272851	99.9727
NC_045512.2	1745	T	3722	0	0.0268673	0	99.9731
NC_045512.2	1746	T	4020	0	0.0497512	0	99.9254
NC_045512.2	1747	G	4038	0	0	99.9752	0
NC_045512.2	1748	G	4070	0	0	99.9509	0.04914
NC_045512.2	1749	A	4202	99.9286	0	0.0475964	0.0237982
NC_045512.2	1750	T	3868	0	0	0	100
NC_045512.2	1751	T	4091	0	0	0	99.9022
NC_045512.2	1752	A	4141	100	0	0	0
NC_045512.2	1753	T	4159	0	0	0	100
NC_045512.2	1754	A	4203	99.881	0	0.0475851	0.0713776
NC_045512.2	1755	A	4063	99.9016	0.0246124	0.0492247	0.0246124
NC_045512.2	1756	A	3956	100	0	0	0
NC_045512.2	1757	G	3797	0.0263366	0.0526732	99.921	0
NC_045512.2	1758	C	3924	0	99.9745	0	0.0254842
NC_045512.2	1759	A	4022	99.9254	0.0248633	0	0.0497265
NC_045512.2	1760	T	4072	0	0	0	100
NC_045512.2	1761	T	4093	0.024432	0.0488639	0	99.9267
NC_045512.2	1762	C	4190	0.0238663	99.9045	0	0.071599
NC_045512.2	1763	A	4304	100	0	0	0
NC_045512.2	1764	A	4199	99.9524	0	0	0
NC_045512.2	1765	A	3823	99.9738	0	0	0.0261575
NC_045512.2	1766	C	4198	0.0238209	99.9285	0	0
NC_045512.2	1767	A	4211	99.9763	0	0	0.0237473
NC_045512.2	1768	A	4110	99.9757	0	0	0.0243309
NC_045512.2	1769	A	4083	100	0	0	0
NC_045512.2	1770	T	4027	0.0496648	0.0248324	0	99.9255
NC_045512.2	1771	T	4136	0.0241779	0.0241779	0	99.9516
NC_045512.2	1772	G	4177	0.119703	0	99.8564	0.0239406
NC_045512.2	1773	T	4235	0.118064	0	0	99.8819
NC_045512.2	1774	T	4216	0.0237192	0.0711575	0.0711575	99.834
NC_045512.2	1775	G	4233	0.0472478	0.0236239	99.8819	0.0236239
NC_045512.2	1776	A	4126	99.8061	0.0484731	0.0242365	0.121183
NC_045512.2	1777	A	4194	99.8569	0	0.0476872	0.0953743
NC_045512.2	1778	T	4203	0.142755	0.0475851	0.0237925	99.7859
NC_045512.2	1779	C	4064	0.0246063	99.9508	0	0.0246063
NC_045512.2	1780	C	4017	0	99.9502	0	0.0497884
NC_045512.2	1781	T	4143	0	0.0482742	0	99.9517
NC_045512.2	1782	G	4207	0	0	99.9525	0.0475398
NC_045512.2	1783	T	4122	0	0	0.0242601	99.9757
NC_045512.2	1784	G	3866	0.0258665	0	99.8965	0.0517331
NC_045512.2	1785	G	3950	0	0	99.8987	0.0759494
NC_045512.2	1786	T	4095	0.02442	0.02442	0	99.9512
NC_045512.2	1787	A	4068	99.9508	0	0.0245821	0.0245821
NC_045512.2	1788	A	4052	99.9013	0.0493583	0	0.0493583
NC_045512.2	1789	T	4123	0.0727626	0.0727626	0	99.8545
NC_045512.2	1790	T	4140	0.0241546	0.0241546	0.0724638	99.8551
NC_045512.2	1791	T	4076	0.0245339	0.122669	0.0245339	99.8037
NC_045512.2	1792	T	4174	0.0239578	0.0958313	0	99.8802
NC_045512.2	1793	A	4125	99.9273	0	0.0484848	0.0242424
NC_045512.2	1794	A	3959	99.899	0	0.0757767	0.0252589
NC_045512.2	1795	A	3864	99.9224	0	0.0517598	0.0258799
NC_045512.2	1796	G	4003	0.0249813	0.0499625	99.8751	0.0499625
NC_045512.2	1797	T	4147	0.0241138	0	0.0241138	99.9518
NC_045512.2	1798	T	4106	0.0243546	0.0243546	0	99.9513
NC_045512.2	1799	A	4139	100	0	0	0
NC_045512.2	1800	C	4091	0.0244439	99.9511	0	0.0244439
NC_045512.2	1801	A	4193	99.9285	0.0238493	0	0.0476985
NC_045512.2	1802	A	4159	99.976	0.0240442	0	0
NC_045512.2	1803	A	4011	99.9751	0.0249314	0	0
NC_045512.2	1804	A	3938	99.9746	0	0.0253936	0
NC_045512.2	1805	G	4130	0.0242131	0	99.9758	0
NC_045512.2	1806	G	4294	0.0232883	0	99.8836	0
NC_045512.2	1807	A	4415	99.9773	0	0.0226501	0
NC_045512.2	1808	A	4164	99.976	0.0240154	0	0
NC_045512.2	1809	A	4136	99.9516	0.0483559	0	0
NC_045512.2	1810	A	4035	99.9009	0.0247831	0.0247831	0.0247831
NC_045512.2	1811	G	4307	0.023218	0.0696541	99.8607	0.046436
NC_045512.2	1812	C	4335	0	99.9308	0.0461361	0.0230681
NC_045512.2	1813	T	4501	0.111086	0	0	99.5334
NC_045512.2	1814	A	4544	99.8239	0	0.0660211	0.022007
NC_045512.2	1815	A	4583	99.9127	0.0436395	0	0.0436395
NC_045512.2	1816	A	4527	99.9558	0.0220897	0	0.0220897
NC_045512.2	1817	A	4456	99.9327	0.0224417	0.0224417	0.0224417
NC_045512.2	1818	A	4320	99.9074	0.0462963	0	0.0462963
NC_045512.2	1819	A	4285	98.5998	0	0.0233372	0.0466744
NC_045512.2	1820	G	4511	0.022168	0	99.9557	0.022168
NC_045512.2	1821	G	4441	0.0225175	0	99.9775	0
NC_045512.2	1822	T	4561	0	0.021925	0.021925	99.9561
NC_045512.2	1823	G	4608	0.0217014	0	99.9783	0
NC_045512.2	1824	C	4409	0	99.9546	0	0.0453618
NC_045512.2	1825	C	4446	0.0224921	99.8875	0	0.0899685
NC_045512.2	1826	T	4612	0	0.0216826	0	99.9783
NC_045512.2	1827	G	4694	0.0213038	0	99.9787	0
NC_045512.2	1828	G	4702	0.0638026	0.0425351	99.8937	0
NC_045512.2	1829	A	4714	99.9788	0	0.0212134	0
NC_045512.2	1830	A	4104	99.9756	0.0243665	0	0
NC_045512.2	1831	T	4611	0	0.0433745	0	99.9349
NC_045512.2	1832	A	4613	99.935	0	0.0216779	0
NC_045512.2	1833	T	4607	0.0434122	0.0651183	0	99.8915
NC_045512.2	1834	T	4701	0.0850883	0	0	99.9149
NC_045512.2	1835	G	4638	0.021561	0	99.9784	0
NC_045512.2	1836	G	4568	0	0.0437828	99.9562	0
NC_045512.2	1837	T	4608	0.0651042	0.0217014	0	99.9132
NC_045512.2	1838	G	4659	0	0.0214638	99.9785	0
NC_045512.2	1839	A	4615	99.935	0	0	0.0650054
NC_045512.2	1840	A	4571	99.9562	0.0218771	0	0.0218771
NC_045512.2	1841	C	4732	0.0211327	99.9366	0	0.0422654
NC_045512.2	1842	A	4684	100	0	0	0
NC_045512.2	1843	G	4594	0.0653026	0.0870701	99.7388	0.0653026
NC_045512.2	1844	A	4523	99.9558	0	0.0221092	0.0221092
NC_045512.2	1845	A	4441	99.9099	0	0.0900698	0
NC_045512.2	1846	A	4492	99.9332	0.0445236	0.0222618	0
NC_045512.2	1847	T	4540	0.0660793	0.0660793	0	99.8678
NC_045512.2	1848	C	4537	0.044082	99.8898	0	0.066123
NC_045512.2	1849	A	4541	100	0	0	0
NC_045512.2	1850	A	4435	99.9098	0	0.0676437	0.0225479
NC_045512.2	1851	T	4341	0.0691085	0.0230362	0	99.9079
NC_045512.2	1852	A	4422	99.8643	0.0904568	0.0226142	0.0226142
NC_045512.2	1853	C	4452	0	99.9775	0	0.0224618
NC_045512.2	1854	T	4462	0	0.0448229	0	99.9552
NC_045512.2	1855	G	4422	0.135685	0	99.6608	0.203528
NC_045512.2	1856	A	4350	99.5402	0.298851	0.137931	0.0229885
NC_045512.2	1857	G	4324	0.0925069	0.0693802	99.6762	0.161887
NC_045512.2	1858	T	4317	0.138985	0.138985	0.0231642	99.6989
NC_045512.2	1859	C	4334	0.13844	99.7231	0.0230734	0.115367
NC_045512.2	1860	C	4295	0.209546	99.7905	0	0
NC_045512.2	1861	T	4265	0	0.257913	0	99.7421
NC_045512.2	1862	C	4316	0.0463392	99.861	0	0
NC_045512.2	1863	T	4242	0	0.141443	0	99.8586
NC_045512.2	1864	T	4192	0	0.023855	0	99.9761
NC_045512.2	1865	T	4284	0	0.0233427	0	99.93
NC_045512.2	1866	A	4281	99.7664	0	0.116795	0.023359
NC_045512.2	1867	T	4328	0.0231054	0	0	99.9769
NC_045512.2	1868	G	4257	0.0234907	0	99.9295	0.0469814
NC_045512.2	1869	C	4210	0	99.9762	0	0.023753
NC_045512.2	1870	A	4294	99.9301	0	0	0.0698649
NC_045512.2	1871	T	4215	0.0711744	0	0	99.9288
NC_045512.2	1872	T	3772	0	0.0265111	0	99.9735
NC_045512.2	1873	T	4334	0	0	0	100
NC_045512.2	1874	G	4327	0.184886	0	99.8151	0
NC_045512.2	1875	C	4340	0	99.977	0.0230415	0
NC_045512.2	1876	A	4419	100	0	0	0
NC_045512.2	1877	T	4498	0	0.0444642	0	99.9555
NC_045512.2	1878	C	4461	0	99.9552	0	0.0224165
NC_045512.2	1879	A	4406	100	0	0	0
NC_045512.2	1880	G	4459	0	0.0672797	99.9327	0
NC_045512.2	1881	A	4452	100	0	0	0
NC_045512.2	1882	G	4508	0	0	100	0
NC_045512.2	1883	G	4472	0.0223614	0	99.9776	0
NC_045512.2	1884	C	4547	0	100	0	0
NC_045512.2	1885	T	4611	0	0	0	100
NC_045512.2	1886	G	4548	0	0	99.956	0.0439754
NC_045512.2	1887	C	4594	0	99.9129	0	0.0870701
NC_045512.2	1888	T	4713	0	0.0212179	0	99.9788
NC_045512.2	1889	C	4623	0	99.9351	0	0.043262
NC_045512.2	1890	G	4690	0	0	99.9787	0.021322
NC_045512.2	1891	T	4507	0	0	0	99.9778
NC_045512.2	1892	G	4691	0.0426348	0	99.9574	0
NC_045512.2	1893	T	4445	0.0674916	0.0449944	0	99.8875
NC_045512.2	1894	T	4512	0	0	0.0443262	99.8892
NC_045512.2	1895	G	4623	0	0	100	0
NC_045512.2	1896	T	4600	0	0	0	100
NC_045512.2	1897	A	4532	99.9779	0	0.0220653	0
NC_045512.2	1898	C	4516	0	99.9557	0	0.044287
NC_045512.2	1899	G	4477	0	0	99.9553	0.0446728
NC_045512.2	1900	A	4396	100	0	0	0
NC_045512.2	1901	T	4474	0	0	0	100
NC_045512.2	1902	C	4596	0	99.9782	0	0
NC_045512.2	1903	A	4581	100	0	0	0
NC_045512.2	1904	A	4496	99.911	0	0	0
NC_045512.2	1905	T	4456	0.0448833	0	0	99.9551
NC_045512.2	1906	T	4473	0	0	0	100
NC_045512.2	1907	T	4512	0.0664894	0.0221631	0	99.9113
NC_045512.2	1908	T	4616	0.0866551	0.0433276	0	99.8267
NC_045512.2	1909	C	4646	0	99.9354	0.0645717	0
NC_045512.2	1910	T	4582	0.0218245	0.130947	0	99.8472
NC_045512.2	1911	C	4480	0.0446429	99.8661	0.0669643	0.0223214
NC_045512.2	1912	C	4488	0.0445633	99.9332	0.0222816	0
NC_045512.2	1913	C	4532	0.0441306	99.8897	0.0220653	0.0441306
NC_045512.2	1914	G	4503	0.222074	0.0444148	99.6891	0.0444148
NC_045512.2	1915	C	4581	0.0873172	99.9127	0	0
NC_045512.2	1916	A	4567	99.8905	0.0656886	0.0437924	0
NC_045512.2	1917	C	4549	0.0219829	99.9341	0.0219829	0.0219829
NC_045512.2	1918	T	4468	0.0223814	0.0223814	0	99.9552
NC_045512.2	1919	C	4561	0	100	0	0
NC_045512.2	1920	T	4458	0.0224316	0.13459	0	99.843
NC_045512.2	1921	T	4471	0.0223664	0.0223664	0	99.9553
NC_045512.2	1922	G	4504	0.044405	0.0222025	99.8668	0.0666075
NC_045512.2	1923	A	4504	99.8668	0	0.044405	0.0888099
NC_045512.2	1924	A	4464	99.888	0.0448029	0	0.0672043
NC_045512.2	1925	A	4471	99.8658	0.0670991	0.0223664	0.0447327
NC_045512.2	1926	C	4474	0.0223514	99.9329	0.0447027	0
NC_045512.2	1927	T	4413	0.067981	0.067981	0	99.864
NC_045512.2	1928	G	4419	0.181036	0.0678887	99.7511	0
NC_045512.2	1929	C	4397	0	99.9773	0	0.0227428
NC_045512.2	1930	T	4270	0.0468384	0	0	99.9532
NC_045512.2	1931	C	4468	0.0671441	99.9105	0	0
NC_045512.2	1932	A	4521	100	0	0	0
NC_045512.2	1933	A	4369	99.9771	0	0.0228885	0
NC_045512.2	1934	A	4422	99.9548	0	0.0226142	0.0226142
NC_045512.2	1935	A	4406	99.9319	0	0	0
NC_045512.2	1936	T	4339	0.253515	0	0	99.7465
NC_045512.2	1937	T	4516	0.0221435	0.287865	0	99.6678
NC_045512.2	1938	C	4411	0.0226706	99.9093	0.0453412	0.0226706
NC_045512.2	1939	T	4437	0	0	0.0225378	99.9775
NC_045512.2	1940	G	4463	0	0	99.9776	0.0224065
NC_045512.2	1941	T	4271	0.0468274	0.0468274	0	99.9063
NC_045512.2	1942	G	4396	0.0454959	0	99.909	0.0454959
NC_045512.2	1943	C	4318	0	99.9768	0	0.0231589
NC_045512.2	1944	G	4411	0.0680118	0.0453412	99.864	0.0226706
NC_045512.2	1945	T	4298	0	0.0697999	0.0232666	99.9069
NC_045512.2	1946	G	4480	0.0446429	0.0223214	99.8438	0.0223214
NC_045512.2	1947	T	4296	0	0.0465549	0	99.9534
NC_045512.2	1948	T	4219	0	0	0	100
NC_045512.2	1949	T	4469	0	0.0223764	0.0895055	99.8881
NC_045512.2	1950	T	4474	0.0670541	0.0223514	0	99.9106
NC_045512.2	1951	A	4409	99.9773	0	0.0226809	0
NC_045512.2	1952	C	4407	0.0680735	99.8639	0.0226912	0.0453823
NC_045512.2	1953	A	4473	99.9776	0.0223564	0	0
NC_045512.2	1954	G	4393	0	0.045527	99.9089	0.045527
NC_045512.2	1955	A	4334	99.9077	0	0	0.0922935
NC_045512.2	1956	A	4327	99.9769	0.0231107	0	0
NC_045512.2	1957	G	4362	0.0229253	0	99.9771	0
NC_045512.2	1958	G	4409	0.0453618	0	99.9546	0
NC_045512.2	1959	C	4452	0	99.9551	0	0.0449236
NC_045512.2	1960	C	4395	0.0227531	99.9545	0	0.0227531
NC_045512.2	1961	G	4369	0.0457771	0.0228885	99.9313	0
NC_045512.2	1962	C	4313	0	99.8841	0	0.0231857
NC_045512.2	1963	T	4203	0.0237925	0	0	99.9762
NC_045512.2	1964	A	4052	100	0	0	0
NC_045512.2	1965	T	4089	0.0733676	0.0244559	0.0244559	99.8777
NC_045512.2	1966	A	4114	100	0	0	0
NC_045512.2	1967	A	4042	99.9753	0	0	0.0247402
NC_045512.2	1968	C	4281	0	99.9533	0.023359	0
NC_045512.2	1969	A	4167	99.808	0	0	0.191985
NC_045512.2	1970	A	3952	99.9747	0	0.0253036	0
NC_045512.2	1971	T	4040	0.0742574	0.0742574	0	99.8515
NC_045512.2	1972	A	4221	99.9763	0.0236911	0	0
NC_045512.2	1973	C	4258	0	99.8356	0.140911	0.0234852
NC_045512.2	1974	T	4062	0	0.196947	0	99.8031
NC_045512.2	1975	A	3947	99.924	0	0.0760071	0
NC_045512.2	1976	G	4006	0	0.0499251	99.9001	0.0499251
NC_045512.2	1977	A	3969	99.9748	0	0	0.0251953
NC_045512.2	1978	T	4026	0.0248385	0.0248385	0	99.9503
NC_045512.2	1979	G	4060	0	0	100	0
NC_045512.2	1980	G	4225	0.0236686	0	99.9527	0.0236686
NC_045512.2	1981	A	4338	99.9769	0	0	0.0230521
NC_045512.2	1982	A	3944	99.9493	0	0.0507099	0
NC_045512.2	1983	T	4094	0.048852	0.024426	0	99.9267
NC_045512.2	1984	T	4207	0	0.0713097	0	99.9287
NC_045512.2	1985	T	4330	0	0.0230947	0	99.9769
NC_045512.2	1986	C	4355	0	99.977	0	0.0229621
NC_045512.2	1987	A	4350	99.977	0	0	0.0229885
NC_045512.2	1988	C	4307	0	99.9071	0	0.0928721
NC_045512.2	1989	A	4165	99.7359	0.0240096	0.120048	0.120048
NC_045512.2	1990	G	4145	0.0965018	0.0723764	99.7346	0.0965018
NC_045512.2	1991	T	4103	0.0487448	0.0243724	0	99.9269
NC_045512.2	1992	A	4094	99.829	0.048852	0.024426	0.097704
NC_045512.2	1993	T	4101	0	0.0243843	0	99.9756
NC_045512.2	1994	T	4150	0	0	0.0481928	99.9518
NC_045512.2	1995	C	4162	0.0480538	99.9279	0	0.0240269
NC_045512.2	1996	A	4169	99.9041	0.0479731	0	0.0479731
NC_045512.2	1997	C	4229	0	99.9764	0	0.0236463
NC_045512.2	1998	T	4140	0	0	0	100
NC_045512.2	1999	G	4217	0.165995	0	99.8103	0.0237135
[truncated: 27,904 more rows]

## Sheet: SARS-CoV-2 virus-3
CHR	POS	REF	READS	A	C	G	T
NC_045512.2	1	A	3	100	0	0	0
NC_045512.2	2	T	10	0	0	0	100
NC_045512.2	3	T	12	8.33333	0	0	91.6667
NC_045512.2	4	A	13	84.6154	0	0	15.3846
NC_045512.2	5	A	25	100	0	0	0
NC_045512.2	6	A	25	100	0	0	0
NC_045512.2	7	G	25	0	0	100	0
NC_045512.2	8	G	26	0	0	100	0
NC_045512.2	9	T	30	0	0	0	100
NC_045512.2	10	T	27	0	0	0	100
NC_045512.2	11	T	33	0	0	0	100
NC_045512.2	12	A	36	100	0	0	0
NC_045512.2	13	T	32	0	0	0	100
NC_045512.2	14	A	38	100	0	0	0
NC_045512.2	15	C	41	0	100	0	0
NC_045512.2	16	C	47	0	100	0	0
NC_045512.2	17	T	85	0	0	0	100
NC_045512.2	18	T	100	0	0	0	100
NC_045512.2	19	C	144	0	100	0	0
NC_045512.2	20	C	171	0	100	0	0
NC_045512.2	21	C	265	0	100	0	0
NC_045512.2	22	A	381	99.7375	0	0.262467	0
NC_045512.2	23	G	403	0	0	100	0
NC_045512.2	24	G	459	0	0.217865	99.7821	0
NC_045512.2	25	T	772	0	0	0	100
NC_045512.2	26	A	1043	100	0	0	0
NC_045512.2	27	A	1046	100	0	0	0
NC_045512.2	28	C	1186	0	100	0	0
NC_045512.2	29	A	1531	100	0	0	0
NC_045512.2	30	A	1773	100	0	0	0
NC_045512.2	31	A	1798	100	0	0	0
NC_045512.2	32	C	1863	0	100	0	0
NC_045512.2	33	C	1980	0	99.9495	0	0.0505051
NC_045512.2	34	A	2148	99.9534	0	0	0.0465549
NC_045512.2	35	A	2255	100	0	0	0
NC_045512.2	36	C	2510	0.0398406	99.9602	0	0
NC_045512.2	37	C	3116	0	99.9679	0.0320924	0
NC_045512.2	38	A	3173	100	0	0	0
NC_045512.2	39	A	3223	100	0	0	0
NC_045512.2	40	C	3448	0	99.971	0	0.0290023
NC_045512.2	41	T	3814	0	0	0	100
NC_045512.2	42	T	3968	0	0.0252016	0	99.9748
NC_045512.2	43	T	4263	0	0.0234577	0	99.9765
NC_045512.2	44	C	4350	0	99.954	0	0.045977
NC_045512.2	45	G	4382	0	0	100	0
NC_045512.2	46	A	4399	99.8863	0	0.0227324	0.0454649
NC_045512.2	47	T	4432	0	0	0	100
NC_045512.2	48	C	4473	0	100	0	0
NC_045512.2	49	T	4457	0.0224366	0.0448732	0	99.9327
NC_045512.2	50	C	4545	0.0220022	99.956	0	0.0220022
NC_045512.2	51	T	4268	0.0234302	0.0234302	0	99.9531
NC_045512.2	52	T	4578	0	0	0	100
NC_045512.2	53	G	4800	0	0.0208333	99.9583	0.0208333
NC_045512.2	54	T	4808	0	0.0207987	0.0207987	99.9584
NC_045512.2	55	A	4882	99.9795	0	0.0204834	0
NC_045512.2	56	G	4831	0	0	100	0
NC_045512.2	57	A	4929	99.9797	0	0	0.0202881
NC_045512.2	58	T	4934	0	0.0202675	0	99.9797
NC_045512.2	59	C	4985	0	99.9398	0	0.0601805
NC_045512.2	60	T	5014	0	0.0398883	0	99.9601
NC_045512.2	61	G	5031	0	0.0397535	99.9602	0
NC_045512.2	62	T	4979	0	0	0	100
NC_045512.2	63	T	5030	0.0198807	0	0	99.9801
NC_045512.2	64	C	5108	0	99.9804	0	0.0195771
NC_045512.2	65	T	5145	0	0	0	100
NC_045512.2	66	C	2699	0	99.9629	0	0.0370508
NC_045512.2	67	T	2712	0.0368732	0	0	99.9631
NC_045512.2	68	A	2701	100	0	0	0
NC_045512.2	69	A	2740	99.9635	0.0364964	0	0
NC_045512.2	70	A	2707	99.7045	0.221648	0.0738825	0
NC_045512.2	71	C	2862	0.244584	99.2662	0.209644	0.279525
NC_045512.2	72	G	2922	0.616016	0.0684463	99.3155	0
NC_045512.2	73	A	2891	99.9654	0.0345901	0	0
NC_045512.2	74	A	2899	99.4481	0.51742	0	0.0344947
NC_045512.2	75	C	2856	0.035014	99.4748	0	0.490196
NC_045512.2	76	T	2886	0.31185	0.1386	0.03465	99.5149
NC_045512.2	77	T	2922	1.47159	0	0	98.5284
NC_045512.2	78	T	3045	19.4417	0.492611	0.492611	79.4417
NC_045512.2	79	A	3089	81.6122	0.0323729	0.0647459	18.2907
NC_045512.2	80	A	3072	80.4688	0.16276	17.7734	1.59505
NC_045512.2	81	A	3038	81.6327	0.0329164	0.296248	18.0382
NC_045512.2	82	A	3114	98.1696	0.32113	0	1.50931
NC_045512.2	83	T	3135	0.223285	17.6396	0.0318979	82.1053
NC_045512.2	84	C	2542	0.393391	99.1739	0	0.43273
NC_045512.2	85	T	2557	0.0391083	0.0391083	0.391083	99.5307
NC_045512.2	86	G	2541	0.393546	0	99.6065	0
NC_045512.2	87	T	2564	0	0	0.429017	99.571
NC_045512.2	88	G	2574	0.03885	0.03885	99.9223	0
NC_045512.2	89	T	2564	0	0	0	100
NC_045512.2	90	G	2591	0.0385951	0	99.9614	0
NC_045512.2	91	G	2586	0.0386698	0.0386698	99.9227	0
NC_045512.2	92	C	2629	0	100	0	0
NC_045512.2	93	T	2755	0	0	0.0362976	99.9637
NC_045512.2	94	G	2797	0	0.0357526	99.9642	0
NC_045512.2	95	T	2793	0	0	0	100
NC_045512.2	96	C	2848	0	100	0	0
NC_045512.2	97	A	2834	99.9647	0.0352858	0	0
NC_045512.2	98	C	2941	0	100	0	0
NC_045512.2	99	T	2923	0	0.0342114	0	99.9658
NC_045512.2	100	C	3055	0.0327332	99.8691	0	0.0981997
NC_045512.2	101	G	3036	0	0	99.9671	0.0329381
NC_045512.2	102	G	3058	0.0327011	0.0981033	99.8692	0
NC_045512.2	103	C	3091	0	99.9353	0	0.064704
NC_045512.2	104	T	3087	0	0	0.0323939	99.9676
NC_045512.2	105	G	3134	0.0319081	0.0319081	99.9362	0
NC_045512.2	106	C	3163	0.0316156	99.9684	0	0
NC_045512.2	107	A	3146	100	0	0	0
NC_045512.2	108	T	3175	0	0	0	100
NC_045512.2	109	G	3248	0.0307882	0	99.9692	0
NC_045512.2	110	C	3244	0	100	0	0
NC_045512.2	111	T	2753	0	0	0	100
NC_045512.2	112	T	3126	0	0.0959693	0	99.904
NC_045512.2	113	A	3062	99.9673	0	0	0.0326584
NC_045512.2	114	G	3363	0	0	99.9703	0.0297354
NC_045512.2	115	T	3350	0	0	0	100
NC_045512.2	116	G	3371	0.0889944	0	99.911	0
NC_045512.2	117	C	3407	0	99.8826	0	0.117405
NC_045512.2	118	A	3440	100	0	0	0
NC_045512.2	119	C	3487	0	99.9713	0	0.0286779
NC_045512.2	120	T	3473	0.0287936	0	0	99.9712
NC_045512.2	121	C	3498	0	100	0	0
NC_045512.2	122	A	3449	99.971	0	0.0289939	0
NC_045512.2	123	C	3543	0	99.9436	0	0.0564493
NC_045512.2	124	G	3505	0.0570613	0.0285307	99.9144	0
NC_045512.2	125	C	3537	0	100	0	0
NC_045512.2	126	A	3558	99.9719	0.0281057	0	0
NC_045512.2	127	G	3558	0	0.0281057	99.9719	0
NC_045512.2	128	T	3553	0	0.0281452	0	99.9719
NC_045512.2	129	A	3408	100	0	0	0
NC_045512.2	130	T	3485	0	0	0	99.9713
NC_045512.2	131	A	3521	99.9432	0	0.028401	0.028401
NC_045512.2	132	A	3552	100	0	0	0
NC_045512.2	133	T	3517	0	0	0	100
NC_045512.2	134	T	3616	0	0	0	99.9723
NC_045512.2	135	A	3619	100	0	0	0
NC_045512.2	136	A	3635	100	0	0	0
NC_045512.2	137	T	3631	0.0275406	0	0	99.9725
NC_045512.2	138	A	3659	99.918	0	0.0819896	0
NC_045512.2	139	A	3690	100	0	0	0
NC_045512.2	140	C	3689	0	99.9729	0	0.0271076
NC_045512.2	141	T	3674	0	0.0272183	0	99.9728
NC_045512.2	142	A	3747	99.9733	0	0.026688	0
NC_045512.2	143	A	3915	100	0	0	0
NC_045512.2	144	T	3978	0	0	0	100
NC_045512.2	145	T	3985	0	0	0	100
NC_045512.2	146	A	4168	100	0	0	0
NC_045512.2	147	C	4235	0	100	0	0
NC_045512.2	148	T	4244	0	0	0	100
NC_045512.2	149	G	4379	0	0	100	0
NC_045512.2	150	T	4419	0	0.0226296	0	99.9774
NC_045512.2	151	C	4578	0	99.9563	0	0.0436872
NC_045512.2	152	G	4556	0	0	99.9781	0.0219491
NC_045512.2	153	T	4518	0.0221337	0	0	99.9779
NC_045512.2	154	T	4607	0.0217061	0	0.0217061	99.9566
NC_045512.2	155	G	4620	0	0.04329	99.9567	0
NC_045512.2	156	A	4479	100	0	0	0
NC_045512.2	157	C	4788	0	99.9582	0	0.0417711
NC_045512.2	158	A	4767	100	0	0	0
NC_045512.2	159	G	4781	0	0	100	0
NC_045512.2	160	G	4951	0.0807918	0	99.8788	0
NC_045512.2	161	A	4985	100	0	0	0
NC_045512.2	162	C	5006	0	99.96	0.019976	0.019976
NC_045512.2	163	A	4754	100	0	0	0
NC_045512.2	164	C	5077	0.0196967	99.9409	0	0.0393933
NC_045512.2	165	G	5083	0	0	100	0
NC_045512.2	166	A	5085	99.9607	0	0.0196657	0.0196657
NC_045512.2	167	G	5114	0	0	100	0
NC_045512.2	168	T	5107	0	0	0	100
NC_045512.2	169	A	5143	99.9806	0	0	0.0194439
NC_045512.2	170	A	5135	99.9805	0	0.0194742	0
NC_045512.2	171	C	5207	0.0192049	99.9424	0	0.0384098
NC_045512.2	172	T	5197	0	0	0	100
NC_045512.2	173	C	5309	0	100	0	0
NC_045512.2	174	G	5400	0.0185185	0.037037	99.9259	0.0185185
NC_045512.2	175	T	5218	0	0.0383289	0	99.9617
NC_045512.2	176	C	5244	0	99.9619	0	0.0381388
NC_045512.2	177	T	5149	0	0.0194212	0.0194212	99.9612
NC_045512.2	178	A	5106	99.9804	0.0195848	0	0
NC_045512.2	179	T	5171	0	0	0	100
NC_045512.2	180	C	5137	0	99.9611	0	0.0389332
NC_045512.2	181	T	4975	0	0.040201	0	99.9598
NC_045512.2	182	T	5205	0	0	0	100
NC_045512.2	183	C	5134	0	99.961	0	0.038956
NC_045512.2	184	T	5113	0	0.039116	0	99.9413
NC_045512.2	185	G	5126	0.0975419	0	99.9025	0
NC_045512.2	186	C	5073	0.0394244	99.9409	0	0.0197122
NC_045512.2	187	A	4973	99.9799	0	0	0.0201086
NC_045512.2	188	G	4957	0	0	100	0
NC_045512.2	189	G	5080	0.019685	0	99.9803	0
NC_045512.2	190	C	5098	0	99.9804	0	0.0196155
NC_045512.2	191	T	4901	0.020404	0.081616	0	99.898
NC_045512.2	192	G	4948	0.0404204	0.0404204	99.8787	0.0404204
NC_045512.2	193	C	4878	0	99.9795	0	0.0205002
NC_045512.2	194	T	4425	0	0	0	100
NC_045512.2	195	T	4668	0	0.0428449	0	99.9357
NC_045512.2	196	A	4870	100	0	0	0
NC_045512.2	197	C	4963	0	99.9597	0	0.0402982
NC_045512.2	198	G	5135	0	0.0194742	99.9805	0
NC_045512.2	199	G	5231	0.0382336	0	99.9044	0.0191168
NC_045512.2	200	T	4792	0.0208681	0	0	99.9791
NC_045512.2	201	T	5104	0	0.0195925	0	99.9804
NC_045512.2	202	T	5258	0	0	0	100
NC_045512.2	203	C	5250	0.0190476	99.9619	0	0.0190476
NC_045512.2	204	G	5412	0	0.0184775	99.9815	0
NC_045512.2	205	T	5383	0.018577	0.037154	0	99.9443
NC_045512.2	206	C	5445	0	99.9265	0	0.0734619
NC_045512.2	207	C	5509	0	99.9818	0	0.0181521
NC_045512.2	208	G	5587	0.0715948	0	99.9284	0
NC_045512.2	209	T	5255	0	0.0190295	0	99.981
NC_045512.2	210	G	5637	0	0	100	0
NC_045512.2	211	T	5275	0	0.0189573	0.0189573	99.9621
NC_045512.2	212	T	5615	0	0.0178094	0	99.9822
NC_045512.2	213	G	5676	0	0	100	0
NC_045512.2	214	C	5720	0	99.9476	0	0.0524476
NC_045512.2	215	A	5636	99.9645	0	0.0177431	0.0177431
NC_045512.2	216	G	5721	0	0.0174795	99.9476	0.0349589
NC_045512.2	217	C	5741	0	99.9477	0	0.0522557
NC_045512.2	218	C	5792	0.0172652	99.9655	0	0.0172652
NC_045512.2	219	G	5844	0.0513347	0	99.9316	0.0171116
NC_045512.2	220	A	5823	100	0	0	0
NC_045512.2	221	T	5678	0	0.0176118	0	99.9824
NC_045512.2	222	C	5729	0	99.9651	0.0174551	0.0174551
NC_045512.2	223	A	5620	99.9822	0	0.0177936	0
NC_045512.2	224	T	5734	0	0.0523195	0	99.9477
NC_045512.2	225	C	5801	0	99.9655	0	0.0344768
NC_045512.2	226	A	5628	100	0	0	0
NC_045512.2	227	G	5773	0	0	100	0
NC_045512.2	228	C	5937	0	99.9495	0	0.0505306
NC_045512.2	229	A	5747	99.9652	0	0.0174004	0.0174004
NC_045512.2	230	C	5899	0	99.983	0	0.016952
NC_045512.2	231	A	5563	100	0	0	0
NC_045512.2	232	T	5533	0	0.0361468	0	99.9639
NC_045512.2	233	C	5944	0	99.9832	0	0.0168237
NC_045512.2	234	T	5469	0	0.0182849	0	99.9817
NC_045512.2	235	A	5859	99.9829	0	0	0.0170678
NC_045512.2	236	G	5997	0.016675	0	99.9833	0
NC_045512.2	237	G	6138	0	0	99.9837	0
NC_045512.2	238	T	6006	0	0.0666001	0.01665	99.9167
NC_045512.2	239	T	6098	0	0	0	100
NC_045512.2	240	T	6139	0	0	0	100
NC_045512.2	241	C	6142	0	99.9674	0	0.0325627
NC_045512.2	242	G	6205	0.016116	0.016116	99.9517	0.016116
NC_045512.2	243	T	6125	0	0.0326531	0	99.9673
NC_045512.2	244	C	6182	0	100	0	0
NC_045512.2	245	C	6238	0.0160308	99.9519	0	0.0320616
NC_045512.2	246	G	6179	0	0	100	0
NC_045512.2	247	G	6250	0	0	99.936	0.048
NC_045512.2	248	G	6235	0.0160385	0	99.9519	0.0160385
NC_045512.2	249	T	6009	0	0.0166417	0	99.9667
NC_045512.2	250	G	6327	0.0158053	0	99.9842	0
NC_045512.2	251	T	6210	0	0.0322061	0	99.9678
NC_045512.2	252	G	6322	0	0	100	0
NC_045512.2	253	A	6264	99.9681	0	0.0159642	0.0159642
NC_045512.2	254	C	6413	0.0155933	99.9376	0.0155933	0.0311867
NC_045512.2	255	C	6566	0	99.9086	0.01523	0.0761499
NC_045512.2	256	G	6720	0.0297619	0	99.8958	0
NC_045512.2	257	A	6632	100	0	0	0
NC_045512.2	258	A	6447	99.9845	0	0.0155111	0
NC_045512.2	259	A	6406	99.9688	0	0.0156104	0.0156104
NC_045512.2	260	G	6689	0	0	100	0
NC_045512.2	261	G	6751	0	0	99.9852	0.0148126
NC_045512.2	262	T	6796	0	0	0	100
NC_045512.2	263	A	6770	99.9705	0	0.0295421	0
NC_045512.2	264	A	6622	99.9698	0	0.0151012	0.0151012
NC_045512.2	265	G	7058	0	0	100	0
NC_045512.2	266	A	6899	100	0	0	0
NC_045512.2	267	T	7029	0	0.0426803	0	99.9573
NC_045512.2	268	G	7046	0	0	99.9716	0.0141924
NC_045512.2	269	G	7278	0	0	100	0
NC_045512.2	270	A	7355	99.9456	0	0.0543848	0
NC_045512.2	271	G	7429	0	0	100	0
NC_045512.2	272	A	7397	99.9865	0	0	0.013519
NC_045512.2	273	G	7519	0.0132996	0.0132996	99.9734	0
NC_045512.2	274	C	7532	0	99.9734	0	0.0265534
NC_045512.2	275	C	7615	0.013132	99.9737	0	0.013132
NC_045512.2	276	T	7621	0.0131216	0.0524866	0.0131216	99.9213
NC_045512.2	277	T	7585	0	0.0263678	0	99.9604
NC_045512.2	278	G	7796	0	0.0128271	99.9872	0
NC_045512.2	279	T	7737	0	0.0258498	0.0129249	99.9612
NC_045512.2	280	C	7818	0	99.9872	0	0.012791
NC_045512.2	281	C	7755	0.0128949	99.9484	0	0.0386847
NC_045512.2	282	C	7897	0.012663	99.924	0	0.0379891
NC_045512.2	283	T	7788	0	0.0256805	0	99.9615
NC_045512.2	284	G	7851	0.0127372	0.0127372	99.9745	0
NC_045512.2	285	G	7930	0	0.0126103	99.9369	0.0504414
NC_045512.2	286	T	7836	0	0	0.0127616	99.9872
NC_045512.2	287	T	7847	0	0.0254874	0.0127437	99.9618
NC_045512.2	288	T	7800	0	0	0	100
NC_045512.2	289	C	7949	0	99.9623	0	0.0377406
NC_045512.2	290	A	7875	99.9619	0	0.0126984	0.0253968
NC_045512.2	291	A	7688	100	0	0	0
NC_045512.2	292	C	7834	0.0127649	99.9106	0	0.0765892
NC_045512.2	293	G	7779	0.0128551	0	99.9871	0
NC_045512.2	294	A	7910	99.9874	0.0126422	0	0
NC_045512.2	295	G	7958	0	0	99.9874	0
NC_045512.2	296	A	7968	99.9498	0	0.0502008	0
NC_045512.2	297	A	7787	99.9486	0	0.0256838	0.0256838
NC_045512.2	298	A	7723	99.9741	0.0129483	0	0
NC_045512.2	299	A	7610	99.9606	0	0	0
NC_045512.2	300	C	7896	0.0506586	99.924	0	0.0253293
NC_045512.2	301	A	7554	99.9603	0	0.026476	0.013238
NC_045512.2	302	C	7734	0.0258598	99.9483	0	0.0258598
NC_045512.2	303	A	7342	99.9591	0	0.0272405	0.0136203
NC_045512.2	304	C	7637	0	99.9476	0	0.0523766
NC_045512.2	305	G	7630	0	0	100	0
NC_045512.2	306	T	7622	0	0.0524797	0	99.9475
NC_045512.2	307	C	7662	0	100	0	0
NC_045512.2	308	C	7651	0	100	0	0
NC_045512.2	309	A	7500	99.9867	0	0.0133333	0
NC_045512.2	310	A	7298	99.9726	0	0	0.0274048
NC_045512.2	311	C	7579	0	99.9604	0	0.0395831
NC_045512.2	312	T	7476	0	0.0535045	0	99.9465
NC_045512.2	313	C	7582	0	99.9341	0	0
NC_045512.2	314	A	7443	99.8522	0	0	0.0134354
NC_045512.2	315	G	7538	0.0132661	0.0265322	99.9071	0.0132661
NC_045512.2	316	T	7170	0	0.013947	0.013947	99.9582
NC_045512.2	317	T	7180	0	0	0.0139276	99.9861
NC_045512.2	318	T	7461	0.0402091	0	0	99.9464
NC_045512.2	319	G	7503	0.039984	0	99.96	0
NC_045512.2	320	C	7436	0.0134481	99.9193	0	0.0672405
NC_045512.2	321	C	7413	0.0134898	99.973	0	0.0134898
NC_045512.2	322	T	7374	0	0.0406835	0.0135612	99.9458
NC_045512.2	323	G	7388	0.0135355	0.0135355	99.9323	0
NC_045512.2	324	T	7123	0	0.014039	0	99.986
NC_045512.2	325	T	7034	0	0.0142167	0	99.9858
NC_045512.2	326	T	7189	0	0.0417304	0.0139101	99.9444
NC_045512.2	327	T	7450	0.0134228	0.0134228	0	99.9597
NC_045512.2	328	A	7386	99.9594	0	0.0135391	0.0270783
NC_045512.2	329	C	7407	0	99.973	0	0.0270015
NC_045512.2	330	A	7353	99.9728	0	0.0135999	0.0135999
NC_045512.2	331	G	7480	0	0	99.9332	0.0668449
NC_045512.2	332	G	7506	0	0.0133227	99.9867	0
NC_045512.2	333	T	7093	0.0281968	0.0281968	0.0140984	99.9295
NC_045512.2	334	T	7577	0	0.0131978	0	99.9868
NC_045512.2	335	C	7631	0	99.9607	0.0131044	0.0262089
NC_045512.2	336	G	7538	0.0132661	0.0132661	99.9469	0
NC_045512.2	337	C	7702	0.0129836	99.9351	0	0.0519346
NC_045512.2	338	G	7774	0.0128634	0.0128634	99.9743	0
NC_045512.2	339	A	7505	100	0	0	0
NC_045512.2	340	C	7747	0	99.9355	0	0.0645411
NC_045512.2	341	G	7736	0.0258532	0.0129266	99.9612	0
NC_045512.2	342	T	7651	0	0	0	100
NC_045512.2	343	G	7715	0.0259235	0.0129618	99.9482	0.0129618
NC_045512.2	344	C	7673	0	99.9479	0.0130327	0.0390981
NC_045512.2	345	T	7563	0	0.0132223	0	99.9868
NC_045512.2	346	C	7800	0	99.9487	0	0.025641
NC_045512.2	347	G	7737	0	0.0258498	99.9742	0
NC_045512.2	348	T	7603	0	0	0	100
NC_045512.2	349	A	7588	99.9868	0	0	0
NC_045512.2	350	C	7705	0	99.974	0	0.0259572
NC_045512.2	351	G	7641	0.0523492	0	99.9346	0.0130873
NC_045512.2	352	T	7306	0	0.0273748	0	99.9726
NC_045512.2	353	G	7760	0.0257732	0	99.9742	0
NC_045512.2	354	G	7610	0.0394218	0	99.9474	0.0131406
NC_045512.2	355	C	7409	0.0134971	99.946	0.0134971	0.0269942
NC_045512.2	356	T	6782	0	0.0294898	0	99.9705
NC_045512.2	357	T	6856	0	0.0291715	0.0145858	99.9562
NC_045512.2	358	T	7331	0	0.0272814	0	99.9727
NC_045512.2	359	G	7697	0.0129921	0	99.948	0.0389762
NC_045512.2	360	G	7642	0	0	100	0
NC_045512.2	361	A	7650	99.9346	0	0.0653595	0
NC_045512.2	362	G	7576	0	0	100	0
NC_045512.2	363	A	7530	100	0	0	0
NC_045512.2	364	C	7629	0.0131079	99.9738	0.0131079	0
NC_045512.2	365	T	7622	0	0	0	100
NC_045512.2	366	C	7571	0	99.9736	0	0.0264166
NC_045512.2	367	C	7396	0.0135208	99.9594	0	0.0270416
NC_045512.2	368	G	7522	0.0132943	0.0265887	99.9468	0.0132943
NC_045512.2	369	T	6626	0	0	0	100
NC_045512.2	370	G	7490	0.0133511	0.0133511	99.9733	0
NC_045512.2	371	G	7554	0.013238	0.013238	99.9735	0
NC_045512.2	372	A	7495	99.9867	0	0.0133422	0
NC_045512.2	373	G	7584	0	0	100	0
NC_045512.2	374	G	7630	0	0	100	0
NC_045512.2	375	A	7552	99.9735	0	0.0264831	0
NC_045512.2	376	G	7448	0	0	99.9866	0.0134264
NC_045512.2	377	G	7618	0	0.0131268	99.9737	0
NC_045512.2	378	T	7536	0	0.0132696	0	99.9867
NC_045512.2	379	C	7367	0	99.9729	0.013574	0.013574
NC_045512.2	380	T	7492	0	0.0266951	0.0400427	99.9333
NC_045512.2	381	T	7602	0.0131544	0.0789266	0	99.9079
NC_045512.2	382	A	7661	99.9869	0	0	0.0130531
NC_045512.2	383	T	7709	0	0	0	100
NC_045512.2	384	C	7752	0	99.9613	0	0.0128999
NC_045512.2	385	A	7678	99.9088	0	0.0651211	0.0260485
NC_045512.2	386	G	7788	0	0.0128403	99.9872	0
NC_045512.2	387	A	7581	99.9472	0	0.0263817	0.0263817
NC_045512.2	388	G	7721	0	0.0129517	99.9741	0.0129517
NC_045512.2	389	G	7718	0.0129567	0.0129567	99.9741	0
NC_045512.2	390	C	7889	0	99.9493	0.0253518	0.0253518
NC_045512.2	391	A	7828	99.9745	0.0127747	0.0127747	0
NC_045512.2	392	C	7861	0	99.9618	0	0.0381631
NC_045512.2	393	G	7993	0.0375328	0.0125109	99.9374	0.0125109
NC_045512.2	394	T	7870	0.025413	0.0127065	0.0127065	99.9492
NC_045512.2	395	C	8129	0.0123016	99.9385	0	0.0369049
NC_045512.2	396	A	8147	99.9877	0.0122745	0	0
NC_045512.2	397	A	8188	99.9634	0	0	0.036639
NC_045512.2	398	C	8276	0	100	0	0
NC_045512.2	399	A	8072	100	0	0	0
NC_045512.2	400	T	7913	0	0.0252749	0.0126374	99.9621
NC_045512.2	401	C	8327	0.0120091	99.9159	0.0120091	0.0600456
NC_045512.2	402	T	7920	0	0.0252525	0	99.9747
NC_045512.2	403	T	8238	0	0.0242777	0.0121389	99.9636
NC_045512.2	404	A	8301	99.988	0	0.0120467	0
NC_045512.2	405	A	7823	100	0	0	0
NC_045512.2	406	A	7793	99.9615	0	0.012832	0.0256641
NC_045512.2	407	G	8172	0	0.0122369	99.9878	0
NC_045512.2	408	A	7478	100	0	0	0
NC_045512.2	409	T	8010	0	0.0749064	0	99.9251
NC_045512.2	410	G	8300	0.0120482	0	99.9759	0.0120482
NC_045512.2	411	G	8157	0.0367782	0	99.951	0.0122594
NC_045512.2	412	C	8363	0.0239149	99.9641	0	0.0119574
NC_045512.2	413	A	8090	99.9876	0.0123609	0	0
NC_045512.2	414	C	8161	0	100	0	0
NC_045512.2	415	T	7950	0.0125786	0	0	99.9874
NC_045512.2	416	T	8116	0.0123213	0.0123213	0	99.9754
NC_045512.2	417	G	8291	0.0361838	0	99.9518	0.0120613
NC_045512.2	418	T	7938	0	0.0251953	0	99.9748
NC_045512.2	419	G	8092	0	0	100	0
NC_045512.2	420	G	7973	0	0.0250847	99.9624	0.0125423
NC_045512.2	421	C	7816	0	100	0	0
NC_045512.2	422	T	7460	0	0.0134048	0	99.7051
NC_045512.2	423	T	7547	0	0	0	100
NC_045512.2	424	A	7922	99.9874	0	0	0.0126231
NC_045512.2	425	G	7889	0	0	100	0
NC_045512.2	426	T	7856	0.0381874	0	0.0127291	99.9491
NC_045512.2	427	A	7932	100	0	0	0
NC_045512.2	428	G	7718	0	0.0388702	99.9093	0.0259134
NC_045512.2	429	A	7789	99.9743	0	0	0.0256772
NC_045512.2	430	A	7703	99.9611	0	0.0259639	0.012982
NC_045512.2	431	G	7814	0	0	99.9872	0
NC_045512.2	432	T	7632	0	0.0262055	0	99.9738
NC_045512.2	433	T	7776	0	0.0514403	0	99.9486
NC_045512.2	434	G	7984	0.0125251	0.0125251	99.762	0.0125251
NC_045512.2	435	A	7862	99.9237	0	0.063597	0
NC_045512.2	436	A	7766	99.9356	0	0.0515066	0.0128766
NC_045512.2	437	A	7648	99.9738	0	0.0261506	0
NC_045512.2	438	A	7746	99.9613	0.0129099	0.0258198	0
NC_045512.2	439	A	7117	99.6347	0	0.126458	0.0140509
NC_045512.2	440	G	7964	0.0376695	0.025113	99.9372	0
NC_045512.2	441	G	7988	0.0500751	0	99.9249	0.0125188
NC_045512.2	442	C	7971	0.0125455	99.9749	0	0.0125455
NC_045512.2	443	G	8105	0	0.0123381	99.05	0
NC_045512.2	444	T	7125	0	0.0561404	0.0280702	99.9018
NC_045512.2	445	T	7477	0	0.0133743	0.0668717	99.9198
NC_045512.2	446	T	7454	0.0536625	0.0134156	0	99.9329
NC_045512.2	447	T	7768	0.0514933	0.0128733	0	99.897
NC_045512.2	448	G	7849	0.0764429	0.0127405	99.8981	0.0127405
NC_045512.2	449	C	7768	0.0128733	99.9485	0	0.03862
NC_045512.2	450	C	7798	0.0128238	99.9231	0	0.064119
NC_045512.2	451	T	7754	0.0128966	0.0128966	0	99.9742
NC_045512.2	452	C	7842	0.0127518	99.9745	0	0
NC_045512.2	453	A	7727	99.9871	0	0.0129416	0
NC_045512.2	454	A	7650	100	0	0	0
NC_045512.2	455	C	7786	0	99.9743	0	0.0256871
NC_045512.2	456	T	7828	0	0.0127747	0	99.9872
NC_045512.2	457	T	7756	0	0.0128932	0	99.9871
NC_045512.2	458	G	7871	0.0254097	0.0127049	99.9619	0
NC_045512.2	459	A	7796	99.9615	0	0.0384813	0
NC_045512.2	460	A	7836	99.9745	0	0.0255232	0
NC_045512.2	461	C	7828	0	99.9745	0	0.0255493
NC_045512.2	462	A	7828	100	0	0	0
NC_045512.2	463	G	7791	0	0	100	0
NC_045512.2	464	C	7693	0	99.935	0	0.0649942
NC_045512.2	465	C	7638	0	99.9869	0	0.0130924
NC_045512.2	466	C	7671	0	99.9479	0	0.0260722
NC_045512.2	467	T	7650	0.0261438	0.0130719	0	99.9608
NC_045512.2	468	A	7353	99.9864	0.0135999	0	0
NC_045512.2	469	T	7607	0	0.0525831	0	99.9474
NC_045512.2	470	G	7714	0.0129634	0.0259269	99.9611	0
NC_045512.2	471	T	7671	0.0130361	0	0	99.987
NC_045512.2	472	G	7749	0.0258098	0	99.9742	0
NC_045512.2	473	T	7460	0	0.0268097	0	99.9732
NC_045512.2	474	T	7671	0	0.0260722	0	99.9739
NC_045512.2	475	C	7695	0	99.974	0.0129955	0.0129955
NC_045512.2	476	A	7579	99.9472	0	0	0.0527774
NC_045512.2	477	T	7453	0	0.0134174	0	99.9866
NC_045512.2	478	C	7617	0	99.9475	0	0.0393856
NC_045512.2	479	A	7480	99.9332	0.013369	0.026738	0.026738
NC_045512.2	480	A	7552	99.9735	0	0	0.0264831
NC_045512.2	481	A	7203	100	0	0	0
NC_045512.2	482	C	7552	0	99.947	0	0.0529661
NC_045512.2	483	G	7564	0.0396616	0.0132205	99.9207	0.026441
NC_045512.2	484	T	7062	0	0	0	100
NC_045512.2	485	T	7402	0	0.0675493	0	99.9325
NC_045512.2	486	C	7610	0	100	0	0
NC_045512.2	487	G	7513	0	0	99.9601	0.0399308
NC_045512.2	488	G	7553	0.0132398	0	99.9868	0
NC_045512.2	489	A	7471	99.9866	0	0.0133851	0
NC_045512.2	490	T	7424	0.0134698	0.0134698	0	99.9731
NC_045512.2	491	G	7550	0.0794702	0	99.9205	0
NC_045512.2	492	C	7555	0.0397088	99.8676	0	0.0926539
NC_045512.2	493	T	7664	0.0391441	0	0	99.9609
NC_045512.2	494	C	7738	0.0129232	99.9612	0	0.0258465
NC_045512.2	495	G	7724	0.0129467	0.0258933	99.9482	0.0129467
NC_045512.2	496	A	7644	100	0	0	0
NC_045512.2	497	A	7695	99.987	0	0	0.0129955
NC_045512.2	498	C	7799	0	99.9615	0	0.0384665
NC_045512.2	499	T	7753	0	0.0128982	0	99.9871
NC_045512.2	500	G	7762	0.0128833	0	99.9871	0
NC_045512.2	501	C	7735	0	99.9741	0	0.0258565
NC_045512.2	502	A	7669	99.987	0	0.0130395	0
NC_045512.2	503	C	7685	0	99.961	0	0.0390371
NC_045512.2	504	C	7820	0	99.3478	0	0.0127877
NC_045512.2	505	T	7489	0	0.0133529	0	99.9599
NC_045512.2	506	C	6838	99.9561	0	0.0292483	0.0146242
NC_045512.2	507	A	6471	98.0219	0	0	0.0309071
NC_045512.2	508	T	6925	0.101083	0.0144404	0	99.7978
NC_045512.2	509	G	7524	0.106326	0.0265816	98.1792	0.0265816
NC_045512.2	510	G	7375	0.0135593	0.040678	99.9186	0.0271186
NC_045512.2	511	T	7506	0.039968	0.039968	0.0133227	99.8934
NC_045512.2	512	C	7448	0.0402793	99.8389	0.0134264	0.0402793
NC_045512.2	513	A	7173	99.9442	0	0	0
NC_045512.2	514	T	6800	0	0.0441176	0.0441176	98.6324
NC_045512.2	515	G	7522	0.0265887	0	99.4283	0
NC_045512.2	516	T	6858	0	0.029163	0	99.9563
NC_045512.2	517	T	7089	0.15517	0.112851	0	99.21
NC_045512.2	518	A	7126	99.0598	0	0.0140331	0
NC_045512.2	519	T	7253	0.0137874	0.0275748	0	99.9449
NC_045512.2	520	G	7417	0.0539302	0	99.8382	0
NC_045512.2	521	G	7567	0.0264306	0	99.8546	0.118937
NC_045512.2	522	T	7346	0.0136129	0.0272257	0	99.9592
NC_045512.2	523	T	7783	0.282667	0.0385455	0.102788	99.4989
NC_045512.2	524	G	8090	0.0618047	0	99.9382	0
NC_045512.2	525	A	8028	99.9502	0	0.0373692	0.0124564
NC_045512.2	526	G	8070	0.0247831	0.0123916	99.9628	0
NC_045512.2	527	C	7959	0	99.9874	0	0.0125644
NC_045512.2	528	T	7914	0	0	0.0126358	99.9874
NC_045512.2	529	G	7842	0.0127518	0.0255037	99.9617	0
NC_045512.2	530	G	7960	0	0	99.9749	0.0251256
NC_045512.2	531	T	7746	0	0.0258198	0	99.9742
NC_045512.2	532	A	7765	100	0	0	0
NC_045512.2	533	G	7921	0	0	100	0
NC_045512.2	534	C	8064	0.0124008	99.9256	0	0.062004
NC_045512.2	535	A	8019	99.9626	0	0.0374111	0
NC_045512.2	536	G	8081	0.0371241	0	99.9629	0
NC_045512.2	537	A	7917	99.9874	0	0.012631	0
NC_045512.2	538	A	7706	100	0	0	0
NC_045512.2	539	C	8074	0.0371563	99.9381	0	0.0247709
NC_045512.2	540	T	8060	0	0	0.0124069	99.9876
NC_045512.2	541	C	8061	0	99.9628	0	0.0372162
NC_045512.2	542	G	8034	0.0248942	0	99.9751	0
NC_045512.2	543	A	7915	99.9621	0	0.0252685	0.0126342
NC_045512.2	544	A	7673	99.9479	0	0.0390981	0
NC_045512.2	545	G	7727	0	0	100	0
NC_045512.2	546	G	7596	0.0789889	0.0526593	99.8684	0
NC_045512.2	547	C	7616	0	99.9475	0	0.052521
NC_045512.2	548	A	7526	99.9734	0	0	0
NC_045512.2	549	T	7069	0	0	0.0141463	99.9859
NC_045512.2	550	T	7501	0	0.0133316	0	99.9867
NC_045512.2	551	C	7478	0	99.9733	0	0.0267451
NC_045512.2	552	A	7321	99.9863	0	0.0136593	0
NC_045512.2	553	G	7330	0	0	99.9727	0.0272851
NC_045512.2	554	T	7088	0	0	0	100
NC_045512.2	555	A	7012	99.9715	0	0.0142613	0.0142613
NC_045512.2	556	C	7129	0	99.9439	0	0.0561089
NC_045512.2	557	G	7034	0	0	100	0
NC_045512.2	558	G	7146	0	0	100	0
NC_045512.2	559	T	7033	0	0.0568747	0	99.9431
NC_045512.2	560	C	6998	0	100	0	0
NC_045512.2	561	G	6992	0	0	99.9714	0.0286041
NC_045512.2	562	T	6713	0	0.0148965	0	99.9851
NC_045512.2	563	A	6743	99.9555	0	0.0296604	0.0148302
NC_045512.2	564	G	6843	0.0146135	0.0146135	99.9562	0.0146135
NC_045512.2	565	T	6764	0	0.0295683	0	99.9704
NC_045512.2	566	G	6767	0	0	100	0
NC_045512.2	567	G	6870	0.014556	0	99.9854	0
NC_045512.2	568	T	6713	0.0595859	0.134068	0	99.8063
NC_045512.2	569	G	6910	0.0723589	0	99.9276	0
NC_045512.2	570	A	6863	99.9563	0	0.0291418	0.0145709
NC_045512.2	571	G	6855	0.0145879	0	99.9854	0
NC_045512.2	572	A	6741	99.911	0.0593384	0.0148346	0.0148346
NC_045512.2	573	C	6836	0	99.9415	0	0.0292569
NC_045512.2	574	A	6696	99.9851	0	0	0.0149343
NC_045512.2	575	C	6854	0	100	0	0
NC_045512.2	576	T	6759	0	0.0295902	0	99.9704
NC_045512.2	577	T	6905	0.0144823	0	0	99.9855
NC_045512.2	578	G	7006	0	0	100	0
NC_045512.2	579	G	7070	0.0141443	0.0141443	99.9717	0
NC_045512.2	580	T	7056	0	0.0141723	0.0283447	99.9575
NC_045512.2	581	G	7213	0.0277277	0	99.9723	0
NC_045512.2	582	T	7200	0	0.0416667	0	99.9583
NC_045512.2	583	C	7198	0	99.9861	0	0.0138927
NC_045512.2	584	C	7114	0	99.9438	0	0.0562272
NC_045512.2	585	T	7084	0	0.0141163	0.0141163	99.9435
NC_045512.2	586	T	7110	0	0.0421941	0.0140647	99.9297
NC_045512.2	587	G	7244	0.0138045	0.0414136	99.9448	0
NC_045512.2	588	T	7263	0	0	0	100
NC_045512.2	589	C	7366	0	99.9321	0	0.0678794
NC_045512.2	590	C	7145	0	100	0	0
NC_045512.2	591	C	7411	0	100	0	0
NC_045512.2	592	T	7282	0.0686625	0.027465	0	99.8901
NC_045512.2	593	C	7351	0	99.9728	0	0.0272072
NC_045512.2	594	A	7105	99.9859	0	0	0.0140746
NC_045512.2	595	T	6843	0	0.0146135	0	99.9854
NC_045512.2	596	G	7574	0	0.0132031	99.9868	0
NC_045512.2	597	T	7531	0.0132784	0.0398353	0	99.9469
NC_045512.2	598	G	7621	0	0	100	0
NC_045512.2	599	G	7689	0.0130056	0.0130056	99.974	0
NC_045512.2	600	G	7804	0.0128139	0	99.9872	0
NC_045512.2	601	C	7805	0	99.9872	0	0.0128123
NC_045512.2	602	G	7957	0	0	100	0
NC_045512.2	603	A	7967	99.9874	0	0.0125518	0
NC_045512.2	604	A	7846	100	0	0	0
NC_045512.2	605	A	7760	99.9871	0.0128866	0	0
NC_045512.2	606	T	7551	0	0	0	100
NC_045512.2	607	A	7921	99.9874	0	0.0126247	0
NC_045512.2	608	C	7944	0	99.9622	0	0.0377644
NC_045512.2	609	C	8003	0	99.975	0	0.0249906
NC_045512.2	610	A	7989	99.9624	0	0.0250344	0.0125172
NC_045512.2	611	G	8134	0	0.0122941	99.9877	0
NC_045512.2	612	T	7978	0	0.0125345	0.0125345	99.9749
NC_045512.2	613	G	8146	0	0	99.9877	0.012276
NC_045512.2	614	G	8205	0.0243754	0.0121877	99.9512	0.0121877
NC_045512.2	615	C	8355	0	99.9282	0	0.0718133
NC_045512.2	616	T	8299	0.0120496	0	0	99.988
NC_045512.2	617	T	8354	0	0.0119703	0	99.988
NC_045512.2	618	A	8486	99.9529	0	0.0353523	0.0117841
NC_045512.2	619	C	8531	0	99.9297	0	0.0586098
NC_045512.2	620	C	8547	0	99.9766	0	0.0234
NC_045512.2	621	G	8507	0.16457	0.0235101	99.8002	0.011755
NC_045512.2	622	C	8713	0	99.8393	0	0.0344313
NC_045512.2	623	A	8644	99.8959	0	0.104118	0
NC_045512.2	624	A	8664	99.8615	0.11542	0	0.023084
NC_045512.2	625	G	8732	0.0114521	0.251947	99.7251	0
NC_045512.2	626	G	8855	0	0	99.9548	0.0112931
NC_045512.2	627	T	8851	0	0.0225963	0.0225963	99.9548
NC_045512.2	628	T	8804	0.0113585	0.0567924	0	99.9318
NC_045512.2	629	C	8713	0	99.977	0	0.0229542
NC_045512.2	630	T	8869	0	0	0	100
NC_045512.2	631	T	8792	0.011374	0	0.011374	99.9773
NC_045512.2	632	C	8759	0.0228337	99.9772	0	0
NC_045512.2	633	T	8509	0	0	0	100
NC_045512.2	634	T	8699	0.0114956	0.0114956	0	99.977
NC_045512.2	635	C	8526	0.0117288	99.9648	0	0.0234577
NC_045512.2	636	G	8606	0	0.0232396	99.9768	0
NC_045512.2	637	T	8323	0	0	0.0120149	99.988
NC_045512.2	638	A	8420	100	0	0	0
NC_045512.2	639	A	8347	99.988	0	0.0119804	0
NC_045512.2	640	G	8493	0	0	100	0
NC_045512.2	641	A	8262	99.9758	0	0.0242072	0
NC_045512.2	642	A	8238	99.9879	0	0.0121389	0
NC_045512.2	643	C	8343	0	99.964	0	0.0359583
NC_045512.2	644	G	8032	0.0124502	0	99.9875	0
NC_045512.2	645	G	8220	0.0243309	0	99.9635	0.0121655
NC_045512.2	646	T	8151	0	0	0.0490737	99.9509
NC_045512.2	647	A	8060	99.938	0	0.0248139	0.0248139
NC_045512.2	648	A	7884	99.9239	0	0.0380518	0.0380518
NC_045512.2	649	T	7938	0.0125976	0.0251953	0	99.9244
NC_045512.2	650	A	7857	99.9618	0	0	0.0381825
NC_045512.2	651	A	7376	99.9593	0	0.027115	0
NC_045512.2	652	A	7377	99.9864	0	0.0135556	0
NC_045512.2	653	G	7469	0	0	99.9331	0.0669434
NC_045512.2	654	G	7608	0	0	99.9737	0.0262881
NC_045512.2	655	A	7502	99.9733	0	0.0266596	0
NC_045512.2	656	G	7584	0.039557	0.0131857	99.9209	0.0131857
NC_045512.2	657	C	7586	0.0263644	99.9209	0	0.0527287
NC_045512.2	658	T	7325	0.0136519	0.0136519	0.0273038	99.9454
NC_045512.2	659	G	7620	0	0	99.9869	0
NC_045512.2	660	G	7621	0.0131216	0.0131216	99.9738	0
NC_045512.2	661	T	7389	0	0.0270673	0.0135336	99.9594
NC_045512.2	662	G	7610	0.0262812	0	99.9606	0.0131406
NC_045512.2	663	G	7663	0	0.0130497	99.987	0
NC_045512.2	664	C	7627	0.0131113	99.9607	0	0.0262226
NC_045512.2	665	C	7641	0	100	0	0
NC_045512.2	666	A	7384	99.9594	0	0.0270856	0
NC_045512.2	667	T	7389	0.0406009	0.0270673	0	99.9323
NC_045512.2	668	A	7638	99.8953	0.0130924	0.0130924	0.0130924
NC_045512.2	669	G	7789	0.0128386	0	99.9872	0
NC_045512.2	670	T	7617	0	0.0525141	0.0131285	99.9344
NC_045512.2	671	T	7797	0	0.0513018	0	99.8846
NC_045512.2	672	A	7725	99.9741	0	0	0.02589
NC_045512.2	673	C	7875	0.0126984	99.9365	0.0380952	0.0126984
NC_045512.2	674	G	7861	0.012721	0.0381631	99.9364	0
NC_045512.2	675	G	7926	0.0252334	0	99.8234	0.1514
NC_045512.2	676	C	8223	0.012161	99.9514	0	0.036483
NC_045512.2	677	G	8290	0.0361882	0.0241255	99.9276	0.0120627
NC_045512.2	678	C	8376	0.0238777	99.9642	0	0.0119389
NC_045512.2	679	C	8248	0.0121242	99.9151	0	0.0727449
NC_045512.2	680	G	8409	0	0.011892	99.9881	0
NC_045512.2	681	A	8171	100	0	0	0
NC_045512.2	682	T	8287	0	0.0120671	0	99.9879
NC_045512.2	683	C	8320	0	99.4351	0.0120192	0.108173
NC_045512.2	684	T	8256	0	0.0363372	0	99.9516
NC_045512.2	685	A	8300	98.5542	0	0.0240964	0.0120482
NC_045512.2	686	A	7930	99.9622	0	0.0252207	0.0126103
NC_045512.2	687	A	8080	99.9381	0.0247525	0.0123762	0
NC_045512.2	688	G	8095	0	0.0494132	99.9135	0.0370599
NC_045512.2	689	T	8113	0.0246518	0	0.0123259	99.963
NC_045512.2	690	C	8239	0.0242748	99.9272	0	0.0364122
NC_045512.2	691	A	8007	99.8501	0.0124891	0	0.0124891
NC_045512.2	692	T	7528	0	0.0132837	0.0132837	99.9734
NC_045512.2	693	T	7941	0.0251857	0.0755572	0.0125929	99.8867
NC_045512.2	694	T	8430	0.0355872	0.0118624	0	99.9526
NC_045512.2	695	G	8461	0.0236379	0	99.9645	0.0118189
NC_045512.2	696	A	8500	99.9294	0	0.0588235	0.0117647
NC_045512.2	697	C	8597	0	99.9767	0.011632	0.011632
NC_045512.2	698	T	8509	0	0	0.0352568	99.9647
NC_045512.2	699	T	8508	0.0352609	0	0	99.9647
NC_045512.2	700	A	8671	99.9769	0	0.0230654	0
NC_045512.2	701	G	8680	0.0230415	0	99.977	0
NC_045512.2	702	G	8785	0.011383	0.0341491	99.9317	0.0227661
NC_045512.2	703	C	8904	0	99.9326	0	0.0673854
NC_045512.2	704	G	9062	0.0110351	0	99.989	0
NC_045512.2	705	A	8982	99.9555	0	0.0445335	0
NC_045512.2	706	C	9119	0	99.9123	0	0.0877289
NC_045512.2	707	G	9160	0	0.010917	99.9891	0
NC_045512.2	708	A	9109	99.989	0	0.0109782	0
NC_045512.2	709	G	9095	0.0439802	0.0219901	99.923	0.0109951
NC_045512.2	710	C	9182	0	99.9564	0	0.0435635
NC_045512.2	711	T	9164	0.0109123	0.0218245	0	99.9673
NC_045512.2	712	T	9378	0	0.0213265	0	99.9787
NC_045512.2	713	G	9535	0	0	100	0
NC_045512.2	714	G	9380	0.021322	0.021322	99.9574	0
NC_045512.2	715	C	9594	0	99.9687	0	0.0312695
NC_045512.2	716	A	9261	100	0	0	0
NC_045512.2	717	C	9591	0.0104264	99.9791	0	0.0104264
NC_045512.2	718	T	9648	0.0103648	0.0103648	0	99.9793
NC_045512.2	719	G	9688	0.0309661	0.010322	99.9484	0.010322
NC_045512.2	720	A	9554	100	0	0	0
NC_045512.2	721	T	9574	0	0.010445	0	99.9896
NC_045512.2	722	C	9519	0	99.979	0	0.0210106
NC_045512.2	723	C	9513	0	99.979	0	0.0210239
NC_045512.2	724	T	9264	0	0.0215889	0	99.9784
NC_045512.2	725	T	9190	0	0	0	100
NC_045512.2	726	A	9554	99.9791	0	0	0
NC_045512.2	727	T	9423	0	0	0	100
NC_045512.2	728	G	9601	0	0	99.9792	0
NC_045512.2	729	A	9616	99.9792	0	0.0207987	0
NC_045512.2	730	A	9582	99.9791	0	0.0208725	0
NC_045512.2	731	G	9535	0	0	100	0
NC_045512.2	732	A	9712	99.9176	0.0102965	0	0.0102965
NC_045512.2	733	T	9629	0.0103853	0.0103853	0	99.9792
NC_045512.2	734	T	9514	0.0105108	0.0210217	0	99.9685
NC_045512.2	735	T	9451	0.0529045	0.0317427	0	99.9154
NC_045512.2	736	T	9423	0.106123	0.031837	0.0212247	99.8408
NC_045512.2	737	C	9424	0.0742784	99.809	0.0424448	0.0318336
NC_045512.2	738	A	9320	99.9142	0.0536481	0.0107296	0.0107296
NC_045512.2	739	A	9264	99.9028	0.0107945	0.0755613	0.0107945
NC_045512.2	740	G	9402	0.0425441	0.0850883	99.8511	0.0212721
NC_045512.2	741	A	9268	99.9461	0.0107898	0	0.0431593
NC_045512.2	742	A	9289	99.8708	0.0322963	0.0861234	0.0107654
NC_045512.2	743	A	9330	99.9678	0	0	0.0321543
NC_045512.2	744	A	9106	99.8353	0.153745	0	0.0109818
NC_045512.2	745	C	9392	0	99.9468	0.0212947	0.0319421
NC_045512.2	746	T	9249	0	0.0648719	0	99.9135
NC_045512.2	747	G	9267	0.010791	0	99.9784	0.010791
NC_045512.2	748	G	9202	0.0652032	0.0217344	99.9022	0.0108672
NC_045512.2	749	A	9155	99.9454	0.010923	0.010923	0.032769
NC_045512.2	750	A	8675	99.9308	0.0345821	0	0.0345821
NC_045512.2	751	C	8953	0.0558472	99.9106	0	0.0335083
NC_045512.2	752	A	8970	99.922	0.0557414	0.0222965	0
NC_045512.2	753	C	9003	0	99.9889	0.0111074	0
NC_045512.2	754	T	8971	0.011147	0.0222941	0	99.9554
NC_045512.2	755	A	8903	100	0	0	0
NC_045512.2	756	A	8552	99.8714	0.0350795	0.0233863	0.070159
NC_045512.2	757	A	8330	99.904	0.060024	0	0.0360144
NC_045512.2	758	C	8964	0	99.9331	0.0111557	0.0557787
NC_045512.2	759	A	8225	99.9878	0	0	0.0121581
NC_045512.2	760	T	8496	0.0235405	0.0353107	0.0117702	99.9294
NC_045512.2	761	A	8233	99.915	0.0121462	0.0728774	0
NC_045512.2	762	G	8659	0.0230974	0.034646	99.8961	0.0461947
NC_045512.2	763	C	8997	0.0555741	99.9222	0	0.0222296
NC_045512.2	764	A	8728	99.9313	0.0343721	0.0229148	0.0114574
NC_045512.2	765	G	8968	0	0.0111508	99.9888	0
NC_045512.2	766	T	8748	0.0571559	0.0228624	0.0114312	99.9086
NC_045512.2	767	G	8867	0	0.0112778	99.9887	0
NC_045512.2	768	G	8990	0.0222469	0	99.9555	0.0111235
NC_045512.2	769	T	8699	0.0114956	0	0.0459823	99.9425
NC_045512.2	770	G	8983	0.0111321	0	99.9777	0.0111321
NC_045512.2	771	T	8759	0	0.0228337	0.0114168	99.9657
NC_045512.2	772	T	8620	0.0116009	0.0116009	0	99.9768
NC_045512.2	773	A	8863	99.9774	0.0112829	0	0.0112829
NC_045512.2	774	C	8849	0.0113007	99.9435	0	0.0339021
NC_045512.2	775	C	8772	0.0113999	99.9658	0	0.0227998
NC_045512.2	776	C	8832	0	99.9887	0	0.0113225
NC_045512.2	777	G	9020	0.0886918	0.0221729	99.878	0.0110865
NC_045512.2	778	T	8953	0	0.0446778	0	99.9553
NC_045512.2	779	G	9105	0	0	99.9451	0
NC_045512.2	780	A	9074	99.978	0	0.022041	0
NC_045512.2	781	A	8813	99.9887	0	0	0.0113469
NC_045512.2	782	C	9185	0	99.9782	0	0.0217746
NC_045512.2	783	T	9191	0.0217604	0.0326406	0	99.9456
NC_045512.2	784	C	9252	0	99.9243	0	0.0540424
NC_045512.2	785	A	9076	99.9669	0.0110181	0.0220361	0
NC_045512.2	786	T	9222	0.0108436	0	0.0108436	99.9783
NC_045512.2	787	G	9295	0.0107585	0.0107585	99.9785	0
NC_045512.2	788	C	9174	0.0109004	99.8801	0	0.109004
NC_045512.2	789	G	9297	0.0215123	0	99.9785	0
NC_045512.2	790	T	9155	0	0.021846	0	99.9782
NC_045512.2	791	G	9440	0.0211864	0.0105932	99.9364	0.0211864
NC_045512.2	792	A	9329	99.9571	0	0.0428771	0
NC_045512.2	793	G	9401	0.0212743	0.0106372	99.9681	0
NC_045512.2	794	C	9347	0	99.9786	0	0.0106986
NC_045512.2	795	T	9515	0	0.0210194	0	99.979
NC_045512.2	796	T	9251	0	0.0216193	0	99.9568
NC_045512.2	797	A	9357	99.9679	0.0320616	0	0
NC_045512.2	798	A	9283	99.9892	0	0	0.0107724
NC_045512.2	799	C	9535	0	100	0	0
NC_045512.2	800	G	9448	0.0317528	0	99.9577	0.0105843
NC_045512.2	801	G	9603	0	0.0104134	99.9479	0.0312402
NC_045512.2	802	A	9607	99.9688	0.0208182	0	0
NC_045512.2	803	G	9818	0.0509269	0	99.9389	0.0101854
NC_045512.2	804	G	9754	0.0102522	0.0102522	99.9795	0
NC_045512.2	805	G	9813	0.0101906	0	99.9287	0.0611434
NC_045512.2	806	G	9910	0.0706357	0.0302725	99.889	0.0100908
NC_045512.2	807	C	10008	0	99.96	0	0.039968
NC_045512.2	808	A	10001	100	0	0	0
NC_045512.2	809	T	10027	0	0.0498654	0	99.9501
NC_045512.2	810	A	10044	99.9701	0	0.0199124	0.00995619
NC_045512.2	811	C	10254	0	99.8927	0	0.107275
NC_045512.2	812	A	10112	100	0	0	0
NC_045512.2	813	C	10298	0	99.9709	0.00971062	0.0194212
NC_045512.2	814	T	10281	0.00972668	0.0194534	0	99.9708
NC_045512.2	815	C	10341	0.00967024	99.971	0.0193405	0
NC_045512.2	816	G	10289	0.0583147	0	99.932	0.00971912
NC_045512.2	817	C	10217	0	99.9804	0	0.0195752
NC_045512.2	818	T	10103	0	0.00989805	0.00989805	99.9802
NC_045512.2	819	A	9885	99.9899	0.0101163	0	0
NC_045512.2	820	T	10114	0	0.0197746	0.00988728	99.9703
NC_045512.2	821	G	10377	0.0192734	0.0096367	99.9615	0.0096367
NC_045512.2	822	T	10296	0.00971251	0.00971251	0	99.9806
NC_045512.2	823	C	10250	0	99.9317	0	0.0682927
NC_045512.2	824	G	10157	0.0196909	0	99.9705	0
NC_045512.2	825	A	10109	100	0	0	0
NC_045512.2	826	T	9644	0	0.0207383	0	99.9793
NC_045512.2	827	A	9241	100	0	0	0
NC_045512.2	828	A	8999	99.7444	0.0111123	0.122236	0.122236
NC_045512.2	829	C	9722	0.0720016	99.7326	0.0514297	0.144003
NC_045512.2	830	A	8940	99.7315	0.0559284	0.145414	0.0671141
NC_045512.2	831	A	8773	99.6694	0.239371	0	0.0911889
NC_045512.2	832	C	9488	0.0316189	99.7997	0.126476	0.0421585
NC_045512.2	833	T	8817	0.0340252	0.0113417	0.0113417	99.9433
NC_045512.2	834	T	9208	0.0108601	0.0543006	0	99.9348
NC_045512.2	835	C	9521	0.0210062	99.9265	0.0210062	0.0315093
NC_045512.2	836	T	9316	0.0429369	0.0107342	0.0107342	99.9356
NC_045512.2	837	G	9469	0.0211216	0.0316823	99.9261	0.0211216
NC_045512.2	838	T	9264	0.0215889	0.0431779	0	99.9352
NC_045512.2	839	G	9454	0.0528877	0.0105775	99.9365	0
NC_045512.2	840	G	9313	0.0644261	0.0214754	99.9141	0
NC_045512.2	841	C	9286	0.0646134	99.9031	0	0.0323067
NC_045512.2	842	C	9171	0	100	0	0
NC_045512.2	843	C	9283	0	99.9785	0	0.0215448
NC_045512.2	844	T	9131	0	1.14993	0	98.8501
NC_045512.2	845	G	9272	0.0107852	0	99.9892	0
NC_045512.2	846	A	9050	99.9558	0	0	0.0441989
NC_045512.2	847	T	8707	0.034455	0.0803951	0.02297	99.8622
NC_045512.2	848	G	9150	0.0546448	0.010929	99.9126	0.0218579
NC_045512.2	849	G	9062	0.0220702	0.0662105	99.9007	0.0110351
NC_045512.2	850	C	9180	0.0108932	99.9455	0.0108932	0.0326797
NC_045512.2	851	T	8608	0.0116171	0.0464684	0.0116171	99.9187
NC_045512.2	852	A	8957	99.9665	0	0	0.0223289
NC_045512.2	853	C	9104	0.0329525	99.9341	0	0.0329525
NC_045512.2	854	C	8944	0	99.9888	0.0111807	0
NC_045512.2	855	C	9077	0.0110169	99.989	0	0
NC_045512.2	856	T	8907	0	0.0561356	0	99.9439
NC_045512.2	857	C	9105	0.010983	99.978	0.010983	0
NC_045512.2	858	T	8674	0.0115287	0.0461148	0.0115287	99.9308
NC_045512.2	859	T	8753	0	0.0114247	0	99.9657
NC_045512.2	860	G	9045	0.0221117	0.0110558	99.9668	0
NC_045512.2	861	A	8930	99.9664	0	0.0223964	0.0111982
NC_045512.2	862	G	8914	0	0	99.9776	0.0224366
NC_045512.2	863	T	8806	0	0.0113559	0	99.9886
NC_045512.2	864	G	8830	0.0226501	0	99.9434	0.0339751
NC_045512.2	865	C	8737	0	99.9542	0	0.0457823
NC_045512.2	866	A	8481	100	0	0	0
NC_045512.2	867	T	8075	0	0.0247678	0	99.9752
NC_045512.2	868	T	8609	0	0.0232315	0	99.9768
NC_045512.2	869	A	8585	99.9185	0	0.0465929	0.0349447
NC_045512.2	870	A	8678	99.977	0	0	0.0230468
NC_045512.2	871	A	8802	99.9318	0.0340832	0	0.0340832
NC_045512.2	872	G	8837	0.0226321	0.113161	99.8642	0
NC_045512.2	873	A	8709	99.9426	0.0229647	0.0114824	0.0229647
NC_045512.2	874	C	8789	0.0113779	99.909	0.0455114	0.0227557
NC_045512.2	875	C	8744	0.0343092	99.9428	0.0114364	0.0114364
NC_045512.2	876	T	8568	0.0233427	0	0.0116713	99.965
NC_045512.2	877	T	8568	0	0.0583567	0	99.895
NC_045512.2	878	C	8863	0	99.8985	0.0112829	0.0451314
NC_045512.2	879	T	8347	0.0119804	0.0239607	0	99.9641
NC_045512.2	880	A	7648	99.9869	0	0	0.0130753
NC_045512.2	881	G	8508	0.176305	0.0822755	99.5769	0.164551
NC_045512.2	882	C	8583	0.0582547	99.7903	0.0233019	0.12816
NC_045512.2	883	A	8200	99.7927	0.0365854	0.0243902	0.146341
NC_045512.2	884	C	8624	0.0463822	99.6985	0.231911	0.0231911
NC_045512.2	885	G	8650	0.0809249	0.0462428	99.8382	0.0346821
NC_045512.2	886	T	8639	0.231508	0.0231508	0.0115754	99.7338
NC_045512.2	887	G	8621	0.0231992	0.231992	99.7216	0.0231992
NC_045512.2	888	C	8636	0.0115794	99.9305	0	0.0578972
NC_045512.2	889	T	7565	0.0528751	0	0	99.9339
NC_045512.2	890	G	8569	0.0350099	0.01167	99.9417	0
NC_045512.2	891	G	8650	0	0.0231214	99.9769	0
NC_045512.2	892	T	8642	0	0.0231428	0	99.9306
NC_045512.2	893	A	8674	99.8386	0	0.0345861	0.0115287
NC_045512.2	894	A	8514	99.8943	0.0234907	0.0587268	0.0234907
NC_045512.2	895	A	8773	99.9658	0.0113986	0	0.0227972
NC_045512.2	896	G	9091	0	0.0879991	99.901	0.0109999
NC_045512.2	897	C	9041	0	99.9447	0.0110607	0.0331822
NC_045512.2	898	T	9019	0	0	0.0110877	99.9889
NC_045512.2	899	T	9131	0.0109517	0.0109517	0.0109517	99.9671
NC_045512.2	900	C	9289	0.0430617	99.9354	0	0.0215308
NC_045512.2	901	A	9178	99.9782	0	0.0108956	0
NC_045512.2	902	T	9227	0	0.0216755	0	99.9783
NC_045512.2	903	G	9290	0.0107643	0.0322928	99.9569	0
NC_045512.2	904	C	9346	0	99.9358	0	0.0641986
NC_045512.2	905	A	9349	100	0	0	0
NC_045512.2	906	C	9448	0	99.9577	0	0.042337
NC_045512.2	907	T	9554	0	0.0628009	0.0104668	99.9267
NC_045512.2	908	T	9299	0.0645231	0	0.0107538	99.9032
NC_045512.2	909	T	9427	0.0318235	0.0530391	0	99.8939
NC_045512.2	910	G	9558	0.0209249	0	99.9686	0.0104624
NC_045512.2	911	T	9419	0.0106168	0.0106168	0	99.9788
NC_045512.2	912	C	9422	0	99.9682	0	0.0212269
NC_045512.2	913	C	9004	99.9445	0.0111062	0.0222124	0.0222124
NC_045512.2	914	G	9160	0	0	100	0
NC_045512.2	915	A	9130	99.9671	0.0109529	0.0219058	0
NC_045512.2	916	A	9156	100	0	0	0
NC_045512.2	917	C	9329	0	99.9786	0.0107193	0.0107193
NC_045512.2	918	A	9164	99.9782	0	0	0.0218245
NC_045512.2	919	A	8804	99.9659	0.0227169	0	0.0113585
NC_045512.2	920	C	9193	0	99.9674	0	0.0326335
NC_045512.2	921	T	9233	0	0.108307	0	99.8917
NC_045512.2	922	G	9108	0.0768555	0	99.8792	0
NC_045512.2	923	G	9292	0	0	99.9892	0.0107619
NC_045512.2	924	A	9296	99.9677	0	0.0107573	0.0215146
NC_045512.2	925	C	9198	0	99.9891	0	0.0108719
NC_045512.2	926	T	9227	0	0.0216755	0	99.9458
NC_045512.2	927	T	8923	0.011207	0	0	99.9664
NC_045512.2	928	T	8945	0.0111794	0.0447177	0	99.9329
NC_045512.2	929	A	8951	99.9553	0	0.0111719	0.0223439
NC_045512.2	930	T	8847	0.0113033	0	0.0226065	99.9661
NC_045512.2	931	T	8854	0	0.033883	0.0112943	99.9548
NC_045512.2	932	G	8947	0.0111769	0	99.9329	0.0111769
NC_045512.2	933	A	8748	99.9543	0.0114312	0.0342936	0
NC_045512.2	934	C	8849	0.0339021	99.9435	0.0226014	0
NC_045512.2	935	A	8766	99.9772	0.0228154	0	0
NC_045512.2	936	C	8760	0.0114155	99.9772	0	0.0114155
NC_045512.2	937	T	8554	0	0.0467617	0	99.9532
NC_045512.2	938	A	8431	99.9881	0	0	0.011861
NC_045512.2	939	A	8598	99.9418	0	0.0348918	0.0232612
NC_045512.2	940	G	8800	0.0113636	0	99.9773	0.0113636
NC_045512.2	941	A	8512	99.9648	0.0117481	0.0117481	0
NC_045512.2	942	G	8735	0.057241	0.0228964	99.9084	0
NC_045512.2	943	G	8561	0.0233618	0	99.9766	0
NC_045512.2	944	G	8647	0	0	100	0
NC_045512.2	945	G	8743	0	0.0114377	99.9771	0
NC_045512.2	946	T	8717	0	0.0458873	0	99.9541
NC_045512.2	947	G	8623	0.0463876	0	99.9536	0
NC_045512.2	948	T	8621	0.0115996	0.0347987	0.0115996	99.942
NC_045512.2	949	A	8544	99.9766	0	0.0117041	0.0117041
NC_045512.2	950	T	8479	0.30664	0.0471754	0.15332	99.4929
NC_045512.2	951	A	8416	99.8574	0.106939	0	0.0356464
NC_045512.2	952	C	8460	0.0236407	99.8582	0.0118203	0.0827423
NC_045512.2	953	T	8373	0.155261	0.0597158	0.0477726	99.7373
NC_045512.2	954	G	8503	0.0588028	0.199929	99.7413	0
NC_045512.2	955	C	8537	0.0585686	99.9063	0.0117137	0.0234274
NC_045512.2	956	T	8316	0.012025	0.0481	0	99.9399
NC_045512.2	957	G	8444	0.0236855	0.0355282	99.9289	0.0118427
NC_045512.2	958	C	8211	0.0121788	99.9391	0	0.0487151
NC_045512.2	959	C	8248	0	99.9879	0.0121242	0
NC_045512.2	960	G	8534	0.0937427	0.0117178	99.8945	0
NC_045512.2	961	T	8423	0.0356168	0	0.0118723	99.9525
NC_045512.2	962	G	8558	0.0233699	0.0350549	99.9416	0
NC_045512.2	963	A	8537	99.9883	0	0.0117137	0
NC_045512.2	964	A	8119	99.9507	0.0369504	0	0.0123168
NC_045512.2	965	C	8358	0	99.988	0	0.0119646
NC_045512.2	966	A	7996	100	0	0	0
NC_045512.2	967	T	8154	0	0.0122639	0	99.9877
NC_045512.2	968	G	8356	0	0	99.988	0
NC_045512.2	969	A	8318	99.988	0	0	0.0120221
NC_045512.2	970	G	8169	0.0122414	0.0367242	99.951	0
NC_045512.2	971	C	8103	0	99.9877	0	0.0123411
NC_045512.2	972	A	8071	100	0	0	0
NC_045512.2	973	T	7869	0.0127081	0.0127081	0	99.9746
NC_045512.2	974	G	8231	0	0	100	0
NC_045512.2	975	A	8260	99.9879	0	0	0.0121065
NC_045512.2	976	A	8015	99.9875	0	0	0.0124766
NC_045512.2	977	A	8018	99.9751	0.0124719	0	0
NC_045512.2	978	T	7500	0	0.0133333	0	99.9867
NC_045512.2	979	T	8310	0.0601685	0.0240674	0	99.9158
NC_045512.2	980	G	8351	0.119746	0.0478985	99.8324	0
NC_045512.2	981	C	8306	0	99.9278	0.0120395	0.0601974
NC_045512.2	982	T	8094	0	0.0370645	0	99.9629
NC_045512.2	983	T	8312	0	0.0120308	0.0120308	99.9759
NC_045512.2	984	G	8354	0	0	99.988	0.0119703
NC_045512.2	985	G	8376	0.0119389	0	99.9881	0
NC_045512.2	986	T	8332	0	0.0240038	0	99.976
NC_045512.2	987	A	7971	99.9749	0	0	0.0125455
NC_045512.2	988	C	8482	0	99.9882	0	0.0117897
NC_045512.2	989	A	8250	99.9515	0	0.0363636	0.0121212
NC_045512.2	990	C	8515	0.023488	99.9648	0	0.011744
NC_045512.2	991	G	8399	0	0.0119062	99.9881	0
NC_045512.2	992	G	8521	0.0117357	0	99.9648	0.0234714
NC_045512.2	993	A	8552	99.9883	0	0.0116932	0
NC_045512.2	994	A	7956	99.9874	0	0.0125691	0
NC_045512.2	995	C	8406	0	99.9643	0	0.0356888
NC_045512.2	996	G	8455	0	0	100	0
NC_045512.2	997	T	8346	0	0	0	100
NC_045512.2	998	T	8361	0.0119603	0	0	99.9641
NC_045512.2	999	C	8423	0	99.9644	0	0.0237445
NC_045512.2	1000	T	8155	0.0490497	0.0122624	0	99.9387
NC_045512.2	1001	G	8380	0.0477327	0	99.8568	0
NC_045512.2	1002	A	8387	99.9881	0	0.0119232	0
NC_045512.2	1003	A	8082	99.9753	0.0123732	0.0123732	0
NC_045512.2	1004	A	8075	99.9628	0	0.0247678	0.0123839
NC_045512.2	1005	A	8198	99.9634	0	0.0365943	0
NC_045512.2	1006	G	8252	0.0242365	0	99.9515	0.0242365
NC_045512.2	1007	A	8087	100	0	0	0
NC_045512.2	1008	G	8078	0	0	100	0
NC_045512.2	1009	C	7960	0	99.9246	0.0376884	0.0376884
NC_045512.2	1010	T	8122	0	0	0	99.9877
NC_045512.2	1011	A	7913	99.4945	0	0.0126374	0
NC_045512.2	1012	T	7975	0.0125392	0.0250784	0	99.9624
NC_045512.2	1013	G	7902	0.02531	0	99.9494	0.012655
NC_045512.2	1014	A	7985	99.9249	0	0.0626174	0.0125235
NC_045512.2	1015	A	7749	99.9355	0.0516196	0.0129049	0
NC_045512.2	1016	T	7678	0.0390727	0	0.0260485	99.9349
NC_045512.2	1017	T	7785	0.0385356	0.0128452	0.0256904	99.9229
NC_045512.2	1018	G	7804	0.179395	0.0128139	99.7437	0.0640697
NC_045512.2	1019	C	7967	0.0753107	99.7992	0.0125518	0.112966
NC_045512.2	1020	A	7892	99.924	0.0253421	0	0.0506842
NC_045512.2	1021	G	7783	0.025697	0.0513941	99.8715	0.0513941
NC_045512.2	1022	A	7798	99.9744	0	0.0128238	0.0128238
NC_045512.2	1023	C	7932	0.0504286	99.9117	0	0.0378215
NC_045512.2	1024	A	7883	99.9746	0.0253711	0	0
NC_045512.2	1025	C	7816	0.0127943	99.8976	0	0.0895599
NC_045512.2	1026	C	7835	0	99.8341	0	0.102106
NC_045512.2	1027	T	7763	0.0128816	0.218988	0	99.7552
NC_045512.2	1028	T	7662	0.0130514	0.0391543	0	99.9478
NC_045512.2	1029	T	7830	0.0383142	0	0.0127714	99.9234
NC_045512.2	1030	T	7812	0	0.0128008	0	99.6288
NC_045512.2	1031	G	7814	0.0127975	0.0127975	99.936	0.0255951
NC_045512.2	1032	A	7748	99.9613	0	0.0387197	0
NC_045512.2	1033	A	7680	99.9609	0.0260417	0.0130208	0
NC_045512.2	1034	A	7789	99.9615	0.0256772	0.0128386	0
NC_045512.2	1035	T	7661	0.0261063	0.0130531	0.104425	99.8564
NC_045512.2	1036	T	7830	0.0127714	0.0127714	0	99.9234
NC_045512.2	1037	A	7884	99.8478	0	0.101471	0.0507357
NC_045512.2	1038	A	7764	99.9614	0.0257599	0	0.01288
NC_045512.2	1039	A	7753	99.9484	0.0128982	0.0128982	0.0257965
NC_045512.2	1040	T	7745	0.0516462	0.103292	0.0129116	99.8321
NC_045512.2	1041	T	7558	0	0.026462	0	99.9735
NC_045512.2	1042	G	7438	0.0268889	0.0941113	99.8656	0.0134445
NC_045512.2	1043	G	7195	0.0555942	0	99.9444	0
NC_045512.2	1044	C	7611	0	99.8818	0	0.105111
NC_045512.2	1045	A	7594	100	0	0	0
NC_045512.2	1046	A	7214	99.9584	0	0.0415858	0
NC_045512.2	1047	A	6731	99.9554	0.0148566	0.0148566	0.0148566
NC_045512.2	1048	G	7288	0	0.0274424	99.9177	0
NC_045512.2	1049	A	6986	99.9427	0	0.0286287	0.0286287
NC_045512.2	1050	A	7390	99.9729	0	0	0.0270636
NC_045512.2	1051	A	7353	99.9728	0	0.0135999	0
NC_045512.2	1052	T	7107	0	0	0	100
NC_045512.2	1053	T	7196	0	0.0277932	0	99.9722
NC_045512.2	1054	T	7246	0.0276014	0	0.0276014	99.931
NC_045512.2	1055	G	7320	0.0136612	0	99.9317	0.0409836
NC_045512.2	1056	A	7231	99.9723	0	0	0.0276587
NC_045512.2	1057	C	7314	0.0136724	99.8906	0.0273448	0.068362
NC_045512.2	1058	A	7224	100	0	0	0
NC_045512.2	1059	C	7126	0	99.9719	0.0140331	0.0140331
NC_045512.2	1060	C	7211	0	99.9584	0	0.0416031
NC_045512.2	1061	T	7141	0.0140036	0.0280073	0	99.958
NC_045512.2	1062	T	7065	0	0	0	100
NC_045512.2	1063	C	7315	0.0136705	99.959	0	0
NC_045512.2	1064	A	6954	100	0	0	0
NC_045512.2	1065	A	6746	99.9852	0	0	0.0148236
NC_045512.2	1066	T	7178	0.0139315	0.0557258	0.0139315	99.9164
NC_045512.2	1067	G	7216	0	0.0138581	99.9723	0.0138581
NC_045512.2	1068	G	7116	0.0421585	0	99.9438	0.0140528
NC_045512.2	1069	G	7212	0.0138658	0	99.9723	0.0138658
NC_045512.2	1070	G	7302	0	0.0136949	99.9863	0
NC_045512.2	1071	A	7249	99.9448	0.013795	0.041385	0
NC_045512.2	1072	A	5957	99.9664	0	0	0
NC_045512.2	1073	T	7155	0	0.0139762	0.0139762	99.972
NC_045512.2	1074	G	7297	0	0.0137043	99.9863	0
NC_045512.2	1075	T	7303	0	0	0.013693	99.9863
NC_045512.2	1076	C	7023	0.0284779	99.9715	0	0
NC_045512.2	1077	C	7154	0.0139782	99.9022	0	0.0279564
NC_045512.2	1078	A	7339	99.9727	0	0.0136258	0
NC_045512.2	1079	A	7018	100	0	0	0
NC_045512.2	1080	A	7023	99.9146	0	0	0.0142389
NC_045512.2	1081	T	6820	0.0293255	0.0146628	0	99.956
NC_045512.2	1082	T	7187	0	0.027828	0	99.9583
NC_045512.2	1083	T	7191	0.139063	0.0556251	0.0139063	99.7358
NC_045512.2	1084	T	7310	0.0410397	0.205198	0.123119	99.617
NC_045512.2	1085	G	7244	0.179459	0.138045	99.6687	0.0138045
NC_045512.2	1086	T	7355	0.10877	0.0543848	0.0135962	99.8232
NC_045512.2	1087	A	7315	99.6992	0.0273411	0.191388	0.0410116
NC_045512.2	1088	T	7242	0.0552334	0.138083	0.0552334	99.7514
NC_045512.2	1089	T	7019	0.156717	0.0427411	0.014247	99.7863
NC_045512.2	1090	T	7420	0.0539084	0.0943396	0.0943396	99.7574
NC_045512.2	1091	C	7214	0.249515	99.6673	0	0.0831716
NC_045512.2	1092	C	6891	0.0145117	99.9565	0	0.0290234
NC_045512.2	1093	C	7115	0.0140548	99.9016	0	0.0843289
NC_045512.2	1094	T	7162	0.0139626	0	0	99.986
NC_045512.2	1095	T	7131	0	0	0	99.972
NC_045512.2	1096	A	7222	99.9585	0	0.0138466	0.0276932
NC_045512.2	1097	A	7093	99.9577	0.0140984	0	0.0281968
NC_045512.2	1098	A	6808	100	0	0	0
NC_045512.2	1099	T	6358	0	0.0471846	0.0157282	99.9371
NC_045512.2	1100	T	7035	0.0284293	0.0142146	0	99.9431
NC_045512.2	1101	C	6843	0	99.9415	0	0.0584539
NC_045512.2	1102	C	6762	0	99.9408	0	0.0591541
NC_045512.2	1103	A	6969	99.9713	0	0.0143493	0
NC_045512.2	1104	T	6718	0	0.0148854	0	99.9851
NC_045512.2	1105	A	6686	99.9701	0	0.0299133	0
NC_045512.2	1106	A	6505	99.9385	0	0.0307456	0.0307456
NC_045512.2	1107	T	6680	0.0149701	0.0149701	0	99.9701
NC_045512.2	1108	C	6624	0.0150966	99.9245	0.0301932	0.0301932
NC_045512.2	1109	A	6461	99.9381	0	0.0619099	0
NC_045512.2	1110	A	6247	99.984	0	0.0160077	0
NC_045512.2	1111	G	5994	0.0333667	0	99.9666	0
NC_045512.2	1112	A	6228	99.9518	0.0481696	0	0
NC_045512.2	1113	C	6257	0	99.968	0	0.0319642
NC_045512.2	1114	T	6153	0	0.0650089	0	99.935
NC_045512.2	1115	A	6151	99.9837	0	0.0162575	0
NC_045512.2	1116	T	6175	0.0161943	0.0161943	0.0161943	99.9514
NC_045512.2	1117	T	6216	0.0160875	0.0160875	0	99.9678
NC_045512.2	1118	C	6353	0	100	0	0
NC_045512.2	1119	A	6288	99.9841	0	0.0159033	0
NC_045512.2	1120	A	6489	100	0	0	0
NC_045512.2	1121	C	6363	0	99.9686	0	0.0314317
NC_045512.2	1122	C	6275	0	99.9681	0	0.0318725
NC_045512.2	1123	A	6364	99.9529	0.0314268	0.0157134	0
NC_045512.2	1124	A	6161	99.9513	0	0.0162311	0.0324623
NC_045512.2	1125	G	6403	0.0156177	0	99.9531	0.0312354
NC_045512.2	1126	G	6265	0	0.0319234	99.9681	0
NC_045512.2	1127	G	6415	0	0	100	0
NC_045512.2	1128	T	6071	0	0.0823588	0	99.9176
NC_045512.2	1129	T	6113	0	0	0.0163586	99.9673
NC_045512.2	1130	G	6425	0.0311284	0	99.9533	0.0155642
NC_045512.2	1131	A	6251	99.952	0	0.0159974	0.0319949
NC_045512.2	1132	A	6280	100	0	0	0
NC_045512.2	1133	A	6345	99.9054	0	0.0630418	0.0315209
NC_045512.2	1134	A	6059	99.9175	0	0.0660175	0
NC_045512.2	1135	G	6545	0	0.0152788	99.9389	0
NC_045512.2	1136	A	6266	99.8883	0.0159591	0.0319183	0.0638366
NC_045512.2	1137	A	6646	99.985	0	0.0150466	0
NC_045512.2	1138	A	6613	99.9244	0	0.0604869	0.0151217
NC_045512.2	1139	A	6244	99.9359	0.0480461	0.0160154	0
NC_045512.2	1140	A	6117	99.7711	0	0.0490436	0
NC_045512.2	1141	G	6472	0.0463535	0.0309023	99.9227	0
NC_045512.2	1142	C	6477	0	99.9846	0	0.0154392
NC_045512.2	1143	T	6630	0	0.015083	0	99.9849
NC_045512.2	1144	T	6632	0.0150784	0.0301568	0	99.9548
NC_045512.2	1145	G	6790	0.0441826	0	99.9558	0
NC_045512.2	1146	A	6757	100	0	0	0
NC_045512.2	1147	T	7002	0.0142816	0.0285633	0	99.9572
NC_045512.2	1148	G	6970	0.0430416	0.0143472	99.9283	0.0143472
NC_045512.2	1149	G	6774	0	0.0590493	99.941	0
NC_045512.2	1150	C	6404	0	99.9063	0	0.0468457
NC_045512.2	1151	T	6469	0	0.0618334	0	99.9382
NC_045512.2	1152	T	6422	0	0	0	100
NC_045512.2	1153	T	6594	0.0151653	0	0	99.9848
NC_045512.2	1154	A	6686	100	0	0	0
NC_045512.2	1155	T	6635	0.0150716	0	0.0150716	99.9699
NC_045512.2	1156	G	6834	0	0	99.9707	0.0292654
NC_045512.2	1157	G	6713	0	0.0148965	99.9404	0.0446894
NC_045512.2	1158	G	6905	0	0	99.971	0.0289645
NC_045512.2	1159	T	6905	0.0144823	0.0434468	0	99.9421
NC_045512.2	1160	A	6723	99.9703	0	0.0297486	0
NC_045512.2	1161	G	6967	0	0.0143534	99.9713	0.0143534
NC_045512.2	1162	A	6914	99.9711	0	0.0289268	0
NC_045512.2	1163	A	6888	99.971	0	0	0.029036
NC_045512.2	1164	T	6958	0	0	0.0143719	99.9856
NC_045512.2	1165	T	7281	0	0.0549375	0	99.9451
NC_045512.2	1166	C	7211	0.0138677	99.9861	0	0
NC_045512.2	1167	G	7106	0.0281452	0	99.9578	0.0140726
NC_045512.2	1168	A	7128	99.9299	0	0.0280584	0.0420875
NC_045512.2	1169	T	7010	0.0285307	0.042796	0	99.9287
NC_045512.2	1170	C	7080	0.0282486	99.9718	0	0
NC_045512.2	1171	T	7067	0	0.0283006	0.0424508	99.9292
NC_045512.2	1172	G	7236	0	0	100	0
NC_045512.2	1173	T	7110	0	0.0140647	0	99.9859
NC_045512.2	1174	C	7120	0	99.986	0	0.0140449
NC_045512.2	1175	T	6994	0.014298	0.0285959	0	99.9571
NC_045512.2	1176	A	6942	99.9856	0	0.0144051	0
NC_045512.2	1177	T	7060	0	0.0283286	0	99.9717
NC_045512.2	1178	C	7017	0.0142511	99.9857	0	0
NC_045512.2	1179	C	6918	0	99.9711	0	0.0289101
NC_045512.2	1180	A	7062	99.9858	0	0.0141603	0
NC_045512.2	1181	G	7071	0.0282845	0	99.9576	0.0141423
NC_045512.2	1182	T	6669	0	0	0	100
NC_045512.2	1183	T	7020	0	0.014245	0	99.9858
NC_045512.2	1184	G	7023	0	0.0284779	99.9715	0
NC_045512.2	1185	C	6904	0	100	0	0
NC_045512.2	1186	G	7069	0	0	100	0
NC_045512.2	1187	T	6931	0	0.0288559	0	99.9711
NC_045512.2	1188	C	7168	0	99.986	0	0
NC_045512.2	1189	A	7087	99.9577	0	0.0282207	0.0141103
NC_045512.2	1190	C	7066	0	99.9575	0	0.0424568
NC_045512.2	1191	C	7053	0	99.9575	0	0.0283567
NC_045512.2	1192	A	7082	99.9576	0	0	0.0282406
NC_045512.2	1193	A	6916	99.9711	0.0144592	0.0144592	0
NC_045512.2	1194	A	6767	99.9852	0.0147776	0	0
NC_045512.2	1195	T	7088	0.0141084	0.0141084	0	99.9718
NC_045512.2	1196	G	7062	0	0	99.9858	0.0141603
NC_045512.2	1197	A	7133	99.9579	0	0	0.042058
NC_045512.2	1198	A	6894	100	0	0	0
NC_045512.2	1199	T	7092	0	0	0	100
NC_045512.2	1200	G	7076	0	0	99.9435	0.0565291
NC_045512.2	1201	C	7011	0	99.9429	0	0.0570532
NC_045512.2	1202	A	7168	99.9721	0	0.0139509	0.0139509
NC_045512.2	1203	A	6897	99.9855	0	0	0.0144991
NC_045512.2	1204	C	7099	0	100	0	0
NC_045512.2	1205	C	7146	0	99.958	0.0139938	0
NC_045512.2	1206	A	7138	99.986	0	0.0140095	0
NC_045512.2	1207	A	6934	100	0	0	0
NC_045512.2	1208	A	6245	99.984	0	0	0.0160128
NC_045512.2	1209	T	6963	0	0	0.0287233	99.9713
NC_045512.2	1210	G	7046	0	0	99.9432	0.0283849
NC_045512.2	1211	T	7031	0.298677	0.0568909	0	99.6444
NC_045512.2	1212	G	6966	0.258398	0	99.4976	0.244042
NC_045512.2	1213	C	6998	0.0571592	99.8857	0.0142898	0.0428694
NC_045512.2	1214	C	7004	0.0713878	99.8715	0	0.0571102
NC_045512.2	1215	T	7029	0.0853606	0.0142268	0	99.9004
NC_045512.2	1216	T	6935	0.0432588	0.0432588	0.0865177	99.827
NC_045512.2	1217	T	7060	0.0283286	0.0566572	0	99.9008
NC_045512.2	1218	C	7192	0.041713	99.9444	0.0139043	0
NC_045512.2	1219	A	7064	99.9858	0	0	0.0141563
NC_045512.2	1220	A	6904	99.8696	0.0869061	0.0289687	0.0144844
NC_045512.2	1221	C	7054	0.0141764	99.9433	0	0.0425291
NC_045512.2	1222	T	7036	0	0.0568505	0	99.9431
NC_045512.2	1223	C	7078	0	99.9717	0	0.0282566
NC_045512.2	1224	T	7002	0	0.0285633	0	99.9714
NC_045512.2	1225	C	7063	0	99.9575	0	0.0424749
NC_045512.2	1226	A	6477	99.9537	0	0.0308785	0
NC_045512.2	1227	T	6846	0	0	0	100
NC_045512.2	1228	G	6969	0	0	99.9857	0.0143493
NC_045512.2	1229	A	6701	99.9851	0	0	0.0149231
NC_045512.2	1230	A	6531	99.9694	0	0	0
NC_045512.2	1231	G	7026	0	0	99.5303	0.0284657
NC_045512.2	1232	T	6783	0.0442282	0.0294855	0	99.8083
NC_045512.2	1233	G	6940	0.0144092	0.0288184	99.6398	0
NC_045512.2	1234	T	6829	0	0.0292869	0	99.8975
NC_045512.2	1235	G	6913	0	0	99.783	0
NC_045512.2	1236	A	6765	99.8522	0.0443459	0.0591279	0.0295639
NC_045512.2	1237	T	6691	0.104618	0	0.0597818	99.8356
NC_045512.2	1238	C	6620	0.0453172	99.8338	0	0.0151057
NC_045512.2	1239	A	6585	99.8633	0.0759301	0	0.0455581
NC_045512.2	1240	T	6007	0.0166472	0.0166472	0	99.3508
NC_045512.2	1241	T	6625	0.0150943	0.0150943	0.045283	98.7925
NC_045512.2	1242	G	6743	0.0148302	0.0889812	99.822	0.074151
NC_045512.2	1243	T	6560	0.0914634	0.0152439	0.0457317	99.8476
NC_045512.2	1244	G	6739	0.178068	0.059356	99.7032	0.044517
NC_045512.2	1245	G	7046	0.0141924	0	99.9716	0.0141924
NC_045512.2	1246	T	6999	0.0285755	0.0428633	0	99.9286
NC_045512.2	1247	G	7241	0.055241	0.0138102	99.9033	0.0138102
NC_045512.2	1248	A	7270	99.945	0	0.0412655	0.0137552
NC_045512.2	1249	A	7269	99.9862	0.0137571	0	0
NC_045512.2	1250	A	7215	99.8891	0.0693001	0.01386	0.01386
NC_045512.2	1251	C	7245	0	99.9724	0	0.0276052
NC_045512.2	1252	T	7171	0.0278901	0.0139451	0	99.9582
NC_045512.2	1253	T	7284	0	0	0	100
NC_045512.2	1254	C	7319	0	99.9863	0	0.0136631
NC_045512.2	1255	A	7188	99.9861	0	0	0.0139121
NC_045512.2	1256	T	7176	0.0139353	0	0.0278707	99.9443
NC_045512.2	1257	G	7301	0	0.0273935	99.9726	0
NC_045512.2	1258	G	7179	0.0417885	0	99.9582	0
NC_045512.2	1259	C	7335	0	99.9046	0	0.0954329
NC_045512.2	1260	A	7315	99.9727	0	0.0136705	0.0136705
NC_045512.2	1261	G	7406	0.0270051	0	99.973	0
NC_045512.2	1262	A	7069	99.9434	0	0.0282925	0.0282925
NC_045512.2	1263	C	7350	0	99.9048	0	0.0952381
NC_045512.2	1264	G	7288	0	0	99.9726	0.0274424
NC_045512.2	1265	G	7291	0.0274311	0.0137155	99.9451	0.0137155
NC_045512.2	1266	G	7334	0	0	99.9727	0
NC_045512.2	1267	C	7281	0.0137344	99.9588	0	0.0274688
NC_045512.2	1268	G	7381	0.0135483	0.0135483	99.9458	0.0270966
NC_045512.2	1269	A	7605	99.5924	0.0131492	0.0131492	0.0262985
NC_045512.2	1270	T	7609	0.0262847	0	0	99.9474
NC_045512.2	1271	T	7592	0.0131718	0.0131718	0.0658588	99.7893
NC_045512.2	1272	T	7495	0.0133422	0	0	99.9733
NC_045512.2	1273	T	7651	0	0.130702	0.0261404	99.8432
NC_045512.2	1274	G	7441	0.0671953	0	99.9059	0.0134391
NC_045512.2	1275	T	7382	0.0270929	0.0406394	0.0270929	99.9052
NC_045512.2	1276	T	7694	0.0259943	0.0259943	0.0129971	99.935
NC_045512.2	1277	A	7690	99.987	0	0	0.0130039
NC_045512.2	1278	A	7466	99.8527	0.0535762	0.0535762	0.0401822
NC_045512.2	1279	A	7544	99.8542	0.0397667	0.0795334	0.0265111
NC_045512.2	1280	G	7236	0.0414594	0.0276396	99.8894	0.0414594
NC_045512.2	1281	C	7475	0.0401338	99.8662	0.0133779	0.0802676
NC_045512.2	1282	C	7707	0.0908265	99.9092	0	0
NC_045512.2	1283	A	7518	99.8936	0.0798085	0.0133014	0.0133014
NC_045512.2	1284	C	7651	0	99.9869	0	0.0130702
NC_045512.2	1285	T	6896	0.0145012	0	0.0145012	99.971
NC_045512.2	1286	T	7380	0.0135501	0	0	99.9864
NC_045512.2	1287	G	7532	0.0265534	0	99.9734	0
NC_045512.2	1288	C	7456	0	99.9598	0	0.0402361
NC_045512.2	1289	G	7680	0.0130208	0	99.9479	0
NC_045512.2	1290	A	7420	99.973	0	0.0269542	0
NC_045512.2	1291	A	7120	99.986	0	0	0.0140449
NC_045512.2	1292	T	7193	0.0278048	0	0.0278048	99.9444
NC_045512.2	1293	T	7562	0.0528961	0.026448	0	99.9207
NC_045512.2	1294	T	7545	0.0662691	0.0795229	0.0265076	99.8277
NC_045512.2	1295	T	7647	0	0	0.0392311	99.9346
NC_045512.2	1296	G	7272	0.0550055	0.0412541	99.8625	0.0412541
NC_045512.2	1297	T	7428	0.0134626	0.0673129	0.0134626	99.9058
NC_045512.2	1298	G	7210	0	0.0138696	99.9584	0.0277393
NC_045512.2	1299	G	7179	0.0417885	0.027859	99.9164	0.0139295
NC_045512.2	1300	C	7222	0.0276932	99.9723	0	0
NC_045512.2	1301	A	7192	99.9583	0.0278087	0	0.0139043
NC_045512.2	1302	C	7226	0.0138389	99.9446	0	0.0415167
NC_045512.2	1303	T	7026	0	0.0284657	0	99.9715
NC_045512.2	1304	G	7477	0	0.0133743	99.9733	0
NC_045512.2	1305	A	7217	99.9861	0	0.0138562	0
NC_045512.2	1306	G	7388	0	0	100	0
NC_045512.2	1307	A	7245	99.931	0	0.0276052	0
NC_045512.2	1308	A	6964	99.8995	0.0143596	0	0.0143596
NC_045512.2	1309	T	7143	0.0279994	0.0139997	0.0139997	99.944
NC_045512.2	1310	T	7325	0	0.0273038	0	99.4949
NC_045512.2	1311	T	7424	0.148168	0.0269397	0.0404095	99.5151
NC_045512.2	1312	G	7188	0.278242	0	99.5687	0.125209
NC_045512.2	1313	A	7243	99.7515	0.19329	0.0414193	0.0138064
NC_045512.2	1314	C	6896	0.0580046	99.913	0	0.0290023
NC_045512.2	1315	T	6885	0.0290487	0.0290487	0	99.9419
NC_045512.2	1316	A	6957	99.8131	0.043122	0.057496	0.0862441
NC_045512.2	1317	A	6719	99.8661	0.0446495	0.0148832	0.0744158
NC_045512.2	1318	A	6967	99.9426	0	0	0.0574135
NC_045512.2	1319	G	6823	0.0146563	0	99.9267	0.0439689
NC_045512.2	1320	A	6846	99.8831	0.0584283	0.0292141	0.0292141
NC_045512.2	1321	A	6837	99.9854	0	0	0.0146263
NC_045512.2	1322	G	6735	0	0	99.9852	0.0148478
NC_045512.2	1323	G	7023	0	0.0427168	99.9573	0
NC_045512.2	1324	T	7086	0	0.0705617	0	99.9294
NC_045512.2	1325	G	7194	0	0.0139005	99.9722	0.0139005
NC_045512.2	1326	C	7082	0	99.9435	0	0.0564812
NC_045512.2	1327	C	7308	0	99.9726	0	0.0273673
NC_045512.2	1328	A	7033	99.9858	0	0	0.0142187
NC_045512.2	1329	C	7345	0.0136147	99.9728	0.0136147	0
NC_045512.2	1330	T	7058	0.0283366	0	0	99.9717
NC_045512.2	1331	A	7287	99.9863	0	0	0.0137231
NC_045512.2	1332	C	7328	0.0136463	99.9727	0	0.0136463
NC_045512.2	1333	T	7259	0	0	0	99.9724
NC_045512.2	1334	T	7333	0	0.027274	0	99.9045
NC_045512.2	1335	G	7339	0.0408775	0.0408775	99.8637	0.0545033
NC_045512.2	1336	T	7290	0.0960219	0.0137174	0	99.8903
NC_045512.2	1337	G	7233	0.0138255	0.027651	99.9585	0
NC_045512.2	1338	G	7216	0	0	99.9861	0
NC_045512.2	1339	T	6960	0	0	0	99.9856
NC_045512.2	1340	T	7132	0	0	0.0140213	99.972
NC_045512.2	1341	A	7129	99.9579	0.0140272	0	0.0280544
NC_045512.2	1342	C	7053	0	99.9575	0	0.0141784
NC_045512.2	1343	T	6538	0	0.0152952	0	99.9847
NC_045512.2	1344	T	6926	0.0288767	0.0144383	0	99.9567
NC_045512.2	1345	A	6935	99.9423	0	0.0288392	0
NC_045512.2	1346	C	6790	0.0147275	99.9853	0	0
NC_045512.2	1347	C	6758	0.0591891	99.9408	0	0
NC_045512.2	1348	C	6832	0	99.9707	0	0.029274
NC_045512.2	1349	C	6880	0.0145349	99.9273	0.0145349	0
NC_045512.2	1350	A	6832	99.9268	0.029274	0.029274	0
NC_045512.2	1351	A	6833	100	0	0	0
NC_045512.2	1352	A	6926	99.9856	0.0144383	0	0
NC_045512.2	1353	A	6527	99.9694	0	0	0.0306419
NC_045512.2	1354	T	6587	0.0151814	0	0	99.9848
NC_045512.2	1355	G	6496	0.0307882	0.892857	99.061	0.0153941
NC_045512.2	1356	C	6212	0.740502	99.179	0.0160979	0.0643915
NC_045512.2	1357	T	6102	0	0.0819403	0	99.9181
NC_045512.2	1358	G	6649	0	0.691833	99.248	0.0300797
NC_045512.2	1359	T	6155	0	0.16247	0	99.8375
NC_045512.2	1360	T	6327	0.0158053	0.758653	0	99.1781
NC_045512.2	1361	G	6515	0.0306984	0.0153492	99.8005	0
NC_045512.2	1362	T	6170	0	0.0162075	0.0162075	99.9676
NC_045512.2	1363	T	6308	0.0158529	0.0158529	0	99.9366
NC_045512.2	1364	A	6300	99.7778	0.015873	0.0634921	0.111111
NC_045512.2	1365	A	6395	99.8124	0.0312744	0.0469116	0.109461
NC_045512.2	1366	A	6358	99.8742	0.0943693	0	0.0157282
NC_045512.2	1367	A	6402	99.8594	0.0312402	0.0468604	0
NC_045512.2	1368	T	6318	0.174106	0.0474834	0	99.7151
NC_045512.2	1369	T	6479	0	0	0.0926069	99.8765
NC_045512.2	1370	T	6438	0.0465983	0	0.0155328	99.8913
NC_045512.2	1371	A	6428	99.9222	0.0155569	0.0311139	0.0155569
NC_045512.2	1372	T	6215	0.193081	0.0160901	0.0160901	99.7747
NC_045512.2	1373	T	6244	0.0960922	0	0.0800769	99.8078
NC_045512.2	1374	G	6259	0	0.079885	99.8722	0.047931
NC_045512.2	1375	T	6466	0.0154655	0.0463965	0.0154655	99.9227
NC_045512.2	1376	C	6249	0	99.952	0	0.0480077
NC_045512.2	1377	C	6385	0.0939702	99.859	0.0313234	0.0156617
NC_045512.2	1378	A	6423	99.9222	0	0	0.0778452
NC_045512.2	1379	G	6397	0.0156323	0	99.9844	0
NC_045512.2	1380	C	6449	0	99.969	0	0.0310126
NC_045512.2	1381	A	6469	100	0	0	0
NC_045512.2	1382	T	6403	0.0156177	0	0.109324	99.8751
NC_045512.2	1383	G	6486	0.0154178	0.0616713	99.9075	0.0154178
NC_045512.2	1384	T	6469	0	0.0154583	0	99.9536
NC_045512.2	1385	C	6589	0	99.9848	0	0.0151768
NC_045512.2	1386	A	6624	99.9547	0	0.0452899	0
NC_045512.2	1387	C	6676	0	99.97	0	0
NC_045512.2	1388	A	6601	100	0	0	0
NC_045512.2	1389	A	6253	99.984	0	0.0159923	0
NC_045512.2	1390	T	6431	0	0.0155497	0	99.9845
NC_045512.2	1391	T	6684	0.0149611	0.0149611	0	99.9701
NC_045512.2	1392	C	6663	0.0150083	99.955	0.0150083	0
NC_045512.2	1393	A	6752	99.9408	0	0	0.0592417
NC_045512.2	1394	G	6653	0.0150308	0	99.985	0
NC_045512.2	1395	A	6443	99.9845	0	0.0155207	0
NC_045512.2	1396	A	6259	99.984	0	0.015977	0
NC_045512.2	1397	G	6346	0.015758	0.015758	99.9685	0
NC_045512.2	1398	T	6393	0	0.0156421	0	99.9844
NC_045512.2	1399	A	6473	99.9537	0	0.0154488	0.0154488
NC_045512.2	1400	G	6385	0.0313234	0	99.953	0.0156617
NC_045512.2	1401	G	6387	0.0313136	0	99.953	0.0156568
NC_045512.2	1402	A	6450	100	0	0	0
NC_045512.2	1403	C	6422	0	100	0	0
NC_045512.2	1404	C	6405	0	99.9688	0	0.0312256
NC_045512.2	1405	T	6477	0	0.0154392	0.0154392	99.9691
NC_045512.2	1406	G	6492	0.0308071	0	99.9538	0.0154036
NC_045512.2	1407	A	6428	99.9533	0.0155569	0	0.0311139
NC_045512.2	1408	G	6410	0	0.0312012	99.9532	0.0156006
NC_045512.2	1409	C	6362	0.0157183	99.9057	0.0157183	0.0628733
NC_045512.2	1410	A	6329	99.921	0.0158003	0	0.0632011
NC_045512.2	1411	T	6256	0.0799233	0.0159847	0	99.9041
NC_045512.2	1412	A	6381	99.906	0.031343	0.031343	0.031343
NC_045512.2	1413	G	6334	0.0473634	0.0473634	99.9053	0
NC_045512.2	1414	T	6223	0.0160694	0.0160694	0	99.9679
NC_045512.2	1415	C	6252	0	99.952	0	0.0319898
NC_045512.2	1416	T	6123	0.0163319	0.0326637	0	99.951
NC_045512.2	1417	T	6231	0	0.0320976	0	99.9519
NC_045512.2	1418	G	6317	0	0.0474909	99.9367	0.0158303
NC_045512.2	1419	C	6153	0	100	0	0
NC_045512.2	1420	C	5996	0.0166778	99.9666	0	0.0166778
NC_045512.2	1421	G	6087	0.0328569	0	99.9671	0
NC_045512.2	1422	A	6058	99.9835	0	0	0
NC_045512.2	1423	A	5914	100	0	0	0
NC_045512.2	1424	T	5793	0	0	0	100
NC_045512.2	1425	A	5919	99.9831	0	0	0.0168947
NC_045512.2	1426	C	5858	0.0170707	99.9317	0	0.051212
NC_045512.2	1427	C	5828	0	99.9828	0.0171585	0
NC_045512.2	1428	A	5774	99.9827	0	0	0.017319
NC_045512.2	1429	T	5686	0	0.0175871	0	99.9824
NC_045512.2	1430	A	5697	99.9649	0.0175531	0	0
NC_045512.2	1431	A	5614	99.9287	0.0178126	0	0.0534378
NC_045512.2	1432	T	5722	0.0174764	0.087382	0.0174764	99.8777
NC_045512.2	1433	G	5820	0.0343643	0	99.8797	0.0687285
NC_045512.2	1434	A	5657	99.9116	0.0353544	0.0353544	0.0176772
NC_045512.2	1435	A	5725	99.9825	0	0.0174672	0
NC_045512.2	1436	T	5884	0.0169952	0.169952	0.220938	99.5921
NC_045512.2	1437	C	5907	0	99.9661	0	0.0338581
NC_045512.2	1438	T	5718	0	0.12242	0.0174886	99.8426
NC_045512.2	1439	G	5849	0.0170969	0.0170969	99.9487	0.0170969
NC_045512.2	1440	G	5793	0.0517866	0.0345244	99.9137	0
NC_045512.2	1441	C	5743	0	99.9478	0	0.0522375
NC_045512.2	1442	T	5608	0	0	0	100
NC_045512.2	1443	T	5700	0	0.0175439	0	99.9825
NC_045512.2	1444	G	5827	0	0.0171615	99.9142	0.034323
NC_045512.2	1445	A	5780	99.8962	0	0.0865052	0.017301
NC_045512.2	1446	A	5918	99.9662	0	0.0337952	0
NC_045512.2	1447	A	5965	99.9329	0	0.0502934	0.0167645
NC_045512.2	1448	A	5717	99.9125	0	0.0699668	0.0174917
NC_045512.2	1449	C	5938	0.0336814	99.9495	0	0.0168407
NC_045512.2	1450	C	5881	0	99.983	0	0.0170039
NC_045512.2	1451	A	5864	99.9659	0	0.0170532	0.0170532
NC_045512.2	1452	T	5711	0.0175101	0	0	99.9825
NC_045512.2	1453	T	5892	0	0.0169722	0	99.983
NC_045512.2	1454	C	5700	0	99.8596	0.0701754	0.0701754
NC_045512.2	1455	T	5478	0	0.0912742	0.0182548	99.8905
NC_045512.2	1456	T	5805	0.0861326	0	0	99.9139
NC_045512.2	1457	C	5847	0	99.8632	0.0684112	0.0684112
NC_045512.2	1458	G	5883	0	0	99.983	0.0169981
NC_045512.2	1459	T	5499	0	0	0	100
NC_045512.2	1460	A	5393	100	0	0	0
NC_045512.2	1461	A	5440	100	0	0	0
NC_045512.2	1462	G	5879	0.0510291	0	99.949	0
NC_045512.2	1463	G	5870	0	0	99.9489	0.0511073
NC_045512.2	1464	G	5987	0	0	100	0
NC_045512.2	1465	T	5895	0	0.0339271	0.0508906	99.9152
NC_045512.2	1466	G	5881	0	0	99.949	0.0510117
NC_045512.2	1467	G	5975	0.0167364	0.0167364	99.9665	0
NC_045512.2	1468	T	5924	0	0.0168805	0	99.9831
NC_045512.2	1469	C	6050	0	99.9504	0	0.0495868
NC_045512.2	1470	G	6078	0.0987167	0	99.9013	0
NC_045512.2	1471	C	6141	0	99.9511	0.016284	0.032568
NC_045512.2	1472	A	5834	99.9486	0	0.0514227	0
NC_045512.2	1473	C	6009	0	99.9001	0	0.0998502
NC_045512.2	1474	T	5795	0	0.120794	0	99.8619
NC_045512.2	1475	A	5836	99.9315	0	0.017135	0.017135
NC_045512.2	1476	T	5298	0.0755002	0	0.0755002	99.849
NC_045512.2	1477	T	5803	0.0516974	0	0.0172325	99.9311
NC_045512.2	1478	G	5892	0.135777	0.0848608	99.7624	0.0169722
NC_045512.2	1479	C	5707	0.0175223	99.9474	0.0175223	0.0175223
NC_045512.2	1480	C	5563	0	99.8562	0	0.125831
NC_045512.2	1481	T	5305	0.0565504	0.0377003	0.113101	99.7926
NC_045512.2	1482	T	5269	0.0189789	0.0759157	0	99.9051
NC_045512.2	1483	T	5615	0	0.0178094	0.0356189	99.9288
NC_045512.2	1484	G	5906	0.0507958	0	99.9153	0.0338639
NC_045512.2	1485	G	5883	0.0679925	0	99.915	0.0169981
NC_045512.2	1486	A	5826	99.9313	0.0171644	0.0171644	0.0343289
NC_045512.2	1487	G	5836	0.017135	0	99.9829	0
NC_045512.2	1488	G	5738	0.0348554	0.0174277	99.9477	0
NC_045512.2	1489	C	5700	0.0701754	99.9123	0.0175439	0
NC_045512.2	1490	T	5663	0	0.0176585	0.0529755	99.9294
NC_045512.2	1491	G	5787	0.0345602	0	99.9482	0
NC_045512.2	1492	T	5686	0	0.0527612	0.0351741	99.9121
NC_045512.2	1493	G	5778	0.017307	0	99.9654	0.017307
NC_045512.2	1494	T	5718	0.0174886	0	0.0174886	99.965
NC_045512.2	1495	G	5831	0	0	99.9143	0.0514492
NC_045512.2	1496	T	5571	0.0179501	0.0179501	0	99.9461
NC_045512.2	1497	T	5830	0	0	0.0171527	99.9828
NC_045512.2	1498	C	5830	0.0171527	99.9485	0	0.0343053
NC_045512.2	1499	T	5776	0	0.0519391	0.017313	99.9307
NC_045512.2	1500	C	5742	0	100	0	0
NC_045512.2	1501	T	5620	0	0.0177936	0	99.9822
NC_045512.2	1502	T	5718	0	0.0174886	0	99.965
NC_045512.2	1503	A	5696	99.9473	0	0.0175562	0.0351124
NC_045512.2	1504	T	5697	0	0.0351062	0	99.9649
NC_045512.2	1505	G	5801	0.0172384	0	99.9483	0
NC_045512.2	1506	T	5655	0.0176835	0	0	99.9823
NC_045512.2	1507	T	5767	0	0.0346801	0	99.9653
NC_045512.2	1508	G	5797	0	0	100	0
NC_045512.2	1509	G	5800	0	0	100	0
NC_045512.2	1510	T	5540	0	0	0	100
NC_045512.2	1511	T	5800	0	0	0.0344828	99.9655
NC_045512.2	1512	G	5764	0.0520472	0.0173491	99.9306	0
NC_045512.2	1513	C	5694	0	99.9824	0	0.0175623
NC_045512.2	1514	C	5731	0.017449	99.8779	0.0348979	0.017449
NC_045512.2	1515	A	5720	99.8951	0	0.034965	0
NC_045512.2	1516	T	5606	0	0.0356761	0	99.9286
NC_045512.2	1517	A	5538	99.5305	0	0.0361141	0.0902853
NC_045512.2	1518	A	5429	99.4106	0.202616	0.184196	0.202616
NC_045512.2	1519	C	5486	0.164054	99.6354	0.0182282	0.182282
NC_045512.2	1520	A	5371	99.8511	0.0186185	0.037237	0.0930925
NC_045512.2	1521	A	5410	99.5379	0.0924214	0.314233	0.0184843
NC_045512.2	1522	G	5582	0.0895736	0	99.8925	0.0179147
NC_045512.2	1523	T	5554	0.0720202	0.0360101	0.0360101	99.856
NC_045512.2	1524	G	5650	0.106195	0.0176991	99.8407	0.0353982
NC_045512.2	1525	T	5561	0.0899119	0.0719295	0.0539471	99.7842
NC_045512.2	1526	G	5745	0.139252	0	99.8607	0
NC_045512.2	1527	C	5577	0	99.9462	0	0.0179308
NC_045512.2	1528	C	5580	0.0358423	99.9462	0	0
NC_045512.2	1529	T	5562	0	0	0	100
NC_045512.2	1530	A	5451	99.945	0	0	0
NC_045512.2	1531	T	5538	0	0.0180571	0.0180571	99.9639
NC_045512.2	1532	T	5734	0.0523195	0	0	99.9477
NC_045512.2	1533	G	5824	0.0171703	0	99.9828	0
NC_045512.2	1534	G	5740	0.0174216	0	99.9652	0.0174216
NC_045512.2	1535	G	5730	0	0	100	0
NC_045512.2	1536	T	5187	0	0	0	100
NC_045512.2	1537	T	5843	0	0.0171145	0	99.9829
NC_045512.2	1538	C	5830	0.0171527	99.9314	0	0.0343053
NC_045512.2	1539	C	5854	0	100	0	0
NC_045512.2	1540	A	5680	99.9824	0.0176056	0	0
NC_045512.2	1541	C	5764	0.0173491	99.948	0	0.0346981
NC_045512.2	1542	G	5687	0	0.0527519	99.9297	0.017584
NC_045512.2	1543	T	5312	0.0188253	0	0	99.9812
NC_045512.2	1544	G	5650	0.0176991	0.0176991	99.9646	0
NC_045512.2	1545	C	5658	0	99.9823	0	0.0176741
NC_045512.2	1546	T	5268	0	0	0	100
NC_045512.2	1547	A	4298	99.9302	0	0	0.0697999
NC_045512.2	1548	G	5588	0	0	100	0
NC_045512.2	1549	C	5695	0.0175593	99.9473	0	0.0351185
NC_045512.2	1550	G	5719	0.0349711	0.0174856	99.9475	0
NC_045512.2	1551	C	5719	0	99.965	0	0.0349711
NC_045512.2	1552	T	5608	0	0.0356633	0	99.9643
NC_045512.2	1553	A	5662	100	0	0	0
NC_045512.2	1554	A	5457	100	0	0	0
NC_045512.2	1555	C	4612	0	100	0	0
NC_045512.2	1556	A	5765	100	0	0	0
NC_045512.2	1557	T	5568	0	0	0	100
NC_045512.2	1558	A	5750	99.9652	0	0.0173913	0.0173913
NC_045512.2	1559	G	5746	0	0	100	0
NC_045512.2	1560	G	5744	0	0	100	0
NC_045512.2	1561	T	5745	0	0	0	99.9826
NC_045512.2	1562	T	5832	0	0	0	99.9657
NC_045512.2	1563	G	5816	0	0.0171939	99.9828	0
NC_045512.2	1564	T	5861	0	0	0	99.9659
NC_045512.2	1565	A	5816	99.9312	0.0515818	0.0171939	0
NC_045512.2	1566	A	5692	100	0	0	0
NC_045512.2	1567	C	5632	0	100	0	0
NC_045512.2	1568	C	5485	0	99.9635	0	0.0364631
NC_045512.2	1569	A	5496	99.9818	0	0	0.0181951
NC_045512.2	1570	T	5497	0	0.0181917	0	99.9818
NC_045512.2	1571	A	5372	99.9628	0	0.0372301	0
NC_045512.2	1572	C	5410	0.0369686	99.9445	0	0.0184843
NC_045512.2	1573	A	5324	99.9437	0	0	0.0563486
NC_045512.2	1574	G	5430	0.0184162	0	99.9816	0
NC_045512.2	1575	G	5435	0	0	99.908	0.0183993
NC_045512.2	1576	T	5352	0	0	0.0373692	99.9626
NC_045512.2	1577	G	5462	0.0183083	0	99.9451	0
NC_045512.2	1578	T	5382	0.0371609	0.0371609	0	99.9257
NC_045512.2	1579	T	5343	0.0187161	0.0187161	0	99.9439
NC_045512.2	1580	G	5423	0.01844	0.01844	99.9262	0.03688
NC_045512.2	1581	T	5290	0.0378072	0.0567108	0.0378072	99.8677
NC_045512.2	1582	T	5317	0.0376152	0.0376152	0	99.9248
NC_045512.2	1583	G	5279	0.037886	0.037886	99.8674	0.0568289
NC_045512.2	1584	G	5266	0.0569692	0	99.9051	0.0379795
NC_045512.2	1585	A	5404	99.889	0.0185048	0.0555144	0.0370096
NC_045512.2	1586	G	5354	0.0747105	0.0560329	99.8132	0.0560329
NC_045512.2	1587	A	5162	99.9225	0.0774893	0	0
NC_045512.2	1588	A	5149	99.9806	0	0	0.0194212
NC_045512.2	1589	G	5249	0.0381025	0.0381025	99.9238	0
NC_045512.2	1590	G	5230	0	0	100	0
NC_045512.2	1591	T	5124	0	0	0.019516	99.9805
NC_045512.2	1592	T	5316	0	0	0	100
NC_045512.2	1593	C	5299	0	99.9811	0	0.0188715
NC_045512.2	1594	C	5293	0	99.9811	0	0.0188929
NC_045512.2	1595	G	5348	0.0186986	0.0186986	99.8504	0
NC_045512.2	1596	A	5216	99.9617	0	0.0191718	0
NC_045512.2	1597	A	5191	99.9422	0	0.0385282	0
NC_045512.2	1598	G	5058	0.257019	0.0197707	99.7232	0
NC_045512.2	1599	G	5133	0.0194818	0	99.9805	0
NC_045512.2	1600	T	5103	0	0.0391926	0	99.9608
NC_045512.2	1601	C	5014	0	99.9402	0.0199442	0.0199442
NC_045512.2	1602	T	5110	0	0.0195695	0	99.9804
NC_045512.2	1603	T	5295	0.0188857	0	0.0188857	99.83
NC_045512.2	1604	A	5279	99.7727	0.018943	0.113658	0.037886
NC_045512.2	1605	A	5072	99.8028	0.0788644	0.0197161	0.0985804
NC_045512.2	1606	T	5309	0.0188359	0.113016	0	99.8681
NC_045512.2	1607	G	5330	0.150094	0.0187617	99.8311	0
NC_045512.2	1608	A	5253	99.9239	0.0571102	0.0190367	0
NC_045512.2	1609	C	5355	0.0933707	99.8506	0	0.0560224
NC_045512.2	1610	A	5385	99.87	0.0185701	0.0928505	0.0185701
NC_045512.2	1611	A	5189	99.9229	0	0	0.0770861
NC_045512.2	1612	C	5251	0.038088	99.8667	0	0.076176
NC_045512.2	1613	C	5187	0.019279	99.9229	0	0.0385579
NC_045512.2	1614	T	5225	0.076555	0	0	99.9234
NC_045512.2	1615	T	5077	0.0196967	0.0393933	0	99.9409
NC_045512.2	1616	C	5203	0.0192197	99.9039	0.0192197	0.0384394
NC_045512.2	1617	T	5210	0.0191939	0.0383877	0.0191939	99.9232
NC_045512.2	1618	T	5210	0.0383877	0.0383877	0.0191939	99.904
NC_045512.2	1619	G	5139	0.116754	0.0583771	99.7665	0.0583771
NC_045512.2	1620	A	5050	99.9208	0	0.0594059	0.019802
NC_045512.2	1621	A	5091	99.9214	0.039285	0	0.039285
NC_045512.2	1622	A	5088	99.7445	0.176887	0.0589623	0.0196541
NC_045512.2	1623	T	4961	0.161258	0.0403145	0.141101	99.6573
NC_045512.2	1624	A	5003	99.8201	0.159904	0	0.019988
NC_045512.2	1625	C	4957	0	99.9193	0.0201735	0.0605205
NC_045512.2	1626	T	4977	0.0401849	0.241109	0	99.7187
NC_045512.2	1627	C	4857	0	99.9382	0	0.0617665
NC_045512.2	1628	C	4846	0	99.9381	0	0.0206356
NC_045512.2	1629	A	4959	99.9798	0	0	0
NC_045512.2	1630	A	4873	100	0	0	0
NC_045512.2	1631	A	4834	99.8138	0.165494	0.0206868	0
NC_045512.2	1632	A	4695	99.8296	0	0.170394	0
NC_045512.2	1633	A	4537	99.6914	0	0	0
NC_045512.2	1634	G	4857	0.0205888	0	99.9794	0
NC_045512.2	1635	A	4714	99.9576	0	0.0424268	0
NC_045512.2	1636	G	4852	0	0.0206101	99.9382	0
NC_045512.2	1637	A	4952	99.9394	0.0403877	0.0201939	0
NC_045512.2	1638	A	4810	99.9792	0	0	0.02079
NC_045512.2	1639	A	4892	99.9591	0	0.0408831	0
NC_045512.2	1640	G	4792	0.0208681	0	99.9791	0
NC_045512.2	1641	T	4922	0	0.182852	0	99.8171
NC_045512.2	1642	C	5028	0	99.9602	0.0198886	0.0198886
NC_045512.2	1643	A	4949	99.9798	0	0	0.0202061
NC_045512.2	1644	A	4852	99.8969	0.0412201	0.0618302	0
NC_045512.2	1645	C	4940	0	100	0	0
NC_045512.2	1646	A	4728	99.9788	0	0	0.0211506
NC_045512.2	1647	T	4738	0.021106	0.0422119	0	99.9367
NC_045512.2	1648	C	4887	0.0204625	99.8977	0.0204625	0
NC_045512.2	1649	A	4764	99.937	0.0209908	0	0
NC_045512.2	1650	A	4689	99.9573	0	0	0.0213265
NC_045512.2	1651	T	4653	0.0214915	0.0214915	0.0214915	99.9355
NC_045512.2	1652	A	4731	99.852	0	0	0.0211372
NC_045512.2	1653	T	4598	0.0652458	0.0434972	0.130492	99.739
NC_045512.2	1654	T	4725	0.10582	0.042328	0.042328	99.8095
NC_045512.2	1655	G	4701	0.10636	0.0425441	99.7447	0.0850883
NC_045512.2	1656	T	4400	0.0909091	0.159091	0	99.75
NC_045512.2	1657	T	4613	0.195101	0	0.0433557	99.7615
NC_045512.2	1658	G	4661	0.0429092	0.0643639	99.8927	0
NC_045512.2	1659	G	4706	0.0637484	0	99.8725	0.0637484
NC_045512.2	1660	T	4793	0	0.0417275	0	99.9165
NC_045512.2	1661	G	4808	0.062396	0	99.9376	0
NC_045512.2	1662	A	4765	99.8951	0.0629591	0.0419727	0
NC_045512.2	1663	C	4539	0.0440626	99.5594	0	0.352501
NC_045512.2	1664	T	4671	0	0.149861	0	99.8287
NC_045512.2	1665	T	4743	0	0	0	99.9789
NC_045512.2	1666	T	4886	0	0.0204666	0	99.9795
NC_045512.2	1667	A	4801	99.8959	0	0.062487	0
NC_045512.2	1668	A	4684	99.9146	0.0426985	0.0426985	0
NC_045512.2	1669	A	4523	99.8231	0.0884369	0.0663277	0.0221092
NC_045512.2	1670	C	4661	0.0214546	99.9142	0.0429092	0.0214546
NC_045512.2	1671	T	4604	0	0	0.0217202	99.9783
NC_045512.2	1672	T	4696	0	0	0	99.9787
NC_045512.2	1673	A	4652	99.914	0.0214961	0.0214961	0.0214961
NC_045512.2	1674	A	4445	99.865	0	0.0674916	0.0674916
NC_045512.2	1675	T	4447	0.0899483	0	0	99.9101
NC_045512.2	1676	G	4375	0	0.0228571	99.9543	0
NC_045512.2	1677	A	4221	99.9526	0.0473821	0	0
NC_045512.2	1678	A	4216	99.9526	0	0.0474383	0
NC_045512.2	1679	G	4260	0.0469484	0.0234742	99.9061	0.0234742
NC_045512.2	1680	A	4346	99.977	0	0	0.0230097
NC_045512.2	1681	G	4240	0	0	100	0
NC_045512.2	1682	A	4295	99.9767	0	0.0232829	0
NC_045512.2	1683	T	4277	0	0.116904	0	99.8831
NC_045512.2	1684	C	4279	0	99.9766	0	0.0233699
NC_045512.2	1685	G	4189	0.143232	0	99.8568	0
NC_045512.2	1686	C	4199	0	99.9524	0	0.0476304
NC_045512.2	1687	C	4179	0	99.9521	0	0
NC_045512.2	1688	A	4227	100	0	0	0
NC_045512.2	1689	T	4103	0.0243724	0	0	99.9756
NC_045512.2	1690	T	4240	0.0471698	0	0.0235849	99.9292
NC_045512.2	1691	A	4246	99.6938	0	0.0471032	0
NC_045512.2	1692	T	4210	0.118765	0.0950119	0.023753	99.7625
NC_045512.2	1693	T	4329	0.0924001	0.0693001	0.0231	99.8152
NC_045512.2	1694	T	4448	0.134892	0.022482	0.022482	99.8201
NC_045512.2	1695	T	4434	0.022553	0.045106	0.090212	99.8196
NC_045512.2	1696	G	4407	0.0907647	0.0226912	99.7504	0.136147
NC_045512.2	1697	G	4350	0.114943	0.0229885	99.8161	0.045977
NC_045512.2	1698	C	4523	0.0663277	99.8895	0.0442184	0
NC_045512.2	1699	A	4465	99.9328	0.0223964	0.0447928	0
NC_045512.2	1700	T	4434	0	0.135318	0	99.8647
NC_045512.2	1701	C	4516	0	99.9336	0	0.0221435
NC_045512.2	1702	T	4361	0.0229305	0.0917221	0.0229305	99.8624
NC_045512.2	1703	T	4651	0	0.0430015	0.0215008	99.9355
NC_045512.2	1704	T	4651	0.0430015	0	0.0430015	99.914
NC_045512.2	1705	T	4615	0.0433369	0.0216685	0.0216685	99.9133
NC_045512.2	1706	T	4640	0.0862069	0.107759	0	99.7845
NC_045512.2	1707	C	4589	0.0435825	99.7821	0.0653737	0.108956
NC_045512.2	1708	T	4636	0.0862813	0	0	99.9137
NC_045512.2	1709	G	4573	0.043735	0.0874699	99.8688	0
NC_045512.2	1710	C	4511	0	99.9557	0.022168	0.022168
NC_045512.2	1711	T	4435	0	0	0.0450958	99.9549
NC_045512.2	1712	T	4612	0.0650477	0	0	99.935
NC_045512.2	1713	C	4570	0	99.9562	0.0218818	0.0218818
NC_045512.2	1714	C	4584	0.021815	99.8691	0.021815	0.08726
NC_045512.2	1715	A	4476	100	0	0	0
NC_045512.2	1716	C	4560	0	99.9561	0	0.0438596
NC_045512.2	1717	A	4232	99.9527	0.0236295	0	0.0236295
NC_045512.2	1718	A	4248	99.9294	0	0.047081	0.0235405
NC_045512.2	1719	G	4378	0	0	100	0
NC_045512.2	1720	T	4546	0.0219974	0	0	99.956
NC_045512.2	1721	G	4471	0.0223664	0	99.9776	0
NC_045512.2	1722	C	4438	0	99.9324	0	0.0450653
NC_045512.2	1723	T	4585	0.0218103	0.0654308	0	99.9128
NC_045512.2	1724	T	4221	0	0.0236911	0	99.9763
NC_045512.2	1725	T	4238	0	0	0	100
NC_045512.2	1726	T	4596	0.0217581	0.0217581	0	99.9565
NC_045512.2	1727	G	4660	0	0.0214592	99.9571	0
NC_045512.2	1728	T	4640	0.0215517	0	0	99.9784
NC_045512.2	1729	G	4537	0	0	100	0
NC_045512.2	1730	G	4555	0	0	99.9561	0.0439078
NC_045512.2	1731	A	4629	99.9352	0.0216029	0.0216029	0.0216029
NC_045512.2	1732	A	4489	100	0	0	0
NC_045512.2	1733	A	4442	99.9775	0	0.0225124	0
NC_045512.2	1734	C	4279	0	100	0	0
NC_045512.2	1735	T	4350	0	0.0229885	0	99.977
NC_045512.2	1736	G	4510	0.0221729	0	99.9335	0
NC_045512.2	1737	T	4164	0.0240154	0	0	99.976
NC_045512.2	1738	G	4452	0.0673854	0.0224618	99.8652	0
NC_045512.2	1739	A	4216	99.8102	0.0948767	0.0474383	0.0474383
NC_045512.2	1740	A	4019	99.8756	0.0995272	0	0.0248818
NC_045512.2	1741	A	3966	99.9244	0	0.0504286	0.0252143
NC_045512.2	1742	G	4272	0.0234082	0	99.9766	0
NC_045512.2	1743	G	4270	0.0234192	0	99.9063	0.0468384
NC_045512.2	1744	T	3842	0	0	0	100
NC_045512.2	1745	T	3809	0	0	0	100
NC_045512.2	1746	T	4189	0.023872	0	0	99.9761
NC_045512.2	1747	G	4246	0.0235516	0	99.9058	0.0706547
NC_045512.2	1748	G	4297	0	0	99.9535	0.0465441
NC_045512.2	1749	A	4412	100	0	0	0
NC_045512.2	1750	T	4047	0	0	0	100
NC_045512.2	1751	T	4265	0	0	0	99.9766
NC_045512.2	1752	A	4337	99.9539	0	0	0.0461148
NC_045512.2	1753	T	4321	0	0	0	100
NC_045512.2	1754	A	4387	99.9772	0	0	0
NC_045512.2	1755	A	4267	99.9531	0	0	0.0468713
NC_045512.2	1756	A	4167	99.976	0	0	0.0239981
NC_045512.2	1757	G	4006	0	0.0249626	99.975	0
NC_045512.2	1758	C	4146	0	99.9518	0.0241196	0.0241196
NC_045512.2	1759	A	4262	99.9765	0	0.0234632	0
NC_045512.2	1760	T	4258	0	0	0	100
NC_045512.2	1761	T	4294	0	0	0	100
NC_045512.2	1762	C	4391	0	100	0	0
NC_045512.2	1763	A	4514	100	0	0	0
NC_045512.2	1764	A	4417	99.9774	0.0226398	0	0
NC_045512.2	1765	A	3987	99.9749	0.0250815	0	0
NC_045512.2	1766	C	4393	0.045527	99.9545	0	0
NC_045512.2	1767	A	4412	100	0	0	0
NC_045512.2	1768	A	4333	99.9769	0	0	0.0230787
NC_045512.2	1769	A	4333	99.9308	0	0	0.0230787
NC_045512.2	1770	T	4180	0	0.0239234	0	99.9761
NC_045512.2	1771	T	4319	0.0231535	0	0.0231535	99.9074
NC_045512.2	1772	G	4362	0.0687758	0	99.8854	0.0458505
NC_045512.2	1773	T	4411	0.0906824	0.0226706	0	99.8866
NC_045512.2	1774	T	4423	0.0226091	0.0226091	0.0226091	99.9322
NC_045512.2	1775	G	4462	0.0896459	0.0224115	99.8655	0.0224115
NC_045512.2	1776	A	4378	99.8858	0.0228415	0	0.0913659
NC_045512.2	1777	A	4459	99.9551	0.0224266	0	0.0224266
NC_045512.2	1778	T	4472	0.0447227	0.0223614	0.0223614	99.9106
NC_045512.2	1779	C	4305	0	99.9535	0.0232288	0.0232288
NC_045512.2	1780	C	4230	0.070922	99.8818	0.0236407	0
NC_045512.2	1781	T	4330	0	0.138568	0.0461894	99.8152
NC_045512.2	1782	G	4443	0	0	99.9775	0.0225073
NC_045512.2	1783	T	4380	0.0456621	0.0456621	0	99.9087
NC_045512.2	1784	G	4123	0.0242542	0.0242542	99.9515	0
NC_045512.2	1785	G	4165	0	0.0240096	99.904	0
NC_045512.2	1786	T	4334	0.0230734	0.0230734	0	99.9308
NC_045512.2	1787	A	4337	99.9769	0	0	0.0230574
NC_045512.2	1788	A	4329	99.9769	0	0	0.0231
NC_045512.2	1789	T	4372	0.114364	0	0	99.8856
NC_045512.2	1790	T	4354	0.0229674	0	0.0229674	99.9311
NC_045512.2	1791	T	4289	0	0.0466309	0.0233155	99.9301
NC_045512.2	1792	T	4366	0.0687128	0	0.0687128	99.8397
NC_045512.2	1793	A	4348	99.747	0.0919963	0.114995	0.0459982
NC_045512.2	1794	A	4158	99.9519	0	0.0481	0
NC_045512.2	1795	A	3988	99.7994	0.0250752	0.150451	0.0250752
NC_045512.2	1796	G	4219	0	0.0237023	99.9763	0
NC_045512.2	1797	T	4388	0	0.0227894	0	99.9772
NC_045512.2	1798	T	4364	0	0	0	100
NC_045512.2	1799	A	4411	99.932	0	0.0226706	0.0453412
NC_045512.2	1800	C	4356	0	99.977	0	0.0229568
NC_045512.2	1801	A	4488	100	0	0	0
NC_045512.2	1802	A	4425	99.9774	0.0225989	0	0
NC_045512.2	1803	A	4200	99.9762	0	0	0.0238095
NC_045512.2	1804	A	4214	99.9525	0	0.0474608	0
NC_045512.2	1805	G	4390	0.0455581	0.0455581	99.9089	0
NC_045512.2	1806	G	4547	0.043985	0.043985	99.6921	0
NC_045512.2	1807	A	4691	99.8721	0.0639522	0.0639522	0
NC_045512.2	1808	A	4482	99.9777	0	0	0.0223115
NC_045512.2	1809	A	4416	99.9547	0	0.0452899	0
NC_045512.2	1810	A	4268	99.9297	0	0.0468604	0.0234302
NC_045512.2	1811	G	4595	0	0.0652884	99.9347	0
NC_045512.2	1812	C	4619	0.0216497	99.9784	0	0
NC_045512.2	1813	T	4847	0.144419	0	0	99.3604
NC_045512.2	1814	A	4898	99.9796	0	0	0
NC_045512.2	1815	A	4980	99.8193	0.0200803	0.060241	0.100402
NC_045512.2	1816	A	4950	99.899	0.020202	0.020202	0.0606061
NC_045512.2	1817	A	4896	99.7958	0.142974	0.0408497	0.0204248
NC_045512.2	1818	A	4713	99.9576	0.0424358	0	0
NC_045512.2	1819	A	4697	98.3607	0.0212902	0.0425804	0.0212902
NC_045512.2	1820	G	4897	0.0204207	0.0204207	99.9387	0.0204207
NC_045512.2	1821	G	4837	0.020674	0	99.9793	0
NC_045512.2	1822	T	4953	0	0.0201898	0	99.9798
NC_045512.2	1823	G	5015	0.0199402	0	99.9801	0
NC_045512.2	1824	C	4762	0.0209996	99.937	0	0.0419992
NC_045512.2	1825	C	4820	0.0207469	99.9585	0	0.0207469
NC_045512.2	1826	T	4958	0	0.0201694	0	99.9597
NC_045512.2	1827	G	5059	0.0197668	0.0395335	99.9407	0
NC_045512.2	1828	G	5111	0	0	99.9609	0.0195656
NC_045512.2	1829	A	5069	99.8619	0	0	0.0197278
NC_045512.2	1830	A	4477	99.9777	0.0223364	0	0
NC_045512.2	1831	T	4923	0.0203128	0	0	99.9594
NC_045512.2	1832	A	5010	99.98	0	0	0
NC_045512.2	1833	T	4979	0.0200844	0.0602531	0	99.9197
NC_045512.2	1834	T	5087	0.019658	0	0	99.9214
NC_045512.2	1835	G	4999	0.060012	0.040008	99.88	0.020004
NC_045512.2	1836	G	4940	0.0404858	0	99.9595	0
NC_045512.2	1837	T	4982	0.0200723	0.0200723	0	99.9599
NC_045512.2	1838	G	5003	0.039976	0.019988	99.92	0.019988
NC_045512.2	1839	A	4963	99.9396	0	0.0201491	0.0402982
NC_045512.2	1840	A	4917	99.939	0	0.0610128	0
NC_045512.2	1841	C	5040	0.0198413	99.9405	0	0.0198413
NC_045512.2	1842	A	5000	99.94	0	0	0.04
NC_045512.2	1843	G	4905	0.0611621	0.0407747	99.8573	0.0407747
NC_045512.2	1844	A	4878	99.959	0.0205002	0	0.0205002
NC_045512.2	1845	A	4776	99.9581	0.020938	0.020938	0
NC_045512.2	1846	A	4839	99.9793	0.0206654	0	0
NC_045512.2	1847	T	4848	0.0206271	0.0206271	0	99.9587
NC_045512.2	1848	C	4871	0	99.9589	0.0205297	0
NC_045512.2	1849	A	4859	99.9794	0	0.0205804	0
NC_045512.2	1850	A	4710	99.9151	0	0.0424628	0.0424628
NC_045512.2	1851	T	4677	0.0855249	0.0641437	0	99.829
NC_045512.2	1852	A	4712	99.8939	0.0848896	0.0212224	0
NC_045512.2	1853	C	4791	0.0417449	99.8121	0.0626174	0.0834899
NC_045512.2	1854	T	4784	0.020903	0.041806	0.041806	99.8955
NC_045512.2	1855	G	4726	0.253915	0.0846382	99.4922	0.148117
NC_045512.2	1856	A	4681	99.5941	0.170904	0.192267	0.0427259
NC_045512.2	1857	G	4615	0.108342	0.151679	99.675	0.0650054
NC_045512.2	1858	T	4611	0.173498	0.108436	0	99.7181
NC_045512.2	1859	C	4594	0.108838	99.7606	0.043535	0.0870701
NC_045512.2	1860	C	4574	0.0655881	99.9125	0	0.0218627
NC_045512.2	1861	T	4549	0	0.0879314	0	99.9121
NC_045512.2	1862	C	4611	0	99.8699	0	0.0650618
NC_045512.2	1863	T	4555	0.0439078	0.0219539	0.0439078	99.8683
NC_045512.2	1864	T	4482	0.0223115	0	0	99.9777
NC_045512.2	1865	T	4582	0	0.0436491	0	99.9564
NC_045512.2	1866	A	4558	99.7806	0	0.0658183	0.0658183
NC_045512.2	1867	T	4598	0	0	0	100
NC_045512.2	1868	G	4502	0.0444247	0	99.9556	0
NC_045512.2	1869	C	4464	0	99.9104	0	0.0896057
NC_045512.2	1870	A	4568	99.9124	0	0	0.0656743
NC_045512.2	1871	T	4487	0	0	0	100
NC_045512.2	1872	T	4014	0	0.0249128	0	99.9751
NC_045512.2	1873	T	4602	0	0	0	100
NC_045512.2	1874	G	4584	0.04363	0.021815	99.9346	0
NC_045512.2	1875	C	4586	0	99.9782	0	0.0218055
NC_045512.2	1876	A	4719	100	0	0	0
NC_045512.2	1877	T	4757	0.0210217	0.0210217	0	99.958
NC_045512.2	1878	C	4707	0.021245	99.8725	0.0424899	0.0424899
NC_045512.2	1879	A	4634	99.9568	0	0.0215796	0.0215796
NC_045512.2	1880	G	4730	0.0211416	0	99.9789	0
NC_045512.2	1881	A	4716	100	0	0	0
NC_045512.2	1882	G	4783	0.0209074	0.0209074	99.9582	0
NC_045512.2	1883	G	4752	0	0.0210438	99.979	0
NC_045512.2	1884	C	4807	0.020803	99.9584	0.020803	0
NC_045512.2	1885	T	4893	0	0	0	100
NC_045512.2	1886	G	4842	0.0619579	0.0826105	99.8554	0
NC_045512.2	1887	C	4841	0	99.9587	0	0.0413138
NC_045512.2	1888	T	4968	0	0.0201288	0	99.9799
NC_045512.2	1889	C	4901	0.020404	99.9592	0	0.020404
NC_045512.2	1890	G	4949	0	0	99.9798	0.0202061
NC_045512.2	1891	T	4817	0	0.0207598	0	99.9792
NC_045512.2	1892	G	4933	0.0202716	0	99.9797	0
NC_045512.2	1893	T	4696	0	0.0425894	0	99.9574
NC_045512.2	1894	T	4810	0.02079	0	0	99.9584
NC_045512.2	1895	G	4845	0	0	99.9794	0.0206398
NC_045512.2	1896	T	4872	0	0.0205255	0	99.9795
NC_045512.2	1897	A	4775	99.9791	0	0	0.0209424
NC_045512.2	1898	C	4753	0.0210393	99.9369	0	0.0420787
NC_045512.2	1899	G	4747	0.0421319	0.0210659	99.9157	0.0210659
NC_045512.2	1900	A	4631	99.9568	0	0.0215936	0.0215936
NC_045512.2	1901	T	4757	0	0.0840866	0	99.9159
NC_045512.2	1902	C	4817	0	99.9792	0.0207598	0
NC_045512.2	1903	A	4809	99.9376	0	0.062383	0
NC_045512.2	1904	A	4739	99.9367	0.0211015	0.0211015	0
NC_045512.2	1905	T	4747	0	0	0.0210659	99.9789
NC_045512.2	1906	T	4687	0.0213356	0.0213356	0	99.9573
NC_045512.2	1907	T	4784	0.020903	0.020903	0.125418	99.8328
NC_045512.2	1908	T	4850	0.0412371	0	0	99.9175
NC_045512.2	1909	C	4863	0	99.8972	0.0205634	0.0822538
NC_045512.2	1910	T	4806	0	0.0416146	0	99.9168
NC_045512.2	1911	C	4698	0.0212857	99.9149	0.0212857	0.0425713
NC_045512.2	1912	C	4724	0.0211685	99.9788	0	0
NC_045512.2	1913	C	4759	0	99.958	0.0210128	0.0210128
NC_045512.2	1914	G	4755	0.147213	0.0210305	99.7687	0.0630915
NC_045512.2	1915	C	4833	0.0413822	99.8759	0	0.0827643
NC_045512.2	1916	A	4825	99.9378	0.0207254	0.0207254	0.0207254
NC_045512.2	1917	C	4786	0.0208943	99.9164	0	0.0626828
NC_045512.2	1918	T	4679	0	0.0854884	0	99.9145
NC_045512.2	1919	C	4784	0	99.9791	0	0.020903
NC_045512.2	1920	T	4721	0.021182	0.0635459	0	99.8941
NC_045512.2	1921	T	4732	0	0.0211327	0	99.9577
NC_045512.2	1922	G	4763	0.0419903	0.0419903	99.874	0.0419903
NC_045512.2	1923	A	4731	99.8309	0.0634115	0.0211372	0.0845487
NC_045512.2	1924	A	4706	99.9363	0.0212495	0.0212495	0.0212495
NC_045512.2	1925	A	4678	99.829	0.106883	0	0.06413
NC_045512.2	1926	C	4674	0.021395	99.9144	0	0.0641849
NC_045512.2	1927	T	4607	0	0	0	100
NC_045512.2	1928	G	4596	0.0435161	0	99.9347	0
NC_045512.2	1929	C	4592	0	99.9782	0	0.021777
NC_045512.2	1930	T	4528	0	0.0220848	0	99.9779
NC_045512.2	1931	C	4671	0.0214087	99.9786	0	0
NC_045512.2	1932	A	4716	99.9788	0.0212044	0	0
NC_045512.2	1933	A	4605	99.9783	0	0.0217155	0
NC_045512.2	1934	A	4590	99.9564	0	0.0217865	0.0217865
NC_045512.2	1935	A	4588	99.8474	0	0.043592	0.065388
NC_045512.2	1936	T	4463	0.0448129	0.0224065	0	99.9328
NC_045512.2	1937	T	4647	0.0645578	0.107596	0	99.8278
NC_045512.2	1938	C	4575	0.0218579	99.8689	0	0.10929
NC_045512.2	1939	T	4641	0	0	0.0215471	99.9785
NC_045512.2	1940	G	4617	0	0	99.9783	0
NC_045512.2	1941	T	4425	0	0	0	100
NC_045512.2	1942	G	4575	0	0	99.9781	0.0218579
NC_045512.2	1943	C	4473	0	99.8882	0	0.111782
NC_045512.2	1944	G	4573	0	0.043735	99.9344	0.0218675
NC_045512.2	1945	T	4449	0	0.0899078	0	99.9101
NC_045512.2	1946	G	4652	0.0214961	0.0214961	99.914	0
NC_045512.2	1947	T	4494	0.0222519	0	0	99.9777
NC_045512.2	1948	T	4456	0.0224417	0	0.0224417	99.9551
NC_045512.2	1949	T	4591	0.0217817	0.0217817	0.0217817	99.9129
NC_045512.2	1950	T	4632	0.129534	0.0215889	0.0215889	99.8057
NC_045512.2	1951	A	4544	99.912	0	0	0.0880282
NC_045512.2	1952	C	4549	0.0439657	99.8681	0	0.0659486
NC_045512.2	1953	A	4587	99.9128	0.0218007	0	0.0654022
NC_045512.2	1954	G	4518	0.0221337	0.0221337	99.8893	0.0664011
NC_045512.2	1955	A	4405	100	0	0	0
NC_045512.2	1956	A	4416	99.9321	0	0.0452899	0.0226449
NC_045512.2	1957	G	4440	0	0	99.955	0.045045
NC_045512.2	1958	G	4443	0.0675219	0	99.9325	0
NC_045512.2	1959	C	4514	0.0443066	99.9335	0	0.0221533
NC_045512.2	1960	C	4474	0.0223514	99.9553	0	0.0223514
NC_045512.2	1961	G	4432	0.0225632	0.0451264	99.9323	0
NC_045512.2	1962	C	4378	0	99.9772	0	0
NC_045512.2	1963	T	4214	0	0	0	100
NC_045512.2	1964	A	4067	99.9508	0	0	0
NC_045512.2	1965	T	4120	0.0970874	0	0.0485437	99.8544
NC_045512.2	1966	A	4120	99.8544	0.0242718	0	0.121359
NC_045512.2	1967	A	4104	99.7807	0.0243665	0.0487329	0.146199
NC_045512.2	1968	C	4303	0.0232396	99.6746	0.0929584	0.0697188
NC_045512.2	1969	A	4180	99.8565	0.0717703	0.0478469	0.0239234
NC_045512.2	1970	A	3955	99.823	0.0505689	0.0758534	0.0505689
NC_045512.2	1971	T	4108	0.170399	0	0	99.8053
NC_045512.2	1972	A	4254	99.859	0.117536	0.0235073	0
NC_045512.2	1973	C	4259	0	100	0	0
NC_045512.2	1974	T	4113	0.145879	0.0243132	0	99.8298
NC_045512.2	1975	A	4002	99.8751	0	0.049975	0.0749625
NC_045512.2	1976	G	4040	0	0	100	0
NC_045512.2	1977	A	3990	100	0	0	0
NC_045512.2	1978	T	4075	0	0.0490798	0.0245399	99.9264
NC_045512.2	1979	G	4078	0	0	100	0
NC_045512.2	1980	G	4221	0	0	99.9763	0.0236911
NC_045512.2	1981	A	4334	100	0	0	0
NC_045512.2	1982	A	3904	99.9744	0.0256148	0	0
NC_045512.2	1983	T	4099	0.0243962	0	0	99.9756
NC_045512.2	1984	T	4203	0	0.0475851	0	99.9524
NC_045512.2	1985	T	4360	0	0.0458716	0	99.9312
NC_045512.2	1986	C	4346	0	99.8619	0.115048	0.0230097
NC_045512.2	1987	A	4336	99.8155	0.138376	0.0230627	0.0230627
NC_045512.2	1988	C	4344	0.161142	99.8389	0	0
NC_045512.2	1989	A	4224	99.6449	0.0710227	0.142045	0.142045
NC_045512.2	1990	G	4176	0.0239464	0.0478927	99.8563	0.0718391
NC_045512.2	1991	T	4140	0	0.0483092	0.0241546	99.9275
NC_045512.2	1992	A	4125	99.9273	0	0.0484848	0.0242424
NC_045512.2	1993	T	4146	0.0241196	0.0241196	0.0241196	99.9276
NC_045512.2	1994	T	4213	0	0.0474721	0.0237361	99.9288
NC_045512.2	1995	C	4218	0.11854	99.834	0	0.0474158
NC_045512.2	1996	A	4232	99.9055	0.0708885	0	0.0236295
NC_045512.2	1997	C	4298	0	99.9535	0	0.0465333
NC_045512.2	1998	T	4218	0	0.0237079	0	99.9763
NC_045512.2	1999	G	4285	0	0	99.9533	0.0233372
[truncated: 27,904 more rows]
