# Supplementary material for: Viral N protein hijacks deaminase-containing RNA granules to enhance SARS-CoV-2 mutagenesis
Source: EMBO J. 2024 Nov 20;43(24):6444–68. doi: 10.1038/s44318-024-00314-y (PMC11649915; doi:10.1038/s44318-024-00314-y)
Supplement: Supplementary file 4 — Data Set EV2 [file 44318_2024_314_MOESM4_ESM.xlsx]

## Sheet: Legend
DATASET	Description
Dataset EV2	SNVs information of individuals from the SARS-CoV-2 virus using N protein-based genetic complementation system after one and six passages

## Sheet: SARS-CoV-2 P1-1
CHR	POS	REF	READS	A	C	G	T
NC_045512.2	1	A	5	100	0	0	0
NC_045512.2	2	T	17	0	0	0	100
NC_045512.2	3	T	27	0	7.40741	0	92.5926
NC_045512.2	4	A	43	76.7442	2.32558	4.65116	16.2791
NC_045512.2	5	A	79	97.4684	2.53165	0	0
NC_045512.2	6	A	93	95.6989	1.07527	0	3.22581
NC_045512.2	7	G	97	2.06186	2.06186	90.7216	5.15464
NC_045512.2	8	G	142	4.22535	0	95.0704	0.704225
NC_045512.2	9	T	176	0	0	1.13636	98.8636
NC_045512.2	10	T	214	1.86916	0.46729	2.33645	95.3271
NC_045512.2	11	T	278	0.719424	0.719424	0	98.5612
NC_045512.2	12	A	548	98.1752	0	0	1.82482
NC_045512.2	13	T	787	0	0	0	100
NC_045512.2	14	A	1103	100	0	0	0
NC_045512.2	15	C	1439	0	100	0	0
NC_045512.2	16	C	2432	0.0822368	99.7533	0	0.164474
NC_045512.2	17	T	4176	0.0239464	0	0	99.9761
NC_045512.2	18	T	4659	0	0	0	100
NC_045512.2	19	C	5835	0	100	0	0
NC_045512.2	20	C	6300	0	100	0	0
NC_045512.2	21	C	7465	0	100	0	0
NC_045512.2	22	A	8617	99.9652	0	0.0348149	0
NC_045512.2	23	G	8838	0	0	100	0
NC_045512.2	24	G	9463	0.0422699	0.0105675	99.9366	0.0105675
NC_045512.2	25	T	12544	0	0.0159439	0	99.9841
NC_045512.2	26	A	15195	99.9737	0	0	0.0263244
NC_045512.2	27	A	15112	100	0	0	0
NC_045512.2	28	C	16509	0	99.9637	0	0.0363438
NC_045512.2	29	A	32611	99.9816	0	0.0122658	0.0061329
NC_045512.2	30	A	42254	99.9953	0	0.00473328	0
NC_045512.2	31	A	42646	99.9977	0.00234489	0	0
NC_045512.2	32	C	44106	0.00906906	99.9841	0	0.0068018
NC_045512.2	33	C	47284	0.00422976	99.9767	0	0.0190339
NC_045512.2	34	A	53142	99.9944	0.00188175	0.0037635	0
NC_045512.2	35	A	54570	99.9872	0.00549753	0.00733003	0
NC_045512.2	36	C	57968	0.0103505	99.2375	0.00690036	0.745239
NC_045512.2	37	C	64026	0	99.9828	0	0.0171805
NC_045512.2	38	A	64737	99.9907	0	0.00463414	0.00463414
NC_045512.2	39	A	65114	99.9939	0.00307154	0.00307154	0
NC_045512.2	40	C	66094	0.00605199	99.9713	0	0.0226949
NC_045512.2	41	T	67648	0.0177389	0.0118259	0.00147824	99.969
NC_045512.2	42	T	66987	0.00447848	0.0223924	0	99.9731
NC_045512.2	43	T	68698	0.00727823	0.00582259	0	99.9869
NC_045512.2	44	C	69351	0.00144194	99.9697	0	0.0288388
NC_045512.2	45	G	69165	0.00722909	0	99.9884	0.00433745
NC_045512.2	46	A	69287	99.987	0.00865963	0.00144327	0.00288654
NC_045512.2	47	T	69263	0.00288754	0.0231004	0.00288754	99.9711
NC_045512.2	48	C	68905	0.00435382	99.9855	0.00290255	0.00725637
NC_045512.2	49	T	68723	0.00582047	0.0218268	0	99.9724
NC_045512.2	50	C	69429	0.00144032	99.9856	0.00144032	0.0100822
NC_045512.2	51	T	64088	0.00624142	0.0171639	0.0109225	99.9641
NC_045512.2	52	T	69144	0	0.0144626	0.00578503	99.9769
NC_045512.2	53	G	71817	0	0.00835457	99.9916	0
NC_045512.2	54	T	72225	0.00276912	0.0207684	0	99.9765
NC_045512.2	55	A	72812	99.9876	0	0.0096138	0.0027468
NC_045512.2	56	G	71129	0.00421769	0	99.9873	0.00843538
NC_045512.2	57	A	73108	99.9973	0	0.00273568	0
NC_045512.2	58	T	73151	0.00273407	0.0259737	0.00410111	99.9672
NC_045512.2	59	C	73502	0.00272101	99.9946	0	0.00272101
NC_045512.2	60	T	73573	0.00135919	0.0190287	0	99.9796
NC_045512.2	61	G	73531	0.00679985	0.00679985	99.9782	0.00543988
NC_045512.2	62	T	72682	0.00137586	0.00687928	0	99.989
NC_045512.2	63	T	73926	0.00405811	0.00676352	0.00405811	99.9851
NC_045512.2	64	C	74394	0	99.9839	0.00134419	0.0147861
NC_045512.2	65	T	75009	0.00266635	0.00399952	0.00133317	99.992
NC_045512.2	66	C	52163	0.00766827	99.977	0	0.0153365
NC_045512.2	67	T	52169	0.00575054	0.00383369	0	99.977
NC_045512.2	68	A	51555	99.9884	0.00969838	0.00193968	0
NC_045512.2	69	A	52245	99.9866	0.00382812	0.00765624	0.00191406
NC_045512.2	70	A	50296	99.9781	0.00994115	0.00795292	0.00397646
NC_045512.2	71	C	52559	0.0684945	99.8288	0.0171236	0.0856181
NC_045512.2	72	G	52518	0.0647397	0.00761644	99.9181	0.00952055
NC_045512.2	73	A	52126	99.977	0.00767371	0.0115106	0.00383686
NC_045512.2	74	A	52322	99.8777	0.108941	0.0114675	0.00191124
NC_045512.2	75	C	51096	0.0097855	99.3131	0.0058713	0.659543
NC_045512.2	76	T	52287	0.229503	0.0229503	0.00382504	99.7418
NC_045512.2	77	T	51797	0.0714327	0.0193061	0.00579184	99.9035
NC_045512.2	78	T	54476	3.79617	0.0991262	0.269844	95.7798
NC_045512.2	79	A	55752	96.3087	0.0107619	0.00717463	3.67341
NC_045512.2	80	A	54966	96.103	0.0291089	3.71139	0.15646
NC_045512.2	81	A	54619	96.1717	0.00366173	0.131822	3.69285
NC_045512.2	82	A	55573	99.883	0.0377881	0	0.0791751
NC_045512.2	83	T	56169	0.0765547	3.72091	0	96.2025
NC_045512.2	84	C	53448	0.108517	99.8054	0.00187098	0.0673552
NC_045512.2	85	T	53825	0.014863	0.014863	0.109614	99.8607
NC_045512.2	86	G	53617	0.0596826	0.00746032	99.9329	0
NC_045512.2	87	T	53550	0.00373483	0.00373483	0.0504202	99.9421
NC_045512.2	88	G	54503	0.00183476	0.00917381	99.989	0
NC_045512.2	89	T	54146	0.00369372	0.0110812	0	99.9852
NC_045512.2	90	G	54502	0.00917398	0	99.9853	0.00550439
NC_045512.2	91	G	53971	0.00555854	0.0129699	99.9815	0
NC_045512.2	92	C	55185	0.00543626	99.9837	0.00181209	0.00724835
NC_045512.2	93	T	56634	0.00176572	0.0158915	0	99.9823
NC_045512.2	94	G	56386	0.00532047	0	99.9929	0.00177349
NC_045512.2	95	T	56381	0.00354729	0.0159628	0.00177365	99.9787
NC_045512.2	96	C	57053	0.0122693	99.9825	0	0.00525827
NC_045512.2	97	A	56859	99.9842	0	0.00527621	0.0105524
NC_045512.2	98	C	57219	0.00174767	99.9948	0	0.00349534
NC_045512.2	99	T	56414	0.00177261	0.00177261	0	99.9965
NC_045512.2	100	C	58121	0.0034411	99.9776	0.00172055	0.0172055
NC_045512.2	101	G	56946	0.0035121	0.0035121	99.9807	0.0122923
NC_045512.2	102	G	57348	0.0191811	0	99.9756	0.00523122
NC_045512.2	103	C	58260	0.00171644	99.9914	0.00343289	0.00343289
NC_045512.2	104	T	57492	0.00173937	0.0121756	0.0104362	99.9756
NC_045512.2	105	G	58006	0.0275834	0.00172396	99.9276	0.043099
NC_045512.2	106	C	58289	0.00686236	99.9674	0	0.0257338
NC_045512.2	107	A	57881	99.9793	0	0.0138215	0.00691073
NC_045512.2	108	T	58299	0.00514589	0.0308753	0.0017153	99.9623
NC_045512.2	109	G	58766	0	0.00340333	99.9915	0.00510499
NC_045512.2	110	C	58572	0.0034146	99.9863	0	0.0017073
NC_045512.2	111	T	43749	0.0114288	0.0114288	0.00457153	99.9726
NC_045512.2	112	T	51829	0.00771769	0.0115765	0.00771769	99.973
NC_045512.2	113	A	48236	99.9772	0	0.00829256	0.014512
NC_045512.2	114	G	59089	0.00507709	0.00507709	99.9882	0.00169236
NC_045512.2	115	T	59121	0.0118401	0.0169145	0.00507434	99.9662
NC_045512.2	116	G	59489	0.0117669	0.00168098	99.9815	0.00336197
NC_045512.2	117	C	59512	0.00336067	99.9849	0.00168033	0.010082
NC_045512.2	118	A	60003	99.9967	0	0	0.00333317
NC_045512.2	119	C	60348	0	99.9867	0.00165706	0.0115994
NC_045512.2	120	T	60119	0.0049901	0.0049901	0.00166337	99.9884
NC_045512.2	121	C	60683	0	99.9918	0.00164791	0.00659163
NC_045512.2	122	A	58391	99.9777	0	0.00513778	0.0171259
NC_045512.2	123	C	60547	0.00330322	99.9405	0	0.0561547
NC_045512.2	124	G	58798	0.0170074	0	99.9796	0.00340148
NC_045512.2	125	C	60526	0.00330437	99.9868	0	0.0099131
NC_045512.2	126	A	60275	99.9834	0.00331813	0.00995438	0.00331813
NC_045512.2	127	G	60442	0.00496344	0.00496344	99.9884	0.00165448
NC_045512.2	128	T	59648	0.0016765	0.00670601	0.0016765	99.9899
NC_045512.2	129	A	56925	99.9754	0.00351339	0.0105402	0.0017567
NC_045512.2	130	T	59109	0	0.00845895	0	99.9915
NC_045512.2	131	A	58462	99.9743	0	0.0119736	0.00171051
NC_045512.2	132	A	59333	100	0	0	0
NC_045512.2	133	T	58306	0.0137207	0.00686036	0.00171509	99.976
NC_045512.2	134	T	60414	0.00496574	0.00827623	0.00165525	99.9702
NC_045512.2	135	A	59505	99.9832	0.00504159	0.00168053	0.00672212
NC_045512.2	136	A	60009	99.985	0.00166642	0.00666567	0.00333283
NC_045512.2	137	T	60450	0.00330852	0.00661704	0.00165426	99.9884
NC_045512.2	138	A	59780	99.995	0	0.0016728	0
NC_045512.2	139	A	60312	99.9851	0	0.0149224	0
NC_045512.2	140	C	58773	0.00850731	99.9864	0.00170146	0.00340292
NC_045512.2	141	T	58786	0.00340217	0.0153098	0.00510326	99.9711
NC_045512.2	142	A	57923	99.9931	0	0.00172643	0.00517929
NC_045512.2	143	A	61769	99.9984	0	0	0.00161894
NC_045512.2	144	T	61281	0.00652731	0.0114228	0.00815914	99.9739
NC_045512.2	145	T	62017	0.00806231	0.0112872	0.00161246	99.979
NC_045512.2	146	A	63725	99.9984	0.00156924	0	0
NC_045512.2	147	C	63255	0.0015809	99.9715	0	0.0268753
NC_045512.2	148	T	63829	0.00626674	0.00470006	0.00156669	99.9859
NC_045512.2	149	G	64040	0.00312305	0.0202998	99.9735	0.00312305
NC_045512.2	150	T	65187	0	0.00613619	0	99.9939
NC_045512.2	151	C	73579	0.00271817	99.9755	0.00271817	0.0190272
NC_045512.2	152	G	70992	0	0.00140861	99.9915	0.00422583
NC_045512.2	153	T	74660	0.00133941	0	0.00267881	99.996
NC_045512.2	154	T	76252	0.00393432	0.0104915	0.00655721	99.979
NC_045512.2	155	G	77466	0.00516356	0.00258178	99.9884	0.00387267
NC_045512.2	156	A	74455	99.9825	0.00134309	0.00671547	0.00940165
NC_045512.2	157	C	79894	0.00500663	99.975	0.00250332	0.0175232
NC_045512.2	158	A	81263	99.9852	0.00492229	0.00615286	0.00246114
NC_045512.2	159	G	80446	0.00497228	0.00124307	99.9826	0.0111876
NC_045512.2	160	G	83784	0.00238709	0.00119355	99.9725	0.00716127
NC_045512.2	161	A	84574	99.9858	0.00236479	0.00472959	0.00709438
NC_045512.2	162	C	85440	0.00468165	99.9789	0.00819288	0.00819288
NC_045512.2	163	A	79423	99.9685	0.00503632	0.00755449	0.0188862
NC_045512.2	164	C	85589	0.00584187	99.9766	0.00584187	0.0116837
NC_045512.2	165	G	84709	0.0200687	0.00118051	99.9776	0.00118051
NC_045512.2	166	A	86850	99.9919	0.00460564	0.00345423	0
NC_045512.2	167	G	83948	0.0107209	0.00476485	99.9809	0.00357364
NC_045512.2	168	T	84322	0.00237186	0.0142312	0.00237186	99.981
NC_045512.2	169	A	83767	99.9893	0.00238758	0.00238758	0.00596894
NC_045512.2	170	A	83077	99.9868	0.0012037	0.00722222	0.00481481
NC_045512.2	171	C	82575	0.00726612	99.9758	0.00242204	0.0121102
NC_045512.2	172	T	81552	0.0147145	0.0490485	0.0110359	99.9252
NC_045512.2	173	C	82383	0.00242769	99.9818	0.00121384	0.00485537
NC_045512.2	174	G	82961	0.0108485	0.0120539	99.9759	0.00120539
NC_045512.2	175	T	79956	0.00500275	0.00250138	0	99.9925
NC_045512.2	176	C	79528	0.0113168	99.9774	0.00502968	0.00628709
NC_045512.2	177	T	78036	0.00512584	0.00512584	0.00256292	99.9846
NC_045512.2	178	A	75152	99.9894	0.00133064	0.00665318	0.00266127
NC_045512.2	179	T	69877	0.0100176	0.0100176	0.00143109	99.9785
NC_045512.2	180	C	62479	0.00480161	99.984	0.00640215	0.00480161
NC_045512.2	181	T	60634	0.00329848	0.0214401	0.00164924	99.9736
NC_045512.2	182	T	62867	0.00318132	0.0206786	0.00159066	99.9745
NC_045512.2	183	C	59578	0.00839236	99.9832	0.00839236	0
NC_045512.2	184	T	57166	0.00174929	0.0349858	0	99.9633
NC_045512.2	185	G	55564	0.0179973	0.00179973	99.9802	0
NC_045512.2	186	C	54060	0.0129486	99.9334	0	0.0536441
NC_045512.2	187	A	50464	99.9723	0	0.0237793	0.00396322
NC_045512.2	188	G	49992	0.00600096	0.00600096	99.986	0.00200032
NC_045512.2	189	G	50795	0.00590609	0.0137809	99.9764	0.0039374
NC_045512.2	190	C	50364	0	99.9841	0	0.0158844
NC_045512.2	191	T	48502	0.00824708	0.00618531	0.0123706	99.9732
NC_045512.2	192	G	49100	0.0101833	0	99.9837	0.00610998
NC_045512.2	193	C	48733	0.00615599	99.9795	0.002052	0.00615599
NC_045512.2	194	T	41281	0	0.0145345	0	99.9806
NC_045512.2	195	T	46401	0.0086205	0.068964	0.00215513	99.9203
NC_045512.2	196	A	48513	99.9876	0.0020613	0	0.0103065
NC_045512.2	197	C	48927	0.00408772	99.9816	0.00204386	0.0122632
NC_045512.2	198	G	49837	0.00200654	0	99.998	0
NC_045512.2	199	G	51327	0	0.00584488	99.9864	0.00389658
NC_045512.2	200	T	46894	0.00426494	0.0170598	0.00426494	99.9744
NC_045512.2	201	T	49321	0.00405507	0.0060826	0	99.9818
NC_045512.2	202	T	52831	0.00189283	0.011357	0	99.9868
NC_045512.2	203	C	51891	0.0154169	99.9711	0.00963558	0.00385423
NC_045512.2	204	G	55822	0.00716563	0.0107485	99.9749	0.00716563
NC_045512.2	205	T	58060	0.00344471	0.0344471	0.00172236	99.9604
NC_045512.2	206	C	57465	0.00522057	99.9809	0.0139215	0
NC_045512.2	207	C	58080	0.0223829	99.9621	0.00688705	0.00860882
NC_045512.2	208	G	59484	0.00336225	0.00336225	99.9882	0.00504337
NC_045512.2	209	T	57426	0.00174137	0.0156723	0.00174137	99.9808
NC_045512.2	210	G	59834	0.00835645	0	99.9916	0
NC_045512.2	211	T	54522	0.00183412	0.0165071	0.00366824	99.978
NC_045512.2	212	T	59190	0.00337895	0.0067579	0.0202737	99.9696
NC_045512.2	213	G	59698	0.0117257	0.00502529	99.9715	0.0117257
NC_045512.2	214	C	60276	0	99.9718	0.00663614	0.0215675
NC_045512.2	215	A	60302	99.9735	0	0.0215582	0.00497496
NC_045512.2	216	G	60417	0.00496549	0.00165516	99.9884	0.00496549
NC_045512.2	217	C	60121	0.00166331	99.9717	0.00498994	0.0216231
NC_045512.2	218	C	59156	0	99.9865	0.00507134	0.00845223
NC_045512.2	219	G	60704	0.00329468	0.00164734	99.9835	0.00494201
NC_045512.2	220	A	61139	99.9935	0	0.00490685	0.00163562
NC_045512.2	221	T	59282	0.00168685	0	0	99.9983
NC_045512.2	222	C	59792	0.00501739	99.9833	0.00334493	0.00167246
NC_045512.2	223	A	58094	99.9931	0	0	0.00688539
NC_045512.2	224	T	59642	0.00838335	0.0603601	0.00167667	99.9296
NC_045512.2	225	C	59899	0.0116863	99.9833	0	0.00500843
NC_045512.2	226	A	57432	99.9826	0	0.0156707	0.00174119
NC_045512.2	227	G	57890	0.00345483	0.00172741	99.9845	0.0103645
NC_045512.2	228	C	59455	0	99.9882	0	0.0117736
NC_045512.2	229	A	56542	99.9876	0.00353719	0	0.00884298
NC_045512.2	230	C	58533	0	99.9949	0.00512531	0
NC_045512.2	231	A	53310	99.9925	0.00187582	0.00562746	0
NC_045512.2	232	T	55780	0.00717103	0.0161348	0	99.9767
NC_045512.2	233	C	57658	0.00346873	99.9896	0	0.00693746
NC_045512.2	234	T	53391	0.00187297	0.00187297	0.00561892	99.9906
NC_045512.2	235	A	56521	99.9912	0	0	0.00884627
NC_045512.2	236	G	57136	0	0	99.9947	0.00525063
NC_045512.2	237	G	58351	0.00171377	0.00171377	99.964	0
NC_045512.2	238	T	57256	0.00523963	0.00873271	0.0122258	99.9738
NC_045512.2	239	T	58522	0	0.00170876	0	99.9983
NC_045512.2	240	T	58103	0.00172108	0	0	99.9983
NC_045512.2	241	C	58131	0.00172025	99.9862	0	0.0120418
NC_045512.2	242	G	59097	0.00676853	0.0101528	99.9814	0.00169213
NC_045512.2	243	T	58425	0.00513479	0.00513479	0	99.9897
NC_045512.2	244	C	57861	0.00172828	99.9931	0	0.00518484
NC_045512.2	245	C	58371	0.00171318	99.9743	0	0.0205582
NC_045512.2	246	G	57953	0	0.00690214	99.9896	0.00345107
NC_045512.2	247	G	58443	0	0	99.9863	0.00684428
NC_045512.2	248	G	58491	0.00170966	0.00170966	99.9624	0.00683866
NC_045512.2	249	T	56650	0.00529568	0.0123566	0.0229479	99.9594
NC_045512.2	250	G	58641	0.0136423	0.00511587	99.9778	0.00341058
NC_045512.2	251	T	57939	0.00172595	0.0172595	0.00345191	99.9776
NC_045512.2	252	G	58507	0.00341839	0.0136736	99.9812	0.0017092
NC_045512.2	253	A	57956	99.9896	0	0.00690179	0.00172545
NC_045512.2	254	C	59256	0.00337519	99.9966	0	0
NC_045512.2	255	C	59604	0.00671096	99.9866	0.00671096	0
NC_045512.2	256	G	60515	0.00330497	0.0099149	99.9603	0.00826241
NC_045512.2	257	A	60051	99.9867	0	0.00999151	0.0033305
NC_045512.2	258	A	58630	99.9983	0.00170561	0	0
NC_045512.2	259	A	58635	99.9864	0.00170547	0.0051164	0.00682186
NC_045512.2	260	G	59600	0.00671141	0.00167785	99.9899	0.00167785
NC_045512.2	261	G	60986	0.00655888	0	99.9885	0.00491916
NC_045512.2	262	T	62560	0.00319693	0.00959079	0.00319693	99.984
NC_045512.2	263	A	62586	99.976	0	0.023967	0
NC_045512.2	264	A	62312	99.992	0	0.00320965	0.00481448
NC_045512.2	265	G	65227	0.00306621	0.00306621	99.9862	0.00766554
NC_045512.2	266	A	64245	99.9875	0	0.00778271	0.00466962
NC_045512.2	267	T	65450	0	0.00458365	0.00152788	99.9939
NC_045512.2	268	G	64391	0	0.00155301	99.9969	0.00155301
NC_045512.2	269	G	67033	0.00447541	0.00447541	99.991	0
NC_045512.2	270	A	68101	99.975	0.00293681	0.0190893	0.00293681
NC_045512.2	271	G	68883	0.00871042	0	99.9869	0.00435521
NC_045512.2	272	A	69680	99.9828	0.0043054	0.0129162	0
NC_045512.2	273	G	70475	0	0.00283789	99.9957	0
NC_045512.2	274	C	69744	0.00430145	99.957	0.00143382	0.0372792
NC_045512.2	275	C	69396	0.011528	99.9798	0.00432302	0.00432302
NC_045512.2	276	T	70148	0.00427667	0.00142556	0.00712779	99.9872
NC_045512.2	277	T	70032	0.00856751	0.0228467	0	99.9686
NC_045512.2	278	G	71163	0.00140522	0	99.993	0.0056209
NC_045512.2	279	T	70545	0.00283507	0.00992274	0.00283507	99.9844
NC_045512.2	280	C	70657	0.00141529	99.9844	0	0.0141529
NC_045512.2	281	C	70072	0.00856262	99.9843	0.00428131	0.00285421
NC_045512.2	282	C	70626	0.00283182	99.9887	0	0.00849545
NC_045512.2	283	T	70239	0.0170845	0.0284742	0.00427113	99.9473
NC_045512.2	284	G	70225	0.0142399	0.00142399	99.9772	0.00711997
NC_045512.2	285	G	70332	0.00284366	0.00142183	99.9829	0.0099528
NC_045512.2	286	T	70616	0.00283222	0.00424833	0.00849666	99.9844
NC_045512.2	287	T	70589	0.00424995	0.00849991	0	99.9873
NC_045512.2	288	T	68781	0.0116311	0.0116311	0.00290778	99.9724
NC_045512.2	289	C	70068	0.0114175	99.9829	0.00142719	0.00428156
NC_045512.2	290	A	70217	99.9858	0.00284831	0	0.0113933
NC_045512.2	291	A	68532	99.9912	0.00145917	0.00583669	0.00145917
NC_045512.2	292	C	68917	0	99.9695	0	0.0304714
NC_045512.2	293	G	69827	0.00429633	0	99.9943	0.00143211
NC_045512.2	294	A	71515	99.9902	0.00279662	0.00419492	0.00279662
NC_045512.2	295	G	71495	0.0055948	0.0055948	99.9846	0
NC_045512.2	296	A	70862	99.976	0.00705597	0.0169343	0
NC_045512.2	297	A	70945	99.9958	0.00140954	0.00281909	0
NC_045512.2	298	A	70426	99.9886	0	0.00283986	0.00283986
NC_045512.2	299	A	69009	99.9884	0	0.00434726	0.00434726
NC_045512.2	300	C	70457	0.018451	99.9716	0.00283861	0.00709653
NC_045512.2	301	A	60240	99.9917	0.00166003	0	0.00664011
NC_045512.2	302	C	62034	0.0161202	99.9565	0.0112841	0.0161202
NC_045512.2	303	A	53645	99.9832	0.00186411	0.00745643	0.00745643
NC_045512.2	304	C	56075	0	99.9608	0.00534998	0.0338832
NC_045512.2	305	G	53798	0.0260233	0.0241645	99.948	0.00185881
NC_045512.2	306	T	53232	0.00939285	0.24985	0.00563571	99.7351
NC_045512.2	307	C	53256	0.0150218	99.9681	0	0.0168995
NC_045512.2	308	C	52951	0	99.9773	0	0.0226625
NC_045512.2	309	A	51859	99.9884	0	0.00964153	0.00192831
NC_045512.2	310	A	49287	99.9878	0.0060868	0	0.0060868
NC_045512.2	311	C	51566	0	99.9961	0.00387852	0
NC_045512.2	312	T	49699	0.00201211	0.0241454	0.00201211	99.9718
NC_045512.2	313	C	49761	0.00200961	99.9076	0	0.0703362
NC_045512.2	314	A	48954	99.9162	0	0.0061282	0.0102137
NC_045512.2	315	G	49307	0.0141968	0.00202811	99.9047	0
NC_045512.2	316	T	46672	0.0128557	0.00857045	0.00214261	99.9764
NC_045512.2	317	T	45957	0.0108797	0.00217595	0.0130557	99.9739
NC_045512.2	318	T	48380	0.00206697	0.0103348	0	99.9855
NC_045512.2	319	G	48294	0.0248478	0.0103533	99.9544	0.0103533
NC_045512.2	320	C	47795	0.0104613	99.9686	0.00627681	0.0146459
NC_045512.2	321	C	47598	0.0189084	99.9769	0.00210093	0
NC_045512.2	322	T	47664	0.00419604	0.00839208	0.00629406	99.9769
NC_045512.2	323	G	47932	0.00417258	0.00208629	99.9395	0
NC_045512.2	324	T	45520	0.00219684	0.00439367	0.00659051	99.9868
NC_045512.2	325	T	46212	0	0.0129836	0	99.182
NC_045512.2	326	T	46918	0.00213138	0	0.00426276	99.9936
NC_045512.2	327	T	47857	0	0.00417912	0	99.9916
NC_045512.2	328	A	47611	99.9916	0	0.00630106	0.00210035
NC_045512.2	329	C	47835	0.00209052	99.977	0.00209052	0.0188147
NC_045512.2	330	A	47816	99.9728	0	0.0125481	0.0146395
NC_045512.2	331	G	48141	0	0	99.9958	0.00415446
NC_045512.2	332	G	48320	0.00206954	0.00206954	99.9752	0.0206954
NC_045512.2	333	T	46373	0.00215643	0.00646928	0	99.9914
NC_045512.2	334	T	49663	0	0	0	100
NC_045512.2	335	C	49510	0.00403959	99.9899	0	0.00605938
NC_045512.2	336	G	48704	0.018479	0	99.9795	0.00205322
NC_045512.2	337	C	51047	0.00195898	99.9863	0.00195898	0.00979489
NC_045512.2	338	G	52372	0.00763767	0	99.9924	0
NC_045512.2	339	A	50589	99.9862	0.00395343	0.00395343	0.00593014
NC_045512.2	340	C	52553	0.00190284	99.8078	0	0.190284
NC_045512.2	341	G	52414	0.00763155	0.00190789	99.9886	0.00190789
NC_045512.2	342	T	52159	0.0115033	0.0230066	0	99.9655
NC_045512.2	343	G	52325	0	0	99.9962	0.00382226
NC_045512.2	344	C	51766	0.00579531	99.9865	0.00193177	0.00579531
NC_045512.2	345	T	51327	0	0.00974146	0.00194829	99.9883
NC_045512.2	346	C	52030	0.00192197	99.9827	0	0.0153757
NC_045512.2	347	G	51581	0.0058161	0.0038774	99.9903	0
NC_045512.2	348	T	50423	0.00198322	0.0733792	0.00594967	99.9187
NC_045512.2	349	A	50088	99.9701	0	0.0119789	0.00998243
NC_045512.2	350	C	50512	0.00593918	99.9881	0	0.00593918
NC_045512.2	351	G	49336	0.0912113	0.0101346	99.8885	0.0101346
NC_045512.2	352	T	45543	0.0570889	1.03638	0.0329359	98.8736
NC_045512.2	353	G	49030	0.00203957	0.00407914	99.9918	0.00203957
NC_045512.2	354	G	46846	0.00213465	0.00426931	99.9872	0.00640396
NC_045512.2	355	C	43213	0.00231412	99.9144	0.00462824	0.0462824
NC_045512.2	356	T	39028	0.00512453	0.0153736	0.00512453	99.9744
NC_045512.2	357	T	39592	0.00252576	0.0580925	0.0252576	99.9141
NC_045512.2	358	T	42529	0.0117567	0.0681888	0	99.9201
NC_045512.2	359	G	44765	0.0134033	0	99.9777	0.00893555
NC_045512.2	360	G	44721	0.0313052	0.0111804	99.9553	0.00223609
NC_045512.2	361	A	44910	99.9777	0	0.0200401	0.00222668
NC_045512.2	362	G	43830	0.00228154	0.00456308	99.9886	0.00456308
NC_045512.2	363	A	43624	99.9954	0	0	0.00458463
NC_045512.2	364	C	44181	0.00226342	99.8868	0.00679025	0.104117
NC_045512.2	365	T	44158	0.00679379	0.0588795	0	99.9343
NC_045512.2	366	C	43763	0	99.9909	0	0.00914014
NC_045512.2	367	C	43478	0.00690004	99.977	0	0.0161001
NC_045512.2	368	G	44838	0.017842	0	99.9799	0.00223025
NC_045512.2	369	T	40046	0.00998851	0.0174799	0.00249713	99.96
NC_045512.2	370	G	44851	0.00891842	0	99.9889	0.0022296
NC_045512.2	371	G	45087	0.0066538	0.00221793	99.9867	0.00443587
NC_045512.2	372	A	45137	99.9867	0.00886191	0	0.00443095
NC_045512.2	373	G	45584	0.00219375	0.0043875	99.989	0.0043875
NC_045512.2	374	G	45831	0.00218193	0.00436386	99.9782	0.0152735
NC_045512.2	375	A	45642	99.9847	0.00219096	0.00438193	0.00876386
NC_045512.2	376	G	44597	0.00448461	0	99.9888	0.00672691
NC_045512.2	377	G	45407	0.0132138	0	99.9824	0.00440461
NC_045512.2	378	T	45124	0.00886446	0.00886446	0	99.9823
NC_045512.2	379	C	43730	0.00457352	99.9817	0.00457352	0.00914704
NC_045512.2	380	T	45001	0.0111109	0.00444435	0.00888869	99.9756
NC_045512.2	381	T	45754	0.0043712	0.0131136	0.0021856	99.9803
NC_045512.2	382	A	46509	99.9785	0.00645036	0.00645036	0.00860049
NC_045512.2	383	T	46349	0	0.0129453	0	99.9871
NC_045512.2	384	C	47036	0.00212603	99.9617	0.00425206	0.0106302
NC_045512.2	385	A	46837	99.9872	0	0	0.0128104
NC_045512.2	386	G	47229	0.00423469	0	99.9936	0.00211734
NC_045512.2	387	A	46098	99.9696	0	0.00433858	0.0216929
NC_045512.2	388	G	46785	0.00854975	0	99.9915	0
NC_045512.2	389	G	46520	0.00859845	0.00429923	99.9742	0.0128977
NC_045512.2	390	C	47494	0.00210553	99.9874	0.00421106	0.00631659
NC_045512.2	391	A	47234	99.9894	0	0.00423424	0.00635136
NC_045512.2	392	C	47569	0.00420442	99.9811	0	0.0147155
NC_045512.2	393	G	48148	0.0207693	0	99.9751	0.00415386
NC_045512.2	394	T	46902	0	0.0106605	0.00213211	99.9872
NC_045512.2	395	C	48662	0	99.9671	0.00410998	0.0287699
NC_045512.2	396	A	48893	99.9959	0.00204528	0.00204528	0
NC_045512.2	397	A	49047	99.9939	0.00203886	0.00407772	0
NC_045512.2	398	C	49640	0.0020145	99.9799	0.00402901	0.0141015
NC_045512.2	399	A	48984	99.9918	0.00204148	0	0.00612445
NC_045512.2	400	T	46558	0.00859143	0.0343657	0.00214786	99.9549
NC_045512.2	401	C	50718	0.00591506	99.9823	0	0.00788675
NC_045512.2	402	T	49678	0.00805185	0.0120778	0	99.9799
NC_045512.2	403	T	50664	0.00986894	0.00592136	0	99.9586
NC_045512.2	404	A	50642	99.9941	0	0	0.00592394
NC_045512.2	405	A	48538	99.9897	0.00412048	0.00412048	0.00206024
NC_045512.2	406	A	47903	99.9937	0.00208755	0.0041751	0
NC_045512.2	407	G	51771	0	0.00193158	99.9942	0.00386317
NC_045512.2	408	A	45036	99.9845	0	0.0111022	0.00444089
NC_045512.2	409	T	50996	0.00392188	0.180406	0.0254922	99.7902
NC_045512.2	410	G	52720	0.00379363	0.00948407	99.9867	0
NC_045512.2	411	G	51536	0	0	99.9942	0.00582117
NC_045512.2	412	C	52509	0	99.981	0.00190444	0.0171399
NC_045512.2	413	A	49499	99.9818	0.00202024	0.00404049	0.0121215
NC_045512.2	414	C	50340	0	99.994	0	0.00595948
NC_045512.2	415	T	49238	0.00203095	0.00812381	0.0040619	99.9858
NC_045512.2	416	T	50206	0	0.057762	0.00597538	99.9363
NC_045512.2	417	G	51586	0.0135696	0.00387702	99.9787	0.00387702
NC_045512.2	418	T	49560	0	0.139225	0.0181598	99.8426
NC_045512.2	419	G	50713	0.00394376	0.00591564	99.9862	0.00394376
NC_045512.2	420	G	49401	0	0.008097	99.9737	0.0182183
NC_045512.2	421	C	47329	0.00211287	99.981	0	0.016903
NC_045512.2	422	T	44300	0	0.00677201	0	99.9029
NC_045512.2	423	T	44606	0	0.00224185	0.00224185	99.991
NC_045512.2	424	A	47966	99.9875	0.00208481	0.00416962	0.00208481
NC_045512.2	425	G	47760	0	0.00837521	99.9916	0
NC_045512.2	426	T	48125	0.0311688	0.0187013	0.00623377	99.9397
NC_045512.2	427	A	48994	99.9714	0.00204107	0.0244928	0.00204107
NC_045512.2	428	G	46833	0.00213525	0.0320287	99.9616	0.00427049
NC_045512.2	429	A	47562	99.979	0.00210252	0.00420504	0.0147176
NC_045512.2	430	A	47265	99.9556	0	0.0380831	0.00634719
NC_045512.2	431	G	48653	0	0.0102769	99.9836	0.00616612
NC_045512.2	432	T	48327	0.00206924	0.0124154	0.0103462	99.9752
NC_045512.2	433	T	49604	0.00403193	0.0221756	0.00806387	99.9657
NC_045512.2	434	G	51052	0.0215467	0	99.8923	0
NC_045512.2	435	A	50267	99.998	0	0.00198938	0
NC_045512.2	436	A	50445	99.9703	0.00198236	0.00991179	0.00396471
NC_045512.2	437	A	49327	99.9858	0.00202729	0	0.00810915
NC_045512.2	438	A	49286	99.9757	0.0101449	0.00202897	0.00811589
NC_045512.2	439	A	44872	99.9287	0.00222856	0.035657	0
NC_045512.2	440	G	51474	0.00194273	0	99.9883	0.00971364
NC_045512.2	441	G	51427	0.0311121	0.0019445	99.9631	0.0019445
NC_045512.2	442	C	51550	0.00193986	99.9903	0	0.00581959
NC_045512.2	443	G	51754	0.00966109	0.00386444	99.5208	0.00193222
NC_045512.2	444	T	45614	0.00438462	0.0175385	0.0241154	99.954
NC_045512.2	445	T	47485	0.00842371	0.00210593	0.0147415	99.9747
NC_045512.2	446	T	47595	0.0147074	0.00420212	0.0105053	99.9706
NC_045512.2	447	T	50009	0.00399928	0.0139975	0.00399928	99.952
NC_045512.2	448	G	49976	0.0100048	0.00400192	99.982	0.00400192
NC_045512.2	449	C	49370	0.00202552	99.9959	0.00202552	0
NC_045512.2	450	C	49925	0.00400601	99.988	0.002003	0.00600901
NC_045512.2	451	T	49881	0.00200477	0.0160382	0	99.982
NC_045512.2	452	C	50431	0	99.9901	0	0.00991454
NC_045512.2	453	A	49789	99.9779	0.00602543	0.00602543	0.0100424
NC_045512.2	454	A	49540	99.9899	0.00201857	0.00403714	0.00403714
NC_045512.2	455	C	50600	0.00790514	99.9822	0.00592885	0.00395257
NC_045512.2	456	T	50885	0.00589565	0.00393043	0.0137565	99.9764
NC_045512.2	457	T	49977	0.0100046	0.00600276	0	99.98
NC_045512.2	458	G	50905	0.00196444	0.00196444	99.9941	0
NC_045512.2	459	A	50525	99.9861	0	0.00791687	0.00593765
NC_045512.2	460	A	51472	99.9728	0	0.0155424	0.0116568
NC_045512.2	461	C	51015	0.00392042	99.9804	0.00196021	0.0137215
NC_045512.2	462	A	51439	99.9942	0	0.00194405	0.0038881
NC_045512.2	463	G	51023	0.0097995	0	99.9647	0.0058797
NC_045512.2	464	C	50717	0.0118304	99.9724	0	0.0157738
NC_045512.2	465	C	50628	0.00592557	99.9862	0	0.00395038
NC_045512.2	466	C	50806	0	99.998	0	0.00196827
NC_045512.2	467	T	51188	0.00586075	0.0195358	0.00195358	99.9726
NC_045512.2	468	A	49976	99.972	0.00600288	0.0140067	0.00800384
NC_045512.2	469	T	51172	0.00195419	0.00586258	0.0117252	99.9805
NC_045512.2	470	G	51415	0.00583487	0.0155597	99.9747	0.00388992
NC_045512.2	471	T	51494	0.00970987	0	0	99.9903
NC_045512.2	472	G	52158	0.00191725	0.0115035	99.9751	0.00575175
NC_045512.2	473	T	50022	0.00199912	0.0099956	0.00199912	99.986
NC_045512.2	474	T	51871	0.00192786	0.00771144	0	99.9904
NC_045512.2	475	C	51513	0.00194126	99.9767	0	0.0213538
NC_045512.2	476	A	51413	99.9747	0.00194503	0.0058351	0.0175053
NC_045512.2	477	T	50820	0.0236128	0.0255805	0	99.9508
NC_045512.2	478	C	52205	0.00191553	99.9713	0.00191553	0.0134087
NC_045512.2	479	A	52390	99.9962	0	0	0.00381752
NC_045512.2	480	A	52558	100	0	0	0
NC_045512.2	481	A	49516	99.9859	0	0	0.00605865
NC_045512.2	482	C	52223	0	99.9847	0	0.0153189
NC_045512.2	483	G	51047	0	0.0137129	99.9706	0.00979489
NC_045512.2	484	T	48557	0	0.00411887	0.00411887	99.9918
NC_045512.2	485	T	50828	0	0.0491855	0	99.9508
NC_045512.2	486	C	51783	0.00193114	99.9768	0.00193114	0.0154491
NC_045512.2	487	G	49624	0.0100758	0.00201515	99.9879	0
NC_045512.2	488	G	49428	0.0242777	0.00404629	99.9697	0.00202314
NC_045512.2	489	A	48922	99.9796	0.00204407	0.0163526	0.00204407
NC_045512.2	490	T	48768	0.00615157	0.0184547	0.00205052	99.9733
NC_045512.2	491	G	49412	0.0263094	0.0040476	99.9676	0.0020238
NC_045512.2	492	C	50073	0.0119825	99.9641	0.00199708	0.0219679
NC_045512.2	493	T	50695	0.00197258	0.0295887	0.0118355	99.9566
NC_045512.2	494	C	51805	0.00579095	99.9788	0	0.0154425
NC_045512.2	495	G	51486	0.337956	0.00194228	99.6601	0
NC_045512.2	496	A	51877	99.9827	0	0.00963818	0.00771055
NC_045512.2	497	A	51999	99.9769	0.0115387	0.00769246	0.00384623
NC_045512.2	498	C	52947	0.00188868	99.932	0	0.0661038
NC_045512.2	499	T	52654	0.00949595	0.0341854	0.00759676	99.9487
NC_045512.2	500	G	52430	0.0343315	0.00953652	99.9542	0.0019073
NC_045512.2	501	C	52791	0	99.9792	0.00757705	0.0132598
NC_045512.2	502	A	52257	99.9943	0	0.00191362	0.00382724
NC_045512.2	503	C	52152	0	99.9885	0.00191747	0.00958736
NC_045512.2	504	C	54490	0.0128464	99.9156	0.0018352	0.0036704
NC_045512.2	505	T	54446	0.00183668	0.0202035	0	99.9743
NC_045512.2	506	C	55621	0.00539365	99.6063	0.00359576	0.239118
NC_045512.2	507	A	49643	97.8084	0.00604315	0.0100719	0.00201438
NC_045512.2	508	T	47146	0.0233318	0.0190896	0.0106054	99.6988
NC_045512.2	509	G	55819	0.010749	0.0017915	95.532	0
NC_045512.2	510	G	51527	0.0116444	0.00582219	99.9534	0.00970365
NC_045512.2	511	T	52196	0.00957928	0.00574757	0.00766342	99.9751
NC_045512.2	512	C	51314	0.00779514	99.8168	0.00194879	0.0467709
NC_045512.2	513	A	51428	96.3502	0.00777786	0.0058334	0.00388893
NC_045512.2	514	T	45942	0.00870663	0.00435332	0.0130599	96.6654
NC_045512.2	515	G	52539	0.0038067	0.00761339	94.8324	0.00951674
NC_045512.2	516	T	42915	0.391472	0.0186415	0.396132	99.1635
NC_045512.2	517	T	47599	0.00630265	0.073531	0.342444	90.8759
NC_045512.2	518	A	39775	98.4965	0.81961	0.0578253	0.0125707
NC_045512.2	519	T	46459	0.357304	0.00215244	0.0387438	99.6018
NC_045512.2	520	G	47247	0	0.0296315	99.3989	0.389443
NC_045512.2	521	G	53317	0.00562672	0.0206313	99.9419	0.0281336
NC_045512.2	522	T	51904	0	0.0057799	0.0154131	99.9788
NC_045512.2	523	T	56788	0.0334578	0.00352187	0.128548	99.8274
NC_045512.2	524	G	58630	0.0272898	0.0187617	99.9232	0.030701
NC_045512.2	525	A	58288	99.9811	0	0.0171562	0.00171562
NC_045512.2	526	G	58229	0.0103041	0.00686943	99.9742	0.00858679
NC_045512.2	527	C	58393	0	99.9829	0.00856267	0.00856267
NC_045512.2	528	T	58216	0.0206129	0.0085887	0.0137419	99.9571
NC_045512.2	529	G	58192	0.00171845	0	99.9966	0.00171845
NC_045512.2	530	G	58835	0.00849834	0.00509901	99.983	0.00339934
NC_045512.2	531	T	57207	0.00174804	0.00349608	0.00699215	99.9878
NC_045512.2	532	A	56831	99.9754	0	0.0193556	0.00527881
NC_045512.2	533	G	58775	0	0.00680561	99.9915	0.0017014
NC_045512.2	534	C	60397	0.00827856	99.9735	0	0.0149014
NC_045512.2	535	A	60382	99.9884	0	0.00828061	0.00331225
NC_045512.2	536	G	60873	0.0295698	0	99.9639	0.00328553
NC_045512.2	537	A	59609	99.9916	0.0016776	0.0033552	0.0033552
NC_045512.2	538	A	57925	99.962	0.0155373	0.0189901	0.00345274
NC_045512.2	539	C	61772	0.00485657	99.9773	0.00161886	0.0161886
NC_045512.2	540	T	62269	0.00321187	0.00642374	0.0112415	99.9791
NC_045512.2	541	C	61907	0.0064613	99.9855	0.00161533	0.0064613
NC_045512.2	542	G	61559	0.00162446	0.00324892	99.9919	0.00162446
NC_045512.2	543	A	61000	99.982	0.00163934	0.0147541	0.00163934
NC_045512.2	544	A	60042	99.9767	0.003331	0.003331	0.016655
NC_045512.2	545	G	60594	0	0	99.9983	0.00165033
NC_045512.2	546	G	59890	0.0133578	0.00500918	99.9733	0.00834864
NC_045512.2	547	C	60654	0.0016487	99.9934	0.0016487	0.00329739
NC_045512.2	548	A	60473	99.9901	0	0.00330726	0.00661452
NC_045512.2	549	T	56505	0.00530926	0.0300858	0	99.9646
NC_045512.2	550	T	60698	0	0.00659	0	99.9934
NC_045512.2	551	C	60646	0.00164891	99.9885	0.00329783	0.00659565
NC_045512.2	552	A	59284	99.9831	0	0.0134944	0.00337359
NC_045512.2	553	G	60208	0.00332182	0.00332182	99.9867	0.00664364
NC_045512.2	554	T	58011	0.00344762	0.0172381	0.00172381	99.9776
NC_045512.2	555	A	56985	99.9842	0	0.00175485	0.0140388
NC_045512.2	556	C	58145	0.00343968	99.9587	0.00687935	0.0309571
NC_045512.2	557	G	55182	0	0.00724874	99.9728	0.019934
NC_045512.2	558	G	56207	0.00355828	0	99.9929	0.00355828
NC_045512.2	559	T	55333	0.00180724	0.1247	0.0108434	99.8626
NC_045512.2	560	C	55122	0	99.98	0.00362832	0.0163274
NC_045512.2	561	G	55017	0.0090881	0.0163586	99.9691	0.00545286
NC_045512.2	562	T	53244	0.00751258	0.0394411	0.00939073	99.9437
NC_045512.2	563	A	53775	99.9758	0.0037192	0.0130172	0.0074384
NC_045512.2	564	G	54255	0	0.0036863	99.9797	0.0165883
NC_045512.2	565	T	53228	0.0187871	0.0413316	0.00375742	99.9361
NC_045512.2	566	G	53505	0.0224278	0.0112139	99.9551	0.0112139
NC_045512.2	567	G	53488	0.0112175	0.00186958	99.9813	0.00560873
NC_045512.2	568	T	52691	0.00569357	0.15942	0.013285	99.8216
NC_045512.2	569	G	54481	0.0238615	0.0018355	99.9743	0
NC_045512.2	570	A	54491	99.9725	0.00183517	0.0146813	0.011011
NC_045512.2	571	G	54299	0.00184165	0.00368331	99.9834	0.00184165
NC_045512.2	572	A	53655	99.9814	0.0093188	0.00559128	0.00372752
NC_045512.2	573	C	54107	0	99.9963	0	0.00369638
NC_045512.2	574	A	53138	99.9887	0	0.00564568	0.00564568
NC_045512.2	575	C	54603	0	99.9927	0.0036628	0.0036628
NC_045512.2	576	T	53331	0.00750033	0.0187508	0.00375016	99.97
NC_045512.2	577	T	53933	0.00185415	0.00185415	0.00185415	99.9926
NC_045512.2	578	G	54066	0	0.00924796	99.9852	0.00554877
NC_045512.2	579	G	54260	0.00368596	0.00184298	99.9889	0.00552893
NC_045512.2	580	T	53854	0.00557062	0.00742749	0.0129981	99.974
NC_045512.2	581	G	54214	0.023979	0.00737817	99.9668	0.00184454
NC_045512.2	582	T	54091	0.00369747	0.00369747	0.00739495	99.9852
NC_045512.2	583	C	53263	0	99.9925	0.00187748	0.00563243
NC_045512.2	584	C	51408	0.00972611	99.9805	0	0.00972611
NC_045512.2	585	T	51506	0.00194152	0.0116491	0.00388304	99.9748
NC_045512.2	586	T	52382	0.00381811	0.00954526	0.00190905	99.9695
NC_045512.2	587	G	52708	0.00569174	0	99.9924	0.00189725
NC_045512.2	588	T	52332	0.00191088	0.0171979	0	99.979
NC_045512.2	589	C	52629	0.00190009	99.9943	0	0.00380019
NC_045512.2	590	C	50393	0.00396881	99.9841	0.00595321	0.00595321
NC_045512.2	591	C	52136	0.00575418	99.9923	0	0.00191806
NC_045512.2	592	T	51614	0.00193746	0.0309993	0	99.9671
NC_045512.2	593	C	52137	0.00191802	99.7276	0	0.270441
NC_045512.2	594	A	51184	99.9941	0.00195374	0.00390747	0
NC_045512.2	595	T	48489	0.00206232	0.00618697	0	99.9918
NC_045512.2	596	G	61760	0.00323834	0.00323834	99.9919	0.00161917
NC_045512.2	597	T	61791	0.00161836	0.0210387	0.00323672	99.9693
NC_045512.2	598	G	64969	0.0107744	0.0015392	99.9861	0.0015392
NC_045512.2	599	G	66644	0.00600204	0	99.9865	0.00750255
NC_045512.2	600	G	67966	0	0.0132419	99.9838	0.00294265
NC_045512.2	601	C	66007	0.00302998	99.9803	0.00302998	0.0136349
NC_045512.2	602	G	69944	0.00571886	0	99.9728	0.00428915
NC_045512.2	603	A	70882	99.9718	0.0014108	0.0225727	0.00423239
NC_045512.2	604	A	68687	99.9811	0	0.0101912	0.00873528
NC_045512.2	605	A	69077	99.9986	0.00144766	0	0
NC_045512.2	606	T	65762	0.00608254	0.0152064	0.00760318	99.9711
NC_045512.2	607	A	70111	99.9872	0.00713155	0.00285262	0.00285262
NC_045512.2	608	C	70095	0.00142664	99.9872	0.00285327	0.00855981
NC_045512.2	609	C	70656	0	99.9901	0.00141531	0.00849185
NC_045512.2	610	A	71097	99.9887	0.00140653	0.00421959	0.00562612
NC_045512.2	611	G	73226	0.00682818	0.00546254	99.9795	0.00819381
NC_045512.2	612	T	71001	0.00563372	0.00281686	0.00281686	99.9887
NC_045512.2	613	G	73754	0	0.00135586	99.9973	0.00135586
NC_045512.2	614	G	73549	0.00271928	0.00815783	99.981	0.00815783
NC_045512.2	615	C	74144	0.00539491	99.9825	0.00404618	0.00134873
NC_045512.2	616	T	73715	0.00271315	0	0.0054263	99.9919
NC_045512.2	617	T	73174	0.00409982	0.00956624	0	99.9863
NC_045512.2	618	A	74848	99.992	0.00267208	0.00133604	0.00400812
NC_045512.2	619	C	74031	0.00405236	99.973	0.00135079	0.0216126
NC_045512.2	620	C	74363	0.00134475	99.9812	0.00537902	0.0121028
NC_045512.2	621	G	73388	0.0272524	0.00545048	99.9591	0.00817572
NC_045512.2	622	C	74468	0.00940001	99.9691	0.00268572	0.0188
NC_045512.2	623	A	73729	99.9783	0.00135632	0.00678159	0.0135632
NC_045512.2	624	A	74266	99.9811	0.00673256	0.00269302	0.00942558
NC_045512.2	625	G	73726	0.00678187	0.00678187	99.9797	0.00678187
NC_045512.2	626	G	74887	0.00133535	0.00400604	99.972	0.0173595
NC_045512.2	627	T	75447	0.0039763	0.0119289	0.00530173	99.9788
NC_045512.2	628	T	74022	0.0054038	0.00675475	0.00405285	99.9838
NC_045512.2	629	C	73187	0.00546545	99.9809	0.00136636	0.0122973
NC_045512.2	630	T	74886	0.00400609	0.00400609	0.00267073	99.9893
NC_045512.2	631	T	74024	0	0.00810548	0	99.9919
NC_045512.2	632	C	73406	0.00136229	99.9918	0	0.00681143
NC_045512.2	633	T	72851	0.00137266	0.00686332	0.00411799	99.9876
NC_045512.2	634	T	75380	0.00265322	0.00530645	0.00132661	99.9894
NC_045512.2	635	C	73413	0.0095351	99.9687	0.00136216	0.0204323
NC_045512.2	636	G	74492	0.00402728	0	99.9933	0.00268485
NC_045512.2	637	T	74204	0.00404291	0.00808582	0	99.9865
NC_045512.2	638	A	74215	99.9879	0.00134744	0.00808462	0.00269487
NC_045512.2	639	A	74007	99.9946	0	0.00540489	0
NC_045512.2	640	G	74490	0.00134246	0.00671231	99.9745	0.017452
NC_045512.2	641	A	72505	99.9848	0	0.00689608	0.00827529
NC_045512.2	642	A	72011	99.9778	0.00138868	0.00833206	0.0124981
NC_045512.2	643	C	73095	0.00547233	99.9617	0.00273617	0.0218893
NC_045512.2	644	G	69830	0.0100243	0	99.9885	0.00143205
NC_045512.2	645	G	71684	0.0111601	0.00418503	99.9679	0.00976508
NC_045512.2	646	T	71653	0.00139561	0.0167474	0.00139561	99.9735
NC_045512.2	647	A	71190	99.9761	0.00983284	0.00842815	0.00561877
NC_045512.2	648	A	69553	99.9727	0.00431326	0.0100643	0.011502
NC_045512.2	649	T	70593	0.00141657	0.00566628	0.00566628	99.966
NC_045512.2	650	A	68996	99.9797	0.0072468	0.00434808	0.00289872
NC_045512.2	651	A	63798	99.9843	0.00313489	0.00313489	0.00940468
NC_045512.2	652	A	64708	99.9413	0.0108178	0.0401805	0.00772702
NC_045512.2	653	G	66397	0.120487	0.00150609	99.869	0.00903655
NC_045512.2	654	G	66676	0.0269962	0.00449937	99.967	0.00149979
NC_045512.2	655	A	65715	99.9726	0.00608689	0.0167389	0.00456517
NC_045512.2	656	G	66521	0.00601314	0.010523	99.9729	0.010523
NC_045512.2	657	C	65994	0.00151529	99.9894	0.00454587	0.00454587
NC_045512.2	658	T	64564	0.0139397	0.165727	0.0139397	99.8064
NC_045512.2	659	G	66177	0.0332442	0.0045333	99.9562	0.0030222
NC_045512.2	660	G	66143	0.0196544	0.00302375	99.9758	0.00151188
NC_045512.2	661	T	64185	0.0296019	0.333411	0.020254	99.6167
NC_045512.2	662	G	65388	0.02294	0.00305867	99.9633	0.0107053
NC_045512.2	663	G	65159	0.00767354	0.00460412	99.98	0.00460412
NC_045512.2	664	C	64291	0.00933257	99.972	0.00311086	0.0155543
NC_045512.2	665	C	64357	0.00310767	99.9938	0	0.00310767
NC_045512.2	666	A	61695	99.9903	0.00162088	0.00486263	0
NC_045512.2	667	T	59918	0.0033379	0.00166895	0.0033379	99.9917
NC_045512.2	668	A	63981	99.9453	0	0.00625186	0.00156296
NC_045512.2	669	G	64380	0	0.0108729	99.9845	0.00310655
NC_045512.2	670	T	62335	0.0112296	0.00320847	0.00160424	99.984
NC_045512.2	671	T	64700	0.0015456	0.0262751	0.0015456	99.9614
NC_045512.2	672	A	64103	99.9844	0.00467997	0.00623996	0.00467997
NC_045512.2	673	C	64848	0.00308414	99.9784	0	0.0185048
NC_045512.2	674	G	63922	0.0234661	0.00156441	99.9734	0.00156441
NC_045512.2	675	G	64728	0.128229	0.0139043	99.8455	0.0123594
NC_045512.2	676	C	65463	0.00305516	99.9756	0.00152758	0.0198585
NC_045512.2	677	G	65379	0.0137659	0.0107068	99.974	0.00152954
NC_045512.2	678	C	65248	0.0107283	99.9785	0.00306523	0.00766307
NC_045512.2	679	C	64684	0.00154598	99.9722	0.00309195	0.0231897
NC_045512.2	680	G	64853	0.0246712	0.0107936	99.9383	0.00925169
NC_045512.2	681	A	64628	99.9876	0	0.00773658	0.00154732
NC_045512.2	682	T	65348	0.00765134	0.00918161	0.00459081	99.9786
NC_045512.2	683	C	64759	0	99.8332	0	0.00463256
NC_045512.2	684	T	64715	0	0	0.00154524	99.9969
NC_045512.2	685	A	65268	98.5307	0.00459643	0.00766072	0.00306429
NC_045512.2	686	A	61476	99.9723	0.0065066	0.0178932	0.0032533
NC_045512.2	687	A	63681	99.9906	0.00157033	0	0.00471098
NC_045512.2	688	G	63139	0.00316761	0.0205895	99.9541	0.0158381
NC_045512.2	689	T	63713	0.00627815	0.020404	0.00627815	99.9608
NC_045512.2	690	C	64743	0.00308914	99.9382	0.0139011	0.0417034
NC_045512.2	691	A	64426	99.9069	0.00620867	0.00310434	0.0155217
NC_045512.2	692	T	59971	0.0233446	0.0116723	0.00500242	99.9566
NC_045512.2	693	T	63605	0.0110054	0.0298719	0.00314441	99.9528
NC_045512.2	694	T	66530	0.00300616	0.00300616	0	99.994
NC_045512.2	695	G	66211	0.0151032	0	99.9804	0.00453097
NC_045512.2	696	A	66524	99.985	0.00150322	0.00601287	0.00751608
NC_045512.2	697	C	66161	0.00453439	99.9788	0.00151146	0.0151146
NC_045512.2	698	T	66076	0.00302682	0.00605364	0.00605364	99.9849
NC_045512.2	699	T	65799	0.00303956	0.0075989	0.00303956	99.9863
NC_045512.2	700	A	66469	99.985	0	0.0120357	0.00300892
NC_045512.2	701	G	65883	0.00151784	0.00151784	99.9924	0.00455353
NC_045512.2	702	G	66478	0.00451277	0.00150426	99.9925	0.00150426
NC_045512.2	703	C	67074	0.00298178	99.9672	0.00596356	0.0238543
NC_045512.2	704	G	68038	0.00146977	0.00146977	99.9971	0
NC_045512.2	705	A	67940	99.9809	0.00147189	0.0117751	0.00588755
NC_045512.2	706	C	68746	0.00145463	99.9782	0.00436389	0.0160009
NC_045512.2	707	G	68801	0.00581387	0.0087208	99.9738	0.0116277
NC_045512.2	708	A	68906	99.9942	0	0.00580501	0
NC_045512.2	709	G	68902	0.0116107	0.0116107	99.9739	0.00290267
NC_045512.2	710	C	69670	0.012918	99.977	0.00143534	0.00861203
NC_045512.2	711	T	69909	0.00143043	0.00858259	0	99.99
NC_045512.2	712	T	71566	0.00558925	0	0.00139731	99.993
NC_045512.2	713	G	71876	0.00278257	0	99.9903	0.00695642
NC_045512.2	714	G	71181	0.0126438	0.00140487	99.9761	0.00983408
NC_045512.2	715	C	72246	0.00276832	99.9889	0.00415248	0.00415248
NC_045512.2	716	A	70838	99.9887	0	0.00423502	0.00705836
NC_045512.2	717	C	72428	0.00138068	99.9821	0.00138068	0.0151875
NC_045512.2	718	T	73627	0.0013582	0	0	99.9986
NC_045512.2	719	G	72195	0.00831082	0	99.9875	0.00415541
NC_045512.2	720	A	72146	99.9806	0.00138608	0.0166329	0.00138608
NC_045512.2	721	T	71687	0.00278991	0.00836972	0	99.9888
NC_045512.2	722	C	70467	0.00993373	99.9787	0.00283821	0.00851462
NC_045512.2	723	C	70301	0.00853473	99.9801	0.00142245	0.00995718
NC_045512.2	724	T	69006	0	0.0217372	0.0028983	99.9754
NC_045512.2	725	T	68976	0.00289956	0.0188471	0.00144978	99.9768
NC_045512.2	726	A	71237	99.9902	0	0.00701882	0.00140376
NC_045512.2	727	T	71282	0.00841727	0.00841727	0	99.9832
NC_045512.2	728	G	72147	0	0.00970241	99.9848	0.00277212
NC_045512.2	729	A	72229	99.9806	0.00138449	0.0096914	0.00830691
NC_045512.2	730	A	72691	99.9794	0	0.0110055	0.0096298
NC_045512.2	731	G	71984	0	0.0027784	99.9917	0.00555679
NC_045512.2	732	A	73918	99.9621	0.0027057	0.0121757	0.0054114
NC_045512.2	733	T	74259	0.00538655	0.00269328	0.00807983	99.9838
NC_045512.2	734	T	74696	0.0066938	0.0107101	0.00133876	99.9813
NC_045512.2	735	T	75126	0.00798658	0.00798658	0.0106488	99.9734
NC_045512.2	736	T	74810	0.0267344	0.00267344	0.0120305	99.9492
NC_045512.2	737	C	74814	0.00400994	99.9746	0	0.0120298
NC_045512.2	738	A	74494	99.9893	0.00268478	0.00402717	0.00402717
NC_045512.2	739	A	74870	99.972	0	0.026713	0.00133565
NC_045512.2	740	G	74652	0.0214328	0.00669774	99.9491	0.00401865
NC_045512.2	741	A	74143	99.9461	0.00809247	0.01079	0.0350674
NC_045512.2	742	A	73605	99.9565	0.0108688	0.0271721	0.00543441
NC_045512.2	743	A	74498	99.996	0.00134232	0	0.00268464
NC_045512.2	744	A	72147	99.9778	0.0152466	0.00415818	0
NC_045512.2	745	C	73763	0.00677847	99.4726	0.00135569	0.519231
NC_045512.2	746	T	65459	0.0137491	0.423166	0.0183321	99.5448
NC_045512.2	747	G	64743	0.0200794	0.00463371	99.9722	0.00308914
NC_045512.2	748	G	61745	0.00647826	0.0388695	99.9498	0.00485869
NC_045512.2	749	A	59771	99.9749	0.00167305	0.0100383	0.0117114
NC_045512.2	750	A	55863	99.9696	0	0.0161108	0.0143207
NC_045512.2	751	C	57323	0.0157005	99.9634	0.0052335	0.0157005
NC_045512.2	752	A	57266	99.9476	0.0209548	0	0.0314323
NC_045512.2	753	C	57686	0.0138682	99.9549	0.00693409	0.0242693
NC_045512.2	754	T	57746	0	0.0121221	0.00865861	99.9671
NC_045512.2	755	A	56758	99.9806	0.00880933	0	0.0105712
NC_045512.2	756	A	55801	99.957	0.0161287	0.0107525	0.0161287
NC_045512.2	757	A	54417	99.9724	0.0128636	0.00918831	0.00551298
NC_045512.2	758	C	57906	0.0189963	99.9516	0.0138155	0.0155424
NC_045512.2	759	A	54142	99.9575	0.00184699	0.0240109	0.016623
NC_045512.2	760	T	54146	0.0166217	0.0720275	0.0166217	99.8947
NC_045512.2	761	A	53050	99.9887	0	0.00565504	0.00565504
NC_045512.2	762	G	54070	0.0184945	0.00554836	99.9445	0.0314407
NC_045512.2	763	C	55190	0.0362384	99.9529	0.00181192	0.00905961
NC_045512.2	764	A	55380	99.9494	0.0270856	0.0180571	0.00541712
NC_045512.2	765	G	57069	0.00525679	0.0140181	99.979	0.00175226
NC_045512.2	766	T	56173	0.0106813	0.0160219	0.00356043	99.9697
NC_045512.2	767	G	58464	0.00684182	0	99.9932	0
NC_045512.2	768	G	63845	0.00469888	0.00626517	99.9765	0.00313259
NC_045512.2	769	T	61658	0	0.00162185	0.0308151	99.9676
NC_045512.2	770	G	64347	0.00310815	0.00777037	99.9829	0.00466222
NC_045512.2	771	T	62886	0.00318036	0.0079509	0.0079509	99.9809
NC_045512.2	772	T	60515	0.00330497	0.0198298	0.00826241	99.9686
NC_045512.2	773	A	63977	99.9906	0	0.00625225	0.00312612
NC_045512.2	774	C	63875	0.00313112	99.989	0.00156556	0.00626223
NC_045512.2	775	C	63758	0.00470529	99.9812	0	0.0141159
NC_045512.2	776	C	64120	0.00311915	99.986	0	0.00935745
NC_045512.2	777	G	65915	0.0485474	0.00910263	99.9378	0.00455132
NC_045512.2	778	T	64364	0.00310733	0.0108756	0	99.986
NC_045512.2	779	G	66066	0	0.00151364	99.9622	0.00454091
NC_045512.2	780	A	66418	99.9864	0.00150562	0.00301123	0.0090337
NC_045512.2	781	A	65023	99.9862	0	0.00461375	0.0092275
NC_045512.2	782	C	68246	0.00146529	99.981	0.010257	0.00732644
NC_045512.2	783	T	69493	0.00287799	0.0374138	0.00719497	99.9525
NC_045512.2	784	C	69404	0	99.9928	0.00144084	0.00576336
NC_045512.2	785	A	68352	99.9824	0	0.0117041	0.00585206
NC_045512.2	786	T	70253	0.00711713	0.00854056	0.00142343	99.9829
NC_045512.2	787	G	70829	0	0.00423555	99.9929	0.00141185
NC_045512.2	788	C	69293	0.0115452	99.9654	0	0.0230904
NC_045512.2	789	G	71089	0.00422006	0.00140669	99.9859	0.00844012
NC_045512.2	790	T	69794	0.00573115	0.0143279	0	99.9799
NC_045512.2	791	G	72279	0.00553411	0.00830117	99.9765	0.00553411
NC_045512.2	792	A	72423	99.9903	0	0.00828466	0.00138078
NC_045512.2	793	G	73473	0.00272209	0.0204157	99.9673	0.00952731
NC_045512.2	794	C	73004	0.00958852	99.9616	0.00410936	0.0246562
NC_045512.2	795	T	74963	0.00133399	0.00400197	0.00266798	99.992
NC_045512.2	796	T	73154	0.00820188	0.00410094	0.00273396	99.974
NC_045512.2	797	A	74096	99.9906	0.0026992	0.006748	0
NC_045512.2	798	A	72388	99.9807	0.00276289	0.00828867	0.00828867
NC_045512.2	799	C	74675	0.00937395	99.9705	0.00133914	0.0187479
NC_045512.2	800	G	73355	0.00545293	0.00272647	99.9864	0.00545293
NC_045512.2	801	G	74590	0.00402199	0.00536265	99.9879	0.00268132
NC_045512.2	802	A	74006	99.9676	0	0.0270248	0.00405373
NC_045512.2	803	G	74771	0.0080245	0.00133742	99.988	0.00267483
NC_045512.2	804	G	72918	0.0109712	0.0109712	99.9739	0.00411421
NC_045512.2	805	G	73063	0.00410605	0	99.9945	0.00136868
NC_045512.2	806	G	73515	0.0190437	0.00272053	99.9769	0.00136027
NC_045512.2	807	C	74367	0.00403405	99.9745	0.00537873	0.0134468
NC_045512.2	808	A	75149	99.9827	0.00399207	0.0106455	0.00266138
NC_045512.2	809	T	74907	0.00133499	0.00533995	0	99.9907
NC_045512.2	810	A	76157	99.9961	0	0.00262615	0.00131308
NC_045512.2	811	C	77142	0.00388893	99.9819	0.00129631	0.0129631
NC_045512.2	812	A	76282	99.9987	0	0	0.00131093
NC_045512.2	813	C	77233	0.00388435	99.9883	0	0.0077687
NC_045512.2	814	T	77031	0.00259636	0.00778907	0	99.9896
NC_045512.2	815	C	76360	0.00785752	99.9738	0	0.0183342
NC_045512.2	816	G	75396	0.011937	0.015916	99.9682	0.00397899
NC_045512.2	817	C	75348	0.00265435	99.9881	0	0.00929023
NC_045512.2	818	T	75950	0.00263331	0.0105332	0.00131666	99.9855
NC_045512.2	819	A	73557	99.985	0.00407847	0.00271898	0.00815694
NC_045512.2	820	T	75664	0.00132163	0.0039649	0	99.9947
NC_045512.2	821	G	76864	0	0.00910699	99.9896	0.001301
NC_045512.2	822	T	76941	0.00259939	0.0142967	0.0012997	99.9818
NC_045512.2	823	C	75227	0	99.9801	0	0.0199396
NC_045512.2	824	G	75353	0.00132709	0.00530835	99.9827	0.0106167
NC_045512.2	825	A	75487	99.9907	0.00132473	0.00397419	0.00397419
NC_045512.2	826	T	73456	0.00816816	0.0068068	0	99.985
NC_045512.2	827	A	69683	99.9354	0.0143507	0.00430521	0.0459222
NC_045512.2	828	A	68576	99.9825	0.00291647	0.00437471	0.0102077
NC_045512.2	829	C	74902	0.0267016	99.9479	0.00133508	0.0240314
NC_045512.2	830	A	67776	99.9454	0.0339353	0.00147545	0.0191808
NC_045512.2	831	A	66351	99.9201	0.0482284	0.0210999	0.01055
NC_045512.2	832	C	73091	0.00547263	99.9836	0.00410447	0.00684079
NC_045512.2	833	T	67239	0.0148723	0.0223085	0.019334	99.9435
NC_045512.2	834	T	71017	0.012673	0.0323866	0.0168974	99.938
NC_045512.2	835	C	72943	0.0178221	99.9342	0.00274187	0.0438699
NC_045512.2	836	T	72246	0.00276832	0.0304515	0.0276832	99.928
NC_045512.2	837	G	71982	0.00972465	0.0263955	99.9569	0.00694618
NC_045512.2	838	T	69777	0.00429941	0.0687906	0.0114651	99.914
NC_045512.2	839	G	71269	0.00701567	0.00280627	99.9397	0.0505128
NC_045512.2	840	G	69666	0.0244021	0.0071771	99.9483	0.017225
NC_045512.2	841	C	69105	0.00578829	99.9797	0.00144707	0.0130237
NC_045512.2	842	C	68318	0	99.9898	0.00585497	0.00439123
NC_045512.2	843	C	69531	0.0129439	99.9698	0.00287641	0.0129439
NC_045512.2	844	T	68507	0	0.0204359	0.0014597	99.9781
NC_045512.2	845	G	69781	0.00859833	0.00429916	99.9799	0.00716527
NC_045512.2	846	A	68353	99.9839	0.00146299	0.00585197	0.00877796
NC_045512.2	847	T	65615	0.0883944	0.00762021	0.00304808	99.9009
NC_045512.2	848	G	69623	0.00861784	0.00861784	99.9756	0.00718153
NC_045512.2	849	G	69109	0.0144699	0.0130229	99.9624	0.0101289
NC_045512.2	850	C	69441	0.00144007	99.9813	0	0.0172809
NC_045512.2	851	T	62991	0.00635011	0.030163	0.00793764	99.9555
NC_045512.2	852	A	67314	99.9807	0.00445673	0.00742788	0.00297115
NC_045512.2	853	C	68882	0.00435527	99.9739	0.00145176	0.0203246
NC_045512.2	854	C	67496	0.00148157	99.9926	0.00148157	0.00444471
NC_045512.2	855	C	68350	0.00146306	99.981	0.00292612	0.0146306
NC_045512.2	856	T	67030	0	0.0387886	0	99.9612
NC_045512.2	857	C	66990	0.00298552	99.9687	0.00597104	0.0223914
NC_045512.2	858	T	64483	0	0.00930478	0	99.9907
NC_045512.2	859	T	64601	0.00464389	0.0108357	0.00154796	99.983
NC_045512.2	860	G	65931	0.0197176	0.00151674	99.9697	0.00910042
NC_045512.2	861	A	64611	99.9752	0.00154772	0.0201204	0.00309545
NC_045512.2	862	G	64609	0.0108344	0.00773886	99.9752	0.00619109
NC_045512.2	863	T	63604	0.00628891	0.116345	0	99.8774
NC_045512.2	864	G	62898	0.0190785	0.00317975	99.9682	0.00953925
NC_045512.2	865	C	62087	0.00644257	99.971	0.00644257	0.0161064
NC_045512.2	866	A	60529	99.9736	0.0082605	0.0082605	0.0082605
NC_045512.2	867	T	58290	0.0171556	0.0223023	0.00171556	99.9451
NC_045512.2	868	T	61136	0.00817849	0.00654279	0.00490709	99.9591
NC_045512.2	869	A	60747	99.9276	0.0395081	0.0164617	0.00658469
NC_045512.2	870	A	60790	99.8914	0.00493502	0.0460602	0.0575753
NC_045512.2	871	A	62451	99.8879	0.0160126	0.0176138	0.0784615
NC_045512.2	872	G	62402	0.0721131	0.0144226	99.8622	0.0512804
NC_045512.2	873	A	61534	99.8927	0.0146261	0.0357526	0.0568791
NC_045512.2	874	C	61774	0.0566581	99.9158	0.0129504	0.0145692
NC_045512.2	875	C	61793	0.0242746	99.9288	0.0129465	0.0258929
NC_045512.2	876	T	61619	0.0697837	0.012983	0.00973726	99.9075
NC_045512.2	877	T	61194	0.00163415	0.0653659	0.00817074	99.897
NC_045512.2	878	C	62167	0.0128686	99.963	0	0.0144771
NC_045512.2	879	T	58971	0.006783	0.0101745	0.006783	99.9763
NC_045512.2	880	A	56003	99.9714	0.00178562	0.0178562	0.00892809
NC_045512.2	881	G	59452	0.0218664	0.00336406	99.9294	0.0454148
NC_045512.2	882	C	59593	0.0033561	99.9631	0.00503415	0.0285268
NC_045512.2	883	A	56402	99.9362	0.0301408	0.0177299	0.0159569
NC_045512.2	884	C	58725	0.0102171	99.9268	0.0510856	0.01192
NC_045512.2	885	G	58787	0.030619	0.0204127	99.9422	0.00680423
NC_045512.2	886	T	58932	0.0542999	0.0118781	0	99.9338
NC_045512.2	887	G	58905	0.0152788	0.0577201	99.927	0
NC_045512.2	888	C	58619	0.00170593	99.9744	0.00341186	0.0204712
NC_045512.2	889	T	51011	0.00196036	0.0235243	0.00392072	99.9686
NC_045512.2	890	G	60693	0.00494291	0.00329527	99.9786	0.00164764
NC_045512.2	891	G	62339	0.0112289	0	99.9856	0.00320826
NC_045512.2	892	T	62774	0.00318603	0.00318603	0.00477905	99.9729
NC_045512.2	893	A	62928	99.9491	0.00635647	0.00635647	0.0206585
NC_045512.2	894	A	61599	99.9627	0.0113638	0.0146106	0.0113638
NC_045512.2	895	A	65348	99.9832	0.00459081	0.00306054	0.00918161
NC_045512.2	896	G	67945	0	0.0103025	99.9735	0.0161896
NC_045512.2	897	C	67064	0.00298223	99.9866	0.00149111	0.00745556
NC_045512.2	898	T	66441	0	0.00451528	0.0105357	99.9849
NC_045512.2	899	T	67257	0.00743417	0.00743417	0.0044605	99.9807
NC_045512.2	900	C	68243	0.00146535	99.9897	0	0.00879211
NC_045512.2	901	A	66489	99.9729	0.0105281	0.0120321	0.00451202
NC_045512.2	902	T	67269	0.00297314	0.010406	0.00743284	99.9792
NC_045512.2	903	G	67130	0.00446894	0.0119172	99.9821	0.00148965
NC_045512.2	904	C	67931	0.00736041	99.9706	0.00736041	0.0147208
NC_045512.2	905	A	67527	99.9911	0	0.00444267	0.00444267
NC_045512.2	906	C	69902	0.00429172	99.9499	0	0.0414867
NC_045512.2	907	T	70724	0.00565579	0.0127255	0.00282789	99.9788
NC_045512.2	908	T	70869	0.025399	0.00987738	0.00141105	99.9619
NC_045512.2	909	T	70000	0.00857143	0.00285714	0.00428571	99.9786
NC_045512.2	910	G	72019	0.0222164	0.00555409	99.9681	0.00277704
NC_045512.2	911	T	72074	0.00277493	0.00832478	0.00971224	99.9764
NC_045512.2	912	C	70809	0.00423675	99.9859	0.0028245	0.00706125
NC_045512.2	913	C	67920	0.0117786	99.9809	0.00147232	0.00588928
NC_045512.2	914	G	68463	0.0978631	0.00876386	99.8875	0.00584257
NC_045512.2	915	A	66472	99.9218	0.0180527	0.042123	0.0180527
NC_045512.2	916	A	65202	99.9785	0.00460109	0.00920217	0.00766848
NC_045512.2	917	C	66044	0.010599	99.9682	0.00302828	0.0181697
NC_045512.2	918	A	60601	99.9901	0.00165014	0.00660055	0.00165014
NC_045512.2	919	A	57720	99.9584	0.00866251	0.003465	0.0294525
NC_045512.2	920	C	61416	0.0081412	99.9691	0.00325648	0.0162824
NC_045512.2	921	T	62320	0.0176508	0.0786264	0.0112323	99.8925
NC_045512.2	922	G	60416	0.00827595	0.0115863	99.9553	0.0248279
NC_045512.2	923	G	61899	0.0129243	0.00161553	99.9822	0.00323107
NC_045512.2	924	A	61564	99.9724	0.00974596	0.00487298	0.0129946
NC_045512.2	925	C	60547	0.00165161	99.9521	0.00660644	0.029729
NC_045512.2	926	T	61647	0	0.0227099	0.00162214	99.9465
NC_045512.2	927	T	59927	0	0.0016687	0.00834348	99.965
NC_045512.2	928	T	59869	0.0133625	0.00835157	0.00668125	99.9683
NC_045512.2	929	A	59697	99.9196	0.0067005	0.013401	0.040203
NC_045512.2	930	T	59415	0.0252461	0.0134646	0	99.9613
NC_045512.2	931	T	58201	0.0154637	0.0120273	0.00343637	99.9674
NC_045512.2	932	G	57962	0.018978	0	99.9465	0.0345054
NC_045512.2	933	A	54726	99.9781	0.0146183	0.00548186	0.00182729
NC_045512.2	934	C	55993	0.0303609	99.9232	0.00535781	0.0410766
NC_045512.2	935	A	54112	99.9593	0.0277203	0.00739208	0.00554406
NC_045512.2	936	C	54322	0	99.9779	0.00184087	0.0184087
NC_045512.2	937	T	53227	0.0112725	0.0112725	0.00751498	99.9699
NC_045512.2	938	A	51534	99.9748	0.00970233	0.00970233	0.0058214
NC_045512.2	939	A	52769	99.9526	0.00189505	0.0322159	0.0132654
NC_045512.2	940	G	54566	0.0219917	0.00549793	99.9615	0.0109959
NC_045512.2	941	A	51987	99.9673	0.00577067	0.00769423	0.0192356
NC_045512.2	942	G	53082	0.00753551	0.00565163	99.9736	0.0131871
NC_045512.2	943	G	51452	0.0272098	0.00194356	99.967	0.00388712
NC_045512.2	944	G	51604	0.00387567	0.0135648	99.9787	0.00193783
NC_045512.2	945	G	52580	0.00950932	0.0114112	99.9753	0.00190186
NC_045512.2	946	T	52590	0	0.0285225	0.0209165	99.9506
NC_045512.2	947	G	52134	0.0230176	0.0057544	99.9655	0.0057544
NC_045512.2	948	T	52647	0.00949722	0.0151955	0.00189944	99.9734
NC_045512.2	949	A	52199	99.9789	0.00191575	0.015326	0.00383149
NC_045512.2	950	T	51413	0.101142	0.0466808	0.00389007	99.8483
NC_045512.2	951	A	51525	99.9554	0.0232897	0.00388161	0.00776322
NC_045512.2	952	C	52472	0.00571733	99.9581	0.00381156	0.0266809
NC_045512.2	953	T	52237	0.0306296	0.229722	0.0421157	99.6975
NC_045512.2	954	G	52415	0.0629591	0.0476963	99.8874	0.00190785
NC_045512.2	955	C	52573	0.0304339	99.9505	0.00760847	0.0114127
NC_045512.2	956	T	51278	0.00780062	0.12286	0.0136511	99.8557
NC_045512.2	957	G	50821	0.0157415	0.0196769	99.9567	0.00787076
NC_045512.2	958	C	48693	0.00410737	99.9589	0.00821473	0.0287516
NC_045512.2	959	C	47768	0	99.9581	0.00628036	0.0355887
NC_045512.2	960	G	49380	0.0384771	0.00405022	99.9433	0.0141758
NC_045512.2	961	T	47858	0.00417903	0.00417903	0	99.9916
NC_045512.2	962	G	49150	0.00610376	0.00203459	99.9919	0
NC_045512.2	963	A	49466	99.9677	0.00404318	0.0121295	0.0161727
NC_045512.2	964	A	47301	99.9831	0.00634236	0.00845648	0.00211412
NC_045512.2	965	C	48649	0.0143888	99.9815	0	0.00411108
NC_045512.2	966	A	46819	99.9915	0.00213589	0.00213589	0.00427177
NC_045512.2	967	T	48596	0	0.0205778	0.00617335	99.9732
NC_045512.2	968	G	49403	0	0	99.998	0.00202417
NC_045512.2	969	A	49365	99.9797	0.00202573	0.0162058	0.00202573
NC_045512.2	970	G	48306	0.00828054	0.00414027	99.9855	0.00207014
NC_045512.2	971	C	48257	0.00414448	99.9793	0.00207224	0.0145057
NC_045512.2	972	A	48978	99.9939	0	0	0.0061252
NC_045512.2	973	T	47780	0	0	0.00418585	99.9958
NC_045512.2	974	G	50193	0.00597693	0	99.9801	0
NC_045512.2	975	A	50442	99.9822	0.00594742	0.0118948	0
NC_045512.2	976	A	48958	99.9714	0.0163405	0.00204257	0.0102128
NC_045512.2	977	A	49346	99.9899	0.00202651	0.00607952	0.00202651
NC_045512.2	978	T	44778	0.00223324	0.0245656	0.00669972	99.9665
NC_045512.2	979	T	50863	0.00393213	0.0117964	0.0117964	99.9725
NC_045512.2	980	G	50444	0.00396479	0.00396479	99.9841	0.00792959
NC_045512.2	981	C	49299	0.00202844	99.9817	0.00811375	0.00608532
NC_045512.2	982	T	49194	0.00406554	0.0121966	0	99.9837
NC_045512.2	983	T	50168	0.0219263	0.00398661	0	99.9741
NC_045512.2	984	G	49883	0.0120281	0.00200469	99.984	0.00200469
NC_045512.2	985	G	49800	0.00803213	0.00200803	99.9839	0.0060241
NC_045512.2	986	T	50127	0.00199493	0.00797973	0.00199493	99.988
NC_045512.2	987	A	47851	99.9937	0	0.00626946	0
NC_045512.2	988	C	50407	0.00198385	99.9702	0.00198385	0.0257901
NC_045512.2	989	A	49253	99.9898	0.00203033	0.00406067	0.00406067
NC_045512.2	990	C	50558	0.00197793	99.9881	0.00197793	0.00791171
NC_045512.2	991	G	50507	0.0138595	0	99.9782	0.00791969
NC_045512.2	992	G	51430	0	0	99.9942	0.00583317
NC_045512.2	993	A	51599	99.9922	0	0.00193802	0.00581407
NC_045512.2	994	A	47246	99.981	0.00634974	0.00846633	0.00423316
NC_045512.2	995	C	50199	0	99.9821	0.00199207	0.0159366
NC_045512.2	996	G	50806	0.00393654	0.00393654	99.9803	0.0118096
NC_045512.2	997	T	50443	0.00198244	0.00991218	0.00396487	99.9841
NC_045512.2	998	T	50173	0.00398621	0.0239172	0.0159448	99.9562
NC_045512.2	999	C	50618	0.00197558	99.9091	0.00197558	0.0829744
NC_045512.2	1000	T	49840	0.00601926	0.0160514	0	99.9779
NC_045512.2	1001	G	51144	0.00391053	0.00195526	99.9609	0.00195526
NC_045512.2	1002	A	51322	99.9571	0	0.0389696	0.00389696
NC_045512.2	1003	A	49446	99.9838	0.00606722	0.010112	0
NC_045512.2	1004	A	49925	99.98	0.00400601	0.014021	0.002003
NC_045512.2	1005	A	51165	99.9844	0	0.0117268	0.00390892
NC_045512.2	1006	G	51081	0	0	99.9883	0.00391535
NC_045512.2	1007	A	50262	99.9761	0	0.0119374	0.0119374
NC_045512.2	1008	G	50814	0	0.00787185	99.9843	0.00787185
NC_045512.2	1009	C	50274	0.0099455	99.9761	0.0059673	0.0079564
NC_045512.2	1010	T	52142	0	0.0191784	0	99.9789
NC_045512.2	1011	A	50645	99.7473	0	0.00197453	0.00789811
NC_045512.2	1012	T	51556	0	0.00969819	0	99.9864
NC_045512.2	1013	G	51295	0.0175456	0	99.961	0.0175456
NC_045512.2	1014	A	51200	99.9277	0.00390625	0.0214844	0.046875
NC_045512.2	1015	A	50659	99.9507	0.00592195	0.0217138	0.0217138
NC_045512.2	1016	T	50397	0.0297637	0.0218267	0.00198425	99.9464
NC_045512.2	1017	T	51291	0.0155973	0.0097483	0.0136476	99.961
NC_045512.2	1018	G	51244	0.0136601	0	99.9629	0.0234174
NC_045512.2	1019	C	51583	0.00193862	99.9612	0.00969312	0.0252021
NC_045512.2	1020	A	51631	99.9768	0.00774728	0.00581046	0.0096841
NC_045512.2	1021	G	50322	0.0238464	0	99.9304	0.0258336
NC_045512.2	1022	A	49763	99.9839	0.0120572	0.00200953	0.00200953
NC_045512.2	1023	C	50208	0.00398343	99.9741	0.00796686	0.013942
NC_045512.2	1024	A	50071	99.976	0.0139801	0.00798866	0.00199716
NC_045512.2	1025	C	49091	0.0162963	99.8778	0.0916665	0.0142592
NC_045512.2	1026	C	49154	0.0101721	99.9023	0	0.0467917
NC_045512.2	1027	T	49084	0.00611197	0.0509331	0	99.9368
NC_045512.2	1028	T	49017	0.00204011	0.0142808	0.0142808	99.9653
NC_045512.2	1029	T	50466	0	0.00990766	0.00792613	99.9822
NC_045512.2	1030	T	50473	0.00198126	0.0178313	0.00990629	99.8197
NC_045512.2	1031	G	50158	0.0338929	0.0079748	99.9262	0.0299055
NC_045512.2	1032	A	49549	99.9415	0.0121092	0.0161456	0.0302731
NC_045512.2	1033	A	49622	99.9879	0.00201524	0.00201524	0.00806094
NC_045512.2	1034	A	50651	99.9546	0.00789718	0.00789718	0.0296144
NC_045512.2	1035	T	50231	0.0338436	0	0.0159264	99.9502
NC_045512.2	1036	T	51282	0.039	0.0234	0.00195	99.9239
NC_045512.2	1037	A	51240	99.9375	0.0214676	0.0156128	0.019516
NC_045512.2	1038	A	50724	99.9527	0.0157716	0.00197145	0.0295718
NC_045512.2	1039	A	50089	99.9421	0.0379325	0.0119787	0.00798579
NC_045512.2	1040	T	48824	0.00204817	0.0430116	0.00614452	99.9488
NC_045512.2	1041	T	46985	0	0.0170267	0	99.983
NC_045512.2	1042	G	45930	0.0152406	0.00217723	99.9804	0.00217723
NC_045512.2	1043	G	44183	0.0226331	0	99.9706	0.00678994
NC_045512.2	1044	C	45711	0.0131259	99.9672	0.00437531	0.0131259
NC_045512.2	1045	A	43254	99.9838	0.00231192	0.00462385	0.0092477
NC_045512.2	1046	A	41589	99.9952	0	0.00480896	0
NC_045512.2	1047	A	36794	99.9755	0.0081535	0.0081535	0.0081535
NC_045512.2	1048	G	42042	0.0118929	0.00237857	99.9715	0.0142714
NC_045512.2	1049	A	38969	99.9897	0	0.0102646	0
NC_045512.2	1050	A	43326	99.9746	0	0.0138485	0.0115404
NC_045512.2	1051	A	43571	99.938	0.0137706	0.0206559	0.0160657
NC_045512.2	1052	T	42581	0.0187877	0.0164393	0.00234847	99.9624
NC_045512.2	1053	T	42746	0.011697	0.0093576	0	99.9789
NC_045512.2	1054	T	42049	0.0332945	0	0	99.9667
NC_045512.2	1055	G	41418	0.0217297	0	99.9324	0.0386305
NC_045512.2	1056	A	39110	99.9872	0	0.00511378	0.00767067
NC_045512.2	1057	C	39671	0.00504147	99.9748	0.0075622	0.0126037
NC_045512.2	1058	A	37948	99.9816	0	0	0.0184463
NC_045512.2	1059	C	37367	0	99.9893	0	0.0107046
NC_045512.2	1060	C	37689	0.0212264	99.9522	0.00530659	0.0212264
NC_045512.2	1061	T	37554	0.00266283	0.031954	0.0079885	99.9574
NC_045512.2	1062	T	37293	0.00804441	0.0107259	0.0107259	99.9705
NC_045512.2	1063	C	38933	0	99.9897	0	0.0102741
NC_045512.2	1064	A	38231	99.9085	0.0470822	0.00784704	0.0366195
NC_045512.2	1065	A	37237	99.9758	0.0026855	0.010742	0.010742
NC_045512.2	1066	T	39454	0.0025346	0.0887109	0.00760379	99.891
NC_045512.2	1067	G	39553	0.0530933	0.00252825	99.9419	0.00252825
NC_045512.2	1068	G	38960	0.0616016	0.00513347	99.9333	0
NC_045512.2	1069	G	39465	0.00506778	0.00253389	99.9443	0.0481439
NC_045512.2	1070	G	39287	0.00254537	0.0458167	99.9364	0.0101815
NC_045512.2	1071	A	38894	99.9537	0.0128555	0.0205687	0.0128555
NC_045512.2	1072	A	30183	99.9602	0.0298181	0.00662625	0.00331312
NC_045512.2	1073	T	38718	0.00774833	0.00258278	0.0542383	99.9354
NC_045512.2	1074	G	39220	0	0.0101989	99.972	0.00764916
NC_045512.2	1075	T	39384	0.0101564	0.050782	0.0025391	99.9365
NC_045512.2	1076	C	37938	0.00790764	99.9815	0.00527176	0.00527176
NC_045512.2	1077	C	39208	0.0229545	99.9184	0.0025505	0.0076515
NC_045512.2	1078	A	40673	99.9705	0.0147518	0.00983453	0.00491727
NC_045512.2	1079	A	39355	99.9822	0.00762292	0.00762292	0
NC_045512.2	1080	A	39575	99.8459	0.00758054	0.0202148	0.032849
NC_045512.2	1081	T	37966	0.0237054	0.00263394	0.0447769	99.9289
NC_045512.2	1082	T	40135	0.0174411	0.0199327	0.00747477	99.9352
NC_045512.2	1083	T	40391	0.0519918	0.0024758	0.0346612	99.8985
NC_045512.2	1084	T	41453	0.0410103	0.00723711	0.0434227	99.9083
NC_045512.2	1085	G	41024	0.0341264	0.00731279	99.9147	0.036564
NC_045512.2	1086	T	41225	0.01698	0.00970285	0.0242571	99.9442
NC_045512.2	1087	A	41150	99.9417	0.0121507	0.0267315	0.0170109
NC_045512.2	1088	T	40949	0.0219786	0.0317468	0.0341889	99.9121
NC_045512.2	1089	T	40031	0.0299768	0.00499613	0.00249806	99.9575
NC_045512.2	1090	T	41469	0.0168801	0.0554631	0.00482288	99.918
NC_045512.2	1091	C	40511	0.0567747	99.9037	0.00246847	0.037027
NC_045512.2	1092	C	38275	0.0261267	99.9608	0.00783801	0.00522534
NC_045512.2	1093	C	39457	0.00760321	99.9366	0.00506881	0.0506881
NC_045512.2	1094	T	39318	0	0.0483239	0.00254336	99.944
NC_045512.2	1095	T	38494	0.00779342	0.0103912	0.00259781	99.9506
NC_045512.2	1096	A	39608	99.9672	0.00504948	0	0.0277722
NC_045512.2	1097	A	38686	99.9716	0	0	0.0284341
NC_045512.2	1098	A	37302	99.9732	0.00536164	0.0134041	0.00804246
NC_045512.2	1099	T	35107	0.00569687	0.0227875	0.0085453	99.963
NC_045512.2	1100	T	38174	0.0445329	0.0209567	0	99.9345
NC_045512.2	1101	C	37514	0.0293224	99.9547	0	0.015994
NC_045512.2	1102	C	36673	0.0190876	99.97	0.0027268	0.00818041
NC_045512.2	1103	A	38412	99.9636	0	0.0104134	0.0130168
NC_045512.2	1104	T	36970	0.0297539	0.0216392	0.0027049	99.9459
NC_045512.2	1105	A	37259	99.9785	0.00268392	0.0107357	0.00805175
NC_045512.2	1106	A	36833	99.9593	0	0.0190047	0.0217197
NC_045512.2	1107	T	36989	0.0324421	0.0459596	0.0378491	99.8837
NC_045512.2	1108	C	37080	0.0296656	99.9326	0.00809061	0.0296656
NC_045512.2	1109	A	36856	99.962	0.0244194	0.00813979	0.00542652
NC_045512.2	1110	A	36892	99.9593	0.0162637	0.0108425	0.0135531
NC_045512.2	1111	G	35235	0.0368951	0.00567617	99.9546	0.00283809
NC_045512.2	1112	A	35925	99.9555	0.0278358	0.0111343	0.00556715
NC_045512.2	1113	C	36702	0.00817394	99.9591	0.00544929	0.0217972
NC_045512.2	1114	T	36640	0.010917	0.00272926	0.00272926	99.9809
NC_045512.2	1115	A	36922	99.9729	0.00541682	0.00541682	0.0162505
NC_045512.2	1116	T	37246	0.0161091	0.00805456	0.0268485	99.949
NC_045512.2	1117	T	37368	0.0428174	0.0187326	0.00535217	99.9331
NC_045512.2	1118	C	37734	0.0397519	99.9443	0.0106005	0.00530026
NC_045512.2	1119	A	36432	99.9451	0.0109794	0	0.0439174
NC_045512.2	1120	A	38605	99.9793	0	0.0129517	0.00777101
NC_045512.2	1121	C	37536	0.0213129	99.952	0.00266411	0.023977
NC_045512.2	1122	C	36900	0.0406504	99.9512	0	0.00813008
NC_045512.2	1123	A	37299	99.9866	0.0134052	0	0
NC_045512.2	1124	A	35777	99.9581	0.00838528	0.030746	0.00279509
NC_045512.2	1125	G	36776	0.03263	0	99.9619	0.00543833
NC_045512.2	1126	G	35728	0.0111957	0.00279893	99.9832	0.00279893
NC_045512.2	1127	G	36757	0.0108823	0.00544114	99.9837	0
NC_045512.2	1128	T	34552	0.00578838	0	0.00289419	99.9913
NC_045512.2	1129	T	34136	0	0	0	100
NC_045512.2	1130	G	37377	0.0294299	0	99.9652	0
NC_045512.2	1131	A	35893	99.9916	0	0.00278606	0.00557212
NC_045512.2	1132	A	37245	99.9758	0	0.0214794	0.00268492
NC_045512.2	1133	A	37275	99.9866	0.00268276	0.00804829	0.00268276
NC_045512.2	1134	A	34673	99.9683	0.00576818	0.00865227	0.00865227
NC_045512.2	1135	G	39135	0.0127763	0.00511051	99.9336	0.0281078
NC_045512.2	1136	A	36594	99.9781	0.00273269	0.0136634	0.00546538
NC_045512.2	1137	A	40911	99.9658	0.00244433	0.0122217	0.0195546
NC_045512.2	1138	A	40718	99.9853	0.00491183	0.00736775	0.00245592
NC_045512.2	1139	A	38523	99.8884	0.0129793	0.00259585	0.0960465
NC_045512.2	1140	A	36437	99.9479	0	0.0109779	0.0164668
NC_045512.2	1141	G	38392	0.018233	0.117212	99.8489	0.0156283
NC_045512.2	1142	C	37988	0.00263241	99.9868	0.00263241	0.00789723
NC_045512.2	1143	T	39058	0.00768088	0.0153618	0.00256029	99.9693
NC_045512.2	1144	T	38922	0.00513848	0	0	99.9949
NC_045512.2	1145	G	39324	0.00254298	0.0127149	99.9568	0.0279727
NC_045512.2	1146	A	39546	99.9848	0.0025287	0.0075861	0.0050574
NC_045512.2	1147	T	41836	0.00478057	0.00956114	0	99.9857
NC_045512.2	1148	G	41519	0.0168598	0.00240854	99.9807	0
NC_045512.2	1149	G	40644	0	0	100	0
NC_045512.2	1150	C	39202	0.0102036	99.9464	0.00510178	0.0127545
NC_045512.2	1151	T	39014	0	0.05639	0.0128159	99.9308
NC_045512.2	1152	T	38708	0	0.0103338	0.00258345	99.9871
NC_045512.2	1153	T	39998	0.020001	0	0.00750038	99.9725
NC_045512.2	1154	A	40945	99.9731	0.0048846	0	0.0219807
NC_045512.2	1155	T	39879	0.0100303	0.0125379	0.00501517	99.9674
NC_045512.2	1156	G	41745	0.00958199	0	99.9832	0.00718649
NC_045512.2	1157	G	41018	0	0	99.9951	0.00487591
NC_045512.2	1158	G	42385	0	0.00707798	99.9717	0.0165153
NC_045512.2	1159	T	42572	0	0.00939585	0	99.9906
NC_045512.2	1160	A	41117	99.9878	0.00972834	0	0.00243208
NC_045512.2	1161	G	42248	0.0118349	0	99.974	0.0142019
NC_045512.2	1162	A	42259	99.974	0.00236636	0.0141982	0.00946544
NC_045512.2	1163	A	43107	99.9675	0.00231981	0.011599	0.0185585
NC_045512.2	1164	T	43149	0.00695265	0.020858	0	99.9722
NC_045512.2	1165	T	44302	0.0112862	0	0	99.9842
NC_045512.2	1166	C	43570	0.0114758	99.9725	0.0137709	0.00229516
NC_045512.2	1167	G	42568	0.00469836	0.00469836	99.9765	0.0140951
NC_045512.2	1168	A	43814	99.9772	0.0091295	0	0.0136943
NC_045512.2	1169	T	43365	0.00461201	0.01153	0.00461201	99.9746
NC_045512.2	1170	C	43640	0.00229148	97.2961	0	2.70165
NC_045512.2	1171	T	43451	0.00920577	0.0138087	0	99.977
NC_045512.2	1172	G	43804	0.00456579	0.00913159	99.9795	0.00684869
NC_045512.2	1173	T	43779	0.0022842	0.011421	0.011421	99.9749
NC_045512.2	1174	C	43691	0.0091552	99.9886	0	0.0022888
NC_045512.2	1175	T	43762	0	0.0137105	0	99.9863
NC_045512.2	1176	A	42511	99.9953	0.00235233	0	0.00235233
NC_045512.2	1177	T	43935	0	0.00682827	0	99.9932
NC_045512.2	1178	C	43235	0.00231294	99.9769	0.00231294	0.0185035
NC_045512.2	1179	C	42483	0	99.9859	0.00470777	0.00941553
NC_045512.2	1180	A	43478	99.9885	0.00230001	0.00230001	0.00690004
NC_045512.2	1181	G	43572	0.00229505	0.0045901	99.9862	0.00688516
NC_045512.2	1182	T	41426	0.0144837	0.00482789	0	99.9807
NC_045512.2	1183	T	43234	0.00925198	0.0300689	0	99.9607
NC_045512.2	1184	G	42829	0	0.0163441	99.9767	0.0070046
NC_045512.2	1185	C	42154	0	99.9288	0.00711676	0.0640509
NC_045512.2	1186	G	42199	0.00473945	0.00473945	99.9834	0.00710917
NC_045512.2	1187	T	41469	0.0120572	0.081989	0.00964576	99.8963
NC_045512.2	1188	C	42680	0.00234302	99.9789	0	0.0164011
NC_045512.2	1189	A	42022	99.9929	0	0.00475941	0.00237971
NC_045512.2	1190	C	42172	0.00711372	99.9668	0	0.0260837
NC_045512.2	1191	C	41895	0.00477384	99.9833	0.00716076	0.00477384
NC_045512.2	1192	A	42263	99.9834	0	0.0141968	0.00236614
NC_045512.2	1193	A	42705	99.9836	0.00234165	0.00936658	0.00468329
NC_045512.2	1194	A	42158	99.9905	0	0.00474406	0.00474406
NC_045512.2	1195	T	43668	0.00229001	0.01374	0.00687002	99.9771
NC_045512.2	1196	G	43608	0.00687947	0	99.9908	0.00229316
NC_045512.2	1197	A	44408	99.9865	0	0.0135111	0
NC_045512.2	1198	A	44013	99.9886	0.00454411	0.00227206	0.00454411
NC_045512.2	1199	T	47211	0.00211815	0.0084726	0.00211815	99.9873
NC_045512.2	1200	G	48956	0.0285971	0.0040853	99.9612	0.00612795
NC_045512.2	1201	C	48668	0.00205474	99.9774	0.00205474	0.0184926
NC_045512.2	1202	A	49809	99.99	0.00200767	0.00602301	0.00200767
NC_045512.2	1203	A	46967	99.9872	0.00212915	0.00425831	0.00638746
NC_045512.2	1204	C	49224	0.00406306	99.9898	0.00203153	0.00406306
NC_045512.2	1205	C	49140	0.00610501	99.9756	0	0.00407
NC_045512.2	1206	A	49166	99.9837	0.0081357	0.00406785	0.00406785
NC_045512.2	1207	A	46679	99.985	0.00214229	0.00428458	0.00214229
NC_045512.2	1208	A	42522	99.9741	0.0164621	0.00235172	0.00705517
NC_045512.2	1209	T	48181	0.00415101	0.0228306	0.00207551	99.9709
NC_045512.2	1210	G	48085	0.00623895	0.0124779	99.9584	0.0041593
NC_045512.2	1211	T	48203	0.114101	0.107877	0.00622368	99.7718
NC_045512.2	1212	G	47999	0.122919	0.0291673	99.8396	0.00833351
NC_045512.2	1213	C	47985	0.0250078	99.9562	0.00625195	0.0125039
NC_045512.2	1214	C	47357	0.0126697	99.9747	0	0.00422324
NC_045512.2	1215	T	47473	0.0168517	0.0294904	0	99.9494
NC_045512.2	1216	T	45894	0.0065368	0	0.00871574	99.976
NC_045512.2	1217	T	46419	0.0193886	0.0236972	0	99.9397
NC_045512.2	1218	C	47294	0.0296021	99.945	0	0.0253732
NC_045512.2	1219	A	46050	99.987	0.00434311	0.00217155	0.00651466
NC_045512.2	1220	A	45235	99.9381	0.0353708	0.00663203	0.00663203
NC_045512.2	1221	C	46667	0.0107142	99.9679	0.00428568	0.0171427
NC_045512.2	1222	T	46691	0.00214174	0.00642522	0	99.9914
NC_045512.2	1223	C	46964	0.00212929	99.9872	0	0.0106465
NC_045512.2	1224	T	46382	0.01078	0.00431202	0	99.9849
NC_045512.2	1225	C	46934	0.0106533	99.9787	0	0.0106533
NC_045512.2	1226	A	41202	99.9709	0.0121353	0.00242707	0.00485413
NC_045512.2	1227	T	44554	0.0067334	0.0224447	0	99.9708
NC_045512.2	1228	G	45509	0.00878947	0.00219737	99.9802	0.0065921
NC_045512.2	1229	A	43930	99.9886	0	0.00682905	0.0045527
NC_045512.2	1230	A	43516	99.9678	0	0.00689402	0.00229801
NC_045512.2	1231	G	46930	0.00213083	0.0063925	99.6633	0.0149158
NC_045512.2	1232	T	45723	0.0218708	0.00218708	0	99.9191
NC_045512.2	1233	G	46822	0.0128145	0.0042715	99.7864	0
NC_045512.2	1234	T	46316	0.00647724	0	0.00431816	99.9439
NC_045512.2	1235	G	46978	0.0276725	0	99.702	0.0234152
NC_045512.2	1236	A	46473	99.9505	0	0.0215179	0.0215179
NC_045512.2	1237	T	45642	0.00657289	0.0219096	0.0284825	99.943
NC_045512.2	1238	C	45797	0.0174684	99.8646	0.0218355	0.0349368
NC_045512.2	1239	A	45413	99.9251	0.00660604	0	0.0528483
NC_045512.2	1240	T	40394	0.0272318	0.00990246	0.0173293	99.6064
NC_045512.2	1241	T	45718	0.0262479	0.0437464	0.0393718	98.961
NC_045512.2	1242	G	46940	0.0149127	0.0276949	99.9127	0.044738
NC_045512.2	1243	T	45576	0.0592417	0.00219414	0	99.9364
NC_045512.2	1244	G	46682	0.0128529	0.0107108	99.9679	0.00856861
NC_045512.2	1245	G	48243	0.012437	0.00829136	99.9627	0.0165827
NC_045512.2	1246	T	47911	0.0020872	0.00626161	0	99.9917
NC_045512.2	1247	G	49920	0.0140224	0.00200321	99.97	0.00600962
NC_045512.2	1248	A	49956	99.984	0.00200176	0.0140123	0
NC_045512.2	1249	A	49690	99.9618	0.0120749	0.0221373	0.00402495
NC_045512.2	1250	A	49702	99.9638	0.0181079	0.00603597	0.0120719
NC_045512.2	1251	C	50052	0.00799169	99.984	0	0.00799169
NC_045512.2	1252	T	50536	0.00593636	0.00989394	0.00197879	99.9822
NC_045512.2	1253	T	51417	0.0116693	0.00194488	0	99.9864
NC_045512.2	1254	C	52837	0.00378523	99.9792	0.00757045	0.00946307
NC_045512.2	1255	A	52053	99.9731	0	0.0230534	0.00384224
NC_045512.2	1256	T	52248	0	0.0114837	0.0038279	99.9847
NC_045512.2	1257	G	52764	0.00379046	0	99.9962	0
NC_045512.2	1258	G	51754	0.01739	0.00386444	99.9749	0.00386444
NC_045512.2	1259	C	54228	0.00184407	99.976	0.00368813	0.0184407
NC_045512.2	1260	A	53461	99.9832	0.00374104	0.00748209	0.00561157
NC_045512.2	1261	G	53839	0.00742956	0	99.9851	0.00742956
NC_045512.2	1262	A	51052	99.9863	0.00195879	0.00979394	0.00195879
NC_045512.2	1263	C	53022	0.00188601	99.9887	0.00188601	0.00754404
NC_045512.2	1264	G	52462	0.0190614	0.00190614	99.9771	0.00190614
NC_045512.2	1265	G	51308	0.0428783	0.00389803	99.9513	0.00194901
NC_045512.2	1266	G	51808	0.0250926	0.00772082	99.9575	0.00579061
NC_045512.2	1267	C	49812	0.00200755	99.9819	0.00602265	0.0100377
NC_045512.2	1268	G	51035	0.00195944	0	99.9941	0.00391888
NC_045512.2	1269	A	51532	99.8739	0.00388108	0.00194054	0.00776217
NC_045512.2	1270	T	51708	0.00580181	0.00773575	0.00386787	99.9633
NC_045512.2	1271	T	52065	0.00960338	0.00960338	0.0249688	99.904
NC_045512.2	1272	T	52453	0.0343164	0.0247841	0	99.9199
NC_045512.2	1273	T	53531	0.0168127	0.00747231	0.0149446	99.9552
NC_045512.2	1274	G	51714	0.00773485	0.00193371	99.9555	0.0309394
NC_045512.2	1275	T	51242	0.0078061	0.00390305	0.0078061	99.9805
NC_045512.2	1276	T	54549	0.0311646	0.0201654	0.00183321	99.945
NC_045512.2	1277	A	54419	99.9724	0.00367519	0.00367519	0.0202135
NC_045512.2	1278	A	52612	99.9886	0	0.00570212	0.00570212
NC_045512.2	1279	A	54007	99.9796	0.00185161	0.0129613	0.00555484
NC_045512.2	1280	G	50042	0	0.00599496	99.988	0.00599496
NC_045512.2	1281	C	52681	0	99.9772	0.00379644	0.0189822
NC_045512.2	1282	C	54410	0.00551369	99.9908	0.00367579	0
NC_045512.2	1283	A	51911	99.975	0.00577912	0.00192637	0.0173374
NC_045512.2	1284	C	53874	0.00185618	99.974	0.00556855	0.00928091
NC_045512.2	1285	T	47660	0.00839278	0.010491	0	99.9811
NC_045512.2	1286	T	51614	0.0174371	0.00581238	0	99.9768
NC_045512.2	1287	G	51175	0.00781632	0	99.9922	0
NC_045512.2	1288	C	50216	0	99.9721	0.00398279	0.0219054
NC_045512.2	1289	G	53047	0.00377024	0.0113107	99.9793	0.00377024
NC_045512.2	1290	A	52826	99.9792	0	0.00946504	0.011358
NC_045512.2	1291	A	51881	99.9615	0.00770995	0	0.0115649
NC_045512.2	1292	T	58885	0.00509468	0.00169823	0.00169823	99.9915
NC_045512.2	1293	T	61102	0.00490982	0	0	99.9918
NC_045512.2	1294	T	60483	0.0347205	0.00496007	0.0181869	99.9421
NC_045512.2	1295	T	62051	0.0225621	0.0193389	0.0322316	99.921
NC_045512.2	1296	G	58730	0.0153244	0.0136217	99.9421	0.028946
NC_045512.2	1297	T	59765	0.00669288	0.0184054	0.0234251	99.9515
NC_045512.2	1298	G	56635	0.0211883	0.00882846	99.9523	0.0176569
NC_045512.2	1299	G	56297	0.0337496	0	99.9396	0.0230918
NC_045512.2	1300	C	57043	0.0508388	99.9229	0.0105184	0.0157776
NC_045512.2	1301	A	56311	99.9485	0.0426204	0.00177585	0.00710341
NC_045512.2	1302	C	56673	0	99.9876	0.00176451	0.0105871
NC_045512.2	1303	T	55364	0.00541868	0.039737	0.00541868	99.9476
NC_045512.2	1304	G	58160	0.00687758	0	99.9897	0
NC_045512.2	1305	A	57118	99.965	0.00175076	0.0227599	0.00350152
NC_045512.2	1306	G	57019	0.0035076	0.0192918	99.9421	0.0035076
NC_045512.2	1307	A	56721	99.9736	0.00528905	0.00705206	0.00528905
NC_045512.2	1308	A	54028	99.963	0.00185089	0.00185089	0.00370178
NC_045512.2	1309	T	54954	0.00363941	0.00909852	0.00545911	99.9782
NC_045512.2	1310	T	56908	0.00702889	0.00175722	0.00878611	99.7382
NC_045512.2	1311	T	57775	0.0328862	0.0207702	0.00692341	99.7611
NC_045512.2	1312	G	55562	0.0809906	0.0107987	99.8632	0.0215975
NC_045512.2	1313	A	55487	99.9441	0.0414512	0.00901112	0.00540667
NC_045512.2	1314	C	53648	0.031688	99.9124	0.024232	0.02796
NC_045512.2	1315	T	54543	0.00183342	0.0128339	0.00366683	99.9798
NC_045512.2	1316	A	55171	99.9529	0.00906273	0.00725019	0.0308133
NC_045512.2	1317	A	52062	99.977	0.0115247	0.00960393	0.00192079
NC_045512.2	1318	A	54372	99.9743	0.00551755	0.00551755	0.0147135
NC_045512.2	1319	G	52868	0.0018915	0.0018915	99.9849	0.00567451
NC_045512.2	1320	A	53110	99.9718	0.0150631	0	0.0131802
NC_045512.2	1321	A	53839	99.9573	0.00742956	0.0278608	0.00742956
NC_045512.2	1322	G	52828	0.00757174	0.00757174	99.9811	0.00378587
NC_045512.2	1323	G	54927	0.00910299	0.0018206	99.9836	0.00546179
NC_045512.2	1324	T	56451	0.0248003	0.00708579	0.0035429	99.9646
NC_045512.2	1325	G	56031	0.00356945	0.00892363	99.9732	0.0142778
NC_045512.2	1326	C	54682	0.00731502	99.9817	0.00182876	0.00914378
NC_045512.2	1327	C	56617	0	99.9982	0.00176625	0
NC_045512.2	1328	A	54009	99.9926	0	0	0.00740617
NC_045512.2	1329	C	56569	0	99.9682	0.0106065	0.00707101
NC_045512.2	1330	T	54307	0.0147311	0.00920692	0	99.9761
NC_045512.2	1331	A	55955	99.9857	0.00178715	0.0071486	0.00536145
NC_045512.2	1332	C	55656	0	99.9641	0.00718701	0
NC_045512.2	1333	T	56289	0.00355309	0.0106593	0.00177655	99.9751
NC_045512.2	1334	T	57462	0.00522084	0.0156625	0.00696112	99.96
NC_045512.2	1335	G	57405	0.0156781	0.0261301	99.939	0.0156781
NC_045512.2	1336	T	58212	0.02405	0.00858929	0	99.9674
NC_045512.2	1337	G	57529	0	0	99.9809	0.0191208
NC_045512.2	1338	G	57960	0	0.00172533	99.9931	0.00517598
NC_045512.2	1339	T	55927	0.00178805	0.00536414	0.00178805	99.9911
NC_045512.2	1340	T	57939	0	0	0	100
NC_045512.2	1341	A	57418	99.9861	0	0.00696646	0.00696646
NC_045512.2	1342	C	56228	0.00889237	99.9627	0	0.0231202
NC_045512.2	1343	T	50437	0.00396534	0.00594801	0	99.9822
NC_045512.2	1344	T	54336	0	0.380963	0.0018404	99.6172
NC_045512.2	1345	A	54894	99.98	0.00364339	0.00364339	0.00910846
NC_045512.2	1346	C	53435	0.0131	99.9682	0.0056143	0.0131
NC_045512.2	1347	C	52246	0.0114841	99.9732	0	0.0153122
NC_045512.2	1348	C	51173	0.00390831	99.9785	0	0.0156332
NC_045512.2	1349	C	49197	0.0121959	99.9654	0.00406529	0.00406529
NC_045512.2	1350	A	46925	99.983	0.00639318	0.00213106	0.00852424
NC_045512.2	1351	A	46672	99.9786	0.00214261	0.00214261	0.0171409
NC_045512.2	1352	A	46906	99.9872	0.00213192	0.00426385	0.00639577
NC_045512.2	1353	A	43791	99.9498	0.00685072	0.0114179	0.00228357
NC_045512.2	1354	T	45452	0.017601	0.00440025	0.00220012	99.9758
NC_045512.2	1355	G	44675	0	0.0111919	99.9731	0.0156687
NC_045512.2	1356	C	43860	0.00683995	99.984	0	0.00911993
NC_045512.2	1357	T	43747	0.00228587	0.0160011	0.00228587	99.9794
NC_045512.2	1358	G	45442	0.00220061	0.00440121	99.967	0
NC_045512.2	1359	T	43691	0	0.0251768	0	99.9748
NC_045512.2	1360	T	44673	0.00671547	0.0134309	0.00223849	99.9597
NC_045512.2	1361	G	45027	0.0155462	0.00888356	99.9112	0.00222089
NC_045512.2	1362	T	43140	0.00231803	0.0069541	0.00231803	99.9884
NC_045512.2	1363	T	44985	0.00222296	0.0155607	0	99.9422
NC_045512.2	1364	A	45020	99.8934	0.0310973	0	0.0199911
NC_045512.2	1365	A	44972	99.94	0.0400249	0.00667082	0.0133416
NC_045512.2	1366	A	44592	99.9843	0	0.00897022	0.00672766
NC_045512.2	1367	A	45121	99.9402	0.00443253	0.0110813	0.00886505
NC_045512.2	1368	T	44384	0.033796	0.0135184	0	99.9414
NC_045512.2	1369	T	45977	0.0087	0.01305	0.006525	99.9674
NC_045512.2	1370	T	45237	0.0221058	0.0154741	0.00442116	99.9536
NC_045512.2	1371	A	45209	99.9491	0.0132717	0.00663585	0.0199075
NC_045512.2	1372	T	44075	0.0703347	0.00226886	0.00226886	99.9251
NC_045512.2	1373	T	44061	0.0385829	0.00680874	0.00907832	99.9433
NC_045512.2	1374	G	44064	0	0.0408497	99.9501	0.00907771
NC_045512.2	1375	T	45877	0	0.119886	0	99.8758
NC_045512.2	1376	C	43610	0.0114653	99.9656	0.00229305	0.0137583
NC_045512.2	1377	C	44498	0.038204	99.9551	0.00224729	0.00449458
NC_045512.2	1378	A	44009	99.9477	0	0.00908905	0.043173
NC_045512.2	1379	G	43451	0.0161101	0	99.977	0.00690433
NC_045512.2	1380	C	42634	0.00234555	99.9953	0	0.00234555
NC_045512.2	1381	A	42504	99.9859	0	0.0117636	0.00235272
NC_045512.2	1382	T	42333	0.00472445	0.00472445	0.0377956	99.9528
NC_045512.2	1383	G	42550	0	0	99.9976	0.00235018
NC_045512.2	1384	T	41829	0.00717206	0.0717206	0	99.9092
NC_045512.2	1385	C	42392	0.0117947	99.9717	0	0.00943574
NC_045512.2	1386	A	42474	100	0	0	0
NC_045512.2	1387	C	42435	0.0117827	99.9647	0.00235655	0.0164958
NC_045512.2	1388	A	41967	99.9881	0.0095313	0	0.00238282
NC_045512.2	1389	A	38748	99.9768	0.00774234	0.00258078	0.0129039
NC_045512.2	1390	T	40513	0.00987337	0.0172784	0	99.9728
NC_045512.2	1391	T	42250	0.00473373	0.0118343	0	99.9834
NC_045512.2	1392	C	41942	0.00476849	99.9714	0.00953698	0.0143055
NC_045512.2	1393	A	42581	99.9507	0.035227	0.0117423	0.00234847
NC_045512.2	1394	G	42014	0.00238016	0.0357024	99.95	0.0119008
NC_045512.2	1395	A	40616	99.9926	0.00246208	0.00246208	0.00246208
NC_045512.2	1396	A	39407	99.9442	0.00761286	0.0456772	0.00253762
NC_045512.2	1397	G	40099	0.00748148	0.00498766	99.9676	0.00249383
NC_045512.2	1398	T	39976	0	0.322694	0.0075045	99.6698
NC_045512.2	1399	A	40225	99.9627	0.00248602	0.0273462	0.00745805
NC_045512.2	1400	G	39970	0.00500375	0.00500375	99.98	0.0100075
NC_045512.2	1401	G	39891	0.015041	0.00250683	99.9774	0.00501366
NC_045512.2	1402	A	39070	99.9872	0	0.010238	0.00255951
NC_045512.2	1403	C	38547	0.0181596	99.9689	0.00259424	0.0103769
NC_045512.2	1404	C	37571	0.00798488	99.9281	0.00266163	0.0612174
NC_045512.2	1405	T	37880	0.00527983	0.31415	0.0158395	99.6647
NC_045512.2	1406	G	37989	0.0131617	0.00526468	99.9684	0.00789702
NC_045512.2	1407	A	37527	99.992	0	0.0053295	0.00266475
NC_045512.2	1408	G	37224	0.00537288	0	99.9919	0.00268644
NC_045512.2	1409	C	35565	0.00562351	99.9859	0.00281175	0.00562351
NC_045512.2	1410	A	35503	99.9859	0	0.00563333	0.00844999
NC_045512.2	1411	T	35078	0.0142539	0.00570158	0	99.98
NC_045512.2	1412	A	35708	99.9664	0	0.0140025	0.0196035
NC_045512.2	1413	G	35555	0.0168753	0.0112502	99.955	0.0168753
NC_045512.2	1414	T	34677	0	0.0288376	0	99.9712
NC_045512.2	1415	C	35016	0.0142792	99.9743	0.00571167	0.00571167
NC_045512.2	1416	T	34499	0.0115945	0.0202904	0.00579727	99.9623
NC_045512.2	1417	T	35145	0.00853606	0.0113814	0.0113814	99.9687
NC_045512.2	1418	G	35150	0.0142248	0.0256046	99.9374	0.0227596
NC_045512.2	1419	C	34514	0.0144869	99.9768	0	0.00869212
NC_045512.2	1420	C	33615	0	99.997	0.00297486	0
NC_045512.2	1421	G	33638	0	0.0505381	99.9435	0.00594566
NC_045512.2	1422	A	33093	99.9758	0	0.00302179	0.0151089
NC_045512.2	1423	A	32599	99.9724	0.0122703	0.0122703	0.00306758
NC_045512.2	1424	T	31445	0.0159008	0.0127206	0	99.9714
NC_045512.2	1425	A	31981	99.9906	0.00312686	0.00312686	0.00312686
NC_045512.2	1426	C	31465	0.00635627	99.9809	0.0127125	0
NC_045512.2	1427	C	31170	0	99.9968	0	0.00320821
NC_045512.2	1428	A	30660	99.9967	0	0	0.00326158
NC_045512.2	1429	T	30408	0.00328861	0.00657722	0.0263089	99.9638
NC_045512.2	1430	A	30564	99.9804	0.00654365	0	0.00654365
NC_045512.2	1431	A	29874	99.9364	0.0200844	0.0368213	0.00669478
NC_045512.2	1432	T	31219	0.00960953	0.0448445	0	99.9455
NC_045512.2	1433	G	31473	0.0222413	0.0158866	99.9396	0.0222413
NC_045512.2	1434	A	30604	99.7386	0.00653509	0.0228728	0.231996
NC_045512.2	1435	A	30810	99.9838	0	0.0064914	0.0097371
NC_045512.2	1436	T	31744	0.0031502	0.195312	0.0094506	99.7921
NC_045512.2	1437	C	31527	0	100	0	0
NC_045512.2	1438	T	30244	0.0165322	0.304193	0.0396773	99.6396
NC_045512.2	1439	G	30629	0.00979464	0.00326488	99.9837	0.00326488
NC_045512.2	1440	G	28918	0.0172903	0.0138322	99.9689	0
NC_045512.2	1441	C	28169	0	99.9929	0	0.0071
NC_045512.2	1442	T	21527	0	0.00464533	0.00464533	99.9907
NC_045512.2	1443	T	21620	0	0	0	100
NC_045512.2	1444	G	21885	0.027416	0.00456934	99.9543	0
NC_045512.2	1445	A	21505	99.9674	0.0186003	0.0139502	0
NC_045512.2	1446	A	22130	99.9548	0.00451875	0.0135563	0.0271125
NC_045512.2	1447	A	22282	99.9506	0.00448793	0.0359034	0.00897585
NC_045512.2	1448	A	21588	99.9861	0	0.00926441	0.0046322
NC_045512.2	1449	C	21995	0.00909298	99.9727	0.00909298	0.00909298
NC_045512.2	1450	C	22101	0.0180987	99.9729	0	0.00904936
NC_045512.2	1451	A	22140	99.9684	0.0135501	0	0.0180668
NC_045512.2	1452	T	21522	0.023232	0.00464641	0	99.9721
NC_045512.2	1453	T	22173	0.00901998	0.0360799	0	99.9549
NC_045512.2	1454	C	21643	0.0184817	99.9399	0.00462043	0.0369635
NC_045512.2	1455	T	20851	0.00959187	0.0239797	0	99.9664
NC_045512.2	1456	T	21859	0.00914955	0	0	99.9909
NC_045512.2	1457	C	21892	0	99.9863	0.00913576	0.00456788
NC_045512.2	1458	G	21964	0.0045529	0.0045529	99.9772	0.0045529
NC_045512.2	1459	T	20843	0.00479777	0.0191911	0.00479777	99.9712
NC_045512.2	1460	A	20473	99.9463	0.0146534	0.0341914	0.00488448
NC_045512.2	1461	A	20344	99.9607	0.00491545	0.0196618	0.0147464
NC_045512.2	1462	G	21711	0.0276358	0.00460596	99.9493	0.0184238
NC_045512.2	1463	G	21590	0.0138953	0	99.9768	0.00926355
NC_045512.2	1464	G	21857	0.00915039	0.0137256	99.968	0.00457519
NC_045512.2	1465	T	21601	0.0185177	0.0833295	0.0138882	99.8843
NC_045512.2	1466	G	21604	0.00925754	0.00925754	99.9815	0
NC_045512.2	1467	G	21838	0.0457917	0.00915835	99.945	0
NC_045512.2	1468	T	21993	0	0.209157	0.0045469	99.7863
NC_045512.2	1469	C	22200	0.00900901	99.9775	0	0.0135135
NC_045512.2	1470	G	21930	0.0501596	0.00455996	99.9362	0.00911993
NC_045512.2	1471	C	22244	0.0179824	99.9326	0.00449559	0.0449559
NC_045512.2	1472	A	21219	99.9717	0	0	0.0282765
NC_045512.2	1473	C	21711	0.0230298	99.9585	0	0.0138179
NC_045512.2	1474	T	20716	0.00965437	0.0289631	0	99.9614
NC_045512.2	1475	A	20668	99.7823	0.048384	0.0048384	0.024192
NC_045512.2	1476	T	18756	0.138622	0.0319898	0.111964	99.7174
NC_045512.2	1477	T	20499	0.0878092	0.0731743	0.0292697	99.8097
NC_045512.2	1478	G	20668	0.159667	0.116122	99.6903	0.0338688
NC_045512.2	1479	C	20227	0.0247194	99.9555	0	0.0197755
NC_045512.2	1480	C	19950	0.00501253	99.9048	0	0.085213
NC_045512.2	1481	T	18900	0.026455	0.0740741	0.0740741	99.8254
NC_045512.2	1482	T	18263	0.0273778	0.0876088	0	99.8741
NC_045512.2	1483	T	18909	0.00528849	0.0899043	0.0158655	99.8784
NC_045512.2	1484	G	19328	0.0776076	0.031043	99.8603	0.031043
NC_045512.2	1485	G	18756	0.16528	0	99.7921	0.042653
NC_045512.2	1486	A	18555	99.903	0.0107788	0.0646726	0.0215575
NC_045512.2	1487	G	18154	0.0881348	0.0220337	99.8678	0.0220337
NC_045512.2	1488	G	17909	0.0223351	0.0949243	99.8827	0
NC_045512.2	1489	C	17781	0.0393679	99.9325	0	0
NC_045512.2	1490	T	17575	0.0170697	0.0227596	0.0284495	99.9317
NC_045512.2	1491	G	18352	0.027245	0	99.9619	0.010898
NC_045512.2	1492	T	17952	0.0222816	0	0	99.9777
NC_045512.2	1493	G	18430	0.0162778	0	99.9837	0
NC_045512.2	1494	T	18325	0.0163711	0.0109141	0	99.9727
NC_045512.2	1495	G	19129	0.00522766	0.0261383	99.9582	0
NC_045512.2	1496	T	18385	0.0435137	0.0380745	0.0163177	99.9021
NC_045512.2	1497	T	19367	0.0103268	0.0619611	0.0154903	99.8916
NC_045512.2	1498	C	19246	0.0103918	99.9792	0	0.0103918
NC_045512.2	1499	T	19277	0.0103751	0	0	99.9896
NC_045512.2	1500	C	19090	0.0261917	99.9109	0.0104767	0.0104767
NC_045512.2	1501	T	18876	0	0.00529773	0.0105955	99.9841
NC_045512.2	1502	T	18979	0.010538	0.0263449	0	99.9631
NC_045512.2	1503	A	19078	99.9214	0.00524164	0.0104833	0.0471748
NC_045512.2	1504	T	19124	0	0	0.0261452	99.9739
NC_045512.2	1505	G	19254	0	0	99.9896	0.0103875
NC_045512.2	1506	T	18962	0	0.00527371	0.0263685	99.9684
NC_045512.2	1507	T	19265	0.0259538	0	0.0155723	99.9481
NC_045512.2	1508	G	19119	0.0052304	0	99.9791	0.0156912
NC_045512.2	1509	G	19108	0.0314005	0.00523341	99.9581	0
NC_045512.2	1510	T	18245	0.00548095	0.0164429	0	99.9781
NC_045512.2	1511	T	19199	0.0104172	0	0	99.9844
NC_045512.2	1512	G	19042	0.0157546	0.0210062	99.958	0.00525155
NC_045512.2	1513	C	18747	0.00533419	99.9947	0	0
NC_045512.2	1514	C	19058	0.00524714	99.8216	0.00524714	0
NC_045512.2	1515	A	19297	99.8964	0.00518215	0.00518215	0.00518215
NC_045512.2	1516	T	19328	0	0.0258692	0.0155215	99.9431
NC_045512.2	1517	A	19376	99.6491	0	0.0154831	0.0361272
NC_045512.2	1518	A	18931	99.6514	0.174317	0.0581058	0.116212
NC_045512.2	1519	C	18972	0.0368965	99.7365	0.0210837	0.205566
NC_045512.2	1520	A	18689	99.8716	0.0321044	0.0374552	0.0588582
NC_045512.2	1521	A	18633	99.737	0.0268341	0.182472	0.0375678
NC_045512.2	1522	G	19001	0.0526288	0.0157886	99.9105	0.0210515
NC_045512.2	1523	T	18696	0.0160462	0.0802311	0.0695336	99.8342
NC_045512.2	1524	G	19028	0.0525541	0.00525541	99.9422	0
NC_045512.2	1525	T	18816	0.0265731	0.100978	0	99.8724
NC_045512.2	1526	G	19168	0.0678214	0	99.9217	0.0104341
NC_045512.2	1527	C	18579	0	99.9677	0.0107648	0.0215297
NC_045512.2	1528	C	18747	0	99.9467	0	0.0426735
NC_045512.2	1529	T	18763	0.0159889	0.0159889	0	99.968
NC_045512.2	1530	A	18830	99.9203	0.00531067	0.00531067	0.0212427
NC_045512.2	1531	T	19527	0	0	0	100
NC_045512.2	1532	T	20138	0.0546231	0	0.00496574	99.9255
NC_045512.2	1533	G	20098	0.0746343	0.00497562	99.9104	0.00995124
NC_045512.2	1534	G	19741	0.0050656	0.025328	99.9544	0.0151968
NC_045512.2	1535	G	20089	0.0099557	0.0248892	99.9552	0.0099557
NC_045512.2	1536	T	18504	0	0.0162127	0	99.9838
NC_045512.2	1537	T	20994	0.0238163	0.00952653	0	99.9476
NC_045512.2	1538	C	21046	0	99.9905	0.00950299	0
NC_045512.2	1539	C	21430	0	99.9673	0.0279981	0.00466636
NC_045512.2	1540	A	20703	99.9565	0.00966044	0.0241511	0.00966044
NC_045512.2	1541	C	21330	0.00937647	99.9719	0	0.0187529
NC_045512.2	1542	G	21100	0	0	99.9953	0.00473934
NC_045512.2	1543	T	19443	0.020573	0.00514324	0	99.9743
NC_045512.2	1544	G	21244	0	0.0188288	99.9765	0
NC_045512.2	1545	C	21260	0	100	0	0
NC_045512.2	1546	T	19896	0	0.251307	0	99.7487
NC_045512.2	1547	A	16566	99.9638	0	0.0362188	0
NC_045512.2	1548	G	20934	0.0143308	0	99.9857	0
NC_045512.2	1549	C	21099	0.0189582	99.8863	0	0.0947912
NC_045512.2	1550	G	20829	0.004801	0.004801	99.9904	0
NC_045512.2	1551	C	20958	0.00477145	99.9857	0	0.0095429
NC_045512.2	1552	T	20629	0	0.00969509	0	99.9903
NC_045512.2	1553	A	20432	99.9657	0.00978857	0	0.0244714
NC_045512.2	1554	A	19947	99.995	0.00501329	0	0
NC_045512.2	1555	C	16693	0.0359432	99.8922	0	0.0718864
NC_045512.2	1556	A	20806	99.976	0.00480631	0	0.0192252
NC_045512.2	1557	T	20134	0.00496672	0.00993345	0.00496672	99.9801
NC_045512.2	1558	A	20487	99.9463	0	0	0.0439303
NC_045512.2	1559	G	20429	0.04895	0.00979	99.9364	0.004895
NC_045512.2	1560	G	20620	0	0.00969932	99.9855	0
NC_045512.2	1561	T	20789	0.0577228	0	0.0192409	99.923
NC_045512.2	1562	T	21151	0	0.00945582	0.0756465	99.8818
NC_045512.2	1563	G	21198	0.00943485	0.0141523	99.9434	0.0283046
NC_045512.2	1564	T	21268	0.0141057	0	0	99.9859
NC_045512.2	1565	A	21285	99.9436	0	0	0.0563777
NC_045512.2	1566	A	20930	99.9474	0.0382226	0.00955566	0.00477783
NC_045512.2	1567	C	21068	0.00949307	99.9383	0	0.0522119
NC_045512.2	1568	C	20816	0.00960799	99.9712	0.00960799	0.00960799
NC_045512.2	1569	A	20990	99.9857	0	0.00476417	0.00952835
NC_045512.2	1570	T	21084	0	0.0189717	0.00948587	99.9715
NC_045512.2	1571	A	20351	99.9459	0.0245688	0.0245688	0.00491376
NC_045512.2	1572	C	20363	0.00982174	99.9509	0	0.0392869
NC_045512.2	1573	A	20061	99.9751	0.0049848	0.00996959	0.00996959
NC_045512.2	1574	G	20492	0	0	99.9951	0.00487995
NC_045512.2	1575	G	20461	0	0	99.9707	0
NC_045512.2	1576	T	20167	0	0	0.0049586	99.995
NC_045512.2	1577	G	20570	0.0097229	0.0388916	99.893	0.00486145
NC_045512.2	1578	T	20304	0.00985028	0.0147754	0.00985028	99.9655
NC_045512.2	1579	T	20042	0	0.00498952	0	99.9451
NC_045512.2	1580	G	20304	0.0197006	0.00492514	99.9409	0.034476
NC_045512.2	1581	T	20063	0.0149529	0.0249215	0	99.9601
NC_045512.2	1582	T	20140	0	0.019861	0.0148957	99.9603
NC_045512.2	1583	G	20098	0	0.00995124	99.9751	0.00497562
NC_045512.2	1584	G	20061	0.00996959	0.0199392	99.9551	0.0149544
NC_045512.2	1585	A	20699	99.9614	0.00483115	0.00483115	0.0289869
NC_045512.2	1586	G	20217	0.00494633	0	99.9901	0.00494633
NC_045512.2	1587	A	19431	99.9743	0	0.0205857	0.00514642
NC_045512.2	1588	A	19656	99.9796	0.00508751	0.0152625	0
NC_045512.2	1589	G	19849	0	0.0100761	99.9698	0.0201521
NC_045512.2	1590	G	20120	0	0	99.9901	0.00994036
NC_045512.2	1591	T	19987	0	0.0100065	0	99.99
NC_045512.2	1592	T	20778	0.00481278	0.0288767	0.0144383	99.9519
NC_045512.2	1593	C	20772	0.00962835	99.9567	0.0144425	0.0192567
NC_045512.2	1594	C	20717	0	99.9807	0.00965391	0.00965391
NC_045512.2	1595	G	21177	0.00944421	0	99.9858	0
NC_045512.2	1596	A	20882	99.9904	0.00478881	0	0
NC_045512.2	1597	A	20733	99.9566	0	0.00964646	0.0337626
NC_045512.2	1598	G	20191	0.0148581	0.0049527	99.9257	0.0544797
NC_045512.2	1599	G	20535	0.0535671	0.00973947	99.8588	0.0584368
NC_045512.2	1600	T	20548	0.00486665	0.0729998	0.0146	99.9075
NC_045512.2	1601	C	20069	0.00996562	99.9601	0.00498281	0.0199312
NC_045512.2	1602	T	20650	0	0.00484262	0	99.9952
NC_045512.2	1603	T	21132	0.00473216	0.0331251	0.00473216	99.9054
NC_045512.2	1604	A	20957	99.8521	0.0715751	0.0238584	0.00954335
NC_045512.2	1605	A	20211	99.9703	0.0098956	0.0098956	0.0098956
NC_045512.2	1606	T	21224	0.11308	0.00942329	0.00471165	99.8728
NC_045512.2	1607	G	21340	0.0187441	0.0421743	99.9391	0
NC_045512.2	1608	A	20902	99.9378	0	0.00956846	0.0526265
NC_045512.2	1609	C	21638	0.0693225	99.8798	0.009243	0.0415935
NC_045512.2	1610	A	21795	99.9404	0.0321175	0.022941	0.00458821
NC_045512.2	1611	A	21038	99.962	0.0142599	0.00950661	0.0142599
NC_045512.2	1612	C	21193	0.00471854	99.9764	0.0188742	0
NC_045512.2	1613	C	21133	0.0189277	99.9763	0	0.00473194
NC_045512.2	1614	T	21483	0.0418936	0.00465484	0	99.9535
NC_045512.2	1615	T	20756	0.00481788	0.0240894	0	99.9711
NC_045512.2	1616	C	21277	0.00469991	99.9765	0	0.0187996
NC_045512.2	1617	T	21237	0.00470876	0.0141263	0	99.9812
NC_045512.2	1618	T	21137	0.0141931	0	0	99.9858
NC_045512.2	1619	G	21102	0	0.0142167	99.9763	0.00947777
NC_045512.2	1620	A	20920	99.9904	0.00956023	0	0
NC_045512.2	1621	A	21242	99.9623	0	0.0188306	0.0188306
NC_045512.2	1622	A	21253	99.9765	0.00941044	0.00941044	0.00470522
NC_045512.2	1623	T	20911	0.0239109	0	0.00956434	99.9665
NC_045512.2	1624	A	21124	99.9953	0.00473395	0	0
NC_045512.2	1625	C	20875	0.00958084	99.9713	0.0191617	0
NC_045512.2	1626	T	21207	0.0141463	0.0471542	0	99.9293
NC_045512.2	1627	C	20620	0	99.9855	0	0.014549
NC_045512.2	1628	C	20849	0.0191856	99.8657	0	0.0335748
NC_045512.2	1629	A	21587	99.9861	0.00463242	0	0
NC_045512.2	1630	A	21832	99.9908	0	0.00916086	0
NC_045512.2	1631	A	21968	99.9818	0.0136562	0.00455208	0
NC_045512.2	1632	A	21613	99.9769	0	0.0138805	0.00925369
NC_045512.2	1633	A	20545	99.7956	0.00973473	0	0.00486736
NC_045512.2	1634	G	23260	0.0171969	0.00429923	99.9699	0.00859845
NC_045512.2	1635	A	21564	99.9722	0	0.0185494	0.00927472
NC_045512.2	1636	G	23452	0.0255842	0.0255842	99.8721	0.00852806
NC_045512.2	1637	A	23603	99.9831	0	0.016947	0
NC_045512.2	1638	A	22959	99.9956	0	0	0.00435559
NC_045512.2	1639	A	23477	99.983	0	0.017038	0
NC_045512.2	1640	G	23251	0.0516107	0.00860178	99.9398	0
NC_045512.2	1641	T	23730	0	0.0632111	0	99.9326
NC_045512.2	1642	C	24203	0	99.9752	0	0.0247903
NC_045512.2	1643	A	23921	99.9833	0	0.00836085	0.00836085
NC_045512.2	1644	A	23517	99.983	0.017009	0	0
NC_045512.2	1645	C	23457	0	99.9744	0.00426312	0.0213156
NC_045512.2	1646	A	22442	99.9911	0	0	0.00891186
NC_045512.2	1647	T	22510	0.00888494	0	0	99.9911
NC_045512.2	1648	C	23203	0	99.9957	0	0.00430979
NC_045512.2	1649	A	22933	99.9738	0	0	0
NC_045512.2	1650	A	22875	99.9869	0.00437158	0	0.00874317
NC_045512.2	1651	T	22823	0.00438154	0.0219077	0.00438154	99.9693
NC_045512.2	1652	A	23062	99.8222	0.0737143	0	0.030353
NC_045512.2	1653	T	22577	0.199318	0	0.208176	99.5925
NC_045512.2	1654	T	23115	0.0821977	0.00865239	0.0259572	99.8832
NC_045512.2	1655	G	23249	0.0258076	0.141942	99.7677	0.0645189
NC_045512.2	1656	T	22490	0.0444642	0.213428	0.00889284	99.7332
NC_045512.2	1657	T	23239	0.189337	0.0129093	0	99.7978
NC_045512.2	1658	G	23199	0.00431053	0.064658	99.9267	0.00431053
NC_045512.2	1659	G	23256	0.0515996	0.103199	99.8237	0.0214998
NC_045512.2	1660	T	23844	0.00419393	0.0335514	0.00419393	99.9581
NC_045512.2	1661	G	23831	0.00839243	0.00419622	99.9371	0.0377659
NC_045512.2	1662	A	23537	99.9915	0.00849726	0	0
NC_045512.2	1663	C	22369	0	99.924	0	0.075998
NC_045512.2	1664	T	23417	0.0085408	0.0469744	0.0128112	99.9274
NC_045512.2	1665	T	23475	0.0127796	0.0340788	0	99.9531
NC_045512.2	1666	T	23905	0.00836645	0.00418323	0.00836645	99.9791
NC_045512.2	1667	A	23217	99.8622	0	0.0646078	0.0344575
NC_045512.2	1668	A	22654	99.9161	0.0264854	0.0441423	0.0132427
NC_045512.2	1669	A	21361	99.9017	0.0749029	0.0234071	0
NC_045512.2	1670	C	22757	0.0395483	99.9165	0.00439425	0.0219713
NC_045512.2	1671	T	23271	0	0.0300804	0.0171888	99.9527
NC_045512.2	1672	T	23379	0.012832	0.012832	0.012832	99.9572
NC_045512.2	1673	A	23361	99.8801	0.0428064	0.0128419	0.0599289
NC_045512.2	1674	A	22750	99.9165	0.0307692	0.021978	0.0307692
NC_045512.2	1675	T	23092	0.0129915	0.0216525	0.00866101	99.9567
NC_045512.2	1676	G	22938	0.0261575	0.0348766	99.9259	0.0130787
NC_045512.2	1677	A	21823	99.9679	0.013747	0.013747	0.00458232
NC_045512.2	1678	A	22578	99.9513	0.00442909	0.0442909	0
NC_045512.2	1679	G	22192	0.00901226	0	99.991	0
NC_045512.2	1680	A	21909	99.9863	0	0.013693	0
NC_045512.2	1681	G	21645	0.00462	0	99.9954	0
NC_045512.2	1682	A	22153	99.9684	0.0135422	0.0180562	0
NC_045512.2	1683	T	21999	0.00909132	0.518205	0.040911	99.4318
NC_045512.2	1684	C	22011	0.00454318	99.9864	0	0.00908637
NC_045512.2	1685	G	21310	0.00938527	0	99.9625	0.0234632
NC_045512.2	1686	C	21729	0.00920429	99.9862	0	0.00460214
NC_045512.2	1687	C	21142	0.00472992	99.9858	0.00472992	0.00472992
NC_045512.2	1688	A	20860	99.9856	0	0	0.0143816
NC_045512.2	1689	T	20107	0.00994678	0	0.00497339	99.9851
NC_045512.2	1690	T	20825	0.00480192	0.00960384	0	99.9856
NC_045512.2	1691	A	20751	99.841	0.00481904	0.0192762	0.0192762
NC_045512.2	1692	T	19864	0.0151027	0.0704793	0.00503423	99.9094
NC_045512.2	1693	T	20467	0.0684028	0.0195437	0.0195437	99.8876
NC_045512.2	1694	T	21012	0.076147	0.0285551	0.0475919	99.8477
NC_045512.2	1695	T	20830	0.0336054	0.0192031	0.0528084	99.8944
NC_045512.2	1696	G	20454	0.0195561	0	99.8484	0.132004
NC_045512.2	1697	G	19966	0.0851447	0	99.9149	0
NC_045512.2	1698	C	20663	0.067754	99.8935	0.00483957	0.033877
NC_045512.2	1699	A	20478	99.9658	0.0146499	0	0.0195332
NC_045512.2	1700	T	20358	0.0196483	0.0785932	0.0196483	99.8821
NC_045512.2	1701	C	20956	0.0047719	99.938	0.0047719	0.0238595
NC_045512.2	1702	T	20737	0	0.0289338	0.0048223	99.9662
NC_045512.2	1703	T	21569	0.00463628	0.00463628	0.0231814	99.9675
NC_045512.2	1704	T	21711	0.101331	0.00460596	0	99.8941
NC_045512.2	1705	T	21812	0.110031	0.0137539	0.00458463	99.8716
NC_045512.2	1706	T	21745	0.00459876	0.0919752	0.0137963	99.8666
NC_045512.2	1707	C	21446	0.0466287	99.9347	0.0139886	0.00466287
NC_045512.2	1708	T	21990	0.0318327	0.00909504	0	99.9591
NC_045512.2	1709	G	21562	0.0185512	0.0510157	99.9304	0
NC_045512.2	1710	C	21086	0	99.5874	0.00948497	0.403111
NC_045512.2	1711	T	21234	0	0.0518037	0.00470943	99.9435
NC_045512.2	1712	T	21621	0	0.069377	0.00462513	99.926
NC_045512.2	1713	C	21239	0.00470832	99.967	0	0.0188333
NC_045512.2	1714	C	21069	0	99.981	0.00949262	0.00949262
NC_045512.2	1715	A	20886	99.9665	0.0191516	0	0.0143637
NC_045512.2	1716	C	21151	0.00472791	99.9858	0.00945582	0
NC_045512.2	1717	A	19907	99.9397	0.00502336	0.0502336	0.00502336
NC_045512.2	1718	A	19785	99.9495	0.0101087	0.0252717	0.015163
NC_045512.2	1719	G	20683	0	0.00483489	99.9952	0
NC_045512.2	1720	T	21298	0	0.00469528	0	99.9906
NC_045512.2	1721	G	21333	0.0187503	0.0187503	99.9344	0.0281254
NC_045512.2	1722	C	20891	0.0095735	99.9761	0	0.00478675
NC_045512.2	1723	T	21653	0.0138549	0.0184732	0	99.9677
NC_045512.2	1724	T	19314	0.0155328	0.0103552	0.0103552	99.9638
NC_045512.2	1725	T	19521	0.0204908	0.0204908	0.0307361	99.9283
NC_045512.2	1726	T	21467	0.0139749	0.0186333	0.0139749	99.9441
NC_045512.2	1727	G	21714	0.00921065	0	99.9678	0.0230266
NC_045512.2	1728	T	21715	0	0.00921022	0	99.9908
NC_045512.2	1729	G	21787	0.00458989	0	99.9862	0.00917979
NC_045512.2	1730	G	21445	0.0139893	0.0139893	99.972	0
NC_045512.2	1731	A	22194	99.991	0	0	0.00901144
NC_045512.2	1732	A	21360	99.9953	0	0.00468165	0
NC_045512.2	1733	A	21157	99.9858	0	0.0141797	0
NC_045512.2	1734	C	20256	0.00493681	99.9852	0	0.00987362
NC_045512.2	1735	T	20822	0.00960523	0.0336183	0.00480261	99.952
NC_045512.2	1736	G	21747	0.013795	0	99.977	0.00919667
NC_045512.2	1737	T	19944	0.0100281	0	0	99.99
NC_045512.2	1738	G	22108	0.00452325	0.0090465	99.9548	0.018093
NC_045512.2	1739	A	20862	99.9473	0.00958681	0.0287604	0.0143802
NC_045512.2	1740	A	19853	99.8942	0.0151111	0.0604443	0.0302221
NC_045512.2	1741	A	19436	99.9743	0.00514509	0.0102902	0.0102902
NC_045512.2	1742	G	20911	0	0	99.9904	0.00956434
NC_045512.2	1743	G	20904	0	0	99.9856	0.00956755
NC_045512.2	1744	T	18197	0.00549541	0	0.0109908	99.9835
NC_045512.2	1745	T	17884	0	0.0111832	0.00559159	99.972
NC_045512.2	1746	T	20124	0.00993838	0.0149076	0	99.9602
NC_045512.2	1747	G	20745	0.00964088	0	99.9759	0.00482044
NC_045512.2	1748	G	20758	0	0	99.9952	0.00481742
NC_045512.2	1749	A	21388	99.9906	0	0.00935104	0
NC_045512.2	1750	T	18971	0	0	0	99.9947
NC_045512.2	1751	T	20750	0.0289157	0.0144578	0	99.9566
NC_045512.2	1752	A	21506	99.9721	0	0.0185995	0.00929973
NC_045512.2	1753	T	21388	0	0.0327286	0	99.9532
NC_045512.2	1754	A	22073	99.9728	0	0	0.0181217
NC_045512.2	1755	A	21836	99.9771	0.00457959	0.00915919	0.00915919
NC_045512.2	1756	A	21178	99.9717	0.0141656	0	0.0141656
NC_045512.2	1757	G	20135	0.0347653	0.0297989	99.9205	0.0148994
NC_045512.2	1758	C	20745	0.00964088	99.9759	0	0.0144613
NC_045512.2	1759	A	21835	99.9679	0.0274788	0	0.0045798
NC_045512.2	1760	T	21999	0	0.0318196	0	99.9682
NC_045512.2	1761	T	22717	0.017608	0.017608	0	99.9648
NC_045512.2	1762	C	23406	0.00427241	99.9487	0.00427241	0.0427241
NC_045512.2	1763	A	24245	99.9959	0.00412456	0	0
NC_045512.2	1764	A	24096	99.9792	0.00415007	0	0.0166003
NC_045512.2	1765	A	20645	99.9709	0	0.0193752	0.00968758
NC_045512.2	1766	C	24262	0.00824334	99.967	0	0.0164867
NC_045512.2	1767	A	24953	99.9639	0	0.0160301	0.0200377
NC_045512.2	1768	A	24208	99.9504	0	0.00826173	0.0413087
NC_045512.2	1769	A	24452	99.9427	0.00817929	0	0.00408965
NC_045512.2	1770	T	23476	0.012779	0.00425967	0.00851934	99.9744
NC_045512.2	1771	T	24473	0.0204307	0	0.00408614	99.9428
NC_045512.2	1772	G	24354	0.0205305	0.0205305	99.8973	0.0533793
NC_045512.2	1773	T	24735	0.0687285	0.0646857	0.0121286	99.8545
NC_045512.2	1774	T	24795	0.0483969	0.0201654	0.0120992	99.9032
NC_045512.2	1775	G	24555	0.0488699	0.0325799	99.8412	0.0773773
NC_045512.2	1776	A	23749	99.8947	0.0378963	0.0210535	0.0463177
NC_045512.2	1777	A	24938	99.8155	0.0561392	0.0280696	0.100249
NC_045512.2	1778	T	24829	0.136937	0.0161102	0.0161102	99.8308
NC_045512.2	1779	C	23660	0.0338123	99.9197	0.0295858	0.0169062
NC_045512.2	1780	C	23562	0.0763942	99.9066	0.00424412	0
NC_045512.2	1781	T	24160	0.00827815	0.0538079	0.0910596	99.8469
NC_045512.2	1782	G	24773	0	0	99.9879	0.01211
NC_045512.2	1783	T	24083	0.0207615	0.0166092	0.00830461	99.9543
NC_045512.2	1784	G	22235	0.0179897	0.00449741	99.964	0.00899483
NC_045512.2	1785	G	22696	0	0.0176243	99.9339	0.0484667
NC_045512.2	1786	T	23698	0.0295384	0.00421977	0	99.9662
NC_045512.2	1787	A	23731	99.9241	0.0168556	0.0252834	0.0126417
NC_045512.2	1788	A	23777	99.9285	0.016823	0.0126172	0.0294402
NC_045512.2	1789	T	24089	0.0290589	0.0166051	0.00830254	99.946
NC_045512.2	1790	T	23900	0.0041841	0	0.0083682	99.9874
NC_045512.2	1791	T	23581	0.0212035	0.0127221	0.0127221	99.9534
NC_045512.2	1792	T	24121	0.0207288	0.0124373	0.00414577	99.9585
NC_045512.2	1793	A	24137	99.9379	0.0207151	0.0207151	0.0207151
NC_045512.2	1794	A	22988	99.9782	0.00870019	0.0130503	0
NC_045512.2	1795	A	21841	99.9725	0.0137356	0	0.00915709
NC_045512.2	1796	G	22819	0.00876463	0	99.9255	0.0657347
NC_045512.2	1797	T	23914	0.00418165	0.0209083	0	99.9749
NC_045512.2	1798	T	23809	0	0.00840018	0.00840018	99.9832
NC_045512.2	1799	A	23868	99.9874	0.00418971	0.00418971	0.00418971
NC_045512.2	1800	C	23297	0.0085848	99.9571	0.0042924	0
NC_045512.2	1801	A	24171	99.9876	0	0.00827438	0.00413719
NC_045512.2	1802	A	23747	99.9832	0.00842212	0.00421106	0.00421106
NC_045512.2	1803	A	23159	99.9827	0.00863595	0.00863595	0
NC_045512.2	1804	A	22859	99.9738	0	0.0174986	0.00874929
NC_045512.2	1805	G	23660	0	0	100	0
NC_045512.2	1806	G	24416	0	0	99.9795	0.00409567
NC_045512.2	1807	A	25538	99.9804	0.00391573	0.0156629	0
NC_045512.2	1808	A	24430	99.9673	0.0163733	0	0.0163733
NC_045512.2	1809	A	24554	99.9756	0	0.0162906	0.00814531
NC_045512.2	1810	A	24380	99.9918	0.00410172	0	0.00410172
NC_045512.2	1811	G	26199	0	0.0114508	99.9885	0
NC_045512.2	1812	C	26924	0.00371416	99.9851	0.00742832	0.00371416
NC_045512.2	1813	T	32937	0.100191	0	0.0030361	99.663
NC_045512.2	1814	A	33307	99.976	0	0.00900712	0
NC_045512.2	1815	A	33534	99.9583	0.0149102	0.0178923	0.00894614
NC_045512.2	1816	A	32841	99.9726	0.0121799	0.00304497	0.0121799
NC_045512.2	1817	A	32330	99.9753	0.0061862	0.0123724	0.0061862
NC_045512.2	1818	A	30744	99.9317	0.029274	0.0227687	0.0162633
NC_045512.2	1819	A	31174	99.4643	0.0064156	0.0256624	0.0128312
NC_045512.2	1820	G	32426	0.0400913	0.0123358	99.9476	0
NC_045512.2	1821	G	32345	0.0123667	0.00309167	99.966	0.00618334
NC_045512.2	1822	T	33263	0.00300634	0.0180381	0.0120254	99.9669
NC_045512.2	1823	G	33817	0.0266138	0.00887128	99.9527	0.0118284
NC_045512.2	1824	C	32686	0.00611883	99.9847	0.00305941	0.00611883
NC_045512.2	1825	C	33313	0	99.982	0.00600366	0.00600366
NC_045512.2	1826	T	34116	0.00586235	0.00586235	0	99.9824
NC_045512.2	1827	G	33973	0	0	99.9941	0.00588703
NC_045512.2	1828	G	34287	0.0204159	0.00874967	99.9533	0.00583311
NC_045512.2	1829	A	34502	99.458	0.0260854	0.252159	0.252159
NC_045512.2	1830	A	30702	99.8469	0.107485	0.0162856	0.0293141
NC_045512.2	1831	T	33698	0.0593507	0.0415455	0.222565	99.6765
NC_045512.2	1832	A	34025	99.5944	0.32917	0.0205731	0.0352682
NC_045512.2	1833	T	33933	0.106091	0.0618867	0	99.8261
NC_045512.2	1834	T	34293	0.39075	0.00291605	0.00291605	99.5859
NC_045512.2	1835	G	33435	0.0209361	0.00897263	99.9521	0.0119635
NC_045512.2	1836	G	33560	0	0.00297974	99.997	0
NC_045512.2	1837	T	33433	0	0.00299106	0	99.9791
NC_045512.2	1838	G	33799	0.035504	0	99.9586	0.00591733
NC_045512.2	1839	A	33317	99.994	0	0.00300147	0.00300147
NC_045512.2	1840	A	33331	99.997	0.00300021	0	0
NC_045512.2	1841	C	33805	0.00295814	99.9823	0	0.00295814
NC_045512.2	1842	A	34148	99.9854	0	0.00585686	0.00878529
NC_045512.2	1843	G	33186	0.0512264	0.0391731	99.8584	0.0512264
NC_045512.2	1844	A	33349	99.991	0.00599718	0.00299859	0
NC_045512.2	1845	A	32577	99.9171	0.0061393	0.0306965	0.0460448
NC_045512.2	1846	A	33462	99.9582	0.00896539	0.0119539	0.0209193
NC_045512.2	1847	T	33240	0.0120337	0.0180505	0.00300842	99.9669
NC_045512.2	1848	C	33513	0.0208874	99.9433	0	0.0238713
NC_045512.2	1849	A	33760	99.9852	0.00592417	0.00296209	0.00592417
NC_045512.2	1850	A	32678	99.9633	0.0153008	0.018361	0.00306016
NC_045512.2	1851	T	31999	0.0375012	0.0062502	0.00937529	99.9469
NC_045512.2	1852	A	32710	99.9541	0.0397432	0.00305717	0.00305717
NC_045512.2	1853	C	33186	0.0241066	99.9608	0.00903996	0.00602664
NC_045512.2	1854	T	33088	0.0211557	0.0151112	0	99.9456
NC_045512.2	1855	G	32886	0.133796	0.0243265	99.8023	0.0334489
NC_045512.2	1856	A	32904	99.8298	0.0577437	0.0881352	0.0243132
NC_045512.2	1857	G	32036	0.0249719	0.00624298	99.9001	0.0686727
NC_045512.2	1858	T	32569	0.0583377	0.0184224	0.015352	99.9079
NC_045512.2	1859	C	32356	0.0185437	99.9475	0.0278156	0.00618123
NC_045512.2	1860	C	32341	0.058749	99.9165	0.00927615	0.0154603
NC_045512.2	1861	T	31762	0.00314842	0.0598199	0.00314842	99.9339
NC_045512.2	1862	C	32469	0	99.9815	0.00307986	0.00307986
NC_045512.2	1863	T	32564	0.00921263	0.0276379	0	99.9631
NC_045512.2	1864	T	32357	0.00618104	0.00618104	0	99.9876
NC_045512.2	1865	T	32750	0.0183206	0.00610687	0.00305344	99.9725
NC_045512.2	1866	A	32975	99.9484	0	0	0.0060652
NC_045512.2	1867	T	32990	0.00606244	0.00606244	0	99.9879
NC_045512.2	1868	G	32136	0.00311177	0	99.9876	0.00933532
NC_045512.2	1869	C	31432	0.00954441	99.9777	0	0.0127259
NC_045512.2	1870	A	32283	99.9659	0.00619521	0.0123904	0.00309761
NC_045512.2	1871	T	30984	0	0.00645494	0	99.9935
NC_045512.2	1872	T	26774	0.00373497	0	0.00373497	99.9925
NC_045512.2	1873	T	31890	0.00627156	0	0.00627156	99.9843
NC_045512.2	1874	G	31609	0.00949097	0	99.9842	0.00632731
NC_045512.2	1875	C	31593	0	99.9652	0	0.0348178
NC_045512.2	1876	A	32323	99.9845	0.0154689	0	0
NC_045512.2	1877	T	32240	0.00310174	0.0124069	0	99.9845
NC_045512.2	1878	C	31853	0.00313942	99.9655	0	0.00941827
NC_045512.2	1879	A	31770	99.9843	0	0.00314762	0.00629525
NC_045512.2	1880	G	31885	0.0125451	0.0125451	99.9686	0.00627254
NC_045512.2	1881	A	31521	99.9746	0	0.0253799	0
NC_045512.2	1882	G	31866	0	0.00313814	99.9906	0.00627628
NC_045512.2	1883	G	31618	0.012651	0.00316276	99.981	0.00316276
NC_045512.2	1884	C	31934	0.00313146	99.9843	0	0.0125258
NC_045512.2	1885	T	32454	0.00924385	0.0123251	0.00616257	99.9723
NC_045512.2	1886	G	31905	0.0125372	0	99.9843	0.0031343
NC_045512.2	1887	C	31780	0.00629327	99.9717	0.00629327	0.0157332
NC_045512.2	1888	T	32986	0.00303159	0.0272843	0	99.9697
NC_045512.2	1889	C	32367	0.00308957	99.9753	0.0092687	0.0123583
NC_045512.2	1890	G	32837	0.0152267	0.0121814	99.9482	0.0121814
NC_045512.2	1891	T	32022	0	0.0124914	0.00936856	99.9656
NC_045512.2	1892	G	32856	0	0	99.9848	0.0121743
NC_045512.2	1893	T	32089	0.00311633	0.0124653	0.00311633	99.9813
NC_045512.2	1894	T	32444	0.00308223	0	0	99.9969
NC_045512.2	1895	G	32605	0.0122681	0.0122681	99.9755	0
NC_045512.2	1896	T	32920	0.00303767	0.00303767	0	99.9939
NC_045512.2	1897	A	32257	99.9907	0	0	0.00930031
NC_045512.2	1898	C	31733	0.0378155	99.9464	0.00315129	0.0126052
NC_045512.2	1899	G	31948	0	0	100	0
NC_045512.2	1900	A	30861	99.9903	0	0.00648067	0.00324034
NC_045512.2	1901	T	31840	0.0031407	0	0	99.9969
NC_045512.2	1902	C	32049	0.00936067	99.9813	0	0.00312022
NC_045512.2	1903	A	32112	99.9844	0	0.0093423	0.0062282
NC_045512.2	1904	A	31073	99.9549	0.00643646	0	0
NC_045512.2	1905	T	30738	0.0032533	0	0.0065066	99.9902
NC_045512.2	1906	T	30323	0.00659565	0.019787	0	99.9736
NC_045512.2	1907	T	30876	0.0421039	0.00647752	0.012955	99.9385
NC_045512.2	1908	T	31568	0.0316776	0.0316776	0	99.9366
NC_045512.2	1909	C	31751	0.012598	99.9622	0.00944852	0.0157475
NC_045512.2	1910	T	31113	0.0417832	0.138206	0.0224986	99.7975
NC_045512.2	1911	C	29841	0.0268088	99.9028	0.0435642	0.0234577
NC_045512.2	1912	C	29537	0.0507838	99.912	0.0203135	0.0169279
NC_045512.2	1913	C	29877	0.0100412	99.923	0.0334706	0.0334706
NC_045512.2	1914	G	29432	0.0679532	0.0339766	99.8981	0
NC_045512.2	1915	C	29912	0.0401177	99.9164	0.00334314	0.0401177
NC_045512.2	1916	A	29137	99.9657	0.0137282	0.00686412	0.0137282
NC_045512.2	1917	C	28940	0.0207326	99.9689	0.00345543	0.00691085
NC_045512.2	1918	T	28216	0.00708818	0.0567054	0	99.9362
NC_045512.2	1919	C	28895	0	99.9723	0.0103824	0.017304
NC_045512.2	1920	T	28380	0	0	0	100
NC_045512.2	1921	T	28439	0.0105489	0.0281304	0.0070326	99.9543
NC_045512.2	1922	G	28891	0.0103839	0.0207677	99.9412	0.0207677
NC_045512.2	1923	A	29008	99.9	0.0275786	0.0206839	0.0517099
NC_045512.2	1924	A	29032	99.938	0.0103334	0.0344448	0.0172224
NC_045512.2	1925	A	29095	99.9072	0.0584293	0.0206221	0.0137481
NC_045512.2	1926	C	29092	0	99.9725	0.0206242	0.00687474
NC_045512.2	1927	T	28916	0.0103749	0.0691659	0.0138332	99.9066
NC_045512.2	1928	G	28756	0.00695507	0.0104326	99.9583	0.0243427
NC_045512.2	1929	C	28530	0.0210305	99.9544	0.00350508	0.0210305
NC_045512.2	1930	T	27569	0.00362726	0.0544089	0	99.942
NC_045512.2	1931	C	28140	0.0142146	99.9147	0.00355366	0.0284293
NC_045512.2	1932	A	28127	99.9929	0	0.00711061	0
NC_045512.2	1933	A	27375	99.9744	0	0.00365297	0.0219178
NC_045512.2	1934	A	27164	99.9779	0	0	0.0220881
NC_045512.2	1935	A	26983	99.9741	0	0.0185302	0
NC_045512.2	1936	T	26046	0	0.00383936	0.0153574	99.9808
NC_045512.2	1937	T	27429	0.0291662	0.00729155	0.0109373	99.9526
NC_045512.2	1938	C	27107	0.0110673	99.9668	0	0.0221345
NC_045512.2	1939	T	27297	0.018317	0.00732681	0.00732681	99.967
NC_045512.2	1940	G	26727	0.0374153	0.00748307	99.9439	0.0112246
NC_045512.2	1941	T	26515	0.00377145	0.0264002	0.0301716	99.9397
NC_045512.2	1942	G	26338	0.0569519	0.0303744	99.8747	0.037968
NC_045512.2	1943	C	25758	0.027176	99.8098	0.0427052	0.120351
NC_045512.2	1944	G	26406	0	0	99.9886	0.00378702
NC_045512.2	1945	T	26003	0.00769142	0.00769142	0.0153828	99.9577
NC_045512.2	1946	G	26679	0.0262379	0	99.9625	0.00749653
NC_045512.2	1947	T	25811	0.011623	0.0309945	0.011623	99.9458
NC_045512.2	1948	T	25521	0	0.0156734	0.0156734	99.9687
NC_045512.2	1949	T	26885	0	0.00743909	0.0148782	99.9777
NC_045512.2	1950	T	27056	0.0258723	0.00739208	0.0332643	99.8928
NC_045512.2	1951	A	26784	99.9589	0	0.0149343	0.026135
NC_045512.2	1952	C	26712	0.00374364	99.9738	0.00374364	0.0187182
NC_045512.2	1953	A	26991	99.9852	0	0.0148198	0
NC_045512.2	1954	G	26467	0	0.0113349	99.9811	0.00755658
NC_045512.2	1955	A	25685	99.9727	0.01168	0	0.0155733
NC_045512.2	1956	A	25620	99.9727	0	0.0078064	0.019516
NC_045512.2	1957	G	25546	0.105692	0.0195725	99.8747	0
NC_045512.2	1958	G	25061	0.391046	0.00798053	99.589	0.0119708
NC_045512.2	1959	C	25201	0.0277767	99.9564	0.0039681	0.0119043
NC_045512.2	1960	C	24182	0.0165412	99.9835	0	0
NC_045512.2	1961	G	23690	0.0168848	0.0168848	99.962	0.00422119
NC_045512.2	1962	C	22298	0.0224235	99.9417	0	0
NC_045512.2	1963	T	17428	0	0.0401653	0	99.9598
NC_045512.2	1964	A	16809	99.9941	0	0	0.00594919
NC_045512.2	1965	T	17121	0.0116816	0.0175223	0	99.9591
NC_045512.2	1966	A	17009	99.9294	0.0352754	0.0176377	0.0176377
NC_045512.2	1967	A	16995	99.947	0.0176523	0.0117682	0.0235363
NC_045512.2	1968	C	18325	0.0163711	99.9454	0.0109141	0.0218281
NC_045512.2	1969	A	17933	99.9777	0.0111526	0.00557631	0.00557631
NC_045512.2	1970	A	17366	99.977	0	0.0115168	0.0115168
NC_045512.2	1971	T	17823	0.0504965	0	0	99.9495
NC_045512.2	1972	A	18479	99.9729	0.0108231	0.0108231	0.00541155
NC_045512.2	1973	C	18407	0.0108654	99.9837	0	0.00543272
NC_045512.2	1974	T	17588	0.0341142	0.0170571	0.00568569	99.9431
NC_045512.2	1975	A	17035	99.9119	0	0.0763135	0.0117405
NC_045512.2	1976	G	17390	0.0172513	0.00575043	99.9425	0.0345026
NC_045512.2	1977	A	16462	99.9696	0.0242984	0	0.0060746
NC_045512.2	1978	T	16800	0	0.0297619	0.0178571	99.9524
NC_045512.2	1979	G	16428	0.0121743	0.00608717	99.9757	0.00608717
NC_045512.2	1980	G	16857	0.0118645	0.0118645	99.9585	0.00593225
NC_045512.2	1981	A	17287	99.9364	0	0.0462775	0.0173541
NC_045512.2	1982	A	15883	99.9748	0.0125921	0.0125921	0
NC_045512.2	1983	T	16640	0.0240385	0	0.00600962	99.97
NC_045512.2	1984	T	16768	0	0	0.00596374	99.994
NC_045512.2	1985	T	17165	0	0.0174774	0	99.9825
NC_045512.2	1986	C	17392	0.0229991	99.9655	0.0114995	0
NC_045512.2	1987	A	17452	99.9427	0.01146	0.02292	0.02292
NC_045512.2	1988	C	17464	0.0171782	99.9828	0	0
NC_045512.2	1989	A	17236	99.9246	0.00580181	0.0522163	0.0174054
NC_045512.2	1990	G	17248	0.0289889	0.0405844	99.8956	0.0347866
NC_045512.2	1991	T	17120	0.0116822	0	0.0233645	99.9591
NC_045512.2	1992	A	17128	99.8716	0.029192	0.0116768	0.0875759
NC_045512.2	1993	T	17119	0.0467317	0	0.0467317	99.9065
NC_045512.2	1994	T	17626	0.0680812	0	0.0113469	99.9206
NC_045512.2	1995	C	17768	0.061909	99.8931	0	0.0450248
NC_045512.2	1996	A	18239	99.9178	0.0603103	0.0164483	0.00548276
NC_045512.2	1997	C	18579	0	99.9892	0	0.0107648
NC_045512.2	1998	T	17872	0	0.00559534	0.0111907	99.9832
NC_045512.2	1999	G	18336	0	0.00545375	99.9945	0
[truncated: 27,904 more rows]

## Sheet: SARS-CoV-2 P1-2
CHR	POS	REF	READS	A	C	G	T
NC_045512.2	1	A	15	100	0	0	0
NC_045512.2	2	T	33	0	0	0	100
NC_045512.2	3	T	47	2.12766	2.12766	4.25532	91.4894
NC_045512.2	4	A	77	81.8182	6.49351	7.79221	3.8961
NC_045512.2	5	A	119	99.1597	0	0.840336	0
NC_045512.2	6	A	133	96.9925	0	0	3.00752
NC_045512.2	7	G	142	5.6338	0	90.1408	4.22535
NC_045512.2	8	G	169	1.77515	1.18343	95.2663	1.77515
NC_045512.2	9	T	222	0	1.8018	0	98.1982
NC_045512.2	10	T	250	0.8	0.4	0.8	98
NC_045512.2	11	T	307	0.651466	0	0	99.3485
NC_045512.2	12	A	596	97.4832	0.33557	1.00671	1.1745
NC_045512.2	13	T	811	0	0	0	100
NC_045512.2	14	A	1151	99.9131	0	0.086881	0
NC_045512.2	15	C	1460	0.0684932	99.9315	0	0
NC_045512.2	16	C	2416	0	99.9586	0	0.0413907
NC_045512.2	17	T	4310	0.0232019	0	0	99.9768
NC_045512.2	18	T	4867	0	0.0410931	0	99.9589
NC_045512.2	19	C	6227	0	100	0	0
NC_045512.2	20	C	6836	0	99.9707	0.0146284	0.0146284
NC_045512.2	21	C	8114	0	100	0	0
NC_045512.2	22	A	9413	99.9681	0	0.0212472	0.0106236
NC_045512.2	23	G	9583	0	0	100	0
NC_045512.2	24	G	10353	0	0.0289771	99.9614	0.00965904
NC_045512.2	25	T	13562	0	0	0	100
NC_045512.2	26	A	16940	100	0	0	0
NC_045512.2	27	A	16834	99.9881	0	0	0.0118807
NC_045512.2	28	C	18380	0	99.9946	0	0
NC_045512.2	29	A	36629	100	0	0	0
NC_045512.2	30	A	47401	100	0	0	0
NC_045512.2	31	A	47732	99.9937	0	0.00628509	0
NC_045512.2	32	C	49386	0	99.9939	0	0.0060746
NC_045512.2	33	C	53127	0.00188228	99.9944	0.00376456	0
NC_045512.2	34	A	60281	99.995	0	0.0016589	0.00331779
NC_045512.2	35	A	62108	99.9823	0.0128808	0.0048303	0
NC_045512.2	36	C	66044	0.00151414	99.9758	0.00302828	0.0196838
NC_045512.2	37	C	73176	0.00546627	99.9727	0.00819941	0.0136657
NC_045512.2	38	A	73839	99.981	0.0013543	0.00406289	0.013543
NC_045512.2	39	A	74167	99.9784	0.00134831	0.0202246	0
NC_045512.2	40	C	75401	0	99.9814	0	0.0185674
NC_045512.2	41	T	77185	0.00259118	0.0388677	0.00129559	99.9572
NC_045512.2	42	T	76684	0.00391216	0.0195608	0	99.9765
NC_045512.2	43	T	78476	0.00254855	0.0050971	0.00127427	99.9911
NC_045512.2	44	C	79319	0.00252146	99.9786	0	0.018911
NC_045512.2	45	G	78986	0.0177247	0.00886233	99.9582	0.0151926
NC_045512.2	46	A	79187	99.9912	0	0.00631417	0.00252567
NC_045512.2	47	T	79034	0.00253056	0.0151833	0.00126528	99.981
NC_045512.2	48	C	78718	0.00508143	99.9797	0	0.0152443
NC_045512.2	49	T	78600	0.0216285	0.0101781	0.00254453	99.9656
NC_045512.2	50	C	79053	0	99.9861	0.00126497	0.00632487
NC_045512.2	51	T	72845	0.00411833	0.0137278	0.00274556	99.9794
NC_045512.2	52	T	77592	0.00128879	0.00773276	0.00515517	99.9845
NC_045512.2	53	G	82027	0.00121911	0.0121911	99.9829	0.00365733
NC_045512.2	54	T	82086	0.00730941	0.0121823	0.00243647	99.9732
NC_045512.2	55	A	83129	99.9904	0	0.0072177	0.00120295
NC_045512.2	56	G	81364	0.00491618	0.00368713	99.9889	0.00245809
NC_045512.2	57	A	83505	99.988	0.00119753	0.0071852	0.0035926
NC_045512.2	58	T	83426	0.00119867	0.0131853	0	99.9856
NC_045512.2	59	C	83850	0.00596303	99.9738	0	0.0202743
NC_045512.2	60	T	84082	0.00356795	0.0321115	0.00594658	99.9584
NC_045512.2	61	G	83932	0.00119144	0.00476576	99.9857	0.00834008
NC_045512.2	62	T	83009	0.00240938	0.0132516	0	99.9843
NC_045512.2	63	T	84601	0	0.0130022	0.00354606	99.9835
NC_045512.2	64	C	85157	0.0011743	99.9859	0	0.0129173
NC_045512.2	65	T	85853	0.00232956	0.0151422	0.00116478	99.9814
NC_045512.2	66	C	61751	0.00485822	99.9692	0.00485822	0.0210523
NC_045512.2	67	T	61715	0.00486105	0.00486105	0	99.9887
NC_045512.2	68	A	61988	99.9839	0.00161322	0.00645286	0.00806608
NC_045512.2	69	A	62444	99.9904	0.00160143	0.00320287	0.0048043
NC_045512.2	70	A	60660	99.9571	0.0263765	0.0148368	0.00164853
NC_045512.2	71	C	62309	0.104319	99.8042	0.0304932	0.0609864
NC_045512.2	72	G	62081	0.119199	0	99.8792	0.0016108
NC_045512.2	73	A	61894	99.9935	0	0.004847	0.00161567
NC_045512.2	74	A	61961	99.887	0.108133	0.00484176	0
NC_045512.2	75	C	60822	0.00822071	99.3703	0	0.606688
NC_045512.2	76	T	61792	0.200673	0.0404583	0.0113283	99.7475
NC_045512.2	77	T	61409	0.0504812	0.0260548	0.00488528	99.9186
NC_045512.2	78	T	64732	3.09584	0.135945	0.219366	96.4963
NC_045512.2	79	A	66367	96.9699	0.00602709	0.013561	3.01053
NC_045512.2	80	A	65387	96.8113	0.0627036	3.00824	0.11776
NC_045512.2	81	A	64770	96.8581	0.0169832	0.104987	3.01992
NC_045512.2	82	A	66419	99.8615	0.0526958	0	0.0797964
NC_045512.2	83	T	66818	0.0628573	3.07253	0.0014966	96.8631
NC_045512.2	84	C	64216	0.109007	99.7944	0.00467173	0.0747477
NC_045512.2	85	T	64770	0.0138953	0.0123514	0.112706	99.861
NC_045512.2	86	G	63947	0.0734984	0.0234569	99.9015	0.0015638
NC_045512.2	87	T	64571	0.0123895	0.00774341	0.0619473	99.9179
NC_045512.2	88	G	64854	0.0061677	0.00925155	99.98	0.00462577
NC_045512.2	89	T	64549	0.00619684	0.00154921	0.00309842	99.9892
NC_045512.2	90	G	65092	0.00921772	0.00460886	99.98	0.00614515
NC_045512.2	91	G	64429	0.00465629	0.0108647	99.9829	0.0015521
NC_045512.2	92	C	65905	0.00303467	99.9545	0	0.0379334
NC_045512.2	93	T	67334	0.0044554	0.0118811	0.0044554	99.9792
NC_045512.2	94	G	67034	0.00298356	0.00447534	99.9925	0
NC_045512.2	95	T	67324	0.00148535	0.0178243	0	99.9807
NC_045512.2	96	C	68152	0.00440193	99.9149	0.00293462	0.0777673
NC_045512.2	97	A	67956	99.975	0	0.00441462	0.0206016
NC_045512.2	98	C	68463	0.0146064	99.9752	0	0.0102245
NC_045512.2	99	T	67641	0.00295679	0.00147839	0.00147839	99.9941
NC_045512.2	100	C	69232	0.00144442	99.987	0	0.0115554
NC_045512.2	101	G	67752	0.00295194	0.00442791	99.9852	0.00737986
NC_045512.2	102	G	68163	0.0117366	0.00880243	99.9575	0.0220061
NC_045512.2	103	C	69119	0.00144678	99.9986	0	0
NC_045512.2	104	T	68065	0.00146918	0.0102843	0.00293837	99.9853
NC_045512.2	105	G	69015	0.0202854	0.00434688	99.9739	0.00144896
NC_045512.2	106	C	69393	0.00720534	99.9611	0.00144107	0.0302624
NC_045512.2	107	A	69116	99.9884	0	0.00723421	0.00434053
NC_045512.2	108	T	69173	0.0028913	0.0086739	0.0086739	99.9798
NC_045512.2	109	G	69849	0.0114533	0.0071583	99.9771	0.00429498
NC_045512.2	110	C	69736	0.00143398	99.9885	0	0.00860388
NC_045512.2	111	T	55652	0.0107813	0.00359376	0.0125782	99.973
NC_045512.2	112	T	62828	0.00477494	0.0238747	0.00318329	99.9682
NC_045512.2	113	A	61880	99.9968	0.00161603	0.00161603	0
NC_045512.2	114	G	70223	0	0.00569614	99.9929	0.00142403
NC_045512.2	115	T	70266	0.00569265	0.0142316	0.00142316	99.9787
NC_045512.2	116	G	70540	0	0.00567054	99.9887	0
NC_045512.2	117	C	70512	0	99.9887	0.0028364	0.00850919
NC_045512.2	118	A	71368	99.993	0.00140119	0.00560475	0
NC_045512.2	119	C	71602	0.00139661	99.9902	0.00418983	0.00418983
NC_045512.2	120	T	71422	0.00280026	0.00140013	0	99.9958
NC_045512.2	121	C	72111	0.00416025	99.9861	0	0.00970726
NC_045512.2	122	A	69796	99.9842	0	0.00429824	0.011462
NC_045512.2	123	C	72228	0.00553802	99.9751	0.0013845	0.0179986
NC_045512.2	124	G	70036	0.0128505	0	99.9829	0.00428351
NC_045512.2	125	C	71970	0.00277894	99.9917	0.00138947	0.0041684
NC_045512.2	126	A	71894	99.9889	0.00278187	0.00834562	0
NC_045512.2	127	G	71844	0.0013919	0.00417571	99.9889	0.00556762
NC_045512.2	128	T	70997	0.00845106	0.00985957	0	99.9817
NC_045512.2	129	A	66930	99.9866	0.0029882	0.0029882	0.00448229
NC_045512.2	130	T	70355	0.00142136	0.00426409	0.00426409	99.9801
NC_045512.2	131	A	69599	99.9727	0.0014368	0.0028736	0.0100576
NC_045512.2	132	A	71064	99.9986	0	0	0.00140718
NC_045512.2	133	T	69592	0.00431084	0.00574779	0.00718473	99.977
NC_045512.2	134	T	71683	0.00558012	0.00279006	0.00139503	99.986
NC_045512.2	135	A	71117	99.9733	0.0042184	0.0112491	0.0112491
NC_045512.2	136	A	71870	99.9875	0.0027828	0.0027828	0.0055656
NC_045512.2	137	T	72350	0.00414651	0.00276434	0.00138217	99.9903
NC_045512.2	138	A	71977	99.9903	0	0.00138933	0.008336
NC_045512.2	139	A	72140	99.9889	0	0.00831716	0.00277239
NC_045512.2	140	C	71111	0.00843751	99.9803	0.0028125	0.00843751
NC_045512.2	141	T	71381	0.00280187	0.00560373	0.0042028	99.979
NC_045512.2	142	A	69259	99.9913	0.00288771	0.00577542	0
NC_045512.2	143	A	73423	99.985	0	0.0095338	0.00272394
NC_045512.2	144	T	72812	0.0054936	0.006867	0.0027468	99.9849
NC_045512.2	145	T	73471	0.0108886	0.0122497	0.00680541	99.9701
NC_045512.2	146	A	75571	99.9881	0.00396978	0.00264652	0.00529304
NC_045512.2	147	C	74869	0.0133567	99.3722	0	0.606392
NC_045512.2	148	T	75920	0.00131718	0.00263435	0.00790306	99.9881
NC_045512.2	149	G	75857	0.00527308	0.00790962	99.9789	0.00790962
NC_045512.2	150	T	77202	0.0012953	0.00259061	0.00388591	99.9922
NC_045512.2	151	C	87312	0.00572659	99.9874	0.00343595	0.00343595
NC_045512.2	152	G	83822	0.00357901	0.001193	99.9833	0.00596502
NC_045512.2	153	T	89211	0.0123303	0.0156931	0.00336281	99.9686
NC_045512.2	154	T	92258	0.00325175	0.00541958	0	99.9892
NC_045512.2	155	G	90417	0.00442395	0	99.9923	0.00331796
NC_045512.2	156	A	88628	99.9898	0	0.00451325	0.00564156
NC_045512.2	157	C	94242	0.00848878	99.9777	0.00530549	0.00848878
NC_045512.2	158	A	95020	99.9737	0.00315723	0.0168386	0.00631446
NC_045512.2	159	G	94254	0.00318289	0.00212193	99.9873	0.00742674
NC_045512.2	160	G	97946	0.00204194	0.00204194	99.9816	0.00510485
NC_045512.2	161	A	99185	99.9758	0.00504108	0.0120986	0.00705752
NC_045512.2	162	C	99420	0.00502917	99.9578	0.00804667	0.0291692
NC_045512.2	163	A	92387	99.9935	0.00216481	0.00216481	0.00216481
NC_045512.2	164	C	100266	0.00299204	99.9781	0.00498674	0.0139629
NC_045512.2	165	G	99139	0.00201737	0.00201737	99.9899	0.00605211
NC_045512.2	166	A	101369	99.9921	0.00394598	0.000986495	0.00295948
NC_045512.2	167	G	98486	0.00203075	0.0121845	99.9827	0.00304612
NC_045512.2	168	T	97942	0.0081681	0.00306304	0.00306304	99.9857
NC_045512.2	169	A	96930	99.9897	0.00412669	0.00412669	0.00206334
NC_045512.2	170	A	96647	99.9876	0.00413877	0.00206939	0.00620816
NC_045512.2	171	C	96280	0.00727046	99.9865	0.00207727	0.00415455
NC_045512.2	172	T	95217	0.0199544	0.0304567	0.00105023	99.9485
NC_045512.2	173	C	96598	0.00517609	99.9752	0	0.0186339
NC_045512.2	174	G	97333	0.00719181	0.0010274	99.9866	0.005137
NC_045512.2	175	T	93431	0.0107031	0.027828	0.0117734	99.9497
NC_045512.2	176	C	93430	0.00642192	99.9807	0.0053516	0.00749224
NC_045512.2	177	T	91636	0.00763892	0.00982147	0	99.9825
NC_045512.2	178	A	87743	99.9852	0.00911754	0.00569846	0
NC_045512.2	179	T	81214	0.00492526	0.0184697	0	99.9766
NC_045512.2	180	C	73157	0.00273385	99.9863	0.00273385	0.00820154
NC_045512.2	181	T	70958	0.0211393	0.0239578	0.00986499	99.945
NC_045512.2	182	T	73471	0.00408324	0.00680541	0.00136108	99.9878
NC_045512.2	183	C	69636	0.0129243	99.9842	0	0.00287208
NC_045512.2	184	T	66212	0.0015103	0.0211442	0.015103	99.9622
NC_045512.2	185	G	64444	0.0139656	0.00775867	99.9752	0.00310347
NC_045512.2	186	C	62588	0.0031955	99.9728	0	0.0239663
NC_045512.2	187	A	58103	99.9811	0	0.0137687	0.00516324
NC_045512.2	188	G	57492	0.0156544	0	99.9826	0.00173937
NC_045512.2	189	G	58784	0.00340229	0	99.9796	0.0170114
NC_045512.2	190	C	58036	0.00689227	99.9879	0.00172307	0.00344614
NC_045512.2	191	T	55448	0.00901746	0.00901746	0.00901746	99.9729
NC_045512.2	192	G	56855	0.0175886	0.00351772	99.9789	0
NC_045512.2	193	C	56236	0.0106693	99.9822	0	0.00533466
NC_045512.2	194	T	47753	0.00418822	0.00837644	0.0125647	99.9749
NC_045512.2	195	T	53294	0.00375277	0.0206402	0.00938192	99.9662
NC_045512.2	196	A	55939	99.9768	0.010726	0.00536298	0.00715065
NC_045512.2	197	C	56853	0	99.9947	0	0.00527677
NC_045512.2	198	G	58054	0.00689014	0.00861267	99.9828	0.00172253
NC_045512.2	199	G	59665	0.00335205	0.00502807	99.9849	0.00502807
NC_045512.2	200	T	54633	0.00915198	0.0109824	0.00549119	99.9744
NC_045512.2	201	T	57615	0.00347132	0.00694264	0.00347132	99.9861
NC_045512.2	202	T	61662	0.00324349	0.00324349	0.00162174	99.9919
NC_045512.2	203	C	60634	0.00659696	99.9703	0.00164924	0.0214401
NC_045512.2	204	G	64835	0.00154238	0.00154238	99.9938	0.00308475
NC_045512.2	205	T	67042	0.0014916	0.022374	0.0029832	99.9732
NC_045512.2	206	C	67293	0.00743019	99.9718	0.00297208	0.0178325
NC_045512.2	207	C	68093	0.00881148	99.9706	0.00587432	0.00881148
NC_045512.2	208	G	69490	0.00719528	0.00431717	99.9827	0.00575622
NC_045512.2	209	T	67126	0.00148974	0.0163871	0	99.9806
NC_045512.2	210	G	69992	0.0042862	0.00142873	99.9871	0.00714367
NC_045512.2	211	T	63436	0.00315278	0.0157639	0.00788196	99.9732
NC_045512.2	212	T	69414	0.00576253	0.00720316	0.00144063	99.9856
NC_045512.2	213	G	70051	0.00571013	0.00285506	99.9857	0.00571013
NC_045512.2	214	C	70560	0.0042517	99.9787	0	0.0170068
NC_045512.2	215	A	70720	99.9703	0	0.0127262	0.0169683
NC_045512.2	216	G	70889	0.00846394	0.00141066	99.9817	0.00846394
NC_045512.2	217	C	70696	0	99.9802	0.00141451	0.0183886
NC_045512.2	218	C	69560	0	99.9827	0.00431282	0.0129385
NC_045512.2	219	G	71214	0.00842531	0	99.9888	0.00280844
NC_045512.2	220	A	71506	99.993	0	0.00279697	0.00419545
NC_045512.2	221	T	69466	0.00143955	0.0115164	0.00143955	99.9856
NC_045512.2	222	C	70049	0.00428272	99.9772	0.00142757	0.0171309
NC_045512.2	223	A	67799	99.9897	0.00147495	0.00442484	0.00442484
NC_045512.2	224	T	69891	0	0.050078	0	99.9499
NC_045512.2	225	C	70445	0.00709774	99.9886	0	0.00425864
NC_045512.2	226	A	66920	99.9671	0.00149432	0.0283921	0.00298864
NC_045512.2	227	G	67964	0	0.00735684	99.9838	0.0044141
NC_045512.2	228	C	69793	0.00286562	99.9885	0	0.00859685
NC_045512.2	229	A	66986	99.9896	0	0.00447855	0.0059714
NC_045512.2	230	C	68697	0	99.968	0.004367	0.0276577
NC_045512.2	231	A	62922	99.9746	0.00158927	0.017482	0.00635708
NC_045512.2	232	T	65484	0	0.00152709	0.00305418	99.9954
NC_045512.2	233	C	67580	0.00147973	99.9956	0	0.00295946
NC_045512.2	234	T	62231	0.00321383	0.00160692	0	99.9952
NC_045512.2	235	A	66188	99.9955	0	0.0030217	0.00151085
NC_045512.2	236	G	66971	0.0089591	0.00298637	99.9851	0.00298637
NC_045512.2	237	G	68551	0	0.0102114	99.9767	0.0043763
NC_045512.2	238	T	67359	0.00296917	0.00593833	0.0089075	99.9822
NC_045512.2	239	T	68559	0.0029172	0.014586	0	99.9825
NC_045512.2	240	T	68226	0.00146572	0.00586287	0.00293143	99.9897
NC_045512.2	241	C	68351	0.00146304	99.981	0	0.0175564
NC_045512.2	242	G	69397	0.0216148	0	99.9726	0.00576394
NC_045512.2	243	T	68455	0.00146081	0.00730407	0	99.9912
NC_045512.2	244	C	67915	0.00441729	99.9853	0	0.010307
NC_045512.2	245	C	68544	0.00583567	99.981	0.00145892	0.0087535
NC_045512.2	246	G	68067	0.0073457	0	99.9897	0.00293828
NC_045512.2	247	G	68701	0.00582233	0.00145558	99.9825	0.0087335
NC_045512.2	248	G	68713	0.00727664	0.00145533	99.9854	0.00291066
NC_045512.2	249	T	66479	0.00300847	0.0150423	0.0180508	99.9639
NC_045512.2	250	G	68801	0.00726734	0.0116277	99.9709	0.0101743
NC_045512.2	251	T	68047	0.00293915	0.0191044	0.00146957	99.975
NC_045512.2	252	G	68640	0	0.00145688	99.9927	0.00582751
NC_045512.2	253	A	67837	99.9882	0.00294824	0.00737061	0.00147412
NC_045512.2	254	C	69341	0.0028843	99.9885	0.00432644	0.00432644
NC_045512.2	255	C	70118	0.00142617	99.9772	0.00142617	0.0199663
NC_045512.2	256	G	71230	0.00421171	0.00561561	99.9789	0
NC_045512.2	257	A	70534	99.9972	0.00283551	0	0
NC_045512.2	258	A	68790	99.9811	0.0043611	0.0130833	0.0014537
NC_045512.2	259	A	69056	99.9696	0.0014481	0.0202734	0.0086886
NC_045512.2	260	G	70354	0.00142138	0	99.9957	0.00284277
NC_045512.2	261	G	71676	0.00139517	0.00279033	99.9916	0.0041855
NC_045512.2	262	T	73475	0.00136101	0.00816604	0.00272201	99.9878
NC_045512.2	263	A	73991	99.9919	0	0.00540606	0.00270303
NC_045512.2	264	A	73501	99.9905	0.00408158	0.0054421	0
NC_045512.2	265	G	77182	0.00129564	0.00518256	99.9845	0.00906947
NC_045512.2	266	A	75602	99.9907	0	0.0079363	0.00132272
NC_045512.2	267	T	77332	0.00258625	0.00387938	0.00387938	99.9897
NC_045512.2	268	G	76582	0.00130579	0	99.9974	0.00130579
NC_045512.2	269	G	79545	0	0	99.9975	0.0025143
NC_045512.2	270	A	80750	99.974	0	0.0198142	0.00619195
NC_045512.2	271	G	81706	0.0024478	0	99.9951	0.0024478
NC_045512.2	272	A	82562	99.9891	0	0.00847848	0.00242242
NC_045512.2	273	G	83693	0.00238969	0.00358453	99.9904	0.00358453
NC_045512.2	274	C	82649	0.00241987	99.9891	0.00241987	0.00604968
NC_045512.2	275	C	82339	0.00728695	99.9842	0.00364347	0.00485797
NC_045512.2	276	T	83210	0.00240356	0.0132196	0.00240356	99.982
NC_045512.2	277	T	82842	0.00120712	0.00965694	0.00362135	99.9855
NC_045512.2	278	G	84402	0.00355442	0.00473922	99.9882	0.00355442
NC_045512.2	279	T	83661	0.0071718	0.0095624	0	99.9821
NC_045512.2	280	C	83727	0.00358307	99.9881	0	0.0083605
NC_045512.2	281	C	83032	0.00843048	99.9771	0.00120435	0.0132479
NC_045512.2	282	C	83887	0.00357624	99.9785	0.00357624	0.014305
NC_045512.2	283	T	83556	0.00718081	0.0107712	0.0023936	99.9653
NC_045512.2	284	G	83402	0.00119901	0.00119901	99.9952	0.00239802
NC_045512.2	285	G	83511	0.00359234	0	99.9796	0.0119745
NC_045512.2	286	T	83842	0	0.00357816	0.0190835	99.9773
NC_045512.2	287	T	83700	0.00238949	0.00955795	0.00238949	99.9857
NC_045512.2	288	T	81499	0.00613504	0.00736205	0	99.9804
NC_045512.2	289	C	83344	0.00479939	99.9844	0	0.0107986
NC_045512.2	290	A	83611	99.9809	0	0.0083721	0.0107641
NC_045512.2	291	A	81238	99.9902	0.00123095	0.00369285	0.0049238
NC_045512.2	292	C	82128	0.00365283	99.9476	0	0.0462692
NC_045512.2	293	G	83092	0	0.00240697	99.994	0.00361046
NC_045512.2	294	A	84970	99.9823	0.00117689	0.0152995	0.00117689
NC_045512.2	295	G	85353	0.00937284	0.00234321	99.9707	0.00702963
NC_045512.2	296	A	84166	99.9822	0.00594064	0.0083169	0.00356438
NC_045512.2	297	A	84315	99.9822	0.00355809	0.0142323	0
NC_045512.2	298	A	83694	99.9869	0	0.00238966	0.00238966
NC_045512.2	299	A	81660	99.9743	0.00612295	0.00612295	0.00612295
NC_045512.2	300	C	83940	0.00476531	99.9821	0.00119133	0.0119133
NC_045512.2	301	A	71291	99.9705	0.0042081	0.0182351	0.00701351
NC_045512.2	302	C	73920	0.0189394	99.9675	0.00270563	0.0108225
NC_045512.2	303	A	63983	99.9812	0.00156292	0.0140662	0.00312583
NC_045512.2	304	C	67438	0	99.9807	0.00889706	0.0103799
NC_045512.2	305	G	64932	0.0292614	0.00924044	99.9569	0.00462022
NC_045512.2	306	T	64391	0.00776506	0.149089	0.0186361	99.8245
NC_045512.2	307	C	64373	0.00776723	99.9798	0	0.0124276
NC_045512.2	308	C	64012	0.00624883	99.9813	0.00312441	0.00937324
NC_045512.2	309	A	62976	99.9794	0.00317581	0.00793953	0.00952744
NC_045512.2	310	A	59945	99.9867	0.0016682	0.00500459	0.00667278
NC_045512.2	311	C	62862	0	99.9873	0	0.0127263
NC_045512.2	312	T	60674	0.0032963	0.0263704	0	99.9703
NC_045512.2	313	C	60920	0.00820749	99.936	0	0.0279054
NC_045512.2	314	A	59720	99.866	0	0.00167448	0.00669792
NC_045512.2	315	G	60220	0.00996347	0.0149452	99.9236	0.00332116
NC_045512.2	316	T	56757	0	0.0105714	0.00528569	99.9841
NC_045512.2	317	T	56378	0.00886871	0.0141899	0.00354748	99.9734
NC_045512.2	318	T	59054	0.00169337	0	0.00169337	99.9949
NC_045512.2	319	G	58950	0.0118745	0.00169635	99.9695	0.0101781
NC_045512.2	320	C	58254	0.0102997	99.9657	0.00343324	0.0205994
NC_045512.2	321	C	58306	0.00686036	99.9743	0.00857545	0.00514527
NC_045512.2	322	T	58330	0.00685753	0.0137151	0.00685753	99.9726
NC_045512.2	323	G	58574	0.00170724	0.00170724	99.9027	0.00853621
NC_045512.2	324	T	55680	0.00179598	0.00538793	0.0197557	99.9731
NC_045512.2	325	T	56482	0.00885238	0	0	99.0457
NC_045512.2	326	T	56617	0.00529876	0.00706502	0.00529876	99.9823
NC_045512.2	327	T	58311	0	0.00685977	0.00685977	99.9743
NC_045512.2	328	A	57870	99.9793	0.00172801	0.00518403	0.0138241
NC_045512.2	329	C	58215	0.00515331	99.976	0.0103066	0.00858885
NC_045512.2	330	A	58081	99.9742	0	0.0223825	0.00344347
NC_045512.2	331	G	58714	0.00851586	0	99.9864	0.00510951
NC_045512.2	332	G	58923	0	0	99.9932	0.00678852
NC_045512.2	333	T	55552	0.00540035	0.0180012	0.00180012	99.9748
NC_045512.2	334	T	60164	0.00332425	0.00664849	0.00166212	99.9884
NC_045512.2	335	C	60122	0.00166328	99.9834	0	0.0149696
NC_045512.2	336	G	59128	0.00676498	0	99.9831	0.0101475
NC_045512.2	337	C	62141	0	99.9775	0	0.0225294
NC_045512.2	338	G	63548	0	0.00157361	99.9921	0.00629445
NC_045512.2	339	A	61026	99.9803	0	0.00819323	0.0114705
NC_045512.2	340	C	63507	0.00157463	99.9858	0.00157463	0.0110224
NC_045512.2	341	G	63291	0.00948002	0.00316001	99.9858	0.00158
NC_045512.2	342	T	62810	0.00318421	0.00636841	0	99.9904
NC_045512.2	343	G	63186	0.00633052	0.00316526	99.9858	0.00474789
NC_045512.2	344	C	62424	0.0032039	99.9824	0.0032039	0.0112136
NC_045512.2	345	T	61841	0.0113194	0.0291069	0.00161705	99.958
NC_045512.2	346	C	62627	0.00638702	99.9601	0	0.0303384
NC_045512.2	347	G	62276	0.0176633	0.00802878	99.9727	0.00160576
NC_045512.2	348	T	60725	0.00658707	0.0526966	0	99.9407
NC_045512.2	349	A	60256	99.9834	0	0.00829793	0.00829793
NC_045512.2	350	C	60887	0.00492716	99.9639	0.00328477	0.0279206
NC_045512.2	351	G	59496	0.126059	0.0352965	99.8353	0.00336157
NC_045512.2	352	T	54483	0.0385441	1.03519	0.0348733	98.8914
NC_045512.2	353	G	59269	0	0.00168722	99.9933	0.00506167
NC_045512.2	354	G	56656	0.00353008	0.00706015	99.9453	0.044126
NC_045512.2	355	C	52163	0.00191707	99.9712	0.0057512	0.0057512
NC_045512.2	356	T	47178	0.00423926	0.0148374	0.00211963	99.9788
NC_045512.2	357	T	48116	0	0.0457228	0.00831324	99.946
NC_045512.2	358	T	51480	0.01554	0.0738151	0.02331	99.8873
NC_045512.2	359	G	54319	0.0147278	0	99.9761	0.00552293
NC_045512.2	360	G	54160	0.0203102	0.00369276	99.9742	0.00184638
NC_045512.2	361	A	54296	99.9779	0.00736703	0.00552527	0.00920878
NC_045512.2	362	G	53158	0.00752474	0.00188118	99.9906	0
NC_045512.2	363	A	52603	99.9886	0.0057031	0.00380206	0.00190103
NC_045512.2	364	C	53333	0.00187501	99.9925	0	0.00562504
NC_045512.2	365	T	53239	0	0.0244182	0.00187832	99.9737
NC_045512.2	366	C	52665	0.00379759	99.9943	0	0.00189879
NC_045512.2	367	C	52124	0	99.9827	0.00767401	0.00959251
NC_045512.2	368	G	53828	0.00557331	0.00185777	99.9926	0
NC_045512.2	369	T	48107	0.0020787	0.0083148	0.020787	99.9626
NC_045512.2	370	G	53744	0	0.00372135	99.9888	0.00744269
NC_045512.2	371	G	54094	0.0055459	0.00369727	99.9667	0.020335
NC_045512.2	372	A	54038	99.9833	0.00185055	0.0111033	0
NC_045512.2	373	G	54583	0.00183207	0.00732829	99.9908	0
NC_045512.2	374	G	54996	0.00363663	0	99.9891	0.00727326
NC_045512.2	375	A	54761	99.9909	0	0.00913059	0
NC_045512.2	376	G	53488	0.0205654	0	99.9738	0.00560873
NC_045512.2	377	G	54511	0.00366898	0.00366898	99.9908	0.00183449
NC_045512.2	378	T	54063	0.00184969	0.0110982	0	99.9871
NC_045512.2	379	C	52174	0.00191666	99.9904	0	0.00766665
NC_045512.2	380	T	53896	0.00371085	0.0148434	0.00371085	99.9777
NC_045512.2	381	T	54589	0.00549561	0.014655	0.00366374	99.9762
NC_045512.2	382	A	55605	99.9982	0.0017984	0	0
NC_045512.2	383	T	55407	0.00360965	0	0	99.9964
NC_045512.2	384	C	56260	0.00177746	99.9822	0.00355492	0.00355492
NC_045512.2	385	A	56009	99.9875	0	0.00357085	0.00892714
NC_045512.2	386	G	56662	0.0035297	0	99.9894	0.0070594
NC_045512.2	387	A	54869	99.9945	0	0	0.00546757
NC_045512.2	388	G	55947	0.00178741	0.00357481	99.9893	0.00536222
NC_045512.2	389	G	55571	0.007198	0.0017995	99.9838	0.007198
NC_045512.2	390	C	56549	0.00530513	99.9841	0	0.0106103
NC_045512.2	391	A	56310	99.9929	0.00355177	0	0.00355177
NC_045512.2	392	C	56744	0	99.9859	0.0070492	0.0070492
NC_045512.2	393	G	57521	0.00521549	0	99.9878	0.00695398
NC_045512.2	394	T	55961	0.00714784	0.0285913	0.00178696	99.9625
NC_045512.2	395	C	58173	0.00515703	99.9708	0	0.0240661
NC_045512.2	396	A	58319	99.9914	0.00171471	0.00514412	0.00171471
NC_045512.2	397	A	58438	99.9914	0.00342243	0	0.00513365
NC_045512.2	398	C	59221	0.0135087	99.9814	0.00168859	0.00337718
NC_045512.2	399	A	58449	99.9914	0	0.00171089	0.00684357
NC_045512.2	400	T	55397	0.0036103	0.00180515	0.00180515	99.9928
NC_045512.2	401	C	60562	0.0033024	99.9785	0	0.0181632
NC_045512.2	402	T	59224	0.00506551	0.0185736	0.00675402	99.9696
NC_045512.2	403	T	60232	0.00166025	0.00498074	0	99.9834
NC_045512.2	404	A	60364	99.9851	0	0.00331323	0.0115963
NC_045512.2	405	A	57428	99.9896	0.00522393	0	0.00522393
NC_045512.2	406	A	56739	99.9947	0.00176246	0.00176246	0.00176246
NC_045512.2	407	G	61508	0	0.00650322	99.9886	0.00487741
NC_045512.2	408	A	52860	99.9811	0	0.0151343	0.00378358
NC_045512.2	409	T	60230	0.0116221	0.210858	0.00830151	99.7692
NC_045512.2	410	G	62518	0.0111968	0.00319908	99.9808	0.00479862
NC_045512.2	411	G	60893	0.00985335	0	99.9852	0.00492667
NC_045512.2	412	C	62341	0.00320816	99.9856	0.00160408	0.00962448
NC_045512.2	413	A	58357	99.9846	0.00171359	0.00514077	0.00856795
NC_045512.2	414	C	59395	0.00168364	99.9747	0	0.023571
NC_045512.2	415	T	58103	0.00688433	0.00688433	0.00344216	99.9793
NC_045512.2	416	T	58919	0.00509174	0.0475229	0.0118807	99.9355
NC_045512.2	417	G	60531	0.00165205	0.00330409	99.9884	0.00660818
NC_045512.2	418	T	57879	0.0120942	0.134764	0.0155497	99.8376
NC_045512.2	419	G	59545	0.0016794	0.0016794	99.995	0.0016794
NC_045512.2	420	G	57945	0.00172577	0.00172577	99.9931	0.00345155
NC_045512.2	421	C	55730	0.00358873	99.991	0	0.0053831
NC_045512.2	422	T	51995	0.00576979	0	0.0115396	99.9019
NC_045512.2	423	T	52249	0.00191391	0.00574174	0.00382782	99.9885
NC_045512.2	424	A	56340	99.984	0	0.00709975	0.00532481
NC_045512.2	425	G	56162	0.00534169	0	99.9822	0.0124639
NC_045512.2	426	T	56323	0.0301831	0.0142038	0	99.9556
NC_045512.2	427	A	57417	99.9808	0.00174164	0.00870822	0.00174164
NC_045512.2	428	G	54877	0	0.0364451	99.9472	0.0127558
NC_045512.2	429	A	55588	99.9856	0.00179895	0.0035979	0.00899475
NC_045512.2	430	A	55098	99.9637	0.00181495	0.0308541	0.0036299
NC_045512.2	431	G	56792	0	0.00352162	99.9736	0.0123257
NC_045512.2	432	T	56443	0.00885849	0.0053151	0	99.9858
NC_045512.2	433	T	57867	0.0051843	0.034562	0.0051843	99.9551
NC_045512.2	434	G	59574	0.0167858	0.00335717	99.9446	0
NC_045512.2	435	A	58613	99.9915	0	0.00853053	0
NC_045512.2	436	A	58670	99.9813	0.00170445	0.00511335	0.0102267
NC_045512.2	437	A	57080	99.9737	0.00875964	0.0175193	0
NC_045512.2	438	A	57135	99.9842	0	0.00700096	0.0087512
NC_045512.2	439	A	52456	99.9562	0.00381272	0.0171572	0
NC_045512.2	440	G	60062	0.0116546	0.00332989	99.9784	0.00499484
NC_045512.2	441	G	59981	0.0133376	0	99.9783	0.00333439
NC_045512.2	442	C	60088	0.0133138	99.9767	0.00166423	0.00832113
NC_045512.2	443	G	60464	0.00165388	0.00330775	99.4641	0.00165388
NC_045512.2	444	T	52739	0.00568839	0.00379226	0.00379226	99.9867
NC_045512.2	445	T	54939	0.0054606	0.0145616	0.0018202	99.9782
NC_045512.2	446	T	55192	0.0163067	0.00724743	0.00543557	99.971
NC_045512.2	447	T	58056	0.00172247	0.00172247	0	99.95
NC_045512.2	448	G	58230	0.00686931	0.00858664	99.9828	0.00171733
NC_045512.2	449	C	57560	0.0104239	99.9739	0.00347464	0.0121612
NC_045512.2	450	C	58435	0.0119791	99.9812	0.00342261	0.00342261
NC_045512.2	451	T	58139	0.00172002	0.0120401	0	99.9862
NC_045512.2	452	C	58835	0.00509901	99.9677	0.00169967	0.020396
NC_045512.2	453	A	58122	99.9897	0	0.00344104	0.00688208
NC_045512.2	454	A	57496	99.9791	0.00869626	0.00173925	0.0104355
NC_045512.2	455	C	58962	0.00508802	99.9864	0.00169601	0.00678403
NC_045512.2	456	T	59230	0.00337667	0.0236367	0.00168833	99.9713
NC_045512.2	457	T	58165	0.00343849	0.0154732	0	99.9794
NC_045512.2	458	G	59390	0.0454622	0.00168379	99.9495	0.00336757
NC_045512.2	459	A	58808	99.9966	0	0.0034009	0
NC_045512.2	460	A	59866	99.9866	0	0.00668159	0.00668159
NC_045512.2	461	C	59331	0.0084273	99.9697	0	0.021911
NC_045512.2	462	A	59717	99.9849	0.00167457	0.0100474	0.00334913
NC_045512.2	463	G	59304	0.00505868	0.0118036	99.9798	0.00337245
NC_045512.2	464	C	59062	0.00846568	99.9661	0.00677254	0.0186245
NC_045512.2	465	C	58789	0.001701	99.9915	0	0.00680399
NC_045512.2	466	C	59082	0.00169256	99.9966	0	0.00169256
NC_045512.2	467	T	59410	0.00673287	0.0185154	0.00504965	99.9697
NC_045512.2	468	A	58030	99.9862	0.00516974	0.00516974	0
NC_045512.2	469	T	59506	0.0016805	0.00336101	0.00504151	99.9899
NC_045512.2	470	G	59926	0.0150185	0.00333745	99.975	0.00333745
NC_045512.2	471	T	59824	0.00835785	0.00835785	0	99.9833
NC_045512.2	472	G	60710	0.00329435	0.00823588	99.9687	0.0197661
NC_045512.2	473	T	57946	0.00172574	0.0189832	0.00345149	99.9758
NC_045512.2	474	T	60364	0.00331323	0.00662647	0.00165662	99.9884
NC_045512.2	475	C	59924	0.00333756	99.9866	0	0.0100127
NC_045512.2	476	A	59905	99.99	0	0.00333862	0.00667724
NC_045512.2	477	T	58959	0.00339219	0.00169609	0	99.9932
NC_045512.2	478	C	60921	0.00656588	99.9852	0	0.00656588
NC_045512.2	479	A	61171	99.9869	0.00163476	0.00817381	0.00326952
NC_045512.2	480	A	61325	99.9935	0	0.00163066	0.00489197
NC_045512.2	481	A	57812	99.9844	0.00172974	0.00345949	0.00691898
NC_045512.2	482	C	60866	0.00164295	99.9852	0	0.0131436
NC_045512.2	483	G	59617	0	0.00167737	99.9899	0.0067095
NC_045512.2	484	T	56954	0.00702321	0.0386277	0	99.9543
NC_045512.2	485	T	59491	0.00168093	0.0268948	0.00672371	99.9647
NC_045512.2	486	C	60529	0.0016521	99.9736	0.0033042	0.0214773
NC_045512.2	487	G	57886	0.0051826	0	99.9914	0.00345507
NC_045512.2	488	G	57825	0.00345871	0	99.9896	0.00691742
NC_045512.2	489	A	57035	99.986	0.00350662	0.00350662	0.00701324
NC_045512.2	490	T	56845	0.00703668	0.00527751	0	99.9877
NC_045512.2	491	G	57832	0.0138332	0.00172915	99.9827	0.00172915
NC_045512.2	492	C	58600	0.00511945	99.9863	0.00170648	0.00682594
NC_045512.2	493	T	59233	0.00168825	0.040518	0.00168825	99.9561
NC_045512.2	494	C	60635	0.00659685	99.9819	0	0.0115445
NC_045512.2	495	G	60122	1.04288	0.00332657	98.9505	0.00332657
NC_045512.2	496	A	60766	99.9868	0	0.00822829	0.00493697
NC_045512.2	497	A	60628	99.9967	0	0	0.00329881
NC_045512.2	498	C	62039	0	99.9694	0.00161189	0.029014
NC_045512.2	499	T	61643	0.00162224	0.0308226	0.00973347	99.9578
NC_045512.2	500	G	61336	0.0146733	0	99.9788	0.00652146
NC_045512.2	501	C	61635	0.00162245	99.9773	0	0.0210919
NC_045512.2	502	A	60876	99.9918	0.00164268	0.00164268	0.00492805
NC_045512.2	503	C	60783	0	99.9868	0.00329039	0.00493559
NC_045512.2	504	C	63500	0.00629921	99.9071	0	0.00787402
NC_045512.2	505	T	63421	0.00157676	0.0110374	0	99.9874
NC_045512.2	506	C	64645	0	99.8407	0.00464073	0.0278444
NC_045512.2	507	A	57184	98.1831	0.00699496	0.00699496	0.00699496
NC_045512.2	508	T	55108	0.0108877	0.00181462	0.0145169	99.6843
NC_045512.2	509	G	64888	0	0.00308223	95.859	0.00154112
NC_045512.2	510	G	60524	0.0148701	0.0115657	99.957	0.00991342
NC_045512.2	511	T	61033	0.00327692	0.0294922	0.00819229	99.9574
NC_045512.2	512	C	60246	0.00497958	99.7859	0.0149388	0.00497958
NC_045512.2	513	A	60567	95.7799	0.00660426	0.00825532	0.0181617
NC_045512.2	514	T	53244	0	0	0.0206596	97.0044
NC_045512.2	515	G	61582	0.011367	0.00811926	94.9287	0.00974311
NC_045512.2	516	T	50040	0.459632	0.0059952	0.311751	99.2046
NC_045512.2	517	T	54301	0.00736635	0.0202575	0.416199	92.8197
NC_045512.2	518	A	47813	98.5841	0.79058	0.0460126	0.0167319
NC_045512.2	519	T	54992	0.26913	0.00727379	0.00909223	99.7145
NC_045512.2	520	G	56260	0.00177746	0.00177746	99.4916	0.295059
NC_045512.2	521	G	61958	0.00645599	0	99.9564	0.022596
NC_045512.2	522	T	60386	0.00662405	0.00993608	0.0115921	99.9718
NC_045512.2	523	T	66176	0.0226668	0.0272002	0.0831117	99.8413
NC_045512.2	524	G	68231	0.0205185	0	99.9575	0.0219841
NC_045512.2	525	A	67977	99.9823	0	0.00588434	0.0117687
NC_045512.2	526	G	67895	0.00441859	0.00147286	99.9823	0.0117829
NC_045512.2	527	C	68160	0.00146714	99.9883	0.00293427	0.00733568
NC_045512.2	528	T	67987	0.00588348	0.00588348	0.00147087	99.9853
NC_045512.2	529	G	67840	0.00294811	0.00294811	99.9853	0.00884434
NC_045512.2	530	G	68619	0.00582929	0.00437197	99.9883	0.00145732
NC_045512.2	531	T	66700	0.00449775	0.0134933	0.017991	99.964
NC_045512.2	532	A	66320	99.9804	0	0.0150784	0.00452352
NC_045512.2	533	G	68646	0.00145675	0.00437025	99.9927	0.00145675
NC_045512.2	534	C	70668	0.00566027	99.9618	0.0042452	0.0198109
NC_045512.2	535	A	70477	99.9872	0.00283781	0.0014189	0.00851342
NC_045512.2	536	G	71177	0.00702474	0.0028099	99.9831	0.00702474
NC_045512.2	537	A	69786	99.9814	0	0.00716476	0.0114636
NC_045512.2	538	A	67723	99.9601	0.00442981	0.0206724	0.014766
NC_045512.2	539	C	72314	0.00138286	99.9723	0.00829715	0.0179772
NC_045512.2	540	T	72714	0.00825151	0.00962676	0.00137525	99.9807
NC_045512.2	541	C	72437	0.00138051	99.9765	0.00138051	0.0207076
NC_045512.2	542	G	71935	0.00417043	0.00139014	99.9889	0.00417043
NC_045512.2	543	A	71313	99.9804	0	0.00981588	0.00981588
NC_045512.2	544	A	70456	99.973	0	0.00993528	0.0113546
NC_045512.2	545	G	70647	0.00424646	0	99.9958	0
NC_045512.2	546	G	69868	0.0143127	0.00286254	99.9742	0.00858762
NC_045512.2	547	C	70684	0.00282949	99.9703	0.0127327	0.0141475
NC_045512.2	548	A	70316	99.9844	0	0.00711076	0.00853291
NC_045512.2	549	T	65530	0.00305204	0.00610407	0.00305204	99.9878
NC_045512.2	550	T	70729	0	0.0240354	0.00282769	99.9731
NC_045512.2	551	C	70523	0.00425393	99.9901	0	0.00425393
NC_045512.2	552	A	68987	99.9826	0	0.00869729	0.00869729
NC_045512.2	553	G	70197	0.0170947	0.0185193	99.9587	0.00569825
NC_045512.2	554	T	67595	0.0029588	0.0103558	0.0014794	99.9852
NC_045512.2	555	A	66409	99.9774	0.00301164	0.00903492	0.0105407
NC_045512.2	556	C	67918	0.00588945	99.9691	0.00147236	0.0206131
NC_045512.2	557	G	64698	0.00309129	0.00618257	99.9861	0.00463693
NC_045512.2	558	G	65967	0.00606364	0.00757955	99.9864	0
NC_045512.2	559	T	64899	0	0.112482	0.00154086	99.886
NC_045512.2	560	C	64612	0.0061908	99.9706	0	0.0201201
NC_045512.2	561	G	64375	0.0295146	0.00776699	99.9596	0
NC_045512.2	562	T	62009	0.02419	0.0177394	0.00322534	99.9548
NC_045512.2	563	A	62781	99.9634	0.00477852	0.0254854	0.00477852
NC_045512.2	564	G	63639	0.0125709	0.00785682	99.9529	0.0267132
NC_045512.2	565	T	62262	0.0128489	0.083518	0.0128489	99.8828
NC_045512.2	566	G	62517	0.0271926	0.00319913	99.9648	0.00479869
NC_045512.2	567	G	62745	0.01275	0.00159375	99.9761	0.00956251
NC_045512.2	568	T	61365	0.00977756	0.128738	0.00651837	99.855
NC_045512.2	569	G	63590	0.0204435	0.00314515	99.9764	0
NC_045512.2	570	A	63690	99.9859	0	0.00314021	0.0109907
NC_045512.2	571	G	63652	0	0	99.9843	0.00785521
NC_045512.2	572	A	62688	99.9952	0	0.0047856	0
NC_045512.2	573	C	63359	0.00157831	99.9905	0.00315662	0.00473492
NC_045512.2	574	A	62025	99.9855	0	0	0.0145103
NC_045512.2	575	C	63891	0.028173	99.953	0.00626066	0.0125213
NC_045512.2	576	T	62450	0	0.0144115	0.00960769	99.976
NC_045512.2	577	T	63106	0.00475391	0.00316927	0.00950781	99.9794
NC_045512.2	578	G	63544	0.00157371	0.00157371	99.989	0.00786856
NC_045512.2	579	G	63528	0.00472233	0	99.9953	0
NC_045512.2	580	T	63030	0.00793273	0.00634618	0.0126924	99.973
NC_045512.2	581	G	63594	0.0062899	0.00786238	99.9843	0.00157248
NC_045512.2	582	T	63310	0.00315906	0.00631812	0.0157953	99.9747
NC_045512.2	583	C	62863	0.00159076	99.9873	0.00159076	0.00954457
NC_045512.2	584	C	60916	0.00492481	99.9803	0.00328321	0.0114912
NC_045512.2	585	T	60851	0.00821679	0.00493008	0.00493008	99.9819
NC_045512.2	586	T	61539	0.00162499	0.0146249	0.00324997	99.9513
NC_045512.2	587	G	61997	0	0.00322596	99.9935	0.00322596
NC_045512.2	588	T	61632	0.00162253	0.0048676	0.00162253	99.9919
NC_045512.2	589	C	61995	0.00322607	99.9839	0.0048391	0.00806517
NC_045512.2	590	C	59396	0	99.9899	0.00505085	0.00505085
NC_045512.2	591	C	61480	0.00487964	99.9805	0.00162655	0.00975927
NC_045512.2	592	T	60621	0.00494878	0.0115472	0	99.9802
NC_045512.2	593	C	61543	0.00487464	99.9123	0	0.0828689
NC_045512.2	594	A	60127	99.9967	0	0.00166315	0.00166315
NC_045512.2	595	T	57664	0.00520255	0.00346837	0.00867092	99.9827
NC_045512.2	596	G	72693	0.00962954	0	99.9904	0
NC_045512.2	597	T	72671	0.00412819	0.00550426	0.00550426	99.9807
NC_045512.2	598	G	76283	0.00917636	0.00655454	99.979	0.00524363
NC_045512.2	599	G	78356	0.00510491	0	99.9911	0.00382868
NC_045512.2	600	G	79645	0.00376671	0.00376671	99.99	0.00251114
NC_045512.2	601	C	77424	0.00258318	99.9793	0	0.0180822
NC_045512.2	602	G	82042	0.00365666	0.00365666	99.9878	0.00487555
NC_045512.2	603	A	82978	99.9723	0.00120514	0.0144617	0.0120514
NC_045512.2	604	A	80621	99.974	0.00744223	0.0124037	0.00620186
NC_045512.2	605	A	80792	99.9864	0.00371324	0.00742648	0.00123775
NC_045512.2	606	T	76823	0.00390508	0.0117152	0.00650847	99.9779
NC_045512.2	607	A	82166	99.9817	0.00365115	0.00851934	0.00365115
NC_045512.2	608	C	82432	0.00363936	99.9903	0.00363936	0.00242624
NC_045512.2	609	C	83326	0.00480042	99.9856	0.00240021	0.00720063
NC_045512.2	610	A	83461	99.9784	0.00239633	0.0107835	0.00838715
NC_045512.2	611	G	86127	0.00116108	0.00116108	99.9954	0.00232215
NC_045512.2	612	T	82797	0.00241555	0.00724664	0.00483109	99.9795
NC_045512.2	613	G	86707	0.00115331	0.00115331	99.9908	0.00691986
NC_045512.2	614	G	86595	0.0127028	0.00577401	99.9723	0.00923841
NC_045512.2	615	C	87368	0.00114458	99.9931	0	0
NC_045512.2	616	T	86038	0.00116228	0.00929822	0	99.9895
NC_045512.2	617	T	86117	0.00348363	0.00696727	0.00232242	99.9872
NC_045512.2	618	A	88026	99.992	0.00113603	0.00454411	0.00227206
NC_045512.2	619	C	87057	0.00918938	99.9759	0.00114867	0.0137841
NC_045512.2	620	C	87233	0.00114636	99.9931	0	0.00458542
NC_045512.2	621	G	86101	0.02439	0.0116143	99.9617	0.00232285
NC_045512.2	622	C	87683	0.00456189	99.9738	0.00114047	0.0171071
NC_045512.2	623	A	86825	99.9908	0.00115174	0.00806219	0
NC_045512.2	624	A	86899	99.9885	0.00345228	0.00345228	0.00230152
NC_045512.2	625	G	86573	0.00808566	0.00693057	99.9711	0.0138611
NC_045512.2	626	G	88002	0.00227268	0.00113634	99.9739	0.0113634
NC_045512.2	627	T	88666	0	0.0157896	0.0124061	99.9707
NC_045512.2	628	T	87122	0.00573908	0.0114782	0.00114782	99.9793
NC_045512.2	629	C	85825	0.00349548	99.9814	0.00116516	0.00932129
NC_045512.2	630	T	87743	0.00113969	0.00911754	0	99.9897
NC_045512.2	631	T	86708	0.00345989	0.00922637	0	99.9873
NC_045512.2	632	C	85899	0.00465663	99.993	0.00232832	0
NC_045512.2	633	T	85568	0	0.0140239	0.00584331	99.9801
NC_045512.2	634	T	88201	0.00113377	0.00226755	0.00226755	99.9853
NC_045512.2	635	C	86209	0.00463989	99.9733	0	0.0220395
NC_045512.2	636	G	87459	0.00228679	0.00114339	99.9886	0.00800375
NC_045512.2	637	T	86347	0.00463247	0.00694871	0.00810682	99.978
NC_045512.2	638	A	87221	99.9977	0	0.00114651	0.00114651
NC_045512.2	639	A	86945	99.9919	0.00115015	0.00345046	0.00345046
NC_045512.2	640	G	87341	0.00228988	0.00228988	99.992	0.00343481
NC_045512.2	641	A	85157	99.9706	0.0011743	0.0199631	0.00822011
NC_045512.2	642	A	84822	99.9976	0	0.00117894	0.00117894
NC_045512.2	643	C	85878	0.00465777	99.9732	0.00116444	0.0139733
NC_045512.2	644	G	82308	0.00485979	0.00607474	99.9818	0.00728969
NC_045512.2	645	G	84296	0.00711778	0.00237259	99.9822	0.00237259
NC_045512.2	646	T	83762	0.00358158	0.00358158	0.016714	99.9713
NC_045512.2	647	A	83089	99.9735	0	0.00601764	0.02046
NC_045512.2	648	A	81114	99.9679	0.00862983	0.0110955	0.0123283
NC_045512.2	649	T	82378	0.0182087	0.00849741	0.00485567	99.9624
NC_045512.2	650	A	80852	99.9852	0.0111315	0.00123683	0.00247366
NC_045512.2	651	A	74888	99.9586	0.0146886	0.0160239	0.0106826
NC_045512.2	652	A	76721	99.9387	0.0156411	0.033889	0.0117308
NC_045512.2	653	G	78112	0.318773	0.00128021	99.6671	0.0128021
NC_045512.2	654	G	77901	0.0308083	0.00513472	99.9525	0.0115531
NC_045512.2	655	A	76049	99.979	0	0.0170942	0.00394483
NC_045512.2	656	G	77425	0.00774943	0.0142073	99.969	0.00904101
NC_045512.2	657	C	77504	0.00387077	99.9703	0.00129026	0.0245149
NC_045512.2	658	T	75037	0.0106614	0.178579	0	99.8108
NC_045512.2	659	G	77674	0.0205989	0.00901202	99.9575	0.0128743
NC_045512.2	660	G	77574	0.0270709	0.00128909	99.9665	0.00515637
NC_045512.2	661	T	75092	0.0186438	0.324935	0.0279657	99.6258
NC_045512.2	662	G	76591	0.0208902	0.00130564	99.9726	0.00522255
NC_045512.2	663	G	76463	0.0104626	0.00261564	99.9765	0.00915475
NC_045512.2	664	C	75346	0.00530884	99.9867	0.00265442	0.00530884
NC_045512.2	665	C	75352	0.00398131	99.9814	0.00265421	0.0119439
NC_045512.2	666	A	71820	99.9861	0.00278474	0.00696185	0.00278474
NC_045512.2	667	T	70256	0.0113869	0.0085402	0	99.9801
NC_045512.2	668	A	74549	99.9463	0	0.0107312	0.0026828
NC_045512.2	669	G	75445	0.00265094	0.00265094	99.9775	0.00927828
NC_045512.2	670	T	72528	0	0.0137878	0.00137878	99.9848
NC_045512.2	671	T	75455	0.00132529	0.0569876	0.00265059	99.9311
NC_045512.2	672	A	74732	99.9826	0.00133811	0.012043	0.00401434
NC_045512.2	673	C	75534	0.00529563	99.9828	0.00132391	0.00926735
NC_045512.2	674	G	74954	0.0160098	0.00400245	99.972	0.00533661
NC_045512.2	675	G	75888	0.0909235	0.00790639	99.8946	0.00658866
NC_045512.2	676	C	76624	0.00130507	99.9817	0	0.016966
NC_045512.2	677	G	76740	0.00781861	0.0013031	99.9883	0.0013031
NC_045512.2	678	C	76389	0.00130909	99.9908	0.00392727	0.00392727
NC_045512.2	679	C	75722	0.00528248	99.9326	0.00132062	0.0607485
NC_045512.2	680	G	76032	0.00657618	0.00657618	99.9671	0.00526094
NC_045512.2	681	A	75237	99.992	0.00132913	0	0.0039874
NC_045512.2	682	T	76077	0.00131446	0.014459	0.00131446	99.9829
NC_045512.2	683	C	75836	0.00263727	99.7732	0.00791181	0.0039559
NC_045512.2	684	T	75486	0.005299	0.0132475	0.00662374	99.9417
NC_045512.2	685	A	76279	98.2538	0.00262195	0.00262195	0.00655488
NC_045512.2	686	A	72208	99.9598	0.00276978	0.0346222	0.00276978
NC_045512.2	687	A	74302	99.9771	0.00538344	0.0148044	0
NC_045512.2	688	G	73678	0	0.0108581	99.9824	0.00407177
NC_045512.2	689	T	74273	0.00942469	0.00942469	0.00403915	99.9771
NC_045512.2	690	C	75310	0.00663922	99.9788	0.00132784	0.0106228
NC_045512.2	691	A	74040	99.9419	0.00135062	0.010805	0.0189087
NC_045512.2	692	T	69658	0.0143559	0.00430676	0.00717793	99.9742
NC_045512.2	693	T	73317	0.00954758	0.0204591	0.00272788	99.9673
NC_045512.2	694	T	77314	0.0116408	0.00905399	0.00388028	99.9728
NC_045512.2	695	G	77139	0.0207418	0.00129636	99.9754	0.00259272
NC_045512.2	696	A	77359	99.9922	0	0.0051707	0.00258535
NC_045512.2	697	C	77193	0.00259091	99.9702	0.00129545	0.0181364
NC_045512.2	698	T	76824	0.00520671	0.00650838	0.00130168	99.987
NC_045512.2	699	T	76460	0.0117709	0.0117709	0.00523149	99.9712
NC_045512.2	700	A	77494	99.9871	0.00258084	0.00387127	0.00645211
NC_045512.2	701	G	76870	0.0013009	0.0013009	99.9922	0.00520359
NC_045512.2	702	G	77388	0.00904533	0.00387657	99.9819	0.00516876
NC_045512.2	703	C	78046	0.021782	99.9462	0.0115317	0.0205007
NC_045512.2	704	G	79217	0.00757413	0	99.9912	0.00126236
NC_045512.2	705	A	78890	99.9835	0.00253518	0.0139435	0
NC_045512.2	706	C	79782	0.00250683	99.9699	0	0.0275751
NC_045512.2	707	G	79973	0.00500169	0.00500169	99.985	0.00500169
NC_045512.2	708	A	80078	99.9963	0	0.00124878	0.00249756
NC_045512.2	709	G	80067	0.00874268	0.00499582	99.9838	0.00249791
NC_045512.2	710	C	81202	0.00862048	99.9828	0	0.00738898
NC_045512.2	711	T	81070	0.00493401	0.0135685	0.00370051	99.9778
NC_045512.2	712	T	83497	0.00479059	0.00838353	0.00598824	99.9808
NC_045512.2	713	G	84126	0.00475477	0.00118869	99.9857	0.00832085
NC_045512.2	714	G	83021	0.0168632	0.00120451	99.9771	0.00481806
NC_045512.2	715	C	84626	0.00354501	99.9716	0.00354501	0.0212701
NC_045512.2	716	A	82619	99.9964	0.00242075	0.00121038	0
NC_045512.2	717	C	84563	0.00354765	99.974	0.00354765	0.0189208
NC_045512.2	718	T	85795	0.00116557	0.0128213	0.00116557	99.9848
NC_045512.2	719	G	84264	0.0106807	0.00237349	99.9822	0.00474699
NC_045512.2	720	A	84036	99.9905	0.00118997	0.00475986	0.0035699
NC_045512.2	721	T	83471	0	0.00838615	0	99.9916
NC_045512.2	722	C	82320	0.00485909	99.9793	0	0.015792
NC_045512.2	723	C	82275	0.00364631	99.9781	0.00121544	0.0145852
NC_045512.2	724	T	80822	0.00618643	0.00742372	0.00247457	99.9814
NC_045512.2	725	T	80797	0	0.00866369	0.00123767	99.9901
NC_045512.2	726	A	82930	99.9831	0.00361751	0.00482334	0.00844085
NC_045512.2	727	T	82886	0.00603238	0.00723886	0.00603238	99.9807
NC_045512.2	728	G	83994	0.00357168	0.00476224	99.9774	0.00833393
NC_045512.2	729	A	84208	99.9846	0.00118754	0.00712521	0.00712521
NC_045512.2	730	A	84554	99.9929	0.00118268	0.00354803	0.00118268
NC_045512.2	731	G	83801	0	0.00954643	99.9893	0.0011933
NC_045512.2	732	A	86151	99.9594	0.00464301	0.00348226	0.00232151
NC_045512.2	733	T	86572	0.00577554	0.00346532	0.00462043	99.9861
NC_045512.2	734	T	87089	0.00344475	0.00918601	0.00344475	99.9839
NC_045512.2	735	T	87487	0.0274326	0.0377199	0.00800119	99.9268
NC_045512.2	736	T	87268	0.0229179	0.0297933	0.00458358	99.9393
NC_045512.2	737	C	87372	0.0137344	99.9611	0.0183125	0.00457813
NC_045512.2	738	A	86856	99.9689	0.0126646	0.00460532	0.010362
NC_045512.2	739	A	87490	99.9577	0.00114299	0.0320037	0.00685793
NC_045512.2	740	G	87276	0.0263532	0.00916632	99.945	0.00687474
NC_045512.2	741	A	86760	99.9308	0.00230521	0.0230521	0.0426464
NC_045512.2	742	A	86055	99.9686	0.0127825	0.0116205	0.00697229
NC_045512.2	743	A	87272	99.9817	0.00229169	0.00458337	0.0114584
NC_045512.2	744	A	84782	99.9434	0.0353849	0.011795	0.00943597
NC_045512.2	745	C	85992	0.00930319	99.3848	0.0011629	0.604707
NC_045512.2	746	T	76498	0.0143795	0.325499	0.0209156	99.6392
NC_045512.2	747	G	75894	0.00527051	0.00527051	99.9855	0.00131763
NC_045512.2	748	G	72413	0.0317623	0.0151906	99.9379	0.0151906
NC_045512.2	749	A	70230	99.9729	0.00711946	0.00996725	0.00996725
NC_045512.2	750	A	64827	99.9753	0	0.00771284	0.0138831
NC_045512.2	751	C	67411	0.0178012	99.9733	0	0.00890062
NC_045512.2	752	A	67341	99.9555	0.0237597	0.00296996	0.0178198
NC_045512.2	753	C	67603	0	99.9689	0	0.0310637
NC_045512.2	754	T	67767	0.00147564	0.00737822	0	99.9838
NC_045512.2	755	A	66457	99.988	0.00601893	0.00150473	0.0045142
NC_045512.2	756	A	65298	99.9204	0.00153144	0.00918864	0.0689148
NC_045512.2	757	A	63732	99.989	0	0.00470721	0.00627628
NC_045512.2	758	C	67941	0.0117749	99.9617	0.0044156	0.022078
NC_045512.2	759	A	63195	99.9858	0.00316481	0.00316481	0.00791202
NC_045512.2	760	T	63606	0.0110053	0.0581706	0.0110053	99.9198
NC_045512.2	761	A	62156	99.963	0.00482657	0.0273505	0.00482657
NC_045512.2	762	G	63556	0.00314683	0.0110139	99.9827	0.00314683
NC_045512.2	763	C	64753	0.0200763	99.9614	0	0.018532
NC_045512.2	764	A	64781	99.9846	0.00154366	0.0108056	0.00308732
NC_045512.2	765	G	67018	0.00298427	0.00447641	99.991	0.00149214
NC_045512.2	766	T	65939	0.0106159	0.00303311	0.00454966	99.9788
NC_045512.2	767	G	68521	0	0.00145941	99.981	0.0102158
NC_045512.2	768	G	74498	0.00402695	0.00671159	99.9691	0.00671159
NC_045512.2	769	T	71862	0	0.00695778	0.00695778	99.9861
NC_045512.2	770	G	75116	0.00133127	0.00665637	99.9893	0.00266255
NC_045512.2	771	T	73343	0.00272691	0.00681728	0.00681728	99.9836
NC_045512.2	772	T	71135	0.00140578	0.00984044	0.00421733	99.9845
NC_045512.2	773	A	74900	99.9866	0.00400534	0.00267023	0.00400534
NC_045512.2	774	C	74858	0.00935104	99.9866	0.00133586	0.00267173
NC_045512.2	775	C	74410	0.00268781	99.9879	0.00134391	0.00806343
NC_045512.2	776	C	75207	0	99.988	0.00797798	0.00398899
NC_045512.2	777	G	77207	0.0194283	0.0129522	99.9676	0
NC_045512.2	778	T	75135	0.00798563	0.00931656	0.00399281	99.9787
NC_045512.2	779	G	77276	0.00517625	0	99.9301	0.00517625
NC_045512.2	780	A	77613	99.9948	0	0.00128844	0.00386533
NC_045512.2	781	A	76120	99.9764	0.0131372	0.00656858	0.00394115
NC_045512.2	782	C	79936	0.002502	99.9925	0.002502	0.002502
NC_045512.2	783	T	81166	0	0.0357292	0.00246409	99.9618
NC_045512.2	784	C	81299	0.00246005	99.9865	0.00246005	0.00861019
NC_045512.2	785	A	79444	99.9912	0.00125875	0.00125875	0.00629374
NC_045512.2	786	T	82191	0.00121668	0.00851675	0.00365003	99.9866
NC_045512.2	787	G	82909	0.00120614	0.00723685	99.9867	0.00241228
NC_045512.2	788	C	81219	0.00738743	99.968	0.00492496	0.0196998
NC_045512.2	789	G	83003	0.0048191	0.0048191	99.988	0.00240955
NC_045512.2	790	T	81609	0.0110282	0.00857749	0	99.9804
NC_045512.2	791	G	84910	0.00117772	0.00471087	99.9776	0.00117772
NC_045512.2	792	A	84358	99.9929	0	0.00355627	0.00355627
NC_045512.2	793	G	86112	0.00929023	0.00116128	99.9872	0.00232256
NC_045512.2	794	C	85541	0.00116903	99.9906	0	0.00818321
NC_045512.2	795	T	87978	0.00113665	0.00454659	0.00909318	99.9852
NC_045512.2	796	T	85762	0.00466407	0.00583009	0.00116602	99.9708
NC_045512.2	797	A	86934	99.9781	0.00690179	0.0011503	0.0138036
NC_045512.2	798	A	84812	99.8668	0.00235816	0.11555	0.015328
NC_045512.2	799	C	87733	0.0159575	99.9749	0	0.00911858
NC_045512.2	800	G	86327	0.00463354	0.00231677	99.9803	0.0127422
NC_045512.2	801	G	87635	0.00228219	0.00912877	99.984	0.00456439
NC_045512.2	802	A	86859	99.962	0.00230258	0.0230258	0.00921033
NC_045512.2	803	G	88016	0.00454463	0.00113616	99.9898	0.00454463
NC_045512.2	804	G	85842	0.0104844	0.00232986	99.9849	0.00232986
NC_045512.2	805	G	86156	0.00464274	0.00348206	99.9861	0.00580343
NC_045512.2	806	G	86664	0.00807717	0.00576941	99.9827	0.00346164
NC_045512.2	807	C	87637	0.00114107	99.9909	0.00228214	0.00570535
NC_045512.2	808	A	88842	99.9899	0	0.00450238	0.00562797
NC_045512.2	809	T	87915	0.00341239	0.00682477	0.00113746	99.9875
NC_045512.2	810	A	89569	99.9911	0.00111646	0.00111646	0.00669875
NC_045512.2	811	C	91046	0.00329504	99.9791	0.00109835	0.0164752
NC_045512.2	812	A	89928	99.9922	0.003336	0.001112	0.003336
NC_045512.2	813	C	91283	0.00438198	99.9901	0.00219099	0.00328648
NC_045512.2	814	T	91231	0.00438447	0.00328836	0.00109612	99.9912
NC_045512.2	815	C	90447	0.00110562	99.9889	0.00221124	0.00773934
NC_045512.2	816	G	89406	0.0201329	0.00447397	99.9709	0.00447397
NC_045512.2	817	C	89001	0.00786508	99.9798	0.00337075	0.0067415
NC_045512.2	818	T	90053	0	0.00999411	0.00555229	99.9845
NC_045512.2	819	A	86979	99.9851	0.00229941	0.00574851	0.00689822
NC_045512.2	820	T	89553	0.00111666	0.00223331	0.00111666	99.9955
NC_045512.2	821	G	90964	0	0	99.9978	0.00219867
NC_045512.2	822	T	90931	0.0109973	0.0219947	0.00219947	99.9648
NC_045512.2	823	C	89016	0.0112339	99.9775	0	0.0112339
NC_045512.2	824	G	89215	0.0112089	0	99.9832	0.00560444
NC_045512.2	825	A	88848	99.9797	0.00225104	0.0112552	0.00675311
NC_045512.2	826	T	85887	0.00232864	0.0209578	0.00349296	99.9721
NC_045512.2	827	A	81320	99.9631	0.00245942	0.00368913	0.029513
NC_045512.2	828	A	80082	99.9076	0.0149846	0.0174821	0.0599386
NC_045512.2	829	C	88209	0.0113367	99.9376	0.010203	0.0408122
NC_045512.2	830	A	79178	99.9444	0.0138927	0.0214706	0.0202076
NC_045512.2	831	A	77559	99.9497	0.0386802	0.00386802	0.00773605
NC_045512.2	832	C	86038	0.0116228	99.9709	0.00581139	0.0116228
NC_045512.2	833	T	78796	0.0114219	0.025382	0.0076146	99.9556
NC_045512.2	834	T	83878	0.00834545	0.0298052	0.00715325	99.9523
NC_045512.2	835	C	85885	0.00465739	99.9721	0	0.0174652
NC_045512.2	836	T	85073	0.00587731	0.0235092	0.00705277	99.9636
NC_045512.2	837	G	85023	0.115263	0.0164661	99.8647	0.00352846
NC_045512.2	838	T	82322	0.00242948	0.0461602	0.00728845	99.9441
NC_045512.2	839	G	84346	0.0414957	0.00237119	99.9478	0.00829915
NC_045512.2	840	G	82393	0.0182054	0.00364109	99.9648	0.00728217
NC_045512.2	841	C	81682	0.0293822	99.9669	0.00367278	0
NC_045512.2	842	C	80881	0.00247277	99.9901	0	0.00741831
NC_045512.2	843	C	82222	0	99.9903	0.00121622	0.00851354
NC_045512.2	844	T	81219	0.00246248	0.00861867	0.00738743	99.9803
NC_045512.2	845	G	82676	0.0205622	0.00120954	99.9734	0.00483816
NC_045512.2	846	A	80965	99.9716	0.00494041	0.00617551	0.0172914
NC_045512.2	847	T	76646	0.0117423	0.0065235	0.0039141	99.9778
NC_045512.2	848	G	82379	0.00849731	0.00971121	99.9794	0.0024278
NC_045512.2	849	G	82026	0.00609563	0.00365738	99.9829	0.00731475
NC_045512.2	850	C	82099	0.00974433	99.9817	0.00609021	0.00243608
NC_045512.2	851	T	73688	0.0108566	0.0203561	0	99.9688
NC_045512.2	852	A	79820	99.9762	0.00626409	0.0125282	0.00375846
NC_045512.2	853	C	81570	0.0061297	99.9816	0.00490376	0.00735565
NC_045512.2	854	C	80002	0.00749981	99.9875	0.00124997	0.00374991
NC_045512.2	855	C	81196	0.00615794	99.9766	0.00615794	0.0110843
NC_045512.2	856	T	79261	0.00378496	0.0492045	0.00126165	99.9457
NC_045512.2	857	C	79675	0.0037653	99.9699	0.0100408	0.012551
NC_045512.2	858	T	76558	0.0026124	0.0143682	0.0039186	99.9791
NC_045512.2	859	T	76651	0.00260923	0.00782769	0.0091323	99.9804
NC_045512.2	860	G	78188	0.0332532	0	99.9616	0.00511587
NC_045512.2	861	A	76388	99.962	0.00654553	0.0222548	0.00916374
NC_045512.2	862	G	76312	0.00917287	0.00524164	99.9751	0.0104833
NC_045512.2	863	T	75296	0.00664046	0.102263	0.0106247	99.8805
NC_045512.2	864	G	74473	0.0134277	0.00268554	99.9745	0.00939938
NC_045512.2	865	C	73574	0.00815505	99.9701	0.00679588	0.0149509
NC_045512.2	866	A	71601	99.9804	0	0.0139663	0.00139663
NC_045512.2	867	T	69139	0.00723181	0.0144636	0	99.9711
NC_045512.2	868	T	72637	0.00688354	0.00275342	0.00137671	99.9656
NC_045512.2	869	A	71986	99.9444	0.0208374	0.0291723	0.00555664
NC_045512.2	870	A	72406	99.9019	0.00828661	0.0262409	0.0635306
NC_045512.2	871	A	73961	99.8864	0.0310975	0.0175768	0.0621949
NC_045512.2	872	G	73889	0.0311278	0.0203007	99.9256	0.0230075
NC_045512.2	873	A	72526	99.9393	0.0137882	0.0303339	0.0165458
NC_045512.2	874	C	72918	0.0274281	99.9479	0.013714	0.0109712
NC_045512.2	875	C	72964	0.017817	99.9397	0.00548216	0.035634
NC_045512.2	876	T	72583	0.0303101	0.0234215	0.00275547	99.9435
NC_045512.2	877	T	71905	0.00417217	0.0305959	0.00139072	99.9597
NC_045512.2	878	C	73456	0.00136136	99.9728	0.0068068	0.00544544
NC_045512.2	879	T	69424	0.00864254	0.0115234	0.00288085	99.9755
NC_045512.2	880	A	65386	99.9771	0.00458814	0.00611752	0.0107057
NC_045512.2	881	G	70226	0.0128158	0	99.9672	0.0199356
NC_045512.2	882	C	70426	0.00709965	99.9702	0.00709965	0.0127794
NC_045512.2	883	A	66478	99.9624	0.0180511	0.0135383	0.00601703
NC_045512.2	884	C	69374	0.00288292	99.951	0.0172975	0.0259463
NC_045512.2	885	G	69396	0.0201741	0.00288201	99.9625	0.0144101
NC_045512.2	886	T	69355	0.0230697	0.0245116	0.00144186	99.951
NC_045512.2	887	G	69668	0.0143538	0.0229661	99.9598	0.00287076
NC_045512.2	888	C	69290	0.00144321	99.9697	0.00144321	0.027421
NC_045512.2	889	T	60215	0.00498215	0.0249107	0.011625	99.9535
NC_045512.2	890	G	71729	0.00697068	0.00278827	99.9805	0.00278827
NC_045512.2	891	G	73604	0.00543449	0.00271724	99.9823	0.00951035
NC_045512.2	892	T	73962	0.00135205	0.0135205	0	99.9703
NC_045512.2	893	A	73846	99.9594	0.00270834	0.0121875	0.00270834
NC_045512.2	894	A	72523	99.9311	0	0.0523972	0.0165465
NC_045512.2	895	A	76251	99.9777	0	0.0118031	0.0104917
NC_045512.2	896	G	79739	0.00250818	0.0426391	99.9498	0.00501637
NC_045512.2	897	C	78604	0.0050888	99.9809	0.0050888	0.0089054
NC_045512.2	898	T	77798	0.00128538	0.00899766	0.00771228	99.982
NC_045512.2	899	T	79025	0	0.00885796	0	99.9911
NC_045512.2	900	C	80054	0.00249831	99.9888	0	0.0087441
NC_045512.2	901	A	78102	99.9923	0.00384113	0.00128038	0.00256075
NC_045512.2	902	T	78862	0.00126804	0.00126804	0.00634019	99.9911
NC_045512.2	903	G	78674	0.00635534	0.00254214	99.9835	0.00762641
NC_045512.2	904	C	79611	0.0150733	99.941	0.0188416	0.0251222
NC_045512.2	905	A	79250	99.9861	0.00378549	0.00504732	0.00504732
NC_045512.2	906	C	82032	0.00365711	99.9512	0.00365711	0.0365711
NC_045512.2	907	T	82557	0.00484514	0.0351272	0.00363385	99.9564
NC_045512.2	908	T	82828	0.0120732	0.0519148	0.00241464	99.9336
NC_045512.2	909	T	82309	0.00121493	0.00485974	0.00242987	99.9842
NC_045512.2	910	G	84637	0.00590758	0.00827061	99.9811	0.00472607
NC_045512.2	911	T	84547	0.0047311	0.0272038	0.00591387	99.9622
NC_045512.2	912	C	83063	0.00842734	99.9579	0.00240781	0.0313015
NC_045512.2	913	C	79746	0	99.9887	0	0.0112858
NC_045512.2	914	G	80479	0.135439	0.00497024	99.8546	0.00497024
NC_045512.2	915	A	78388	99.9349	0.0127571	0.0306169	0.021687
NC_045512.2	916	A	77958	99.9795	0	0.0141102	0.00641371
NC_045512.2	917	C	78164	0	99.9885	0.00383808	0.00767617
NC_045512.2	918	A	71885	99.9708	0	0.0194756	0.00973778
NC_045512.2	919	A	68551	99.9621	0.0291754	0.0043763	0.0043763
NC_045512.2	920	C	72848	0	99.9986	0.00137272	0
NC_045512.2	921	T	73732	0.00813758	0.0732382	0.0203439	99.8956
NC_045512.2	922	G	71492	0.00699379	0.00699379	99.9776	0.00839255
NC_045512.2	923	G	73336	0.00545435	0.00681793	99.9864	0.00136359
NC_045512.2	924	A	72925	99.9835	0.00137127	0.0123414	0.00274254
NC_045512.2	925	C	71886	0.0236486	99.6773	0.00973764	0.282392
NC_045512.2	926	T	72956	0.00137069	0.0438621	0	99.9315
NC_045512.2	927	T	70741	0.0127225	0.00565443	0.00282721	99.9717
NC_045512.2	928	T	70827	0.00847135	0.00705945	0.00282378	99.9506
NC_045512.2	929	A	70498	99.8908	0.00567392	0.0226957	0.038299
NC_045512.2	930	T	69740	0.0344135	0.014339	0.00430169	99.9469
NC_045512.2	931	T	68348	0.0087786	0.0321882	0.0248727	99.9298
NC_045512.2	932	G	68094	0.0660851	0.00881135	99.8957	0.00587423
NC_045512.2	933	A	64388	99.9425	0.0139778	0.0139778	0.0295086
NC_045512.2	934	C	65956	0.109164	99.8711	0.0106131	0.00909697
NC_045512.2	935	A	63775	99.8887	0.100353	0.00156801	0.00940808
NC_045512.2	936	C	64058	0.00624434	99.975	0.00156109	0.0109276
NC_045512.2	937	T	62397	0.00961585	0.022437	0.00961585	99.9583
NC_045512.2	938	A	60593	99.9835	0.00165036	0.0115525	0.00330071
NC_045512.2	939	A	62100	99.9646	0	0.0193237	0.0161031
NC_045512.2	940	G	64434	0.0294875	0.00465593	99.9581	0.00775988
NC_045512.2	941	A	61148	99.9526	0.00654151	0.0163538	0.0245306
NC_045512.2	942	G	62412	0.00801128	0.0192271	99.9599	0.012818
NC_045512.2	943	G	60489	0.0347171	0.00826597	99.9537	0.00330639
NC_045512.2	944	G	60628	0.00494821	0.00659761	99.9637	0.00824701
NC_045512.2	945	G	61909	0.0274597	0.00161527	99.9693	0
NC_045512.2	946	T	61673	0.00162146	0.0243218	0.0372935	99.9368
NC_045512.2	947	G	61195	0.013073	0.0081706	99.9542	0.0196094
NC_045512.2	948	T	61739	0.00647889	0.0161972	0.00809861	99.9692
NC_045512.2	949	A	61020	99.9721	0.00327761	0.0147493	0.00983284
NC_045512.2	950	T	60480	0.0545635	0.0479497	0.0082672	99.8859
NC_045512.2	951	A	60484	99.957	0.0115733	0.0181866	0.0132266
NC_045512.2	952	C	61663	0.00162172	99.9659	0.00324344	0.0259475
NC_045512.2	953	T	61089	0.0311022	0.201346	0.0229174	99.7446
NC_045512.2	954	G	61518	0.0243831	0.0276342	99.9252	0.0227576
NC_045512.2	955	C	61811	0.0161784	99.966	0.00485351	0.0129427
NC_045512.2	956	T	60140	0.0116395	0.157965	0.0182907	99.8121
NC_045512.2	957	G	59961	0.0216808	0.006671	99.965	0.006671
NC_045512.2	958	C	57236	0.0139772	99.9703	0	0.0157244
NC_045512.2	959	C	55066	0.00726401	99.9764	0.010896	0.00544801
NC_045512.2	960	G	58059	0.0378925	0.00172239	99.9587	0.00172239
NC_045512.2	961	T	56129	0.0142529	0	0	99.9857
NC_045512.2	962	G	57753	0.00692605	0.00346302	99.9844	0.00519454
NC_045512.2	963	A	58080	99.9931	0.00688705	0	0
NC_045512.2	964	A	55334	99.9892	0.00361441	0.00180721	0.00542162
NC_045512.2	965	C	57151	0.0104985	99.979	0.0034995	0.006999
NC_045512.2	966	A	55100	99.9819	0.00725953	0	0.0108893
NC_045512.2	967	T	56821	0.00175991	0.0158392	0.00527974	99.9771
NC_045512.2	968	G	57878	0.00863886	0	99.9879	0
NC_045512.2	969	A	57924	99.9879	0	0.0069056	0.0051792
NC_045512.2	970	G	56659	0.00705978	0.00352989	99.9824	0.00705978
NC_045512.2	971	C	56458	0.00354246	99.9787	0.00354246	0.0141698
NC_045512.2	972	A	57296	99.9948	0	0	0.00523597
NC_045512.2	973	T	55985	0	0.00357239	0.00178619	99.9946
NC_045512.2	974	G	58663	0.00852326	0.00170465	99.9778	0
NC_045512.2	975	A	58696	99.9659	0.00170369	0.0255554	0.00681477
NC_045512.2	976	A	57052	99.9632	0.0140223	0.00175279	0.0210334
NC_045512.2	977	A	57487	99.9843	0.00521857	0	0.00695809
NC_045512.2	978	T	52063	0.00576225	0.0115245	0.00576225	99.977
NC_045512.2	979	T	59353	0.00673934	0.00842417	0	99.9781
NC_045512.2	980	G	58901	0.00679106	0.0118843	99.9745	0.00679106
NC_045512.2	981	C	57933	0.00345226	99.9672	0.00690453	0.0224397
NC_045512.2	982	T	57490	0.0052183	0.0139155	0	99.9809
NC_045512.2	983	T	58757	0.00170192	0.00340385	0.00510577	99.9898
NC_045512.2	984	G	58288	0.00343124	0.00171562	99.9914	0.00343124
NC_045512.2	985	G	58459	0	0.0119742	99.9829	0.0051318
NC_045512.2	986	T	58420	0	0.00342349	0.00171174	99.9949
NC_045512.2	987	A	55942	99.9839	0	0.0107254	0.0053627
NC_045512.2	988	C	59026	0.00847084	99.9644	0	0.0271067
NC_045512.2	989	A	57736	99.9844	0.00173202	0	0.0138562
NC_045512.2	990	C	59078	0.00677071	99.9645	0.00338535	0.0253902
NC_045512.2	991	G	59223	0	0.0050656	99.9865	0.00844267
NC_045512.2	992	G	60078	0.00998702	0.00832251	99.98	0.0016645
NC_045512.2	993	A	60409	99.9735	0.00331076	0.0165538	0.00662153
NC_045512.2	994	A	55643	99.973	0	0.0197689	0.00718869
NC_045512.2	995	C	58884	0.00339651	99.9677	0.0118878	0.0169825
NC_045512.2	996	G	59569	0	0.0201447	99.9681	0.0117511
NC_045512.2	997	T	59261	0.00843725	0.0151871	0	99.9764
NC_045512.2	998	T	59020	0.010166	0.0084717	0.00508302	99.9644
NC_045512.2	999	C	59543	0.00335892	99.9731	0.00335892	0.0117562
NC_045512.2	1000	T	58801	0.00680261	0.0153059	0.00170065	99.9762
NC_045512.2	1001	G	60082	0.00998635	0.00998635	99.9634	0.00332878
NC_045512.2	1002	A	60031	99.9817	0.00499742	0.0133264	0
NC_045512.2	1003	A	58246	99.9811	0	0.0171686	0.00171686
NC_045512.2	1004	A	58581	99.9829	0.00512111	0	0.0119493
NC_045512.2	1005	A	60020	99.9917	0	0.00499833	0.00333222
NC_045512.2	1006	G	59900	0.00500835	0.0033389	99.975	0.0166945
NC_045512.2	1007	A	58846	99.9932	0	0.0033987	0.0033987
NC_045512.2	1008	G	59727	0.00837142	0.01172	99.9782	0.00167428
NC_045512.2	1009	C	59159	0.0118325	99.9527	0.018594	0.0169036
NC_045512.2	1010	T	60976	0.00655996	0.00655996	0	99.9836
NC_045512.2	1011	A	59383	99.7491	0.00841992	0.00168398	0.00673593
NC_045512.2	1012	T	60304	0.0198992	0.0281905	0.00663306	99.9453
NC_045512.2	1013	G	60166	0.0149586	0.023269	99.9368	0.0116345
NC_045512.2	1014	A	60041	99.9184	0.00166553	0.0299795	0.0499659
NC_045512.2	1015	A	58889	99.9474	0.0271698	0.0118868	0.0135849
NC_045512.2	1016	T	59165	0.0490155	0.0169019	0.0422547	99.8918
NC_045512.2	1017	T	59779	0.0117098	0.0234196	0.00334566	99.9615
NC_045512.2	1018	G	60454	0.0165415	0.00496245	99.9371	0.0413538
NC_045512.2	1019	C	60648	0.0197863	99.939	0	0.0280306
NC_045512.2	1020	A	60674	99.9769	0.00494446	0.0148334	0.0032963
NC_045512.2	1021	G	59257	0.0202508	0.00168756	99.9713	0.00675026
NC_045512.2	1022	A	58437	99.9812	0.00171124	0.00684498	0.0102675
NC_045512.2	1023	C	59178	0.00506945	99.9679	0.00337963	0.0219676
NC_045512.2	1024	A	58891	99.9915	0.00169805	0.0033961	0.0033961
NC_045512.2	1025	C	57816	0.00518888	99.9844	0.00345925	0.0069185
NC_045512.2	1026	C	57705	0.00693181	99.9186	0	0.0641192
NC_045512.2	1027	T	57649	0.0156117	0.0398966	0.00693854	99.9376
NC_045512.2	1028	T	57722	0.00519733	0.0138595	0.00866221	99.9636
NC_045512.2	1029	T	59445	0.00672891	0.00504668	0.00672891	99.9815
NC_045512.2	1030	T	59182	0	0.00337941	0.00337941	99.8192
NC_045512.2	1031	G	59090	0.0118463	0.00169233	99.9746	0.00676933
NC_045512.2	1032	A	58354	99.9897	0.00685471	0.00342736	0
NC_045512.2	1033	A	58358	99.9931	0.00171356	0	0.00514068
NC_045512.2	1034	A	59582	99.9849	0.0083918	0	0.00671344
NC_045512.2	1035	T	59236	0.0168816	0	0.00506449	99.9781
NC_045512.2	1036	T	60245	0.00829944	0.0116192	0.00331978	99.9651
NC_045512.2	1037	A	60255	99.9768	0.00829807	0.00663845	0.00829807
NC_045512.2	1038	A	59645	99.9849	0.00167659	0.00335317	0.0100595
NC_045512.2	1039	A	58688	99.9744	0.00170393	0	0.0204471
NC_045512.2	1040	T	57454	0.0121837	0.0452536	0.00174052	99.9408
NC_045512.2	1041	T	55143	0.0054404	0.0562175	0.00725387	99.9311
NC_045512.2	1042	G	54096	0.00739426	0	99.9908	0.00184857
NC_045512.2	1043	G	52172	0.00958368	0.00383347	99.9847	0.00191674
NC_045512.2	1044	C	53955	0.00370679	99.9481	0.0018534	0.0333611
NC_045512.2	1045	A	50947	99.9921	0.00588847	0.00196282	0
NC_045512.2	1046	A	48966	99.9673	0.0122534	0.00816893	0.00816893
NC_045512.2	1047	A	43368	99.9792	0.0115292	0.0046117	0.0046117
NC_045512.2	1048	G	50119	0.00199525	0.0139668	99.9781	0.00199525
NC_045512.2	1049	A	46233	99.9784	0	0.0173037	0.00432591
NC_045512.2	1050	A	51345	99.9864	0.00194761	0.00973805	0.00194761
NC_045512.2	1051	A	51644	99.9497	0	0.005809	0.0154907
NC_045512.2	1052	T	50627	0.0276532	0	0.00197523	99.9704
NC_045512.2	1053	T	50761	0	0.00985008	0.00591005	99.9783
NC_045512.2	1054	T	49913	0.0320558	0.0320558	0.0100174	99.9259
NC_045512.2	1055	G	49129	0.0773474	0.0101773	99.888	0.0162837
NC_045512.2	1056	A	45825	99.9542	0.0240044	0.0174577	0.00436443
NC_045512.2	1057	C	46705	0	99.9657	0.0042822	0.0299754
NC_045512.2	1058	A	44598	99.9574	0.00224225	0.0201803	0.0201803
NC_045512.2	1059	C	44031	0.00454225	99.9886	0	0.00681338
NC_045512.2	1060	C	44630	0.0201658	99.9462	0	0.031369
NC_045512.2	1061	T	44326	0.00451202	0.0157921	0.0225601	99.9571
NC_045512.2	1062	T	43950	0.00455063	0.00455063	0.0273038	99.9636
NC_045512.2	1063	C	45820	0.00872981	99.976	0.00218245	0.0130947
NC_045512.2	1064	A	44663	99.9642	0.00447798	0.0111949	0.0201509
NC_045512.2	1065	A	43716	99.9726	0	0	0.013725
NC_045512.2	1066	T	46202	0.00649323	0.0411238	0	99.9416
NC_045512.2	1067	G	46457	0.0301354	0	99.9591	0.0107626
NC_045512.2	1068	G	45615	0.0263071	0.00438452	99.954	0.0153458
NC_045512.2	1069	G	46388	0.00431146	0.00862292	99.959	0.0280245
NC_045512.2	1070	G	46289	0.012962	0.0108017	99.9654	0.00432068
NC_045512.2	1071	A	45499	99.9692	0.0043957	0.015385	0.0109893
NC_045512.2	1072	A	35342	99.9434	0.0396129	0.00848848	0.00848848
NC_045512.2	1073	T	45269	0.00441803	0	0.0242992	99.9713
NC_045512.2	1074	G	45919	0.0043555	0.00871099	99.9673	0.0043555
NC_045512.2	1075	T	45974	0.00435028	0.0217514	0	99.9717
NC_045512.2	1076	C	44191	0.00678871	99.9887	0.0022629	0.0022629
NC_045512.2	1077	C	46054	0.0195423	99.9218	0	0.00651409
NC_045512.2	1078	A	47600	99.9853	0	0.00210084	0.00630252
NC_045512.2	1079	A	45804	99.9913	0.00218322	0	0.00654965
NC_045512.2	1080	A	46040	99.8957	0.00217202	0.0086881	0.00434405
NC_045512.2	1081	T	43655	0.0137441	0.00229069	0.00916275	99.9748
NC_045512.2	1082	T	46730	0.0128397	0.00427991	0.0171196	99.9593
NC_045512.2	1083	T	47133	0.0318248	0.00212166	0.0106083	99.9448
NC_045512.2	1084	T	48397	0.0309937	0.0227287	0.0371924	99.905
NC_045512.2	1085	G	48059	0.037454	0.00208078	99.9313	0.0249693
NC_045512.2	1086	T	48138	0.0290831	0.0103868	0.00415472	99.9564
NC_045512.2	1087	A	47799	99.931	0.0104605	0.0146447	0.0146447
NC_045512.2	1088	T	47760	0.0188442	0.0230318	0.0041876	99.9539
NC_045512.2	1089	T	46633	0.0343105	0	0.00428881	99.9614
NC_045512.2	1090	T	48338	0.0165501	0.0496504	0.00413753	99.9297
NC_045512.2	1091	C	47200	0.029661	99.9555	0.00423729	0.0105932
NC_045512.2	1092	C	44718	0.00894494	99.9553	0.00670871	0.0290711
NC_045512.2	1093	C	46206	0.00432844	99.9351	0.00216422	0.0432844
NC_045512.2	1094	T	46032	0.00651721	0.00868961	0	99.9783
NC_045512.2	1095	T	45128	0.00664776	0.026591	0.00221592	99.9424
NC_045512.2	1096	A	46218	99.9827	0.00432732	0	0.00432732
NC_045512.2	1097	A	45032	99.9756	0	0.0177651	0.00666193
NC_045512.2	1098	A	43665	99.9748	0.0206115	0.00458033	0
NC_045512.2	1099	T	41095	0.00730016	0.0608347	0.00973354	99.9221
NC_045512.2	1100	T	44615	0	0.0134484	0.0179312	99.9664
NC_045512.2	1101	C	44027	0.00454267	99.9682	0.013628	0.013628
NC_045512.2	1102	C	42909	0.00466103	99.9883	0	0.00699154
NC_045512.2	1103	A	44878	99.9911	0.00222826	0.00445653	0.00222826
NC_045512.2	1104	T	43194	0.0208362	0	0.00694541	99.9653
NC_045512.2	1105	A	43439	99.9609	0.0161146	0.00460416	0.0184166
NC_045512.2	1106	A	43013	99.9837	0.00464976	0.00464976	0.00697464
NC_045512.2	1107	T	43163	0.0208512	0.0324352	0.011584	99.9351
NC_045512.2	1108	C	43269	0.0208001	99.9538	0.0115556	0.0138667
NC_045512.2	1109	A	43213	99.9259	0.00231412	0.0115706	0.0601671
NC_045512.2	1110	A	43110	99.9675	0.00463929	0.0231965	0.00463929
NC_045512.2	1111	G	41333	0.058065	0.00483875	99.9347	0.00241937
NC_045512.2	1112	A	42174	99.981	0.0142268	0.00474226	0
NC_045512.2	1113	C	43170	0.00231642	99.9884	0	0.00926569
NC_045512.2	1114	T	43046	0.00464619	0.0209079	0.0023231	99.9721
NC_045512.2	1115	A	43196	99.9768	0.00231503	0.0138902	0.00694509
NC_045512.2	1116	T	43866	0.013678	0.0113983	0.00455934	99.9704
NC_045512.2	1117	T	43998	0.0204555	0.0340925	0.0181826	99.9273
NC_045512.2	1118	C	44653	0.0380714	99.9463	0	0.0156764
NC_045512.2	1119	A	43035	99.9558	0	0.0116185	0.0325317
NC_045512.2	1120	A	45513	100	0	0	0
NC_045512.2	1121	C	44542	0	99.9551	0.00224507	0.0426564
NC_045512.2	1122	C	43571	0.0137706	99.9472	0.0022951	0.0367217
NC_045512.2	1123	A	44015	99.9818	0.00227195	0.00908781	0.00681586
NC_045512.2	1124	A	42493	99.9412	0.00705999	0.0400066	0.00705999
NC_045512.2	1125	G	43663	0.0664178	0.00229027	99.929	0.00229027
NC_045512.2	1126	G	42515	0	0.0164648	99.9624	0.021169
NC_045512.2	1127	G	43441	0.00920789	0.00230197	99.9471	0.0391335
NC_045512.2	1128	T	40557	0.007397	0.014794	0	99.9778
NC_045512.2	1129	T	40224	0.00497216	0.0124304	0.00248608	99.9801
NC_045512.2	1130	G	44277	0.0135511	0.00225851	99.9661	0.00677553
NC_045512.2	1131	A	42342	99.9811	0.00708516	0.00472344	0.00708516
NC_045512.2	1132	A	43860	99.9795	0.00227998	0.0159599	0.00227998
NC_045512.2	1133	A	44048	99.9818	0.00681075	0.00681075	0.0045405
NC_045512.2	1134	A	40870	99.9853	0.00489356	0.00978713	0
NC_045512.2	1135	G	46411	0.0280106	0.012928	99.9052	0.0107733
NC_045512.2	1136	A	43309	99.9723	0.00461798	0.00923596	0.0138539
NC_045512.2	1137	A	48464	99.9464	0.0309508	0.0103169	0.0123803
NC_045512.2	1138	A	48073	99.9854	0.00208017	0.0104008	0.00208017
NC_045512.2	1139	A	45814	99.9607	0	0.00436548	0.0349238
NC_045512.2	1140	A	43239	99.8844	0.0115636	0.0300655	0.00925091
NC_045512.2	1141	G	45939	0.0065304	0.0239448	99.9478	0.021768
NC_045512.2	1142	C	45430	0.00440238	99.956	0.0110059	0.0110059
NC_045512.2	1143	T	46507	0.00860086	0.00215021	0.00215021	99.9871
NC_045512.2	1144	T	46222	0.0108174	0.00865389	0.00432694	99.9762
NC_045512.2	1145	G	46823	0.00854281	0.0106785	99.9487	0.0192213
NC_045512.2	1146	A	47158	99.9767	0.00424106	0.0106027	0.00848212
NC_045512.2	1147	T	49975	0.038019	0.008004	0.004002	99.95
NC_045512.2	1148	G	49689	0.0503129	0.0100626	99.9296	0.0100626
NC_045512.2	1149	G	48730	0.0123127	0.0246255	99.922	0.0410425
NC_045512.2	1150	C	46804	0.00640971	99.9466	0.0128194	0.0213657
NC_045512.2	1151	T	46290	0.00648088	0.0108015	0.00432059	99.9762
NC_045512.2	1152	T	46131	0.00216774	0	0.0130064	99.9783
NC_045512.2	1153	T	47665	0	0.00419595	0.0398615	99.9559
NC_045512.2	1154	A	48685	99.9938	0	0.00616206	0
NC_045512.2	1155	T	47717	0.00628707	0.0293396	0.0125741	99.9413
NC_045512.2	1156	G	49534	0.032301	0.00605645	99.9556	0.00201882
NC_045512.2	1157	G	48882	0.00409149	0.0122745	99.9795	0.00409149
NC_045512.2	1158	G	50527	0.00593742	0.00197914	99.9802	0.0118748
NC_045512.2	1159	T	50606	0.00592815	0.00197605	0.0039521	99.9881
NC_045512.2	1160	A	48783	99.9795	0.00819958	0.00409979	0.00819958
NC_045512.2	1161	G	50456	0.00990962	0.00198192	99.9782	0.00990962
NC_045512.2	1162	A	50284	99.9682	0	0.0258532	0.00596611
NC_045512.2	1163	A	51048	99.9804	0.0117536	0.00391788	0.00391788
NC_045512.2	1164	T	51154	0.00195488	0.00586464	0.00586464	99.9844
NC_045512.2	1165	T	52811	0	0.0170419	0	99.9811
NC_045512.2	1166	C	52158	0.00191725	99.9904	0	0.00766901
NC_045512.2	1167	G	51057	0	0.00587579	99.9882	0.00587579
NC_045512.2	1168	A	52204	99.9694	0.00574669	0	0.0249023
NC_045512.2	1169	T	51745	0.00193255	0.0231906	0.0637743	99.9111
NC_045512.2	1170	C	52272	0.00573921	98.0104	0	1.98385
NC_045512.2	1171	T	51902	0.00770683	0.0211938	0.00385342	99.9672
NC_045512.2	1172	G	52375	0.00381862	0.0171838	99.9752	0.00381862
NC_045512.2	1173	T	52233	0.0057435	0.0057435	0	99.9885
NC_045512.2	1174	C	52155	0	99.9962	0	0.00383472
NC_045512.2	1175	T	52097	0.00767799	0.00383899	0	99.9885
NC_045512.2	1176	A	50578	99.9703	0.00593143	0.0118629	0.0118629
NC_045512.2	1177	T	52386	0	0.0190891	0.00381781	99.9771
NC_045512.2	1178	C	51701	0.0019342	99.9884	0.0019342	0.00773679
NC_045512.2	1179	C	50770	0.00984834	99.9823	0.00196967	0.005909
NC_045512.2	1180	A	51829	99.9826	0.00385884	0.00771769	0.00578827
NC_045512.2	1181	G	51911	0.00192637	0.0134846	99.9788	0.00577912
NC_045512.2	1182	T	49163	0	0.00610215	0.0081362	99.9858
NC_045512.2	1183	T	51568	0.00775675	0.0116351	0.00775675	99.9729
NC_045512.2	1184	G	51262	0.00390153	0.00780305	99.9844	0.00390153
NC_045512.2	1185	C	50539	0.00395734	99.9169	0.00395734	0.0751895
NC_045512.2	1186	G	50624	0.00987674	0.00987674	99.9723	0.00790139
NC_045512.2	1187	T	49762	0.00200957	0.0823922	0.00401913	99.9116
NC_045512.2	1188	C	51248	0.0019513	99.9844	0	0.0136591
NC_045512.2	1189	A	50338	99.9841	0.00794628	0.00198657	0.00595971
NC_045512.2	1190	C	50436	0.00198271	99.9762	0.00198271	0.0198271
NC_045512.2	1191	C	50080	0.00199681	99.98	0	0.00399361
NC_045512.2	1192	A	50436	99.9802	0	0.00594813	0.013879
NC_045512.2	1193	A	50834	99.9685	0.0137703	0.00786875	0.00983594
NC_045512.2	1194	A	50588	99.9822	0	0.00593026	0.00395351
NC_045512.2	1195	T	52495	0.0114297	0.00190494	0	99.9867
NC_045512.2	1196	G	52455	0.0019064	0.0019064	99.9943	0
NC_045512.2	1197	A	53444	99.9701	0	0.0112267	0.0187112
NC_045512.2	1198	A	52544	99.9924	0.00380633	0.00190317	0.00190317
NC_045512.2	1199	T	56452	0.00354283	0.0106285	0	99.9858
NC_045512.2	1200	G	58050	0.00516796	0.00172265	99.9828	0.0103359
NC_045512.2	1201	C	57684	0.00693433	99.9757	0.00346717	0.0138687
NC_045512.2	1202	A	58949	99.9813	0.00339276	0.00848191	0.00678553
NC_045512.2	1203	A	55996	99.9857	0.00535753	0.00892921	0
NC_045512.2	1204	C	58267	0	99.9897	0.00858119	0
NC_045512.2	1205	C	58279	0	99.9725	0.00171588	0
NC_045512.2	1206	A	58582	99.9881	0.00512103	0.00682804	0
NC_045512.2	1207	A	56069	99.9822	0.00178352	0.00178352	0.0142681
NC_045512.2	1208	A	50946	99.9784	0.00785145	0.00392573	0.00196286
NC_045512.2	1209	T	57173	0	0.0384797	0	99.9615
NC_045512.2	1210	G	57303	0.00698044	0.0104707	99.9703	0
NC_045512.2	1211	T	57260	0.0820817	0.113517	0.00349284	99.7974
NC_045512.2	1212	G	56791	0.0809987	0.00352168	99.882	0.033456
NC_045512.2	1213	C	56925	0.017567	99.9543	0.0245938	0.00351339
NC_045512.2	1214	C	56205	0.0320256	99.9431	0.0035584	0.0142336
NC_045512.2	1215	T	56509	0.0318533	0.033623	0.00353926	99.9274
NC_045512.2	1216	T	54895	0.0291466	0	0.0145733	99.9454
NC_045512.2	1217	T	55327	0.0108446	0.0361487	0.0234967	99.9187
NC_045512.2	1218	C	56540	0.0123806	99.9593	0.00707464	0.0212239
NC_045512.2	1219	A	54910	99.9654	0.00910581	0.010927	0.0145693
NC_045512.2	1220	A	54024	99.9445	0.0296165	0.0129572	0.0129572
NC_045512.2	1221	C	55739	0.0179408	99.9767	0.00179408	0.00358815
NC_045512.2	1222	T	55732	0.017943	0.0251202	0	99.9569
NC_045512.2	1223	C	56118	0	99.9893	0	0.00712784
NC_045512.2	1224	T	55473	0.00901339	0.0108161	0	99.9802
NC_045512.2	1225	C	56115	0	99.984	0.00178205	0.0142564
NC_045512.2	1226	A	50694	99.9625	0.0197262	0.00591786	0.0098631
NC_045512.2	1227	T	53165	0	0.00940468	0.00376187	99.9868
NC_045512.2	1228	G	54313	0.00552354	0.00736472	99.9853	0
NC_045512.2	1229	A	52570	99.9772	0	0.0114134	0.0114134
NC_045512.2	1230	A	51975	99.9442	0.00577201	0.017316	0.003848
NC_045512.2	1231	G	56059	0.00891917	0.00356767	99.6254	0.00178383
NC_045512.2	1232	T	54495	0.0201853	0.00917515	0.00734012	99.8679
NC_045512.2	1233	G	55763	0	0.00896652	99.783	0.0017933
NC_045512.2	1234	T	54918	0.00728359	0.0109254	0.00364179	99.9618
NC_045512.2	1235	G	55816	0.04479	0.0071664	99.6829	0.0304572
NC_045512.2	1236	A	55115	99.9347	0	0.0145151	0.0489885
NC_045512.2	1237	T	54344	0.0496835	0.014721	0.0128809	99.9227
NC_045512.2	1238	C	54557	0.0256612	99.8552	0.0183295	0.0568213
NC_045512.2	1239	A	53999	99.9019	0.0425934	0.0185189	0.0222226
NC_045512.2	1240	T	48552	0.0617894	0.0144175	0.00411929	99.5819
NC_045512.2	1241	T	54485	0.0183537	0.020189	0.0587318	98.807
NC_045512.2	1242	G	55666	0.0359286	0.0233536	99.9317	0.00898214
NC_045512.2	1243	T	54076	0.0795177	0.00554775	0.0184925	99.8946
NC_045512.2	1244	G	55226	0.0181074	0.00543222	99.9203	0.0525115
NC_045512.2	1245	G	57181	0.010493	0.0384743	99.93	0.020986
NC_045512.2	1246	T	56833	0.0316717	0.00703816	0.00351908	99.9578
NC_045512.2	1247	G	59110	0.0372187	0.0236847	99.9137	0.0253764
NC_045512.2	1248	A	59068	99.9577	0.0338593	0.00846482	0
NC_045512.2	1249	A	58789	99.9796	0	0.015309	0.005103
NC_045512.2	1250	A	58757	99.9472	0.0391443	0.00850962	0.00510577
NC_045512.2	1251	C	59363	0.00842275	99.9781	0.00168455	0.0117919
NC_045512.2	1252	T	59857	0.0033413	0.0133652	0.00167065	99.9816
NC_045512.2	1253	T	60889	0.004927	0.00656933	0	99.9885
NC_045512.2	1254	C	62511	0	99.9872	0.00159972	0.00799859
NC_045512.2	1255	A	61191	99.9886	0	0.00490268	0.00653691
NC_045512.2	1256	T	61604	0.0162327	0.00811636	0	99.974
NC_045512.2	1257	G	62522	0	0	99.9952	0.00479831
NC_045512.2	1258	G	60906	0.00820937	0.00164187	99.9836	0.0065675
NC_045512.2	1259	C	64109	0.0155984	99.9657	0	0.00935906
NC_045512.2	1260	A	63012	99.9635	0.001587	0.019044	0.012696
NC_045512.2	1261	G	63765	0.00627303	0.00313652	99.9686	0.0219556
NC_045512.2	1262	A	60467	99.9818	0.00165379	0.00826897	0.00826897
NC_045512.2	1263	C	62733	0.00159406	99.9681	0.00318811	0.027099
NC_045512.2	1264	G	61989	0.0193583	0.00161319	99.9742	0.00483957
NC_045512.2	1265	G	60677	0.00988843	0.00494421	99.9703	0.0115365
NC_045512.2	1266	G	61285	0.00652688	0.0081586	99.9723	0.00652688
NC_045512.2	1267	C	59027	0.00508242	99.9644	0.00338828	0.0271062
NC_045512.2	1268	G	60356	0.00994102	0.00662734	99.9768	0.00662734
NC_045512.2	1269	A	60861	99.7437	0.00985853	0.018074	0.0164309
NC_045512.2	1270	T	60944	0.0180494	0.0032817	0.0032817	99.9573
NC_045512.2	1271	T	61446	0.00813723	0.00650978	0.029294	99.9268
NC_045512.2	1272	T	62010	0.0274149	0.00806322	0.0177391	99.9242
NC_045512.2	1273	T	63328	0.0252653	0.0252653	0.00473724	99.9353
NC_045512.2	1274	G	61054	0.0196547	0.00163789	99.9656	0.00982737
NC_045512.2	1275	T	60540	0.0049554	0.0033036	0.008259	99.9835
NC_045512.2	1276	T	64539	0.0247912	0.0108462	0.0201429	99.9427
NC_045512.2	1277	A	64263	99.972	0.00466832	0.0124488	0.00933663
NC_045512.2	1278	A	61640	99.9659	0.0162232	0.00486697	0.0129786
NC_045512.2	1279	A	62991	99.9762	0.00952517	0.00317506	0.0111127
NC_045512.2	1280	G	59258	0.0101252	0.0101252	99.9747	0.00506261
NC_045512.2	1281	C	62287	0.00963283	99.9647	0.00160547	0.0144492
NC_045512.2	1282	C	64299	0.00777617	99.9705	0	0.0217733
NC_045512.2	1283	A	61588	99.9838	0.00811846	0.00324739	0.00487108
NC_045512.2	1284	C	63501	0.00787389	99.9874	0	0.00314956
NC_045512.2	1285	T	56104	0.0017824	0.0017824	0	99.9947
NC_045512.2	1286	T	60177	0.00664706	0.00498529	0.00830882	99.9784
NC_045512.2	1287	G	60727	0.00823357	0.00164671	99.9901	0
NC_045512.2	1288	C	59431	0.00673049	99.9546	0.00504787	0.0319698
NC_045512.2	1289	G	62730	0.00318827	0	99.9968	0
NC_045512.2	1290	A	61978	99.9758	0	0.00968085	0.0112943
NC_045512.2	1291	A	60279	99.9486	0.00829476	0.00995372	0.00995372
NC_045512.2	1292	T	68881	0.0072589	0	0.0116142	99.9811
NC_045512.2	1293	T	71767	0.020901	0.0013934	0	99.9749
NC_045512.2	1294	T	71136	0.0154633	0.00843455	0.0196806	99.9564
NC_045512.2	1295	T	72877	0.00960523	0.0178383	0.0219548	99.9492
NC_045512.2	1296	G	69020	0.00289771	0.00869313	99.9754	0.0130397
NC_045512.2	1297	T	70185	0.00997364	0.00997364	0.0142481	99.9658
NC_045512.2	1298	G	66576	0.0165225	0.00751021	99.9474	0.0285388
NC_045512.2	1299	G	66272	0.0120715	0.0045268	99.9653	0.0165983
NC_045512.2	1300	C	67290	0.0237777	99.9688	0.00594442	0.0014861
NC_045512.2	1301	A	66518	99.9594	0.0240536	0.00902011	0.00751676
NC_045512.2	1302	C	66867	0.00747753	99.9701	0.00299101	0.0179461
NC_045512.2	1303	T	64837	0.00154233	0.0200503	0	99.9784
NC_045512.2	1304	G	68358	0.0102402	0.00292577	99.9722	0.00877732
NC_045512.2	1305	A	67021	99.9702	0.00298414	0.020889	0.00596828
NC_045512.2	1306	G	66916	0.00298882	0.00298882	99.9791	0.00149441
NC_045512.2	1307	A	66451	99.9654	0.00150487	0.0135438	0.0120389
NC_045512.2	1308	A	62953	99.9285	0.00158849	0.00953092	0.00317697
NC_045512.2	1309	T	64548	0.0139431	0.0139431	0.00309847	99.9675
NC_045512.2	1310	T	66961	0.00149341	0	0	99.6789
NC_045512.2	1311	T	67813	0.0398154	0.00147464	0.0103225	99.7449
NC_045512.2	1312	G	65154	0.0813457	0.00460448	99.868	0.00920895
NC_045512.2	1313	A	65163	99.9402	0.0460384	0.0122769	0.00153461
NC_045512.2	1314	C	62767	0.0191183	99.9634	0.00477958	0.0127456
NC_045512.2	1315	T	63568	0.00629247	0.00943871	0	99.978
NC_045512.2	1316	A	64316	99.9549	0.0202127	0.00932894	0.0155482
NC_045512.2	1317	A	60661	99.9538	0.00164851	0.0263761	0.0181336
NC_045512.2	1318	A	63385	99.9637	0	0.0110436	0.0252426
NC_045512.2	1319	G	61929	0.025836	0.0113033	99.9532	0.00968851
NC_045512.2	1320	A	62249	99.9277	0.0498	0.00803226	0.0144581
NC_045512.2	1321	A	62970	99.9619	0.00158806	0	0.0365253
NC_045512.2	1322	G	62018	0	0	99.9645	0.0354736
NC_045512.2	1323	G	64249	0	0.00778222	99.986	0.00622578
NC_045512.2	1324	T	65776	0.00456093	0.0182437	0	99.9772
NC_045512.2	1325	G	65730	0.0060855	0.00760688	99.9848	0.00152138
NC_045512.2	1326	C	64436	0	99.9969	0	0.00310385
NC_045512.2	1327	C	66619	0.00300215	99.973	0.00600429	0.0180129
NC_045512.2	1328	A	63512	99.9874	0	0.00314901	0.00944703
NC_045512.2	1329	C	66583	0	99.9835	0.00450565	0.00600754
NC_045512.2	1330	T	63753	0.00627421	0.00941132	0.00470566	99.9796
NC_045512.2	1331	A	65863	99.9818	0.00303661	0	0.0121464
NC_045512.2	1332	C	65738	0.00152119	99.9696	0.00608476	0.00304238
NC_045512.2	1333	T	66211	0.0105723	0.00755162	0	99.9728
NC_045512.2	1334	T	67509	0.00148128	0.0162941	0.00740642	99.9644
NC_045512.2	1335	G	67730	0.0398642	0.0147645	99.9262	0.0191939
NC_045512.2	1336	T	68768	0.0508958	0.00872499	0	99.9346
NC_045512.2	1337	G	67870	0.00294681	0.00884043	99.9661	0.0191543
NC_045512.2	1338	G	68392	0.00584864	0.0102351	99.9825	0.00146216
NC_045512.2	1339	T	65583	0	0.0182974	0	99.9817
NC_045512.2	1340	T	68002	0.00735272	0.00294109	0	99.9897
NC_045512.2	1341	A	67618	99.9808	0.00591558	0.00739448	0.00591558
NC_045512.2	1342	C	66406	0.0120471	99.9624	0.00150589	0.0150589
NC_045512.2	1343	T	59177	0.00506954	0.043936	0.00168985	99.9493
NC_045512.2	1344	T	63849	0.00626478	0.375887	0.00469859	99.6116
NC_045512.2	1345	A	64266	99.972	0.0124483	0.0046681	0.00311207
NC_045512.2	1346	C	63118	0.0301023	99.9588	0.00158433	0.009506
NC_045512.2	1347	C	61867	0.0145473	99.9741	0.00161637	0.00969822
NC_045512.2	1348	C	60487	0.00165325	99.9554	0.00165325	0.0413312
NC_045512.2	1349	C	58129	0.00860156	99.9501	0	0.0103219
NC_045512.2	1350	A	55694	99.9767	0.00179553	0.00359105	0.0179553
NC_045512.2	1351	A	55575	99.9676	0.0107962	0.00719748	0.014395
NC_045512.2	1352	A	56026	99.9625	0.00178489	0.00713954	0.0285582
NC_045512.2	1353	A	52541	99.9657	0.00951638	0.0114197	0
NC_045512.2	1354	T	54255	0.0147452	0.00552944	0	99.9797
NC_045512.2	1355	G	53140	0.00940911	0.00376364	99.9624	0.0244637
NC_045512.2	1356	C	52299	0.022945	99.9503	0	0.0133846
NC_045512.2	1357	T	51680	0.00773994	0.0174149	0.0251548	99.9497
NC_045512.2	1358	G	54232	0	0.00921965	99.9576	0
NC_045512.2	1359	T	51865	0.0154247	0.00964041	0.0115685	99.9595
NC_045512.2	1360	T	52708	0.00569174	0.00189725	0.0189725	99.9469
NC_045512.2	1361	G	53402	0.00374518	0.00561777	99.9026	0.0112355
NC_045512.2	1362	T	50761	0.00788007	0.0118201	0.00591005	99.9744
NC_045512.2	1363	T	53227	0.00563624	0.00187875	0	99.9624
NC_045512.2	1364	A	53296	99.8518	0.0187631	0.0712999	0.0168868
NC_045512.2	1365	A	53256	99.9624	0.00751089	0.0187772	0.0112663
NC_045512.2	1366	A	53148	99.9586	0.02446	0.00188154	0.0131708
NC_045512.2	1367	A	53708	99.9479	0.0167573	0.00744768	0.00372384
NC_045512.2	1368	T	52573	0.049455	0.00190212	0.00190212	99.9448
NC_045512.2	1369	T	54572	0.00183244	0.00916221	0.00549732	99.9798
NC_045512.2	1370	T	53804	0.00743439	0.0037172	0.0167274	99.9721
NC_045512.2	1371	A	53893	99.9221	0.0204108	0.0166998	0.0371106
NC_045512.2	1372	T	52718	0.0417315	0.00189689	0.00379377	99.9526
NC_045512.2	1373	T	52446	0.0190672	0.00762689	0.020974	99.9523
NC_045512.2	1374	G	52608	0	0.0342153	99.9563	0.00950426
NC_045512.2	1375	T	54431	0.00183719	0.124929	0.0128603	99.8604
NC_045512.2	1376	C	52042	0.0269013	99.952	0	0.0115291
NC_045512.2	1377	C	53201	0.0244356	99.9511	0.00187966	0.022556
NC_045512.2	1378	A	52488	99.9752	0	0	0.0247676
NC_045512.2	1379	G	51797	0	0.00386123	99.9807	0.0154449
NC_045512.2	1380	C	50838	0	99.9843	0.00393407	0.0118022
NC_045512.2	1381	A	50717	99.9921	0.00197173	0.00394345	0.00197173
NC_045512.2	1382	T	50517	0.00197953	0.0118772	0.029693	99.9565
NC_045512.2	1383	G	50910	0.0039285	0	99.9961	0
NC_045512.2	1384	T	50038	0.00199848	0.057956	0.00799392	99.9081
NC_045512.2	1385	C	50600	0.00395257	99.9723	0.00790514	0.0158103
NC_045512.2	1386	A	50888	99.9921	0.0019651	0.0019651	0.0039302
NC_045512.2	1387	C	50796	0.00984329	99.9626	0.00196866	0.0196866
NC_045512.2	1388	A	50404	99.9821	0.00198397	0.00198397	0.0138878
NC_045512.2	1389	A	46959	99.9894	0.00212952	0	0.00851807
NC_045512.2	1390	T	48764	0.00410139	0.0184562	0	99.9774
NC_045512.2	1391	T	50549	0.00197828	0.00791311	0.00395656	99.9862
NC_045512.2	1392	C	50233	0.00398145	99.9841	0	0.0119443
NC_045512.2	1393	A	50823	99.9547	0.00196761	0.0413199	0.00196761
NC_045512.2	1394	G	50276	0.00795608	0.0179012	99.9722	0.00198902
NC_045512.2	1395	A	48642	99.9877	0	0.00616751	0.00616751
NC_045512.2	1396	A	47285	99.9831	0	0.00211484	0.0148038
NC_045512.2	1397	G	47865	0.00835684	0.0250705	99.9499	0.00835684
NC_045512.2	1398	T	47741	0	0.286965	0.0167571	99.6963
NC_045512.2	1399	A	48140	99.9501	0.0103864	0.02285	0.0166182
NC_045512.2	1400	G	47698	0.0419305	0.0083861	99.9392	0.0104826
NC_045512.2	1401	G	47484	0.0231657	0.00210597	99.941	0.0336956
NC_045512.2	1402	A	46571	99.9764	0.00858904	0.00858904	0.00644178
NC_045512.2	1403	C	46104	0.0130141	99.9761	0.00216901	0.00867604
NC_045512.2	1404	C	45134	0.0110781	99.9668	0.0155094	0.00664687
NC_045512.2	1405	T	45437	0.0242093	0.253098	0.028611	99.6941
NC_045512.2	1406	G	45487	0.0285796	0.00879372	99.945	0.00659529
NC_045512.2	1407	A	45052	99.98	0	0.0155376	0.00443931
NC_045512.2	1408	G	44483	0.0089922	0	99.9798	0.0112402
NC_045512.2	1409	C	42535	0.011755	99.9835	0.00235101	0.00235101
NC_045512.2	1410	A	42619	99.9765	0.00234637	0.0164246	0.00469274
NC_045512.2	1411	T	42029	0.0214138	0.00475862	0	99.9714
NC_045512.2	1412	A	42520	99.9812	0.00235183	0.0164628	0
NC_045512.2	1413	G	42535	0.021159	0.014106	99.9577	0.00470201
NC_045512.2	1414	T	41453	0	0.0217113	0	99.9783
NC_045512.2	1415	C	41745	0.00958199	99.976	0	0.014373
NC_045512.2	1416	T	41346	0.0145117	0.0338606	0.00483723	99.9468
NC_045512.2	1417	T	42058	0.00237767	0.0237767	0	99.9738
NC_045512.2	1418	G	41957	0.011917	0.0309841	99.9523	0.00476679
NC_045512.2	1419	C	41228	0.00485107	99.9757	0.00242554	0.0169788
NC_045512.2	1420	C	40184	0.0124428	99.9826	0	0.00497711
NC_045512.2	1421	G	40225	0.00248602	0	99.9925	0.00248602
NC_045512.2	1422	A	39453	99.9848	0.00760398	0.00506932	0.00253466
NC_045512.2	1423	A	38730	99.9793	0.00516396	0.00516396	0.0103279
NC_045512.2	1424	T	37573	0	0.0186304	0.00798446	99.9734
NC_045512.2	1425	A	38276	99.9843	0.00522521	0.0026126	0.00783781
NC_045512.2	1426	C	37719	0.0132559	99.9629	0.00530237	0.0185583
NC_045512.2	1427	C	37432	0.0187006	99.9599	0.00267151	0.0187006
NC_045512.2	1428	A	37004	99.9784	0.0135121	0	0.00810723
NC_045512.2	1429	T	36560	0.0164114	0	0.00273523	99.9809
NC_045512.2	1430	A	36616	99.9809	0	0	0.00546209
NC_045512.2	1431	A	35849	99.9498	0.0111579	0.0167369	0.0195263
NC_045512.2	1432	T	37286	0.0107279	0.0187738	0	99.9598
NC_045512.2	1433	G	37512	0.0266581	0.00266581	99.96	0.0106633
NC_045512.2	1434	A	36553	99.9453	0.0136788	0.0273575	0.0136788
NC_045512.2	1435	A	36935	99.9783	0.00541492	0.0135373	0.00270746
NC_045512.2	1436	T	38148	0.020971	0.204467	0.0235923	99.751
NC_045512.2	1437	C	37773	0.0185318	99.9523	0.013237	0.0158844
NC_045512.2	1438	T	36241	0.0110372	0.372506	0.0441489	99.5723
NC_045512.2	1439	G	36826	0.0434476	0	99.943	0.00543095
NC_045512.2	1440	G	34905	0.00572984	0.0257843	99.9628	0.00572984
NC_045512.2	1441	C	33916	0.00884538	99.9853	0	0.00589692
NC_045512.2	1442	T	26141	0.0114762	0.0229525	0	99.9656
NC_045512.2	1443	T	26054	0	0	0.00767636	99.9923
NC_045512.2	1444	G	26584	0	0	99.9774	0.02257
NC_045512.2	1445	A	26111	99.977	0	0.0153192	0.00765961
NC_045512.2	1446	A	26708	99.9775	0.0037442	0.018721	0
NC_045512.2	1447	A	27180	99.9853	0	0	0.0147167
NC_045512.2	1448	A	26339	99.981	0.0151866	0.00379665	0
NC_045512.2	1449	C	26984	0.0037059	99.9815	0	0.0148236
NC_045512.2	1450	C	26849	0	99.959	0.00372453	0.0372453
NC_045512.2	1451	A	27003	99.9778	0	0.00740658	0.0148132
NC_045512.2	1452	T	26280	0	0.00380518	0.00761035	99.9886
NC_045512.2	1453	T	27089	0.00738307	0.232567	0	99.7564
NC_045512.2	1454	C	26430	0	99.9886	0	0.00378358
NC_045512.2	1455	T	25351	0	0.0276123	0	99.9724
NC_045512.2	1456	T	26765	0.0112087	0.00373622	0	99.9813
NC_045512.2	1457	C	26814	0.0111882	99.9814	0.00745879	0
NC_045512.2	1458	G	26776	0.00373469	0.00746938	99.9739	0.0149388
NC_045512.2	1459	T	25556	0	0.0273908	0.00391298	99.9687
NC_045512.2	1460	A	24989	99.94	0	0.0360158	0.0200088
NC_045512.2	1461	A	25065	99.9801	0	0.00797925	0.0119689
NC_045512.2	1462	G	26585	0.0225691	0	99.9737	0.00376152
NC_045512.2	1463	G	26471	0.0226663	0	99.9698	0.00755544
NC_045512.2	1464	G	26767	0.00373594	0	99.9925	0.00373594
NC_045512.2	1465	T	26373	0.0113753	0.0872104	0.0227505	99.8787
NC_045512.2	1466	G	26454	0.00378015	0	99.9962	0
NC_045512.2	1467	G	26819	0.0111861	0	99.9664	0.0223722
NC_045512.2	1468	T	26934	0	0.163362	0	99.8366
NC_045512.2	1469	C	27148	0.0110505	99.9816	0.00736703	0
NC_045512.2	1470	G	27227	0.0440739	0	99.9559	0
NC_045512.2	1471	C	27550	0.0108893	99.971	0.00362976	0.0145191
NC_045512.2	1472	A	26286	99.981	0	0.0152172	0.00380431
NC_045512.2	1473	C	26978	0	99.9703	0.00370672	0.0259471
NC_045512.2	1474	T	25652	0	0.00779666	0	99.9922
NC_045512.2	1475	A	25582	99.7733	0.023454	0.023454	0.031272
NC_045512.2	1476	T	23171	0.0345259	0.0517889	0.207155	99.7065
NC_045512.2	1477	T	25540	0.0234926	0.0509005	0.00391543	99.9217
NC_045512.2	1478	G	25605	0.0859207	0.195274	99.7032	0.0156219
NC_045512.2	1479	C	24995	0.020004	99.972	0.0040008	0.0040008
NC_045512.2	1480	C	24796	0	99.8145	0.00806582	0.173415
NC_045512.2	1481	T	23490	0.0127714	0.0893997	0.178799	99.719
NC_045512.2	1482	T	22722	0.0132031	0.193645	0	99.7888
NC_045512.2	1483	T	23623	0.0423316	0.0846633	0.025399	99.8434
NC_045512.2	1484	G	24145	0.0414164	0.0124249	99.9296	0.0165666
NC_045512.2	1485	G	23431	0.0896249	0	99.8549	0.0554821
NC_045512.2	1486	A	22966	99.9347	0.0478969	0.00870853	0.00870853
NC_045512.2	1487	G	22638	0.0441735	0	99.9337	0.0220868
NC_045512.2	1488	G	22388	0	0.0536001	99.9151	0.0312668
NC_045512.2	1489	C	22191	0.040557	99.9144	0	0.013519
NC_045512.2	1490	T	21940	0.0136737	0.00455789	0.0455789	99.9362
NC_045512.2	1491	G	22804	0.0263112	0.0131556	99.9605	0
NC_045512.2	1492	T	22285	0.00897465	0.00448732	0	99.9865
NC_045512.2	1493	G	22919	0.021816	0.00872638	99.9564	0.0130896
NC_045512.2	1494	T	22746	0	0.0131891	0.0483602	99.9385
NC_045512.2	1495	G	23698	0	0	99.9958	0.00421977
NC_045512.2	1496	T	22856	0.00875044	0.00875044	0.00437522	99.9781
NC_045512.2	1497	T	23946	0.00417606	0.0125282	0.00417606	99.9791
NC_045512.2	1498	C	23829	0.00839313	99.9832	0	0.00839313
NC_045512.2	1499	T	23804	0.00420097	0.0168039	0.00420097	99.9748
NC_045512.2	1500	C	23667	0.00422529	99.9873	0	0.00845059
NC_045512.2	1501	T	23296	0	0	0.00429258	99.9957
NC_045512.2	1502	T	23532	0	0.00424953	0	99.9788
NC_045512.2	1503	A	23522	99.9702	0	0.00850268	0.00850268
NC_045512.2	1504	T	23678	0.00422333	0.00422333	0.0337866	99.9578
NC_045512.2	1505	G	23792	0	0	99.9958	0.00420309
NC_045512.2	1506	T	23426	0.00426876	0.00426876	0	99.9915
NC_045512.2	1507	T	23741	0.00421212	0.00421212	0	99.9916
NC_045512.2	1508	G	23706	0	0.012655	99.9831	0.00421834
NC_045512.2	1509	G	23635	0	0	99.9958	0.00423101
NC_045512.2	1510	T	22535	0.00443754	0.0221877	0	99.9734
NC_045512.2	1511	T	23845	0	0.0796813	0.016775	99.9035
NC_045512.2	1512	G	23598	0.0296635	0.00847529	99.9534	0.00847529
NC_045512.2	1513	C	23150	0	99.9914	0	0.00863931
NC_045512.2	1514	C	23362	0.047085	99.7945	0	0.00428046
NC_045512.2	1515	A	23693	99.8312	0.0548685	0.00844131	0.00422066
NC_045512.2	1516	T	23636	0.00846167	0	0	99.9112
NC_045512.2	1517	A	23673	99.5734	0.0253453	0.0126727	0.00844844
NC_045512.2	1518	A	23078	99.649	0.168992	0.0693301	0.112661
NC_045512.2	1519	C	23116	0.198996	99.6972	0	0.103824
NC_045512.2	1520	A	22812	99.8992	0.0175346	0.0350693	0.0482202
NC_045512.2	1521	A	22674	99.6692	0.0705654	0.149951	0.0441034
NC_045512.2	1522	G	23175	0.0992449	0.012945	99.7972	0.0906149
NC_045512.2	1523	T	22750	0.0527473	0.123077	0.0527473	99.7714
NC_045512.2	1524	G	23195	0.116404	0.00431127	99.8362	0.0431127
NC_045512.2	1525	T	22768	0.0439213	0.0790583	0.0527056	99.8243
NC_045512.2	1526	G	23347	0.124213	0.0171328	99.8587	0
NC_045512.2	1527	C	22784	0.00438904	99.9781	0.0131671	0.00438904
NC_045512.2	1528	C	22885	0.00436967	99.9476	0	0.026218
NC_045512.2	1529	T	22893	0	0.0262089	0	99.9738
NC_045512.2	1530	A	22972	99.8912	0.00870625	0	0.0130594
NC_045512.2	1531	T	23734	0	0.0126401	0.00842673	99.9789
NC_045512.2	1532	T	24503	0.0571359	0.00816227	0	99.9306
NC_045512.2	1533	G	24652	0	0	99.9594	0.0405647
NC_045512.2	1534	G	24275	0.0205973	0.0453141	99.9258	0.00823893
NC_045512.2	1535	G	24642	0	0.0405811	99.9594	0
NC_045512.2	1536	T	22317	0	0.0134427	0.00896178	99.9776
NC_045512.2	1537	T	25667	0	0	0	100
NC_045512.2	1538	C	25781	0.00775765	99.9845	0.00775765	0
NC_045512.2	1539	C	26142	0	99.9579	0	0.0420779
NC_045512.2	1540	A	25286	99.9842	0.00395476	0	0.00790952
NC_045512.2	1541	C	25739	0.00388515	99.9728	0	0.0233109
NC_045512.2	1542	G	25713	0	0	99.9961	0.00388908
NC_045512.2	1543	T	23779	0	0.0126162	0	99.9874
NC_045512.2	1544	G	25944	0.00770891	0.0115634	99.9807	0
NC_045512.2	1545	C	25795	0	99.9729	0	0.0155069
NC_045512.2	1546	T	23907	0	0.158949	0.00418288	99.8369
NC_045512.2	1547	A	18875	99.9152	0.0370861	0.0264901	0.0211921
NC_045512.2	1548	G	25556	0.0273908	0.00391298	99.9687	0
NC_045512.2	1549	C	25844	0.0193469	99.969	0	0.0116081
NC_045512.2	1550	G	25653	0	0.0155927	99.9844	0
NC_045512.2	1551	C	25661	0.0116909	99.9883	0	0
NC_045512.2	1552	T	25174	0.0079447	0	0	99.9921
NC_045512.2	1553	A	24836	99.9517	0	0.0281849	0.0201321
NC_045512.2	1554	A	24247	99.9711	0.0123727	0.00412422	0.0123727
NC_045512.2	1555	C	20476	0.0146513	99.9365	0.0244188	0.0244188
NC_045512.2	1556	A	25413	99.941	0.0511549	0	0.00786999
NC_045512.2	1557	T	24450	0.0122699	0.0531697	0.0163599	99.9182
NC_045512.2	1558	A	25178	99.9325	0.00397172	0.0198586	0.0357455
NC_045512.2	1559	G	25021	0.0159866	0.0199832	99.952	0.00799329
NC_045512.2	1560	G	25245	0.00396118	0.00792236	99.9683	0.0198059
NC_045512.2	1561	T	25476	0.0196263	0.0117758	0	99.9607
NC_045512.2	1562	T	25951	0	0.00770683	0.0346807	99.9383
NC_045512.2	1563	G	26004	0.00769112	0	99.9692	0.0230734
NC_045512.2	1564	T	26185	0.0229139	0.00763796	0	99.9656
NC_045512.2	1565	A	26086	99.9617	0	0.0306678	0.00766695
NC_045512.2	1566	A	25560	99.9765	0.00391236	0.0156495	0.00391236
NC_045512.2	1567	C	25776	0	99.969	0.0116387	0.0193979
NC_045512.2	1568	C	25565	0.0039116	99.9961	0	0
NC_045512.2	1569	A	25754	99.9689	0.0155316	0.00776578	0.00776578
NC_045512.2	1570	T	26005	0	0.0153817	0.00769083	99.9769
NC_045512.2	1571	A	24974	99.976	0.00800833	0.0160167	0
NC_045512.2	1572	C	25053	0	99.984	0	0.0159662
NC_045512.2	1573	A	24681	99.9757	0	0.0081034	0.0162068
NC_045512.2	1574	G	25150	0.027833	0.0159046	99.9404	0.00397614
NC_045512.2	1575	G	25066	0.00398947	0	99.9601	0
NC_045512.2	1576	T	24645	0.0243457	0.0202881	0	99.9473
NC_045512.2	1577	G	25157	0	0.0198752	99.9642	0
NC_045512.2	1578	T	24873	0.0201021	0.0160817	0	99.9638
NC_045512.2	1579	T	24680	0.00405186	0.0121556	0	99.9676
NC_045512.2	1580	G	24906	0.0120453	0.0240906	99.9518	0.0120453
NC_045512.2	1581	T	24494	0.00816526	0.0244958	0	99.9673
NC_045512.2	1582	T	24603	0.0162582	0.0406454	0	99.939
NC_045512.2	1583	G	24433	0.00409283	0.0122785	99.9836	0
NC_045512.2	1584	G	24636	0.0284137	0.0121773	99.9553	0.0040591
NC_045512.2	1585	A	25156	99.9563	0.019876	0.0159008	0.00795039
NC_045512.2	1586	G	24576	0	0.00813802	99.9919	0
NC_045512.2	1587	A	23621	99.9831	0.00423352	0.0127006	0
NC_045512.2	1588	A	23824	99.9706	0.00419745	0.0209872	0.00419745
NC_045512.2	1589	G	24046	0.0124761	0	99.9834	0.0041587
NC_045512.2	1590	G	24311	0	0	99.9835	0.0164535
NC_045512.2	1591	T	24038	0	0.0124802	0.00416008	99.9834
NC_045512.2	1592	T	25115	0	0.00796337	0.00398168	99.9881
NC_045512.2	1593	C	25215	0.00793179	99.9802	0.00793179	0.00396589
NC_045512.2	1594	C	25047	0.00399249	99.984	0	0.0119775
NC_045512.2	1595	G	25710	0.0194477	0.0233372	99.9144	0.00388954
NC_045512.2	1596	A	25288	99.9921	0	0	0.00395444
NC_045512.2	1597	A	25013	99.948	0.00399792	0.0439771	0.00399792
NC_045512.2	1598	G	24358	0.0164217	0.0205271	99.9261	0.0369488
NC_045512.2	1599	G	24791	0	0.0161349	99.9798	0.00403372
NC_045512.2	1600	T	24684	0.020256	0	0.020256	99.9554
NC_045512.2	1601	C	24236	0.045387	99.8803	0.0412609	0.0330087
NC_045512.2	1602	T	24934	0.0441165	0	0	99.9559
NC_045512.2	1603	T	25407	0.0157437	0.00787185	0.00787185	99.8465
NC_045512.2	1604	A	25162	99.8331	0.0834592	0.031794	0.00794849
NC_045512.2	1605	A	24403	99.832	0.028685	0.028685	0.110642
NC_045512.2	1606	T	25586	0.136794	0.0469006	0	99.8163
NC_045512.2	1607	G	25712	0.0466708	0.0544493	99.8794	0.0194462
NC_045512.2	1608	A	25370	99.8699	0.0394166	0.0315333	0.059125
NC_045512.2	1609	C	26135	0.118615	99.8049	0.0191314	0.0573943
NC_045512.2	1610	A	26312	99.8556	0.0342049	0.0304044	0.0798115
NC_045512.2	1611	A	25381	99.87	0	0.0393996	0.090619
NC_045512.2	1612	C	25659	0.0389727	99.9298	0	0.0311781
NC_045512.2	1613	C	25435	0.0314527	99.9685	0	0
NC_045512.2	1614	T	25825	0.0503388	0.00774443	0	99.9419
NC_045512.2	1615	T	24982	0.00800576	0.0800576	0	99.9119
NC_045512.2	1616	C	25703	0	99.9416	0.00778119	0.0505778
NC_045512.2	1617	T	25648	0.0155958	0.0116968	0.0272926	99.9454
NC_045512.2	1618	T	25512	0.0117592	0.0156789	0	99.9726
NC_045512.2	1619	G	25377	0.0354652	0.0157623	99.9212	0.027584
NC_045512.2	1620	A	25227	99.9802	0	0.015856	0.00396401
NC_045512.2	1621	A	25581	99.9726	0.0156366	0.00390915	0.0078183
NC_045512.2	1622	A	25635	99.9961	0	0	0.00390092
NC_045512.2	1623	T	25108	0.00398279	0.0238968	0.0438107	99.9283
NC_045512.2	1624	A	25492	99.9922	0.0039228	0.0039228	0
NC_045512.2	1625	C	25032	0.00399489	99.9601	0.0119847	0.0239693
NC_045512.2	1626	T	25462	0.0117823	0.074621	0	99.9136
NC_045512.2	1627	C	24695	0.0040494	99.996	0	0
NC_045512.2	1628	C	25071	0.0558414	99.9083	0	0.00398867
NC_045512.2	1629	A	25903	99.9537	0.0154422	0.0154422	0.00386056
NC_045512.2	1630	A	26083	99.9923	0	0.00766783	0
NC_045512.2	1631	A	26300	99.9544	0.0456274	0	0
NC_045512.2	1632	A	25873	99.9459	0	0.0541105	0
NC_045512.2	1633	A	24851	99.8028	0	0.00402398	0.00402398
NC_045512.2	1634	G	27767	0	0.00720279	99.9892	0.0036014
NC_045512.2	1635	A	25629	99.9883	0	0.0117055	0
NC_045512.2	1636	G	27863	0.014356	0.010767	99.9641	0
NC_045512.2	1637	A	28120	99.9929	0	0.00711238	0
NC_045512.2	1638	A	27226	99.989	0.00367296	0.00367296	0.00367296
NC_045512.2	1639	A	27927	99.9785	0.00358076	0.0143231	0.00358076
NC_045512.2	1640	G	27587	0.0217494	0	99.9493	0.0289992
NC_045512.2	1641	T	28156	0.00710328	0.0674812	0.00355164	99.9219
NC_045512.2	1642	C	28857	0	99.9896	0.00346536	0.00693073
NC_045512.2	1643	A	28480	99.9684	0.0140449	0.0175562	0
NC_045512.2	1644	A	28104	99.9822	0.00711642	0.00711642	0.00355821
NC_045512.2	1645	C	28082	0.017805	99.9644	0	0.017805
NC_045512.2	1646	A	26735	99.9776	0.0149617	0.00748083	0
NC_045512.2	1647	T	26825	0.00372787	0.00745573	0.00372787	99.9851
NC_045512.2	1648	C	27727	0.0108198	99.9639	0.00360659	0.00360659
NC_045512.2	1649	A	27435	99.9854	0	0	0.0109349
NC_045512.2	1650	A	27251	99.967	0	0.0146784	0
NC_045512.2	1651	T	27097	0.0295236	0.00369045	0	99.9668
NC_045512.2	1652	A	27401	99.9124	0.007299	0.021897	0.0182475
NC_045512.2	1653	T	26819	0.0894888	0.0410157	0.130504	99.739
NC_045512.2	1654	T	27463	0.0801078	0.0109238	0.0291301	99.8762
NC_045512.2	1655	G	27538	0.0145254	0.0435761	99.8874	0.0472075
NC_045512.2	1656	T	26456	0.0566979	0.0907167	0.0113396	99.8412
NC_045512.2	1657	T	27414	0.0911943	0	0.0255344	99.8833
NC_045512.2	1658	G	27567	0.0181376	0.0544129	99.9166	0.0108826
NC_045512.2	1659	G	27510	0.00727008	0.0363504	99.9273	0.0290803
NC_045512.2	1660	T	28146	0	0.00710581	0	99.9929
NC_045512.2	1661	G	28238	0.0247893	0	99.9752	0
NC_045512.2	1662	A	28011	99.9536	0.0249902	0.0178501	0.00357003
NC_045512.2	1663	C	26547	0	99.8079	0.0150676	0.177044
NC_045512.2	1664	T	27858	0.00717927	0.0107689	0.00717927	99.9641
NC_045512.2	1665	T	28073	0.0106864	0.0213728	0	99.943
NC_045512.2	1666	T	28522	0.0140243	0.0175303	0.0105182	99.9579
NC_045512.2	1667	A	27840	99.9461	0.0143678	0.00718391	0.0143678
NC_045512.2	1668	A	27086	99.7896	0.0184597	0.136602	0.0553792
NC_045512.2	1669	A	25706	99.8444	0.128375	0.0233409	0.00389014
NC_045512.2	1670	C	27245	0.0403744	99.9082	0.0330336	0.0110112
NC_045512.2	1671	T	27811	0.0035957	0.0179785	0.0143828	99.964
NC_045512.2	1672	T	27923	0.0250689	0.0322315	0.00358128	99.9391
NC_045512.2	1673	A	27915	99.8245	0.0286584	0.0752284	0.0716461
NC_045512.2	1674	A	27129	99.8968	0.0294887	0.0331748	0.040547
NC_045512.2	1675	T	27348	0.0475355	0.0475355	0.0731315	99.8318
NC_045512.2	1676	G	27347	0.0146268	0.00731342	99.9707	0.00731342
NC_045512.2	1677	A	26011	99.8847	0.0384453	0.0307562	0.0384453
NC_045512.2	1678	A	26949	99.8961	0.0742143	0.025975	0.00371071
NC_045512.2	1679	G	26263	0.00761528	0.00761528	99.9772	0.00761528
NC_045512.2	1680	A	26099	99.9464	0	0.00383156	0.0498103
NC_045512.2	1681	G	25792	0.0193859	0.00387717	99.9729	0.00387717
NC_045512.2	1682	A	26436	99.9773	0.00378272	0.0189136	0
NC_045512.2	1683	T	26127	0.0153098	0.470777	0.091859	99.4221
NC_045512.2	1684	C	26314	0	99.9772	0	0.0228016
NC_045512.2	1685	G	25507	0.00784098	0.0117615	99.9647	0.015682
NC_045512.2	1686	C	25942	0.015419	99.9576	0.015419	0.0115643
NC_045512.2	1687	C	25375	0.00394089	99.9212	0	0.0157635
NC_045512.2	1688	A	25121	99.9801	0	0.00796147	0.00398073
NC_045512.2	1689	T	24356	0.0328461	0	0.00821153	99.9589
NC_045512.2	1690	T	25106	0.00796622	0.0199156	0.0119493	99.9522
NC_045512.2	1691	A	25076	99.8006	0.0558303	0.0199394	0.0279151
NC_045512.2	1692	T	23925	0.0376176	0.0376176	0.0376176	99.8871
NC_045512.2	1693	T	24711	0.0283275	0.0121403	0.0404678	99.9191
NC_045512.2	1694	T	25260	0.0752177	0.0316706	0.0118765	99.8812
NC_045512.2	1695	T	25066	0.0478736	0.00797894	0.0199473	99.9242
NC_045512.2	1696	G	24606	0.0162562	0.0650248	99.874	0.0447045
NC_045512.2	1697	G	23916	0.0334504	0	99.9331	0.0334504
NC_045512.2	1698	C	24771	0.0322958	99.8708	0.0161479	0.0807396
NC_045512.2	1699	A	24572	99.9797	0.00813935	0.00813935	0.00406967
NC_045512.2	1700	T	24338	0	0.13559	0	99.8644
NC_045512.2	1701	C	24973	0.00800865	99.9479	0	0.00800865
NC_045512.2	1702	T	24772	0	0	0	99.996
NC_045512.2	1703	T	25662	0.00779362	0.0233809	0.00389681	99.9649
NC_045512.2	1704	T	25867	0.193296	0.0115978	0.0115978	99.7835
NC_045512.2	1705	T	25904	0.19302	0.00772082	0.019302	99.78
NC_045512.2	1706	T	25985	0.0346354	0.242448	0	99.6383
NC_045512.2	1707	C	25526	0.0626812	99.8707	0.00783515	0.0587636
NC_045512.2	1708	T	26084	0.0881767	0.0115013	0.00383377	99.8965
NC_045512.2	1709	G	25482	0.0274704	0.0902598	99.8666	0.0156974
NC_045512.2	1710	C	25068	0.0079783	99.9641	0.0199457	0.0079783
NC_045512.2	1711	T	25174	0.0119171	0.06753	0.0079447	99.9126
NC_045512.2	1712	T	25645	0.0233964	0.105284	0	99.8713
NC_045512.2	1713	C	25238	0.0118868	99.9643	0	0.0158491
NC_045512.2	1714	C	25022	0.00399648	99.988	0.00399648	0.00399648
NC_045512.2	1715	A	24733	99.9596	0.00808636	0	0.0323454
NC_045512.2	1716	C	25074	0.00797639	99.9681	0.0119646	0.0119646
NC_045512.2	1717	A	23607	99.9746	0.0127081	0	0.0127081
NC_045512.2	1718	A	23564	99.9703	0.016975	0.0127313	0
NC_045512.2	1719	G	24379	0	0.00410189	99.9959	0
NC_045512.2	1720	T	25102	0	0.00398375	0	99.996
NC_045512.2	1721	G	25085	0.00797289	0	99.9841	0.00797289
NC_045512.2	1722	C	24603	0.0162582	99.939	0	0.0325164
NC_045512.2	1723	T	25494	0.00784498	0.0627599	0.00392249	99.9255
NC_045512.2	1724	T	22689	0	0.0352594	0.00881484	99.9471
NC_045512.2	1725	T	22753	0.0131851	0.00879005	0	99.9692
NC_045512.2	1726	T	25135	0	0.00397852	0.0159141	99.9761
NC_045512.2	1727	G	25521	0.0156734	0.00783668	99.9765	0
NC_045512.2	1728	T	25595	0.00781403	0	0	99.9922
NC_045512.2	1729	G	25681	0	0.00778786	99.9883	0.00389393
NC_045512.2	1730	G	25353	0	0.00788861	99.9882	0.00394431
NC_045512.2	1731	A	26062	99.9424	0.030696	0.015348	0.011511
NC_045512.2	1732	A	24996	99.984	0.00400064	0.00400064	0.00800128
NC_045512.2	1733	A	24784	99.9839	0.0121046	0.00403486	0
NC_045512.2	1734	C	23733	0.00421354	99.9916	0.00421354	0
NC_045512.2	1735	T	24458	0	0.0245319	0.00408864	99.9714
NC_045512.2	1736	G	25596	0.00781372	0.00390686	99.9727	0.0117206
NC_045512.2	1737	T	23450	0.0170576	0.00426439	0.00426439	99.9744
NC_045512.2	1738	G	26007	0.0307609	0.00769024	99.9385	0.00384512
NC_045512.2	1739	A	24528	99.8858	0.0530007	0.0530007	0.00815395
NC_045512.2	1740	A	23225	99.9699	0.0129171	0.00861141	0.00861141
NC_045512.2	1741	A	23015	99.9652	0	0.02607	0.00868998
NC_045512.2	1742	G	24658	0.0162219	0	99.9676	0.0162219
NC_045512.2	1743	G	24384	0	0	99.9631	0.0328084
NC_045512.2	1744	T	21098	0.00473979	0	0.0189591	99.9763
NC_045512.2	1745	T	20778	0	0	0	100
NC_045512.2	1746	T	23293	0.0558108	0.0128794	0	99.9313
NC_045512.2	1747	G	24422	0	0	99.9959	0
NC_045512.2	1748	G	24333	0	0.00410965	99.9877	0.00821929
NC_045512.2	1749	A	25093	99.9562	0	0	0.0438369
NC_045512.2	1750	T	22396	0.00446508	0.0133952	0	99.9553
NC_045512.2	1751	T	24285	0.0123533	0.0288244	0.00411777	99.9424
NC_045512.2	1752	A	25101	99.9721	0.00398391	0.0159356	0.00796781
NC_045512.2	1753	T	24973	0.00800865	0.0280303	0.00400432	99.96
NC_045512.2	1754	A	25694	99.9766	0	0	0.0155678
NC_045512.2	1755	A	25453	99.9529	0.0235729	0.0157152	0.00785762
NC_045512.2	1756	A	24738	99.9757	0	0.0202118	0.00404236
NC_045512.2	1757	G	23538	0.0127453	0	99.983	0.00424845
NC_045512.2	1758	C	24150	0.0165631	99.9006	0	0.0828157
NC_045512.2	1759	A	25237	99.9604	0.00396244	0.00792487	0.0277371
NC_045512.2	1760	T	25545	0.00391466	0	0.00391466	99.9922
NC_045512.2	1761	T	26490	0.011325	0.011325	0.00377501	99.9736
NC_045512.2	1762	C	27173	0	99.9558	0	0.0147205
NC_045512.2	1763	A	28222	99.9929	0.00708667	0	0
NC_045512.2	1764	A	27918	99.9749	0.00358192	0.0107458	0.00716384
NC_045512.2	1765	A	24130	99.9917	0	0	0.00828844
NC_045512.2	1766	C	28021	0	99.9679	0.00356875	0.014275
NC_045512.2	1767	A	28863	99.9723	0.00346464	0.0207879	0.00346464
NC_045512.2	1768	A	28044	99.9929	0.00356583	0	0.00356583
NC_045512.2	1769	A	28274	99.8515	0.0247577	0.0565891	0.00353682
NC_045512.2	1770	T	27053	0	0.0258751	0.0073929	99.9667
NC_045512.2	1771	T	28113	0.0106712	0.0106712	0.046242	99.9289
NC_045512.2	1772	G	28233	0	0.0318776	99.954	0.0141678
NC_045512.2	1773	T	28758	0.0208638	0.0765005	0	99.8957
NC_045512.2	1774	T	28578	0.00699839	0.0314928	0.017496	99.9405
NC_045512.2	1775	G	28481	0.0561778	0.0105333	99.9087	0.0175556
NC_045512.2	1776	A	27429	99.9599	0.00364578	0.0364578	0
NC_045512.2	1777	A	28808	99.9063	0.0208275	0.0520689	0.0208275
NC_045512.2	1778	T	28721	0.0174089	0.0139271	0	99.9687
NC_045512.2	1779	C	27249	0.00366986	99.9596	0	0.0366986
NC_045512.2	1780	C	27214	0.0220475	99.9449	0.0183729	0.0110237
NC_045512.2	1781	T	27706	0.00721865	0.111889	0.021656	99.8592
NC_045512.2	1782	G	28556	0	0.0140076	99.972	0.00700378
NC_045512.2	1783	T	27711	0.0613475	0.0180434	0.00360868	99.917
NC_045512.2	1784	G	25826	0	0.00387207	99.8877	0.100674
NC_045512.2	1785	G	26336	0.0835358	0.00379708	99.8823	0.0303767
NC_045512.2	1786	T	27545	0.0145217	0.0217825	0.00363042	99.9601
NC_045512.2	1787	A	27419	99.9708	0.00729421	0.0109413	0
NC_045512.2	1788	A	27629	99.9023	0.0760071	0.0144775	0
NC_045512.2	1789	T	27869	0.00717643	0.0789408	0.00358822	99.9103
NC_045512.2	1790	T	27712	0.0360855	0.0108256	0.0144342	99.9387
NC_045512.2	1791	T	27219	0.0183695	0.0110217	0.00734781	99.9633
NC_045512.2	1792	T	27993	0.010717	0.0750188	0.00714464	99.8857
NC_045512.2	1793	A	27770	99.8272	0.100828	0.0360101	0.0360101
NC_045512.2	1794	A	26398	99.8977	0.0719751	0.022729	0.00757633
NC_045512.2	1795	A	25163	99.9404	0	0.0516632	0.00794818
NC_045512.2	1796	G	26565	0.0188218	0.0075287	99.9736	0
NC_045512.2	1797	T	27748	0	0.0144155	0.0612657	99.9243
NC_045512.2	1798	T	27586	0.00725005	0.0145001	0.0108751	99.9674
NC_045512.2	1799	A	27602	99.9855	0.0108688	0	0.00362293
NC_045512.2	1800	C	27051	0.0739344	99.8817	0	0
NC_045512.2	1801	A	27941	99.8926	0.0823163	0.0107369	0.0143159
NC_045512.2	1802	A	27419	99.9891	0.0109413	0	0
NC_045512.2	1803	A	26678	99.9775	0.0112452	0.00749681	0.00374841
NC_045512.2	1804	A	26298	99.9886	0	0	0.00380257
NC_045512.2	1805	G	27472	0.0218404	0	99.9672	0.0109202
NC_045512.2	1806	G	28179	0.0283899	0.00354874	99.929	0.0248412
NC_045512.2	1807	A	29548	99.9459	0	0.0406119	0.0135373
NC_045512.2	1808	A	28639	99.9756	0.00698348	0	0.0174587
NC_045512.2	1809	A	28577	99.9545	0	0.0244952	0.0209959
NC_045512.2	1810	A	27900	99.957	0.0143369	0.0250896	0.00358423
NC_045512.2	1811	G	30094	0.0132917	0.0232605	99.9568	0.00664584
NC_045512.2	1812	C	31135	0	99.9872	0.00642364	0.00642364
NC_045512.2	1813	T	37785	0.0899828	0.0185259	0	99.7327
NC_045512.2	1814	A	38320	99.9139	0	0.00521921	0.00782881
NC_045512.2	1815	A	38659	99.9715	0.0103469	0.0103469	0.00776016
NC_045512.2	1816	A	38024	99.9527	0.0368189	0.00788975	0.00262992
NC_045512.2	1817	A	37331	99.8875	0.0937559	0.00535748	0.010715
NC_045512.2	1818	A	35620	99.9607	0.0140371	0.0140371	0.0112296
NC_045512.2	1819	A	36025	99.4087	0.00277585	0.0249827	0.0138793
NC_045512.2	1820	G	37585	0.0638553	0.0106425	99.9202	0.00532127
NC_045512.2	1821	G	37370	0.0107038	0.00267594	99.9706	0.0107038
NC_045512.2	1822	T	38389	0	0.0208393	0.00520983	99.974
NC_045512.2	1823	G	38975	0.0230917	0	99.9718	0.00513149
NC_045512.2	1824	C	37613	0.0132933	99.9814	0	0.00531731
NC_045512.2	1825	C	38398	0.00781291	99.987	0.0026043	0.0026043
NC_045512.2	1826	T	39241	0.0101934	0.0101934	0	99.9796
NC_045512.2	1827	G	39424	0.0126826	0.00507305	99.9822	0
NC_045512.2	1828	G	39766	0.00502942	0.00502942	99.9723	0.017603
NC_045512.2	1829	A	40082	99.3414	0.0449079	0.189611	0.414151
NC_045512.2	1830	A	35226	99.8155	0.0965196	0	0.0823256
NC_045512.2	1831	T	38848	0.038612	0.0540568	0.187912	99.7194
NC_045512.2	1832	A	39263	99.6765	0.275068	0.0178285	0.0229223
NC_045512.2	1833	T	39292	0.0203604	0.0229054	0.0127252	99.944
NC_045512.2	1834	T	39612	0.265071	0.00757346	0.00252449	99.7046
NC_045512.2	1835	G	38740	0.0103252	0.00516262	99.9613	0.0232318
NC_045512.2	1836	G	38785	0.00257832	0.00257832	99.9768	0.0180482
NC_045512.2	1837	T	38816	0.00257626	0	0.0128813	99.9845
NC_045512.2	1838	G	39231	0.00509801	0.00509801	99.9873	0.002549
NC_045512.2	1839	A	38716	99.9793	0.0103316	0	0.0103316
NC_045512.2	1840	A	38428	99.9792	0	0.0104091	0.0104091
NC_045512.2	1841	C	39030	0.00256213	99.9769	0.00256213	0.0128107
NC_045512.2	1842	A	39510	99.9848	0.00506201	0	0.002531
NC_045512.2	1843	G	38451	0.0520143	0.0286078	99.9168	0.00260071
NC_045512.2	1844	A	38470	99.9376	0.0155966	0.0337926	0.0129971
NC_045512.2	1845	A	37790	99.9338	0.0105848	0.0185234	0.0370468
NC_045512.2	1846	A	38855	99.9562	0.0283104	0.0102947	0.00514734
NC_045512.2	1847	T	38670	0.0465477	0.0284458	0.00517197	99.9198
NC_045512.2	1848	C	39043	0.0589094	99.8745	0.00256128	0.0358579
NC_045512.2	1849	A	39194	99.9821	0	0.0127571	0.00510282
NC_045512.2	1850	A	37994	99.95	0.023688	0.023688	0.00263199
NC_045512.2	1851	T	37149	0.0269186	0.0107674	0	99.9623
NC_045512.2	1852	A	38173	99.9424	0.0183376	0.0235769	0.0157179
NC_045512.2	1853	C	38694	0.00516876	99.9922	0	0.00258438
NC_045512.2	1854	T	38508	0.018178	0.0285655	0.00519373	99.9481
NC_045512.2	1855	G	38353	0.159049	0.0182515	99.7784	0.0443251
NC_045512.2	1856	A	38081	99.8582	0.0603976	0.0262598	0.0551456
NC_045512.2	1857	G	37402	0.0347575	0.0267365	99.8824	0.0561467
NC_045512.2	1858	T	37896	0.0844416	0.0079164	0	99.9076
NC_045512.2	1859	C	37596	0.0106394	99.9308	0.0425577	0.00797957
NC_045512.2	1860	C	37431	0.0534316	99.9466	0	0
NC_045512.2	1861	T	36874	0	0.0623746	0	99.9376
NC_045512.2	1862	C	37747	0	99.955	0.0105969	0.00794765
NC_045512.2	1863	T	37725	0.00530152	0.0344599	0	99.9417
NC_045512.2	1864	T	37511	0.00533177	0.0133294	0.00266588	99.9733
NC_045512.2	1865	T	38083	0.0236326	0.00787753	0.00262584	99.9501
NC_045512.2	1866	A	38097	99.8819	0.0131244	0.0157493	0.0341234
NC_045512.2	1867	T	38341	0.0182572	0.00521635	0.00260817	99.9739
NC_045512.2	1868	G	37398	0.0133697	0.0106958	99.9626	0.0133697
NC_045512.2	1869	C	36751	0	99.9728	0.0190471	0.00816304
NC_045512.2	1870	A	37521	99.968	0	0.00266517	0.015991
NC_045512.2	1871	T	36088	0.002771	0.022168	0.00554201	99.9695
NC_045512.2	1872	T	30802	0	0	0.00649308	99.9935
NC_045512.2	1873	T	37242	0.00537028	0.00537028	0	99.9893
NC_045512.2	1874	G	36980	0	0.00811249	99.9757	0.016225
NC_045512.2	1875	C	36885	0	99.9837	0	0.0162668
NC_045512.2	1876	A	37761	99.9974	0	0	0.00264823
NC_045512.2	1877	T	37715	0.00265146	0	0.00265146	99.9841
NC_045512.2	1878	C	37246	0.018794	99.957	0	0.00268485
NC_045512.2	1879	A	37042	99.9892	0	0.00809891	0.00269964
NC_045512.2	1880	G	37255	0	0.0026842	99.9973	0
NC_045512.2	1881	A	36676	99.9564	0	0	0.0436253
NC_045512.2	1882	G	37187	0.0107564	0	99.9113	0.0779842
NC_045512.2	1883	G	36817	0.019013	0	99.9756	0.00543227
NC_045512.2	1884	C	37345	0.00267773	99.9839	0	0.0133887
NC_045512.2	1885	T	37998	0.00526343	0.00263172	0	99.9921
NC_045512.2	1886	G	37284	0.0268212	0.00804635	99.9598	0.00536423
NC_045512.2	1887	C	37085	0.0134825	99.9784	0.00539302	0.00269651
NC_045512.2	1888	T	38490	0.00259808	0.00779423	0	99.9896
NC_045512.2	1889	C	37774	0.00264732	99.9841	0.00529465	0.00794197
NC_045512.2	1890	G	38417	0	0.00520603	99.9844	0.0104121
NC_045512.2	1891	T	37297	0.00268118	0.0160871	0.00804354	99.9678
NC_045512.2	1892	G	38387	0.00260505	0.0312606	99.9453	0.0208404
NC_045512.2	1893	T	37529	0.00266461	0.00266461	0.00799382	99.9867
NC_045512.2	1894	T	37833	0.00792959	0.0026432	0.00528639	99.9841
NC_045512.2	1895	G	38053	0	0	99.9842	0.0157675
NC_045512.2	1896	T	38472	0.00259929	0.00519859	0.00519859	99.987
NC_045512.2	1897	A	37509	99.9733	0.00799808	0	0.0186622
NC_045512.2	1898	C	37035	0	99.9676	0	0.0324018
NC_045512.2	1899	G	37319	0.0053592	0	99.9893	0.0053592
NC_045512.2	1900	A	35862	99.9833	0	0.0139423	0.00278847
NC_045512.2	1901	T	37052	0.00809673	0.0107956	0.00269891	99.9784
NC_045512.2	1902	C	37395	0.00267415	99.9545	0.00267415	0.0106966
NC_045512.2	1903	A	37467	99.9813	0.00266902	0.0106761	0.00533803
NC_045512.2	1904	A	35995	99.9722	0.00277816	0.00555633	0.0111127
NC_045512.2	1905	T	35886	0.013933	0.0055732	0.0027866	99.9777
NC_045512.2	1906	T	35347	0.00848728	0.0169746	0.00848728	99.9661
NC_045512.2	1907	T	36238	0.0496716	0	0.00275953	99.9476
NC_045512.2	1908	T	36811	0.0217326	0.0434653	0.00271658	99.9212
NC_045512.2	1909	C	36981	0.00270409	99.9865	0	0.0108164
NC_045512.2	1910	T	36261	0.00551557	0.0827335	0.0193045	99.8869
NC_045512.2	1911	C	34745	0.00863434	99.9712	0.00575622	0.0143906
NC_045512.2	1912	C	34332	0.0087382	99.968	0	0.0233019
NC_045512.2	1913	C	34647	0	99.9683	0.00288625	0.0259763
NC_045512.2	1914	G	34178	0.0175552	0.00877758	99.9678	0.00585172
NC_045512.2	1915	C	34628	0.0144392	99.9451	0.00288784	0.0375419
NC_045512.2	1916	A	33795	99.9882	0.00591804	0	0.00591804
NC_045512.2	1917	C	33812	0	100	0	0
NC_045512.2	1918	T	32946	0.00303527	0.0121411	0.00303527	99.9818
NC_045512.2	1919	C	33740	0.00296384	99.9911	0	0
NC_045512.2	1920	T	32976	0.00606502	0.00606502	0	99.9879
NC_045512.2	1921	T	33035	0.00605418	0.0121084	0.00908128	99.9667
NC_045512.2	1922	G	33512	0.00895202	0.023872	99.9314	0.0298401
NC_045512.2	1923	A	33650	99.9079	0.0148588	0.0534918	0.0237741
NC_045512.2	1924	A	33655	99.9079	0.00594265	0.0148566	0.0713118
NC_045512.2	1925	A	33808	99.9083	0.0680312	0.00591576	0.0177473
NC_045512.2	1926	C	33902	0.0206477	99.9676	0.00294968	0.00884904
NC_045512.2	1927	T	33483	0.0238927	0.065705	0.0298659	99.8805
NC_045512.2	1928	G	33289	0.03004	0.027036	99.9369	0.00600799
NC_045512.2	1929	C	33188	0	99.9789	0.00301314	0.0180788
NC_045512.2	1930	T	32197	0.0124235	0.0186353	0.00310588	99.9658
NC_045512.2	1931	C	32793	0.00609886	99.9512	0	0.0121977
NC_045512.2	1932	A	32840	99.9695	0	0.00304507	0.0274056
NC_045512.2	1933	A	31783	99.9717	0.00314634	0.0157317	0.00943901
NC_045512.2	1934	A	31553	99.9715	0.0221849	0	0.00633854
NC_045512.2	1935	A	31217	99.9167	0.0320338	0.00640677	0.0256271
NC_045512.2	1936	T	30472	0.0065634	0.0098451	0	99.9836
NC_045512.2	1937	T	32017	0.00312334	0.01874	0.00312334	99.975
NC_045512.2	1938	C	31257	0.0191957	99.9424	0.00319928	0.0351921
NC_045512.2	1939	T	31661	0	0.0189508	0.0221092	99.9589
NC_045512.2	1940	G	31012	0	0	99.9774	0.0193473
NC_045512.2	1941	T	30293	0.00660219	0.0198066	0	99.9736
NC_045512.2	1942	G	30545	0.00654772	0	99.9214	0.0720249
NC_045512.2	1943	C	30012	0	99.9767	0.009996	0.013328
NC_045512.2	1944	G	30561	0	0.00654429	99.9836	0.00654429
NC_045512.2	1945	T	30024	0	0	0	100
NC_045512.2	1946	G	30853	0.0518588	0.00324118	99.8801	0.0129647
NC_045512.2	1947	T	29671	0.0101109	0.0134812	0.00337029	99.973
NC_045512.2	1948	T	29464	0.0576975	0.0101819	0.00678794	99.9219
NC_045512.2	1949	T	31100	0.0192926	0.0128617	0.0128617	99.955
NC_045512.2	1950	T	31477	0.0381231	0.0222385	0.00953077	99.8793
NC_045512.2	1951	A	30990	99.9193	0.0161342	0.0258148	0.0387222
NC_045512.2	1952	C	30980	0.00322789	99.9516	0.0355068	0.00968367
NC_045512.2	1953	A	31245	99.984	0	0.00640102	0.00960154
NC_045512.2	1954	G	30731	0.0130162	0.0260323	99.9577	0.00325404
NC_045512.2	1955	A	29639	99.9325	0.00337393	0.0168697	0.0472351
NC_045512.2	1956	A	29794	99.9161	0.00335638	0.0436329	0.0369202
NC_045512.2	1957	G	29828	0.0502883	0.00670511	99.9363	0.00670511
NC_045512.2	1958	G	29012	0.379153	0.0241279	99.5967	0
NC_045512.2	1959	C	29089	0.00343773	99.9725	0.0171886	0.00687545
NC_045512.2	1960	C	28177	0.0319409	99.961	0	0.00709799
NC_045512.2	1961	G	27619	0.0217242	0.0217242	99.9529	0.0036207
NC_045512.2	1962	C	25957	0.00385253	99.9615	0.00385253	0.00770505
NC_045512.2	1963	T	20436	0	0	0	100
NC_045512.2	1964	A	19491	99.9846	0.0102611	0	0.00513057
NC_045512.2	1965	T	19795	0.0303107	0.00505178	0	99.9646
NC_045512.2	1966	A	19655	99.9644	0.0101755	0.0101755	0.0152633
NC_045512.2	1967	A	19684	99.8984	0.0203211	0.0203211	0.0609632
NC_045512.2	1968	C	21368	0.0233995	99.8456	0.0140397	0.112317
NC_045512.2	1969	A	20666	99.8694	0.0241943	0.0145166	0.0919384
NC_045512.2	1970	A	20000	99.915	0.04	0.03	0.015
NC_045512.2	1971	T	20606	0.121324	0.0388236	0	99.8399
NC_045512.2	1972	A	21495	99.7813	0.172133	0	0.0465224
NC_045512.2	1973	C	21420	0	99.9953	0.00466853	0
NC_045512.2	1974	T	20385	0.00981114	0.0441501	0.034339	99.9068
NC_045512.2	1975	A	19803	99.9495	0	0.0403979	0.0100995
NC_045512.2	1976	G	20116	0.029827	0.0646252	99.8906	0.0149135
NC_045512.2	1977	A	18841	99.9204	0.0265379	0.0106151	0.0424606
NC_045512.2	1978	T	19287	0.0207394	0.0466636	0.00518484	99.9222
NC_045512.2	1979	G	19029	0.0105103	0.00525514	99.9737	0.0105103
NC_045512.2	1980	G	19642	0.00509113	0.0101823	99.944	0.0203645
NC_045512.2	1981	A	20091	99.9452	0	0.0348415	0
NC_045512.2	1982	A	18457	99.9729	0.010836	0	0.005418
NC_045512.2	1983	T	19210	0.0156169	0.0156169	0	99.9688
NC_045512.2	1984	T	19536	0.0153563	0.020475	0.00511876	99.959
NC_045512.2	1985	T	20082	0	0.00995917	0.00497958	99.9851
NC_045512.2	1986	C	20195	0.0198069	99.9752	0	0.00495172
NC_045512.2	1987	A	20322	99.9803	0.00984155	0	0.00984155
NC_045512.2	1988	C	20279	0	99.9852	0	0.0147936
NC_045512.2	1989	A	19937	99.7994	0.0150474	0.125395	0.0601896
NC_045512.2	1990	G	19852	0.0201491	0.120895	99.7834	0.0604473
NC_045512.2	1991	T	19873	0.0402556	0.0301917	0.115735	99.8138
NC_045512.2	1992	A	19857	99.8388	0.135972	0.015108	0.010072
NC_045512.2	1993	T	19933	0.00501681	0	0.145487	99.8495
NC_045512.2	1994	T	20390	0.00980873	0	0.0147131	99.9755
NC_045512.2	1995	C	20522	0.151057	99.8246	0.00487282	0.0194913
NC_045512.2	1996	A	21095	99.8625	0.127992	0	0.00948092
NC_045512.2	1997	C	21392	0	99.9813	0.00934929	0.00934929
NC_045512.2	1998	T	20544	0	0.0292056	0.0048676	99.9611
NC_045512.2	1999	G	21211	0.0141436	0	99.9576	0.0141436
[truncated: 27,904 more rows]

## Sheet: SARS-CoV-2 P1-3
CHR	POS	REF	READS	A	C	G	T
NC_045512.2	1	A	10	100	0	0	0
NC_045512.2	2	T	31	0	0	0	100
NC_045512.2	3	T	42	0	0	0	100
NC_045512.2	4	A	58	70.6897	3.44828	10.3448	15.5172
NC_045512.2	5	A	109	97.2477	0	0	2.75229
NC_045512.2	6	A	133	93.2331	5.26316	0	1.50376
NC_045512.2	7	G	148	5.40541	0	88.5135	6.08108
NC_045512.2	8	G	175	0	6.28571	93.7143	0
NC_045512.2	9	T	201	0	0.497512	0	99.5025
NC_045512.2	10	T	225	0.444444	0	0.888889	98.6667
NC_045512.2	11	T	314	0.318471	0	0	99.6815
NC_045512.2	12	A	550	97.6364	0	0.545455	1.81818
NC_045512.2	13	T	740	0	0	0	100
NC_045512.2	14	A	1064	99.906	0	0	0.093985
NC_045512.2	15	C	1362	0.293686	99.7063	0	0
NC_045512.2	16	C	2252	0	99.9112	0	0.0888099
NC_045512.2	17	T	3970	0	0	0	100
NC_045512.2	18	T	4430	0	0	0	100
NC_045512.2	19	C	5713	0.0350079	99.965	0	0
NC_045512.2	20	C	6292	0	100	0	0
NC_045512.2	21	C	7469	0.0267773	99.9732	0	0
NC_045512.2	22	A	8688	100	0	0	0
NC_045512.2	23	G	8802	0	0	100	0
NC_045512.2	24	G	9344	0	0	100	0
NC_045512.2	25	T	12301	0	0.0243883	0	99.9756
NC_045512.2	26	A	15092	100	0	0	0
NC_045512.2	27	A	14914	99.9933	0.00670511	0	0
NC_045512.2	28	C	16253	0.0307636	99.9692	0	0
NC_045512.2	29	A	31715	99.9905	0.00315308	0	0.00630616
NC_045512.2	30	A	41152	99.9951	0.00486003	0	0
NC_045512.2	31	A	41514	99.9976	0	0.00240883	0
NC_045512.2	32	C	42991	0	99.9744	0.00465214	0.0209346
NC_045512.2	33	C	46056	0.00434254	99.9783	0	0.0173702
NC_045512.2	34	A	51925	99.9827	0.00192585	0.00385171	0.0115551
NC_045512.2	35	A	53470	99.9906	0.00187021	0.00374042	0.00374042
NC_045512.2	36	C	56751	0.00352417	99.9877	0	0.00881042
NC_045512.2	37	C	62877	0.00795203	99.771	0.00636163	0.214705
NC_045512.2	38	A	63785	99.9906	0.00156777	0.00783883	0
NC_045512.2	39	A	63986	99.9984	0	0	0.00156284
NC_045512.2	40	C	64874	0.00154145	99.9769	0.00154145	0.0200388
NC_045512.2	41	T	66754	0.00149804	0.0584235	0	99.9401
NC_045512.2	42	T	66086	0.00151318	0.016645	0.0105923	99.9712
NC_045512.2	43	T	67560	0.0103612	0.0222025	0	99.9645
NC_045512.2	44	C	68197	0.00586536	99.9809	0.00439902	0.00586536
NC_045512.2	45	G	68017	0.0073511	0	99.9853	0.0073511
NC_045512.2	46	A	68528	99.9839	0	0.0102148	0.00291852
NC_045512.2	47	T	68346	0	0.00877886	0.00146314	99.9898
NC_045512.2	48	C	67959	0.00294295	99.9823	0.00294295	0.0117718
NC_045512.2	49	T	67962	0.00588564	0.0117713	0	99.9823
NC_045512.2	50	C	68464	0.00730311	99.9693	0.00146062	0.0204487
NC_045512.2	51	T	63779	0.00783957	0.0156791	0.00627166	99.9671
NC_045512.2	52	T	67512	0.00592487	0.00740609	0.00444365	99.9822
NC_045512.2	53	G	70560	0.0042517	0.00283447	99.9915	0.00141723
NC_045512.2	54	T	70881	0.00423245	0.0169298	0.00564326	99.9676
NC_045512.2	55	A	71685	99.9819	0	0.0111599	0.00697496
NC_045512.2	56	G	69967	0.0100047	0.00142925	99.9857	0.00285849
NC_045512.2	57	A	71586	99.993	0	0.00698461	0
NC_045512.2	58	T	72019	0.00277704	0.0222164	0	99.975
NC_045512.2	59	C	72121	0	99.9931	0	0.00693279
NC_045512.2	60	T	72183	0.00138537	0.0124683	0.00692684	99.9792
NC_045512.2	61	G	72320	0.0096792	0.0124447	99.9737	0.00414823
NC_045512.2	62	T	71370	0.00700574	0.0154126	0	99.9748
NC_045512.2	63	T	72857	0	0.00411766	0	99.9945
NC_045512.2	64	C	73163	0.00410043	99.9686	0	0.0273362
NC_045512.2	65	T	73858	0.0027079	0.0108316	0.00135395	99.9851
NC_045512.2	66	C	51916	0.00192619	99.975	0	0.0231143
NC_045512.2	67	T	51939	0.00385067	0.0250294	0	99.9653
NC_045512.2	68	A	52013	99.9885	0	0.00961298	0.0019226
NC_045512.2	69	A	52308	99.9847	0	0.00191175	0.0133823
NC_045512.2	70	A	50513	99.9584	0.0336547	0.00395938	0.00395938
NC_045512.2	71	C	52425	0.0896519	99.7978	0.0305198	0.0820219
NC_045512.2	72	G	52278	0.0956425	0.0076514	99.8852	0.0114771
NC_045512.2	73	A	52236	99.9943	0	0.00574317	0
NC_045512.2	74	A	52414	99.8588	0.133552	0.00572366	0.00190789
NC_045512.2	75	C	51295	0.00974754	99.2553	0	0.723267
NC_045512.2	76	T	52270	0.17027	0.0229577	0.00382629	99.7991
NC_045512.2	77	T	52079	0.103689	0.0230419	0	99.8713
NC_045512.2	78	T	54559	3.36516	0.113638	0.199784	96.2756
NC_045512.2	79	A	55868	96.7459	0.0143195	0.00894967	3.23083
NC_045512.2	80	A	55244	96.6223	0.0488741	3.16414	0.164724
NC_045512.2	81	A	54766	96.6421	0.0146076	0.113209	3.23011
NC_045512.2	82	A	55863	99.8568	0.0304316	0.00179009	0.110986
NC_045512.2	83	T	56209	0.0658258	3.2646	0.00177907	96.6678
NC_045512.2	84	C	53881	0.135484	99.8014	0.00185594	0.0519664
NC_045512.2	85	T	54318	0.00552303	0.0147281	0.104938	99.8748
NC_045512.2	86	G	53785	0.0390443	0.014874	99.9461	0
NC_045512.2	87	T	54217	0.00737776	0.00368888	0.0405777	99.9484
NC_045512.2	88	G	54320	0.00552283	0	99.9908	0.00368189
NC_045512.2	89	T	54225	0.00368834	0	0.00368834	99.9926
NC_045512.2	90	G	54598	0.00732628	0.00183157	99.9835	0.00732628
NC_045512.2	91	G	53963	0.00370624	0.00741249	99.9833	0.00555936
NC_045512.2	92	C	55264	0.00361899	99.9765	0	0.014476
NC_045512.2	93	T	56680	0	0.00705716	0	99.9929
NC_045512.2	94	G	56338	0.01065	0.001775	99.9876	0
NC_045512.2	95	T	56538	0.00530617	0.0194559	0	99.9717
NC_045512.2	96	C	57143	0.00524999	99.986	0	0.00874998
NC_045512.2	97	A	57057	99.986	0	0.0105158	0.00350527
NC_045512.2	98	C	57351	0.0069746	99.9861	0.00174365	0.00523095
NC_045512.2	99	T	56738	0.00176249	0.00704995	0	99.9912
NC_045512.2	100	C	58297	0.00171535	99.9743	0.00343071	0.0205842
NC_045512.2	101	G	57174	0	0.00174905	99.9965	0.00174905
NC_045512.2	102	G	57472	0.0104399	0.00695991	99.9791	0.00347996
NC_045512.2	103	C	58311	0.00171494	99.9691	0.00342988	0.0257241
NC_045512.2	104	T	57591	0	0.0121547	0.00868191	99.9792
NC_045512.2	105	G	58222	0.0291986	0	99.9674	0.00343513
NC_045512.2	106	C	58495	0.00170955	99.9248	0	0.0735106
NC_045512.2	107	A	58151	99.9828	0	0.0085983	0.0085983
NC_045512.2	108	T	58395	0.00342495	0.00171248	0.00342495	99.9914
NC_045512.2	109	G	58862	0.00849444	0.00849444	99.9796	0.00339778
NC_045512.2	110	C	58831	0	99.9949	0.00339957	0.00169978
NC_045512.2	111	T	48327	0.00620771	0.0124154	0.00827695	99.9731
NC_045512.2	112	T	53805	0.00929282	0.0148685	0.0111514	99.9647
NC_045512.2	113	A	53758	99.9944	0	0.00558056	0
NC_045512.2	114	G	59191	0.00168945	0.00168945	99.9932	0.00337889
NC_045512.2	115	T	59526	0.00503981	0.0100796	0	99.9849
NC_045512.2	116	G	59613	0.00503246	0.00503246	99.9832	0.00670995
NC_045512.2	117	C	59639	0.00335351	99.9715	0.00670702	0.0184443
NC_045512.2	118	A	60230	99.9917	0	0.00664121	0.0016603
NC_045512.2	119	C	60586	0.00495164	99.9868	0.00165055	0.00660219
NC_045512.2	120	T	60301	0.00165835	0.00829174	0.00165835	99.9884
NC_045512.2	121	C	60790	0	99.9918	0.00164501	0.00658003
NC_045512.2	122	A	59179	99.9882	0.00168979	0.00844894	0.00168979
NC_045512.2	123	C	60820	0.0016442	99.9868	0	0.0115094
NC_045512.2	124	G	59166	0.0084508	0.00676064	99.9814	0.00338032
NC_045512.2	125	C	60709	0.0016472	99.9901	0	0.00823601
NC_045512.2	126	A	60613	99.9868	0	0.00824906	0.00494943
NC_045512.2	127	G	60724	0.0016468	0.0016468	99.9901	0.00658718
NC_045512.2	128	T	59997	0.0116673	0.0116673	0.00500025	99.9717
NC_045512.2	129	A	57057	99.9649	0	0.0105158	0.0175263
NC_045512.2	130	T	59409	0	0.00673299	0.00168325	99.9916
NC_045512.2	131	A	58956	99.9813	0.00169618	0.00508854	0
NC_045512.2	132	A	60169	99.9751	0.00498596	0.00997191	0.00997191
NC_045512.2	133	T	59071	0.00677151	0.0118501	0	99.9763
NC_045512.2	134	T	60563	0.00330235	0.00165117	0	99.9851
NC_045512.2	135	A	60093	99.97	0.00332817	0.00665635	0.019969
NC_045512.2	136	A	60680	99.9819	0.00164799	0.00329598	0.00659196
NC_045512.2	137	T	60650	0.00824402	0.00494641	0.0016488	99.9852
NC_045512.2	138	A	61163	99.9837	0.00490493	0.00326995	0.00817488
NC_045512.2	139	A	59426	99.9916	0.00168277	0.00336553	0.00336553
NC_045512.2	140	C	60615	0.00494927	99.9786	0.00494927	0.0115483
NC_045512.2	141	T	60980	0.00491965	0.00819941	0	99.9836
NC_045512.2	142	A	59256	99.9814	0.00168759	0.00843796	0.00506278
NC_045512.2	143	A	62191	99.9887	0.00482385	0.0032159	0.0032159
NC_045512.2	144	T	61661	0.00486531	0.0129742	0.00486531	99.9773
NC_045512.2	145	T	62200	0.00803859	0.00803859	0.00643087	99.9759
NC_045512.2	146	A	63880	99.9922	0.00313087	0.00313087	0.00156544
NC_045512.2	147	C	63268	0.0142252	99.8103	0.00158058	0.172283
NC_045512.2	148	T	64067	0.0046826	0.0109261	0	99.9813
NC_045512.2	149	G	64109	0.00311969	0.00623937	99.9797	0.0109189
NC_045512.2	150	T	65245	0.00306537	0.0183922	0.00766342	99.9709
NC_045512.2	151	C	73944	0	99.9824	0.00135237	0.0162285
NC_045512.2	152	G	71020	0.00281611	0.00563222	99.9859	0.00281611
NC_045512.2	153	T	75205	0.0039891	0.0106376	0.0013297	99.984
NC_045512.2	154	T	77381	0	0.0116308	0	99.9884
NC_045512.2	155	G	76403	0.0026177	0.00392655	99.9882	0.0026177
NC_045512.2	156	A	73474	99.9878	0.00136103	0.0108882	0
NC_045512.2	157	C	79278	0.00630692	99.9697	0.00252277	0.0214435
NC_045512.2	158	A	80655	99.9653	0.00619924	0.0136383	0.0148782
NC_045512.2	159	G	79383	0.00251943	0.00629858	99.9836	0.00755829
NC_045512.2	160	G	82953	0.014466	0.002411	99.9662	0.002411
NC_045512.2	161	A	83887	99.9785	0.00476832	0.0119208	0.00476832
NC_045512.2	162	C	84079	0	99.9845	0.00594679	0.00951486
NC_045512.2	163	A	78599	99.9911	0.00127228	0.00127228	0.0063614
NC_045512.2	164	C	84663	0.00118115	99.9835	0.00236231	0.0129927
NC_045512.2	165	G	83818	0.00477224	0.00715837	99.9869	0.00119306
NC_045512.2	166	A	85722	99.9825	0.00466625	0.0128322	0
NC_045512.2	167	G	83397	0.0071945	0.0071945	99.9796	0.00479634
NC_045512.2	168	T	83218	0.0096133	0.00600832	0.00120166	99.9832
NC_045512.2	169	A	82575	99.9746	0.0108992	0.0121102	0.00242204
NC_045512.2	170	A	82067	99.9842	0.00243703	0.00609258	0.0073111
NC_045512.2	171	C	81422	0.00491268	99.9877	0.00122817	0.00614085
NC_045512.2	172	T	80103	0.00124839	0.0212227	0	99.9775
NC_045512.2	173	C	81626	0.0073506	99.9816	0.0012251	0.0073506
NC_045512.2	174	G	82394	0.00364104	0.00970944	99.9794	0.00728208
NC_045512.2	175	T	78864	0.00507202	0.0190201	0.00887604	99.967
NC_045512.2	176	C	79120	0	99.9886	0.00252781	0.00884732
NC_045512.2	177	T	77426	0.00904089	0.00645778	0.00387467	99.9806
NC_045512.2	178	A	74200	99.9838	0.00943396	0.00673854	0
NC_045512.2	179	T	69333	0.00721157	0.00576926	0.00144231	99.9856
NC_045512.2	180	C	62322	0.00320914	99.9888	0	0.00802285
NC_045512.2	181	T	60442	0.0148903	0.0115814	0.00330896	99.9702
NC_045512.2	182	T	62467	0.00800423	0.0336178	0	99.9584
NC_045512.2	183	C	59232	0	99.9865	0.00337655	0.0101297
NC_045512.2	184	T	56539	0.00530607	0.0123808	0.00530607	99.977
NC_045512.2	185	G	55157	0.00725203	0.00362601	99.9837	0.00543902
NC_045512.2	186	C	53694	0.00372481	99.9628	0	0.0297985
NC_045512.2	187	A	50032	99.984	0	0.0099936	0.00599616
NC_045512.2	188	G	49551	0.00403625	0.00201812	99.9839	0.0100906
NC_045512.2	189	G	50572	0	0	99.996	0.00395476
NC_045512.2	190	C	50025	0.001999	99.996	0	0.001999
NC_045512.2	191	T	48041	0.00208156	0.0104078	0.00832622	99.9792
NC_045512.2	192	G	48817	0.0184362	0.00409693	99.9754	0.00204847
NC_045512.2	193	C	48434	0	99.9979	0	0.00206467
NC_045512.2	194	T	39909	0.0125285	0.025057	0	99.9624
NC_045512.2	195	T	45040	0.00666075	0.0222025	0.00222025	99.9689
NC_045512.2	196	A	48141	99.9896	0	0.00207723	0.00830893
NC_045512.2	197	C	48796	0.00614804	99.9734	0.00204935	0.0143454
NC_045512.2	198	G	49799	0.00401614	0.00200807	99.988	0.00401614
NC_045512.2	199	G	51241	0	0.00195156	99.9824	0.00975781
NC_045512.2	200	T	46793	0	0	0.00213707	99.9979
NC_045512.2	201	T	49088	0	0.00203716	0	99.998
NC_045512.2	202	T	53018	0.00188615	0.00754461	0	99.9868
NC_045512.2	203	C	52232	0.00191454	99.9675	0	0.028718
NC_045512.2	204	G	56048	0.00178418	0.00535255	99.9911	0.00178418
NC_045512.2	205	T	58290	0	0.0308801	0.00171556	99.9674
NC_045512.2	206	C	58034	0.00516938	99.9862	0.00172313	0.00689251
NC_045512.2	207	C	58344	0	99.9897	0.00171397	0.00856986
NC_045512.2	208	G	59851	0.00668326	0.00501245	99.9833	0.00501245
NC_045512.2	209	T	57659	0.005203	0	0	99.9948
NC_045512.2	210	G	60301	0.00331669	0.00331669	99.9867	0
NC_045512.2	211	T	54143	0.00184696	0.0221635	0.00369392	99.9723
NC_045512.2	212	T	59649	0.0067059	0.0100588	0	99.9832
NC_045512.2	213	G	60219	0.0232485	0.00498182	99.9684	0.00332121
NC_045512.2	214	C	60817	0.00328855	99.9868	0	0.00986566
NC_045512.2	215	A	60844	99.9951	0	0.00493064	0
NC_045512.2	216	G	60882	0.00657009	0.00164252	99.9918	0
NC_045512.2	217	C	60669	0.0131863	99.972	0	0.0148346
NC_045512.2	218	C	59808	0.00668807	99.985	0	0.00836009
NC_045512.2	219	G	61250	0.00816327	0.00489796	99.9837	0.00326531
NC_045512.2	220	A	61533	99.9902	0.00487543	0.00162514	0.00325029
NC_045512.2	221	T	59705	0.0033498	0.0016749	0.0050247	99.99
NC_045512.2	222	C	60392	0.00827924	99.9752	0	0.0165585
NC_045512.2	223	A	58280	99.9623	0	0.0102951	0.0274537
NC_045512.2	224	T	60067	0.00166481	0.0366258	0.00166481	99.96
NC_045512.2	225	C	60455	0.0115789	99.9802	0.00330825	0.00496237
NC_045512.2	226	A	57663	99.9792	0	0.0173421	0.00346843
NC_045512.2	227	G	58294	0.0120081	0	99.9743	0.00686177
NC_045512.2	228	C	59977	0.00333461	99.9917	0	0.00500192
NC_045512.2	229	A	57521	99.9913	0	0.0017385	0.00695398
NC_045512.2	230	C	59051	0.00169345	99.9932	0	0.00508035
NC_045512.2	231	A	54683	99.9909	0.00548617	0.00365744	0
NC_045512.2	232	T	56142	0.00712479	0.00712479	0	99.9858
NC_045512.2	233	C	58201	0	99.9931	0.00171818	0.00515455
NC_045512.2	234	T	53863	0	0.0167091	0.00556969	99.9777
NC_045512.2	235	A	56957	99.9684	0	0.0140457	0.0175571
NC_045512.2	236	G	57585	0.00868282	0	99.9861	0.00520969
NC_045512.2	237	G	58999	0	0.00677978	99.9627	0.0135596
NC_045512.2	238	T	57873	0.00172792	0.00518376	0	99.9931
NC_045512.2	239	T	59116	0.00338318	0	0.00338318	99.9932
NC_045512.2	240	T	58677	0.00170425	0.0187467	0	99.9795
NC_045512.2	241	C	58897	0.0101873	99.9796	0	0.0101873
NC_045512.2	242	G	59924	0.0083439	0	99.9833	0.0083439
NC_045512.2	243	T	59104	0.00676773	0.0169193	0	99.9763
NC_045512.2	244	C	58636	0	99.9915	0.00511631	0.00341087
NC_045512.2	245	C	59180	0	99.9797	0.00337952	0.0168976
NC_045512.2	246	G	58768	0.00340321	0	99.9932	0.00340321
NC_045512.2	247	G	59210	0.0118223	0.0016889	99.9814	0.00506671
NC_045512.2	248	G	59096	0	0.00676865	99.9915	0.00169216
NC_045512.2	249	T	57472	0.00347996	0.0139198	0.0104399	99.9722
NC_045512.2	250	G	59273	0.00506133	0	99.9933	0.00168711
NC_045512.2	251	T	58652	0	0.00170497	0.00340994	99.9932
NC_045512.2	252	G	59094	0	0.00338444	99.9915	0.00507666
NC_045512.2	253	A	58407	99.9795	0.00342425	0.013697	0.00342425
NC_045512.2	254	C	59650	0	99.9933	0	0.00670578
NC_045512.2	255	C	60318	0.00165788	99.9884	0	0.00994728
NC_045512.2	256	G	61327	0.00815302	0	99.9446	0.00489181
NC_045512.2	257	A	60748	99.9819	0	0.0164614	0.00164614
NC_045512.2	258	A	59603	99.9799	0	0.0184554	0.00167777
NC_045512.2	259	A	59295	99.9814	0.00168648	0.00674593	0.0101189
NC_045512.2	260	G	60415	0.00331044	0.0115865	99.9851	0
NC_045512.2	261	G	61714	0	0	99.9951	0.00486113
NC_045512.2	262	T	63218	0	0.00632731	0.00316366	99.9905
NC_045512.2	263	A	63617	99.9937	0	0.00157191	0.00471572
NC_045512.2	264	A	63081	99.981	0.00475579	0.00634105	0.00792632
NC_045512.2	265	G	66101	0	0	99.997	0.00302567
NC_045512.2	266	A	65078	99.9969	0	0.00307324	0
NC_045512.2	267	T	65975	0.00303145	0	0.00151573	99.9955
NC_045512.2	268	G	65598	0.0106711	0.00304887	99.9649	0.00914662
NC_045512.2	269	G	68091	0.00587449	0.00734311	99.9853	0.00146862
NC_045512.2	270	A	69155	99.9798	0	0.0144603	0.00578411
NC_045512.2	271	G	70008	0.00285682	0.00285682	99.99	0.00428522
NC_045512.2	272	A	70973	99.9986	0	0.00140899	0
NC_045512.2	273	G	71618	0.0013963	0.00698149	99.9916	0
NC_045512.2	274	C	70843	0.00141157	99.9944	0	0.00423472
NC_045512.2	275	C	70643	0	99.9887	0.00141557	0.00424671
NC_045512.2	276	T	71237	0.00140376	0.00982635	0.00280753	99.986
NC_045512.2	277	T	71057	0.0070366	0.0154805	0.00140732	99.9761
NC_045512.2	278	G	72257	0	0	99.9986	0.00138395
NC_045512.2	279	T	71775	0	0.0125392	0.00139324	99.9861
NC_045512.2	280	C	71795	0.00278571	99.9819	0	0.0153214
NC_045512.2	281	C	71188	0	99.9817	0.00280946	0.015452
NC_045512.2	282	C	72067	0	99.9958	0.00416279	0
NC_045512.2	283	T	71413	0.0112024	0.0224049	0.00700153	99.958
NC_045512.2	284	G	71518	0.00699125	0.00139825	99.9874	0.00419475
NC_045512.2	285	G	71626	0	0.00418842	99.9791	0.00698071
NC_045512.2	286	T	72109	0.00138679	0.0110943	0.0166415	99.9709
NC_045512.2	287	T	72114	0.00693347	0.0152536	0.00277339	99.975
NC_045512.2	288	T	70017	0.00142822	0.00285645	0.00999757	99.9771
NC_045512.2	289	C	71444	0.0027994	99.9888	0.0013997	0.00699849
NC_045512.2	290	A	71758	99.9847	0.00278715	0.00975501	0.00278715
NC_045512.2	291	A	70030	99.9943	0	0.00285592	0.00285592
NC_045512.2	292	C	70299	0.00426749	99.9545	0.0014225	0.0398299
NC_045512.2	293	G	71223	0.00842424	0.00140404	99.986	0.00421212
NC_045512.2	294	A	72945	99.9918	0	0.0013709	0.00685448
NC_045512.2	295	G	72985	0.00822087	0	99.9644	0.00274029
NC_045512.2	296	A	72128	99.964	0.0124778	0.0138642	0.00970497
NC_045512.2	297	A	72429	99.9848	0	0.0110453	0.00414199
NC_045512.2	298	A	71883	99.968	0.00139115	0.0055646	0.00417345
NC_045512.2	299	A	70090	99.9786	0.00285347	0.00998716	0.00856042
NC_045512.2	300	C	71789	0.00417891	99.9805	0.00557188	0.0097508
NC_045512.2	301	A	61454	99.9593	0.0048817	0.027663	0.00813617
NC_045512.2	302	C	63349	0.0236784	99.9621	0.00315711	0.0110499
NC_045512.2	303	A	55035	99.9727	0.0109022	0.0072681	0.00908513
NC_045512.2	304	C	58096	0	99.9845	0.00172129	0.0137703
NC_045512.2	305	G	56228	0.0231202	0.00533542	99.9715	0
NC_045512.2	306	T	55449	0.0180346	0.178542	0.00360692	99.7998
NC_045512.2	307	C	55577	0.00899653	99.9802	0.00179931	0.00899653
NC_045512.2	308	C	55239	0.0144825	99.9747	0	0.0108619
NC_045512.2	309	A	54135	99.9945	0	0.00184723	0.00369447
NC_045512.2	310	A	51613	99.9864	0.0019375	0.00581249	0.00581249
NC_045512.2	311	C	54096	0.00369713	99.9834	0	0.01294
NC_045512.2	312	T	52288	0	0.0152999	0.00191248	99.9809
NC_045512.2	313	C	52402	0	99.9733	0.00190832	0.00572497
NC_045512.2	314	A	51712	99.8994	0	0.00580136	0.0154703
NC_045512.2	315	G	51789	0.00772365	0	99.9092	0.0115855
NC_045512.2	316	T	48720	0.00410509	0.00205255	0.00615764	99.9877
NC_045512.2	317	T	48564	0.00411828	0.00205914	0.00617742	99.9876
NC_045512.2	318	T	50777	0.0118164	0.0137858	0.00590819	99.9606
NC_045512.2	319	G	50604	0.0177852	0.00395226	99.9625	0.00395226
NC_045512.2	320	C	50100	0.00199601	99.976	0.00399202	0.0179641
NC_045512.2	321	C	49991	0	99.974	0	0.0180032
NC_045512.2	322	T	49906	0.00400753	0.0120226	0	99.984
NC_045512.2	323	G	50112	0.00399106	0	99.9262	0.00399106
NC_045512.2	324	T	47510	0	0.00631446	0.0105241	99.9832
NC_045512.2	325	T	48368	0.00413497	0.00413497	0.00206748	99.3074
NC_045512.2	326	T	48934	0.00204357	0.00613071	0	99.9918
NC_045512.2	327	T	50181	0.00398557	0.00199279	0.00597836	99.9841
NC_045512.2	328	A	49699	99.9899	0	0.00201211	0.00804845
NC_045512.2	329	C	49948	0	99.97	0	0.0300312
NC_045512.2	330	A	49993	99.97	0	0.0200028	0.0100014
NC_045512.2	331	G	50220	0.0139387	0.00597372	99.9761	0.00398248
NC_045512.2	332	G	50489	0.00792252	0.00396126	99.9723	0.0118838
NC_045512.2	333	T	48093	0.00415861	0.00415861	0.0103965	99.9813
NC_045512.2	334	T	51818	0.00771933	0.0135088	0	99.9788
NC_045512.2	335	C	51767	0.00386347	99.9459	0.00386347	0.0463616
NC_045512.2	336	G	50988	0.00392249	0.00196125	99.9941	0
NC_045512.2	337	C	53325	0.00562588	99.9794	0.00187529	0.0131271
NC_045512.2	338	G	54653	0.00365945	0	99.9927	0.00365945
NC_045512.2	339	A	52776	99.9848	0.0037896	0.0113688	0
NC_045512.2	340	C	54780	0.00365097	99.9836	0.00182548	0.0109529
NC_045512.2	341	G	54421	0.00183753	0.0073501	99.989	0.00183753
NC_045512.2	342	T	54125	0	0.012933	0.00554273	99.9815
NC_045512.2	343	G	54276	0	0.00921217	99.9908	0
NC_045512.2	344	C	53697	0.0018623	99.9888	0	0.00931151
NC_045512.2	345	T	53173	0.00376131	0.0169259	0.0112839	99.9661
NC_045512.2	346	C	54130	0.0147792	99.9594	0.0018474	0.0240163
NC_045512.2	347	G	53617	0.00186508	0.00186508	99.9963	0
NC_045512.2	348	T	52555	0.00190277	0.0837218	0.00380554	99.9106
NC_045512.2	349	A	52086	99.9808	0	0.0153592	0.0038398
NC_045512.2	350	C	52468	0.00381185	99.9828	0	0.0133415
NC_045512.2	351	G	51028	0.107784	0.00783883	99.8765	0.00783883
NC_045512.2	352	T	46947	0.0255607	1.09059	0.0468614	98.837
NC_045512.2	353	G	51177	0.001954	0.011724	99.9746	0.011724
NC_045512.2	354	G	48808	0.00409769	0.0163908	99.9283	0.0512211
NC_045512.2	355	C	45147	0.00221499	99.9601	0.00221499	0.0199349
NC_045512.2	356	T	40684	0.00245797	0.0122898	0.00245797	99.9828
NC_045512.2	357	T	41397	0.00483127	0.0289876	0.00241563	99.9638
NC_045512.2	358	T	44419	0.00675387	0.0630361	0.0247642	99.9054
NC_045512.2	359	G	47008	0.021273	0	99.9766	0.0021273
NC_045512.2	360	G	46917	0.00852569	0	99.9915	0
NC_045512.2	361	A	47017	99.9766	0.00425378	0.00425378	0.0148882
NC_045512.2	362	G	45930	0.00217723	0.019595	99.9652	0.0130634
NC_045512.2	363	A	45704	99.9847	0.00218799	0.00875197	0.00437598
NC_045512.2	364	C	46296	0.00432003	99.9546	0.00216001	0.0388802
NC_045512.2	365	T	46135	0.00216755	0.019508	0	99.9783
NC_045512.2	366	C	45783	0.00436843	99.9913	0	0.00436843
NC_045512.2	367	C	45231	0.00663262	99.9889	0.00442175	0
NC_045512.2	368	G	46809	0.00427268	0	99.9936	0.00213634
NC_045512.2	369	T	42123	0.004748	0.009496	0.004748	99.981
NC_045512.2	370	G	46798	0	0	99.9915	0.00854737
NC_045512.2	371	G	47082	0.00424791	0.00637186	99.9809	0.00849582
NC_045512.2	372	A	47088	99.9681	0.00212368	0.0212368	0.00424737
NC_045512.2	373	G	47468	0.00842673	0	99.9853	0.00632005
NC_045512.2	374	G	47650	0	0.00419727	99.9811	0.0104932
NC_045512.2	375	A	47522	99.9895	0	0.00841715	0.00210429
NC_045512.2	376	G	46428	0.00215387	0.0107694	99.9871	0
NC_045512.2	377	G	47354	0	0	99.9937	0.00633526
NC_045512.2	378	T	46989	0.00425632	0.0127689	0	99.983
NC_045512.2	379	C	45450	0.00440044	99.989	0	0.00440044
NC_045512.2	380	T	47180	0.0148368	0.0105977	0.00211954	99.9724
NC_045512.2	381	T	47836	0.00418095	0.0104524	0.00209048	99.9833
NC_045512.2	382	A	48637	99.9815	0	0	0.0185044
NC_045512.2	383	T	48377	0.0186039	0.0124026	0.00620129	99.9607
NC_045512.2	384	C	49106	0.0183277	99.9593	0.00203641	0.00814564
NC_045512.2	385	A	48937	99.9837	0	0.00408689	0.0122607
NC_045512.2	386	G	49437	0.00202278	0.00202278	99.996	0
NC_045512.2	387	A	47976	99.9792	0	0.0083375	0
NC_045512.2	388	G	48643	0.0123348	0	99.9856	0.00205579
NC_045512.2	389	G	48246	0.00414542	0.00414542	99.9896	0.00207271
NC_045512.2	390	C	49304	0.00202823	99.9777	0.00202823	0.0182541
NC_045512.2	391	A	49107	99.9898	0.00407274	0	0.00610911
NC_045512.2	392	C	49451	0.0020222	99.9616	0.00808882	0.0283109
NC_045512.2	393	G	50007	0.00599916	0	99.994	0
NC_045512.2	394	T	48711	0.00615877	0.0102646	0	99.9836
NC_045512.2	395	C	50700	0.00788955	99.9408	0.00197239	0.0433925
NC_045512.2	396	A	50914	99.9823	0.00392819	0.00392819	0.00982048
NC_045512.2	397	A	51028	99.9922	0	0.00391942	0.00391942
NC_045512.2	398	C	51691	0.00580372	99.971	0.00386915	0.0193457
NC_045512.2	399	A	51376	100	0	0	0
NC_045512.2	400	T	48543	0.00412006	0.00618009	0.00206003	99.9876
NC_045512.2	401	C	52999	0.00377366	99.9792	0	0.0169815
NC_045512.2	402	T	51642	0.00387282	0.0174277	0	99.9787
NC_045512.2	403	T	52620	0.00760167	0.00380084	0.00950209	99.9696
NC_045512.2	404	A	52823	99.9943	0.00189311	0.00189311	0.00189311
NC_045512.2	405	A	50249	99.9821	0.00597027	0.00796036	0.00398018
NC_045512.2	406	A	49620	99.9919	0	0.00604595	0.00201532
NC_045512.2	407	G	53764	0.0130199	0.00371996	99.974	0.0092999
NC_045512.2	408	A	46685	99.9679	0.0171361	0.00642605	0.00856806
NC_045512.2	409	T	53134	0.00752814	0.252193	0.0263485	99.7139
NC_045512.2	410	G	54811	0.00912226	0.00182445	99.9872	0.00182445
NC_045512.2	411	G	53381	0.0149866	0.00187333	99.9775	0.00561998
NC_045512.2	412	C	54568	0.00916288	99.9817	0.00366515	0.00366515
NC_045512.2	413	A	51344	99.9766	0.00389529	0.00973824	0.00973824
NC_045512.2	414	C	52273	0.00956517	99.9809	0.00382607	0.0057391
NC_045512.2	415	T	51211	0.00195271	0.00390541	0.00585812	99.9863
NC_045512.2	416	T	52083	0	0.0422403	0.00192001	99.9558
NC_045512.2	417	G	53475	0.0224404	0.00187003	99.9757	0
NC_045512.2	418	T	51381	0.00778498	0.107043	0.0116775	99.8735
NC_045512.2	419	G	52403	0.00954144	0	99.9866	0.00381658
NC_045512.2	420	G	51044	0.00587728	0.00195909	99.9902	0.00195909
NC_045512.2	421	C	49207	0	99.9858	0.00203223	0.0121934
NC_045512.2	422	T	46162	0	0.00216628	0.00433257	99.8744
NC_045512.2	423	T	46340	0.0151057	0.0107898	0.00647389	99.9676
NC_045512.2	424	A	49737	99.992	0.00201058	0.00402115	0.00201058
NC_045512.2	425	G	49335	0	0.00608088	99.9919	0.00202696
NC_045512.2	426	T	49789	0.0301271	0.0140593	0.00200848	99.9538
NC_045512.2	427	A	50654	99.9783	0.00394836	0.00789671	0
NC_045512.2	428	G	48362	0	0.0227451	99.9607	0.00620322
NC_045512.2	429	A	49189	99.9858	0.00203297	0.00406595	0.0081319
NC_045512.2	430	A	48872	99.9714	0	0.0245539	0.00409232
NC_045512.2	431	G	49945	0.0020022	0.0040044	99.982	0.00800881
NC_045512.2	432	T	49634	0.00604424	0.0181327	0.0040295	99.9718
NC_045512.2	433	T	50954	0.00392511	0.00981277	0.00588766	99.9804
NC_045512.2	434	G	52410	0.0248044	0.00190803	99.8626	0.00190803
NC_045512.2	435	A	51567	99.9748	0.00193922	0.0155138	0.00581767
NC_045512.2	436	A	51734	99.9768	0.00386593	0.0173967	0.00193296
NC_045512.2	437	A	50674	99.9704	0.0138138	0.00789359	0.00789359
NC_045512.2	438	A	50557	99.9941	0	0.0059339	0
NC_045512.2	439	A	46306	99.9223	0	0.0410314	0
NC_045512.2	440	G	52779	0.00757877	0.00189469	99.9867	0.00189469
NC_045512.2	441	G	52558	0.0304426	0.00190266	99.9619	0.00190266
NC_045512.2	442	C	52699	0	99.9848	0.00379514	0.0113854
NC_045512.2	443	G	53037	0.00188548	0	99.4853	0
NC_045512.2	444	T	46442	0.00430645	0.00430645	0.00645967	99.9849
NC_045512.2	445	T	48414	0.00619655	0.00619655	0	99.9876
NC_045512.2	446	T	48733	0.01026	0.00615599	0.01026	99.9733
NC_045512.2	447	T	51107	0.0136968	0.00587004	0	99.9511
NC_045512.2	448	G	51053	0.00195875	0.00587625	99.9882	0.0039175
NC_045512.2	449	C	50591	0.00790654	99.9822	0.00395327	0.00592991
NC_045512.2	450	C	51279	0.00195012	99.9922	0	0.00585035
NC_045512.2	451	T	51240	0.0058548	0.0058548	0.0019516	99.9863
NC_045512.2	452	C	51781	0	99.9826	0	0.0173809
NC_045512.2	453	A	51239	99.9922	0	0.00780655	0
NC_045512.2	454	A	50829	99.998	0.00196738	0	0
NC_045512.2	455	C	51923	0.00385186	99.9865	0.00192593	0.00770372
NC_045512.2	456	T	52244	0.00765638	0.00574229	0.0019141	99.9847
NC_045512.2	457	T	51355	0.00584169	0.00389446	0	99.9903
NC_045512.2	458	G	52349	0.0229231	0.00191026	99.9713	0.00382051
NC_045512.2	459	A	52002	99.9923	0	0.00769201	0
NC_045512.2	460	A	52833	99.9773	0.00189276	0.0151421	0.00567827
NC_045512.2	461	C	52361	0	99.9694	0	0.0305571
NC_045512.2	462	A	52749	99.9924	0.00189577	0.00568731	0
NC_045512.2	463	G	52287	0.00573756	0.00382504	99.9866	0
NC_045512.2	464	C	52170	0.00766724	99.9847	0	0.00766724
NC_045512.2	465	C	51889	0.0154175	99.9672	0.00385438	0.0134903
NC_045512.2	466	C	52213	0.00383046	99.9885	0	0.00766093
NC_045512.2	467	T	52647	0	0.00949722	0.00189944	99.9886
NC_045512.2	468	A	51463	99.9883	0.00582943	0.00194314	0.00388629
NC_045512.2	469	T	52666	0.00759503	0.00569627	0.00379752	99.9791
NC_045512.2	470	G	52899	0.00189039	0.00189039	99.9962	0
NC_045512.2	471	T	52850	0.0037843	0.0037843	0	99.983
NC_045512.2	472	G	53733	0.00186105	0	99.9944	0.00372211
NC_045512.2	473	T	51503	0.00776654	0.0058249	0	99.9786
NC_045512.2	474	T	53313	0.00187572	0.0243843	0.00375143	99.97
NC_045512.2	475	C	52802	0.00189387	99.9811	0.00378774	0.0132571
NC_045512.2	476	A	52855	99.9678	0	0.00945984	0.0227036
NC_045512.2	477	T	52159	0.00383443	0.00766886	0	99.9847
NC_045512.2	478	C	53635	0.00372891	99.9888	0.00372891	0.00372891
NC_045512.2	479	A	53915	99.9963	0	0.00185477	0.00185477
NC_045512.2	480	A	53960	100	0	0	0
NC_045512.2	481	A	50896	99.9902	0	0.00196479	0.00589437
NC_045512.2	482	C	53519	0	99.9851	0	0.0130795
NC_045512.2	483	G	52275	0.00573888	0.00573888	99.9828	0.00573888
NC_045512.2	484	T	49912	0.0080141	0.0140247	0.00400705	99.974
NC_045512.2	485	T	52193	0.00383193	0.0728067	0.00766386	99.9157
NC_045512.2	486	C	53109	0.00376584	99.9812	0	0.0150634
NC_045512.2	487	G	50911	0.00196421	0.00392842	99.9882	0.00589264
NC_045512.2	488	G	50898	0.00982357	0	99.9862	0.00392943
NC_045512.2	489	A	50482	99.996	0.00396181	0	0
NC_045512.2	490	T	50188	0.00398502	0.00597752	0	99.99
NC_045512.2	491	G	50822	0.00196765	0.00787061	99.9882	0.00196765
NC_045512.2	492	C	51550	0.00775946	99.9922	0	0
NC_045512.2	493	T	52144	0.00191777	0.0441086	0	99.954
NC_045512.2	494	C	53231	0.00751442	99.9775	0	0.0131502
NC_045512.2	495	G	52900	0.699433	0	99.2798	0.020794
NC_045512.2	496	A	53328	99.9775	0.00937594	0.00937594	0.00375038
NC_045512.2	497	A	53454	99.9963	0	0.00374153	0
NC_045512.2	498	C	54326	0.00368148	99.9374	0.00552222	0.0533814
NC_045512.2	499	T	54110	0	0.0332656	0.00184809	99.9649
NC_045512.2	500	G	53844	0.00742887	0.00742887	99.9851	0
NC_045512.2	501	C	54230	0	99.9779	0.001844	0.020284
NC_045512.2	502	A	53609	99.9813	0	0.0111922	0.00746143
NC_045512.2	503	C	53269	0	99.9775	0.0131409	0.00938632
NC_045512.2	504	C	55587	0	99.9262	0	0.00899491
NC_045512.2	505	T	55666	0.0179643	0.0305393	0	99.9515
NC_045512.2	506	C	56524	0.00176916	99.8089	0	0.044229
NC_045512.2	507	A	50676	98.4332	0.00394664	0.00394664	0
NC_045512.2	508	T	48588	0.00205812	0.00411624	0.0123487	99.7654
NC_045512.2	509	G	56978	0	0.00175506	95.5825	0
NC_045512.2	510	G	52733	0	0.00948173	99.9735	0.0151708
NC_045512.2	511	T	53069	0.00188434	0.011306	0.0094217	99.9774
NC_045512.2	512	C	52515	0.00571265	99.5487	0.00380844	0.0133295
NC_045512.2	513	A	53228	94.9594	0.00187871	0.00939355	0.0300594
NC_045512.2	514	T	46242	0.00216254	0.00865014	0.0346006	97.6255
NC_045512.2	515	G	53786	0	0.00371844	93.8627	0.00371844
NC_045512.2	516	T	42853	0.592724	0.00700068	0.277694	99.0829
NC_045512.2	517	T	47724	0.00628615	0.0460984	0.536418	90.1559
NC_045512.2	518	A	39636	98.3954	0.905742	0.063074	0.00504592
NC_045512.2	519	T	47000	0.157447	0.0106383	0.0255319	99.7936
NC_045512.2	520	G	48027	0.0145751	0.00208216	98.8465	0.220709
NC_045512.2	521	G	53203	0.0206755	0.00751837	99.938	0.0338327
NC_045512.2	522	T	52065	0.0115241	0.0192068	0.00576203	99.9635
NC_045512.2	523	T	57230	0.0821248	0.031452	0.150271	99.7292
NC_045512.2	524	G	59580	0.0184626	0.00503525	99.9631	0.0134273
NC_045512.2	525	A	59270	99.9831	0.00337439	0.00674878	0.00674878
NC_045512.2	526	G	59350	0	0.0101095	99.9865	0.00336984
NC_045512.2	527	C	59372	0.00673718	99.9865	0	0.00673718
NC_045512.2	528	T	59272	0	0.00337427	0.00337427	99.9933
NC_045512.2	529	G	59100	0.0118443	0.00169205	99.978	0.00846024
NC_045512.2	530	G	59625	0.00838574	0.0033543	99.9866	0.00167715
NC_045512.2	531	T	57878	0.00172777	0.0276444	0	99.9706
NC_045512.2	532	A	57673	99.9844	0.00346783	0.00346783	0.00866957
NC_045512.2	533	G	59709	0.00669916	0.0217723	99.9648	0.00669916
NC_045512.2	534	C	61203	0.00490172	99.9886	0.00163391	0.00490172
NC_045512.2	535	A	61074	99.9869	0.00163736	0.00327472	0.00818679
NC_045512.2	536	G	61552	0	0.00812321	99.9691	0.022745
NC_045512.2	537	A	60269	99.9784	0.00331846	0.00663691	0.0116146
NC_045512.2	538	A	58969	99.9729	0.0220455	0	0.00508742
NC_045512.2	539	C	62578	0.00159801	99.9952	0.00319601	0
NC_045512.2	540	T	62766	0.00159322	0.0223051	0	99.9761
NC_045512.2	541	C	62549	0.00319749	99.984	0	0.01279
NC_045512.2	542	G	62237	0	0	99.9888	0.00964057
NC_045512.2	543	A	61897	99.9919	0	0.00161559	0.00646235
NC_045512.2	544	A	60781	99.9786	0	0.013162	0.00822625
NC_045512.2	545	G	61337	0.00815169	0	99.9918	0
NC_045512.2	546	G	60578	0.0379676	0.00165076	99.9587	0.00165076
NC_045512.2	547	C	61422	0.00325616	99.9821	0.00651232	0.00814041
NC_045512.2	548	A	60984	99.9918	0	0.00327955	0.00491932
NC_045512.2	549	T	56767	0.00176159	0.00880793	0.00176159	99.9877
NC_045512.2	550	T	61169	0.00326963	0.0114437	0.00163482	99.9837
NC_045512.2	551	C	61006	0	99.9902	0	0.0098351
NC_045512.2	552	A	59884	99.985	0	0.0133592	0.0016699
NC_045512.2	553	G	60676	0.00824049	0.00659239	99.9769	0.00824049
NC_045512.2	554	T	58552	0.00341577	0.0375734	0	99.9556
NC_045512.2	555	A	57298	99.993	0.00349052	0.00349052	0
NC_045512.2	556	C	58454	0.00171075	99.9829	0.00342149	0.0102645
NC_045512.2	557	G	55493	0.00540609	0	99.9928	0.00180203
NC_045512.2	558	G	56638	0.0035312	0.0035312	99.9929	0
NC_045512.2	559	T	55694	0.00359105	0.0879808	0.00179553	99.9066
NC_045512.2	560	C	55435	0.00541174	99.9784	0	0.0162352
NC_045512.2	561	G	55293	0.00723419	0.00361709	99.9819	0.00723419
NC_045512.2	562	T	53615	0.00186515	0.037303	0.00186515	99.959
NC_045512.2	563	A	54233	99.9816	0.00921948	0.00553169	0.00368779
NC_045512.2	564	G	54501	0.00733931	0.00183483	99.989	0.00183483
NC_045512.2	565	T	53530	0.00747245	0.104614	0.00186811	99.8823
NC_045512.2	566	G	53689	0.0167632	0	99.9832	0
NC_045512.2	567	G	53961	0.0277979	0	99.9685	0.00370638
NC_045512.2	568	T	52858	0.013243	0.115404	0.00756744	99.8638
NC_045512.2	569	G	54707	0.0091396	0.00365584	99.9872	0
NC_045512.2	570	A	54795	99.9672	0.00364997	0.00547495	0.0237248
NC_045512.2	571	G	54655	0.00182966	0	99.9854	0
NC_045512.2	572	A	54100	99.976	0.00369686	0.0147874	0.00554529
NC_045512.2	573	C	54541	0.00916742	99.9743	0.00550045	0.0110009
NC_045512.2	574	A	53555	99.9888	0.00186724	0.00186724	0.00746896
NC_045512.2	575	C	55103	0.00544435	99.98	0.00181478	0.00725913
NC_045512.2	576	T	54017	0.00185127	0.00555381	0	99.9926
NC_045512.2	577	T	54438	0.00551086	0.0128587	0.0036739	99.978
NC_045512.2	578	G	54764	0.00365203	0	99.9872	0.00730407
NC_045512.2	579	G	54799	0.00182485	0.0145988	99.9763	0
NC_045512.2	580	T	54571	0	0.00183248	0.0109949	99.9872
NC_045512.2	581	G	54693	0	0.0146271	99.9817	0.00365678
NC_045512.2	582	T	54645	0.00365999	0.0182999	0	99.978
NC_045512.2	583	C	54006	0.00370329	99.9889	0	0.00740658
NC_045512.2	584	C	52417	0.00572333	99.9828	0.00572333	0.00572333
NC_045512.2	585	T	52563	0.00190248	0.0114149	0.00190248	99.9734
NC_045512.2	586	T	53072	0.00188423	0.0056527	0.00188423	99.9341
NC_045512.2	587	G	53344	0.00562388	0.00187463	99.9925	0
NC_045512.2	588	T	53073	0.00376839	0.0207262	0.0018842	99.9567
NC_045512.2	589	C	53284	0.00563021	99.985	0	0.00938368
NC_045512.2	590	C	51200	0.0117188	99.9688	0.0117188	0.0078125
NC_045512.2	591	C	52797	0.0132583	99.9754	0.00189405	0.00947024
NC_045512.2	592	T	52308	0.0114705	0.00764701	0	99.9809
NC_045512.2	593	C	53028	0.0018858	99.917	0	0.0810892
NC_045512.2	594	A	52224	99.977	0.00765931	0.0134038	0.00191483
NC_045512.2	595	T	49921	0.00400633	0.00801266	0.00200317	99.982
NC_045512.2	596	G	62303	0.00321012	0.00963035	99.9807	0.00642024
NC_045512.2	597	T	62231	0.00482075	0.0241037	0.00160692	99.9695
NC_045512.2	598	G	65376	0.00917768	0	99.9847	0.00611845
NC_045512.2	599	G	66813	0.00299343	0.00149671	99.9925	0.00299343
NC_045512.2	600	G	68113	0.00880889	0.00880889	99.975	0.00734074
NC_045512.2	601	C	66367	0.0105474	99.9759	0.00602709	0.00753386
NC_045512.2	602	G	69958	0.00857657	0.00571772	99.9843	0.00142943
NC_045512.2	603	A	70778	99.9534	0.00141287	0.0353217	0.00989008
NC_045512.2	604	A	68872	99.9768	0.00145197	0.0203276	0.00145197
NC_045512.2	605	A	68869	99.9869	0.00290406	0.00580813	0.0043561
NC_045512.2	606	T	65688	0	0.0213129	0.0030447	99.9726
NC_045512.2	607	A	69973	99.9586	0	0.0285825	0.0128621
NC_045512.2	608	C	70210	0.0042729	99.9729	0.0113944	0.0113944
NC_045512.2	609	C	70865	0	99.9972	0	0.00282227
NC_045512.2	610	A	71474	99.9832	0.00279822	0.00419733	0.00979377
NC_045512.2	611	G	73510	0.00136036	0.00272072	99.9932	0.00272072
NC_045512.2	612	T	71367	0.00140121	0.00700604	0.00140121	99.9902
NC_045512.2	613	G	74074	0.00540001	0.00135	99.9878	0.00540001
NC_045512.2	614	G	73861	0.00135389	0.0176006	99.9526	0.0284318
NC_045512.2	615	C	74474	0.005371	99.9785	0.0026855	0.0134275
NC_045512.2	616	T	73905	0.00135309	0.0162371	0.00270618	99.9797
NC_045512.2	617	T	73608	0.0027171	0.00407564	0	99.9932
NC_045512.2	618	A	75093	99.992	0	0.00266336	0.00532673
NC_045512.2	619	C	74393	0.00134421	99.9892	0.00134421	0.00806527
NC_045512.2	620	C	74564	0.00938791	99.9852	0.00134113	0.00402339
NC_045512.2	621	G	73743	0.00271212	0.00949243	99.9824	0.00542424
NC_045512.2	622	C	74870	0.00133565	99.9853	0.0026713	0.00934954
NC_045512.2	623	A	74257	99.9852	0	0.00942672	0.0053867
NC_045512.2	624	A	74437	99.9839	0.00268684	0.00537367	0.00806051
NC_045512.2	625	G	74074	0.00675001	0.00135	99.9892	0.0027
NC_045512.2	626	G	75052	0	0.00399723	99.9787	0.00532964
NC_045512.2	627	T	75829	0.00527503	0.0105501	0.00395627	99.9802
NC_045512.2	628	T	74683	0.00401698	0.00535597	0	99.9906
NC_045512.2	629	C	73518	0.00272042	99.9823	0.00136021	0.00816127
NC_045512.2	630	T	75360	0	0.00398089	0.00132696	99.9947
NC_045512.2	631	T	74256	0.00134669	0.0121202	0	99.9865
NC_045512.2	632	C	73589	0.0013589	99.9783	0.00543559	0.0108712
NC_045512.2	633	T	73484	0	0.00816504	0.00136084	99.9905
NC_045512.2	634	T	75657	0.00264351	0.00660877	0	99.9907
NC_045512.2	635	C	73962	0.00811227	99.9824	0	0.00946432
NC_045512.2	636	G	74849	0.00133602	0.0106882	99.9813	0.00668012
NC_045512.2	637	T	73568	0.00135929	0.00135929	0	99.9959
NC_045512.2	638	A	74170	99.9919	0.00134825	0	0.00674127
NC_045512.2	639	A	74101	99.9892	0.00269902	0	0.00809706
NC_045512.2	640	G	74934	0.00266902	0.00934155	99.984	0.00400352
NC_045512.2	641	A	72524	99.9917	0	0.00689427	0.00137885
NC_045512.2	642	A	72336	99.9931	0.00138244	0.00414731	0.00138244
NC_045512.2	643	C	73255	0.00409528	99.9823	0.00136509	0.0122859
NC_045512.2	644	G	70230	0.00142389	0.00142389	99.9929	0.00427168
NC_045512.2	645	G	71886	0.00278218	0.00556437	99.9764	0.00695546
NC_045512.2	646	T	71456	0.00139946	0.0125952	0.00839678	99.9706
NC_045512.2	647	A	70951	99.976	0.00563769	0.00140942	0.0169131
NC_045512.2	648	A	69282	99.9928	0	0.00433013	0.00288675
NC_045512.2	649	T	70398	0.00284099	0.00426148	0.00284099	99.983
NC_045512.2	650	A	68905	99.9956	0.00145127	0	0.00290255
NC_045512.2	651	A	63940	99.9937	0.00312793	0.00156397	0.00156397
NC_045512.2	652	A	65074	99.9401	0.00461014	0.0476381	0.00768356
NC_045512.2	653	G	66653	0.83117	0	99.1523	0.0165034
NC_045512.2	654	G	66826	0.0418999	0.0194535	99.9357	0.00299285
NC_045512.2	655	A	65608	99.9771	0.00609682	0.0137178	0.00304841
NC_045512.2	656	G	66469	0	0.00451338	99.9895	0.00601784
NC_045512.2	657	C	66399	0.00451814	99.9744	0.00150605	0.0180726
NC_045512.2	658	T	64342	0.00777097	0.158528	0.0155419	99.8166
NC_045512.2	659	G	66628	0.0285165	0.00150087	99.9595	0.0105061
NC_045512.2	660	G	66296	0.0150839	0.00150839	99.9834	0
NC_045512.2	661	T	64386	0.00776566	0.385177	0.0543596	99.5527
NC_045512.2	662	G	65495	0.0305367	0.0045805	99.9649	0
NC_045512.2	663	G	65359	0.0122401	0.00153001	99.9816	0.00459003
NC_045512.2	664	C	64267	0.00466803	99.7495	0	0.245849
NC_045512.2	665	C	64284	0	99.9876	0.00311119	0.00933358
NC_045512.2	666	A	61566	99.9821	0.00324855	0.00162427	0.00487282
NC_045512.2	667	T	61185	0.00326878	0.0147095	0.00163439	99.9804
NC_045512.2	668	A	63731	99.9749	0.0015691	0.00627638	0.00313819
NC_045512.2	669	G	64234	0.00155681	0.00622723	99.9829	0.00155681
NC_045512.2	670	T	62248	0.00642591	0.00803239	0.00160648	99.9839
NC_045512.2	671	T	64322	0.00155468	0.0373123	0.00466403	99.9471
NC_045512.2	672	A	63749	99.9937	0.00470596	0	0.00156865
NC_045512.2	673	C	64412	0.00310501	99.9783	0	0.0186301
NC_045512.2	674	G	63879	0.0234819	0.00469638	99.964	0.0078273
NC_045512.2	675	G	64548	0.201401	0.00774617	99.7769	0.0139431
NC_045512.2	676	C	65278	0.00765955	99.9862	0	0.00612764
NC_045512.2	677	G	65262	0.0183874	0.00459686	99.974	0.00306457
NC_045512.2	678	C	65224	0.00459953	99.9847	0.00459953	0.00613271
NC_045512.2	679	C	64431	0	99.986	0.00155205	0.0124164
NC_045512.2	680	G	65019	0.0153801	0.00461404	99.9416	0.0107661
NC_045512.2	681	A	64417	99.9876	0	0.00465716	0
NC_045512.2	682	T	65651	0.00304641	0.00913924	0.00152321	99.9832
NC_045512.2	683	C	65070	0.00307361	99.708	0	0.0215153
NC_045512.2	684	T	64989	0	0.0138485	0	99.9738
NC_045512.2	685	A	65209	98.5339	0.00306706	0.0107347	0.00460059
NC_045512.2	686	A	62044	99.9516	0	0.0177294	0.0306234
NC_045512.2	687	A	64279	99.9813	0.00777859	0.00311144	0.00622287
NC_045512.2	688	G	63334	0.00789465	0.0410522	99.9432	0.00631572
NC_045512.2	689	T	64056	0.0312227	0.00312227	0.0093668	99.9563
NC_045512.2	690	C	64909	0.0354342	99.9507	0.00154062	0.0123249
NC_045512.2	691	A	63533	99.8993	0	0.0330537	0.00944391
NC_045512.2	692	T	59295	0.0134919	0.00843241	0.00505945	99.973
NC_045512.2	693	T	62610	0.0399297	0.0175691	0.00638876	99.9249
NC_045512.2	694	T	66487	0.028577	0.00601621	0.00150405	99.9639
NC_045512.2	695	G	66184	0.0468391	0.00151094	99.9381	0.0135985
NC_045512.2	696	A	66277	99.9623	0.0301764	0	0.0075441
NC_045512.2	697	C	65732	0.00304266	99.9696	0	0.0212986
NC_045512.2	698	T	65619	0.00457185	0.00761974	0	99.9878
NC_045512.2	699	T	65261	0.00766154	0.00153231	0.00459693	99.9862
NC_045512.2	700	A	66203	99.9894	0.00151051	0.00604202	0.00302101
NC_045512.2	701	G	65720	0.00760803	0	99.9833	0.00912964
NC_045512.2	702	G	66178	0.00453323	0.00453323	99.9788	0.0060443
NC_045512.2	703	C	66814	0.00449008	99.9761	0.00149669	0.0164636
NC_045512.2	704	G	67906	0.0147262	0.00441787	99.9794	0.00147262
NC_045512.2	705	A	67741	99.9823	0.00885727	0.00295242	0.00590484
NC_045512.2	706	C	68450	0.00438276	99.6947	0.00292184	0.298028
NC_045512.2	707	G	68612	0.0102023	0	99.9883	0.00145747
NC_045512.2	708	A	68516	99.9883	0	0.00729757	0.00437854
NC_045512.2	709	G	68641	0.00437057	0	99.9913	0.00437057
NC_045512.2	710	C	69561	0.00431276	99.9914	0	0.00287517
NC_045512.2	711	T	69530	0	0.00575291	0.00143823	99.9928
NC_045512.2	712	T	71476	0.00839443	0.00419721	0.00559628	99.979
NC_045512.2	713	G	71919	0.00695227	0	99.9875	0.00556181
NC_045512.2	714	G	71118	0.012655	0.00421834	99.9775	0.00562446
NC_045512.2	715	C	72194	0.00277031	99.9806	0.00138516	0.0152367
NC_045512.2	716	A	70519	99.9943	0	0	0.00567223
NC_045512.2	717	C	72075	0	99.9972	0	0.00277489
NC_045512.2	718	T	73406	0.00953601	0.00408686	0	99.9864
NC_045512.2	719	G	71996	0.00277793	0.00277793	99.9889	0.00555586
NC_045512.2	720	A	71908	99.9972	0	0.00139067	0.00139067
NC_045512.2	721	T	71460	0.00279877	0.0125945	0.00279877	99.9818
NC_045512.2	722	C	70223	0.00142403	99.9843	0.00284807	0.0113923
NC_045512.2	723	C	70147	0.00712789	99.9672	0.00427673	0.0213837
NC_045512.2	724	T	68912	0.00145113	0.0101579	0.0058045	99.9826
NC_045512.2	725	T	68717	0	0.00291049	0.00727622	99.9898
NC_045512.2	726	A	70915	99.9958	0.00141014	0.00141014	0.00141014
NC_045512.2	727	T	70842	0.00846955	0.00705796	0.00141159	99.9831
NC_045512.2	728	G	71914	0	0.0083433	99.9819	0
NC_045512.2	729	A	71785	99.9819	0.00696524	0.00417915	0.00696524
NC_045512.2	730	A	72368	99.9862	0.00276365	0.00690913	0.00276365
NC_045512.2	731	G	71646	0	0.0027915	99.9888	0.00837451
NC_045512.2	732	A	73557	99.9701	0.00543796	0.00271898	0.00271898
NC_045512.2	733	T	74052	0.0108032	0.0013504	0	99.9878
NC_045512.2	734	T	74444	0.0147762	0.00537317	0.00134329	99.9785
NC_045512.2	735	T	74778	0.0387815	0.0200594	0.0106983	99.9305
NC_045512.2	736	T	74480	0.0349087	0.0134264	0.00268528	99.945
NC_045512.2	737	C	74370	0.0161355	99.9287	0.0228587	0.0282372
NC_045512.2	738	A	74233	99.9488	0.0161653	0.0148182	0.0202066
NC_045512.2	739	A	74615	99.9759	0.00134021	0.0160826	0.00670107
NC_045512.2	740	G	74489	0.0174522	0.0134248	99.9356	0.0107398
NC_045512.2	741	A	73872	99.958	0	0.0257202	0.0162443
NC_045512.2	742	A	73378	99.9482	0.0231677	0.0163537	0.0122653
NC_045512.2	743	A	74486	99.9839	0.0040276	0	0.0120828
NC_045512.2	744	A	72029	99.932	0.0472032	0.00555332	0.0152716
NC_045512.2	745	C	73324	0.00681905	98.8148	0	1.17833
NC_045512.2	746	T	65738	0.0228179	0.348353	0.00152119	99.6243
NC_045512.2	747	G	65012	0.0107672	0.0123054	99.9646	0.0123054
NC_045512.2	748	G	61985	0.0145196	0.0306526	99.9258	0.0241994
NC_045512.2	749	A	60421	99.9603	0.0231708	0.0132404	0.00331011
NC_045512.2	750	A	55968	99.9768	0	0.00536021	0.0178674
NC_045512.2	751	C	57881	0.0293706	99.9516	0.00518305	0.0138215
NC_045512.2	752	A	57957	99.9724	0.0172542	0	0.0103525
NC_045512.2	753	C	58241	0.001717	99.9845	0.001717	0.012019
NC_045512.2	754	T	58457	0.00171066	0.0136853	0	99.9812
NC_045512.2	755	A	57583	99.9687	0.0104197	0.013893	0.00694649
NC_045512.2	756	A	56249	99.8596	0.00711124	0.0337784	0.0995573
NC_045512.2	757	A	54961	99.96	0.0109168	0.0272921	0.00181947
NC_045512.2	758	C	58553	0.011955	99.9658	0.011955	0.0102471
NC_045512.2	759	A	54787	99.9653	0.0182525	0	0.0164273
NC_045512.2	760	T	54887	0.0127535	0.0583016	0.0109316	99.918
NC_045512.2	761	A	53631	99.9683	0.0130522	0.0186459	0
NC_045512.2	762	G	54469	0.0110154	0.0110154	99.9743	0.00367181
NC_045512.2	763	C	55678	0.0107762	99.9838	0	0.00179604
NC_045512.2	764	A	55812	99.9875	0.00895865	0	0.00358346
NC_045512.2	765	G	57625	0.00347072	0	99.9931	0.00347072
NC_045512.2	766	T	56966	0.0210652	0.0245761	0.00175543	99.9491
NC_045512.2	767	G	58996	0.00508509	0	99.9915	0.00169503
NC_045512.2	768	G	63809	0.00313435	0.0141046	99.9812	0.00156718
NC_045512.2	769	T	61711	0.00162046	0.00648183	0.00972274	99.9822
NC_045512.2	770	G	64170	0.00623344	0.00935016	99.9844	0
NC_045512.2	771	T	62825	0	0.0222841	0.00318345	99.9745
NC_045512.2	772	T	60374	0.00331268	0.0132507	0	99.9818
NC_045512.2	773	A	63979	99.9922	0	0.00156301	0.00312603
NC_045512.2	774	C	63916	0.00156455	99.9812	0.00156455	0.0156455
NC_045512.2	775	C	63457	0.00945522	99.9858	0.00315174	0.00157587
NC_045512.2	776	C	64332	0.00621775	99.972	0	0.0217621
NC_045512.2	777	G	65897	0.0531132	0.00607008	99.9363	0.00455256
NC_045512.2	778	T	64275	0.00311163	0.00777907	0.00622326	99.9829
NC_045512.2	779	G	65991	0.00757679	0.00606143	99.9591	0.00303072
NC_045512.2	780	A	66285	99.9925	0.00301727	0	0.00452591
NC_045512.2	781	A	65189	99.9923	0	0.006136	0.001534
NC_045512.2	782	C	68283	0.00878696	99.9839	0	0.00732247
NC_045512.2	783	T	69358	0.00576718	0.0173015	0	99.9769
NC_045512.2	784	C	69444	0.00288002	99.9842	0.00144001	0.00576004
NC_045512.2	785	A	68105	99.9941	0	0.00293664	0.00293664
NC_045512.2	786	T	69919	0.00715113	0.0171627	0.00286045	99.9728
NC_045512.2	787	G	70370	0.0156317	0.00426318	99.9616	0.0184738
NC_045512.2	788	C	69044	0.00144835	99.9609	0.00144835	0.0362088
NC_045512.2	789	G	70472	0.019866	0.01419	99.9659	0
NC_045512.2	790	T	69466	0.00287911	0.0187142	0.00143955	99.977
NC_045512.2	791	G	72186	0.00969717	0.00138531	99.9737	0.00415593
NC_045512.2	792	A	72034	99.9903	0	0.00555293	0.0041647
NC_045512.2	793	G	73411	0	0.00408658	99.9959	0
NC_045512.2	794	C	73039	0.00273826	99.9808	0.0136913	0.00273826
NC_045512.2	795	T	75179	0	0	0.00133016	99.9987
NC_045512.2	796	T	72903	0	0.0109735	0.00274337	99.9753
NC_045512.2	797	A	74148	99.9703	0.00404596	0.0229271	0.00269731
NC_045512.2	798	A	72383	99.982	0.00138154	0.0138154	0.00276308
NC_045512.2	799	C	75076	0	99.9827	0.00266397	0.0146518
NC_045512.2	800	G	73918	0.0202928	0	99.9743	0.0054114
NC_045512.2	801	G	75090	0.00266347	0.00133174	99.9933	0.00266347
NC_045512.2	802	A	74346	99.9785	0.00269012	0.00538025	0.00807037
NC_045512.2	803	G	75186	0.0159604	0.00532014	99.9787	0
NC_045512.2	804	G	73321	0.00818319	0	99.9905	0.00136387
NC_045512.2	805	G	73578	0.0027182	0.00407731	99.9878	0.00543641
NC_045512.2	806	G	74078	0.0094495	0.00134993	99.9852	0.00134993
NC_045512.2	807	C	74770	0.00267487	99.984	0	0.00267487
NC_045512.2	808	A	76091	99.9947	0	0	0.00525686
NC_045512.2	809	T	75584	0.00529213	0.0105843	0	99.9815
NC_045512.2	810	A	76636	99.9791	0.00130487	0.010439	0.00913409
NC_045512.2	811	C	77701	0.00643492	99.9884	0	0.00514794
NC_045512.2	812	A	77196	99.9935	0.0012954	0.0012954	0.00388621
NC_045512.2	813	C	78234	0.00127822	99.9987	0	0
NC_045512.2	814	T	78061	0.0051242	0.0025621	0	99.9923
NC_045512.2	815	C	77359	0.00387802	99.9741	0.00258535	0.0168048
NC_045512.2	816	G	76608	0.0261069	0.0117481	99.9556	0.00652673
NC_045512.2	817	C	76448	0.00261616	99.9738	0.00523231	0.0183131
NC_045512.2	818	T	77134	0.00648223	0.0103716	0	99.9831
NC_045512.2	819	A	74821	99.9906	0.00133652	0.00534609	0.00267305
NC_045512.2	820	T	76930	0.00389965	0.00519953	0.00129988	99.9896
NC_045512.2	821	G	78019	0.00512696	0.00384522	99.9846	0.0064087
NC_045512.2	822	T	77980	0.00384714	0.00512952	0	99.991
NC_045512.2	823	C	76247	0.00131153	99.9856	0.00393458	0.00918069
NC_045512.2	824	G	76433	0.011775	0.00261667	99.9778	0.00785001
NC_045512.2	825	A	76409	99.9895	0.00130875	0.00392624	0.00523499
NC_045512.2	826	T	73688	0	0.0203561	0.00678537	99.9701
NC_045512.2	827	A	70017	99.9472	0.00714112	0.0057129	0.0299927
NC_045512.2	828	A	69218	99.9465	0	0.020226	0.0332284
NC_045512.2	829	C	75858	0.021092	99.9235	0.00922777	0.0461388
NC_045512.2	830	A	68142	99.934	0.0352206	0.0293505	0.00146752
NC_045512.2	831	A	67053	99.9359	0.0462321	0.00894815	0.00894815
NC_045512.2	832	C	73817	0.0013547	99.9539	0.0230299	0.0216752
NC_045512.2	833	T	67677	0.0162537	0.0325074	0.00443282	99.9468
NC_045512.2	834	T	71912	0.0139059	0.00834353	0.00834353	99.9694
NC_045512.2	835	C	73594	0.0163057	99.9511	0.00271761	0.0271761
NC_045512.2	836	T	72815	0.00824006	0.0260935	0.00549337	99.9602
NC_045512.2	837	G	72519	0.00689474	0.0151684	99.971	0.00689474
NC_045512.2	838	T	70573	0.0113358	0.0453431	0.00141697	99.9419
NC_045512.2	839	G	71981	0.0180603	0.00138926	99.9639	0.0166711
NC_045512.2	840	G	70494	0.022697	0.00283712	99.9546	0.00425568
NC_045512.2	841	C	70014	0.0157111	99.9557	0.00428486	0.0242809
NC_045512.2	842	C	69218	0.00288942	99.9769	0.00577884	0.0144471
NC_045512.2	843	C	70465	0.00283829	99.9872	0.00425743	0.00567658
NC_045512.2	844	T	69773	0.00286644	0.0386969	0.00286644	99.9556
NC_045512.2	845	G	70925	0.00281988	0.00140994	99.9887	0.0070497
NC_045512.2	846	A	69305	99.987	0	0.00865738	0.00432869
NC_045512.2	847	T	65995	0.0333359	0.00606107	0.00757633	99.953
NC_045512.2	848	G	70760	0.00847937	0	99.9845	0.00706614
NC_045512.2	849	G	70276	0.0113837	0.00569184	99.9772	0.00569184
NC_045512.2	850	C	70623	0.00707985	99.9646	0	0.0283194
NC_045512.2	851	T	63845	0.00156629	0.0219281	0.00783147	99.9687
NC_045512.2	852	A	68745	99.9651	0.00145465	0.0029093	0.0276384
NC_045512.2	853	C	69959	0.00714704	99.9857	0.00142941	0.00571763
NC_045512.2	854	C	68672	0	99.9898	0.00436859	0.00582479
NC_045512.2	855	C	69672	0.00287059	99.9182	0.0660237	0.0129177
NC_045512.2	856	T	67946	0.00441527	0.048568	0	99.947
NC_045512.2	857	C	68358	0.00146289	99.9678	0.00877732	0.0160918
NC_045512.2	858	T	65737	0.00304243	0.0106485	0.00304243	99.9833
NC_045512.2	859	T	65967	0.00757955	0.00454773	0	99.9848
NC_045512.2	860	G	66978	0.0492699	0.00149303	99.9463	0.00298606
NC_045512.2	861	A	65692	99.9756	0.0106558	0.0106558	0.00304451
NC_045512.2	862	G	65600	0.00609756	0.0137195	99.9756	0.00457317
NC_045512.2	863	T	64584	0.00619348	0.0634832	0.00154837	99.9288
NC_045512.2	864	G	63866	0.00626311	0.0172236	99.9749	0.00156578
NC_045512.2	865	C	63129	0.00475217	99.9747	0.00316812	0.0174246
NC_045512.2	866	A	61604	99.9692	0.0129862	0.00324654	0.00649308
NC_045512.2	867	T	59275	0.00506116	0.0033741	0	99.9899
NC_045512.2	868	T	62463	0.0112066	0.0112066	0.0272161	99.9248
NC_045512.2	869	A	61928	99.9467	0.0226069	0.014533	0.00968867
NC_045512.2	870	A	62058	99.9452	0.0112798	0.00966837	0.0338393
NC_045512.2	871	A	63383	99.9495	0.00157771	0.00473313	0.0441759
NC_045512.2	872	G	63343	0.00473612	0.0236806	99.9432	0.0284167
NC_045512.2	873	A	62352	99.8958	0.016038	0.0336798	0.0545291
NC_045512.2	874	C	62607	0.0383344	99.9393	0.00798633	0.0143754
NC_045512.2	875	C	62661	0.0127671	99.9282	0.00159589	0.057452
NC_045512.2	876	T	62479	0.041614	0.0224075	0.00160054	99.9344
NC_045512.2	877	T	61930	0.00322945	0.0452123	0.00161473	99.9451
NC_045512.2	878	C	63038	0.00634538	99.9778	0.00158634	0.00475903
NC_045512.2	879	T	59965	0.0300175	0.0216793	0.0100058	99.9383
NC_045512.2	880	A	56850	99.9736	0.00175901	0.0105541	0.00703606
NC_045512.2	881	G	60182	0.00498488	0.00332325	99.9535	0.0382174
NC_045512.2	882	C	60400	0.00496689	99.9768	0.00331126	0.0149007
NC_045512.2	883	A	56911	99.9473	0.0263569	0.0263569	0
NC_045512.2	884	C	59355	0.0168478	99.9528	0.0219021	0.00842389
NC_045512.2	885	G	59598	0.0268465	0.00335582	99.9648	0.00503373
NC_045512.2	886	T	59570	0.0335739	0.0235018	0	99.9429
NC_045512.2	887	G	59707	0.00669938	0.0351718	99.9514	0.00669938
NC_045512.2	888	C	59359	0.00168466	99.9865	0.00336933	0.00842332
NC_045512.2	889	T	54024	0.00370206	0.0259144	0.00185103	99.9685
NC_045512.2	890	G	61634	0.00811241	0.00162248	99.9708	0
NC_045512.2	891	G	63342	0.0110511	0	99.9858	0.00315746
NC_045512.2	892	T	63851	0.00939688	0.0187938	0.00469844	99.9546
NC_045512.2	893	A	63832	99.9264	0.00626645	0.0125329	0.0140995
NC_045512.2	894	A	62141	99.971	0.00321849	0.0160924	0.00965546
NC_045512.2	895	A	65578	99.9832	0.00609961	0.00762451	0.0030498
NC_045512.2	896	G	68660	0	0.0422371	99.949	0.00582581
NC_045512.2	897	C	67803	0	99.9794	0.00884917	0.00884917
NC_045512.2	898	T	66996	0.00447788	0.00746313	0	99.9881
NC_045512.2	899	T	67915	0.0117794	0.00588972	0.00147243	99.9809
NC_045512.2	900	C	68934	0.00145066	99.9898	0.00580265	0.00290133
NC_045512.2	901	A	67202	99.9807	0.0059522	0.0059522	0.00744025
NC_045512.2	902	T	68049	0.00293906	0.00587812	0	99.9912
NC_045512.2	903	G	68116	0.0117447	0	99.978	0.0102766
NC_045512.2	904	C	68738	0.029096	99.9127	0.007274	0.0494632
NC_045512.2	905	A	68706	99.9811	0.00291095	0.00582191	0.0101883
NC_045512.2	906	C	70695	0.00424358	99.9363	0.00848716	0.0438503
NC_045512.2	907	T	71486	0.0055955	0.0825336	0.00279775	99.9091
NC_045512.2	908	T	71740	0.0278784	0.0111514	0.00139392	99.9582
NC_045512.2	909	T	70751	0.00848045	0.00848045	0.00706704	99.9689
NC_045512.2	910	G	72854	0.00549043	0.00274522	99.978	0.0137261
NC_045512.2	911	T	72741	0.00137474	0.0151221	0.00274948	99.9753
NC_045512.2	912	C	71554	0.00559018	99.9595	0.00419264	0.030746
NC_045512.2	913	C	68549	0.00437643	99.984	0.00291762	0.00875286
NC_045512.2	914	G	69358	0.155714	0.00432538	99.8371	0.00288359
NC_045512.2	915	A	67212	99.942	0.00892698	0.0357079	0.0133905
NC_045512.2	916	A	66057	99.9909	0	0	0.00908306
NC_045512.2	917	C	67134	0.00446867	99.9791	0.00297912	0.00744779
NC_045512.2	918	A	62062	99.9919	0.00644517	0	0.00161129
NC_045512.2	919	A	59252	99.9747	0.00843853	0.00675083	0.0101262
NC_045512.2	920	C	62793	0.00318507	99.9904	0	0.00637014
NC_045512.2	921	T	63669	0.00785312	0.0518306	0.0157062	99.9246
NC_045512.2	922	G	61738	0	0.00161975	99.9951	0.0032395
NC_045512.2	923	G	63356	0.00473515	0	99.9779	0.0173622
NC_045512.2	924	A	63059	99.9635	0.00158582	0.0206156	0.0142723
NC_045512.2	925	C	62044	0.00322352	99.9259	0.00322352	0.0660821
NC_045512.2	926	T	62787	0	0.0238903	0.0159269	99.906
NC_045512.2	927	T	61176	0.00980777	0.0147117	0.00653851	99.9657
NC_045512.2	928	T	61088	0.00654793	0.00491095	0.00163698	99.9853
NC_045512.2	929	A	60743	99.893	0.0197554	0.0197554	0.0279868
NC_045512.2	930	T	60525	0.00495663	0.0165221	0.0115655	99.967
NC_045512.2	931	T	59121	0.0101487	0.0186059	0.00338289	99.9645
NC_045512.2	932	G	58869	0.0305764	0	99.9015	0.0373711
NC_045512.2	933	A	55701	99.9408	0.0071812	0.0341107	0.017953
NC_045512.2	934	C	57160	0.03324	99.9493	0	0.0174948
NC_045512.2	935	A	55369	99.9693	0.0180606	0.00722426	0.00541819
NC_045512.2	936	C	55749	0.00358751	99.9695	0.00358751	0.0233188
NC_045512.2	937	T	54650	0.00914913	0.0347667	0.0237877	99.9323
NC_045512.2	938	A	52707	99.964	0.00758912	0.0170755	0.0113837
NC_045512.2	939	A	54074	99.9815	0.00184932	0.0166439	0
NC_045512.2	940	G	56054	0.0321119	0.00356799	99.9554	0.00891997
NC_045512.2	941	A	53254	99.9906	0.00375559	0	0.00563338
NC_045512.2	942	G	54296	0.00736703	0.00368351	99.9816	0.00736703
NC_045512.2	943	G	52564	0.0190244	0.00380489	99.9696	0.00760977
NC_045512.2	944	G	52556	0.00761093	0.0057082	99.9867	0
NC_045512.2	945	G	53587	0.00933062	0.0074645	99.9571	0.014929
NC_045512.2	946	T	53445	0.00935541	0.022453	0.00748433	99.9607
NC_045512.2	947	G	53097	0.0320169	0.00376669	99.9623	0.00188335
NC_045512.2	948	T	53454	0.0056123	0.0056123	0.00187077	99.9869
NC_045512.2	949	A	52948	99.9754	0.00188865	0.0113319	0.0113319
NC_045512.2	950	T	52364	0.0553816	0.0859369	0.00954854	99.8491
NC_045512.2	951	A	52377	99.9714	0.0057277	0.00954617	0.0133646
NC_045512.2	952	C	53332	0.00187505	99.9775	0.00187505	0.0150004
NC_045512.2	953	T	53264	0.0150195	0.255332	0.0375488	99.6921
NC_045512.2	954	G	53562	0.0429409	0.016803	99.9328	0.00746798
NC_045512.2	955	C	53573	0.0149329	99.9627	0.00373322	0.0186661
NC_045512.2	956	T	52120	0.0115119	0.115119	0.0191865	99.8542
NC_045512.2	957	G	51706	0.0135381	0.0154721	99.9671	0.00386802
NC_045512.2	958	C	49522	0.0020193	99.9879	0	0.00605791
NC_045512.2	959	C	48898	0.00818029	99.9816	0.00204507	0.00818029
NC_045512.2	960	G	50216	0.0677075	0.0179226	99.9144	0
NC_045512.2	961	T	48847	0.00204721	0.0204721	0	99.9775
NC_045512.2	962	G	50048	0	0.00799233	99.982	0.00799233
NC_045512.2	963	A	49924	99.97	0.00801218	0.00600913	0.0160244
NC_045512.2	964	A	48376	99.9731	0.0103357	0.01447	0.00206714
NC_045512.2	965	C	49519	0.0100971	99.9778	0	0.0121166
NC_045512.2	966	A	47807	99.9937	0	0.00209174	0.00418349
NC_045512.2	967	T	49673	0.0060395	0.0100658	0.00805266	99.9758
NC_045512.2	968	G	50152	0.00797575	0.00199394	99.988	0.00199394
NC_045512.2	969	A	50354	99.9762	0.00198594	0.00794376	0.0139016
NC_045512.2	970	G	49162	0.0183068	0.00610227	99.9695	0.00610227
NC_045512.2	971	C	49016	0.00612045	99.9816	0.00204015	0.0102008
NC_045512.2	972	A	49831	99.9699	0.00401357	0.00401357	0.0220746
NC_045512.2	973	T	49039	0.00203919	0.00611758	0	99.9918
NC_045512.2	974	G	50977	0	0.0196167	99.9725	0.00392334
NC_045512.2	975	A	51224	99.9649	0.0156177	0.00780884	0.0117133
NC_045512.2	976	A	49854	99.9759	0.0160469	0.00401171	0.00401171
NC_045512.2	977	A	50006	99.994	0.00199976	0.00199976	0
NC_045512.2	978	T	45573	0.00438856	0.0197485	0.00438856	99.9715
NC_045512.2	979	T	51503	0.00776654	0.00194163	0.0116498	99.9786
NC_045512.2	980	G	51172	0.00586258	0.00390839	99.9883	0.00195419
NC_045512.2	981	C	50322	0.0019872	99.996	0.0019872	0
NC_045512.2	982	T	50009	0	0.00399928	0.00199964	99.994
NC_045512.2	983	T	51096	0.0039142	0.0156568	0.0078284	99.9687
NC_045512.2	984	G	50622	0.0335822	0	99.9565	0.00987713
NC_045512.2	985	G	50774	0.00590854	0.00393902	99.9764	0.0137866
NC_045512.2	986	T	50948	0	0.00196279	0.0137395	99.9843
NC_045512.2	987	A	48082	99.9834	0.00207978	0.00831912	0.00623934
NC_045512.2	988	C	51242	0.00585457	99.9649	0	0.0292729
NC_045512.2	989	A	49914	99.99	0.00400689	0.00200345	0.00400689
NC_045512.2	990	C	51327	0.00779317	99.9688	0.00194829	0.0214312
NC_045512.2	991	G	51511	0.00194133	0	99.9961	0.00194133
NC_045512.2	992	G	52149	0.0115055	0.00383516	99.9808	0.00383516
NC_045512.2	993	A	52475	99.96	0.00381134	0.00571701	0.0304907
NC_045512.2	994	A	48757	99.9836	0.00410198	0.00410198	0.00820395
NC_045512.2	995	C	51205	0	99.9805	0	0.0195293
NC_045512.2	996	G	51718	0.00773425	0.030937	99.9478	0.0116014
NC_045512.2	997	T	51746	0.00386503	0.00579755	0.0212577	99.9691
NC_045512.2	998	T	51178	0.00390793	0.00390793	0.00195396	99.9844
NC_045512.2	999	C	51766	0	99.9594	0.00965885	0.00772708
NC_045512.2	1000	T	51185	0.00586109	0.0273518	0.0019537	99.9648
NC_045512.2	1001	G	52114	0.00383774	0	99.9635	0
NC_045512.2	1002	A	52353	99.9943	0	0.00191011	0.00382022
NC_045512.2	1003	A	50760	99.9803	0.00788022	0.00985028	0.00197006
NC_045512.2	1004	A	51029	99.9686	0.00195967	0.0274354	0.00195967
NC_045512.2	1005	A	52239	99.9617	0	0.0172285	0.00957139
NC_045512.2	1006	G	52150	0	0.00575264	99.9942	0
NC_045512.2	1007	A	51304	99.9825	0	0.0175425	0
NC_045512.2	1008	G	51907	0.00385304	0.00577957	99.9884	0.00192652
NC_045512.2	1009	C	51520	0.00388199	99.9573	0.013587	0.0252329
NC_045512.2	1010	T	52912	0	0.00566979	0	99.9811
NC_045512.2	1011	A	51632	99.5952	0	0.0251782	0.0251782
NC_045512.2	1012	T	52367	0.0057288	0.0057288	0.0038192	99.9809
NC_045512.2	1013	G	52231	0.0287186	0.00574372	99.9311	0.00382914
NC_045512.2	1014	A	52237	99.9579	0.0038287	0.0153148	0.0229722
NC_045512.2	1015	A	51883	99.9807	0.00578224	0.00192741	0.0115645
NC_045512.2	1016	T	51877	0.0231316	0.0192764	0.00771055	99.9499
NC_045512.2	1017	T	52933	0	0.00755672	0.00377836	99.9887
NC_045512.2	1018	G	52655	0.0208907	0.00949577	99.9506	0.0189915
NC_045512.2	1019	C	52796	0.0246231	99.9394	0.0170467	0.0189408
NC_045512.2	1020	A	53020	99.983	0.0113165	0.00377216	0.00188608
NC_045512.2	1021	G	51781	0.0135185	0.0154497	99.9537	0.0115873
NC_045512.2	1022	A	50999	99.9706	0	0.0156866	0.0137258
NC_045512.2	1023	C	51734	0.0173967	99.9652	0.00193296	0.0135308
NC_045512.2	1024	A	51408	99.9825	0.00778089	0.00194522	0.00778089
NC_045512.2	1025	C	50608	0.0177837	99.9664	0.00395194	0.0118558
NC_045512.2	1026	C	50492	0	99.901	0	0.0653569
NC_045512.2	1027	T	50550	0	0.041543	0.00197824	99.9505
NC_045512.2	1028	T	50732	0.00197114	0.0177403	0	99.9763
NC_045512.2	1029	T	52166	0.0115017	0	0	99.9885
NC_045512.2	1030	T	52068	0.013444	0.0057617	0.00384113	99.8175
NC_045512.2	1031	G	51973	0.00384815	0.0076963	99.9634	0.0211648
NC_045512.2	1032	A	51272	99.9727	0	0.0273054	0
NC_045512.2	1033	A	51351	99.9786	0	0.0214212	0
NC_045512.2	1034	A	52576	99.941	0.00190201	0.0133141	0.0399422
NC_045512.2	1035	T	52284	0.0191263	0	0.00765052	99.9732
NC_045512.2	1036	T	53331	0.0168757	0	0	99.9775
NC_045512.2	1037	A	53227	99.9436	0.00751498	0.00939373	0.0375749
NC_045512.2	1038	A	52895	99.9773	0.00378108	0.0132338	0.00567161
NC_045512.2	1039	A	52179	99.9713	0.00766592	0.0095824	0.0114989
NC_045512.2	1040	T	50811	0.0137765	0.0295212	0	99.9567
NC_045512.2	1041	T	48880	0	0.0572831	0.00204583	99.9407
NC_045512.2	1042	G	47809	0.00627497	0	99.9875	0.00627497
NC_045512.2	1043	G	46161	0.00433266	0.00216633	99.9848	0.00866532
NC_045512.2	1044	C	47564	0.00420486	99.9706	0.00210243	0.0189219
NC_045512.2	1045	A	45031	99.9822	0	0.0111035	0.00666208
NC_045512.2	1046	A	43584	99.9839	0	0.00917768	0.00688326
NC_045512.2	1047	A	38252	99.9529	0.0182997	0.0130712	0.00261424
NC_045512.2	1048	G	44072	0.0249592	0	99.9614	0.0136141
NC_045512.2	1049	A	40844	99.9902	0.00244834	0	0.00734502
NC_045512.2	1050	A	45257	99.9713	0.0022096	0.0022096	0.0243056
NC_045512.2	1051	A	45497	99.9451	0.00879179	0.00659384	0.0329692
NC_045512.2	1052	T	44512	0.0381919	0.0202193	0.00898634	99.9326
NC_045512.2	1053	T	44631	0.0201654	0.00896238	0.00896238	99.9619
NC_045512.2	1054	T	43956	0.0273	0.00455	0.00910001	99.959
NC_045512.2	1055	G	43114	0.0231943	0.00463886	99.9281	0.0440692
NC_045512.2	1056	A	40589	99.9483	0	0.0320284	0.0197098
NC_045512.2	1057	C	41372	0.0120855	99.942	0.00483419	0.0410906
NC_045512.2	1058	A	39555	99.9747	0	0.00758438	0.0176969
NC_045512.2	1059	C	39012	0.00512663	99.9641	0.0307598	0
NC_045512.2	1060	C	39604	0.0202	99.952	0	0.012625
NC_045512.2	1061	T	39464	0.0152037	0.0304075	0.0152037	99.9392
NC_045512.2	1062	T	38976	0.00513136	0.00513136	0.0102627	99.9769
NC_045512.2	1063	C	40753	0	99.9656	0.00245381	0.0220843
NC_045512.2	1064	A	39630	99.9823	0.00757002	0.00252334	0.00757002
NC_045512.2	1065	A	38967	99.9846	0.0102651	0	0.00513255
NC_045512.2	1066	T	41077	0.0121723	0.0681647	0.00730336	99.9026
NC_045512.2	1067	G	41296	0.03148	0	99.954	0.0145293
NC_045512.2	1068	G	40492	0.0172874	0	99.9555	0.0271659
NC_045512.2	1069	G	41377	0.0217512	0.0024168	99.9662	0.00966721
NC_045512.2	1070	G	41291	0.00726551	0	99.9685	0.0242184
NC_045512.2	1071	A	40703	99.9779	0.00245682	0.00245682	0.0147409
NC_045512.2	1072	A	31723	99.9685	0.0126091	0.0157614	0.00315229
NC_045512.2	1073	T	40405	0.00494988	0.00247494	0.0222745	99.9703
NC_045512.2	1074	G	40959	0	0.00488293	99.9512	0.0146488
NC_045512.2	1075	T	40978	0.00244033	0.0268437	0.00488067	99.9658
NC_045512.2	1076	C	39510	0.002531	99.9848	0.00506201	0.00759301
NC_045512.2	1077	C	40734	0.00245495	99.9583	0.00245495	0.0049099
NC_045512.2	1078	A	42451	99.9835	0.00942263	0.00235566	0.00471131
NC_045512.2	1079	A	40766	99.9853	0.00490605	0.00245302	0
NC_045512.2	1080	A	40835	99.8188	0.00244888	0.0220399	0.0122444
NC_045512.2	1081	T	39139	0.00510999	0	0.002555	99.9923
NC_045512.2	1082	T	41868	0.0191077	0.0167192	0.00477692	99.9379
NC_045512.2	1083	T	42191	0.068735	0	0.00948069	99.8839
NC_045512.2	1084	T	43255	0.0439256	0.0161831	0.00231187	99.9237
NC_045512.2	1085	G	42822	0.0163467	0.0140115	99.9136	0.056046
NC_045512.2	1086	T	42893	0.0163197	0.0139883	0	99.9697
NC_045512.2	1087	A	42602	99.946	0.00234731	0.0234731	0.0140838
NC_045512.2	1088	T	42557	0.0469958	0.0187983	0	99.9342
NC_045512.2	1089	T	41652	0.100835	0.0168059	0.00720254	99.8752
NC_045512.2	1090	T	43045	0.0116158	0.0789871	0.0046463	99.9001
NC_045512.2	1091	C	42056	0.130778	99.8478	0	0.0214
NC_045512.2	1092	C	39819	0.0150682	99.9573	0.0251136	0.00251136
NC_045512.2	1093	C	41060	0.00974184	99.961	0.00243546	0.0243546
NC_045512.2	1094	T	41121	0.00486369	0.00729554	0	99.9878
NC_045512.2	1095	T	40228	0.00745749	0.00248583	0	99.9503
NC_045512.2	1096	A	41116	99.9587	0.00243214	0.00729643	0.0316179
NC_045512.2	1097	A	40077	99.9651	0.00748559	0.0199616	0.00748559
NC_045512.2	1098	A	38767	99.9587	0.0128976	0.0128976	0.0154771
NC_045512.2	1099	T	36555	0.0027356	0.0492409	0.0027356	99.9453
NC_045512.2	1100	T	39934	0.0075124	0.0325537	0.0125207	99.9474
NC_045512.2	1101	C	39095	0.0102315	99.9847	0	0.00511574
NC_045512.2	1102	C	38258	0.0130692	99.9791	0.00261383	0.00522766
NC_045512.2	1103	A	39969	99.9725	0.00250194	0.0125097	0.0100078
NC_045512.2	1104	T	38444	0.00520237	0	0	99.9948
NC_045512.2	1105	A	38755	99.9768	0.00516062	0.00258031	0.0154819
NC_045512.2	1106	A	38248	99.9425	0.00261452	0.0287597	0.0261452
NC_045512.2	1107	T	38435	0.0546377	0.0104072	0	99.935
NC_045512.2	1108	C	38557	0	99.9507	0.041497	0.00778069
NC_045512.2	1109	A	38423	99.9948	0	0	0.00520522
NC_045512.2	1110	A	38492	99.9766	0.00519588	0.0129897	0.00519588
NC_045512.2	1111	G	36949	0.0487158	0	99.9432	0.0081193
NC_045512.2	1112	A	37509	99.9547	0.0426564	0	0.00266603
NC_045512.2	1113	C	38250	0.00261438	99.9843	0.00261438	0.00784314
NC_045512.2	1114	T	38311	0	0.00261022	0.00522043	99.9922
NC_045512.2	1115	A	38701	99.9561	0.00775174	0.0180874	0.0129196
NC_045512.2	1116	T	39152	0.00766244	0.0280956	0.068962	99.8953
NC_045512.2	1117	T	39148	0.0357617	0.012772	0.00510882	99.9464
NC_045512.2	1118	C	39636	0.0201837	99.9546	0.00504592	0.0176607
NC_045512.2	1119	A	38261	99.9765	0	0.00261363	0.020909
NC_045512.2	1120	A	40337	99.9901	0.00247911	0.00495823	0
NC_045512.2	1121	C	39374	0	99.9924	0.00253975	0.00507949
NC_045512.2	1122	C	38557	0.00259356	99.9948	0.00259356	0
NC_045512.2	1123	A	39048	99.9949	0.00256095	0	0.00256095
NC_045512.2	1124	A	37788	99.9762	0.00264634	0.00529269	0
NC_045512.2	1125	G	38573	0.0207399	0.00777746	99.9663	0.00518497
NC_045512.2	1126	G	37503	0.00799936	0.00266645	99.9867	0.00266645
NC_045512.2	1127	G	38484	0	0	99.9714	0.0285833
NC_045512.2	1128	T	36117	0.00553756	0.00830634	0.00276878	99.9834
NC_045512.2	1129	T	35784	0.00279455	0.00838364	0.0167673	99.9721
NC_045512.2	1130	G	39095	0.00767362	0.00255787	99.9744	0.0153472
NC_045512.2	1131	A	37259	99.9973	0	0	0.00268392
NC_045512.2	1132	A	38843	99.9794	0.0102979	0.00514893	0.00514893
NC_045512.2	1133	A	38984	99.9923	0	0	0.00769546
NC_045512.2	1134	A	36204	99.9696	0	0.0193349	0.00276213
NC_045512.2	1135	G	40955	0.0146502	0.0146502	99.8852	0.0146502
NC_045512.2	1136	A	38247	99.9922	0.00261458	0.00261458	0.00261458
NC_045512.2	1137	A	42892	99.9674	0.0116572	0.0163201	0.00466287
NC_045512.2	1138	A	42444	99.9717	0.0188484	0.00706814	0.00235605
NC_045512.2	1139	A	40338	99.9554	0.0247905	0.0198324	0
NC_045512.2	1140	A	38059	99.9291	0	0.0183925	0.01051
NC_045512.2	1141	G	40244	0.00248484	0.032303	99.9528	0.0124242
NC_045512.2	1142	C	39758	0.0100609	99.9723	0.00754565	0.0100609
NC_045512.2	1143	T	40687	0	0.0196623	0.00491557	99.9705
NC_045512.2	1144	T	40635	0.0221484	0.0073828	0.0147656	99.9434
NC_045512.2	1145	G	41183	0.00242819	0.0218537	99.9417	0.0339946
NC_045512.2	1146	A	41298	99.9879	0	0.00726427	0.00484285
NC_045512.2	1147	T	43805	0.0251113	0.0159799	0.00456569	99.9452
NC_045512.2	1148	G	43463	0.0253089	0.00460162	99.9632	0.00690242
NC_045512.2	1149	G	42533	0.0117556	0.02116	99.9671	0
NC_045512.2	1150	C	40783	0.014712	99.9534	0.00735601	0.014712
NC_045512.2	1151	T	40759	0	0.022081	0	99.9779
NC_045512.2	1152	T	40628	0.0147681	0.00738407	0.0123068	99.9655
NC_045512.2	1153	T	41889	0.0143236	0.00954905	0.00238726	99.969
NC_045512.2	1154	A	42650	99.9836	0	0	0.0164127
NC_045512.2	1155	T	41906	0.0119315	0	0.00477259	99.9714
NC_045512.2	1156	G	43531	0.00459443	0	99.977	0.0183777
NC_045512.2	1157	G	42839	0.00700296	0	99.9767	0.0163403
NC_045512.2	1158	G	44240	0.0158228	0.0045208	99.9751	0.0045208
NC_045512.2	1159	T	44214	0	0.0158321	0.00452345	99.9751
NC_045512.2	1160	A	42713	99.9836	0.00468242	0.00702362	0.00468242
NC_045512.2	1161	G	44086	0.00680488	0.00453659	99.9887	0
NC_045512.2	1162	A	43942	99.9841	0	0.00910291	0.00682718
NC_045512.2	1163	A	44595	99.9865	0.0022424	0.0022424	0.00896962
NC_045512.2	1164	T	44695	0.00223739	0.0178991	0	99.9799
NC_045512.2	1165	T	46023	0.00217283	0.0152098	0.00434565	99.9783
NC_045512.2	1166	C	45395	0	99.9758	0	0.0242317
NC_045512.2	1167	G	44342	0	0.0022552	99.991	0.00676559
NC_045512.2	1168	A	45406	99.989	0	0	0.0110118
NC_045512.2	1169	T	45252	0.00662954	0	0.00441969	99.9823
NC_045512.2	1170	C	45333	0.0022059	96.3316	0	3.6662
NC_045512.2	1171	T	45233	0	0.00663233	0.00221078	99.9867
NC_045512.2	1172	G	45643	0.00438183	0.00438183	99.9869	0.00438183
NC_045512.2	1173	T	45480	0.00659631	0.0241865	0.00219877	99.967
NC_045512.2	1174	C	45232	0.00221082	99.9934	0	0.00442165
NC_045512.2	1175	T	45431	0.00660342	0	0	99.9934
NC_045512.2	1176	A	44083	99.9501	0.00680534	0.00907379	0.0340267
NC_045512.2	1177	T	45439	0	0.017606	0	99.9824
NC_045512.2	1178	C	44789	0.00669807	99.9844	0.00223269	0.00669807
NC_045512.2	1179	C	43906	0.00227759	99.9932	0	0.00455519
NC_045512.2	1180	A	45053	99.9933	0	0.00443922	0.00221961
NC_045512.2	1181	G	45065	0	0.00887607	99.9867	0.00221902
NC_045512.2	1182	T	42963	0.00465517	0.00232758	0	99.993
NC_045512.2	1183	T	44804	0.0133917	0.0156236	0	99.971
NC_045512.2	1184	G	44225	0.0113058	0.00678349	99.9819	0
NC_045512.2	1185	C	43480	0.00459982	99.9747	0.00459982	0.0160994
NC_045512.2	1186	G	43581	0.00458916	0.00229458	99.9885	0.00458916
NC_045512.2	1187	T	42985	0.00232639	0.0814238	0.00232639	99.9023
NC_045512.2	1188	C	44130	0	99.9773	0.00226603	0.0203943
NC_045512.2	1189	A	43392	99.97	0	0.0230457	0.00460914
NC_045512.2	1190	C	43487	0.00229954	99.9862	0.00229954	0.00919815
NC_045512.2	1191	C	43175	0	99.9653	0	0.00463231
NC_045512.2	1192	A	43363	99.9885	0	0.0115306	0
NC_045512.2	1193	A	43553	99.977	0.0114803	0.00688816	0.00459211
NC_045512.2	1194	A	43300	99.7344	0.242494	0.0161663	0.00461894
NC_045512.2	1195	T	44952	0.0133476	0.011123	0.0022246	99.9733
NC_045512.2	1196	G	45018	0.00888533	0	99.9845	0.00444267
NC_045512.2	1197	A	45908	99.9848	0	0.00871308	0.00653481
NC_045512.2	1198	A	45215	99.9889	0.00221166	0.00221166	0.00663497
NC_045512.2	1199	T	48631	0	0.0041126	0.0020563	99.9938
NC_045512.2	1200	G	49592	0.00201645	0.00403291	99.9899	0.00403291
NC_045512.2	1201	C	49558	0.00201784	99.9859	0.00403568	0.00605351
NC_045512.2	1202	A	50763	99.998	0	0.00196994	0
NC_045512.2	1203	A	48471	99.9876	0.00412618	0.00618927	0.00206309
NC_045512.2	1204	C	50127	0.00199493	99.99	0.00199493	0.0059848
NC_045512.2	1205	C	50243	0.00398065	99.9642	0	0.00597098
NC_045512.2	1206	A	50611	99.9842	0.00592757	0.00197586	0.00790342
NC_045512.2	1207	A	48399	99.9855	0.00413232	0	0.00619848
NC_045512.2	1208	A	43936	99.9818	0.00682811	0.00682811	0.00455208
NC_045512.2	1209	T	49621	0.00403055	0.0564277	0.00604583	99.9335
NC_045512.2	1210	G	49348	0.0303964	0.0222907	99.9068	0.0243171
NC_045512.2	1211	T	49595	0.0645226	0.112915	0	99.8226
NC_045512.2	1212	G	49042	0.118266	0.0122344	99.8389	0.030586
NC_045512.2	1213	C	49120	0.0264658	99.9572	0.0101792	0.00610749
NC_045512.2	1214	C	48385	0.0227343	99.9483	0.00413351	0.0248011
NC_045512.2	1215	T	48676	0.020544	0.020544	0.0082176	99.9486
NC_045512.2	1216	T	47085	0.0191144	0.0191144	0.0169905	99.9257
NC_045512.2	1217	T	47619	0.0126	0.0273	0.0042	99.9538
NC_045512.2	1218	C	48642	0.00822335	99.9712	0.00616751	0.0143909
NC_045512.2	1219	A	47113	99.9936	0.00212256	0.00212256	0.00212256
NC_045512.2	1220	A	46414	99.9655	0.0280088	0.00430904	0.00215452
NC_045512.2	1221	C	47729	0.00628549	99.9895	0.00419032	0
NC_045512.2	1222	T	47781	0.00418576	0.0209288	0	99.9749
NC_045512.2	1223	C	47840	0.0062709	99.9875	0	0.0062709
NC_045512.2	1224	T	47554	0.00420575	0.0273373	0	99.9685
NC_045512.2	1225	C	48045	0	99.9896	0	0.0104069
NC_045512.2	1226	A	43796	99.9749	0	0.0159832	0.00456663
NC_045512.2	1227	T	45669	0.00218967	0.0240864	0	99.9737
NC_045512.2	1228	G	46678	0.00428467	0.00214234	99.9871	0.00642701
NC_045512.2	1229	A	44734	99.9776	0	0.00894174	0.0134126
NC_045512.2	1230	A	44483	99.9618	0.0089922	0.0112402	0.0134883
NC_045512.2	1231	G	47841	0.00627077	0.0125415	99.7011	0.00627077
NC_045512.2	1232	T	46601	0.0214588	0.00858351	0.00643763	99.8906
NC_045512.2	1233	G	47562	0.00420504	0	99.8045	0.00630756
NC_045512.2	1234	T	47268	0.00846238	0.0423119	0	99.9344
NC_045512.2	1235	G	47585	0.0588421	0.00630451	99.7037	0.037827
NC_045512.2	1236	A	47047	99.9086	0.00850214	0.0255064	0.0531384
NC_045512.2	1237	T	46452	0.0387497	0.0215276	0.0193748	99.9203
NC_045512.2	1238	C	46752	0.0363621	99.8139	0.0171116	0.0427789
NC_045512.2	1239	A	46281	99.9157	0.0324107	0.00864286	0.0367321
NC_045512.2	1240	T	41918	0.0620259	0.0214705	0.0190849	99.5491
NC_045512.2	1241	T	46816	0.0299043	0.0341763	0.0491285	99.058
NC_045512.2	1242	G	47721	0.0440058	0.0146686	99.8973	0.0209551
NC_045512.2	1243	T	46776	0.0748247	0.00855139	0.0106892	99.9059
NC_045512.2	1244	G	47430	0.00421674	0.0126502	99.9705	0.0126502
NC_045512.2	1245	G	49144	0.012209	0	99.9674	0.0203484
NC_045512.2	1246	T	48726	0.00820917	0.0123138	0.00820917	99.9713
NC_045512.2	1247	G	50743	0.0236486	0.00394143	99.9606	0.00985358
NC_045512.2	1248	A	50681	99.9704	0.0078925	0.015785	0.00591938
NC_045512.2	1249	A	50527	99.9861	0.00197914	0.0098957	0.00197914
NC_045512.2	1250	A	50390	99.9762	0.0178607	0	0.00595356
NC_045512.2	1251	C	51060	0.00783392	99.9628	0.00783392	0.0176263
NC_045512.2	1252	T	51432	0	0.0194431	0.00194431	99.9786
NC_045512.2	1253	T	52067	0	0.0019206	0.0019206	99.9962
NC_045512.2	1254	C	53602	0.0018656	99.9832	0	0.0149248
NC_045512.2	1255	A	52382	99.9752	0.00190905	0.0152724	0.00763621
NC_045512.2	1256	T	52831	0.00946414	0.0170355	0.00189283	99.9697
NC_045512.2	1257	G	53460	0.00187056	0.00187056	99.9944	0.00187056
NC_045512.2	1258	G	52157	0.0115037	0.00191729	99.9847	0.00191729
NC_045512.2	1259	C	54833	0.00182372	99.9471	0.00364744	0.0474167
NC_045512.2	1260	A	53881	99.9944	0	0.00371188	0.00185594
NC_045512.2	1261	G	54356	0.0165575	0.00183972	99.9816	0
NC_045512.2	1262	A	51510	99.9534	0.0116482	0.0194137	0.015531
NC_045512.2	1263	C	53562	0.00560099	99.9776	0	0.016803
NC_045512.2	1264	G	52912	0.026459	0	99.9698	0.00377986
NC_045512.2	1265	G	51717	0.0174024	0.0019336	99.9691	0.0116016
NC_045512.2	1266	G	52169	0.0115011	0.00383369	99.9827	0.00191685
NC_045512.2	1267	C	50410	0.0059512	99.9782	0.00198373	0.0138861
NC_045512.2	1268	G	51440	0.0427683	0.00388802	99.9339	0.0194401
NC_045512.2	1269	A	51965	99.7845	0.00192437	0.00384874	0.0230925
NC_045512.2	1270	T	51996	0.0192322	0.0076929	0.00192322	99.9269
NC_045512.2	1271	T	52513	0.0171386	0.0361815	0.0399901	99.8591
NC_045512.2	1272	T	53027	0.00942916	0.00942916	0.0056575	99.9566
NC_045512.2	1273	T	54055	0.0129498	0.00924984	0.0166497	99.9464
NC_045512.2	1274	G	52487	0.0171471	0.00190523	99.9467	0.032389
NC_045512.2	1275	T	51540	0.0097012	0.0213426	0.0135817	99.9554
NC_045512.2	1276	T	55145	0.0199474	0.018134	0.0054402	99.9492
NC_045512.2	1277	A	54970	99.9582	0.0127342	0.0163726	0.0127342
NC_045512.2	1278	A	52951	99.9811	0	0.0169968	0.00188854
NC_045512.2	1279	A	54154	99.976	0.00184659	0.0147727	0.00738634
NC_045512.2	1280	G	51027	0.0137182	0.00979873	99.9608	0.015678
NC_045512.2	1281	C	53383	0.014986	99.9738	0.00187326	0.00374651
NC_045512.2	1282	C	54926	0.0254888	99.9745	0	0
NC_045512.2	1283	A	52770	99.9621	0.0246352	0.00568505	0.00758006
NC_045512.2	1284	C	54311	0	99.9834	0.0036825	0.00920624
NC_045512.2	1285	T	48142	0.00623156	0.0124631	0	99.9813
NC_045512.2	1286	T	51610	0	0.0135633	0	99.9864
NC_045512.2	1287	G	52010	0.00769083	0.00384541	99.975	0.013459
NC_045512.2	1288	C	50988	0.00784498	99.9627	0	0.0294187
NC_045512.2	1289	G	53840	0	0	99.987	0.00371471
NC_045512.2	1290	A	53210	99.9587	0	0.0112761	0.0300695
NC_045512.2	1291	A	52000	99.9596	0.0153846	0.00576923	0.00769231
NC_045512.2	1292	T	59556	0.0151118	0.0134327	0.0167909	99.9547
NC_045512.2	1293	T	61952	0.0145274	0.0112991	0.00161415	99.9693
NC_045512.2	1294	T	61305	0.0130495	0.0163119	0.0277302	99.9413
NC_045512.2	1295	T	62714	0.0239181	0.0765379	0.00637816	99.8916
NC_045512.2	1296	G	59564	0.00839433	0.0134309	99.9647	0.0134309
NC_045512.2	1297	T	60371	0.0066257	0.0364413	0.0331285	99.9238
NC_045512.2	1298	G	57361	0.0104601	0.00174334	99.925	0.0383536
NC_045512.2	1299	G	56946	0.0158044	0.0035121	99.9315	0.0491694
NC_045512.2	1300	C	58029	0.0448052	99.9362	0.00516983	0.0137862
NC_045512.2	1301	A	57085	99.9387	0.0420426	0.0122624	0.00700709
NC_045512.2	1302	C	57567	0.00694843	99.9653	0.00173711	0.0260566
NC_045512.2	1303	T	56008	0.0107128	0.023211	0.00357092	99.9625
NC_045512.2	1304	G	58683	0.0221529	0	99.9659	0.00511221
NC_045512.2	1305	A	57736	99.9983	0	0.00173202	0
NC_045512.2	1306	G	57611	0	0.0104147	99.974	0.00694312
NC_045512.2	1307	A	57325	99.9843	0	0.00697776	0.00523332
NC_045512.2	1308	A	54450	99.9467	0.00550964	0.00918274	0.00550964
NC_045512.2	1309	T	55717	0.0215374	0	0	99.9785
NC_045512.2	1310	T	57786	0.00173052	0.00519157	0.00173052	99.6954
NC_045512.2	1311	T	58403	0.042806	0.0136979	0	99.7825
NC_045512.2	1312	G	56310	0.113657	0.00355177	99.8224	0.015983
NC_045512.2	1313	A	56247	99.9467	0.0426689	0	0.0106672
NC_045512.2	1314	C	54247	0.0110605	99.9723	0.00737368	0.0092171
NC_045512.2	1315	T	54999	0.00181821	0.00727286	0.00181821	99.9873
NC_045512.2	1316	A	55593	99.9334	0.0467685	0	0.0179879
NC_045512.2	1317	A	52590	99.9734	0.003803	0.015212	0.003803
NC_045512.2	1318	A	54765	99.9233	0.00182598	0.0200858	0.0547795
NC_045512.2	1319	G	53678	0	0.0149037	99.9795	0.00372592
NC_045512.2	1320	A	53875	99.9406	0.0445476	0.00742459	0.00742459
NC_045512.2	1321	A	54398	99.9798	0	0.00551491	0.0110298
NC_045512.2	1322	G	53633	0	0.00186452	99.9944	0.00372905
NC_045512.2	1323	G	55433	0.00721592	0.0108239	99.9765	0.00541194
NC_045512.2	1324	T	56920	0.00175685	0.0966268	0.00527056	99.8963
NC_045512.2	1325	G	56781	0.0105669	0.0176115	99.9648	0.00704461
NC_045512.2	1326	C	55650	0.00718778	99.9695	0.00718778	0.0161725
NC_045512.2	1327	C	57643	0.00173482	99.9861	0.00173482	0.00346963
NC_045512.2	1328	A	54954	99.9891	0	0.00363941	0.00727882
NC_045512.2	1329	C	57433	0	99.9843	0	0.0087058
NC_045512.2	1330	T	55264	0.00361899	0.0199045	0	99.9765
NC_045512.2	1331	A	56813	99.9859	0	0.0088008	0.00528048
NC_045512.2	1332	C	56763	0.00880855	99.9824	0	0.00704684
NC_045512.2	1333	T	57295	0.00872676	0.00174535	0.00349071	99.9703
NC_045512.2	1334	T	58339	0.00171412	0.013713	0.00342824	99.9589
NC_045512.2	1335	G	58409	0.0239689	0	99.9589	0.0171206
NC_045512.2	1336	T	59283	0.0236155	0	0.0202419	99.9561
NC_045512.2	1337	G	58443	0.0153996	0.0102664	99.9641	0.0102664
NC_045512.2	1338	G	59013	0.0101673	0.00338908	99.9814	0.00169454
NC_045512.2	1339	T	57207	0.00174804	0.00699215	0.00174804	99.9895
NC_045512.2	1340	T	58713	0.0102192	0.008516	0.0017032	99.9796
NC_045512.2	1341	A	58490	99.9641	0.0239357	0.00341939	0.00854847
NC_045512.2	1342	C	57324	0.00697788	99.9703	0.0191892	0.00348894
NC_045512.2	1343	T	51536	0.00776156	0.0213443	0.00194039	99.969
NC_045512.2	1344	T	55167	0.0108761	0.407853	0.0181268	99.5613
NC_045512.2	1345	A	55638	99.9659	0.00718933	0.00718933	0.0179733
NC_045512.2	1346	C	54366	0.0165545	99.9577	0.00551815	0.0202332
NC_045512.2	1347	C	53333	0.00750005	99.9831	0.00187501	0.00750005
NC_045512.2	1348	C	51828	0.00964729	99.9711	0.00192946	0.0173651
NC_045512.2	1349	C	50145	0.00797687	99.9721	0.00997108	0
NC_045512.2	1350	A	48398	99.9649	0	0.0247944	0.010331
NC_045512.2	1351	A	48233	99.9523	0.00621981	0.0103663	0.031099
NC_045512.2	1352	A	48495	99.9526	0.0103103	0.0226828	0.0144345
NC_045512.2	1353	A	45288	99.9006	0.0220809	0.024289	0.0132485
NC_045512.2	1354	T	46986	0.0234112	0.00638488	0.00638488	99.9638
NC_045512.2	1355	G	45859	0.0239866	0.0392507	99.9346	0.0021806
NC_045512.2	1356	C	45266	0.00883665	99.9624	0	0.013255
NC_045512.2	1357	T	44962	0.0022241	0.0044482	0.0133446	99.98
NC_045512.2	1358	G	46794	0.0128222	0.0149592	99.8654	0.0256443
NC_045512.2	1359	T	44942	0.0111255	0.00667527	0.00445018	99.9777
NC_045512.2	1360	T	45679	0.00437838	0.0218919	0.00437838	99.8752
NC_045512.2	1361	G	46185	0.010826	0.00433041	99.9004	0.00866082
NC_045512.2	1362	T	43796	0	0.0136999	0.00456663	99.9817
NC_045512.2	1363	T	46008	0	0	0.00217354	99.9652
NC_045512.2	1364	A	46069	99.8893	0.0195359	0.0260479	0.0347305
NC_045512.2	1365	A	46094	99.9241	0.0412201	0.0216948	0.0130169
NC_045512.2	1366	A	45840	99.9346	0.013089	0.008726	0.030541
NC_045512.2	1367	A	46194	99.9242	0.0281422	0.00432957	0.0108239
NC_045512.2	1368	T	45429	0.0308173	0.0154087	0.00220124	99.9318
NC_045512.2	1369	T	47089	0.00637091	0.0148655	0.0127418	99.9554
NC_045512.2	1370	T	46443	0.00861271	0.0107659	0.0258381	99.9505
NC_045512.2	1371	A	46465	99.9376	0.00860863	0.0172173	0.0236737
NC_045512.2	1372	T	45503	0.0571391	0.00219766	0.00879063	99.9319
NC_045512.2	1373	T	45417	0.00660546	0.0110091	0.0352291	99.945
NC_045512.2	1374	G	45605	0.00219274	0.0153492	99.9825	0
NC_045512.2	1375	T	47129	0.00636551	0.125188	0.00424367	99.8642
NC_045512.2	1376	C	45021	0.00222119	99.98	0.00222119	0.0155483
NC_045512.2	1377	C	45880	0.010898	99.9673	0.010898	0.010898
NC_045512.2	1378	A	45217	99.969	0.00221156	0.00884623	0.019904
NC_045512.2	1379	G	44736	0.00670601	0	99.9844	0.00894134
NC_045512.2	1380	C	44030	0.00454236	99.9727	0.00681354	0.0158983
NC_045512.2	1381	A	43903	99.9954	0.00227775	0.00227775	0
NC_045512.2	1382	T	43773	0	0.0137071	0.00913805	99.9772
NC_045512.2	1383	G	44004	0	0	99.9955	0.00454504
NC_045512.2	1384	T	43264	0	0.053162	0.00924556	99.9214
NC_045512.2	1385	C	43828	0.00228165	99.9817	0.00456329	0.0114082
NC_045512.2	1386	A	44042	99.975	0	0.0113528	0.0136234
NC_045512.2	1387	C	43983	0.00227361	99.9682	0	0.0204625
NC_045512.2	1388	A	43568	99.9656	0.00459053	0.0137716	0.0160668
NC_045512.2	1389	A	40843	99.9804	0.0048968	0.0073452	0.0073452
NC_045512.2	1390	T	42250	0.0118343	0.0402367	0.00946746	99.9385
NC_045512.2	1391	T	43858	0.00456017	0.0478818	0.00456017	99.9339
NC_045512.2	1392	C	43616	0.0229274	99.9243	0	0.0527329
NC_045512.2	1393	A	43896	99.9453	0.0364498	0.0113906	0.00683434
NC_045512.2	1394	G	43570	0.0114758	0	99.9541	0.0344274
NC_045512.2	1395	A	42017	99.9691	0.00475998	0.0142799	0.0118999
NC_045512.2	1396	A	41055	99.9537	0	0.0414079	0.00487151
NC_045512.2	1397	G	41469	0	0.00241144	99.9711	0.0120572
NC_045512.2	1398	T	41407	0.00724515	0.333277	0.0096602	99.6498
NC_045512.2	1399	A	41740	99.9473	0.00718735	0.0311452	0.0119789
NC_045512.2	1400	G	41175	0.0485732	0	99.9344	0.0170006
NC_045512.2	1401	G	41044	0.0755287	0.012182	99.8831	0.0292369
NC_045512.2	1402	A	40246	99.9901	0.00496944	0.00248472	0.00248472
NC_045512.2	1403	C	39907	0.00501165	99.9474	0.015035	0.0325757
NC_045512.2	1404	C	39063	0.0102399	99.9795	0	0.0102399
NC_045512.2	1405	T	39338	0.0101683	0.261833	0.0305049	99.695
NC_045512.2	1406	G	39358	0.0355709	0.0254078	99.9263	0.00254078
NC_045512.2	1407	A	38936	99.9872	0	0.00513663	0.00770495
NC_045512.2	1408	G	38539	0.0181634	0.00518955	99.9663	0.00518955
NC_045512.2	1409	C	37025	0.00540176	99.9784	0	0.0162053
NC_045512.2	1410	A	36986	99.9649	0	0.00811118	0.0270373
NC_045512.2	1411	T	36548	0.0246252	0.00820838	0.00820838	99.959
NC_045512.2	1412	A	37234	99.9651	0	0.0107429	0.0134286
NC_045512.2	1413	G	36954	0.0243546	0.0081182	99.9621	0.00541213
NC_045512.2	1414	T	35950	0.00278164	0.0445063	0	99.9527
NC_045512.2	1415	C	36264	0.00275756	99.9779	0.00275756	0.0110302
NC_045512.2	1416	T	35840	0.0139509	0.0502232	0	99.9358
NC_045512.2	1417	T	36518	0.00821513	0.0575059	0	99.9315
NC_045512.2	1418	G	36468	0.00548426	0.0109685	99.9671	0.0164528
NC_045512.2	1419	C	35841	0.0111604	99.9777	0.0027901	0.0083703
NC_045512.2	1420	C	34996	0.00285747	99.9657	0.00571494	0.0257172
NC_045512.2	1421	G	34891	0.00286607	0	99.9914	0.00573214
NC_045512.2	1422	A	34321	99.9796	0	0.017482	0.00291367
NC_045512.2	1423	A	33809	99.9911	0	0.00887338	0
NC_045512.2	1424	T	32452	0.0123259	0.00308147	0.0123259	99.9723
NC_045512.2	1425	A	33013	99.9788	0	0.0151455	0.00605822
NC_045512.2	1426	C	32654	0	99.9847	0.00612482	0.00918724
NC_045512.2	1427	C	32321	0.00618793	99.9567	0.00618793	0.0309396
NC_045512.2	1428	A	31703	99.9558	0	0.034697	0.00946283
NC_045512.2	1429	T	31532	0	0.0158569	0	99.9841
NC_045512.2	1430	A	31641	99.9178	0	0.0189627	0.0410859
NC_045512.2	1431	A	30765	99.9805	0	0.0130018	0.00650089
NC_045512.2	1432	T	32251	0.0310068	0.0217048	0	99.9473
NC_045512.2	1433	G	32399	0.0123461	0.00308652	99.9784	0.00617303
NC_045512.2	1434	A	31725	99.9653	0.00945626	0.0157604	0.00945626
NC_045512.2	1435	A	31895	99.9373	0.0376235	0.0125412	0.0125412
NC_045512.2	1436	T	32853	0.0243509	0.222202	0	99.7534
NC_045512.2	1437	C	32498	0.0123084	99.9385	0.0123084	0.0369253
NC_045512.2	1438	T	31144	0.0385307	0.497688	0.057796	99.406
NC_045512.2	1439	G	31647	0.0600373	0	99.9242	0.00947957
NC_045512.2	1440	G	29966	0.00667423	0.0467196	99.9399	0.00667423
NC_045512.2	1441	C	29124	0.0103008	99.9622	0.00343359	0.0240352
NC_045512.2	1442	T	22348	0.00894935	0.013424	0	99.9776
NC_045512.2	1443	T	22300	0.00896861	0.00896861	0.0179372	99.9507
NC_045512.2	1444	G	22741	0.0747548	0.0615628	99.8505	0.013192
NC_045512.2	1445	A	22427	99.9108	0.0668837	0.00891782	0.0133767
NC_045512.2	1446	A	22937	99.9651	0	0	0.0348781
NC_045512.2	1447	A	23236	99.9828	0	0	0.0172147
NC_045512.2	1448	A	22381	99.9374	0.00893615	0.0178723	0.0357446
NC_045512.2	1449	C	22959	0.0348447	99.9216	0.0130668	0.0304891
NC_045512.2	1450	C	22946	0.00435806	99.9521	0.0130742	0.0217903
NC_045512.2	1451	A	23163	99.9568	0.0259034	0.00863446	0.00863446
NC_045512.2	1452	T	22517	0	0.0177644	0.00888218	99.9734
NC_045512.2	1453	T	23102	0.0173145	0.320319	0	99.6624
NC_045512.2	1454	C	22434	0.00445752	99.9777	0.0133726	0.00445752
NC_045512.2	1455	T	21778	0.00918358	0.0229589	0.00459179	99.9633
NC_045512.2	1456	T	22705	0.00440432	0.00880863	0.00880863	99.978
NC_045512.2	1457	C	22798	0.00438635	99.9298	0.0219317	0.0394771
NC_045512.2	1458	G	22727	0.0220003	0.00880011	99.956	0.00440005
NC_045512.2	1459	T	21838	0.027475	0.0137375	0	99.9588
NC_045512.2	1460	A	21468	99.9441	0.0186324	0.0372648	0
NC_045512.2	1461	A	21478	99.9767	0	0.0186237	0.00465593
NC_045512.2	1462	G	22703	0	0.0044047	99.9515	0.044047
NC_045512.2	1463	G	22590	0.0221337	0.0132802	99.9469	0.0177069
NC_045512.2	1464	G	23001	0.0347811	0	99.9609	0.00434764
NC_045512.2	1465	T	22669	0.0308792	0.0749923	0	99.8941
NC_045512.2	1466	G	22624	0.0132603	0	99.9735	0.00442008
NC_045512.2	1467	G	22953	0.0174269	0	99.9826	0
NC_045512.2	1468	T	23066	0.00867077	0.164745	0	99.8266
NC_045512.2	1469	C	23280	0	99.9656	0.00429553	0.0300687
NC_045512.2	1470	G	23164	0.0215852	0	99.9741	0.00431704
NC_045512.2	1471	C	23482	0	99.983	0	0.0170343
NC_045512.2	1472	A	22371	99.9732	0	0.0223504	0.00447007
NC_045512.2	1473	C	22989	0.00869981	99.9826	0.00434991	0.00434991
NC_045512.2	1474	T	21967	0	0.0182091	0	99.9772
NC_045512.2	1475	A	21766	99.8162	0.0183773	0.00459432	0.0413489
NC_045512.2	1476	T	19825	0.186633	0.0605296	0.0907945	99.662
NC_045512.2	1477	T	21703	0.0276459	0.0506842	0	99.9171
NC_045512.2	1478	G	21695	0.175156	0.0138281	99.788	0.0230468
NC_045512.2	1479	C	21198	0.033022	99.9623	0	0.00471743
NC_045512.2	1480	C	20956	0.00954381	99.938	0	0.0381752
NC_045512.2	1481	T	19868	0.0301993	0.0150997	0.0201329	99.9346
NC_045512.2	1482	T	19199	0.026043	0.0156258	0.0156258	99.9271
NC_045512.2	1483	T	19884	0	0.1207	0.0352042	99.8441
NC_045512.2	1484	G	20424	0.024481	0	99.9412	0.0342734
NC_045512.2	1485	G	19949	0.0952429	0	99.8747	0.0300767
NC_045512.2	1486	A	19604	99.8572	0.005101	0.091818	0.045909
NC_045512.2	1487	G	19303	0.0466249	0.0362638	99.9119	0.00518054
NC_045512.2	1488	G	19016	0.0157762	0.0473286	99.9211	0.0157762
NC_045512.2	1489	C	18881	0.0423706	99.9259	0.015889	0.015889
NC_045512.2	1490	T	18617	0.0161143	0.0161143	0.0483429	99.9194
NC_045512.2	1491	G	19374	0.0154847	0	99.969	0.0154847
NC_045512.2	1492	T	18938	0.0633647	0	0.0369627	99.8997
NC_045512.2	1493	G	19556	0.0818163	0.0204541	99.8977	0
NC_045512.2	1494	T	19413	0	0.00515119	0.0978726	99.897
NC_045512.2	1495	G	20180	0.0049554	0.0099108	99.9455	0.0396432
NC_045512.2	1496	T	19522	0.0204897	0	0	99.9795
NC_045512.2	1497	T	20517	0.00974801	0.00974801	0.019496	99.9561
NC_045512.2	1498	C	20419	0.0146922	99.9706	0.0097948	0.0048974
NC_045512.2	1499	T	20404	0.014703	0.004901	0.009802	99.9706
NC_045512.2	1500	C	20295	0	99.9507	0.00492732	0.0394186
NC_045512.2	1501	T	19905	0.0251193	0	0.0100477	99.9648
NC_045512.2	1502	T	20098	0	0	0.00995124	99.99
NC_045512.2	1503	A	20148	99.9603	0.00496327	0.00496327	0
NC_045512.2	1504	T	20315	0	0	0.0246124	99.9754
NC_045512.2	1505	G	20378	0.00981451	0	99.9706	0.019629
NC_045512.2	1506	T	20124	0	0	0.00993838	99.9901
NC_045512.2	1507	T	20283	0.00986047	0.00493024	0	99.9852
NC_045512.2	1508	G	20183	0.00495466	0	99.995	0
NC_045512.2	1509	G	20146	0	0.0347464	99.9504	0.0148913
NC_045512.2	1510	T	19252	0	0.00519427	0.00519427	99.9896
NC_045512.2	1511	T	20332	0	0.0196734	0.00491836	99.9754
NC_045512.2	1512	G	20147	0.0248176	0	99.9752	0
NC_045512.2	1513	C	19762	0	99.9949	0.00506022	0
NC_045512.2	1514	C	19995	0.0100025	99.865	0	0.0150038
NC_045512.2	1515	A	20298	99.8423	0.0147798	0.00492659	0.00492659
NC_045512.2	1516	T	20114	0	0.00994332	0	99.9901
NC_045512.2	1517	A	20138	99.6872	0	0.0794518	0
NC_045512.2	1518	A	19640	99.501	0.305499	0.0712831	0.1222
NC_045512.2	1519	C	19565	0.107335	99.586	0.0255558	0.281114
NC_045512.2	1520	A	19331	99.8655	0.0155191	0.0413843	0.0724225
NC_045512.2	1521	A	19177	99.4994	0.130364	0.338948	0.0156437
NC_045512.2	1522	G	19620	0.188583	0.0101937	99.7503	0.030581
NC_045512.2	1523	T	19467	0.0205476	0.118149	0.0667797	99.7945
NC_045512.2	1524	G	19631	0.0662218	0.010188	99.9032	0.015282
NC_045512.2	1525	T	19445	0	0.0719979	0.107997	99.82
NC_045512.2	1526	G	19792	0.106103	0	99.8535	0.0404204
NC_045512.2	1527	C	19311	0.0051784	99.9586	0.0207136	0.0155352
NC_045512.2	1528	C	19354	0	99.9897	0	0.0103338
NC_045512.2	1529	T	19472	0	0	0	100
NC_045512.2	1530	A	19615	99.8827	0.00509814	0.0305888	0
NC_045512.2	1531	T	20256	0	0.024684	0	99.9753
NC_045512.2	1532	T	20982	0.0333619	0.00476599	0	99.9285
NC_045512.2	1533	G	20894	0.00957213	0.00478606	99.9856	0
NC_045512.2	1534	G	20545	0.0486736	0.00486736	99.9465	0
NC_045512.2	1535	G	20964	0.00477008	0	99.9857	0.00954016
NC_045512.2	1536	T	19032	0.00525431	0.0157629	0	99.979
NC_045512.2	1537	T	21791	0.00458905	0.0275343	0.00458905	99.9633
NC_045512.2	1538	C	21801	0	99.9633	0	0.0366956
NC_045512.2	1539	C	22121	0.0180824	99.9593	0	0.022603
NC_045512.2	1540	A	21478	99.9907	0	0.00931185	0
NC_045512.2	1541	C	21822	0	99.9404	0.0137476	0.0458253
NC_045512.2	1542	G	21732	0	0	99.9862	0.0138045
NC_045512.2	1543	T	20066	0	0	0.00498355	99.995
NC_045512.2	1544	G	21889	0.0045685	0	99.9954	0
NC_045512.2	1545	C	21954	0	99.9954	0.00455498	0
NC_045512.2	1546	T	20353	0	0.176878	0	99.8231
NC_045512.2	1547	A	16119	99.9256	0.0372232	0	0.0372232
NC_045512.2	1548	G	21724	0.00920641	0.00920641	99.9724	0.00920641
NC_045512.2	1549	C	21909	0.00456433	99.9863	0	0.00912867
NC_045512.2	1550	G	21712	0.00460575	0.00460575	99.977	0.0138172
NC_045512.2	1551	C	21758	0.00459601	99.9678	0	0.0229801
NC_045512.2	1552	T	21398	0	0.00934667	0	99.9907
NC_045512.2	1553	A	21217	99.9811	0.0094264	0.0094264	0
NC_045512.2	1554	A	20677	99.9855	0	0.0145089	0
NC_045512.2	1555	C	17551	0.00569768	99.9601	0	0.0341861
NC_045512.2	1556	A	21669	99.9769	0.0184596	0.00461489	0
NC_045512.2	1557	T	21007	0.014281	0	0	99.9857
NC_045512.2	1558	A	21404	99.9533	0	0.00467202	0.0140161
NC_045512.2	1559	G	21300	0.00938967	0	99.9859	0.00469484
NC_045512.2	1560	G	21547	0	0.00928203	99.9814	0.00928203
NC_045512.2	1561	T	21704	0.00921489	0.0184298	0	99.9724
NC_045512.2	1562	T	22108	0	0	0.054279	99.9457
NC_045512.2	1563	G	22032	0.0136166	0.00453885	99.9637	0.00453885
NC_045512.2	1564	T	22224	0.00449964	0.0134989	0	99.982
NC_045512.2	1565	A	22179	99.9729	0.00450877	0.00450877	0
NC_045512.2	1566	A	21699	99.9954	0.00460851	0	0
NC_045512.2	1567	C	21911	0	99.9954	0	0.00456392
NC_045512.2	1568	C	21649	0.0092383	99.9861	0.00461915	0
NC_045512.2	1569	A	21857	99.9863	0	0	0.00457519
NC_045512.2	1570	T	21988	0	0	0.00909587	99.9909
NC_045512.2	1571	A	21350	99.9766	0.00936768	0.00468384	0.00936768
NC_045512.2	1572	C	21175	0.0141677	99.9669	0.0094451	0.0094451
NC_045512.2	1573	A	20922	99.9665	0	0.0191186	0
NC_045512.2	1574	G	21333	0.032813	0.00937515	99.9484	0.00468757
NC_045512.2	1575	G	21204	0.00471609	0	99.967	0.00943218
NC_045512.2	1576	T	20773	0.0240697	0.0192558	0.0144418	99.9374
NC_045512.2	1577	G	21321	0.00469021	0.00938042	99.9062	0.0234511
NC_045512.2	1578	T	21052	0.0427513	0.033251	0.0285009	99.8955
NC_045512.2	1579	T	20863	0.0335522	0	0.0479317	99.8466
NC_045512.2	1580	G	21089	0.00474181	0.0521599	99.8577	0.0758689
NC_045512.2	1581	T	20766	0.00963113	0.105942	0	99.8844
NC_045512.2	1582	T	20859	0.0143823	0.0431468	0.0143823	99.9185
NC_045512.2	1583	G	20817	0.0240188	0.0768603	99.8559	0.0432339
NC_045512.2	1584	G	20849	0.0191856	0.0191856	99.9233	0.0383711
NC_045512.2	1585	A	21374	99.8737	0.00467858	0.0327501	0.0795359
NC_045512.2	1586	G	20994	0.0285796	0	99.9476	0.00952653
NC_045512.2	1587	A	20311	99.9163	0.00492344	0.0541578	0.0246172
NC_045512.2	1588	A	20479	99.9902	0.00488305	0.00488305	0
NC_045512.2	1589	G	20654	0	0	100	0
NC_045512.2	1590	G	20986	0.00476508	0.00953016	99.9476	0.0381207
NC_045512.2	1591	T	20819	0	0	0.00960661	99.9904
NC_045512.2	1592	T	21725	0.00460299	0.027618	0.00920598	99.9402
NC_045512.2	1593	C	21711	0	99.9954	0	0.00460596
NC_045512.2	1594	C	21580	0	99.9861	0	0.0139018
NC_045512.2	1595	G	22081	0.0181151	0.00452878	99.9683	0.00905756
NC_045512.2	1596	A	21741	99.9586	0.00919921	0	0.0137988
NC_045512.2	1597	A	21367	99.986	0	0.00468011	0.00936023
NC_045512.2	1598	G	20939	0.042982	0	99.9379	0.0191031
NC_045512.2	1599	G	21340	0.0421743	0.0140581	99.925	0.00937207
NC_045512.2	1600	T	21275	0	0.0564042	0	99.9436
NC_045512.2	1601	C	20905	0.00478354	99.9522	0.0430519	0
NC_045512.2	1602	T	21428	0	0	0.00933358	99.9907
NC_045512.2	1603	T	22010	0.0408905	0	0	99.9046
NC_045512.2	1604	A	21902	99.9315	0.00913159	0.00456579	0.0410921
NC_045512.2	1605	A	21113	99.91	0.0142093	0.00473642	0.0710463
NC_045512.2	1606	T	22165	0.0676743	0.0360929	0.0315813	99.8647
NC_045512.2	1607	G	22132	0.013555	0.0722935	99.9096	0.00451834
NC_045512.2	1608	A	21825	99.9221	0.0137457	0.0229095	0.0412371
NC_045512.2	1609	C	22494	0.0577932	99.9289	0	0.0133369
NC_045512.2	1610	A	22620	99.9116	0.0309461	0.0574713	0
NC_045512.2	1611	A	21793	99.9403	0	0.00917726	0.0504749
NC_045512.2	1612	C	22081	0.0634029	99.9275	0	0.00905756
NC_045512.2	1613	C	21896	0.0456704	99.9498	0	0.00456704
NC_045512.2	1614	T	22220	0.0630063	0.0180018	0	99.919
NC_045512.2	1615	T	21487	0.00930795	0.0698097	0	99.9209
NC_045512.2	1616	C	21987	0.00454814	99.95	0	0.0454814
NC_045512.2	1617	T	22001	0.0227262	0.018181	0.0136357	99.9455
NC_045512.2	1618	T	21845	0.00457771	0.0137331	0	99.9817
NC_045512.2	1619	G	21645	0.0231	0.00462	99.9584	0
NC_045512.2	1620	A	21562	99.9119	0.00463779	0.0695668	0.0139134
NC_045512.2	1621	A	21912	99.9635	0.0182548	0.00912742	0.00912742
NC_045512.2	1622	A	21969	99.9408	0.0182075	0.0182075	0.0227593
NC_045512.2	1623	T	21613	0.0231342	0	0.0370148	99.9399
NC_045512.2	1624	A	21846	99.9313	0.0503525	0.0137325	0.0045775
NC_045512.2	1625	C	21549	0.00928117	99.9907	0	0
NC_045512.2	1626	T	21856	0.0045754	0.0411786	0.022877	99.9268
NC_045512.2	1627	C	21246	0	99.9576	0.0329474	0.00941354
NC_045512.2	1628	C	21603	0.0694348	99.8611	0	0.00462899
NC_045512.2	1629	A	22300	99.9821	0.0044843	0	0.0044843
NC_045512.2	1630	A	22493	99.9822	0	0	0.0177833
NC_045512.2	1631	A	22734	99.9076	0.0483857	0.0307909	0.0131961
NC_045512.2	1632	A	22339	99.9194	0.00447648	0.0581942	0.0179059
NC_045512.2	1633	A	21244	99.7364	0	0	0
NC_045512.2	1634	G	23912	0.050184	0.004182	99.9247	0.016728
NC_045512.2	1635	A	22183	99.9234	0.0495875	0.00450796	0.0225398
NC_045512.2	1636	G	24121	0.0207288	0.0331661	99.9337	0.00829153
NC_045512.2	1637	A	24218	99.9339	0.00412916	0.0123875	0.0495499
NC_045512.2	1638	A	23622	99.9661	0	0.0169334	0.0169334
NC_045512.2	1639	A	24112	99.9171	0.00414731	0.0705043	0.00829463
NC_045512.2	1640	G	23826	0	0.0041971	99.9832	0.0125913
NC_045512.2	1641	T	24282	0.00411828	0.0494193	0	99.9465
NC_045512.2	1642	C	24816	0.00402966	99.9718	0	0.0241779
NC_045512.2	1643	A	24696	99.9879	0.00404924	0.00404924	0.00404924
NC_045512.2	1644	A	24262	99.9753	0	0.00824334	0.0164867
NC_045512.2	1645	C	24078	0.00415317	99.9875	0	0.00830634
NC_045512.2	1646	A	23261	99.9957	0	0	0.00429904
NC_045512.2	1647	T	23211	0	0.0172332	0	99.9828
NC_045512.2	1648	C	23758	0.00841822	99.9705	0.00841822	0.0126273
NC_045512.2	1649	A	23521	99.9617	0.0127546	0.00850304	0
NC_045512.2	1650	A	23194	99.9784	0	0.00431146	0.0129344
NC_045512.2	1651	T	23111	0.0216347	0.00865389	0	99.9697
NC_045512.2	1652	A	23479	99.9233	0.00851825	0.0170365	0.0212956
NC_045512.2	1653	T	22903	0.091691	0.017465	0.109156	99.7773
NC_045512.2	1654	T	23537	0.118962	0.00424863	0.0169945	99.8555
NC_045512.2	1655	G	23602	0.0550801	0.0889755	99.7966	0.059317
NC_045512.2	1656	T	22907	0.0742131	0.0436548	0.00873096	99.8734
NC_045512.2	1657	T	23577	0.11876	0.0212071	0.0127243	99.8388
NC_045512.2	1658	G	23678	0.0633499	0.0591266	99.8353	0.0422333
NC_045512.2	1659	G	23661	0.0591691	0.0507164	99.8859	0.00422636
NC_045512.2	1660	T	24166	0.0124141	0.0579326	0.0165522	99.9131
NC_045512.2	1661	G	24249	0.0618582	0.00824776	99.9216	0.00824776
NC_045512.2	1662	A	24092	99.9128	0.0622613	0.00830151	0.016603
NC_045512.2	1663	C	22761	0.0219674	99.7671	0	0.193313
NC_045512.2	1664	T	23873	0.00418883	0.0293218	0	99.9455
NC_045512.2	1665	T	23917	0.0418113	0.0125434	0	99.9456
NC_045512.2	1666	T	24543	0.0570427	0.0203724	0.0203724	99.8859
NC_045512.2	1667	A	23913	99.8495	0.0543637	0.0501819	0.0418183
NC_045512.2	1668	A	23300	99.8541	0	0.0772532	0.0686695
NC_045512.2	1669	A	22060	99.8912	0.0906618	0.00906618	0.00906618
NC_045512.2	1670	C	23356	0.00856311	99.8287	0.0941942	0.0685049
NC_045512.2	1671	T	24026	0	0.0166486	0	99.9834
NC_045512.2	1672	T	24144	0.0331345	0.00828363	0	99.9544
NC_045512.2	1673	A	23981	99.829	0.0583796	0.0291898	0.0833994
NC_045512.2	1674	A	23487	99.8978	0.0170307	0.0553498	0.0298037
NC_045512.2	1675	T	23556	0.0169808	0.0254712	0.00849041	99.9491
NC_045512.2	1676	G	23671	0	0.0126737	99.9409	0.0337966
NC_045512.2	1677	A	22692	99.9559	0.026441	0	0.0132205
NC_045512.2	1678	A	23316	99.9614	0.0128667	0.0257334	0
NC_045512.2	1679	G	22910	0.0218245	0.0130947	99.9651	0
NC_045512.2	1680	A	22676	99.978	0	0	0.00440995
NC_045512.2	1681	G	22427	0	0	99.9911	0.00891782
NC_045512.2	1682	A	22942	99.9956	0	0	0.00435882
NC_045512.2	1683	T	22640	0.0220848	0.410777	0.00441696	99.5627
NC_045512.2	1684	C	22832	0.0131395	99.9562	0	0.0306587
NC_045512.2	1685	G	22025	0.0227015	0.0045403	99.9637	0.00908059
NC_045512.2	1686	C	22413	0.0044617	99.9911	0.0044617	0
NC_045512.2	1687	C	22089	0.0271628	99.9049	0.0181086	0
NC_045512.2	1688	A	21806	99.9358	0.00458589	0	0.0137577
NC_045512.2	1689	T	21228	0.00942152	0.018843	0	99.9717
NC_045512.2	1690	T	21689	0.0138319	0.0276638	0.00922126	99.9447
NC_045512.2	1691	A	21669	99.7646	0.0184596	0.0230744	0.0276893
NC_045512.2	1692	T	20801	0.0769194	0.124994	0.0384597	99.7596
NC_045512.2	1693	T	21254	0.15056	0.061165	0.00940999	99.7789
NC_045512.2	1694	T	21719	0.110502	0.0184171	0.0184171	99.8527
NC_045512.2	1695	T	21658	0.0738757	0.00923446	0.0969619	99.8107
NC_045512.2	1696	G	21204	0.0707414	0.00943218	99.7972	0.122618
NC_045512.2	1697	G	20591	0.150551	0.0145695	99.8057	0.0291389
NC_045512.2	1698	C	21380	0.130964	99.841	0.00935454	0.0187091
NC_045512.2	1699	A	21333	99.9859	0.00937515	0.00468757	0
NC_045512.2	1700	T	21188	0	0.188786	0	99.8112
NC_045512.2	1701	C	21542	0	99.9443	0	0.0232105
NC_045512.2	1702	T	21522	0.00464641	0.00929282	0	99.9768
NC_045512.2	1703	T	22304	0.017934	0	0	99.9821
NC_045512.2	1704	T	22477	0.0845309	0.017796	0.0355919	99.8621
NC_045512.2	1705	T	22413	0.111542	0.0133851	0	99.8751
NC_045512.2	1706	T	22459	0.0356205	0.111314	0	99.8219
NC_045512.2	1707	C	22165	0.0496278	99.8421	0.0631626	0.0451162
NC_045512.2	1708	T	22632	0.0574408	0.0618593	0	99.8807
NC_045512.2	1709	G	22163	0.0315842	0.0947525	99.8737	0
NC_045512.2	1710	C	21811	0.00458484	99.8349	0	0.160469
NC_045512.2	1711	T	21828	0	0.0458127	0.0366502	99.9175
NC_045512.2	1712	T	22259	0.0673885	0.107822	0	99.8248
NC_045512.2	1713	C	21937	0.00911702	99.9179	0.0136755	0.0501436
NC_045512.2	1714	C	21718	0.00460448	99.977	0	0.0184179
NC_045512.2	1715	A	21535	99.9768	0.0139308	0.0046436	0.0046436
NC_045512.2	1716	C	21770	0	99.9678	0.0275609	0.00459348
NC_045512.2	1717	A	20555	99.9854	0.004865	0.004865	0.004865
NC_045512.2	1718	A	20529	99.961	0	0.0389693	0
NC_045512.2	1719	G	21275	0	0	99.9906	0.00470035
NC_045512.2	1720	T	21846	0	0	0	100
NC_045512.2	1721	G	21747	0.0183933	0	99.977	0.00459834
NC_045512.2	1722	C	21424	0.00933532	99.9673	0	0
NC_045512.2	1723	T	22228	0	0.0764801	0	99.9235
NC_045512.2	1724	T	19906	0	0.0301417	0	99.9598
NC_045512.2	1725	T	20014	0.0049965	0.0149895	0	99.98
NC_045512.2	1726	T	22073	0.00453042	0.0181217	0.00453042	99.9728
NC_045512.2	1727	G	22325	0.00895857	0	99.9821	0.00895857
NC_045512.2	1728	T	22418	0	0.0133821	0	99.9732
NC_045512.2	1729	G	22497	0	0	99.9956	0.00444504
NC_045512.2	1730	G	22168	0.013533	0	99.982	0.00451101
NC_045512.2	1731	A	22772	99.9868	0.00878272	0	0.00439136
NC_045512.2	1732	A	21934	99.9863	0.00455913	0.00455913	0.00455913
NC_045512.2	1733	A	21773	99.977	0	0	0.0229642
NC_045512.2	1734	C	20907	0.00478309	99.9665	0	0.00956617
NC_045512.2	1735	T	21611	0.00925455	0.00462727	0.00925455	99.9769
NC_045512.2	1736	G	22406	0.00892618	0	99.9821	0.00892618
NC_045512.2	1737	T	20693	0	0.00483255	0.0096651	99.9855
NC_045512.2	1738	G	22708	0.0176149	0	99.9516	0.00880747
NC_045512.2	1739	A	21473	99.9069	0.0512271	0.018628	0.0232851
NC_045512.2	1740	A	20457	99.9218	0.0244415	0.0342181	0.0146649
NC_045512.2	1741	A	20020	99.8751	0.044955	0.0549451	0
NC_045512.2	1742	G	21497	0	0	99.9721	0.0279109
NC_045512.2	1743	G	21344	0.00937031	0.00937031	99.9157	0.0562219
NC_045512.2	1744	T	18863	0	0	0.0106028	99.9894
NC_045512.2	1745	T	18389	0	0.0217521	0	99.9728
NC_045512.2	1746	T	20708	0.00482905	0.00482905	0	99.9903
NC_045512.2	1747	G	21310	0	0.00469263	99.9578	0.0281558
NC_045512.2	1748	G	21343	0	0	99.9813	0.00937075
NC_045512.2	1749	A	22001	99.9909	0	0.0090905	0
NC_045512.2	1750	T	19778	0	0	0	100
NC_045512.2	1751	T	21264	0	0.0188111	0.00940557	99.9577
NC_045512.2	1752	A	22013	99.9864	0	0.00454277	0.00908554
NC_045512.2	1753	T	21871	0.0137168	0.00457226	0.00457226	99.9771
NC_045512.2	1754	A	22574	99.9468	0.00885975	0.00885975	0.035439
NC_045512.2	1755	A	22439	99.9421	0.0356522	0.0178261	0.00445653
NC_045512.2	1756	A	21812	99.9908	0	0.00916926	0
NC_045512.2	1757	G	20789	0.0192409	0.0144307	99.9663	0
NC_045512.2	1758	C	21309	0	99.9953	0	0.00469285
NC_045512.2	1759	A	22373	99.9553	0.00446967	0.013409	0.0178787
NC_045512.2	1760	T	22616	0	0.0221082	0	99.9779
NC_045512.2	1761	T	23283	0	0	0	100
NC_045512.2	1762	C	24014	0	99.9667	0	0.0333139
NC_045512.2	1763	A	24843	99.9839	0	0.00402528	0.0120758
NC_045512.2	1764	A	24564	99.9715	0	0	0.028497
NC_045512.2	1765	A	21222	99.9812	0	0.0188484	0
NC_045512.2	1766	C	24697	0.0242944	99.9312	0	0.0404907
NC_045512.2	1767	A	25448	99.9961	0	0.00392958	0
NC_045512.2	1768	A	24738	99.9394	0.0202118	0.00808473	0.0323389
NC_045512.2	1769	A	24860	99.9236	0	0	0.0281577
NC_045512.2	1770	T	24090	0.0373599	0.0083022	0.0124533	99.9419
NC_045512.2	1771	T	24975	0.00800801	0	0.036036	99.9199
NC_045512.2	1772	G	24970	0.0240288	0.0400481	99.9199	0.00400481
NC_045512.2	1773	T	25407	0.0314874	0.0314874	0	99.937
NC_045512.2	1774	T	25182	0.0357398	0.0158844	0.0158844	99.9166
NC_045512.2	1775	G	25071	0.0279207	0.0279207	99.9003	0.0438754
NC_045512.2	1776	A	24173	99.88	0.00413685	0.053779	0.0620527
NC_045512.2	1777	A	25377	99.9133	0.0157623	0.0354652	0.0354652
NC_045512.2	1778	T	25278	0.0593401	0.0395601	0	99.9011
NC_045512.2	1779	C	24101	0.0580889	99.9004	0.00829841	0.0331936
NC_045512.2	1780	C	24024	0.0624376	99.8834	0.024975	0.0208125
NC_045512.2	1781	T	24544	0.0122229	0.110007	0.0611147	99.8167
NC_045512.2	1782	G	25206	0.0317385	0	99.9603	0.00793462
NC_045512.2	1783	T	24732	0.0242601	0	0	99.9757
NC_045512.2	1784	G	23012	0	0.0130367	99.9783	0.00869112
NC_045512.2	1785	G	23253	0	0.00860104	99.9656	0.0129016
NC_045512.2	1786	T	24504	0.00408097	0.00816193	0	99.9878
NC_045512.2	1787	A	24369	99.9795	0	0.0123107	0.00410357
NC_045512.2	1788	A	24475	99.9755	0	0	0.0040858
NC_045512.2	1789	T	24713	0.00809291	0.00809291	0	99.9838
NC_045512.2	1790	T	24527	0.00815428	0	0.00407714	99.9837
NC_045512.2	1791	T	24063	0.00831152	0	0.016623	99.9751
NC_045512.2	1792	T	24717	0.0323664	0.0161832	0.0080916	99.9353
NC_045512.2	1793	A	24548	99.9226	0.0325892	0.0081473	0.0366629
NC_045512.2	1794	A	23239	99.9613	0.00860622	0.0301218	0
NC_045512.2	1795	A	22506	99.9245	0.00444326	0.0710922	0
NC_045512.2	1796	G	23479	0	0.0170365	99.9574	0.0255548
NC_045512.2	1797	T	24558	0.00407199	0.024432	0.00814399	99.9634
NC_045512.2	1798	T	24391	0	0.0163995	0.00819975	99.9672
NC_045512.2	1799	A	24482	99.9346	0.0285924	0.0326771	0.00408463
NC_045512.2	1800	C	23924	0.0292593	99.8997	0	0.0501588
NC_045512.2	1801	A	24741	99.9596	0.00808375	0	0.032335
NC_045512.2	1802	A	24283	99.9423	0.0411811	0.00411811	0.0123543
NC_045512.2	1803	A	23746	99.9832	0.00421124	0.0126337	0
NC_045512.2	1804	A	23241	99.9828	0.00430274	0	0.0129082
NC_045512.2	1805	G	24272	0.0123599	0.0741595	99.8929	0.0205999
NC_045512.2	1806	G	24908	0.00802955	0.0160591	99.8876	0.0321182
NC_045512.2	1807	A	26091	99.9502	0.00766548	0.0191637	0.0229964
NC_045512.2	1808	A	25160	99.9324	0.0158983	0.0317965	0.0198728
NC_045512.2	1809	A	24972	99.9319	0.0600673	0	0.00800897
NC_045512.2	1810	A	24591	99.9959	0	0.00406653	0
NC_045512.2	1811	G	26551	0.0602614	0.045196	99.8832	0.011299
NC_045512.2	1812	C	27412	0.0437764	99.927	0.0145921	0.0145921
NC_045512.2	1813	T	33035	0.066596	0.033298	0	99.7064
NC_045512.2	1814	A	33277	99.9189	0	0.0180305	0.0300508
NC_045512.2	1815	A	33479	99.9253	0.0179217	0.0298695	0.0268825
NC_045512.2	1816	A	32825	99.9604	0.0121858	0.0121858	0.0152323
NC_045512.2	1817	A	32300	99.9598	0.0247678	0.00928793	0.00619195
NC_045512.2	1818	A	30769	99.9415	0.0292502	0.0195001	0.00975007
NC_045512.2	1819	A	31206	99.4584	0	0.0352496	0.0384541
NC_045512.2	1820	G	32549	0.0276506	0.00307229	99.9478	0.021506
NC_045512.2	1821	G	32467	0.0154003	0.0246404	99.9476	0.0123202
NC_045512.2	1822	T	33387	0.0209662	0.0359421	0	99.9431
NC_045512.2	1823	G	33840	0.0206856	0	99.9379	0.0413712
NC_045512.2	1824	C	32633	0.00306438	99.9877	0	0.00919315
NC_045512.2	1825	C	33214	0	99.994	0	0.00602156
NC_045512.2	1826	T	33857	0	0.0059072	0	99.9941
NC_045512.2	1827	G	33879	0.00590336	0.00590336	99.9764	0.0118067
NC_045512.2	1828	G	34263	0.0058372	0	99.9883	0.0058372
NC_045512.2	1829	A	34473	99.1501	0.0638181	0.278479	0.487338
NC_045512.2	1830	A	30156	99.8707	0.0165804	0.0132644	0.0994827
NC_045512.2	1831	T	33552	0.0506676	0.0774917	0.283143	99.5887
NC_045512.2	1832	A	33936	99.5698	0.353607	0.0353607	0.0235738
NC_045512.2	1833	T	34075	0.0498899	0.0968452	0.0029347	99.8503
NC_045512.2	1834	T	34089	0.416557	0.011734	0	99.56
NC_045512.2	1835	G	33346	0.0119954	0.00599772	99.97	0.0119954
NC_045512.2	1836	G	33197	0.00301232	0.00903696	99.9849	0.00301232
NC_045512.2	1837	T	33314	0.012007	0.00300174	0	99.985
NC_045512.2	1838	G	33550	0	0.00596125	99.9642	0.0298063
NC_045512.2	1839	A	33172	99.9457	0.0331605	0.015073	0.00602918
NC_045512.2	1840	A	32836	99.9513	0.0426361	0.00609088	0
NC_045512.2	1841	C	33536	0.00298187	99.9911	0.00298187	0.00298187
NC_045512.2	1842	A	33947	99.9941	0.00294577	0	0.00294577
NC_045512.2	1843	G	32989	0.0272818	0.145503	99.7908	0.0333444
NC_045512.2	1844	A	33035	99.9213	0.00908128	0.0605418	0.00908128
NC_045512.2	1845	A	32602	99.8834	0.0276057	0.0460094	0.0429422
NC_045512.2	1846	A	33226	99.8555	0.00902907	0.117378	0.0180581
NC_045512.2	1847	T	33116	0.048315	0.0181181	0.0150984	99.9185
NC_045512.2	1848	C	33616	0.101142	99.8542	0.00297477	0.0356973
NC_045512.2	1849	A	33613	99.9405	0.00297504	0.0148752	0.0416506
NC_045512.2	1850	A	32741	99.9695	0.00610855	0.0183256	0.00610855
NC_045512.2	1851	T	31883	0.0345011	0.00627294	0.00627294	99.953
NC_045512.2	1852	A	33070	99.9516	0.0302389	0.00302389	0.0151194
NC_045512.2	1853	C	33175	0	99.9729	0	0.0271289
NC_045512.2	1854	T	33049	0	0.0302581	0	99.9697
NC_045512.2	1855	G	32959	0.188113	0.0455111	99.7209	0.0455111
NC_045512.2	1856	A	32656	99.8408	0.0612445	0.0520578	0.0459334
NC_045512.2	1857	G	32150	0.0279938	0.0342146	99.86	0.0777605
NC_045512.2	1858	T	32479	0.104683	0.00923674	0.0153946	99.8707
NC_045512.2	1859	C	32267	0.0154957	99.9535	0.0185948	0.0123966
NC_045512.2	1860	C	32211	0.0403589	99.9472	0.00931359	0.00310453
NC_045512.2	1861	T	31660	0	0.0663298	0	99.9337
NC_045512.2	1862	C	32445	0.00308214	99.9353	0	0.00616428
NC_045512.2	1863	T	32320	0.00928218	0.0216584	0.00309406	99.9381
NC_045512.2	1864	T	32267	0.00309914	0.0247931	0	99.969
NC_045512.2	1865	T	32563	0.00307097	0.0122839	0.0122839	99.9631
NC_045512.2	1866	A	32553	99.8771	0.0307191	0.0122877	0.00921574
NC_045512.2	1867	T	32894	0.0091202	0.00304007	0.0091202	99.9787
NC_045512.2	1868	G	32079	0.0155865	0.00935191	99.9626	0.0124692
NC_045512.2	1869	C	31560	0	99.9651	0.0316857	0.00316857
NC_045512.2	1870	A	32183	99.9751	0.0186434	0.00621446	0
NC_045512.2	1871	T	31005	0.00322529	0.00645057	0.0193517	99.971
NC_045512.2	1872	T	25657	0	0	0.00779514	99.9922
NC_045512.2	1873	T	32026	0.00624493	0.00624493	0.00936739	99.975
NC_045512.2	1874	G	31817	0.00314297	0.00942892	99.9591	0.0282868
NC_045512.2	1875	C	31686	0.00631194	99.9842	0	0.0094679
NC_045512.2	1876	A	32375	99.9938	0.0030888	0.0030888	0
NC_045512.2	1877	T	32314	0	0.0216624	0.00309463	99.9752
NC_045512.2	1878	C	31965	0	99.9875	0	0.00625684
NC_045512.2	1879	A	31723	99.9874	0	0.00945686	0.00315229
NC_045512.2	1880	G	31978	0.0125086	0	99.9875	0
NC_045512.2	1881	A	31434	99.9841	0	0.00636254	0.00954381
NC_045512.2	1882	G	31821	0	0	99.9937	0.00628516
NC_045512.2	1883	G	31579	0.019	0.0126666	99.9683	0
NC_045512.2	1884	C	31975	0.0125098	99.9437	0	0.0437842
NC_045512.2	1885	T	32470	0.040037	0.0338774	0	99.9261
NC_045512.2	1886	G	31896	0	0.0125408	99.9875	0
NC_045512.2	1887	C	31665	0.00315806	99.9653	0.0252645	0.00631612
NC_045512.2	1888	T	32720	0	0.00305623	0	99.9969
NC_045512.2	1889	C	32462	0	99.9908	0.00308052	0.00616105
NC_045512.2	1890	G	32859	0.00304331	0	99.9939	0.00304331
NC_045512.2	1891	T	31740	0	0.0535602	0.0094518	99.9275
NC_045512.2	1892	G	33025	0.00605602	0	99.9818	0.012112
NC_045512.2	1893	T	32269	0	0.0061979	0.0061979	99.9845
NC_045512.2	1894	T	32342	0	0	0	100
NC_045512.2	1895	G	32668	0	0.0122444	99.9755	0.0122444
NC_045512.2	1896	T	32910	0.00911577	0.00607718	0.00303859	99.9818
NC_045512.2	1897	A	32276	99.9876	0	0.00309828	0.00929483
NC_045512.2	1898	C	31983	0.0156333	99.9687	0.00312666	0.0125066
NC_045512.2	1899	G	32077	0.006235	0.006235	99.9719	0.0155875
NC_045512.2	1900	A	30995	99.9677	0	0.00645265	0.0258106
NC_045512.2	1901	T	31858	0	0	0	100
NC_045512.2	1902	C	32138	0	99.9595	0.00311158	0.00933474
NC_045512.2	1903	A	32338	99.9845	0	0	0.0154617
NC_045512.2	1904	A	31211	99.9872	0	0	0.012816
NC_045512.2	1905	T	30958	0	0.0193811	0	99.9806
NC_045512.2	1906	T	30616	0.0293964	0.0261301	0	99.9445
NC_045512.2	1907	T	31283	0.076719	0.0287696	0.00319662	99.8913
NC_045512.2	1908	T	31635	0.0537379	0.0126442	0.00316106	99.9083
NC_045512.2	1909	C	31912	0.0125345	99.9843	0.00313362	0
NC_045512.2	1910	T	31365	0	0.133907	0.00637653	99.8533
NC_045512.2	1911	C	29998	0.0133342	99.9567	0	0.030002
NC_045512.2	1912	C	29797	0.0704769	99.8993	0	0.0302044
NC_045512.2	1913	C	30015	0.00333167	99.9134	0.00666333	0.0766284
NC_045512.2	1914	G	29507	0.0271122	0.0101671	99.939	0.0237232
NC_045512.2	1915	C	30034	0	99.9434	0.00332956	0.053273
NC_045512.2	1916	A	29269	99.9829	0.00341658	0.00683317	0.00683317
NC_045512.2	1917	C	29185	0.00685284	99.9794	0.0102793	0.00342642
NC_045512.2	1918	T	28474	0.00702395	0.0140479	0.00702395	99.9719
NC_045512.2	1919	C	29152	0	99.9897	0.0034303	0.00686059
NC_045512.2	1920	T	28441	0.0175803	0.0140642	0	99.9684
NC_045512.2	1921	T	28432	0.00703433	0.0246201	0.00703433	99.9613
NC_045512.2	1922	G	29063	0.0137632	0.0275264	99.9243	0.0240856
NC_045512.2	1923	A	29183	99.928	0.0411198	0.0239866	0.00685331
NC_045512.2	1924	A	29244	99.9932	0	0.00683901	0
NC_045512.2	1925	A	29184	99.9555	0.0205592	0.0171327	0.00685307
NC_045512.2	1926	C	29191	0	99.9829	0	0.0171286
NC_045512.2	1927	T	28956	0.00345352	0.0725238	0.0207211	99.9033
NC_045512.2	1928	G	28860	0.01386	0.00693001	99.9653	0.01386
NC_045512.2	1929	C	28738	0.0173986	99.9582	0	0.024358
NC_045512.2	1930	T	27664	0.018074	0.0144592	0	99.9675
NC_045512.2	1931	C	28274	0.00353682	99.9328	0.0106105	0.0141473
NC_045512.2	1932	A	28371	99.9789	0.00352473	0.0140989	0.00352473
NC_045512.2	1933	A	27638	99.9964	0	0	0.00361821
NC_045512.2	1934	A	27396	99.9708	0	0	0.0292013
NC_045512.2	1935	A	27044	99.9445	0.0147907	0.011093	0.011093
NC_045512.2	1936	T	26098	0.00766342	0.0153268	0.00383171	99.9732
NC_045512.2	1937	T	27589	0.0507449	0.0326217	0.0181232	99.8985
NC_045512.2	1938	C	27114	0.0295051	99.9557	0	0.0147525
NC_045512.2	1939	T	27487	0.0254666	0.00727617	0.00727617	99.9454
NC_045512.2	1940	G	26859	0.0409546	0.0148926	99.9144	0.026062
NC_045512.2	1941	T	26474	0.00377729	0.00755458	0.0226637	99.966
NC_045512.2	1942	G	26581	0.0601934	0.00376209	99.9172	0.0188104
NC_045512.2	1943	C	26064	0.0345304	99.8849	0.0460405	0.0345304
NC_045512.2	1944	G	26512	0.0452625	0.0113156	99.9434	0
NC_045512.2	1945	T	26181	0.00763913	0.00381956	0.0190978	99.9694
NC_045512.2	1946	G	26774	0.0186748	0.0224098	99.9178	0.0261448
NC_045512.2	1947	T	25784	0	0.0155135	0.00775675	99.9767
NC_045512.2	1948	T	25892	0	0.0270354	0.0038622	99.9691
NC_045512.2	1949	T	27038	0.007397	0.0036985	0.029588	99.9593
NC_045512.2	1950	T	27265	0.0110031	0.00366771	0.00733541	99.956
NC_045512.2	1951	A	27019	99.9408	0.0074022	0.037011	0.0148044
NC_045512.2	1952	C	27009	0.0333222	99.9222	0.0185123	0.0259173
NC_045512.2	1953	A	27248	99.978	0.00366999	0.00733999	0.01101
NC_045512.2	1954	G	26795	0.0373204	0.00373204	99.9478	0.0111961
NC_045512.2	1955	A	26052	99.9347	0.00767695	0.0460617	0.0115154
NC_045512.2	1956	A	26057	99.9424	0	0.0383774	0.0191887
NC_045512.2	1957	G	25981	0.127016	0.00769793	99.8422	0.0230938
NC_045512.2	1958	G	25364	0.402145	0	99.5939	0.0039426
NC_045512.2	1959	C	25463	0.0196363	99.9686	0.00392727	0.00785453
NC_045512.2	1960	C	24623	0.0243675	99.9594	0.00406124	0.0121837
NC_045512.2	1961	G	24158	0.00413942	0.00827883	99.971	0.0165577
NC_045512.2	1962	C	22665	0	99.9647	0	0.0264725
NC_045512.2	1963	T	18170	0.0110072	0.0110072	0	99.978
NC_045512.2	1964	A	17419	99.9885	0.0114817	0	0
NC_045512.2	1965	T	17652	0.0509857	0.0113302	0.00566508	99.932
NC_045512.2	1966	A	17511	99.9657	0.0057107	0.0171321	0.0114214
NC_045512.2	1967	A	17524	99.9087	0.0114129	0.0228258	0.0570646
NC_045512.2	1968	C	18946	0	99.9367	0.0527816	0.0105563
NC_045512.2	1969	A	18501	99.8216	0.102697	0.0594562	0.0162153
NC_045512.2	1970	A	17931	99.7881	0.122693	0.0557693	0.0334616
NC_045512.2	1971	T	18455	0.0541859	0.0108372	0.0325115	99.9025
NC_045512.2	1972	A	19040	99.8424	0.0630252	0.0892857	0.0052521
NC_045512.2	1973	C	19018	0.00525818	99.9685	0.00525818	0.0210327
NC_045512.2	1974	T	18075	0.0497925	0.033195	0	99.917
NC_045512.2	1975	A	17643	99.8356	0.0396758	0.0963555	0.0226719
NC_045512.2	1976	G	17901	0.0279314	0	99.9386	0.0335177
NC_045512.2	1977	A	16793	99.9881	0.00595486	0	0.00595486
NC_045512.2	1978	T	17148	0.00583158	0.0524843	0	99.9417
NC_045512.2	1979	G	16943	0	0.00590214	99.9528	0.041315
NC_045512.2	1980	G	17316	0	0	99.9827	0.017325
NC_045512.2	1981	A	17838	99.9776	0	0.022424	0
NC_045512.2	1982	A	16439	99.9453	0.0121662	0.0243324	0.0182493
NC_045512.2	1983	T	16900	0.0295858	0.00591716	0.00591716	99.9586
NC_045512.2	1984	T	17220	0.0232288	0.0058072	0	99.9593
NC_045512.2	1985	T	17734	0.0169167	0.0225555	0	99.9605
NC_045512.2	1986	C	17861	0.0223952	99.9384	0	0.0391915
NC_045512.2	1987	A	17957	99.9889	0	0.00556886	0.00556886
NC_045512.2	1988	C	17966	0.0166982	99.9443	0	0.0389625
NC_045512.2	1989	A	17676	99.802	0.0339443	0.0678887	0.0961756
NC_045512.2	1990	G	17623	0.119162	0.0680928	99.7049	0.107814
NC_045512.2	1991	T	17572	0.221944	0.0682905	0	99.7098
NC_045512.2	1992	A	17683	99.7512	0.130068	0.0848272	0.0169654
NC_045512.2	1993	T	17622	0.00567472	0.0226989	0.175916	99.7957
NC_045512.2	1994	T	18095	0.121581	0.0221056	0	99.8563
NC_045512.2	1995	C	18305	0.213057	99.7269	0	0.0600929
NC_045512.2	1996	A	18760	99.8028	0.133262	0.0266525	0.0373134
NC_045512.2	1997	C	18968	0	99.9209	0.0263602	0.0527204
NC_045512.2	1998	T	18224	0.0384109	0	0	99.9396
NC_045512.2	1999	G	18731	0.0266937	0.0106775	99.9199	0
[truncated: 27,904 more rows]

## Sheet: SARS-CoV-2 P6-1
CHR	POS	REF	READS	A	C	G	T
NC_045512.2	1	A	27	100	0	0	0
NC_045512.2	2	T	33	0	0	0	100
NC_045512.2	3	T	36	2.77778	0	0	97.2222
NC_045512.2	4	A	52	96.1538	1.92308	0	1.92308
NC_045512.2	5	A	79	98.7342	0	0	1.26582
NC_045512.2	6	A	78	100	0	0	0
NC_045512.2	7	G	74	6.75676	0	93.2432	0
NC_045512.2	8	G	83	0	2.40964	95.1807	2.40964
NC_045512.2	9	T	97	2.06186	0	2.06186	95.8763
NC_045512.2	10	T	107	1.86916	0	0	98.1308
NC_045512.2	11	T	146	1.36986	0	0.684932	97.9452
NC_045512.2	12	A	546	99.6337	0	0	0.3663
NC_045512.2	13	T	859	0.349243	0.232829	0	99.4179
NC_045512.2	14	A	1257	100	0	0	0
NC_045512.2	15	C	1700	0.0588235	99.7647	0.176471	0
NC_045512.2	16	C	2929	0.136565	99.7952	0	0.0682827
NC_045512.2	17	T	5193	0.0770268	0.11554	0	99.8074
NC_045512.2	18	T	5835	0	0.0342759	0.017138	99.9486
NC_045512.2	19	C	7431	0	99.9731	0	0.0269143
NC_045512.2	20	C	8155	0	99.9755	0	0.0245248
NC_045512.2	21	C	9549	0	99.9895	0.0104723	0
NC_045512.2	22	A	11137	99.9731	0	0.0179582	0.00897908
NC_045512.2	23	G	11326	0.0176585	0.0441462	99.9294	0.00882924
NC_045512.2	24	G	12096	0.0330688	0.0165344	99.9421	0.0082672
NC_045512.2	25	T	15601	0.00640985	0.0256394	0	99.968
NC_045512.2	26	A	19077	99.9948	0	0	0.00524191
NC_045512.2	27	A	18915	99.9894	0	0	0.0105736
NC_045512.2	28	C	20647	0.01453	99.9661	0.00484332	0.01453
NC_045512.2	29	A	39912	99.9875	0	0.010022	0
NC_045512.2	30	A	51120	99.998	0.00195618	0	0
NC_045512.2	31	A	51261	99.9883	0.0039016	0.0058524	0.0019508
NC_045512.2	32	C	52974	0.00188772	99.983	0	0.0151017
NC_045512.2	33	C	56205	0	99.9947	0	0.0053376
NC_045512.2	34	A	62243	99.9936	0.00481982	0.00160661	0
NC_045512.2	35	A	64053	99.9844	0.00312241	0.00624483	0.00624483
NC_045512.2	36	C	67883	0.00147312	99.9912	0	0.00736561
NC_045512.2	37	C	74687	0.00133892	99.9866	0.00401676	0.00669461
NC_045512.2	38	A	75516	99.9934	0	0.00397267	0.00264845
NC_045512.2	39	A	75878	99.9947	0.00395372	0.00131791	0
NC_045512.2	40	C	76983	0.00259798	99.9792	0.00129899	0.0168868
NC_045512.2	41	T	78733	0	0.0317529	0	99.9682
NC_045512.2	42	T	78502	0.00764312	0.00764312	0.00127385	99.9834
NC_045512.2	43	T	80127	0.00624009	0.00374406	0.00124802	99.9888
NC_045512.2	44	C	80826	0.0049489	99.9814	0.00371168	0.00989781
NC_045512.2	45	G	80496	0.00372689	0.00372689	99.9851	0.00745379
NC_045512.2	46	A	81013	99.9852	0.00740622	0.00370311	0.00123437
NC_045512.2	47	T	80871	0.00741922	0.0173115	0	99.9753
NC_045512.2	48	C	80890	0.00494499	99.9913	0	0.00370874
NC_045512.2	49	T	80778	0.00247592	0.0148555	0.00247592	99.9802
NC_045512.2	50	C	81245	0.00369253	99.9705	0	0.0233861
NC_045512.2	51	T	75111	0.00798818	0.00266273	0.00931954	99.98
NC_045512.2	52	T	79600	0.00251256	0.00502513	0	99.9899
NC_045512.2	53	G	84205	0.00712547	0.00593789	99.9869	0
NC_045512.2	54	T	84456	0.0023681	0.0118405	0.00118405	99.9822
NC_045512.2	55	A	85409	99.9813	0.00117084	0.0128792	0.00468335
NC_045512.2	56	G	83587	0.00239272	0	99.9904	0.00717815
NC_045512.2	57	A	85842	99.9942	0	0.00349479	0.00232986
NC_045512.2	58	T	85884	0.00116436	0.0244516	0.00465744	99.9674
NC_045512.2	59	C	86476	0.00462556	99.9884	0	0.00693834
NC_045512.2	60	T	86679	0.00230736	0.0103831	0.00230736	99.985
NC_045512.2	61	G	86791	0.00691316	0.00345658	99.985	0.00460877
NC_045512.2	62	T	86566	0.00577594	0.0092415	0.00115519	99.9827
NC_045512.2	63	T	87479	0.00571566	0.0240058	0	99.9703
NC_045512.2	64	C	87720	0.00227998	99.9715	0	0.0262198
NC_045512.2	65	T	88333	0	0.00339624	0	99.9966
NC_045512.2	66	C	47394	0.0126598	99.9684	0.00632992	0.0126598
NC_045512.2	67	T	47407	0.0189845	0.00843757	0	99.9662
NC_045512.2	68	A	47289	99.9979	0	0	0.00211466
NC_045512.2	69	A	47792	99.9874	0	0.0020924	0.010462
NC_045512.2	70	A	46256	99.9373	0.0475614	0.0129713	0.00216188
NC_045512.2	71	C	47791	0.267833	99.6275	0.0460338	0.0585884
NC_045512.2	72	G	47709	0.153011	0.00419208	99.8281	0.0146723
NC_045512.2	73	A	47620	99.9958	0	0.00209996	0.00209996
NC_045512.2	74	A	47310	99.7125	0.27267	0.00634115	0.00845487
NC_045512.2	75	C	46130	0.0108389	99.4147	0.00216779	0.559289
NC_045512.2	76	T	46609	0.0343281	0.0493467	0.0128731	99.8992
NC_045512.2	77	T	47161	0.186595	0.0148428	0.00424079	99.788
NC_045512.2	78	T	49571	7.63955	0.242077	0.0746404	91.9812
NC_045512.2	79	A	50696	92.5832	0.00789017	0.0118353	7.39703
NC_045512.2	80	A	49775	92.2411	0.154696	7.36916	0.235058
NC_045512.2	81	A	49203	92.3155	0.0121944	0.166657	7.50564
NC_045512.2	82	A	50704	99.6726	0.0690281	0.00591669	0.252446
NC_045512.2	83	T	51065	0.0469989	7.55508	0.0117497	92.3862
NC_045512.2	84	C	46933	0.170456	99.7251	0	0.0852279
NC_045512.2	85	T	47276	0.00634571	0.0105762	0.164989	99.8181
NC_045512.2	86	G	46636	0.0922034	0.0192984	99.8821	0.0064328
NC_045512.2	87	T	47201	0.0127116	0.0148302	0.0889812	99.8835
NC_045512.2	88	G	47314	0.00634062	0.00422708	99.9873	0.00211354
NC_045512.2	89	T	46872	0.00640041	0.00213347	0	99.9915
NC_045512.2	90	G	47523	0.00420849	0.00841698	99.9853	0.00210424
NC_045512.2	91	G	46922	0.0191808	0.0021312	99.9702	0.00852479
NC_045512.2	92	C	48167	0.00830444	99.9668	0	0.0228372
NC_045512.2	93	T	49454	0.00202208	0.0181987	0.00404416	99.9757
NC_045512.2	94	G	49185	0.00609942	0	99.9878	0.00609942
NC_045512.2	95	T	49329	0.00608162	0.00405441	0	99.9899
NC_045512.2	96	C	49999	0.00800016	99.974	0.00600012	0.0120002
NC_045512.2	97	A	49962	99.994	0	0.00400304	0.00200152
NC_045512.2	98	C	50334	0	99.9881	0.00794691	0.00397346
NC_045512.2	99	T	49822	0.00602144	0.00401429	0.00200715	99.988
NC_045512.2	100	C	51150	0.00977517	99.9648	0.00391007	0.0215054
NC_045512.2	101	G	50128	0	0	99.998	0.00199489
NC_045512.2	102	G	50318	0.0317978	0.00198736	99.9622	0.00397472
NC_045512.2	103	C	51218	0.00195244	99.9746	0	0.0234293
NC_045512.2	104	T	50221	0.0059736	0.0079648	0.00995599	99.9721
NC_045512.2	105	G	50933	0.0157069	0.00196336	99.9804	0.00196336
NC_045512.2	106	C	51341	0	99.9357	0	0.0642761
NC_045512.2	107	A	51064	99.9883	0	0.00783331	0.00391665
NC_045512.2	108	T	51215	0.00585766	0.0312408	0.00390511	99.959
NC_045512.2	109	G	51622	0	0.00193716	99.9903	0.00774863
NC_045512.2	110	C	51476	0.00582796	99.9864	0.00388531	0.00388531
NC_045512.2	111	T	40280	0.00744786	0.0273088	0.00993049	99.9553
NC_045512.2	112	T	46056	0.00434254	0.00217127	0	99.9891
NC_045512.2	113	A	44378	99.982	0	0.0157736	0.00225337
NC_045512.2	114	G	51874	0.00192775	0.00192775	99.9769	0.0192775
NC_045512.2	115	T	51554	0.00581914	0.00193971	0.00387943	99.9884
NC_045512.2	116	G	52227	0.00191472	0.00382944	99.9923	0.00191472
NC_045512.2	117	C	52375	0.00190931	99.979	0	0.0171838
NC_045512.2	118	A	52749	99.9791	0	0.0170619	0.00379154
NC_045512.2	119	C	53040	0.00188537	99.983	0.00377074	0.0113122
NC_045512.2	120	T	52944	0.00755515	0.111439	0.00188879	99.8791
NC_045512.2	121	C	53253	0	99.9869	0.00563349	0.00751131
NC_045512.2	122	A	51332	99.9903	0.0019481	0.0019481	0.00584431
NC_045512.2	123	C	53429	0.00187164	99.9813	0.00374329	0.0131015
NC_045512.2	124	G	51886	0.0134911	0	99.9807	0.00578191
NC_045512.2	125	C	53266	0	99.9869	0.00375474	0.00938685
NC_045512.2	126	A	53118	99.9944	0.0037652	0	0.0018826
NC_045512.2	127	G	53231	0.0018786	0.0018786	99.9944	0.0018786
NC_045512.2	128	T	52677	0.00759345	0	0.00379672	99.9848
NC_045512.2	129	A	49364	99.9757	0	0.0141804	0.00405154
NC_045512.2	130	T	52013	0.00769039	0.00576779	0	99.975
NC_045512.2	131	A	51132	99.9707	0.0117343	0.00586717	0.00586717
NC_045512.2	132	A	52332	99.9904	0.00573263	0.00382175	0
NC_045512.2	133	T	51483	0.00582717	0	0	99.9942
NC_045512.2	134	T	53207	0.00187945	0.0263123	0.0037589	99.9624
NC_045512.2	135	A	52225	99.9751	0.00574438	0.00382958	0.0153183
NC_045512.2	136	A	53031	99.9793	0	0.00942845	0.0113141
NC_045512.2	137	T	53142	0.00940875	0.00940875	0	99.9812
NC_045512.2	138	A	52918	99.9868	0.00377943	0.00188972	0.00755886
NC_045512.2	139	A	53104	99.9849	0.00564929	0.00753239	0.0018831
NC_045512.2	140	C	52198	0.00766313	99.9674	0.00191578	0.0229894
NC_045512.2	141	T	52128	0.00959177	0.00575506	0.00383671	99.9751
NC_045512.2	142	A	50592	99.9743	0.00395319	0.00592979	0.00592979
NC_045512.2	143	A	54395	99.9779	0.0110304	0.0110304	0
NC_045512.2	144	T	54134	0.00369454	0.00184727	0.0055418	99.9889
NC_045512.2	145	T	54687	0.0109715	0.0146287	0	99.9744
NC_045512.2	146	A	56219	99.9858	0.00355752	0.00889379	0.00177876
NC_045512.2	147	C	55819	0.00537451	99.9839	0	0.00895752
NC_045512.2	148	T	56395	0.00886603	0.00354641	0	99.9876
NC_045512.2	149	G	56575	0.00176757	0.00353513	99.9929	0.00176757
NC_045512.2	150	T	57558	0.00347476	0.013899	0	99.9826
NC_045512.2	151	C	64667	0.00309277	99.9907	0.00154638	0.00463915
NC_045512.2	152	G	61985	0.00806647	0.0112931	99.971	0.00645317
NC_045512.2	153	T	65291	0.00765802	0.00306321	0.00612642	99.9832
NC_045512.2	154	T	67002	0.0104474	0.0164174	0.00298499	99.9702
NC_045512.2	155	G	66965	0	0.00298663	99.9836	0.0104532
NC_045512.2	156	A	64320	99.986	0	0.00466418	0.00932836
NC_045512.2	157	C	69423	0.00864267	99.9698	0.00576178	0.012964
NC_045512.2	158	A	71020	99.9831	0.00281611	0.0126725	0.00140805
NC_045512.2	159	G	69857	0.00429449	0.00715748	99.9814	0.00715748
NC_045512.2	160	G	72998	0.0013699	0	99.9877	0.0013699
NC_045512.2	161	A	73780	99.9932	0	0.0067769	0
NC_045512.2	162	C	74096	0.0053984	99.9879	0.0026992	0.0040488
NC_045512.2	163	A	67710	99.9719	0.00738443	0.0118151	0.00886132
NC_045512.2	164	C	74770	0.00267487	99.9893	0.00267487	0.00534974
NC_045512.2	165	G	73707	0.0108538	0.00949706	99.9796	0
NC_045512.2	166	A	75486	99.9947	0.0026495	0	0.0026495
NC_045512.2	167	G	73405	0.00408692	0.00544922	99.9891	0.00136231
NC_045512.2	168	T	73304	0.00818509	0.00545673	0.00682091	99.9782
NC_045512.2	169	A	73061	99.9849	0.00958104	0.00273744	0.00273744
NC_045512.2	170	A	72138	99.9792	0.00138623	0.00277246	0.0166348
NC_045512.2	171	C	71770	0.0167201	99.9652	0	0.0181134
NC_045512.2	172	T	71073	0.00984903	0.0379891	0.001407	99.9508
NC_045512.2	173	C	71970	0.00833681	99.9847	0	0.00555787
NC_045512.2	174	G	72638	0.00826014	0.00963683	99.967	0.0151436
NC_045512.2	175	T	69658	0.00861351	0.0244049	0.0100491	99.9569
NC_045512.2	176	C	69341	0.0028843	99.9841	0.0028843	0.010095
NC_045512.2	177	T	68119	0.0073401	0.0190842	0.00440406	99.9692
NC_045512.2	178	A	66253	99.9834	0.00301873	0	0.0105656
NC_045512.2	179	T	61159	0.00490525	0.0147157	0	99.9804
NC_045512.2	180	C	55110	0.00907276	99.9909	0	0
NC_045512.2	181	T	53463	0.00561136	0.0037409	0.0037409	99.9869
NC_045512.2	182	T	55617	0.00539403	0.0125861	0	99.982
NC_045512.2	183	C	52824	0.0151446	99.9735	0.00757232	0.00378616
NC_045512.2	184	T	50737	0.00985474	0.0137966	0.00985474	99.9665
NC_045512.2	185	G	49568	0.014122	0.00806972	99.9778	0
NC_045512.2	186	C	48340	0.0206868	99.9504	0.00413736	0.0248242
NC_045512.2	187	A	45272	99.9735	0.00441774	0.017671	0.00441774
NC_045512.2	188	G	44785	0.00223289	0.00223289	99.9888	0.00669867
NC_045512.2	189	G	45845	0.00436253	0.00218126	99.9847	0.00872505
NC_045512.2	190	C	45521	0	99.9758	0.00219679	0.0219679
NC_045512.2	191	T	43811	0.0114127	0.00456506	0	99.984
NC_045512.2	192	G	44582	0.0291598	0	99.9641	0.00448612
NC_045512.2	193	C	44224	0	99.9955	0	0.00452243
NC_045512.2	194	T	37656	0.00265562	0.0185893	0.00265562	99.9761
NC_045512.2	195	T	41925	0.0214669	0.00715564	0.00238521	99.969
NC_045512.2	196	A	43400	99.9747	0.00460829	0.00921659	0.0115207
NC_045512.2	197	C	44452	0.00449924	99.9618	0.00899847	0.0247458
NC_045512.2	198	G	45406	0.0044047	0.00660706	99.9846	0.0044047
NC_045512.2	199	G	46886	0	0.0170627	99.9552	0
NC_045512.2	200	T	42819	0.00700624	0.0140125	0.00700624	99.972
NC_045512.2	201	T	45338	0.00441131	0.00441131	0	99.9912
NC_045512.2	202	T	48254	0.0062171	0	0.00207237	99.9896
NC_045512.2	203	C	47128	0.00212188	99.9788	0	0.0190969
NC_045512.2	204	G	50712	0.0157754	0	99.9823	0.00197192
NC_045512.2	205	T	52081	0.00960043	0.0403218	0.00192009	99.9482
NC_045512.2	206	C	52038	0.00768669	99.9827	0.00192167	0.00768669
NC_045512.2	207	C	52671	0.00189858	99.9734	0	0.0246815
NC_045512.2	208	G	53913	0.00370968	0.00185484	99.9944	0
NC_045512.2	209	T	51689	0.00773859	0.00580394	0.00967324	99.9768
NC_045512.2	210	G	54331	0.00368114	0.00368114	99.9853	0.00736228
NC_045512.2	211	T	48235	0.00207318	0.0124391	0.00829273	99.9772
NC_045512.2	212	T	53353	0.00374862	0.0112459	0	99.985
NC_045512.2	213	G	54090	0.00924385	0.00739508	99.9778	0.00554631
NC_045512.2	214	C	54613	0.00183107	99.978	0.00183107	0.0183107
NC_045512.2	215	A	54800	99.9836	0.00182482	0.0145985	0
NC_045512.2	216	G	54818	0.00729687	0.00729687	99.9763	0.00912109
NC_045512.2	217	C	54752	0.00182642	99.9781	0.00547925	0.0146113
NC_045512.2	218	C	54138	0.00369426	99.976	0	0.0203184
NC_045512.2	219	G	55324	0.00903767	0	99.9892	0.00180753
NC_045512.2	220	A	55637	99.9784	0.00359473	0.00179737	0.0161763
NC_045512.2	221	T	53897	0.00371078	0.328404	0	99.6679
NC_045512.2	222	C	54500	0.00550459	99.9651	0.00917431	0.0201835
NC_045512.2	223	A	52978	99.9906	0	0.00188758	0.0075503
NC_045512.2	224	T	54213	0.0073783	0.0553373	0.00184458	99.9354
NC_045512.2	225	C	54807	0.00729834	99.9745	0.00912292	0.00912292
NC_045512.2	226	A	52504	99.9848	0	0.00952308	0.00571385
NC_045512.2	227	G	53065	0.00565344	0.00376896	99.9642	0.00753793
NC_045512.2	228	C	54431	0.00367438	99.9798	0.00183719	0.0146975
NC_045512.2	229	A	52044	99.9923	0.00192145	0	0.00576435
NC_045512.2	230	C	53720	0	99.9926	0.00558451	0.0018615
NC_045512.2	231	A	48994	99.9898	0.00408213	0	0.0061232
NC_045512.2	232	T	50985	0.00588408	0.00784544	0.00980681	99.9765
NC_045512.2	233	C	53007	0.0150923	99.9849	0	0
NC_045512.2	234	T	48929	0.00204378	0.0163502	0.00204378	99.9796
NC_045512.2	235	A	52085	99.9885	0	0	0.00383988
NC_045512.2	236	G	52407	0	0.00190814	99.9924	0.00572443
NC_045512.2	237	G	53634	0.00559347	0.00186449	99.9403	0.0130514
NC_045512.2	238	T	52699	0.00569271	0.00379514	0.00759028	99.9829
NC_045512.2	239	T	53605	0.00559649	0.0018655	0.00746199	99.9851
NC_045512.2	240	T	53363	0.00187396	0.00749583	0	99.9831
NC_045512.2	241	C	53270	0	99.9794	0.00375446	0.0168951
NC_045512.2	242	G	54183	0	0.00553679	99.9871	0.00738239
NC_045512.2	243	T	53622	0.00372981	0.0167842	0.00186491	99.9776
NC_045512.2	244	C	53233	0.00187853	99.9925	0.00375707	0.00187853
NC_045512.2	245	C	53727	0.00186126	99.9795	0.00372252	0.0148901
NC_045512.2	246	G	53799	0.00185877	0.00185877	99.9944	0.00185877
NC_045512.2	247	G	53918	0.0204014	0.00370934	99.9685	0.00741867
NC_045512.2	248	G	53830	0.0055731	0	99.9833	0.0111462
NC_045512.2	249	T	51864	0.0366343	0.0134968	0.0192812	99.9306
NC_045512.2	250	G	53880	0.0074239	0.00185598	99.9907	0
NC_045512.2	251	T	53336	0.00187491	0.0112494	0	99.9869
NC_045512.2	252	G	53535	0.00373587	0.0130756	99.9776	0.00560381
NC_045512.2	253	A	53171	99.9661	0.00564217	0.0150458	0.0131651
NC_045512.2	254	C	54559	0.00916439	99.9853	0.00366576	0.00183288
NC_045512.2	255	C	55258	0.00723877	99.9765	0	0.0162872
NC_045512.2	256	G	55888	0.0178929	0.00536788	99.9535	0
NC_045512.2	257	A	55641	99.9874	0	0.00898618	0.00359447
NC_045512.2	258	A	54097	99.9797	0	0.00739413	0.0129397
NC_045512.2	259	A	54428	99.9927	0	0.00183729	0.00551187
NC_045512.2	260	G	55343	0.00542074	0.00361383	99.991	0
NC_045512.2	261	G	56438	0.00354371	0.00708742	99.9823	0.00708742
NC_045512.2	262	T	56798	0	0.00176063	0.00352125	99.9947
NC_045512.2	263	A	57026	99.9684	0.00175359	0.0245502	0.00526076
NC_045512.2	264	A	57403	99.9808	0.00174207	0.00522621	0.0121945
NC_045512.2	265	G	60388	0.00496787	0.00331192	99.9868	0.00496787
NC_045512.2	266	A	59534	99.995	0	0.00335942	0.00167971
NC_045512.2	267	T	60069	0.00665901	0.0033295	0	99.99
NC_045512.2	268	G	60028	0.00166589	0.00166589	99.99	0.00166589
NC_045512.2	269	G	62292	0.00321069	0.00160534	99.992	0.00321069
NC_045512.2	270	A	63404	99.9779	0.00157719	0.0126175	0.00788594
NC_045512.2	271	G	64013	0.00624873	0.00156218	99.9922	0
NC_045512.2	272	A	64919	99.9892	0.00154038	0.00924229	0
NC_045512.2	273	G	65547	0.00915374	0.00610249	99.9786	0.00610249
NC_045512.2	274	C	64948	0.00615877	99.9815	0.00153969	0.0107779
NC_045512.2	275	C	64698	0.00618257	99.9861	0	0.00772821
NC_045512.2	276	T	65428	0.0137556	0.0183408	0	99.9679
NC_045512.2	277	T	65023	0.00615167	0.0153792	0.00461375	99.9708
NC_045512.2	278	G	66186	0	0.00453268	99.9879	0.00755447
NC_045512.2	279	T	65480	0	0.016799	0	99.9832
NC_045512.2	280	C	65764	0.00456177	99.9833	0.00456177	0.00760294
NC_045512.2	281	C	65183	0	99.9847	0.00613657	0.00920485
NC_045512.2	282	C	65883	0.00303568	99.9818	0	0.0151784
NC_045512.2	283	T	65151	0.0122792	0.00767448	0.00306979	99.9754
NC_045512.2	284	G	65164	0	0	99.9969	0.00306918
NC_045512.2	285	G	65535	0	0.0030518	99.9649	0.0106813
NC_045512.2	286	T	65882	0.0045536	0.00151787	0.0242858	99.9696
NC_045512.2	287	T	65831	0	0.00911425	0.00455712	99.9863
NC_045512.2	288	T	64006	0.00624941	0.00781177	0	99.9859
NC_045512.2	289	C	65263	0.00306452	99.9877	0.00153226	0.00766131
NC_045512.2	290	A	65422	99.9847	0	0	0.0152854
NC_045512.2	291	A	63746	99.9937	0.00156873	0.00156873	0.00313745
NC_045512.2	292	C	64369	0.00155354	99.9876	0.00310709	0.00776771
NC_045512.2	293	G	65227	0.00306621	0	99.9969	0
NC_045512.2	294	A	66714	99.9895	0.00149894	0.00599574	0.00299787
NC_045512.2	295	G	66825	0.00598578	0	99.9776	0.00149645
NC_045512.2	296	A	66146	99.9864	0.00151181	0.00907084	0.00302361
NC_045512.2	297	A	66205	99.994	0.00151046	0.00302092	0.00151046
NC_045512.2	298	A	65737	99.9848	0	0.00608485	0.00304243
NC_045512.2	299	A	64360	99.9829	0.00155376	0.00310752	0.0077688
NC_045512.2	300	C	65824	0.0136728	99.9757	0	0.0106344
NC_045512.2	301	A	56807	99.9842	0.00176035	0.00880173	0.00528104
NC_045512.2	302	C	58804	0.0102034	99.9745	0.00340113	0.011904
NC_045512.2	303	A	51868	99.9692	0.00385594	0.0250636	0.00192797
NC_045512.2	304	C	54212	0	99.9852	0.00368922	0.0110677
NC_045512.2	305	G	52374	0.0190934	0.00190934	99.9637	0.0152748
NC_045512.2	306	T	51759	0.00579609	0.293669	0.00579609	99.6947
NC_045512.2	307	C	51554	0.00193971	99.9942	0	0.00387943
NC_045512.2	308	C	51291	0.00389932	99.9883	0	0.00779864
NC_045512.2	309	A	50493	99.9723	0	0.0178243	0.00990236
NC_045512.2	310	A	48307	99.9938	0.00207009	0.00207009	0.00207009
NC_045512.2	311	C	49996	0	99.99	0.00200016	0.00800064
NC_045512.2	312	T	48188	0.00622562	0.0373537	0.00207521	99.946
NC_045512.2	313	C	48465	0.00206334	99.9402	0.00206334	0.0288868
NC_045512.2	314	A	47587	99.8676	0.00420283	0.0126085	0.00210141
NC_045512.2	315	G	48059	0.00416155	0	99.9563	0.0083231
NC_045512.2	316	T	44972	0.00444721	0.00222361	0.00889442	99.9822
NC_045512.2	317	T	44924	0.0200338	0.0734574	0.0111299	99.8932
NC_045512.2	318	T	46848	0.00426913	0.00853825	0.00853825	99.9787
NC_045512.2	319	G	46769	0.0342107	0.00427634	99.9487	0.0106908
NC_045512.2	320	C	46369	0.0107831	99.9633	0.00215661	0.0237227
NC_045512.2	321	C	46115	0.00867397	99.9848	0	0.00216849
NC_045512.2	322	T	46129	0.00216783	0.0845455	0.00433567	99.909
NC_045512.2	323	G	46258	0.00216179	0.00216179	99.9222	0.00432358
NC_045512.2	324	T	44007	0	0.0340855	0.00908946	99.9568
NC_045512.2	325	T	44381	0.00450643	0.0112661	0.00675965	99.9752
NC_045512.2	326	T	44935	0.00445087	0.00667631	0	99.9889
NC_045512.2	327	T	46397	0.00431062	0.0129319	0.00215531	99.9763
NC_045512.2	328	A	46241	99.9892	0	0.00648775	0.00432517
NC_045512.2	329	C	46042	0	99.9826	0.00217193	0.0152035
NC_045512.2	330	A	46040	99.9631	0.00217202	0.0195482	0.00651607
NC_045512.2	331	G	46403	0.0129302	0	99.9612	0.0258604
NC_045512.2	332	G	46650	0	0.00643087	99.9914	0.00214362
NC_045512.2	333	T	43929	0	0.0022764	0.0022764	99.9954
NC_045512.2	334	T	47214	0.00635405	0.00423603	0.00423603	99.9852
NC_045512.2	335	C	47243	0.00211672	99.9788	0	0.0190504
NC_045512.2	336	G	46307	0.0021595	0	99.9849	0.012957
NC_045512.2	337	C	48499	0.00824759	99.9711	0.0020619	0.0185571
NC_045512.2	338	G	49223	0.00203157	0.00812628	99.9898	0
NC_045512.2	339	A	47354	99.9831	0.00844702	0.00422351	0.00422351
NC_045512.2	340	C	49175	0	99.9858	0.00203355	0.0122013
NC_045512.2	341	G	48915	0.00817745	0.00204436	99.9836	0.00613309
NC_045512.2	342	T	48476	0.00618863	0.00206288	0.00618863	99.9856
NC_045512.2	343	G	48838	0.00819034	0.00409517	99.9836	0.00409517
NC_045512.2	344	C	48442	0.00412865	99.9711	0	0.0247719
NC_045512.2	345	T	47809	0.00418331	0.0230082	0.00627497	99.9665
NC_045512.2	346	C	48598	0.0102885	99.7942	0	0.195481
NC_045512.2	347	G	48169	0.0083041	0.00415205	99.9792	0.0083041
NC_045512.2	348	T	47219	0.00211779	0.112243	0.00423558	99.8814
NC_045512.2	349	A	46703	99.9636	0	0.0171295	0.00214119
NC_045512.2	350	C	47070	0	99.9894	0	0.0106225
NC_045512.2	351	G	45800	0.080786	0.0131004	99.893	0.0131004
NC_045512.2	352	T	41855	0.0645084	0.984351	0.035838	98.9153
NC_045512.2	353	G	45792	0.00655136	0	99.9891	0.00436758
NC_045512.2	354	G	43884	0.00911494	0.00455747	99.9818	0.00455747
NC_045512.2	355	C	41051	0.00974398	99.9488	0.00243599	0.0243599
NC_045512.2	356	T	36733	0.00272235	0.0326682	0	99.9646
NC_045512.2	357	T	37150	0	0.0242261	0.0215343	99.9542
NC_045512.2	358	T	40011	0.0124966	0.0774787	0.00499863	99.9
NC_045512.2	359	G	42351	0.00944488	0.00236122	99.9811	0.00708366
NC_045512.2	360	G	42240	0.0142045	0.00710227	99.9692	0.0094697
NC_045512.2	361	A	42360	99.9788	0	0.0141643	0.00708215
NC_045512.2	362	G	41472	0.00964506	0.00241127	99.9687	0.0192901
NC_045512.2	363	A	41273	99.9903	0	0.00484578	0.00484578
NC_045512.2	364	C	41955	0.00238351	99.9928	0	0.00476701
NC_045512.2	365	T	42132	0	0.0427229	0	99.9573
NC_045512.2	366	C	41760	0.00478927	99.9808	0	0.0143678
NC_045512.2	367	C	41373	0	99.9903	0.00483407	0.00483407
NC_045512.2	368	G	42791	0.00467388	0.00233694	99.993	0
NC_045512.2	369	T	37743	0.005299	0.00794849	0.00794849	99.9788
NC_045512.2	370	G	42751	0.00233913	0.00701738	99.9813	0.00935651
NC_045512.2	371	G	43111	0.0185567	0.011598	99.9652	0.00231959
NC_045512.2	372	A	43174	99.9676	0.00231621	0.0185297	0.011581
NC_045512.2	373	G	43600	0.0137615	0.00458716	99.961	0.0206422
NC_045512.2	374	G	43986	0.0113673	0	99.9886	0
NC_045512.2	375	A	43797	99.9817	0	0.0136996	0.00456652
NC_045512.2	376	G	42967	0.0209463	0.00232737	99.9744	0.00232737
NC_045512.2	377	G	43451	0	0.00460289	99.9931	0.00230144
NC_045512.2	378	T	43476	0.00690036	0.018401	0	99.9747
NC_045512.2	379	C	42085	0.00237614	99.9881	0	0.00475229
NC_045512.2	380	T	43434	0.00690703	0.00690703	0.00920938	99.977
NC_045512.2	381	T	43785	0.00456777	0.00913555	0.00228389	99.984
NC_045512.2	382	A	44411	99.973	0	0.0225169	0.00450339
NC_045512.2	383	T	44501	0.00674142	0.00449428	0	99.9888
NC_045512.2	384	C	45221	0	99.9668	0	0.0221136
NC_045512.2	385	A	45088	99.9734	0.00887154	0.0177431	0
NC_045512.2	386	G	45661	0.00657016	0.00438011	99.9825	0.00657016
NC_045512.2	387	A	44345	99.982	0	0.0135303	0.00451009
NC_045512.2	388	G	45188	0.00885191	0.00663893	99.9823	0.00221298
NC_045512.2	389	G	44885	0	0.00891166	99.9822	0.00891166
NC_045512.2	390	C	45778	0.00655337	99.9519	0.00218446	0.0393202
NC_045512.2	391	A	45886	99.9891	0.00653794	0.00217931	0.00217931
NC_045512.2	392	C	46733	0.00641945	99.9786	0.00427963	0.0106991
NC_045512.2	393	G	48052	0.00208108	0	99.9958	0.00208108
NC_045512.2	394	T	46143	0.00650153	0.0130031	0.00216718	99.9783
NC_045512.2	395	C	47928	0.00417293	99.9791	0.00208646	0.0146052
NC_045512.2	396	A	47978	99.9917	0	0.00416858	0.00416858
NC_045512.2	397	A	48221	99.9876	0.00207379	0.00622136	0.00414757
NC_045512.2	398	C	48757	0.00410198	99.9897	0.00410198	0.00205099
NC_045512.2	399	A	48232	99.971	0.00414662	0.0103666	0.0145132
NC_045512.2	400	T	45383	0.00440694	0.0132208	0.00440694	99.978
NC_045512.2	401	C	50008	0.0099984	99.98	0	0.0099984
NC_045512.2	402	T	48852	0.002047	0	0	99.998
NC_045512.2	403	T	49717	0.00402277	0.00804554	0	99.9879
NC_045512.2	404	A	51329	99.9825	0.00389643	0.0116893	0.00194822
NC_045512.2	405	A	47689	99.9664	0.0104846	0.0146784	0.00838768
NC_045512.2	406	A	47500	99.9789	0.00631579	0.00210526	0.0126316
NC_045512.2	407	G	51606	0	0.00387552	99.9961	0
NC_045512.2	408	A	44183	99.9842	0.00452663	0.00226331	0.00905326
NC_045512.2	409	T	51109	0.00782641	0.178051	0.0234792	99.7906
NC_045512.2	410	G	52945	0.00755501	0.00566626	99.9792	0.00755501
NC_045512.2	411	G	51746	0.00193252	0.0115951	99.9807	0.00579755
NC_045512.2	412	C	52755	0.00758222	99.9735	0.00189555	0.01706
NC_045512.2	413	A	49663	99.9839	0.00402714	0.00805429	0.00402714
NC_045512.2	414	C	50582	0.00197699	99.9881	0.00197699	0.00790795
NC_045512.2	415	T	49036	0.00407864	0.0142752	0	99.9816
NC_045512.2	416	T	50460	0.0059453	0.0416171	0.00198177	99.9485
NC_045512.2	417	G	51703	0.0135389	0.00386825	99.9807	0.00193412
NC_045512.2	418	T	48954	0.0122564	0.120521	0.00817094	99.8591
NC_045512.2	419	G	50712	0	0	99.9961	0.00197192
NC_045512.2	420	G	49375	0.00405063	0.0202532	99.9737	0.00202532
NC_045512.2	421	C	47910	0.00417449	99.9812	0	0.0125235
NC_045512.2	422	T	45318	0.00441326	0.00882651	0.00882651	99.9095
NC_045512.2	423	T	45310	0	0	0.00662105	99.989
NC_045512.2	424	A	48057	99.9709	0.00208086	0	0.0187278
NC_045512.2	425	G	47665	0	0.0104899	99.9832	0.00629393
NC_045512.2	426	T	47693	0.0272577	0.016774	0.00838698	99.9476
NC_045512.2	427	A	48735	99.9672	0	0.022571	0.0102596
NC_045512.2	428	G	46661	0.00214312	0.0214312	99.9571	0.00642935
NC_045512.2	429	A	47056	99.9872	0	0.00425026	0.00850051
NC_045512.2	430	A	46628	99.97	0.00214463	0.0214463	0.0064339
NC_045512.2	431	G	48133	0.00415515	0.00831031	99.973	0.00623273
NC_045512.2	432	T	47830	0	0.00836295	0.00209074	99.9895
NC_045512.2	433	T	48912	0.00204449	0.00204449	0.00817795	99.9877
NC_045512.2	434	G	50253	0.00397986	0	99.8886	0
NC_045512.2	435	A	49256	99.9797	0.00203021	0.010151	0.00812084
NC_045512.2	436	A	49609	99.9677	0	0.0221734	0
NC_045512.2	437	A	48657	99.9836	0.00616561	0	0.00411041
NC_045512.2	438	A	49265	99.9878	0.00202984	0.00811935	0.00202984
NC_045512.2	439	A	45426	99.9428	0	0.0154097	0.0132083
NC_045512.2	440	G	50334	0	0	99.9861	0.00596019
NC_045512.2	441	G	50520	0.0415677	0.00395883	99.9545	0
NC_045512.2	442	C	50364	0	99.998	0	0.00198555
NC_045512.2	443	G	50814	0.00590388	0.00983981	99.3998	0.00983981
NC_045512.2	444	T	43934	0.00455228	0.00455228	0.0182091	99.9727
NC_045512.2	445	T	45720	0.00218723	0.00874891	0.00656168	99.9825
NC_045512.2	446	T	45138	0.0243697	0.00886171	0.00443086	99.9579
NC_045512.2	447	T	48562	0.018533	0.00205922	0	99.965
NC_045512.2	448	G	48875	0	0.00409207	99.9529	0.0429668
NC_045512.2	449	C	48395	0.00206633	99.9876	0.00413266	0.00413266
NC_045512.2	450	C	49113	0.00814448	99.9857	0	0.00610836
NC_045512.2	451	T	48906	0.00613422	0.0122684	0	99.9816
NC_045512.2	452	C	49439	0.00202269	99.9676	0	0.0283177
NC_045512.2	453	A	48781	99.9795	0.00204998	0.0122999	0.00614994
NC_045512.2	454	A	48612	99.9897	0.00205711	0.00205711	0.00617132
NC_045512.2	455	C	49722	0	99.998	0.00201118	0
NC_045512.2	456	T	49853	0.00601769	0.0160472	0	99.9779
NC_045512.2	457	T	48765	0.0082026	0.0102533	0.00205065	99.9795
NC_045512.2	458	G	50044	0.0139877	0	99.986	0
NC_045512.2	459	A	49451	99.9838	0.0020222	0.00808882	0.0020222
NC_045512.2	460	A	50289	99.9861	0.00397701	0.00397701	0.00596552
NC_045512.2	461	C	49909	0.00200365	99.9599	0.0160292	0.0220401
NC_045512.2	462	A	50188	99.996	0	0.00398502	0
NC_045512.2	463	G	49868	0	0.00601588	99.99	0.00200529
NC_045512.2	464	C	49573	0.00201723	99.9939	0	0.00403445
NC_045512.2	465	C	49286	0.00811589	99.9777	0.00202897	0.0121738
NC_045512.2	466	C	49457	0.00404392	99.9798	0	0.0161757
NC_045512.2	467	T	49740	0.00804182	0.0281464	0	99.9638
NC_045512.2	468	A	48367	99.9752	0.0082701	0.0082701	0.0082701
NC_045512.2	469	T	49780	0.00200884	0.00803536	0.00401768	99.9859
NC_045512.2	470	G	50213	0.00995758	0.00199152	99.9801	0.00796606
NC_045512.2	471	T	50149	0.00797623	0.00398812	0	99.988
NC_045512.2	472	G	51015	0.00392042	0	99.9902	0.00588062
NC_045512.2	473	T	48500	0.00412371	0.0123711	0.00206186	99.9814
NC_045512.2	474	T	50809	0	0.00787262	0.00393631	99.9882
NC_045512.2	475	C	50168	0.00996651	99.9841	0.00398661	0.0019933
NC_045512.2	476	A	50043	99.988	0.00199828	0.00199828	0.00799313
NC_045512.2	477	T	49621	0	0.0100764	0	99.9899
NC_045512.2	478	C	50669	0.00394719	99.9882	0.00197359	0.00197359
NC_045512.2	479	A	51057	99.9882	0.0019586	0.00783438	0.0019586
NC_045512.2	480	A	51037	99.9882	0	0.00783745	0.00391873
NC_045512.2	481	A	47786	99.9895	0	0	0.00837065
NC_045512.2	482	C	50703	0	99.9882	0.00197227	0.00986135
NC_045512.2	483	G	49778	0.00803568	0.00200892	99.9799	0.00803568
NC_045512.2	484	T	48569	0.00617678	0.0123536	0.00205893	99.9794
NC_045512.2	485	T	50084	0	0.061896	0.00199665	99.9361
NC_045512.2	486	C	50377	0.0119102	99.9682	0.00198503	0.0178653
NC_045512.2	487	G	48844	0	0.00204733	99.9939	0.00409467
NC_045512.2	488	G	49241	0.00812331	0.00609248	99.9777	0.00812331
NC_045512.2	489	A	49022	99.9796	0	0.0142793	0.0061197
NC_045512.2	490	T	48752	0.0041024	0.0143584	0.0041024	99.9774
NC_045512.2	491	G	50003	0.0179989	0.00799952	99.968	0.00599964
NC_045512.2	492	C	50589	0.00395343	99.9822	0.00593014	0.00790686
NC_045512.2	493	T	51180	0.00586166	0.0293083	0	99.9648
NC_045512.2	494	C	51886	0.00770921	99.9769	0.0019273	0.0134911
NC_045512.2	495	G	51683	0.00386974	0	99.9961	0
NC_045512.2	496	A	52054	99.9866	0.00384216	0.00576325	0.00384216
NC_045512.2	497	A	51840	99.9904	0	0.00964506	0
NC_045512.2	498	C	52897	0	100	0	0
NC_045512.2	499	T	52716	0.00379391	0.0208665	0.00758783	99.9678
NC_045512.2	500	G	52609	0.0285122	0.00190082	99.9677	0.00190082
NC_045512.2	501	C	55207	0	99.9819	0.00543409	0.0126796
NC_045512.2	502	A	55391	99.9838	0.00361069	0.00361069	0.00902674
NC_045512.2	503	C	55228	0.00543203	99.9638	0.00181068	0.0289708
NC_045512.2	504	C	56435	0.00177195	99.9716	0.0035439	0.0070878
NC_045512.2	505	T	55562	0.00719916	0.00899896	0	99.9838
NC_045512.2	506	C	56621	0.00176613	99.8923	0.00176613	0.0194274
NC_045512.2	507	A	47901	98.8685	0.00626292	0	0
NC_045512.2	508	T	47696	0.00419322	0.027256	0.00628984	99.7547
NC_045512.2	509	G	54031	0.00370158	0.00370158	99.0783	0
NC_045512.2	510	G	53944	0.0111226	0.00556132	99.9796	0.00370755
NC_045512.2	511	T	53536	0.00560371	0.0224148	0	99.972
NC_045512.2	512	C	53026	0.0056576	99.8529	0.00188587	0.00188587
NC_045512.2	513	A	51385	99.8326	0.00973047	0.00583828	0.00389219
NC_045512.2	514	T	48740	0	0.0184653	0.00615511	99.0952
NC_045512.2	515	G	95052	0	0.00631233	55.2929	0.00105206
NC_045512.2	516	T	9980	0.130261	0.01002	0.380762	99.3888
NC_045512.2	517	T	6969	0	0.0430478	0.0717463	98.4933
NC_045512.2	518	A	6984	97.1793	0.515464	1.05956	0.0429553
NC_045512.2	519	T	50937	0.0706755	0	0.00981605	99.9175
NC_045512.2	520	G	51852	0.00385713	0.0057857	99.919	0.0636427
NC_045512.2	521	G	53011	0.0037728	0	99.9943	0.0018864
NC_045512.2	522	T	51695	0.00386885	0.00193442	0.00967212	99.9845
NC_045512.2	523	T	54001	0.00925909	0.0240736	0.575915	99.3908
NC_045512.2	524	G	55635	0.0215692	0	99.9712	0.00718972
NC_045512.2	525	A	55519	99.9802	0	0.0144095	0.00540356
NC_045512.2	526	G	55516	0.00180128	0	99.9946	0.00360257
NC_045512.2	527	C	56082	0.0142648	99.9697	0.00356621	0.0124817
NC_045512.2	528	T	56085	0.00178301	0.00713203	0	99.9911
NC_045512.2	529	G	56201	0	0	99.984	0.0160139
NC_045512.2	530	G	56566	0.0176785	0.00176785	99.9806	0
NC_045512.2	531	T	54781	0	0	0.00547635	99.9945
NC_045512.2	532	A	54357	99.9816	0.00183969	0.00919845	0.00735876
NC_045512.2	533	G	56292	0.00710581	0.00532935	99.9876	0
NC_045512.2	534	C	57595	0.00694505	99.9618	0.00173626	0.0260439
NC_045512.2	535	A	57156	99.9825	0	0.0104976	0.00699839
NC_045512.2	536	G	57803	0	0.00346003	99.9931	0.00346003
NC_045512.2	537	A	56540	99.9912	0.00176866	0.00530598	0.00176866
NC_045512.2	538	A	54688	99.9781	0.00182855	0.00914277	0.0109713
NC_045512.2	539	C	58049	0.00172268	99.9173	0.00172268	0.0792434
NC_045512.2	540	T	58225	0.00343495	0.00858738	0	99.988
NC_045512.2	541	C	57585	0.00173656	99.9913	0.00173656	0.00520969
NC_045512.2	542	G	57490	0.0052183	0	99.9913	0.00347887
NC_045512.2	543	A	56980	99.9754	0.00351	0.01404	0.00702001
NC_045512.2	544	A	56186	99.9733	0.00355961	0.00533941	0.0160182
NC_045512.2	545	G	55952	0.00714898	0.00536174	99.9857	0.00178725
NC_045512.2	546	G	54586	0.0146558	0.00183197	99.978	0.00549591
NC_045512.2	547	C	55135	0.00362746	99.9692	0.00725492	0.019951
NC_045512.2	548	A	54406	99.9724	0	0.00183803	0.0220564
NC_045512.2	549	T	50535	0	0.00593648	0.0197883	99.9743
NC_045512.2	550	T	54413	0.0018378	0	0.0018378	99.9963
NC_045512.2	551	C	54518	0.00183426	99.9817	0.00183426	0.0146741
NC_045512.2	552	A	53641	99.972	0.00186425	0.0130497	0.0130497
NC_045512.2	553	G	54583	0.0183207	0.00183207	99.9762	0.00366414
NC_045512.2	554	T	52363	0.00190975	0.0515631	0.00572924	99.9408
NC_045512.2	555	A	50654	99.9862	0.00197418	0.0118451	0
NC_045512.2	556	C	51811	0.00579028	99.9691	0.00386018	0.021231
NC_045512.2	557	G	48586	0.0123492	0.00411641	99.9794	0.00411641
NC_045512.2	558	G	49434	0.0040458	0.0060687	99.9879	0.0020229
NC_045512.2	559	T	48451	0	0.20433	0.0123836	99.7833
NC_045512.2	560	C	48288	0.00207091	99.9834	0.00828363	0.00621272
NC_045512.2	561	G	48329	0.0475905	0	99.9462	0.00620745
NC_045512.2	562	T	46391	0.00215559	0.0431118	0	99.9547
NC_045512.2	563	A	47018	99.949	0	0.0361564	0.00850738
NC_045512.2	564	G	47680	0.00209732	0.00209732	99.9602	0.0356544
NC_045512.2	565	T	46728	0.00214004	0.0706215	0.0363808	99.8759
NC_045512.2	566	G	47048	0.00637647	0.00212549	99.9872	0.00425098
NC_045512.2	567	G	46924	0.0127866	0.00426221	99.9446	0.0383599
NC_045512.2	568	T	45930	0.0174178	0.167646	0.0152406	99.7997
NC_045512.2	569	G	47526	0.0147288	0.00420822	99.979	0.00210411
NC_045512.2	570	A	47566	99.9874	0	0.00420468	0.00840937
NC_045512.2	571	G	47574	0	0.00210199	99.9853	0.00630597
NC_045512.2	572	A	46809	99.9915	0.00213634	0.00427268	0.00213634
NC_045512.2	573	C	47129	0	99.9851	0.00636551	0.00848734
NC_045512.2	574	A	45957	99.9869	0	0	0.0130557
NC_045512.2	575	C	47413	0.00632738	99.9768	0.00210913	0.0147639
NC_045512.2	576	T	46501	0.00645147	0.00860197	0	99.9849
NC_045512.2	577	T	47139	0.00212139	0.00212139	0.00212139	99.9936
NC_045512.2	578	G	47159	0.0127229	0	99.9746	0.00424097
NC_045512.2	579	G	47129	0	0.00212184	99.9936	0.00424367
NC_045512.2	580	T	46762	0.00427698	0.00427698	0.0171079	99.9743
NC_045512.2	581	G	47434	0.00421638	0	99.9895	0.00210819
NC_045512.2	582	T	47378	0.00422137	0.00844274	0.00844274	99.9789
NC_045512.2	583	C	47033	0.00212617	99.9766	0.00212617	0.0191355
NC_045512.2	584	C	45850	0.0087241	99.9782	0	0.0130862
NC_045512.2	585	T	45952	0	0.023938	0	99.9761
NC_045512.2	586	T	46294	0.0237612	0.0108005	0.00648032	99.9395
NC_045512.2	587	G	46038	0.00217212	0	99.987	0.0108606
NC_045512.2	588	T	45698	0.00656484	0.00656484	0.00218828	99.9825
NC_045512.2	589	C	46005	0.00652103	99.9891	0.00217368	0.00217368
NC_045512.2	590	C	44559	0.00897686	99.9865	0.00224422	0.00224422
NC_045512.2	591	C	45982	0.00217476	99.9783	0.00652429	0.0130486
NC_045512.2	592	T	45379	0	0.0286476	0	99.9714
NC_045512.2	593	C	45841	0.00654436	99.976	0.00218145	0.0109073
NC_045512.2	594	A	44831	99.9755	0.011153	0.0089224	0.0044612
NC_045512.2	595	T	42646	0	0.00234489	0.00234489	99.9953
NC_045512.2	596	G	53092	0	0.00376705	99.983	0.0131847
NC_045512.2	597	T	52916	0.00566936	0.00755915	0	99.9849
NC_045512.2	598	G	55879	0.00536874	0.00357916	99.9875	0.00357916
NC_045512.2	599	G	57215	0	0.00349559	99.9913	0.00524338
NC_045512.2	600	G	58731	0	0.00170268	99.9932	0.00510803
NC_045512.2	601	C	57029	0.00350699	99.9684	0.00350699	0.0245489
NC_045512.2	602	G	60421	0.00827527	0	99.9801	0.00827527
NC_045512.2	603	A	60953	99.9918	0.00164061	0.00656243	0
NC_045512.2	604	A	59243	99.9831	0.00506389	0.00506389	0.00675185
NC_045512.2	605	A	59952	99.9817	0.001668	0.010008	0.006672
NC_045512.2	606	T	57136	0	0.138267	0.00350042	99.8582
NC_045512.2	607	A	60844	99.9885	0.00164355	0.00657419	0.00164355
NC_045512.2	608	C	60404	0.00165552	99.9851	0.00331104	0.00993312
NC_045512.2	609	C	61089	0.00491087	99.9804	0	0.0147326
NC_045512.2	610	A	61475	99.987	0.00162668	0	0.0113867
NC_045512.2	611	G	63397	0	0	99.9905	0.00946417
NC_045512.2	612	T	61060	0.00655093	0	0.0049132	99.9869
NC_045512.2	613	G	63863	0.0031317	0.00782926	99.9875	0.00156585
NC_045512.2	614	G	63540	0.00314762	0.00314762	99.989	0.00472144
NC_045512.2	615	C	64197	0.00311541	99.9704	0	0.0171348
NC_045512.2	616	T	63700	0	0.0125589	0	99.9874
NC_045512.2	617	T	63213	0	0	0.00158195	99.9984
NC_045512.2	618	A	64570	99.9892	0.00619483	0.00309741	0.00154871
NC_045512.2	619	C	63839	0	99.9922	0	0.0078322
NC_045512.2	620	C	64029	0.00937075	99.9672	0	0.0234269
NC_045512.2	621	G	63255	0.0221326	0.00474271	99.97	0.00316181
NC_045512.2	622	C	64597	0	99.9799	0.00154806	0.0185767
NC_045512.2	623	A	64115	99.9828	0.00623879	0.00779849	0.00311939
NC_045512.2	624	A	64065	99.9922	0.00312183	0.00312183	0.00156091
NC_045512.2	625	G	63222	0.00158173	0.00158173	99.9921	0.00474518
NC_045512.2	626	G	64510	0.0139513	0	99.9752	0.00155015
NC_045512.2	627	T	64999	0.00307697	0.0184618	0.00153849	99.9769
NC_045512.2	628	T	63653	0.00157102	0.00628407	0	99.9921
NC_045512.2	629	C	63290	0.00316006	99.9889	0	0.00474009
NC_045512.2	630	T	64880	0.00154131	0.00770654	0	99.9908
NC_045512.2	631	T	63738	0.0109825	0.0109825	0	99.9749
NC_045512.2	632	C	63154	0.00158343	99.9747	0.00158343	0.0142509
NC_045512.2	633	T	63151	0.00316701	0	0.00316701	99.9937
NC_045512.2	634	T	65120	0	0.00614251	0.00153563	99.9923
NC_045512.2	635	C	63445	0.00472851	99.8187	0.00630467	0.170226
NC_045512.2	636	G	64300	0.00466563	0.00466563	99.972	0.0186625
NC_045512.2	637	T	63040	0.00158629	0.00793147	0.00317259	99.981
NC_045512.2	638	A	63869	99.9875	0.00469711	0.0015657	0.00626282
NC_045512.2	639	A	63609	99.8978	0.0015721	0.0958984	0.00471631
NC_045512.2	640	G	64055	0	0.00312232	99.9813	0.00936695
NC_045512.2	641	A	62559	99.9888	0.00159849	0.00319698	0.00639396
NC_045512.2	642	A	62574	99.9936	0.00319622	0.00159811	0.00159811
NC_045512.2	643	C	63659	0.185363	99.7722	0.00314174	0.03613
NC_045512.2	644	G	60692	0.00659065	0	99.9819	0.0115336
NC_045512.2	645	G	62017	0.00322492	0.00644984	99.9661	0.0112872
NC_045512.2	646	T	61586	0.00487124	0.00487124	0.0146137	99.961
NC_045512.2	647	A	61030	99.9705	0.00327708	0.00327708	0.0229395
NC_045512.2	648	A	59565	99.9832	0.00167884	0.0134307	0.00167884
NC_045512.2	649	T	60791	0.0148048	0.00164498	0	99.9836
NC_045512.2	650	A	59530	99.9782	0.00503948	0.00335965	0.0134386
NC_045512.2	651	A	55078	99.9437	0.00363121	0.0272341	0.0254185
NC_045512.2	652	A	55487	99.9225	0.00360445	0.0558689	0.01622
NC_045512.2	653	G	57094	0.003503	0.00525449	99.9807	0.010509
NC_045512.2	654	G	57603	0.0243043	0.0156242	99.9497	0.0104161
NC_045512.2	655	A	56841	99.9842	0.00351859	0.0123151	0
NC_045512.2	656	G	56934	0.0281027	0.0175642	99.9491	0.00526926
NC_045512.2	657	C	56568	0.0123745	99.9717	0.00530335	0.00883892
NC_045512.2	658	T	55125	0.0145125	0.179592	0.0108844	99.795
NC_045512.2	659	G	56759	0.0158565	0	99.9771	0.00528551
NC_045512.2	660	G	56827	0.0527918	0	99.9402	0.00703891
NC_045512.2	661	T	55230	0.00543183	0.353069	0.0199167	99.6198
NC_045512.2	662	G	56015	0.0517718	0	99.9357	0.0124967
NC_045512.2	663	G	55761	0.0161403	0.0125536	99.9677	0.00358674
NC_045512.2	664	C	55022	0.00908727	99.9782	0.00726982	0.00545236
NC_045512.2	665	C	54963	0.00363881	99.9873	0.00363881	0.00545822
NC_045512.2	666	A	52257	99.9809	0.00574086	0.00574086	0.00765448
NC_045512.2	667	T	51122	0.00195611	0.00391221	0.00195611	99.9922
NC_045512.2	668	A	53829	99.9536	0.00743094	0.0111464	0.00371547
NC_045512.2	669	G	54749	0.0273978	0.0146121	99.8119	0.142468
NC_045512.2	670	T	52628	0.00380026	0.00760052	0.00380026	99.9848
NC_045512.2	671	T	54870	0.00182249	0.0637871	0.0127574	99.9143
NC_045512.2	672	A	54161	99.9871	0.00553904	0.00184635	0.00553904
NC_045512.2	673	C	55029	0.00726889	99.9836	0.00181722	0.00726889
NC_045512.2	674	G	54403	0.0128669	0.00735254	99.9724	0.0055144
NC_045512.2	675	G	54980	0.0272826	0.00727537	99.9582	0.00727537
NC_045512.2	676	C	55755	0.00179356	99.9587	0.00358712	0.0358712
NC_045512.2	677	G	55573	0.0107966	0.00359887	99.9802	0.0053983
NC_045512.2	678	C	55430	0.00721631	99.982	0	0.0108245
NC_045512.2	679	C	54836	0.00182362	99.9799	0.00364724	0.014589
NC_045512.2	680	G	55180	0.0126858	0	99.9783	0.00543675
NC_045512.2	681	A	54798	99.9927	0.00182488	0.00182488	0.00364977
NC_045512.2	682	T	55702	0.0053858	0.00897634	0.00359054	99.982
NC_045512.2	683	C	55302	0.00723301	99.7089	0.00542476	0.0162743
NC_045512.2	684	T	54880	0	0.00911079	0	99.9763
NC_045512.2	685	A	56230	97.3306	0.00889205	0.00355682	0.00711364
NC_045512.2	686	A	51842	99.9653	0.00578681	0	0.0289341
NC_045512.2	687	A	53450	99.9738	0.00561272	0.02058	0
NC_045512.2	688	G	53085	0.0150702	0.0131864	99.968	0.00376754
NC_045512.2	689	T	53822	0.00928988	0.00928988	0.00928988	99.9721
NC_045512.2	690	C	54868	0.00729022	99.9818	0.00182256	0.00911278
NC_045512.2	691	A	54042	99.9334	0.0111025	0.0166537	0
NC_045512.2	692	T	50369	0.0198535	0.0119121	0.0039707	99.9643
NC_045512.2	693	T	52974	0.0169895	0.00755087	0.00755087	99.966
NC_045512.2	694	T	56108	0.0142582	0.00891139	0.00356455	99.9626
NC_045512.2	695	G	56919	0.00702753	0.00351377	99.9877	0.00175688
NC_045512.2	696	A	57147	99.9843	0.00699949	0.00524962	0.00349975
NC_045512.2	697	C	56755	0.00176196	99.9771	0.00704784	0.0140957
NC_045512.2	698	T	56266	0.00888636	0.0177727	0.0675363	99.9058
NC_045512.2	699	T	56034	0.0232002	0.0107078	0	99.9661
NC_045512.2	700	A	57049	99.9877	0	0.0122702	0
NC_045512.2	701	G	56622	0.0035322	0.0035322	99.9876	0.00529829
NC_045512.2	702	G	57088	0.00700673	0.00700673	99.9842	0.00175168
NC_045512.2	703	C	57498	0.00521757	99.9774	0.00173919	0.0156527
NC_045512.2	704	G	58389	0.00685061	0.00171265	99.9914	0
NC_045512.2	705	A	58219	99.9931	0	0.00687061	0
NC_045512.2	706	C	58782	0	99.9881	0.0017012	0.0102072
NC_045512.2	707	G	59005	0.00338954	0.00338954	99.9898	0.00338954
NC_045512.2	708	A	59124	99.9865	0	0.0135309	0
NC_045512.2	709	G	59116	0.00169159	0.00507477	99.9882	0.00507477
NC_045512.2	710	C	59974	0	99.995	0.00166739	0
NC_045512.2	711	T	59920	0.00500668	0.0133511	0.00166889	99.98
NC_045512.2	712	T	61456	0.00325436	0.00976308	0.00162718	99.9854
NC_045512.2	713	G	62042	0.00644725	0.00322362	99.9887	0.00161181
NC_045512.2	714	G	61177	0.00817301	0	99.9902	0.0016346
NC_045512.2	715	C	62103	0.00966137	99.9823	0	0.00805114
NC_045512.2	716	A	60535	99.9901	0.00330387	0.00495581	0.00165194
NC_045512.2	717	C	62193	0.0016079	99.9807	0	0.0176869
NC_045512.2	718	T	62962	0.0079413	0.0142943	0.0079413	99.9682
NC_045512.2	719	G	62123	0.00804855	0	99.9871	0.00321942
NC_045512.2	720	A	62070	99.9887	0.00322217	0.00483325	0.00322217
NC_045512.2	721	T	61447	0.00162742	0.019529	0.00325484	99.9756
NC_045512.2	722	C	60639	0.0016491	99.9951	0.00329821	0
NC_045512.2	723	C	60434	0.0115829	99.9785	0.0033094	0.00496409
NC_045512.2	724	T	59252	0.00168771	0.0135017	0.00675083	99.9781
NC_045512.2	725	T	59443	0.00336457	0.00168228	0.00672914	99.9882
NC_045512.2	726	A	61362	99.9837	0.00325935	0.00162967	0.00814837
NC_045512.2	727	T	61080	0.0016372	0.00327439	0.0016372	99.9935
NC_045512.2	728	G	62096	0.00322082	0.00644164	99.9823	0.00805205
NC_045512.2	729	A	62134	99.9742	0.00321885	0.00804712	0.0144848
NC_045512.2	730	A	62539	99.9856	0.001599	0.00479701	0.00799501
NC_045512.2	731	G	61750	0.00647773	0	99.9789	0.0145749
NC_045512.2	732	A	63446	99.9511	0.00157614	0.00788072	0.0157614
NC_045512.2	733	T	63882	0.00626154	0.0328731	0.00156539	99.9593
NC_045512.2	734	T	64264	0.00622432	0.0295655	0.00311216	99.9611
NC_045512.2	735	T	64410	0.0481292	0.013973	0.00155255	99.9301
NC_045512.2	736	T	64149	0.0701492	0.0187064	0.00467661	99.9049
NC_045512.2	737	C	64190	0.0311575	99.8878	0.0389469	0.0358311
NC_045512.2	738	A	63947	99.9719	0.0218931	0.00312759	0.00312759
NC_045512.2	739	A	64270	99.9627	0.00311187	0.0155594	0.0186712
NC_045512.2	740	G	63911	0.0422462	0.0203408	99.9124	0.0062587
[truncated: 29,163 more rows]

## Sheet: SARS-CoV-2 P6-2
CHR	POS	REF	READS	A	C	G	T
[truncated: 29,903 more rows]

## Sheet: SARS-CoV-2 P6-3
CHR	POS	REF	READS	A	C	G	T
[truncated: 29,903 more rows]
