# Supplementary material for: Viral N protein hijacks deaminase-containing RNA granules to enhance SARS-CoV-2 mutagenesis
Source: EMBO J. 2024 Nov 20;43(24):6444–68. doi: 10.1038/s44318-024-00314-y (PMC11649915; doi:10.1038/s44318-024-00314-y)
Supplement: Supplementary file 5 — Data Set EV3 [file 44318_2024_314_MOESM5_ESM.xlsx]

## Sheet: Sheet1
DATASET	Description
Dataset EV3	SNVs information of individuals from the mRNA of SARS-CoV-2 N protein

## Sheet: IVT mRNA N protein-1
CHR	POS	REF	READS	A	C	G	T
NC_045512.2	28274	A	1099	99.909	0.0909918	0	0
NC_045512.2	28275	T	1088	0.0919118	0	0	99.9081
NC_045512.2	28276	G	1255	0	0	100	0
NC_045512.2	28277	T	1283	0	0.155885	0	99.8441
NC_045512.2	28278	C	1427	0	100	0	0
NC_045512.2	28279	T	1693	0	0.0590667	0	99.9409
NC_045512.2	28280	G	1759	0	0	99.9431	0.0568505
NC_045512.2	28281	A	1899	100	0	0	0
NC_045512.2	28282	T	2012	0.0497018	0	0	99.9503
NC_045512.2	28283	A	2107	99.9525	0	0.0474608	0
NC_045512.2	28284	A	2252	99.9556	0	0.044405	0
NC_045512.2	28285	T	2443	0.0409333	0	0.0409333	99.9181
NC_045512.2	28286	G	2525	0.039604	0.039604	99.8812	0.039604
NC_045512.2	28287	G	2565	0	0	99.961	0.0389864
NC_045512.2	28288	A	2613	99.9235	0	0.0765404	0
NC_045512.2	28289	C	2653	0	99.9623	0	0
NC_045512.2	28290	C	2730	0	99.8901	0	0.10989
NC_045512.2	28291	C	2985	0	99.866	0	0.134003
NC_045512.2	28292	C	3122	0.128123	99.7438	0	0
NC_045512.2	28293	A	3166	99.8421	0.0947568	0	0.0315856
NC_045512.2	28294	A	3287	99.9087	0	0.0304229	0.0608458
NC_045512.2	28295	A	3245	99.9692	0	0.0308166	0
NC_045512.2	28296	A	3299	99.7878	0	0.0909366	0.0909366
NC_045512.2	28297	T	3417	0.0877963	0	0	99.9122
NC_045512.2	28298	C	3482	0.0287191	99.9713	0	0
NC_045512.2	28299	A	3353	99.7614	0.0894721	0.119296	0.029824
NC_045512.2	28300	G	3752	0.10661	0.0266525	99.8667	0
NC_045512.2	28301	C	3759	0.0266028	99.867	0.0266028	0.0532056
NC_045512.2	28302	G	3809	0.0525072	0	99.9212	0.0262536
NC_045512.2	28303	A	3905	99.9488	0	0.0256082	0.0256082
NC_045512.2	28304	A	3878	99.8711	0.0257865	0.0257865	0.0773595
NC_045512.2	28305	A	3881	99.8712	0	0.0515331	0.0772997
NC_045512.2	28306	T	4058	0	0	0	100
NC_045512.2	28307	G	4081	0.0735114	0	99.9265	0
NC_045512.2	28308	C	4115	0	99.8785	0.0243013	0.0972053
NC_045512.2	28309	A	4123	99.7817	0	0.121271	0.0970167
NC_045512.2	28310	C	4210	0	99.9525	0	0.0475059
NC_045512.2	28311	C	4277	0.0233809	99.9766	0	0
NC_045512.2	28312	C	4342	0	99.9539	0	0.0460617
NC_045512.2	28313	C	4381	0.0456517	99.9315	0	0.0228258
NC_045512.2	28314	G	4361	0.137583	0	99.8624	0
NC_045512.2	28315	C	4388	0.0227894	99.9544	0	0.0227894
NC_045512.2	28316	A	4277	99.8597	0.0233809	0	0.116904
NC_045512.2	28317	T	4262	0.0234632	0.0234632	0	99.9531
NC_045512.2	28318	T	4389	0.0455685	0.0227842	0	99.8861
NC_045512.2	28319	A	4381	99.863	0	0.114129	0.0228258
NC_045512.2	28320	C	4409	0.0453618	99.8866	0.0680426	0
NC_045512.2	28321	G	4546	0.0659921	0	99.912	0.0219974
NC_045512.2	28322	T	4429	0	0.0677354	0.0225785	99.9097
NC_045512.2	28323	T	4547	0.0219925	0	0	99.978
NC_045512.2	28324	T	4697	0.0212902	0.0425804	0	99.9361
NC_045512.2	28325	G	4740	0.0632911	0	99.9367	0
NC_045512.2	28326	G	4789	0.0208812	0	99.9582	0.0208812
NC_045512.2	28327	T	4875	0	0	0.0205128	99.9795
NC_045512.2	28328	G	4905	0.0407747	0	99.9592	0
NC_045512.2	28329	G	4940	0.0607287	0	99.8988	0.0404858
NC_045512.2	28330	A	4846	99.8762	0	0.0412712	0.0825423
NC_045512.2	28331	C	4832	0	99.9379	0.0206954	0.0413907
NC_045512.2	28332	C	4920	0.0203252	99.9593	0	0.0203252
NC_045512.2	28333	C	5129	0.038994	99.961	0	0
NC_045512.2	28334	T	5151	0	0.0582411	0.0388274	99.9029
NC_045512.2	28335	C	5323	0.0187864	99.9812	0	0
NC_045512.2	28336	A	5246	99.8094	0.0381243	0.114373	0.0381243
NC_045512.2	28337	G	5352	0.0186846	0	99.9813	0
NC_045512.2	28338	A	5403	99.9445	0.0185082	0.0185082	0.0185082
NC_045512.2	28339	T	5219	0	0.0574823	0	99.9425
NC_045512.2	28340	T	5517	0.0181258	0.0362516	0	99.9456
NC_045512.2	28341	C	5565	0.0179695	99.9461	0	0.0359389
NC_045512.2	28342	A	5629	99.8756	0	0.0532954	0.0710606
NC_045512.2	28343	A	5683	99.9296	0.0351927	0.0351927	0
NC_045512.2	28344	C	5767	0	100	0	0
NC_045512.2	28345	T	5846	0	0.0342114	0.0171057	99.9316
NC_045512.2	28346	G	5864	0	0.0170532	99.9829	0
NC_045512.2	28347	G	5930	0.084317	0	99.9157	0
NC_045512.2	28348	C	5986	0	99.9165	0	0.0835282
NC_045512.2	28349	A	5988	99.8497	0.0167001	0.0835003	0.0501002
NC_045512.2	28350	G	6085	0.0328677	0	99.9671	0
NC_045512.2	28351	T	5891	0	0.016975	0	99.983
NC_045512.2	28352	A	6022	99.8838	0	0.0996347	0.0166058
NC_045512.2	28353	A	5687	99.9297	0	0.0527519	0.017584
NC_045512.2	28354	C	6093	0	99.9836	0	0.0164123
NC_045512.2	28355	C	6328	0	99.9842	0	0.0158028
NC_045512.2	28356	A	6179	99.8382	0.0161838	0.0485515	0.0809192
NC_045512.2	28357	G	6431	0.0621987	0	99.9378	0
NC_045512.2	28358	A	6536	99.9847	0	0.0152999	0
NC_045512.2	28359	A	6153	99.9187	0	0.0487567	0.0325045
NC_045512.2	28360	T	6630	0	0	0.0301659	99.9548
NC_045512.2	28361	G	6685	0	0.0149589	99.9402	0.0448766
NC_045512.2	28362	G	6745	0.0593032	0	99.9407	0
NC_045512.2	28363	A	6912	99.9132	0.0144676	0.0578704	0.0144676
NC_045512.2	28364	G	6905	0.0289645	0	99.9566	0.0144823
NC_045512.2	28365	A	7116	99.9297	0.0140528	0.0421585	0.0140528
NC_045512.2	28366	A	6637	99.8644	0.0452011	0.0452011	0.0452011
NC_045512.2	28367	C	7173	0	100	0	0
NC_045512.2	28368	G	7195	0.0416956	0.0277971	99.8749	0.0555942
NC_045512.2	28369	C	7330	0.0545703	99.9318	0	0
NC_045512.2	28370	A	7282	99.8352	0.0411975	0.123592	0
NC_045512.2	28371	G	7384	0.0135428	0	99.9729	0.0135428
NC_045512.2	28372	T	7502	0.0133298	0.0266596	0	99.9334
NC_045512.2	28373	G	7509	0	0	100	0
NC_045512.2	28374	G	7544	0.0265111	0	99.9602	0.0132556
NC_045512.2	28375	G	7654	0	0	99.9739	0.0261301
NC_045512.2	28376	G	7750	0.0129032	0.0129032	99.9484	0
NC_045512.2	28377	C	7764	0.01288	99.9227	0	0.0515198
NC_045512.2	28378	G	7904	0.0506073	0	99.9494	0
NC_045512.2	28379	C	7851	0	99.9873	0.0127372	0
NC_045512.2	28380	G	8021	0.0872709	0.0124673	99.8878	0.0124673
NC_045512.2	28381	A	8054	99.9379	0	0.0248324	0.0372486
NC_045512.2	28382	T	7602	0.0131544	0.0394633	0	99.9474
NC_045512.2	28383	C	8223	0.012161	99.9392	0.012161	0.024322
NC_045512.2	28384	A	8201	99.8171	0.0121936	0.0731618	0.0487745
NC_045512.2	28385	A	8155	99.951	0.0122624	0	0.0245248
NC_045512.2	28386	A	8344	99.8562	0.0239693	0.0479386	0.035954
NC_045512.2	28387	A	8163	99.706	0.061252	0.0367512	0.0245008
NC_045512.2	28388	C	8638	0.0231535	99.919	0.0115768	0.0115768
NC_045512.2	28389	A	8634	99.7799	0.0347464	0.0579106	0.127403
NC_045512.2	28390	A	8451	99.8817	0	0.0354988	0.0354988
NC_045512.2	28391	C	8719	0	99.9312	0.0344076	0.0344076
NC_045512.2	28392	G	8757	0.0685166	0.0228389	99.9086	0
NC_045512.2	28393	T	8802	0	0	0	100
NC_045512.2	28394	C	9050	0.0110497	99.9448	0.0110497	0.0220994
NC_045512.2	28395	G	8957	0.0558223	0.0111645	99.8884	0.0446578
NC_045512.2	28396	G	9001	0.0555494	0.0333296	99.8778	0
NC_045512.2	28397	C	9116	0.0109697	99.9452	0	0.0219394
NC_045512.2	28398	C	9096	0.0109938	99.956	0	0.0329815
NC_045512.2	28399	C	9227	0.0216755	99.935	0.0108378	0.0325133
NC_045512.2	28400	C	9421	0.0212292	99.862	0.0212292	0.0212292
NC_045512.2	28401	A	9193	99.7933	0.0108778	0.0543892	0.141412
NC_045512.2	28402	A	9218	99.9349	0.0108483	0.0108483	0.032545
NC_045512.2	28403	G	9314	0.0429461	0.0107365	99.9034	0.0429461
NC_045512.2	28404	G	9432	0	0	99.9576	0
NC_045512.2	28405	T	9327	0	0.0107216	0	99.9786
NC_045512.2	28406	T	9281	0.0107747	0.0215494	0	99.8815
NC_045512.2	28407	T	9459	0.0105719	0.0211439	0	99.8731
NC_045512.2	28408	A	9712	99.8661	0	0.0720758	0.0617792
NC_045512.2	28409	C	9613	0	99.948	0	0.0416103
NC_045512.2	28410	C	9620	0	99.9688	0	0.031185
NC_045512.2	28411	C	9874	0	99.8683	0.0101276	0.0708933
NC_045512.2	28412	A	9615	99.9688	0.0104004	0.0104004	0.0104004
NC_045512.2	28413	A	9505	99.9684	0	0.0315623	0
NC_045512.2	28414	T	9911	0.0302694	0.0302694	0	99.9395
NC_045512.2	28415	A	9502	99.9579	0.0105241	0.0210482	0.0105241
NC_045512.2	28416	A	9559	99.9268	0.031384	0.0209227	0.0209227
NC_045512.2	28417	T	9285	0	0.0323102	0.0215401	99.9461
NC_045512.2	28418	A	9399	99.9149	0	0.0638366	0.0212789
NC_045512.2	28419	C	9399	0	100	0	0
NC_045512.2	28420	T	9468	0.0316857	0.0739332	0.0105619	99.8838
NC_045512.2	28421	G	9355	0.0855158	0	99.8931	0.0213789
NC_045512.2	28422	C	9243	0.032457	99.8053	0.054095	0.10819
NC_045512.2	28423	G	9379	0.0319864	0	99.968	0
NC_045512.2	28424	T	9152	0.0327797	0.0218531	0.0109266	99.9344
NC_045512.2	28425	C	9231	0	100	0	0
NC_045512.2	28426	T	9167	0	0.0109087	0.0109087	99.9782
NC_045512.2	28427	T	9287	0	0.0215355	0	99.9785
NC_045512.2	28428	G	9190	0	0	99.9891	0.0108814
NC_045512.2	28429	G	9008	0	0.0111012	99.9778	0
NC_045512.2	28430	T	8374	0.0119417	0.0597086	0	99.9283
NC_045512.2	28431	T	8847	0	0	0	99.9887
NC_045512.2	28432	C	9032	0	99.9225	0.0332152	0.0221435
NC_045512.2	28433	A	8938	99.8546	0	0.0335646	0.111882
NC_045512.2	28434	C	8900	0.0449438	99.8652	0.0224719	0.0674157
NC_045512.2	28435	C	8777	0.0113934	99.9089	0.0113934	0.0455737
NC_045512.2	28436	G	8410	0.0832342	0	99.893	0.0118906
NC_045512.2	28437	C	8853	0	99.9774	0	0.0225912
NC_045512.2	28438	T	8908	0.0224517	0.0449035	0	99.9326
NC_045512.2	28439	C	8955	0	99.9777	0	0.0223339
NC_045512.2	28440	T	8921	0.022419	0.0560475	0	99.9215
NC_045512.2	28441	C	8756	0.0342622	99.9543	0	0.0114207
NC_045512.2	28442	A	8539	99.8829	0.0468439	0.0351329	0.0351329
NC_045512.2	28443	C	8505	0.0117578	99.953	0	0.0352734
NC_045512.2	28444	T	8606	0	0.0813386	0	99.9187
NC_045512.2	28445	C	8629	0.0231777	99.9073	0	0.069533
NC_045512.2	28446	A	8475	99.8938	0.0117994	0.0589971	0.0353982
NC_045512.2	28447	A	8320	99.9159	0.0120192	0.0360577	0.0360577
NC_045512.2	28448	C	8390	0	99.9523	0.011919	0.0357569
NC_045512.2	28449	A	7922	99.8107	0.0378692	0.0378692	0.113608
NC_045512.2	28450	T	7935	0.0126024	0.0504096	0.0126024	99.9244
NC_045512.2	28451	G	8014	0.0124782	0	99.9501	0.0374345
NC_045512.2	28452	G	8205	0.0487508	0	99.9391	0.0121877
NC_045512.2	28453	C	8377	0	99.8926	0	0.107437
NC_045512.2	28454	A	8332	99.94	0	0.0480077	0.0120019
NC_045512.2	28455	A	7482	99.9733	0.0133654	0	0.0133654
NC_045512.2	28456	G	8338	0.0239866	0.0119933	99.964	0
NC_045512.2	28457	G	8522	0.035203	0	99.9413	0.0234687
NC_045512.2	28458	A	8669	99.9308	0	0.0461414	0.0230707
NC_045512.2	28459	A	7428	99.8788	0.0134626	0.0538503	0.0403877
NC_045512.2	28460	G	8531	0	0	99.9648	0.0351659
NC_045512.2	28461	A	8586	99.9301	0.0116469	0.0465875	0.0116469
NC_045512.2	28462	C	8281	0	99.9638	0	0.0362275
NC_045512.2	28463	C	8496	0.0117702	99.9647	0	0.0235405
NC_045512.2	28464	T	8734	0.022899	0.0801466	0.0343485	99.8626
NC_045512.2	28465	T	8556	0	0.0116877	0.0116877	99.9416
NC_045512.2	28466	A	8550	99.8947	0.0350877	0.0350877	0.0350877
NC_045512.2	28467	A	8631	99.9305	0.0347584	0.0115861	0.0231723
NC_045512.2	28468	A	8690	99.8734	0.0115075	0.023015	0.0345224
NC_045512.2	28469	T	6244	0.0320307	0.0320307	0	99.9359
NC_045512.2	28470	T	8882	0.0225175	0.0675524	0	99.8987
NC_045512.2	28471	C	8800	0.0454545	99.9432	0	0.0113636
NC_045512.2	28472	C	8799	0.0113649	99.9659	0	0.0227299
NC_045512.2	28473	C	8897	0.0674385	99.9213	0	0.0112397
NC_045512.2	28474	T	8945	0	0.0223589	0	99.9776
NC_045512.2	28475	C	8999	0	99.9778	0	0.0222247
NC_045512.2	28476	G	9010	0.0110988	0	99.9889	0
NC_045512.2	28477	A	9106	99.8902	0	0.0658906	0.0439271
NC_045512.2	28478	G	9059	0.0110387	0	99.9448	0.044155
NC_045512.2	28479	G	9090	0.0440044	0	99.945	0.0110011
NC_045512.2	28480	A	9072	99.978	0	0.0220459	0
NC_045512.2	28481	C	9216	0.0108507	99.9783	0	0.0108507
NC_045512.2	28482	A	8794	99.8522	0.0227428	0.0568569	0.0682283
NC_045512.2	28483	A	8807	99.8637	0	0.0681276	0.0681276
NC_045512.2	28484	G	9141	0.0109397	0	99.9672	0.0218794
NC_045512.2	28485	G	9191	0.0217604	0	99.9782	0
NC_045512.2	28486	C	9207	0.0108613	99.9674	0.0108613	0.0108613
NC_045512.2	28487	G	9324	0.0643501	0.010725	99.9142	0
NC_045512.2	28488	T	8825	0.0339943	0.0226629	0.0226629	99.9207
NC_045512.2	28489	T	9273	0	0.097056	0	99.8922
NC_045512.2	28490	C	9238	0.0108249	99.9675	0.0108249	0.0108249
NC_045512.2	28491	C	9360	0.0213675	99.9466	0	0.0320513
NC_045512.2	28492	A	9387	99.8722	0	0.0958773	0.0319591
NC_045512.2	28493	A	9552	99.9477	0.010469	0.010469	0.031407
NC_045512.2	28494	T	9470	0.0105597	0.031679	0	99.9578
NC_045512.2	28495	T	9472	0	0.0527872	0	99.9155
NC_045512.2	28496	A	9481	99.8734	0	0.0738319	0.0527371
NC_045512.2	28497	A	9476	99.9472	0.021106	0.0316589	0
NC_045512.2	28498	C	9471	0	99.9894	0.0105585	0
NC_045512.2	28499	A	9438	99.9046	0.0105955	0.0635728	0.0211909
NC_045512.2	28500	C	9444	0	99.9894	0	0.0105887
NC_045512.2	28501	C	9400	0.0212766	99.9574	0	0
NC_045512.2	28502	A	9128	99.8576	0.0109553	0.0547765	0.0766871
NC_045512.2	28503	A	9082	99.956	0	0.0220216	0.0110108
NC_045512.2	28504	T	9102	0.0219732	0.0219732	0.0109866	99.9451
NC_045512.2	28505	A	9041	99.9336	0.0110607	0.0331822	0.0221214
NC_045512.2	28506	G	9379	0.0213242	0	99.968	0.0106621
NC_045512.2	28507	C	9478	0.042203	99.8734	0	0.084406
NC_045512.2	28508	A	9543	99.9266	0.0209578	0.0419155	0.0104789
NC_045512.2	28509	G	9264	0.0107945	0.0107945	99.9784	0
NC_045512.2	28510	T	9676	0	0.0206697	0	99.9793
NC_045512.2	28511	C	9649	0	99.9689	0.0103638	0.0207275
NC_045512.2	28512	C	9579	0.0104395	99.9582	0.0104395	0.020879
NC_045512.2	28513	A	9688	99.7213	0.0722543	0.0722543	0.134187
NC_045512.2	28514	G	9606	0.0104102	0	99.9688	0.0208203
NC_045512.2	28515	A	9472	99.8944	0.0105574	0.0527872	0.0422297
NC_045512.2	28516	T	9293	0	0.0430432	0	99.957
NC_045512.2	28517	G	9314	0.0322096	0.0214731	99.9034	0.0429461
NC_045512.2	28518	A	9467	99.9049	0.021126	0.021126	0.042252
NC_045512.2	28519	C	9172	0	99.9782	0.0109027	0.0109027
NC_045512.2	28520	C	9412	0.0212495	99.9469	0	0.0106247
NC_045512.2	28521	A	9241	99.8593	0	0.0541067	0.0865707
NC_045512.2	28522	A	9143	99.9344	0.0109373	0.0218747	0.032812
NC_045512.2	28523	A	9001	99.9333	0.0222198	0.0222198	0
NC_045512.2	28524	T	9040	0.0442478	0.0442478	0.0110619	99.9004
NC_045512.2	28525	T	8840	0.0226244	0.0113122	0.0226244	99.9208
NC_045512.2	28526	G	9382	0.0213174	0.0319761	99.936	0.0106587
NC_045512.2	28527	G	9274	0.0970455	0.0215657	99.849	0.0215657
NC_045512.2	28528	C	9167	0.0218174	99.9127	0.0327261	0.0327261
NC_045512.2	28529	T	9400	0.0531915	0.0425532	0	99.9043
NC_045512.2	28530	A	8741	99.8627	0.0572017	0.0572017	0.0228807
NC_045512.2	28531	C	9354	0.0106906	99.9359	0	0.0534531
NC_045512.2	28532	T	9204	0.0217297	0.0543242	0	99.9239
NC_045512.2	28533	A	8743	99.8742	0.0228754	0.0686263	0.0343132
NC_045512.2	28534	C	9418	0	99.9788	0	0.0212359
NC_045512.2	28535	C	9486	0.0105419	99.9789	0	0.0105419
NC_045512.2	28536	G	9464	0.0316991	0	99.9577	0.0105664
NC_045512.2	28537	A	9334	99.9464	0.0107135	0.021427	0.021427
NC_045512.2	28538	A	8648	99.9537	0	0.0115634	0.0346901
NC_045512.2	28539	G	9204	0	0	99.9674	0.0325945
NC_045512.2	28540	A	9418	99.9575	0	0.0212359	0.0212359
NC_045512.2	28541	G	9397	0	0.0212834	99.9681	0.0106417
NC_045512.2	28542	C	9282	0	99.9892	0	0.0107735
NC_045512.2	28543	T	9217	0	0.0542476	0.0108495	99.9349
NC_045512.2	28544	A	8337	99.952	0.0119947	0.0119947	0.0239894
NC_045512.2	28545	C	9320	0.0107296	99.9893	0	0
NC_045512.2	28546	C	9385	0.0106553	99.968	0.0106553	0.0106553
NC_045512.2	28547	A	8913	99.7532	0.0448783	0.0673174	0.134635
NC_045512.2	28548	G	9464	0.0528318	0.0105664	99.9366	0
NC_045512.2	28549	A	9336	99.9679	0.0214225	0.0107112	0
NC_045512.2	28550	C	9539	0	99.9476	0	0.0524164
NC_045512.2	28551	G	9570	0.0208986	0.0104493	99.9582	0
NC_045512.2	28552	A	9632	99.9066	0.0103821	0.0519103	0.0311462
NC_045512.2	28553	A	8730	99.8511	0.0572738	0.0229095	0.0687285
NC_045512.2	28554	T	9229	0	0	0.0216708	99.9675
NC_045512.2	28555	T	9824	0	0.0101792	0	99.9796
NC_045512.2	28556	C	9608	0.020816	99.9271	0	0.05204
NC_045512.2	28557	G	9778	0.0306811	0.0306811	99.908	0.0204541
NC_045512.2	28558	T	9615	0.0416017	0	0.0104004	99.9376
NC_045512.2	28559	G	9664	0.0206954	0.0103477	99.9586	0.0103477
NC_045512.2	28560	G	9729	0.0102785	0.0205571	99.9589	0.0102785
NC_045512.2	28561	T	9714	0	0.0102944	0	99.9691
NC_045512.2	28562	G	9481	0.0210948	0	99.9684	0.0105474
NC_045512.2	28563	G	9848	0	0.0101543	99.9797	0.0101543
NC_045512.2	28564	T	9913	0.0100878	0.0403511	0.0100878	99.9395
NC_045512.2	28565	G	10052	0.0497413	0	99.9403	0.00994827
NC_045512.2	28566	A	10085	99.8909	0.0198314	0.0495786	0.0396629
NC_045512.2	28567	C	9857	0	99.9391	0.0101451	0.0507254
NC_045512.2	28568	G	9767	0.0409542	0	99.9386	0.0204771
NC_045512.2	28569	G	9930	0.0302115	0	99.9496	0.020141
NC_045512.2	28570	T	10318	0.0193836	0.0678426	0	99.8546
NC_045512.2	28571	A	9821	99.8676	0	0.0916404	0.0407291
NC_045512.2	28572	A	10322	99.9031	0.0290641	0.0193761	0.0387522
NC_045512.2	28573	A	10306	99.9612	0.00970309	0.00970309	0.0194062
NC_045512.2	28574	A	10329	99.8548	0.019363	0.0290444	0.0580889
NC_045512.2	28575	T	10656	0.0281532	0.0469219	0.0187688	99.9062
NC_045512.2	28576	G	10635	0.0564175	0.0188058	99.8872	0.0188058
NC_045512.2	28577	A	10862	99.9263	0	0.0552384	0.0184128
NC_045512.2	28578	A	10492	99.9523	0.0190621	0.0285932	0
NC_045512.2	28579	A	11070	99.8645	0.0271003	0.0903342	0.0180668
NC_045512.2	28580	G	10879	0.018384	0	99.9448	0.0367681
NC_045512.2	28581	A	10942	99.9269	0.0091391	0.0274173	0.0274173
NC_045512.2	28582	T	11074	0	0.0451508	0	99.9548
NC_045512.2	28583	C	11064	0	99.9729	0	0.027115
NC_045512.2	28584	T	11076	0.00902853	0.0631997	0	99.9278
NC_045512.2	28585	C	10976	0	99.9636	0	0.0273324
NC_045512.2	28586	A	10889	99.8714	0.00918358	0.0367343	0.0826522
NC_045512.2	28587	G	10470	0.0191022	0	99.9618	0.0191022
NC_045512.2	28588	T	10772	0	0.0557	0.00928333	99.935
NC_045512.2	28589	C	10704	0	99.9533	0.0093423	0.0373692
NC_045512.2	28590	C	10644	0.0281849	99.9248	0	0.0469748
NC_045512.2	28591	A	10722	99.9534	0.00932662	0.0186532	0.0186532
NC_045512.2	28592	A	10599	99.9151	0.0377394	0.0471743	0
NC_045512.2	28593	G	10827	0.0184723	0	99.9538	0.00923617
NC_045512.2	28594	A	10734	99.9255	0.0279486	0.0186324	0.0186324
NC_045512.2	28595	T	10712	0	0.0186707	0	99.9813
NC_045512.2	28596	G	10627	0.01882	0	99.9435	0.02823
NC_045512.2	28597	G	10805	0.0370199	0	99.9445	0
NC_045512.2	28598	T	11219	0	0.0534807	0	99.9376
NC_045512.2	28599	A	10563	99.9337	0	0.037868	0.00946701
NC_045512.2	28600	T	11170	0	0	0.0179051	99.9821
NC_045512.2	28601	T	11189	0.026812	0	0.0178747	99.9196
NC_045512.2	28602	T	11457	0.00872829	0.0349132	0.0174566	99.7992
NC_045512.2	28603	C	11201	0.0178555	99.9197	0	0.0446389
NC_045512.2	28604	T	11495	0.00869944	0.0347977	0.00869944	99.9478
NC_045512.2	28605	A	11361	99.9296	0.0264061	0.0176041	0.0264061
NC_045512.2	28606	C	11125	0.0269663	99.9461	0.00898876	0.0179775
NC_045512.2	28607	T	10581	0.0094509	0.0189018	0.0094509	99.9622
NC_045512.2	28608	A	10801	99.9259	0	0.046292	0.0277752
NC_045512.2	28609	C	11157	0	99.9821	0	0.017926
NC_045512.2	28610	C	11222	0	99.9644	0.00891107	0.0267332
NC_045512.2	28611	T	11142	0.0269251	0.0359002	0.0179501	99.9192
NC_045512.2	28612	A	11118	99.8921	0.00899442	0.062961	0.0359777
NC_045512.2	28613	G	11210	0.044603	0.0178412	99.9376	0
NC_045512.2	28614	G	11301	0.0265463	0	99.9646	0.00884877
NC_045512.2	28615	A	11608	99.9397	0.00861475	0.0258442	0.0258442
NC_045512.2	28616	A	9971	99.8797	0.0100291	0.0902618	0.0200582
NC_045512.2	28617	C	11419	0.0350293	99.9299	0	0.0350293
NC_045512.2	28618	T	11519	0.0520879	0.234395	0.00868131	99.6962
NC_045512.2	28619	G	11546	0.051966	0.00866101	99.9134	0.025983
NC_045512.2	28620	G	11520	0.0173611	0.00868056	99.9566	0.0173611
NC_045512.2	28621	G	11670	0.0599829	0	99.8543	0.0771208
NC_045512.2	28622	C	11630	0.00859845	99.957	0	0.0343938
NC_045512.2	28623	C	11734	0.00852224	99.9403	0	0.0511335
NC_045512.2	28624	A	11689	99.9401	0	0.0342202	0.0256652
NC_045512.2	28625	G	11910	0	0.00839631	99.9748	0.0167926
NC_045512.2	28626	A	11661	99.9142	0.00857559	0.0600292	0.0171512
NC_045512.2	28627	A	10954	99.8996	0	0.10042	0
NC_045512.2	28628	G	11849	0.0337581	0.00843953	99.9156	0.0421977
NC_045512.2	28629	C	12012	0	99.9584	0.00832501	0.0333
NC_045512.2	28630	T	12065	0.0331538	0.256942	0.0414422	99.6685
NC_045512.2	28631	G	11949	0.0083689	0.0083689	99.9749	0.0083689
NC_045512.2	28632	G	12090	0.0413565	0	99.9173	0.0330852
NC_045512.2	28633	A	11981	99.9416	0.00834655	0.0333862	0.0166931
NC_045512.2	28634	C	11773	0	99.966	0	0.033976
NC_045512.2	28635	T	9536	0.0314597	0.0419463	0.0104866	99.9161
NC_045512.2	28636	T	11976	0.00835003	0.0584502	0.00835003	99.9248
NC_045512.2	28637	C	11932	0.0167616	99.9581	0	0.0251425
NC_045512.2	28638	C	11511	0.0434367	99.9218	0	0.0347494
NC_045512.2	28639	C	11700	0.042735	99.9145	0.00854701	0.034188
NC_045512.2	28640	T	11591	0.00862738	0.0172548	0	99.9741
NC_045512.2	28641	A	11070	99.9548	0.00903342	0.0271003	0.00903342
NC_045512.2	28642	T	11382	0	0.0087858	0	99.9912
NC_045512.2	28643	G	11687	0.017113	0	99.9829	0
NC_045512.2	28644	G	11738	0.025558	0.0170387	99.9404	0.0170387
NC_045512.2	28645	T	11902	0	0.0336078	0	99.9664
NC_045512.2	28646	G	11109	0.108021	0.00900171	99.856	0.0270051
NC_045512.2	28647	C	11626	0.0172028	99.9656	0	0.0172028
NC_045512.2	28648	T	11934	0.0167588	0.0251383	0	99.9413
NC_045512.2	28649	A	11330	99.9029	0	0.0970874	0
NC_045512.2	28650	A	11916	99.9832	0	0.0167842	0
NC_045512.2	28651	C	11999	0.0166681	99.9333	0.00833403	0.0416701
NC_045512.2	28652	A	12196	99.8934	0.0327976	0.0491965	0.0245982
NC_045512.2	28653	A	11720	99.9488	0.00853242	0.0341297	0.00853242
NC_045512.2	28654	A	11729	99.821	0.0596811	0.0426294	0.0596811
NC_045512.2	28655	G	11509	0.0695108	0.0173777	99.887	0.0173777
NC_045512.2	28656	A	11597	99.931	0.0172458	0.0172458	0.0344917
NC_045512.2	28657	C	12210	0.00819001	99.9427	0.00819001	0.03276
NC_045512.2	28658	G	11883	0.0420769	0	99.9158	0.0420769
NC_045512.2	28659	G	11868	0.0674082	0	99.9242	0.00842602
NC_045512.2	28660	C	12090	0.0082713	99.9504	0	0.0413565
NC_045512.2	28661	A	11417	99.9387	0.00875887	0.00875887	0.0437943
NC_045512.2	28662	T	11760	0	0.0255102	0.0085034	99.966
NC_045512.2	28663	C	12050	0.00829875	99.9585	0	0.0165975
NC_045512.2	28664	A	11663	99.8628	0.0257224	0.068593	0.0428706
NC_045512.2	28665	T	11205	0	0.0356983	0	99.9375
NC_045512.2	28666	A	11346	99.9647	0.00881368	0.026441	0
NC_045512.2	28667	T	11801	0	0.0338954	0	99.9576
NC_045512.2	28668	G	11908	0.00839772	0.00839772	99.9664	0.0167954
NC_045512.2	28669	G	11948	0.0083696	0.0083696	99.9665	0.0167392
NC_045512.2	28670	G	12104	0	0	100	0
NC_045512.2	28671	T	11487	0	0.0261165	0	99.9739
NC_045512.2	28672	T	12375	0	0.0484848	0	99.9515
NC_045512.2	28673	G	11964	0.0501505	0	99.9498	0
NC_045512.2	28674	C	12045	0	99.8257	0	0.157742
NC_045512.2	28675	A	12148	99.8271	0	0.123477	0.0493908
NC_045512.2	28676	A	11385	99.9297	0.00878349	0.0351339	0.0263505
NC_045512.2	28677	C	11999	0	99.9583	0	0.0416701
NC_045512.2	28678	T	11428	0.0175009	0.166258	0.0262513	99.79
NC_045512.2	28679	G	12167	0.0246569	0	99.9507	0.0164379
NC_045512.2	28680	A	12275	99.8697	0	0.0977597	0.0244399
NC_045512.2	28681	G	12207	0.0573441	0	99.9099	0.0327681
NC_045512.2	28682	G	12011	0.0333028	0	99.9667	0
NC_045512.2	28683	G	12169	0.0657408	0.0082176	99.9096	0.0164352
NC_045512.2	28684	A	12124	99.9505	0	0.0412405	0.0082481
NC_045512.2	28685	G	12052	0.00829738	0.00829738	99.9834	0
NC_045512.2	28686	C	11912	0	99.958	0	0.0419745
NC_045512.2	28687	C	11942	0.0586166	99.933	0	0.00837381
NC_045512.2	28688	T	12117	0.00825287	0.0495172	0.0247586	99.9175
NC_045512.2	28689	T	12233	0.0163492	0.0899207	0.00817461	99.8856
NC_045512.2	28690	G	12084	0.0082754	0.0082754	99.9834	0
NC_045512.2	28691	A	12278	99.9511	0	0.0488679	0
NC_045512.2	28692	A	11879	99.9411	0.00841822	0.0252547	0.0252547
NC_045512.2	28693	T	12080	0.0165563	0.057947	0	99.9255
NC_045512.2	28694	A	12037	99.9086	0	0.0830772	0.00830772
NC_045512.2	28695	C	12008	0.00832778	99.9584	0	0.00832778
NC_045512.2	28696	A	12011	99.9084	0.0166514	0.0499542	0.0249771
NC_045512.2	28697	C	12099	0.0247954	99.9421	0.0165303	0.0165303
NC_045512.2	28698	C	12007	0.016657	99.9084	0	0.0249854
NC_045512.2	28699	A	11803	99.7967	0.0508345	0.0762518	0.0762518
NC_045512.2	28700	A	11847	99.9747	0	0.0168819	0.00844096
NC_045512.2	28701	A	11656	99.9743	0	0.00857927	0.0171585
NC_045512.2	28702	A	11947	99.8242	0	0.159036	0.0167406
NC_045512.2	28703	G	11788	0.0339328	0.0254496	99.9237	0.0169664
NC_045512.2	28704	A	11936	99.9414	0.016756	0.0335121	0.00837802
NC_045512.2	28705	T	12094	0.0165371	0.0661485	0	99.9173
NC_045512.2	28706	C	12070	0.01657	99.9503	0.008285	0.024855
NC_045512.2	28707	A	12008	99.8501	0.0333111	0.0416389	0.0666223
NC_045512.2	28708	C	12135	0	99.9918	0	0.00824063
NC_045512.2	28709	A	11860	99.9325	0.0252951	0.0168634	0.0252951
NC_045512.2	28710	T	11533	0.0173415	0	0	99.9827
NC_045512.2	28711	T	11745	0.0170285	0.0936569	0	99.8808
NC_045512.2	28712	G	12012	0	0.00832501	99.9667	0.024975
NC_045512.2	28713	G	11987	0.0750813	0	99.9166	0.00834237
NC_045512.2	28714	C	12112	0.0165126	99.8927	0	0.0743065
NC_045512.2	28715	A	12057	99.9088	0.00829394	0.0414697	0.0414697
NC_045512.2	28716	C	12110	0.00825764	99.9917	0	0
NC_045512.2	28717	C	12033	0.016621	99.9335	0	0.0498629
NC_045512.2	28718	C	12123	0.0164976	99.9258	0.00824878	0.0494927
NC_045512.2	28719	G	11910	0.0587741	0.00839631	99.9076	0.0251889
NC_045512.2	28720	C	12074	0.033129	99.9006	0	0.0414113
NC_045512.2	28721	A	12023	99.9335	0.0166348	0.0249522	0.0249522
NC_045512.2	28722	A	11186	99.9285	0	0.0178795	0.0536385
NC_045512.2	28723	T	11992	0	0.0583722	0	99.9333
NC_045512.2	28724	C	11985	0.0166875	99.9249	0.00834376	0.0500626
NC_045512.2	28725	C	12008	0.0582945	99.8917	0.00832778	0.0333111
NC_045512.2	28726	T	11956	0.075276	0.100368	0.008364	99.816
NC_045512.2	28727	G	11612	0.0516707	0.0688942	99.8708	0.00861178
NC_045512.2	28728	C	11525	0.00867679	99.9306	0.0173536	0.0433839
NC_045512.2	28729	T	11670	0.017138	0.0257069	0.00856898	99.9314
NC_045512.2	28730	A	11158	99.9642	0	0.0268865	0.00896218
NC_045512.2	28731	A	11548	99.9134	0	0.051957	0.034638
NC_045512.2	28732	C	11686	0.0256717	99.8973	0.0256717	0.034229
NC_045512.2	28733	A	11639	99.9141	0.0171836	0.0601426	0.0085918
NC_045512.2	28734	A	10996	99.9091	0.0272826	0.0181884	0.0454711
NC_045512.2	28735	T	11739	0.0681489	0.0255558	0.00851861	99.8978
NC_045512.2	28736	G	11638	0.0515552	0.0687403	99.8711	0.00859254
NC_045512.2	28737	C	11873	0.0336899	99.9495	0	0.0168449
NC_045512.2	28738	T	11968	0.0167112	0.0919118	0.0250668	99.8663
NC_045512.2	28739	G	11712	0.0768443	0.0170765	99.8805	0.0256148
NC_045512.2	28740	C	11755	0	99.9319	0.017014	0.0510421
NC_045512.2	28741	A	11796	99.9237	0.00847745	0.0423873	0.0254323
NC_045512.2	28742	A	11094	99.973	0	0.0180278	0.00901388
NC_045512.2	28743	T	11852	0	0.0590618	0.0084374	99.9325
NC_045512.2	28744	C	11912	0	99.9496	0.0251847	0.0251847
NC_045512.2	28745	G	11890	0.0336417	0.0336417	99.9075	0.0252313
NC_045512.2	28746	T	11533	0.0173415	0.11272	0	99.8699
NC_045512.2	28747	G	11789	0.0254475	0.00848248	99.9576	0.00848248
NC_045512.2	28748	C	11606	0.00861623	99.9311	0.0172325	0.0430812
NC_045512.2	28749	T	11606	0.00861623	0.0689299	0.00861623	99.9052
NC_045512.2	28750	A	11045	99.9095	0	0.0543232	0.0362155
NC_045512.2	28751	C	11539	0	99.9393	0.00866626	0.0519976
NC_045512.2	28752	A	11509	99.9305	0.0173777	0	0.0521331
NC_045512.2	28753	A	11122	99.9461	0.00899119	0.0269736	0.00899119
NC_045512.2	28754	C	11441	0	99.965	0	0.034962
NC_045512.2	28755	T	9374	0.0213356	0.0106678	0.0106678	99.9573
NC_045512.2	28756	T	11361	0.0264061	0.0440102	0.0176041	99.912
NC_045512.2	28757	C	11494	0	99.9652	0.00870019	0.0174004
NC_045512.2	28758	C	11534	0.0606901	99.9306	0	0.00867002
NC_045512.2	28759	T	11443	0.0262169	0.174779	0	99.799
NC_045512.2	28760	C	11542	0.00866401	99.9653	0.00866401	0.00866401
NC_045512.2	28761	A	11248	99.8311	0.0177809	0.0889047	0.0622333
NC_045512.2	28762	A	11051	99.9638	0.00904895	0.0180979	0.00904895
NC_045512.2	28763	G	10999	0.00909174	0	99.9545	0.0363669
NC_045512.2	28764	G	11299	0.00885034	0.00885034	99.9823	0
NC_045512.2	28765	A	11542	99.9394	0.017328	0.034656	0.00866401
NC_045512.2	28766	A	9312	99.9248	0.0107388	0.0429553	0.0214777
NC_045512.2	28767	C	11635	0.00859476	99.9484	0.00859476	0.0257843
NC_045512.2	28768	A	11659	99.8713	0.0428853	0.0343083	0.0514624
NC_045512.2	28769	A	11050	99.9729	0.00904977	0.0180995	0
NC_045512.2	28770	C	11708	0.0170823	99.9402	0	0.0427058
NC_045512.2	28771	A	11455	99.8691	0.00872981	0.0436491	0.0785683
NC_045512.2	28772	T	10071	0.019859	0.059577	0.019859	99.9007
NC_045512.2	28773	T	11179	0.0178907	0.0626174	0.00894534	99.9105
NC_045512.2	28774	G	11389	0.087804	0.0087804	99.8946	0
NC_045512.2	28775	C	11320	0.0176678	99.9558	0.00883392	0.0176678
NC_045512.2	28776	C	11506	0.0347645	99.7219	0	0.0173822
NC_045512.2	28777	A	11120	99.8381	0.0359712	0.0539568	0.0629496
NC_045512.2	28778	A	11231	99.9466	0.00890393	0.0267118	0.0178079
NC_045512.2	28779	A	10927	100	0	0	0
NC_045512.2	28780	A	10627	99.7271	0	0.23525	0
NC_045512.2	28781	G	11088	0.00901876	0	99.9639	0.0180375
NC_045512.2	28782	G	11064	0	0	99.9548	0.0451916
NC_045512.2	28783	C	11111	0	99.964	0	0.0270003
NC_045512.2	28784	T	10718	0.0373204	0.0186602	0.0186602	99.9254
NC_045512.2	28785	T	11351	0.0176196	0.0176196	0.0088098	99.956
NC_045512.2	28786	C	11163	0.00895817	99.9373	0	0.053749
NC_045512.2	28787	T	11151	0	0.0627746	0.0179356	99.9193
NC_045512.2	28788	A	11242	99.8577	0	0.0622665	0.0800569
NC_045512.2	28789	C	11197	0	99.9286	0	0.0714477
NC_045512.2	28790	G	11169	0.0268601	0.00895335	99.9373	0.0268601
NC_045512.2	28791	C	11283	0.00886289	99.938	0.00886289	0.0443145
NC_045512.2	28792	A	11042	99.8913	0	0.0452817	0.0633943
NC_045512.2	28793	G	11266	0.0266288	0.00887626	99.9467	0.0177525
NC_045512.2	28794	A	11186	99.9464	0	0.0536385	0
NC_045512.2	28795	A	10926	99.9634	0.00915248	0.018305	0.00915248
NC_045512.2	28796	G	11250	0.08	0.00888889	99.8933	0.0177778
NC_045512.2	28797	G	11104	0.0180115	0	99.9189	0.0630403
NC_045512.2	28798	G	11247	0.0444563	0.00889126	99.9467	0
NC_045512.2	28799	A	10831	99.9261	0	0.0553965	0.0184655
NC_045512.2	28800	G	11364	0.0879972	0	99.8944	0.00879972
NC_045512.2	28801	C	11146	0.00897183	99.9462	0	0.0448591
NC_045512.2	28802	A	10879	99.8345	0.0643441	0.0459601	0.0551521
NC_045512.2	28803	G	11094	0.0180278	0.00901388	99.973	0
NC_045512.2	28804	A	10988	99.9181	0	0.0728067	0.00910084
NC_045512.2	28805	G	11020	0.0998185	0.0181488	99.8457	0.0362976
NC_045512.2	28806	G	11110	0.180018	0	99.802	0.0090009
NC_045512.2	28807	C	11185	0.0178811	99.9374	0	0.0447027
NC_045512.2	28808	G	11253	0.0533191	0	99.92	0.0266596
NC_045512.2	28809	G	11135	0.116749	0.00898069	99.8473	0.00898069
NC_045512.2	28810	C	11210	0.00892061	99.8662	0	0.115968
NC_045512.2	28811	A	11240	99.9288	0.0088968	0.0177936	0.044484
NC_045512.2	28812	G	11309	0.0353701	0.0265275	99.9381	0
NC_045512.2	28813	T	11436	0.00874432	0.0524659	0	99.9126
NC_045512.2	28814	C	11481	0	99.9739	0	0.0261301
NC_045512.2	28815	A	11437	99.9213	0	0.0349742	0.0437178
NC_045512.2	28816	A	11146	99.9641	0.0179437	0.0179437	0
NC_045512.2	28817	G	11388	0.0351247	0	99.9473	0.0175623
NC_045512.2	28818	C	11519	0.00868131	99.9479	0.00868131	0.0347252
NC_045512.2	28819	C	11560	0.017301	99.9654	0	0.017301
NC_045512.2	28820	T	11539	0	0.0606638	0	99.9393
NC_045512.2	28821	C	11448	0	99.9738	0	0.0262055
NC_045512.2	28822	T	10675	0.00936768	0.0187354	0	99.9719
NC_045512.2	28823	T	11601	0	0.0172399	0	99.9828
NC_045512.2	28824	C	11684	0	99.9829	0	0.0171174
NC_045512.2	28825	T	11681	0	0.0428046	0.00856091	99.9486
NC_045512.2	28826	C	11591	0	99.9224	0	0.0776465
NC_045512.2	28827	G	11518	0.0260462	0.00868206	99.9219	0.0434103
NC_045512.2	28828	T	9638	0.0103756	0.0207512	0.0103756	99.9585
NC_045512.2	28829	T	11586	0.00863111	0.0258933	0.00863111	99.9396
NC_045512.2	28830	C	11609	0.00861401	99.9914	0	0
NC_045512.2	28831	C	11508	0.043448	99.9131	0	0.0173792
NC_045512.2	28832	T	11492	0.00870171	0.0522102	0.0174034	99.9217
NC_045512.2	28833	C	11561	0	99.9741	0	0.0259493
NC_045512.2	28834	A	11412	99.8686	0.0350508	0.0525762	0.0438135
NC_045512.2	28835	T	11480	0.0087108	0.0174216	0.0087108	99.9652
NC_045512.2	28836	C	11735	0.00852152	99.9574	0.00852152	0.0255645
NC_045512.2	28837	A	11457	99.904	0.0349132	0.0349132	0.0261849
NC_045512.2	28838	C	11540	0.017331	99.9567	0.00866551	0.017331
NC_045512.2	28839	G	11434	0.0349834	0.00874585	99.9563	0
NC_045512.2	28840	T	11067	0.0180717	0	0.00903587	99.9729
NC_045512.2	28841	A	11270	99.9468	0	0.0443656	0.00887311
NC_045512.2	28842	G	11612	0	0.00861178	99.9914	0
NC_045512.2	28843	T	11905	0	0.0419992	0	99.958
NC_045512.2	28844	C	11808	0.00846883	99.9492	0	0.0423442
NC_045512.2	28845	G	11686	0.128359	0.0256717	99.8374	0.00855725
NC_045512.2	28846	C	11855	0	99.9831	0	0.0168705
NC_045512.2	28847	A	11767	99.8725	0.00849834	0.0764851	0.0339934
NC_045512.2	28848	A	10885	99.9541	0.00918696	0.00918696	0.00918696
NC_045512.2	28849	C	11513	0	99.9826	0.00868583	0.00868583
NC_045512.2	28850	A	11411	99.851	0.0175269	0.0525808	0.0701078
NC_045512.2	28851	G	11113	0.00899847	0.00899847	99.946	0.0359939
NC_045512.2	28852	T	11343	0.017632	0.04408	0	99.9383
NC_045512.2	28853	T	11436	0	0.174886	0	99.8251
NC_045512.2	28854	C	11444	0.0087382	99.9476	0.0087382	0.0349528
NC_045512.2	28855	A	11626	99.8882	0.00860141	0.0344056	0.0602099
NC_045512.2	28856	A	11539	99.8787	0.00866626	0.0866626	0.0259988
NC_045512.2	28857	G	11697	0.0170984	0	99.9573	0.0085492
NC_045512.2	28858	A	11884	99.9579	0.00841467	0.0168293	0.0168293
NC_045512.2	28859	A	11361	99.956	0.00880204	0.00880204	0.0264061
NC_045512.2	28860	A	11447	99.869	0.0174718	0.0873591	0.0262077
NC_045512.2	28861	T	11531	0.00867228	0	0	99.9913
NC_045512.2	28862	T	12157	0.0164514	0.0329029	0	99.9342
NC_045512.2	28863	C	12081	0.00827746	99.8924	0.0165549	0.0744971
NC_045512.2	28864	A	12141	99.8847	0	0.074129	0.0411828
NC_045512.2	28865	A	11909	99.9328	0.00839701	0.0503821	0
NC_045512.2	28866	C	12118	0.0165044	99.9587	0.0247566	0
NC_045512.2	28867	T	11759	0.0255124	0.127562	0.00850412	99.8384
NC_045512.2	28868	C	11916	0	99.9664	0	0.0335683
NC_045512.2	28869	C	11841	0.0168905	99.9662	0	0.0168905
NC_045512.2	28870	A	11574	99.7667	0.0604804	0.0432003	0.129601
NC_045512.2	28871	G	11533	0.0433539	0	99.9566	0
NC_045512.2	28872	G	11552	0.034626	0.00865651	99.9567	0
NC_045512.2	28873	C	11786	0.00848464	99.9406	0.0169693	0.0339386
NC_045512.2	28874	A	11536	99.8873	0.0346741	0.0346741	0.0433426
NC_045512.2	28875	G	11757	0.0510334	0	99.9405	0.00850557
NC_045512.2	28876	C	11741	0.00851716	99.9659	0	0.0255515
NC_045512.2	28877	A	11376	99.8857	0.0175809	0.0791139	0.0175809
NC_045512.2	28878	G	11776	0.0339674	0	99.949	0.0169837
NC_045512.2	28879	T	10717	0	0.177288	0	99.8227
NC_045512.2	28880	A	10938	99.8903	0	0.0914244	0.0182849
NC_045512.2	28881	G	11943	0.0251193	0.00837311	99.9581	0.00837311
NC_045512.2	28882	G	11917	0.0419569	0	99.9329	0.0167827
NC_045512.2	28883	G	11939	0.0418796	0.00837591	99.933	0.0167518
NC_045512.2	28884	G	11938	0.00837661	0.0167532	99.9581	0.0167532
NC_045512.2	28885	A	11968	99.9081	0	0.0668449	0.0250668
NC_045512.2	28886	A	8960	99.9442	0.0111607	0.0334821	0.0111607
NC_045512.2	28887	C	11591	0	99.9741	0	0.0258821
NC_045512.2	28888	T	10693	0.00935191	0.0187038	0.0187038	99.9532
NC_045512.2	28889	T	11872	0	0.0421159	0	99.9495
NC_045512.2	28890	C	11865	0.00842815	99.9831	0	0.00842815
NC_045512.2	28891	T	11867	0.00842673	0.0168535	0	99.9747
NC_045512.2	28892	C	11781	0	99.966	0	0.033953
NC_045512.2	28893	C	11662	0.0428743	99.9571	0	0
NC_045512.2	28894	T	11704	0.00854409	0.0341764	0	99.9573
NC_045512.2	28895	G	11517	0.0347313	0.0173656	99.9305	0.0173656
NC_045512.2	28896	C	11583	0	99.9655	0.00863334	0.0172667
NC_045512.2	28897	T	11365	0	0.0351958	0	99.9648
NC_045512.2	28898	A	10573	99.9433	0	0.0283742	0
NC_045512.2	28899	G	11540	0.0259965	0	99.9567	0.00866551
NC_045512.2	28900	A	11510	99.9392	0.0086881	0.0347524	0.0173762
NC_045512.2	28901	A	10743	99.9255	0.00930839	0.0465419	0.00930839
NC_045512.2	28902	T	10947	0.0182698	0.0182698	0.00913492	99.9543
NC_045512.2	28903	G	11400	0.0263158	0	99.9737	0
NC_045512.2	28904	G	11199	0.0803643	0.00892937	99.9107	0
NC_045512.2	28905	C	11390	0.00877963	99.9561	0.00877963	0.0263389
NC_045512.2	28906	T	11554	0	0.10386	0.025965	99.8702
NC_045512.2	28907	G	11553	0.0259673	0	99.9567	0.0173115
NC_045512.2	28908	G	11495	0.0782949	0	99.913	0.00869944
NC_045512.2	28909	C	11600	0.0172414	99.8448	0	0.12069
NC_045512.2	28910	A	10918	99.8351	0.00915919	0.0549551	0.100751
NC_045512.2	28911	A	9991	99.8899	0.030027	0.050045	0.030027
NC_045512.2	28912	T	11115	0	0.0449843	0	99.946
NC_045512.2	28913	G	11748	0.0170242	0.0170242	99.9234	0.0425604
NC_045512.2	28914	G	11694	0.0855139	0.0171028	99.8717	0.0256542
NC_045512.2	28915	C	11739	0.0255558	99.8552	0.00851861	0.0937047
NC_045512.2	28916	G	11681	0.0599264	0	99.9315	0.00856091
NC_045512.2	28917	G	11840	0.0422297	0	99.9155	0.0422297
NC_045512.2	28918	T	11812	0.0169319	0.0931256	0.00846597	99.8815
NC_045512.2	28919	G	11806	0.0169405	0	99.9831	0
NC_045512.2	28920	A	11806	99.8899	0.0338811	0.0677622	0.00847027
NC_045512.2	28921	T	11812	0	0.0338639	0	99.9661
NC_045512.2	28922	G	11835	0.0506971	0.0506971	99.8817	0.016899
NC_045512.2	28923	C	12027	0.0166293	99.9169	0	0.066517
NC_045512.2	28924	T	12140	0.00823723	0.0823723	0.0164745	99.8929
NC_045512.2	28925	G	11864	0.0674309	0.00842886	99.9073	0.00842886
NC_045512.2	28926	C	11867	0.0168535	99.8989	0	0.0842673
NC_045512.2	28927	T	11862	0	0.059012	0	99.941
NC_045512.2	28928	C	11811	0	99.9661	0.00846668	0.0254001
NC_045512.2	28929	T	11173	0.0268504	0.0447507	0.0179003	99.9105
NC_045512.2	28930	T	11959	0	0.0167238	0	99.9833
NC_045512.2	28931	G	11544	0.0606376	0	99.922	0.017325
NC_045512.2	28932	C	11686	0.00855725	99.9144	0	0.034229
NC_045512.2	28933	T	11801	0	0.0677909	0.0254216	99.9068
NC_045512.2	28934	T	11517	0	0.0434141	0.00868282	99.9479
NC_045512.2	28935	T	11973	0	0.0417606	0.00835213	99.9499
NC_045512.2	28936	G	11611	0.0602877	0.00861252	99.8708	0.0602877
NC_045512.2	28937	C	11711	0	99.9573	0.00853898	0.0341559
NC_045512.2	28938	T	11893	0	0.0504498	0.00840831	99.9411
NC_045512.2	28939	G	11364	0.0439986	0.0175994	99.9384	0
NC_045512.2	28940	C	11524	0.00867754	99.974	0	0.0173551
NC_045512.2	28941	T	11583	0.0172667	0.0345334	0	99.9482
NC_045512.2	28942	G	11406	0.0526039	0.0438366	99.8948	0.00876731
NC_045512.2	28943	C	11431	0	99.965	0.00874814	0.0262444
NC_045512.2	28944	T	11419	0.00875733	0.078816	0.0175147	99.8949
NC_045512.2	28945	T	11729	0.00852588	0.068207	0	99.9147
NC_045512.2	28946	G	11649	0	0.00858443	99.9742	0.0171689
NC_045512.2	28947	A	11731	99.9744	0	0.0255733	0
NC_045512.2	28948	C	11582	0.0259023	99.9137	0.00863409	0.0518045
NC_045512.2	28949	A	11652	99.7769	0.0257467	0.15448	0.0429111
NC_045512.2	28950	G	11698	0.00854847	0	99.9658	0.0256454
NC_045512.2	28951	A	11864	99.9494	0	0.0421443	0.00842886
NC_045512.2	28952	T	11770	0.00849618	0	0	99.9915
NC_045512.2	28953	T	12023	0	0.0582217	0	99.9418
NC_045512.2	28954	G	11889	0.00841114	0.00841114	99.9748	0.00841114
NC_045512.2	28955	A	11588	99.9223	0	0.0517777	0.0258889
NC_045512.2	28956	A	11703	99.9744	0.00854482	0.00854482	0.00854482
NC_045512.2	28957	C	11705	0.0170867	99.9231	0.0170867	0.0427168
NC_045512.2	28958	C	11619	0.00860659	99.957	0.00860659	0.0258198
NC_045512.2	28959	A	11724	99.8124	0.034118	0.0938246	0.0597066
NC_045512.2	28960	G	11770	0.0339847	0	99.949	0.0169924
NC_045512.2	28961	C	11780	0.0254669	99.9321	0	0.0254669
NC_045512.2	28962	T	11684	0.0171174	0.0342349	0.00855871	99.9401
NC_045512.2	28963	T	11970	0	0.0334169	0	99.9666
NC_045512.2	28964	G	12194	0.032803	0.0164015	99.9262	0.0246023
NC_045512.2	28965	A	12292	99.9186	0	0.0732184	0.00813537
NC_045512.2	28966	G	12258	0.0244738	0	99.9674	0.00815794
NC_045512.2	28967	A	12274	99.9267	0	0.0570311	0.0162946
NC_045512.2	28968	G	12018	0.0416043	0.00832085	99.9334	0.0166417
NC_045512.2	28969	C	12087	0	99.8594	0	0.0413668
NC_045512.2	28970	A	12435	99.9196	0.0160836	0.0241255	0.0402091
NC_045512.2	28971	A	11679	99.9572	0	0.0171248	0.0256871
NC_045512.2	28972	A	12311	99.9756	0	0	0.0243685
NC_045512.2	28973	A	12082	99.9172	0	0.0248303	0.00827678
NC_045512.2	28974	T	12071	0	0	0	99.9917
NC_045512.2	28975	G	12267	0.00815195	0.00815195	99.9837	0
NC_045512.2	28976	T	12486	0	0.0640718	0.00800897	99.9279
NC_045512.2	28977	C	12277	0	99.9511	0	0.0488719
NC_045512.2	28978	T	12514	0.00799105	0.0399552	0	99.9521
NC_045512.2	28979	G	12164	0.00822098	0	99.9589	0.0328839
NC_045512.2	28980	G	12199	0.0245922	0.00819739	99.959	0.00819739
NC_045512.2	28981	T	12474	0.00801667	0.02405	0	99.9439
NC_045512.2	28982	A	12044	99.8755	0	0.0913318	0.0166058
NC_045512.2	28983	A	12360	99.9353	0	0.0647249	0
NC_045512.2	28984	A	12593	99.8968	0.0158818	0.0397046	0.0397046
NC_045512.2	28985	G	12553	0.00796622	0.00796622	99.9602	0.0238987
NC_045512.2	28986	G	12394	0.096821	0.0161368	99.8628	0.0161368
NC_045512.2	28987	C	12250	0.00816326	99.8286	0.00816326	0.0163265
NC_045512.2	28988	C	12512	0.00799233	99.968	0.00799233	0.00799233
NC_045512.2	28989	A	12357	99.8462	0.00809258	0.0728332	0.0728332
NC_045512.2	28990	A	12543	99.9841	0	0.00797257	0
NC_045512.2	28991	C	12905	0.00774894	99.9613	0	0.0232468
NC_045512.2	28992	A	12785	99.8436	0.00782167	0.0782167	0.070395
NC_045512.2	28993	A	12555	99.9363	0	0.0238949	0.0398248
NC_045512.2	28994	C	13016	0.0230486	99.9155	0.00768285	0.05378
NC_045512.2	28995	A	12810	99.8829	0.039032	0.039032	0.039032
NC_045512.2	28996	A	12335	99.9351	0.032428	0.024321	0.00810701
NC_045512.2	28997	C	13131	0.0380778	99.9315	0	0.0304623
NC_045512.2	28998	A	12372	99.8545	0.00808277	0.0808277	0.0565794
NC_045512.2	28999	A	12068	99.8508	0.0497183	0.066291	0.0331455
NC_045512.2	29000	G	12103	0.0247872	0.0247872	99.9091	0.0413121
NC_045512.2	29001	G	12642	0.0711913	0.0395507	99.8734	0.0158203
NC_045512.2	29002	C	13112	0.0076266	99.9619	0	0.0305064
NC_045512.2	29003	C	13429	0.0148931	99.9553	0.00744657	0
NC_045512.2	29004	A	13232	99.9622	0	0.00755744	0.0302297
NC_045512.2	29005	A	13328	99.9325	0	0.052521	0.015006
NC_045512.2	29006	A	12909	99.8993	0.00774653	0.0697188	0
NC_045512.2	29007	C	12930	0.00773395	99.9768	0	0.0154679
NC_045512.2	29008	T	12768	0.0156642	0.125313	0	99.859
NC_045512.2	29009	G	13015	0.0384172	0	99.9539	0
NC_045512.2	29010	T	12953	0	0.0308809	0.00772022	99.946
NC_045512.2	29011	C	12688	0	99.9764	0	0.0236444
NC_045512.2	29012	A	12641	99.913	0.0158215	0.0158215	0.0553754
NC_045512.2	29013	C	12091	0	100	0	0
NC_045512.2	29014	T	12431	0.0080444	0.0965329	0.0080444	99.8874
NC_045512.2	29015	A	12125	99.9588	0.00824742	0.0247423	0.00824742
NC_045512.2	29016	A	12421	99.9034	0.0161018	0.0322035	0.0483053
NC_045512.2	29017	G	12786	0.0469263	0.0312842	99.8983	0.0234632
NC_045512.2	29018	A	12850	99.9611	0	0.0233463	0.0077821
NC_045512.2	29019	A	12263	99.9511	0.00815461	0.0407731	0
NC_045512.2	29020	A	12438	99.9276	0.00803988	0.0321595	0.0241196
NC_045512.2	29021	T	12951	0.00772141	0.0849355	0	99.9073
NC_045512.2	29022	C	13111	0.0228816	99.9619	0	0.0152544
NC_045512.2	29023	T	12988	0.00769942	0.100092	0	99.8922
NC_045512.2	29024	G	13015	0.0230503	0	99.9616	0.0153669
NC_045512.2	29025	C	13033	0	99.9386	0	0.0613826
NC_045512.2	29026	T	13200	0.00757576	0.0227273	0.00757576	99.9621
NC_045512.2	29027	G	12900	0.0387597	0	99.8915	0.0697674
NC_045512.2	29028	C	13170	0.015186	99.962	0	0.022779
NC_045512.2	29029	T	13455	0.0297287	0.104051	0.00743218	99.8588
NC_045512.2	29030	G	13310	0.00751315	0.0225394	99.9624	0.00751315
NC_045512.2	29031	A	13176	99.9317	0.00758956	0.0531269	0.00758956
NC_045512.2	29032	G	12988	0	0	99.9923	0.00769942
NC_045512.2	29033	G	12549	0.00796876	0.0159375	99.9681	0.00796876
NC_045512.2	29034	C	12461	0.00802504	99.9679	0	0.0240751
NC_045512.2	29035	T	12229	0.0245319	0.0163546	0.0163546	99.9428
NC_045512.2	29036	T	12424	0	0.0321958	0	99.9678
NC_045512.2	29037	C	12715	0	99.9607	0.00786473	0.0314589
NC_045512.2	29038	T	13084	0.0152858	0.0764292	0	99.9083
NC_045512.2	29039	A	12692	99.8976	0.00787898	0.0551529	0.0393949
NC_045512.2	29040	A	13076	99.9235	0.0076476	0.0458856	0.0229428
NC_045512.2	29041	G	13193	0.0378989	0.00757978	99.909	0.0454787
NC_045512.2	29042	A	13231	99.9622	0.00755801	0.030232	0
NC_045512.2	29043	A	10684	99.9626	0.00935979	0	0.0280794
NC_045512.2	29044	G	13124	0	0	99.9848	0.0152393
NC_045512.2	29045	C	13320	0	99.9625	0	0.0375375
NC_045512.2	29046	C	13456	0.0222949	99.9703	0	0.00743163
NC_045512.2	29047	T	13617	0.0146875	0	0.0220313	99.9633
NC_045512.2	29048	C	13903	0	99.9353	0.00719269	0.0575415
NC_045512.2	29049	G	13741	0.02911	0	99.9563	0.014555
NC_045512.2	29050	G	13597	0.0367728	0	99.9632	0
NC_045512.2	29051	C	13947	0.00717	99.8709	0	0.02868
NC_045512.2	29052	A	14207	99.9226	0	0.0351939	0.0211164
NC_045512.2	29053	A	14048	99.9288	0.0142369	0.00711845	0.0355923
NC_045512.2	29054	A	13390	99.9701	0.00746826	0.00746826	0.00746826
NC_045512.2	29055	A	14302	99.958	0.00699203	0.0279681	0.00699203
NC_045512.2	29056	A	12780	99.2879	0.0312989	0.0469484	0.0234742
NC_045512.2	29057	C	13766	0.0145285	99.9492	0.00726427	0.0290571
NC_045512.2	29058	G	13695	0.0146039	0.0146039	99.9562	0.0146039
NC_045512.2	29059	T	13817	0.00723746	0.0434248	0	99.9493
NC_045512.2	29060	A	13820	99.9132	0.0144718	0.0506512	0.0217077
NC_045512.2	29061	C	13998	0	99.9857	0	0.0142878
NC_045512.2	29062	T	13705	0	0.0583729	0	99.9416
NC_045512.2	29063	G	13626	0.0220167	0.0146778	99.9633	0
NC_045512.2	29064	C	13501	0.00740686	99.8296	0.00740686	0.148137
NC_045512.2	29065	C	13625	0.0220183	99.9633	0	0.0146789
NC_045512.2	29066	A	13162	99.9392	0.00759763	0.0227929	0.0227929
NC_045512.2	29067	C	13241	0.0075523	99.9471	0	0.0302092
NC_045512.2	29068	T	13365	0.00748223	0.0448934	0	99.9401
NC_045512.2	29069	A	12797	99.914	0.0156287	0.046886	0.00781433
NC_045512.2	29070	A	13029	99.9616	0.0153504	0.0153504	0.00767519
NC_045512.2	29071	A	12819	99.8986	0.00780092	0.0858101	0.00780092
NC_045512.2	29072	G	12541	0.00797385	0	99.9841	0.00797385
NC_045512.2	29073	C	12829	0	99.9766	0	0.0233845
NC_045512.2	29074	A	13049	99.908	0	0.00766342	0.0383171
NC_045512.2	29075	T	13023	0.00767872	0.0460723	0.00767872	99.9002
NC_045512.2	29076	A	12684	99.9369	0	0.0394197	0.00788395
NC_045512.2	29077	C	12722	0	99.9293	0	0.0628832
NC_045512.2	29078	A	12548	99.8884	0.0239082	0.0557858	0.0318776
NC_045512.2	29079	A	12016	99.8752	0.0166445	0.0332889	0.0582557
NC_045512.2	29080	T	12921	0	0.0309574	0.00773934	99.9458
NC_045512.2	29081	G	12940	0.015456	0.00772797	99.9304	0.0231839
NC_045512.2	29082	T	13090	0	0.213904	0	99.7861
NC_045512.2	29083	A	13132	99.8477	0	0.0609199	0.022845
NC_045512.2	29084	A	12854	99.9222	0.023339	0.0388984	0.00777968
NC_045512.2	29085	C	13258	0.0226278	99.9547	0.00754262	0.0150852
NC_045512.2	29086	A	12906	99.9768	0.00774833	0.0154967	0
NC_045512.2	29087	C	13422	0.00745045	99.9404	0.00745045	0.0372523
NC_045512.2	29088	A	13296	99.9022	0.0225632	0.0676895	0.00752106
NC_045512.2	29089	A	12760	99.8981	0.00783699	0.0548589	0.039185
NC_045512.2	29090	G	13215	0.0151343	0.00756716	99.9697	0.00756716
NC_045512.2	29091	C	13560	0	99.9484	0	0.0294985
NC_045512.2	29092	T	13566	0	0.0294855	0	99.9631
NC_045512.2	29093	T	13493	0	0.0222338	0	99.9778
NC_045512.2	29094	T	13854	0	0.0216544	0	99.9639
NC_045512.2	29095	C	14041	0	99.886	0	0.113952
NC_045512.2	29096	G	13781	0.0145127	0	99.9492	0.0362818
NC_045512.2	29097	G	13846	0.0577784	0	99.9206	0.0216669
NC_045512.2	29098	C	14119	0.00708266	99.9433	0.00708266	0.0424959
NC_045512.2	29099	A	13981	99.9285	0.0214577	0.0214577	0.0286103
NC_045512.2	29100	G	14251	0.0210512	0	99.9789	0
NC_045512.2	29101	A	14016	99.9643	0	0.0356735	0
NC_045512.2	29102	C	13994	0	99.9357	0.0142918	0.0500214
NC_045512.2	29103	G	13962	0.0501361	0	99.9499	0
NC_045512.2	29104	T	14177	0.00705368	0.0564294	0	99.9365
NC_045512.2	29105	G	14012	0.00713674	0	99.9358	0.0499572
NC_045512.2	29106	G	14245	0.0351	0	99.9438	0.02106
NC_045512.2	29107	T	14492	0.0138007	0.241513	0.0138007	99.7309
NC_045512.2	29108	C	14213	0	99.9578	0.0140716	0.0281432
NC_045512.2	29109	C	14344	0	99.9791	0	0.0209147
NC_045512.2	29110	A	14091	99.78	0.0496771	0.0851607	0.0851607
NC_045512.2	29111	G	14125	0.0353982	0.00707965	99.9504	0.00707965
NC_045512.2	29112	A	14123	99.9504	0	0.0495645	0
NC_045512.2	29113	A	13343	99.8576	0.0224837	0.0599565	0.0599565
NC_045512.2	29114	C	14288	0.0279955	99.902	0	0.0349944
NC_045512.2	29115	A	14018	99.9215	0.0142674	0.0499358	0.00713368
NC_045512.2	29116	A	13518	99.9704	0.0221926	0.00739754	0
NC_045512.2	29117	A	13301	99.9474	0.0150365	0.00751823	0
NC_045512.2	29118	C	14224	0.0140607	99.9578	0.0140607	0.0140607
NC_045512.2	29119	C	13989	0.00714847	99.9643	0.00714847	0.0214454
NC_045512.2	29120	C	14081	0.0284071	99.9432	0	0.0213053
NC_045512.2	29121	A	12970	99.8535	0.0539707	0.0462606	0.0462606
NC_045512.2	29122	A	12607	99.9445	0	0.0396605	0.0158642
NC_045512.2	29123	G	12593	0.0158818	0.0158818	99.9206	0.0476455
NC_045512.2	29124	G	13938	0.0502224	0	99.8924	0.0143493
NC_045512.2	29125	A	14697	99.9456	0	0.0272164	0.0272164
NC_045512.2	29126	A	12471	99.9359	0.0320744	0.0240558	0.0080186
NC_045512.2	29127	A	14047	99.8647	0	0.0569517	0.0355948
NC_045512.2	29128	T	14515	0.0551154	0.00688943	0	99.938
NC_045512.2	29129	T	14429	0.0207915	0.013861	0.013861	99.9515
NC_045512.2	29130	T	14518	0	0.027552	0.006888	99.9656
NC_045512.2	29131	T	14865	0.00672721	0.0403633	0.0538177	99.7915
NC_045512.2	29132	G	15268	0.0327482	0	99.9018	0.0654965
NC_045512.2	29133	G	15203	0.0131553	0.00657765	99.9605	0.0197329
NC_045512.2	29134	G	15285	0.0327118	0.0130847	99.9215	0.0327118
NC_045512.2	29135	G	15418	0.0454015	0	99.9351	0.0129719
NC_045512.2	29136	A	15130	99.8942	0.0132188	0.0793126	0.0132188
NC_045512.2	29137	C	14997	0.006668	99.9667	0	0.026672
NC_045512.2	29138	C	15554	0.00642921	99.9743	0.00642921	0.00642921
NC_045512.2	29139	A	15485	99.7869	0.0193736	0.109784	0.0839522
NC_045512.2	29140	G	15499	0.0258081	0.0193561	99.929	0.0258081
NC_045512.2	29141	G	15344	0.0065172	0	99.987	0.0065172
NC_045512.2	29142	A	15598	99.9679	0.00641108	0.0256443	0
NC_045512.2	29143	A	13999	99.9286	0.0285735	0.0285735	0.0142867
NC_045512.2	29144	C	15339	0.00651933	99.9544	0.0130387	0.0260773
NC_045512.2	29145	T	14987	0	0.0400347	0	99.96
NC_045512.2	29146	A	15323	99.9543	0	0.0326307	0.0130523
NC_045512.2	29147	A	14311	99.9511	0.0139753	0.0209629	0.0139753
NC_045512.2	29148	T	15265	0	0.0393056	0	99.9607
NC_045512.2	29149	C	15522	0.00644247	99.9613	0	0.0322123
NC_045512.2	29150	A	14840	99.8181	0.0269542	0.0673854	0.0876011
NC_045512.2	29151	G	14579	0.0205775	0.00685918	99.9588	0.0137184
NC_045512.2	29152	A	15075	99.9536	0	0.0331675	0.013267
NC_045512.2	29153	C	15037	0.00665026	99.9734	0.00665026	0.0133005
NC_045512.2	29154	A	14372	99.84	0.0904537	0.0208739	0.0487058
NC_045512.2	29155	A	14072	99.8792	0.0213189	0.0426379	0.0497442
NC_045512.2	29156	G	14402	0.0208304	0.013887	99.9028	0.0624913
NC_045512.2	29157	G	14905	0.0201275	0.00670916	99.9463	0.0201275
NC_045512.2	29158	A	15291	99.8954	0.0065398	0.0523184	0.0457786
NC_045512.2	29159	A	12719	99.9528	0.00786225	0.00786225	0.0235868
NC_045512.2	29160	C	15058	0	99.9402	0.00664099	0.0531279
NC_045512.2	29161	T	15298	0.0065368	0.0261472	0	99.9673
NC_045512.2	29162	G	15516	0.0515597	0	99.9291	0.0193349
NC_045512.2	29163	A	15650	99.9489	0.00638978	0.0319489	0.00638978
NC_045512.2	29164	T	14909	0.00670736	0.0134147	0.0134147	99.9665
NC_045512.2	29165	T	15428	0.00648172	0.0388903	0	99.9417
NC_045512.2	29166	A	15454	99.9612	0.00647082	0.0323541	0
NC_045512.2	29167	C	15737	0.00635445	99.9619	0	0.0254178
NC_045512.2	29168	A	15545	99.9228	0.0257317	0.0450306	0.00643294
NC_045512.2	29169	A	15111	99.9272	0	0.0595593	0.0132354
NC_045512.2	29170	A	15219	99.9409	0	0.0262829	0
NC_045512.2	29171	C	15700	0.0254777	99.9236	0.00636943	0.044586
NC_045512.2	29172	A	14145	99.9222	0.0212089	0.0212089	0.0353482
NC_045512.2	29173	T	14635	0	0.0546635	0.00683294	99.9385
NC_045512.2	29174	T	14688	0.00680828	0.0340414	0.0272331	99.9319
NC_045512.2	29175	G	15177	0.0197668	0	99.9605	0.0197668
NC_045512.2	29176	G	15315	0.124061	0.0130591	99.8498	0.0130591
NC_045512.2	29177	C	15635	0.0127918	99.936	0	0.0511673
NC_045512.2	29178	C	15597	0.0192345	99.9231	0.00641149	0.0448804
NC_045512.2	29179	G	15588	0.102643	0.00641519	99.8845	0.00641519
NC_045512.2	29180	C	15659	0.0191583	99.9234	0.0063861	0.0191583
NC_045512.2	29181	A	15498	99.9097	0.0258098	0.0451671	0.0193573
NC_045512.2	29182	A	14307	99.9581	0.00698959	0.0209688	0.0139792
NC_045512.2	29183	A	15356	99.974	0.0130242	0.00651211	0.00651211
NC_045512.2	29184	T	14606	0	0.013693	0.0068465	99.9726
NC_045512.2	29185	T	15527	0	0.0450828	0.00644039	99.9485
NC_045512.2	29186	G	15694	0.127437	0.0254874	99.8216	0
NC_045512.2	29187	C	15745	0	99.8984	0.00635122	0.0952683
NC_045512.2	29188	A	15757	99.9683	0	0.0253855	0.00634639
NC_045512.2	29189	C	15565	0.0128493	99.9358	0.00642467	0.0449727
NC_045512.2	29190	A	15401	99.9156	0.00649309	0.0259723	0.0519447
NC_045512.2	29191	A	14653	99.8976	0.0136491	0.0204736	0.0409472
NC_045512.2	29192	T	15111	0.0066177	0.0330885	0.0066177	99.9537
NC_045512.2	29193	T	14329	0.00697885	0.0139577	0	99.9791
NC_045512.2	29194	T	15395	0.00649561	0.0194868	0	99.961
NC_045512.2	29195	G	15523	0.0644205	0.0257682	99.8776	0.00644205
NC_045512.2	29196	C	15354	0.00651296	99.8176	0	0.17585
NC_045512.2	29197	C	15326	0	99.9609	0.00652486	0.0326243
NC_045512.2	29198	C	15103	0.0264848	99.9404	0	0.033106
NC_045512.2	29199	C	15308	0	99.9739	0	0.0195976
NC_045512.2	29200	C	15274	0.00654707	99.9345	0.00654707	0.0392824
NC_045512.2	29201	A	14831	99.8989	0.0134853	0.0606837	0.0202279
NC_045512.2	29202	G	15160	0.0263852	0.00659631	99.9274	0.0395778
NC_045512.2	29203	C	15187	0	99.9539	0	0.0460921
NC_045512.2	29204	G	15091	0.0463853	0.0132529	99.9404	0
NC_045512.2	29205	C	15170	0.00659196	99.9736	0	0.0197759
NC_045512.2	29206	T	12091	0.00827062	0.107518	0.0578943	99.8263
NC_045512.2	29207	T	13755	0.0145402	0.0436205	0.00727008	99.9346
NC_045512.2	29208	C	15364	0.0195262	99.9675	0	0.0130174
NC_045512.2	29209	A	15018	99.8868	0.00665868	0.0732454	0.0332934
NC_045512.2	29210	G	15384	0.00650026	0	99.961	0.0325013
NC_045512.2	29211	C	15318	0	99.9347	0.00652827	0.0587544
NC_045512.2	29212	G	15511	0.0644704	0.0128941	99.8904	0.0322352
NC_045512.2	29213	T	14508	0.00689275	0.0137855	0.0137855	99.9586
NC_045512.2	29214	T	15559	0	0.0385629	0	99.955
NC_045512.2	29215	C	15609	0.0192197	99.9487	0.00640656	0.0128131
NC_045512.2	29216	T	15534	0.0193125	0.038625	0.0193125	99.9228
NC_045512.2	29217	T	16078	0	0.0497574	0	99.9502
NC_045512.2	29218	C	16266	0	99.8709	0	0.122956
NC_045512.2	29219	G	16139	0.037177	0	99.938	0.0247847
NC_045512.2	29220	G	16337	0.0306054	0.0122422	99.9327	0.0244843
NC_045512.2	29221	A	16331	99.9633	0.01837	0.01837	0
NC_045512.2	29222	A	13531	99.9704	0.0147809	0.00739044	0.00739044
NC_045512.2	29223	T	16160	0	0	0	100
NC_045512.2	29224	G	16458	0.0121521	0.00607607	99.9696	0.0121521
NC_045512.2	29225	T	16664	0	0.0240038	0	99.952
NC_045512.2	29226	C	16956	0.00589762	99.941	0.0235905	0.0294881
NC_045512.2	29227	G	16758	0.0716076	0.0179019	99.8986	0.0119346
NC_045512.2	29228	C	16960	0.0176887	99.9469	0	0.0294811
NC_045512.2	29229	G	16694	0.0958428	0	99.9042	0
NC_045512.2	29230	C	16817	0	99.9881	0	0.0118927
NC_045512.2	29231	A	16430	99.9696	0	0.0121729	0.0182593
NC_045512.2	29232	T	16268	0	0.0553233	0	99.9447
NC_045512.2	29233	T	16461	0	0.0182249	0	99.9818
NC_045512.2	29234	G	17085	0.0175593	0.0175593	99.9532	0.0117062
NC_045512.2	29235	G	16754	0.065656	0	99.9284	0.00596872
NC_045512.2	29236	C	17082	0.0175623	99.918	0	0.0643953
NC_045512.2	29237	A	17175	99.9301	0.0232897	0.0349345	0.0116448
NC_045512.2	29238	T	17356	0.0115234	0.0230468	0.0115234	99.9539
NC_045512.2	29239	G	17066	0.029298	0	99.9355	0.0351576
NC_045512.2	29240	G	17254	0.0521618	0	99.9189	0.0289788
NC_045512.2	29241	A	17386	99.9252	0	0.0345105	0.0402623
NC_045512.2	29242	A	13897	99.9137	0.0143916	0.0431748	0.0287832
NC_045512.2	29243	G	17243	0.0231978	0.0115989	99.9594	0.00579946
NC_045512.2	29244	T	17407	0.0114896	0.103407	0.00574482	99.8736
NC_045512.2	29245	C	17513	0	99.96	0.0114201	0.0285502
NC_045512.2	29246	A	17147	99.9417	0.0116638	0.0233277	0.0233277
NC_045512.2	29247	C	17485	0.0171576	99.9485	0	0.0285959
NC_045512.2	29248	A	17191	99.9244	0.011634	0.046536	0.017451
NC_045512.2	29249	C	16979	0	99.9764	0	0.0235585
NC_045512.2	29250	C	17036	0.0234797	99.9589	0	0.0117398
NC_045512.2	29251	T	16796	0.0178614	0.0416766	0.0238152	99.9166
NC_045512.2	29252	T	17143	0	0.116666	0.00583328	99.8775
NC_045512.2	29253	C	17339	0	99.8962	0	0.0865102
NC_045512.2	29254	G	16989	0.0412031	0	99.9411	0.0176585
NC_045512.2	29255	G	16846	0.00593613	0	99.9881	0.00593613
NC_045512.2	29256	G	17017	0.0235059	0	99.9647	0.011753
NC_045512.2	29257	A	16626	99.9459	0	0.0541321	0
NC_045512.2	29258	A	12753	99.8745	0.0784129	0.0313652	0.00784129
NC_045512.2	29259	C	16399	0	99.9695	0	0.0243917
NC_045512.2	29260	G	16898	0.0295893	0.0236714	99.9408	0.00591786
NC_045512.2	29261	T	16494	0	0.00606281	0	99.9879
NC_045512.2	29262	G	16399	0.0243917	0	99.9756	0
NC_045512.2	29263	G	16688	0.0239693	0.00599233	99.9581	0.0119847
NC_045512.2	29264	T	16763	0	0.0417586	0	99.9582
NC_045512.2	29265	T	16869	0.0177841	0.0237121	0.00592803	99.9466
NC_045512.2	29266	G	16907	0.0118294	0	99.9645	0.0177441
NC_045512.2	29267	A	17012	99.9236	0.0058782	0.058782	0.0117564
NC_045512.2	29268	C	16273	0.00614515	99.9754	0	0.0122903
NC_045512.2	29269	C	16563	0.0301878	99.9638	0	0.00603755
NC_045512.2	29270	T	16970	0.0117855	0.0589275	0	99.9057
NC_045512.2	29271	A	16401	99.9512	0.0182916	0.0304859	0
NC_045512.2	29272	C	16961	0.0117918	99.9823	0	0.00589588
NC_045512.2	29273	A	16767	99.9165	0.0238564	0.0417487	0.0178923
NC_045512.2	29274	C	16642	0.00600889	99.9099	0	0.0841245
NC_045512.2	29275	A	16396	99.8353	0.0548914	0.0792876	0.0304952
NC_045512.2	29276	G	16480	0.0182039	0.0121359	99.9454	0.0242718
NC_045512.2	29277	G	16430	0	0	99.9939	0.00608643
NC_045512.2	29278	T	16497	0.00606171	0.0181851	0	99.9758
NC_045512.2	29279	G	15954	0.0501442	0.012536	99.9311	0.00626802
NC_045512.2	29280	C	15372	0.058548	99.8829	0	0.0455373
NC_045512.2	29281	C	15765	0.00634316	99.9619	0	0.0317158
NC_045512.2	29282	A	15901	99.9371	0.0125778	0.00628891	0.0440224
NC_045512.2	29283	T	15759	0.00634558	0	0	99.9937
NC_045512.2	29284	C	15599	0.00641067	99.9487	0.0128213	0.0320533
NC_045512.2	29285	A	15962	99.906	0.0125298	0.050119	0.0313244
NC_045512.2	29286	A	15816	99.981	0.0126454	0	0.00632271
NC_045512.2	29287	A	15937	99.9561	0	0.0313735	0
NC_045512.2	29288	T	15434	0	0.0129584	0.0064792	99.9741
NC_045512.2	29289	T	15760	0	0.0190355	0.00634518	99.9683
NC_045512.2	29290	G	15250	0.00655738	0	99.9607	0.0327869
NC_045512.2	29291	G	15537	0.0193087	0.00643625	99.9614	0.0128725
NC_045512.2	29292	A	16109	99.9379	0.0186231	0.0372463	0.00620771
NC_045512.2	29293	T	16097	0.018637	0.0496987	0	99.9317
NC_045512.2	29294	G	15711	0.0127299	0.00636497	99.9682	0.00636497
NC_045512.2	29295	A	16003	99.9125	0	0.0687371	0.0124977
NC_045512.2	29296	C	15524	0.00644164	99.9614	0	0.0128833
NC_045512.2	29297	A	15585	99.9423	0.0128329	0.0192493	0.0256657
NC_045512.2	29298	A	15639	99.9425	0.0127885	0.0255771	0.0191828
NC_045512.2	29299	A	15742	99.9619	0.0127049	0.0190573	0.00635243
NC_045512.2	29300	G	15399	0.00649393	0.0259757	99.9416	0.0259757
NC_045512.2	29301	A	15596	99.9744	0	0.0128238	0.0128238
NC_045512.2	29302	T	15684	0	0.0318796	0	99.9681
NC_045512.2	29303	C	14806	0.013508	99.9527	0	0.0337701
NC_045512.2	29304	C	15204	0.0328861	99.9342	0	0.0328861
NC_045512.2	29305	A	15690	99.9171	0.00637349	0.0318674	0.0254939
NC_045512.2	29306	A	15562	99.9743	0.0128518	0.0128518	0
NC_045512.2	29307	A	15846	99.9369	0.00631074	0.00631074	0.0315537
NC_045512.2	29308	T	15493	0.0258181	0	0.00645453	99.9548
NC_045512.2	29309	T	15666	0.0127665	0	0	99.9872
NC_045512.2	29310	T	14178	0	0.0352659	0	99.8237
NC_045512.2	29311	C	15435	0.0129576	99.8639	0	0.0518303
NC_045512.2	29312	A	15714	99.9109	0.00636375	0.0700013	0.0127275
NC_045512.2	29313	A	15589	99.8845	0.0384887	0.057733	0.0192443
NC_045512.2	29314	A	15039	99.9069	0.0199481	0.0199481	0.0398963
NC_045512.2	29315	G	15098	0.0132468	0.00662339	99.9735	0.00662339
NC_045512.2	29316	A	15078	99.9867	0	0.00663218	0.00663218
NC_045512.2	29317	T	15209	0.0197252	0.0263002	0	99.954
NC_045512.2	29318	C	14999	0.0133342	99.9533	0.00666711	0.0200013
NC_045512.2	29319	A	15208	99.9079	0	0.0723304	0.0197265
NC_045512.2	29320	A	15100	99.9272	0.00662252	0.0529801	0.013245
NC_045512.2	29321	G	14539	0.0412683	0	99.9519	0.00687805
NC_045512.2	29322	T	15078	0.00663218	0.0265287	0.00663218	99.9602
NC_045512.2	29323	C	14865	0	99.9798	0	0.0201816
NC_045512.2	29324	A	15242	99.8294	0.0262433	0.0196825	0.0393649
NC_045512.2	29325	T	15326	0.00652486	0.0130497	0	99.9739
NC_045512.2	29326	T	15314	0.00652997	0	0.00652997	99.9869
NC_045512.2	29327	T	14046	0.00711947	0.0213584	0	99.9715
NC_045512.2	29328	T	14634	0.0068334	0.0068334	0.0068334	99.8907
NC_045512.2	29329	G	13917	0.0431127	0.00718546	99.9281	0.0215564
NC_045512.2	29330	C	15000	0.00666667	99.94	0	0.0533333
NC_045512.2	29331	T	15292	0.0130787	0.0523149	0	99.9346
NC_045512.2	29332	G	14959	0.0334247	0	99.9465	0.0200548
NC_045512.2	29333	A	15522	99.9549	0	0.0386548	0
NC_045512.2	29334	A	15065	99.9934	0	0.0066379	0
NC_045512.2	29335	T	15595	0.0192369	0.0128246	0	99.9679
NC_045512.2	29336	A	15416	99.9222	0	0.0713544	0.00648677
NC_045512.2	29337	A	15531	99.9356	0.0128775	0.0386324	0.0128775
NC_045512.2	29338	G	15066	0.0597372	0	99.9336	0.00663746
NC_045512.2	29339	C	15227	0	99.9606	0	0.0394037
NC_045512.2	29340	A	15467	99.9353	0.00646538	0.0323269	0.0258615
NC_045512.2	29341	T	15174	0	0.0131804	0	99.9868
NC_045512.2	29342	A	15576	99.9615	0	0.0321007	0.00642013
NC_045512.2	29343	T	15631	0	0.0127951	0	99.9872
NC_045512.2	29344	T	15973	0.0125211	0.0688662	0	99.9186
NC_045512.2	29345	G	15744	0.0254065	0	99.9746	0
NC_045512.2	29346	A	16027	99.9438	0	0.0499158	0.00623947
NC_045512.2	29347	C	15798	0.00632992	99.9177	0.00632992	0.0696291
NC_045512.2	29348	G	14712	0.0815661	0.0203915	99.8912	0.00679717
NC_045512.2	29349	C	15848	0	99.9748	0	0.0252398
NC_045512.2	29350	A	15746	99.9301	0.0190525	0.0254033	0.0254033
NC_045512.2	29351	T	15742	0.0190573	0.044467	0.00635243	99.9301
NC_045512.2	29352	A	15846	99.9432	0	0.0441752	0.0126215
NC_045512.2	29353	C	15959	0.0187982	99.8809	0.00626606	0.0187982
NC_045512.2	29354	A	16048	99.9252	0.0311565	0.0249252	0.0186939
NC_045512.2	29355	A	15145	99.9208	0	0.039617	0.039617
NC_045512.2	29356	A	14923	99.9799	0.00670106	0.0134021	0
NC_045512.2	29357	A	15286	99.7579	0.0130839	0.0261677	0
NC_045512.2	29358	C	16122	0.0062027	99.9504	0	0.0434189
NC_045512.2	29359	A	15084	99.9403	0.0132591	0.0198886	0.0265182
NC_045512.2	29360	T	12385	0.0161486	0.0242229	0.0242229	99.9354
NC_045512.2	29361	T	15945	0	0.0501725	0.00627156	99.9247
NC_045512.2	29362	C	15956	0.00626724	99.8997	0.00626724	0.0877413
NC_045512.2	29363	C	15593	0.0192394	99.9487	0	0.0192394
NC_045512.2	29364	C	16000	0.0125	99.9813	0	0.00625
NC_045512.2	29365	A	15687	99.9299	0.0063747	0.0509976	0.0127494
NC_045512.2	29366	C	15589	0.00641478	99.9423	0	0.0513182
NC_045512.2	29367	C	15832	0	99.9684	0	0.0126326
NC_045512.2	29368	A	15027	99.9468	0.0133094	0.0266188	0.0133094
NC_045512.2	29369	A	14814	99.9662	0.00675037	0.0135007	0.0135007
NC_045512.2	29370	C	16064	0.0062251	99.9502	0.0062251	0.0373506
NC_045512.2	29371	A	14747	99.8644	0.0339052	0.0813725	0.0203431
NC_045512.2	29372	G	14866	0.0201803	0	99.9462	0.0336338
NC_045512.2	29373	A	15901	99.9245	0.00628891	0.0377335	0.0314446
NC_045512.2	29374	G	14824	0.0269833	0.0134916	99.946	0.0134916
NC_045512.2	29375	C	15632	0.0191914	99.9168	0.0255885	0.0383828
NC_045512.2	29376	C	15154	0.0593903	99.8944	0.00659892	0.0197968
NC_045512.2	29377	T	15715	0.0127267	0.0827235	0	99.7136
NC_045512.2	29378	A	15470	99.9483	0.0193924	0.00646412	0.0129282
NC_045512.2	29379	A	16192	99.9938	0.00617589	0	0
NC_045512.2	29380	A	16163	99.9691	0	0.0247479	0.00618697
NC_045512.2	29381	A	15689	99.9044	0.0127478	0.0764867	0.00637389
NC_045512.2	29382	A	15961	99.5301	0.00626527	0.187958	0.0187958
NC_045512.2	29383	G	14953	0.0468133	0.00668762	99.9264	0.0200629
NC_045512.2	29384	G	15571	0.0513776	0	99.9358	0.0064222
NC_045512.2	29385	A	16710	99.9342	0.00598444	0.0478755	0.0119689
NC_045512.2	29386	C	16158	0.0371333	99.8515	0	0.0185667
NC_045512.2	29387	A	16119	99.9007	0.0310193	0.0558347	0
NC_045512.2	29388	A	16159	99.9876	0	0	0.012377
NC_045512.2	29389	A	16291	99.9263	0.0184151	0.0491069	0.00613836
NC_045512.2	29390	A	16073	99.9627	0.00622161	0.0248865	0.00622161
NC_045512.2	29391	A	16090	99.7141	0.0497203	0.111871	0
NC_045512.2	29392	G	15981	0.0375446	0	99.9374	0.0250297
NC_045512.2	29393	A	16552	99.9758	0	0.00604157	0.0181247
NC_045512.2	29394	A	16453	99.9635	0	0.0243117	0.0121558
NC_045512.2	29395	G	15491	0	0.00645536	99.9742	0.0193661
NC_045512.2	29396	A	15981	99.9187	0.00625743	0.0625743	0.0125149
NC_045512.2	29397	A	15757	99.9429	0.0126928	0.00634639	0.0380783
NC_045512.2	29398	G	15456	0.0194099	0	99.9547	0.0258799
NC_045512.2	29399	G	16098	0.0372717	0.00621195	99.9379	0.0124239
NC_045512.2	29400	C	16334	0.0183666	99.951	0.0122444	0.0183666
NC_045512.2	29401	T	16460	0.018226	0.0789793	0.00607533	99.8967
NC_045512.2	29402	G	16364	0.0427768	0.00611098	99.9389	0.00611098
NC_045512.2	29403	A	16559	99.9215	0.012078	0.0603901	0.00603901
NC_045512.2	29404	T	16413	0.00609273	0.0121855	0	99.9817
NC_045512.2	29405	G	16524	0.030259	0.0060518	99.9153	0.030259
NC_045512.2	29406	A	16690	99.982	0	0.0119832	0
NC_045512.2	29407	A	16123	99.9752	0	0.0248093	0
NC_045512.2	29408	A	16437	99.9331	0.0121677	0.0486707	0
NC_045512.2	29409	C	16434	0.00608495	99.9392	0.00608495	0.0486796
NC_045512.2	29410	T	16064	0.0186753	0.105827	0	99.8755
NC_045512.2	29411	C	16533	0	99.9637	0	0.0362911
NC_045512.2	29412	A	16240	99.9261	0.00615763	0.0554187	0.0123153
NC_045512.2	29413	A	15610	99.8847	0.00640615	0.0896861	0.0192185
NC_045512.2	29414	G	15574	0.0385257	0.0128419	99.9422	0.00642096
NC_045512.2	29415	C	16006	0.00624766	99.9438	0	0.0499813
NC_045512.2	29416	C	16096	0.00621272	99.9254	0	0.0497018
NC_045512.2	29417	T	15314	0	0.0652997	0.0261199	99.9086
NC_045512.2	29418	T	15789	0	0.0253341	0.00633352	99.9683
NC_045512.2	29419	A	16347	99.9327	0	0.055056	0.00611733
NC_045512.2	29420	C	16147	0	99.9505	0	0.0495448
NC_045512.2	29421	C	15951	0.0125384	99.9185	0.0125384	0.0501536
NC_045512.2	29422	G	15876	0.0881834	0.0377929	99.8299	0.0440917
NC_045512.2	29423	C	15912	0	99.9434	0	0.0314228
NC_045512.2	29424	A	15594	99.9038	0	0.0513018	0.0448891
NC_045512.2	29425	G	15514	0.0193374	0	99.9613	0.0128916
NC_045512.2	29426	A	15846	99.9748	0.025243	0	0
NC_045512.2	29427	G	15174	0	0.0197707	99.9736	0
NC_045512.2	29428	A	15653	99.9553	0.00638855	0.0383313	0
NC_045512.2	29429	C	15536	0	99.9549	0	0.03862
NC_045512.2	29430	A	15187	99.8288	0.0131692	0.111938	0.0460921
NC_045512.2	29431	G	15060	0	0	99.9801	0.0199203
NC_045512.2	29432	A	15102	99.947	0.00662164	0.0397298	0.00662164
NC_045512.2	29433	A	14268	99.9089	0.0140174	0.0350435	0.0420521
NC_045512.2	29434	G	14170	0.00705716	0.0211715	99.9577	0
NC_045512.2	29435	A	15079	99.9469	0.0132635	0.026527	0.00663174
NC_045512.2	29436	A	14263	99.9229	0	0.0560892	0.00701115
NC_045512.2	29437	A	14208	99.9015	0.00703829	0.0351914	0.0140766
NC_045512.2	29438	C	15076	0	99.9867	0.0132661	0
NC_045512.2	29439	A	14544	99.9175	0.0275027	0.0481298	0.00687569
NC_045512.2	29440	G	13915	0.0574919	0.0503054	99.8778	0.014373
NC_045512.2	29441	C	14882	0.0134391	99.9261	0	0.0268781
NC_045512.2	29442	A	15022	99.9467	0	0.0332845	0.0199707
NC_045512.2	29443	A	14196	99.9366	0.0211327	0.028177	0.0140885
NC_045512.2	29444	A	14352	99.9373	0	0.0139353	0.00696767
NC_045512.2	29445	C	15104	0	99.9801	0	0.00662076
NC_045512.2	29446	T	14569	0	0.061775	0.0343194	99.9039
NC_045512.2	29447	G	14169	0.0141153	0.00705766	99.9718	0.00705766
NC_045512.2	29448	T	14846	0.00673582	0.0471507	0	99.9461
NC_045512.2	29449	G	14988	0.006672	0.006672	99.9733	0.013344
NC_045512.2	29450	A	14990	99.9533	0	0.0333556	0.0133422
NC_045512.2	29451	C	14550	0.00687285	99.9519	0.0137457	0.0274914
NC_045512.2	29452	T	14680	0.020436	0.020436	0	99.9591
NC_045512.2	29453	C	14680	0.020436	99.9659	0.00681199	0.00681199
NC_045512.2	29454	T	14213	0	0.0211074	0.00703581	99.9719
NC_045512.2	29455	T	14287	0	0	0	99.993
NC_045512.2	29456	C	14740	0.00678426	99.9729	0	0.0135685
NC_045512.2	29457	T	12732	0.00785423	0.0628338	0.0157085	99.9057
NC_045512.2	29458	T	14984	0	0.0200214	0	99.98
NC_045512.2	29459	C	14677	0.0204401	99.9114	0.0136268	0.0545071
NC_045512.2	29460	C	14674	0.0204443	99.9659	0.00681477	0.00681477
NC_045512.2	29461	T	14393	0.0208435	0.0347391	0	99.9444
NC_045512.2	29462	G	14352	0.0487737	0.0139353	99.9025	0.0348383
NC_045512.2	29463	C	14525	0.00688468	99.9518	0.020654	0.020654
NC_045512.2	29464	T	14677	0	0.0613204	0	99.9387
NC_045512.2	29465	G	14157	0.0423819	0.0141273	99.9435	0
NC_045512.2	29466	C	14362	0.0348141	99.9025	0	0.0417769
NC_045512.2	29467	A	14574	99.9382	0.0137231	0.0480307	0
NC_045512.2	29468	G	14454	0	0	100	0
NC_045512.2	29469	A	14451	99.9723	0.00691994	0.00691994	0.0138399
NC_045512.2	29470	T	13909	0	0.00718959	0	99.9928
NC_045512.2	29471	T	13655	0	0.02197	0	99.978
NC_045512.2	29472	T	14011	0	0.028549	0	99.9643
NC_045512.2	29473	G	13969	0.0214761	0.0143174	99.9427	0.0143174
NC_045512.2	29474	G	13867	0.0216341	0	99.9639	0.0144227
NC_045512.2	29475	A	14088	99.8935	0	0.106474	0
NC_045512.2	29476	T	13821	0	0.00723537	0.00723537	99.9855
NC_045512.2	29477	G	13747	0.00727431	0.00727431	99.9782	0.00727431
NC_045512.2	29478	A	13756	99.9346	0	0	0
NC_045512.2	29479	T	13029	0	0	0.00767519	99.9923
NC_045512.2	29480	T	13293	0	0.0150455	0	99.985
NC_045512.2	29481	T	13687	0.0146124	0.0146124	0	99.9416
NC_045512.2	29482	C	13463	0	99.9629	0.00742777	0.0297111
NC_045512.2	29483	T	13575	0	0.0294659	0	99.9705
NC_045512.2	29484	C	13296	0.0376053	99.9474	0.00752106	0.00752106
NC_045512.2	29485	C	13089	0.02292	99.9389	0	0.03056
NC_045512.2	29486	A	13020	99.9616	0.00768049	0.030722	0
NC_045512.2	29487	A	12776	99.9843	0	0.0156544	0
NC_045512.2	29488	A	12826	99.9142	0	0.0311867	0
NC_045512.2	29489	C	12686	0	99.9842	0	0.0157654
NC_045512.2	29490	A	12535	99.9601	0.0159553	0.0159553	0.00797766
NC_045512.2	29491	A	11470	100	0	0	0
NC_045512.2	29492	T	11096	0	0	0.0180245	99.982
NC_045512.2	29493	T	12018	0	0.0416043	0	99.9584
NC_045512.2	29494	G	11989	0.0750688	0	99.8415	0.0750688
NC_045512.2	29495	C	11964	0.00835841	99.9248	0.00835841	0.041792
NC_045512.2	29496	A	11994	99.9333	0.0083375	0.03335	0.016675
NC_045512.2	29497	A	11458	99.9651	0	0.0261826	0.00872753
NC_045512.2	29498	C	11564	0.00864753	99.9568	0	0.0345901
NC_045512.2	29499	A	10990	99.9545	0.00909918	0.0181984	0.0181984
NC_045512.2	29500	A	10126	99.9605	0.00987557	0.00987557	0.0197511
NC_045512.2	29501	T	10795	0	0.00926355	0	99.9907
NC_045512.2	29502	C	11242	0.00889521	99.9555	0	0.0355809
NC_045512.2	29503	C	11006	0.0181719	99.9455	0.00908595	0.0181719
NC_045512.2	29504	A	9638	99.917	0.0103756	0.051878	0.0207512
NC_045512.2	29505	T	9896	0	0.0808407	0.0202102	99.8989
NC_045512.2	29506	G	10054	0.0198926	0	99.9702	0.00994629
NC_045512.2	29507	A	10406	99.9039	0.00960984	0.0672689	0.0192197
NC_045512.2	29508	G	10307	0.00970214	0	99.9612	0.0291064
NC_045512.2	29509	C	10304	0.0194099	99.8835	0	0.0970497
NC_045512.2	29510	A	10138	99.8915	0.00986388	0.0493194	0.0493194
NC_045512.2	29511	G	9979	0.0200421	0	99.9699	0.010021
NC_045512.2	29512	T	10013	0	0.019974	0.00998702	99.97
NC_045512.2	29513	G	10107	0.0395765	0.0197883	99.9208	0.0197883
NC_045512.2	29514	C	9876	0	99.919	0	0.0708789
NC_045512.2	29515	T	9719	0.0102891	0.195493	0	99.7942
NC_045512.2	29516	G	9685	0.0619515	0	99.938	0
NC_045512.2	29517	A	9313	99.9248	0	0.032213	0.0429507
NC_045512.2	29518	C	9227	0	99.9892	0	0.0108378
NC_045512.2	29519	T	8838	0	0.26024	0	99.7398
NC_045512.2	29520	C	8888	0	99.955	0	0.0450045
NC_045512.2	29521	A	8781	99.9089	0	0.0683293	0.0227764
NC_045512.2	29522	A	8344	99.9401	0.0119847	0.0479386	0
NC_045512.2	29523	C	8464	0.0354442	99.9527	0	0.0118147
NC_045512.2	29524	T	7893	0.0506778	0.481439	0.0126695	99.4552
NC_045512.2	29525	C	8069	0.0247862	99.9009	0.0123931	0.0619655
NC_045512.2	29526	A	7489	99.6795	0.0267058	0.186941	0.106823
NC_045512.2	29527	G	7469	0.0535547	0.0133887	99.8929	0.040166
NC_045512.2	29528	G	7503	0.173264	0.026656	99.7868	0.013328
NC_045512.2	29529	C	7200	0	99.9861	0.0138889	0
NC_045512.2	29530	C	7056	0	100	0	0

## Sheet: IVT mRNA N protein-2
CHR	POS	REF	READS	A	C	G	T
NC_045512.2	28274	A	1005	100	0	0	0
NC_045512.2	28275	T	1023	0.195503	0	0.0977517	99.7067
NC_045512.2	28276	G	1154	0.0866551	0	99.9133	0
NC_045512.2	28277	T	1188	0.0841751	0.0841751	0.0841751	99.7475
NC_045512.2	28278	C	1337	0	99.8504	0	0.149589
NC_045512.2	28279	T	1594	0.0627353	0.0627353	0	99.8745
NC_045512.2	28280	G	1653	0	0	99.9395	0.0604961
NC_045512.2	28281	A	1753	99.943	0.0570451	0	0
NC_045512.2	28282	T	1853	0	0.0539665	0.0539665	99.8921
NC_045512.2	28283	A	1967	99.8475	0.0508388	0.0508388	0.0508388
NC_045512.2	28284	A	2073	99.9035	0.0482393	0	0.0482393
NC_045512.2	28285	T	2254	0	0	0	100
NC_045512.2	28286	G	2353	0	0	99.9575	0.0424989
NC_045512.2	28287	G	2383	0.0419639	0	99.9161	0.0419639
NC_045512.2	28288	A	2421	99.8348	0	0.123916	0
NC_045512.2	28289	C	2467	0	99.9189	0	0.0810701
NC_045512.2	28290	C	2516	0.0397456	99.9205	0	0.0397456
NC_045512.2	28291	C	2789	0	99.9283	0	0.0717103
NC_045512.2	28292	C	2925	0.136752	99.7949	0	0
NC_045512.2	28293	A	2940	99.7619	0.102041	0	0
NC_045512.2	28294	A	3030	100	0	0	0
NC_045512.2	28295	A	3005	99.9334	0	0.0332779	0.0332779
NC_045512.2	28296	A	3071	99.8046	0	0	0.097688
NC_045512.2	28297	T	3129	0	0.0319591	0	99.968
NC_045512.2	28298	C	3221	0	99.969	0	0.0310463
NC_045512.2	28299	A	3115	99.9358	0	0.0321027	0.0321027
NC_045512.2	28300	G	3452	0	0	100	0
NC_045512.2	28301	C	3459	0	99.9422	0	0.0578202
NC_045512.2	28302	G	3517	0.0568666	0	99.9147	0.0284333
NC_045512.2	28303	A	3564	100	0	0	0
NC_045512.2	28304	A	3521	99.9148	0	0.0852031	0
NC_045512.2	28305	A	3556	100	0	0	0
NC_045512.2	28306	T	3710	0.0269542	0	0	99.973
NC_045512.2	28307	G	3723	0.21488	0	99.7314	0.0537201
NC_045512.2	28308	C	3777	0	99.7352	0.0529521	0.211808
NC_045512.2	28309	A	3784	99.7622	0.0264271	0.0792812	0.0528541
NC_045512.2	28310	C	3850	0.025974	99.974	0	0
NC_045512.2	28311	C	3911	0	99.9233	0	0.0767067
NC_045512.2	28312	C	3958	0	99.9747	0	0.0252653
NC_045512.2	28313	C	4018	0.024888	99.9253	0	0.049776
NC_045512.2	28314	G	3986	0.250878	0.0501756	99.6989	0
NC_045512.2	28315	C	4005	0.0249688	99.8502	0.0249688	0.0749064
NC_045512.2	28316	A	3898	99.8204	0.0256542	0.0513084	0.102617
NC_045512.2	28317	T	3919	0.0510334	0.0510334	0	99.8979
NC_045512.2	28318	T	4031	0	0.0744232	0.0248077	99.9008
NC_045512.2	28319	A	4044	99.9753	0	0.024728	0
NC_045512.2	28320	C	4027	0	99.851	0.0248324	0.124162
NC_045512.2	28321	G	4180	0.0239234	0	99.9282	0.0239234
NC_045512.2	28322	T	4036	0	0	0	100
NC_045512.2	28323	T	4171	0.0239751	0	0	99.976
NC_045512.2	28324	T	4321	0.0231428	0.0231428	0	99.9074
NC_045512.2	28325	G	4344	0.0460405	0	99.954	0
NC_045512.2	28326	G	4391	0	0	100	0
NC_045512.2	28327	T	4508	0	0	0	100
NC_045512.2	28328	G	4546	0	0	100	0
NC_045512.2	28329	G	4571	0	0	100	0
NC_045512.2	28330	A	4468	99.9329	0	0.0671441	0
NC_045512.2	28331	C	4353	0	99.8851	0	0.114863
NC_045512.2	28332	C	4510	0.0221729	99.9778	0	0
NC_045512.2	28333	C	4697	0.0851607	99.851	0	0.0212902
NC_045512.2	28334	T	4703	0.021263	0.042526	0.042526	99.8937
NC_045512.2	28335	C	4869	0	100	0	0
NC_045512.2	28336	A	4751	99.8316	0.0210482	0.0210482	0.126289
NC_045512.2	28337	G	4893	0	0	100	0
NC_045512.2	28338	A	4930	99.9594	0	0.020284	0.020284
NC_045512.2	28339	T	4755	0	0.0210305	0	99.979
NC_045512.2	28340	T	5063	0	0.0197511	0	99.9802
NC_045512.2	28341	C	5091	0	100	0	0
NC_045512.2	28342	A	5151	99.9223	0	0.0194137	0.0582411
NC_045512.2	28343	A	5167	99.9806	0	0	0.0193536
NC_045512.2	28344	C	5268	0	99.962	0	0.0379651
NC_045512.2	28345	T	5334	0	0.0374953	0	99.9625
NC_045512.2	28346	G	5340	0	0	100	0
NC_045512.2	28347	G	5366	0.130451	0	99.8695	0
NC_045512.2	28348	C	5457	0.0183251	99.9633	0	0.0183251
NC_045512.2	28349	A	5464	99.8902	0	0.0549048	0.0549048
NC_045512.2	28350	G	5538	0.0180571	0	99.9458	0.0361141
NC_045512.2	28351	T	5426	0.0184298	0	0.0184298	99.9631
NC_045512.2	28352	A	5441	99.9265	0	0.0367579	0.0367579
NC_045512.2	28353	A	5192	99.923	0	0.0577812	0.0192604
NC_045512.2	28354	C	5560	0	99.982	0	0.0179856
NC_045512.2	28355	C	5764	0.0173491	99.948	0	0.0346981
NC_045512.2	28356	A	5632	99.7514	0.0177557	0.0887784	0.142045
NC_045512.2	28357	G	5830	0.0171527	0	99.9828	0
NC_045512.2	28358	A	5952	99.9328	0	0.0504032	0.0168011
NC_045512.2	28359	A	5580	99.9642	0.0179211	0	0.0179211
NC_045512.2	28360	T	6013	0.0332613	0.0332613	0	99.9168
NC_045512.2	28361	G	6106	0	0	100	0
NC_045512.2	28362	G	6170	0	0	99.9514	0.0486224
NC_045512.2	28363	A	6284	99.9204	0	0.0318269	0.0477403
NC_045512.2	28364	G	6284	0.0477403	0	99.9523	0
NC_045512.2	28365	A	6502	99.9539	0.0153799	0.0153799	0.0153799
NC_045512.2	28366	A	6031	99.8508	0.016581	0.033162	0.099486
NC_045512.2	28367	C	6581	0.0303905	99.924	0	0.0455858
NC_045512.2	28368	G	6589	0.075884	0	99.9241	0
NC_045512.2	28369	C	6687	0.0448632	99.9103	0	0.0448632
NC_045512.2	28370	A	6623	99.8943	0	0.105692	0
NC_045512.2	28371	G	6773	0.0442935	0.0442935	99.9114	0
NC_045512.2	28372	T	6862	0	0	0	100
NC_045512.2	28373	G	6870	0	0	99.9854	0.014556
NC_045512.2	28374	G	6893	0.0145075	0	99.9275	0.0580299
NC_045512.2	28375	G	6985	0.0143164	0.0143164	99.9714	0
NC_045512.2	28376	G	7083	0.0141183	0	99.9718	0.0141183
NC_045512.2	28377	C	7099	0	100	0	0
NC_045512.2	28378	G	7207	0.0138754	0	99.9722	0
NC_045512.2	28379	C	7176	0.041806	99.9303	0	0.0278707
NC_045512.2	28380	G	7330	0.136426	0	99.8636	0
NC_045512.2	28381	A	7378	99.9051	0.0406614	0.0271076	0.0271076
NC_045512.2	28382	T	6933	0.0432713	0.0576951	0	99.8413
NC_045512.2	28383	C	7525	0.0265781	99.7874	0.013289	0.0930233
NC_045512.2	28384	A	7499	99.8666	0	0.0800107	0.0400053
NC_045512.2	28385	A	7485	99.8664	0.0267201	0.0668003	0.0133601
NC_045512.2	28386	A	7641	99.856	0	0.117786	0
NC_045512.2	28387	A	7466	99.5982	0	0.0133941	0.0401822
NC_045512.2	28388	C	7846	0.0509814	99.9108	0	0.0254907
NC_045512.2	28389	A	7852	99.9363	0.0127356	0.0127356	0.0382068
NC_045512.2	28390	A	7659	99.9086	0	0.0652827	0.0261131
NC_045512.2	28391	C	7956	0.0251383	99.8617	0.0251383	0.0879839
NC_045512.2	28392	G	7963	0.0627904	0	99.9247	0.0125581
NC_045512.2	28393	T	8028	0	0.0249128	0	99.9751
NC_045512.2	28394	C	8207	0.0121847	99.9756	0	0.0121847
NC_045512.2	28395	G	8183	0.0488818	0	99.9022	0.0244409
NC_045512.2	28396	G	8188	0.024426	0.073278	99.8901	0.012213
NC_045512.2	28397	C	8299	0.0120496	99.9639	0	0.0240993
NC_045512.2	28398	C	8285	0	99.9155	0	0.08449
NC_045512.2	28399	C	8382	0.0119303	99.9523	0	0.035791
NC_045512.2	28400	C	8595	0.0116347	99.9069	0	0.0116347
NC_045512.2	28401	A	8388	99.8331	0.059609	0.0238436	0.0834526
NC_045512.2	28402	A	8368	99.9283	0	0	0.0358509
NC_045512.2	28403	G	8477	0.0353899	0	99.941	0.0235933
NC_045512.2	28404	G	8621	0.0231992	0.0115996	99.9304	0.0115996
NC_045512.2	28405	T	8499	0	0.0117661	0.0470644	99.9412
NC_045512.2	28406	T	8515	0.011744	0	0.023488	99.9648
NC_045512.2	28407	T	8694	0	0.0230044	0.0230044	99.908
NC_045512.2	28408	A	8882	99.8987	0.0112587	0.0675524	0.0225175
NC_045512.2	28409	C	8820	0.0113379	99.9433	0	0.0453515
NC_045512.2	28410	C	8778	0.0113921	99.9544	0	0.0341764
NC_045512.2	28411	C	9003	0.0111074	99.9	0.0111074	0.055537
NC_045512.2	28412	A	8783	99.8748	0.0227713	0.0683138	0.0341569
NC_045512.2	28413	A	8707	99.977	0.011485	0.011485	0
NC_045512.2	28414	T	9067	0.011029	0.055145	0.033087	99.8897
NC_045512.2	28415	A	8583	99.8602	0.0233019	0.0932075	0.0233019
NC_045512.2	28416	A	8676	99.9078	0.011526	0.0345781	0.0461042
NC_045512.2	28417	T	8451	0.0591646	0.0236658	0.0118329	99.9053
NC_045512.2	28418	A	8547	99.9181	0.0351	0.0468	0
NC_045512.2	28419	C	8544	0.0234082	99.9532	0.0117041	0.0117041
NC_045512.2	28420	T	8588	0.0349325	0.0465766	0.0116442	99.9068
NC_045512.2	28421	G	8510	0.0587544	0	99.9412	0
NC_045512.2	28422	C	8451	0	99.9408	0.0236658	0.0354988
NC_045512.2	28423	G	8529	0	0	99.9883	0.0117247
NC_045512.2	28424	T	8339	0	0.0479674	0	99.928
NC_045512.2	28425	C	8367	0.0597586	99.8924	0	0.0478069
NC_045512.2	28426	T	8233	0.0242925	0.0121462	0.0364387	99.9271
NC_045512.2	28427	T	8359	0	0.0957052	0	99.9043
NC_045512.2	28428	G	8261	0	0	99.9879	0.0121051
NC_045512.2	28429	G	8118	0.0123183	0	99.9877	0
NC_045512.2	28430	T	7613	0	0	0	100
NC_045512.2	28431	T	7940	0.0377834	0.0125945	0	99.937
NC_045512.2	28432	C	8154	0	99.9387	0	0.0613196
NC_045512.2	28433	A	8019	99.8628	0.0249408	0.0623519	0.0498815
NC_045512.2	28434	C	8013	0	99.9251	0	0.0623986
NC_045512.2	28435	C	7901	0	99.9873	0	0.0126566
NC_045512.2	28436	G	7462	0.0536049	0.0134012	99.8928	0.0402037
NC_045512.2	28437	C	7938	0.0125976	99.9748	0	0.0125976
NC_045512.2	28438	T	7957	0	0.0377027	0	99.9623
NC_045512.2	28439	C	8036	0.012444	99.9502	0	0.037332
NC_045512.2	28440	T	7981	0	0.0375893	0	99.9624
NC_045512.2	28441	C	7828	0	99.9872	0	0.0127747
NC_045512.2	28442	A	7542	99.8939	0.0132591	0.0530363	0.0397772
NC_045512.2	28443	C	7602	0	99.9474	0.0131544	0.0394633
NC_045512.2	28444	T	7723	0.0258967	0.0906384	0.0129483	99.8576
NC_045512.2	28445	C	7748	0.0258131	99.9226	0.0129066	0.0387197
NC_045512.2	28446	A	7543	99.9072	0	0.0662866	0.0265146
NC_045512.2	28447	A	7469	99.9197	0	0.080332	0
NC_045512.2	28448	C	7554	0.026476	99.8941	0.013238	0.0661901
NC_045512.2	28449	A	7088	99.9012	0.0141084	0.0141084	0.0705418
NC_045512.2	28450	T	7078	0	0.0423849	0.0141283	99.9294
NC_045512.2	28451	G	7167	0.0558114	0	99.9023	0.0418585
NC_045512.2	28452	G	7381	0.121935	0	99.8645	0.0135483
NC_045512.2	28453	C	7532	0.0398301	99.9203	0.0132767	0.0132767
NC_045512.2	28454	A	7503	99.8667	0.026656	0.053312	0.053312
NC_045512.2	28455	A	6698	99.8955	0.0298597	0.0298597	0.0447895
NC_045512.2	28456	G	7573	0.0132048	0	99.934	0.0528192
NC_045512.2	28457	G	7678	0.0130242	0.0130242	99.974	0
NC_045512.2	28458	A	7823	99.8594	0	0.127828	0.0127828
NC_045512.2	28459	A	6617	99.8942	0.0302252	0.0151126	0.0604504
NC_045512.2	28460	G	7743	0.0516596	0	99.8838	0.0516596
NC_045512.2	28461	A	7747	99.9871	0.0129082	0	0
NC_045512.2	28462	C	7492	0	99.9867	0	0.0133476
NC_045512.2	28463	C	7713	0.0388954	99.9481	0	0.0129651
NC_045512.2	28464	T	7897	0.0506521	0.0506521	0.0253261	99.8734
NC_045512.2	28465	T	7784	0	0	0.0128469	99.9358
NC_045512.2	28466	A	7680	99.9479	0.0130208	0.0390625	0
NC_045512.2	28467	A	7794	99.9487	0.0256608	0.0128304	0.0128304
NC_045512.2	28468	A	7777	99.8971	0	0.0128584	0.0257169
NC_045512.2	28469	T	5618	0.0533998	0	0.0177999	99.9288
NC_045512.2	28470	T	7993	0.0250219	0.0750657	0.0125109	99.8624
NC_045512.2	28471	C	7910	0.0252844	99.8736	0.0126422	0.0884956
NC_045512.2	28472	C	7870	0.025413	99.9619	0	0.0127065
NC_045512.2	28473	C	7976	0.0250752	99.9624	0	0
NC_045512.2	28474	T	8029	0	0.0498194	0.0124549	99.9377
NC_045512.2	28475	C	8099	0	99.9506	0	0.0493888
NC_045512.2	28476	G	8083	0.0618582	0.0123716	99.8887	0.0371149
NC_045512.2	28477	A	8138	99.9263	0.012288	0.0368641	0.0245761
NC_045512.2	28478	G	8127	0.0123047	0	99.9385	0.0492187
NC_045512.2	28479	G	8118	0.0246366	0	99.9384	0.0246366
NC_045512.2	28480	A	8104	99.9753	0	0.0246792	0
NC_045512.2	28481	C	8250	0	99.9394	0	0.0242424
NC_045512.2	28482	A	7887	99.8732	0.0126791	0.0253582	0.0887536
NC_045512.2	28483	A	7936	99.8488	0	0.0756048	0.0756048
NC_045512.2	28484	G	8228	0.0243072	0.0121536	99.9149	0.0486145
NC_045512.2	28485	G	8321	0.0360534	0	99.9519	0.0120178
NC_045512.2	28486	C	8310	0	99.9759	0.0120337	0
NC_045512.2	28487	G	8410	0.059453	0.0237812	99.8692	0.0356718
NC_045512.2	28488	T	7859	0	0.0254485	0.0127243	99.9364
NC_045512.2	28489	T	8360	0	0.0478469	0	99.9402
NC_045512.2	28490	C	8377	0.0119374	99.9642	0	0.0238749
NC_045512.2	28491	C	8467	0.0236211	99.9646	0	0
NC_045512.2	28492	A	8447	99.8343	0.0118385	0.0828697	0.0710311
NC_045512.2	28493	A	8594	99.9767	0.011636	0	0
NC_045512.2	28494	T	8538	0.0117123	0.0117123	0.0117123	99.9532
NC_045512.2	28495	T	8587	0.023291	0.0349365	0	99.9418
NC_045512.2	28496	A	8526	99.9414	0.0117288	0.0117288	0.0351865
NC_045512.2	28497	A	8542	99.8478	0.0117069	0.128775	0.0117069
NC_045512.2	28498	C	8597	0	99.9767	0.011632	0.011632
NC_045512.2	28499	A	8508	99.7767	0.0352609	0.117536	0.0705219
NC_045512.2	28500	C	8547	0.0234	99.9415	0	0.0351
NC_045512.2	28501	C	8512	0.0352444	99.9413	0	0.0234962
NC_045512.2	28502	A	8248	99.8909	0.0242483	0.0484966	0.0363725
NC_045512.2	28503	A	8237	99.9272	0.0121403	0.0121403	0.0485614
NC_045512.2	28504	T	8221	0.0364919	0.0364919	0.0243279	99.9027
NC_045512.2	28505	A	8179	99.9144	0	0.0611322	0.0244529
NC_045512.2	28506	G	8397	0.035727	0.011909	99.9285	0.023818
NC_045512.2	28507	C	8511	0.023499	99.8943	0.0117495	0.070497
NC_045512.2	28508	A	8586	99.9651	0	0.0349406	0
NC_045512.2	28509	G	8411	0.0118892	0.0237784	99.9524	0.0118892
NC_045512.2	28510	T	8680	0	0.0806452	0	99.9194
NC_045512.2	28511	C	8668	0.0115367	99.9077	0.0115367	0.0576834
NC_045512.2	28512	C	8616	0.0116063	99.9536	0.0116063	0.0232126
NC_045512.2	28513	A	8662	99.8268	0.0115447	0.0461787	0.115447
NC_045512.2	28514	G	8600	0	0.0232558	99.9419	0.0348837
NC_045512.2	28515	A	8440	99.9052	0.0118483	0.0829384	0
NC_045512.2	28516	T	8338	0	0.0239866	0	99.964
NC_045512.2	28517	G	8289	0	0	100	0
NC_045512.2	28518	A	8473	99.9174	0.0236044	0.059011	0
NC_045512.2	28519	C	8229	0	99.9028	0.0121521	0.085065
NC_045512.2	28520	C	8414	0.0594248	99.9168	0	0.011885
NC_045512.2	28521	A	8178	99.8533	0.0122279	0.0366838	0.0978234
NC_045512.2	28522	A	8154	99.9632	0	0.0245278	0.0122639
NC_045512.2	28523	A	8054	99.9379	0	0.0248324	0.0372486
NC_045512.2	28524	T	8079	0.0123778	0.0371333	0	99.9505
NC_045512.2	28525	T	7970	0	0.0501882	0.0125471	99.9122
NC_045512.2	28526	G	8374	0.0238834	0	99.9761	0
NC_045512.2	28527	G	8290	0.0361882	0.0241255	99.9276	0
NC_045512.2	28528	C	8278	0.0362406	99.8913	0.0120802	0.0604011
NC_045512.2	28529	T	8397	0	0.0476361	0	99.9524
NC_045512.2	28530	A	7790	99.8973	0	0.0513479	0.0513479
NC_045512.2	28531	C	8349	0	99.9521	0	0.0479099
NC_045512.2	28532	T	8135	0.0245851	0.0614628	0	99.914
NC_045512.2	28533	A	7811	99.9488	0	0.0512098	0
NC_045512.2	28534	C	8363	0	99.9641	0	0.0358723
NC_045512.2	28535	C	8452	0	99.9645	0	0.0354946
NC_045512.2	28536	G	8442	0.0236911	0	99.9526	0.0118455
NC_045512.2	28537	A	8255	99.9515	0	0.0121139	0.0363416
NC_045512.2	28538	A	7614	99.9081	0.0394011	0.0394011	0.0131337
NC_045512.2	28539	G	8192	0.0488281	0	99.9146	0.0366211
NC_045512.2	28540	A	8388	99.8331	0	0.13114	0.0238436
NC_045512.2	28541	G	8404	0.0237982	0.0118991	99.9286	0.0356973
NC_045512.2	28542	C	8340	0	99.964	0	0.0359712
NC_045512.2	28543	T	8247	0.0121256	0.097005	0.0121256	99.8787
NC_045512.2	28544	A	7260	99.8623	0.0137741	0.0826446	0.0413223
NC_045512.2	28545	C	8308	0	99.9157	0.0120366	0.0722195
NC_045512.2	28546	C	8434	0	100	0	0
NC_045512.2	28547	A	7361	99.7826	0.0271702	0.0543404	0.135851
NC_045512.2	28548	G	8501	0.0470533	0	99.9529	0
NC_045512.2	28549	A	7360	99.9592	0.013587	0.0271739	0
NC_045512.2	28550	C	8474	0	99.941	0.0118008	0.0472032
NC_045512.2	28551	G	8607	0.0232369	0	99.9651	0.0116185
NC_045512.2	28552	A	8594	99.9767	0	0.011636	0.011636
NC_045512.2	28553	A	7827	99.9489	0	0	0.0383289
NC_045512.2	28554	T	8213	0.0121758	0.0365275	0.0121758	99.9391
NC_045512.2	28555	T	8741	0.0457614	0.034321	0	99.9199
NC_045512.2	28556	C	8634	0.0115821	99.9073	0.0347464	0.0347464
NC_045512.2	28557	G	8729	0.0343682	0.0114561	99.9084	0.0458243
NC_045512.2	28558	T	8512	0.0117481	0.0704887	0	99.9178
NC_045512.2	28559	G	8703	0.0114903	0.0229806	99.954	0.0114903
NC_045512.2	28560	G	8707	0.04594	0.011485	99.9311	0.011485
NC_045512.2	28561	T	8648	0.0115634	0.0462535	0.0115634	99.9306
NC_045512.2	28562	G	8569	0.0233399	0	99.9533	0.0233399
NC_045512.2	28563	G	8830	0	0	99.9887	0.011325
NC_045512.2	28564	T	8825	0.0113314	0.0226629	0	99.966
NC_045512.2	28565	G	9036	0.0110668	0.0110668	99.9557	0.0221337
NC_045512.2	28566	A	9053	99.8785	0.0110461	0.0994146	0.0110461
NC_045512.2	28567	C	8861	0.0112854	99.9436	0	0.0451416
NC_045512.2	28568	G	8850	0.0564972	0.0112994	99.9322	0
NC_045512.2	28569	G	8970	0.0334448	0	99.9666	0
NC_045512.2	28570	T	9286	0.0107689	0.0430756	0	99.9031
NC_045512.2	28571	A	8833	99.9434	0.0113212	0.0226424	0.0113212
NC_045512.2	28572	A	9227	99.935	0.0108378	0.0108378	0.0325133
NC_045512.2	28573	A	9269	99.9029	0.0215773	0.0539433	0.0215773
NC_045512.2	28574	A	9342	99.8501	0	0.0535217	0.0535217
NC_045512.2	28575	T	9575	0	0	0.0208877	99.9791
NC_045512.2	28576	G	9596	0.0625261	0.010421	99.9062	0
NC_045512.2	28577	A	9825	99.8677	0.0305344	0.0712468	0.0305344
NC_045512.2	28578	A	9430	99.9046	0.0530223	0.0212089	0.0212089
NC_045512.2	28579	A	9956	99.8493	0.0301326	0.0703094	0.050221
NC_045512.2	28580	G	9894	0.0505357	0.0404285	99.8989	0.0101071
NC_045512.2	28581	A	9932	99.9799	0.0100685	0	0.0100685
NC_045512.2	28582	T	10086	0.00991473	0.0495737	0.0198295	99.9207
NC_045512.2	28583	C	10056	0	99.9702	0	0.0298329
NC_045512.2	28584	T	10012	0.019976	0.0799041	0.00998801	99.8901
NC_045512.2	28585	C	9910	0.0100908	99.9495	0.0201816	0.0201816
NC_045512.2	28586	A	9921	99.8891	0.0403185	0.0503981	0.0201593
NC_045512.2	28587	G	9517	0.0105075	0	99.9895	0
NC_045512.2	28588	T	9787	0	0.0408705	0	99.9489
NC_045512.2	28589	C	9717	0.0102912	99.9588	0	0.0205825
NC_045512.2	28590	C	9724	0	99.9794	0	0.0102838
NC_045512.2	28591	A	9740	99.8768	0.0308008	0.0410678	0.0513347
NC_045512.2	28592	A	9649	99.8549	0.0103638	0.0725464	0.0621826
NC_045512.2	28593	G	9834	0.0101688	0	99.9695	0.0203376
NC_045512.2	28594	A	9659	99.9689	0.0207061	0	0.010353
NC_045512.2	28595	T	9593	0.0104243	0.0833941	0	99.9062
NC_045512.2	28596	G	9595	0.0104221	0	99.9896	0
NC_045512.2	28597	G	9745	0	0.0205233	99.9795	0
NC_045512.2	28598	T	10075	0.0198511	0.00992556	0	99.9702
NC_045512.2	28599	A	9478	99.9261	0.0105507	0.0105507	0.0211015
NC_045512.2	28600	T	10075	0.00992556	0	0.0198511	99.9603
NC_045512.2	28601	T	10076	0.00992457	0	0	99.9802
NC_045512.2	28602	T	10327	0	0.0193667	0.0193667	99.8451
NC_045512.2	28603	C	10127	0	99.9013	0	0.0987459
NC_045512.2	28604	T	10361	0	0.0289547	0	99.971
NC_045512.2	28605	A	10222	99.9707	0	0.0195656	0.00978282
NC_045512.2	28606	C	10109	0.00989217	99.9802	0	0.00989217
NC_045512.2	28607	T	9477	0.0211037	0.0105519	0.0105519	99.9578
NC_045512.2	28608	A	9742	99.9589	0	0.0205297	0.0205297
NC_045512.2	28609	C	10041	0	99.9701	0	0.0298775
NC_045512.2	28610	C	10131	0	100	0	0
NC_045512.2	28611	T	10093	0	0.0990786	0	99.9009
NC_045512.2	28612	A	9925	99.9194	0	0.0503778	0.0302267
NC_045512.2	28613	G	10107	0	0.00989413	99.9802	0.00989413
NC_045512.2	28614	G	10170	0.0491642	0	99.9213	0.0294985
NC_045512.2	28615	A	10428	99.9233	0	0.0479478	0.0287687
NC_045512.2	28616	A	9003	99.9	0	0.055537	0.0333222
NC_045512.2	28617	C	10339	0	100	0	0
NC_045512.2	28618	T	10412	0.0288129	0.220899	0.0192086	99.7215
NC_045512.2	28619	G	10473	0.00954836	0	99.9905	0
NC_045512.2	28620	G	10443	0.00957579	0	99.9521	0.0383032
NC_045512.2	28621	G	10623	0.0470677	0.0188271	99.8965	0.0188271
NC_045512.2	28622	C	10581	0.0094509	99.896	0.0094509	0.0850581
NC_045512.2	28623	C	10678	0	99.9813	0.00936505	0.00936505
NC_045512.2	28624	A	10606	99.8586	0.00942862	0.0565718	0.075429
NC_045512.2	28625	G	10796	0.0185254	0.0277881	99.9352	0.00926269
NC_045512.2	28626	A	10587	99.9433	0.00944555	0.0472277	0
NC_045512.2	28627	A	10001	99.99	0	0.009999	0
NC_045512.2	28628	G	10816	0.00924556	0.0277367	99.9538	0.00924556
NC_045512.2	28629	C	10951	0.0273948	99.9452	0	0.0273948
NC_045512.2	28630	T	10947	0.0182698	0.164429	0.0548095	99.7625
NC_045512.2	28631	G	10827	0.0369447	0	99.9446	0.0184723
NC_045512.2	28632	G	10996	0.0181884	0.00909422	99.9545	0.0181884
NC_045512.2	28633	A	10841	99.9262	0	0.0737939	0
NC_045512.2	28634	C	10691	0.00935366	99.9439	0.00935366	0.0187073
NC_045512.2	28635	T	8630	0	0.023175	0	99.9768
NC_045512.2	28636	T	10859	0.0184179	0.0368358	0	99.9263
NC_045512.2	28637	C	10812	0	99.9723	0	0.0277469
NC_045512.2	28638	C	10490	0.0285987	99.9619	0	0.00953289
NC_045512.2	28639	C	10635	0.0188058	99.953	0	0.0282087
NC_045512.2	28640	T	10512	0	0.0190259	0	99.981
NC_045512.2	28641	A	10055	99.9602	0	0.0397812	0
NC_045512.2	28642	T	10351	0.0096609	0.0096609	0	99.9807
NC_045512.2	28643	G	10651	0.0187776	0.00938879	99.8967	0.0751103
NC_045512.2	28644	G	10725	0.027972	0	99.9627	0.00932401
NC_045512.2	28645	T	10807	0	0.0555196	0	99.9445
NC_045512.2	28646	G	10100	0.0792079	0.039604	99.8812	0
NC_045512.2	28647	C	10546	0	99.9431	0	0.0568936
NC_045512.2	28648	T	10751	0	0.0651102	0	99.8977
NC_045512.2	28649	A	10281	99.9125	0.00972668	0.0389067	0.0389067
NC_045512.2	28650	A	10826	99.9631	0.00923702	0.00923702	0.00923702
NC_045512.2	28651	C	10920	0.0274725	99.9084	0	0.0457875
NC_045512.2	28652	A	11021	99.9002	0.0181472	0.0635151	0.0181472
NC_045512.2	28653	A	10588	99.9244	0.00944465	0.0566679	0.00944465
NC_045512.2	28654	A	10628	99.9341	0	0.0376364	0.0188182
NC_045512.2	28655	G	10519	0.0855595	0	99.8764	0.0285198
NC_045512.2	28656	A	10571	99.9432	0.00945984	0.0283795	0.0189197
NC_045512.2	28657	C	11113	0.00899847	99.901	0.00899847	0.0719878
NC_045512.2	28658	G	10813	0.0277444	0	99.9723	0
NC_045512.2	28659	G	10830	0.0831025	0	99.8892	0.0277008
NC_045512.2	28660	C	10995	0	99.9363	0	0.0636653
NC_045512.2	28661	A	10390	99.9134	0.0288739	0.0384986	0.0192493
NC_045512.2	28662	T	10509	0.00951565	0.0380626	0.00951565	99.9429
NC_045512.2	28663	C	10982	0	99.9818	0	0.00910581
NC_045512.2	28664	A	10717	99.8694	0.0279929	0.0839787	0.0186619
NC_045512.2	28665	T	10108	0	0.0296795	0	99.9505
NC_045512.2	28666	A	10484	99.8569	0.028615	0.0763068	0.0381534
NC_045512.2	28667	T	10751	0.00930146	0.0279044	0.00930146	99.9535
NC_045512.2	28668	G	10926	0.00915248	0.00915248	99.9542	0.0274574
NC_045512.2	28669	G	10859	0.0276269	0	99.9632	0.00920895
NC_045512.2	28670	G	11050	0.0452489	0.0180995	99.9276	0.00904977
NC_045512.2	28671	T	10484	0.00953834	0.0667684	0	99.9237
NC_045512.2	28672	T	11243	0	0.0533665	0.00889442	99.9377
NC_045512.2	28673	G	10877	0.0735497	0	99.9265	0
NC_045512.2	28674	C	10971	0.0182299	99.8815	0	0.100264
NC_045512.2	28675	A	11086	99.8737	0.0270612	0.0451019	0.0541223
NC_045512.2	28676	A	10334	99.9516	0.0096768	0.0290304	0
NC_045512.2	28677	C	10958	0	99.9635	0	0.036503
NC_045512.2	28678	T	10933	0	0.109759	0.00914662	99.8811
NC_045512.2	28679	G	11095	0.0360523	0.00901307	99.9459	0.00901307
NC_045512.2	28680	A	11237	99.8665	0.0266975	0.0800926	0.0177983
NC_045512.2	28681	G	11195	0.0178651	0.0357302	99.8571	0.0893256
NC_045512.2	28682	G	11024	0.0362845	0.00907112	99.9365	0.0181422
NC_045512.2	28683	G	11163	0.0985398	0.00895817	99.8835	0.00895817
NC_045512.2	28684	A	11074	99.8465	0.0180603	0.0812714	0.054181
NC_045512.2	28685	G	11031	0.0453268	0.00906536	99.9365	0.00906536
NC_045512.2	28686	C	10900	0.00917431	99.9541	0	0.0366972
NC_045512.2	28687	C	10941	0.0639795	99.8995	0	0.0365597
NC_045512.2	28688	T	11104	0.0180115	0.0810519	0.0270173	99.8649
NC_045512.2	28689	T	11178	0.00894614	0.107354	0	99.8837
NC_045512.2	28690	G	11086	0.0270612	0.00902039	99.9369	0.0270612
NC_045512.2	28691	A	11223	99.8485	0	0.098013	0.0534616
NC_045512.2	28692	A	10836	99.9169	0.0092285	0.036914	0.036914
NC_045512.2	28693	T	11036	0.0181225	0.108735	0.00906125	99.8641
NC_045512.2	28694	A	11006	99.9182	0.00908595	0.0545157	0.00908595
NC_045512.2	28695	C	11046	0.00905305	99.8914	0	0.0814775
NC_045512.2	28696	A	10937	99.9451	0.00914327	0.0274298	0.00914327
NC_045512.2	28697	C	11076	0	99.9549	0	0.0451427
NC_045512.2	28698	C	10981	0	99.8816	0.00910664	0.00910664
NC_045512.2	28699	A	10794	99.824	0.0185288	0.046322	0.111173
NC_045512.2	28700	A	10757	99.9256	0	0.0650739	0.00929627
NC_045512.2	28701	A	10660	99.9625	0	0.0281426	0.00938086
NC_045512.2	28702	A	10940	99.7623	0.00914077	0.146252	0.0548446
NC_045512.2	28703	G	10802	0.0185151	0.00925755	99.9722	0
NC_045512.2	28704	A	10868	99.9632	0	0.027604	0.00920132
NC_045512.2	28705	T	11006	0.00908595	0.0181719	0	99.9727
NC_045512.2	28706	C	11000	0.00909091	99.9909	0	0
NC_045512.2	28707	A	10948	99.863	0.00913409	0.0822068	0.0456704
NC_045512.2	28708	C	11030	0.00906618	99.9728	0	0.0181324
NC_045512.2	28709	A	10946	99.9452	0.00913576	0.036543	0.00913576
NC_045512.2	28710	T	10701	0	0	0.00934492	99.9907
NC_045512.2	28711	T	10750	0.00930233	0.027907	0	99.9628
NC_045512.2	28712	G	10992	0.0272926	0	99.9636	0
NC_045512.2	28713	G	10913	0.0733071	0.0183268	99.9084	0
NC_045512.2	28714	C	11020	0	99.9546	0	0.0453721
NC_045512.2	28715	A	10948	99.8539	0.00913409	0.100475	0.0182682
NC_045512.2	28716	C	11010	0	99.9546	0	0.0454133
NC_045512.2	28717	C	10899	0	99.9725	0	0.0275255
NC_045512.2	28718	C	10993	0.0636769	99.8999	0	0.0363868
NC_045512.2	28719	G	10813	0.157218	0.0184963	99.8058	0.0184963
NC_045512.2	28720	C	10969	0.0091166	99.9362	0.0091166	0.0364664
NC_045512.2	28721	A	10970	99.8815	0.0455789	0.0273473	0.0364631
NC_045512.2	28722	A	10175	99.9803	0.019656	0	0
NC_045512.2	28723	T	10894	0.00917937	0.0642556	0	99.9266
NC_045512.2	28724	C	10950	0	99.9726	0.00913242	0.0182648
NC_045512.2	28725	C	10954	0.0182582	99.927	0.00912909	0.0456454
NC_045512.2	28726	T	10889	0.00918358	0.110203	0.00918358	99.8714
NC_045512.2	28727	G	10557	0.0757791	0.0189448	99.8863	0.0189448
NC_045512.2	28728	C	10491	0.00953198	99.9619	0.00953198	0.019064
NC_045512.2	28729	T	10535	0	0.056953	0	99.943
NC_045512.2	28730	A	10033	99.9302	0.00996711	0.0498355	0.00996711
NC_045512.2	28731	A	10410	99.9616	0.00960615	0.0288184	0
NC_045512.2	28732	C	10612	0.0188466	99.9435	0.00942329	0.00942329
NC_045512.2	28733	A	10590	99.9622	0.00944287	0.0283286	0
NC_045512.2	28734	A	10123	99.9605	0	0.019757	0.019757
NC_045512.2	28735	T	10722	0.0186532	0.0186532	0.0186532	99.944
NC_045512.2	28736	G	10631	0.0658452	0	99.9342	0
NC_045512.2	28737	C	10824	0.00923873	99.9446	0.00923873	0.0369549
NC_045512.2	28738	T	10928	0	0.0823572	0.0183016	99.881
NC_045512.2	28739	G	10694	0.0654573	0.0187021	99.9065	0.00935104
NC_045512.2	28740	C	10725	0.00932401	99.9347	0.018648	0.037296
NC_045512.2	28741	A	10795	99.8981	0.0185271	0.0463177	0.0370542
NC_045512.2	28742	A	10210	99.9412	0.00979432	0.029383	0.0195886
NC_045512.2	28743	T	10844	0.0184434	0.0829952	0	99.8986
NC_045512.2	28744	C	10870	0.0183993	99.908	0.0183993	0.0367985
NC_045512.2	28745	G	10885	0.0551217	0.00918696	99.9357	0
NC_045512.2	28746	T	10394	0.0192419	0.125072	0.00962094	99.8461
NC_045512.2	28747	G	10730	0.055918	0.0186393	99.9068	0.0186393
NC_045512.2	28748	C	10620	0.0282486	99.9341	0.0094162	0.0282486
NC_045512.2	28749	T	10626	0.0188218	0.0470544	0.0282326	99.9059
NC_045512.2	28750	A	10126	99.9309	0.00987557	0.0296267	0.0296267
NC_045512.2	28751	C	10558	0	99.9621	0	0.018943
NC_045512.2	28752	A	10518	99.9239	0.0475376	0.00950751	0.019015
NC_045512.2	28753	A	10171	99.9705	0	0.0294956	0
NC_045512.2	28754	C	10458	0.0286862	99.9426	0.00956206	0.0191241
NC_045512.2	28755	T	8536	0.0234302	0.0820056	0	99.8946
NC_045512.2	28756	T	10513	0.0475602	0.0570722	0	99.8954
NC_045512.2	28757	C	10581	0	99.9811	0	0.0189018
NC_045512.2	28758	C	10640	0.018797	99.9154	0	0.0469925
NC_045512.2	28759	T	10523	0.019006	0.104533	0.00950299	99.867
NC_045512.2	28760	C	10610	0.0188501	99.9717	0	0.00942507
NC_045512.2	28761	A	10268	99.9513	0	0.029217	0.019478
NC_045512.2	28762	A	10149	99.9212	0	0.0591191	0.0197064
NC_045512.2	28763	G	10182	0.00982125	0	99.9411	0.0491063
NC_045512.2	28764	G	10491	0.00953198	0	99.9905	0
NC_045512.2	28765	A	10670	99.9719	0	0.0281162	0
NC_045512.2	28766	A	8560	99.9182	0.0116822	0.046729	0.0233645
NC_045512.2	28767	C	10691	0	99.9813	0	0.00935366
NC_045512.2	28768	A	10688	99.869	0	0.0467814	0.0748503
NC_045512.2	28769	A	10155	99.9606	0.0196947	0.0196947	0
NC_045512.2	28770	C	10776	0.00927988	99.9814	0	0.00927988
NC_045512.2	28771	A	10483	99.9141	0	0.0286178	0.0476963
NC_045512.2	28772	T	9181	0.0108921	0.0762444	0.0108921	99.902
NC_045512.2	28773	T	10214	0.00979048	0.0489524	0.00979048	99.9315
NC_045512.2	28774	G	10457	0.0765038	0.00956297	99.8948	0.00956297
NC_045512.2	28775	C	10419	0.0191957	99.9136	0	0.067185
NC_045512.2	28776	C	10598	0	99.7452	0.00943574	0.0283072
NC_045512.2	28777	A	10249	99.8439	0.0390282	0.0487852	0.0682993
NC_045512.2	28778	A	10301	99.9515	0.0388312	0.00970779	0
NC_045512.2	28779	A	10027	99.9701	0	0.0299192	0
NC_045512.2	28780	A	9772	99.5293	0.0511666	0.327466	0.0204666
NC_045512.2	28781	G	10261	0.0389826	0.0292369	99.9025	0.0292369
NC_045512.2	28782	G	10237	0.019537	0.00976849	99.9121	0.0293055
NC_045512.2	28783	C	10320	0.00968992	99.9419	0.00968992	0.0290698
NC_045512.2	28784	T	9855	0.0304414	0.0405885	0.0202943	99.9087
NC_045512.2	28785	T	10485	0	0.0381497	0	99.9619
NC_045512.2	28786	C	10382	0	99.9326	0.0192641	0.0481603
NC_045512.2	28787	T	10339	0.00967212	0.087049	0	99.9033
NC_045512.2	28788	A	10399	99.8942	0.00961631	0.0480815	0.0480815
NC_045512.2	28789	C	10407	0.0192178	99.9423	0	0.0384357
NC_045512.2	28790	G	10413	0.0672237	0.0192068	99.8944	0.0192068
NC_045512.2	28791	C	10470	0	99.9809	0.0095511	0.0095511
NC_045512.2	28792	A	10203	99.9216	0.00980104	0.0490052	0.0196021
NC_045512.2	28793	G	10481	0	0.0286232	99.9618	0
NC_045512.2	28794	A	10402	99.9808	0.00961354	0.00961354	0
NC_045512.2	28795	A	10156	99.8917	0.0098464	0.0295392	0.0689248
NC_045512.2	28796	G	10495	0.0476417	0.00952835	99.9142	0.028585
NC_045512.2	28797	G	10357	0.0386212	0.0193106	99.9228	0.0193106
NC_045512.2	28798	G	10511	0.0570831	0	99.9429	0
NC_045512.2	28799	A	10146	99.9113	0.0098561	0.0689927	0.0098561
NC_045512.2	28800	G	10654	0.0187723	0	99.9625	0.0187723
NC_045512.2	28801	C	10470	0	99.8949	0.0095511	0.095511
NC_045512.2	28802	A	10225	99.8435	0.00977995	0.0684597	0.0782396
NC_045512.2	28803	G	10407	0.0288268	0	99.9712	0
NC_045512.2	28804	A	10257	99.9025	0	0.0779955	0.0194989
NC_045512.2	28805	G	10322	0.145321	0.00968804	99.8353	0.00968804
NC_045512.2	28806	G	10405	0.153772	0.00961076	99.8366	0
NC_045512.2	28807	C	10462	0.0191168	99.9235	0	0.0573504
NC_045512.2	28808	G	10562	0.094679	0	99.8959	0.0094679
NC_045512.2	28809	G	10435	0.15333	0.00958313	99.8083	0.00958313
NC_045512.2	28810	C	10514	0	99.8859	0.0285334	0.0665779
NC_045512.2	28811	A	10478	99.895	0.0381752	0.047719	0.0190876
NC_045512.2	28812	G	10595	0.0377537	0.00943841	99.9339	0.0188768
NC_045512.2	28813	T	10672	0.0187406	0.0468516	0.00937032	99.9063
NC_045512.2	28814	C	10784	0.018546	99.9258	0	0.055638
NC_045512.2	28815	A	10705	99.8599	0.00934143	0.0934143	0.0373657
NC_045512.2	28816	A	10494	99.8856	0.00952926	0.0571755	0.0476463
NC_045512.2	28817	G	10725	0.027972	0.00932401	99.9347	0.027972
NC_045512.2	28818	C	10813	0.00924813	99.9353	0	0.0554888
NC_045512.2	28819	C	10873	0.00919709	99.9816	0	0.00919709
NC_045512.2	28820	T	10840	0	0.0553506	0.00922509	99.9354
NC_045512.2	28821	C	10784	0.018546	99.9444	0	0.037092
NC_045512.2	28822	T	10158	0	0	0	100
NC_045512.2	28823	T	10868	0	0	0	100
NC_045512.2	28824	C	10958	0	99.9909	0.00912575	0
NC_045512.2	28825	T	10994	0.00909587	0.0454794	0	99.9454
NC_045512.2	28826	C	10888	0	99.9816	0	0.0183688
NC_045512.2	28827	G	10873	0.0551826	0	99.9264	0.0183942
NC_045512.2	28828	T	9129	0.0109541	0.0438164	0	99.9452
NC_045512.2	28829	T	10811	0	0.0277495	0.00924984	99.9538
NC_045512.2	28830	C	10872	0	99.9724	0	0.0275938
NC_045512.2	28831	C	10736	0.0465723	99.9069	0	0.0465723
NC_045512.2	28832	T	10768	0.00928678	0.0278603	0.0464339	99.9164
NC_045512.2	28833	C	10843	0	99.9631	0	0.0276676
NC_045512.2	28834	A	10624	99.8306	0.028238	0.0753012	0.0658886
NC_045512.2	28835	T	10741	0	0.0372405	0	99.9628
NC_045512.2	28836	C	11020	0.0181488	99.9546	0	0.0181488
NC_045512.2	28837	A	10658	99.8499	0.0375305	0.0562957	0.0562957
NC_045512.2	28838	C	10766	0	99.9443	0.0092885	0.0464425
NC_045512.2	28839	G	10693	0.0654634	0	99.9252	0.00935191
NC_045512.2	28840	T	10340	0.0193424	0	0	99.9807
NC_045512.2	28841	A	10631	99.8871	0	0.0846581	0.0282194
NC_045512.2	28842	G	10898	0.018352	0	99.9725	0.009176
NC_045512.2	28843	T	11126	0	0.00898796	0	99.991
NC_045512.2	28844	C	11091	0	99.9549	0	0.0450816
NC_045512.2	28845	G	11013	0.0726414	0.0181604	99.9092	0
NC_045512.2	28846	C	11175	0	99.9821	0	0.00894855
NC_045512.2	28847	A	11124	99.9101	0	0.0719166	0.0179791
NC_045512.2	28848	A	10287	99.9417	0	0.048605	0.00972101
NC_045512.2	28849	C	10887	0	99.9908	0	0
NC_045512.2	28850	A	10720	99.8974	0.0373134	0.0373134	0.0279851
NC_045512.2	28851	G	10529	0.0379903	0.0284927	99.905	0.0284927
NC_045512.2	28852	T	10688	0	0.0561377	0.00935629	99.9345
NC_045512.2	28853	T	10809	0	0.111019	0.0185031	99.8612
NC_045512.2	28854	C	10859	0	99.9908	0	0.00920895
NC_045512.2	28855	A	11000	99.9182	0.0272727	0.0363636	0.0181818
NC_045512.2	28856	A	10865	99.9172	0.0184077	0.0184077	0.0276116
NC_045512.2	28857	G	11063	0.00903914	0	99.991	0
NC_045512.2	28858	A	11265	99.9645	0	0.0355082	0
NC_045512.2	28859	A	10816	99.963	0	0.0369822	0
NC_045512.2	28860	A	10850	99.8618	0.0368664	0.0184332	0.0645161
NC_045512.2	28861	T	10900	0.0183486	0.0458716	0.00917431	99.9266
NC_045512.2	28862	T	11515	0.0173686	0.0434216	0	99.9045
NC_045512.2	28863	C	11497	0.00869792	99.913	0	0.0608854
NC_045512.2	28864	A	11529	99.8092	0	0.121433	0.0693902
NC_045512.2	28865	A	11297	99.9469	0	0.0265557	0.0177038
NC_045512.2	28866	C	11518	0.0173641	99.9392	0	0.0434103
NC_045512.2	28867	T	11201	0.00892777	0.0446389	0	99.9375
NC_045512.2	28868	C	11324	0.0176616	99.9117	0.0088308	0.0618156
NC_045512.2	28869	C	11302	0.035392	99.9381	0	0.026544
NC_045512.2	28870	A	10931	99.7804	0.0823346	0.0731864	0.0640381
NC_045512.2	28871	G	10972	0.0273423	0.00911411	99.9453	0.0182282
NC_045512.2	28872	G	10991	0.0727868	0.0181967	99.8817	0.0272951
NC_045512.2	28873	C	11230	0.00890472	99.9822	0	0.00890472
NC_045512.2	28874	A	11047	99.9728	0	0	0.0271567
NC_045512.2	28875	G	11232	0.0623219	0	99.9288	0.00890313
NC_045512.2	28876	C	11265	0.0177541	99.9201	0.00887705	0.0443853
NC_045512.2	28877	A	10905	99.9541	0.0183402	0.0183402	0.0091701
NC_045512.2	28878	G	11248	0	0	100	0
NC_045512.2	28879	T	10216	0.00978857	0.166406	0.0195771	99.8042
NC_045512.2	28880	A	10336	99.8355	0.00967492	0.135449	0.0193498
NC_045512.2	28881	G	11422	0.0350201	0.00875503	99.93	0.0262651
NC_045512.2	28882	G	11402	0.0175408	0	99.9737	0.00877039
NC_045512.2	28883	G	11422	0.0350201	0	99.93	0.0350201
NC_045512.2	28884	G	11455	0.0174596	0.0174596	99.9651	0
NC_045512.2	28885	A	11377	99.9824	0	0.00878966	0.00878966
NC_045512.2	28886	A	8560	99.8832	0.0350467	0.0116822	0.046729
NC_045512.2	28887	C	11079	0.00902608	99.9458	0	0.0451304
NC_045512.2	28888	T	10305	0.00970403	0.0582242	0.0194081	99.9127
NC_045512.2	28889	T	11308	0.0088433	0.0442165	0.0088433	99.9293
NC_045512.2	28890	C	11399	0	99.9825	0	0.0175454
NC_045512.2	28891	T	11402	0.00877039	0.00877039	0	99.9825
NC_045512.2	28892	C	11307	0.00884408	99.9646	0	0.0265322
NC_045512.2	28893	C	11216	0	99.9733	0	0.0267475
NC_045512.2	28894	T	11172	0	0.0179019	0	99.9821
NC_045512.2	28895	G	11054	0.036186	0.0090465	99.9457	0.0090465
NC_045512.2	28896	C	11131	0.0179678	99.9371	0	0.0359357
NC_045512.2	28897	T	10876	0	0.0367782	0	99.954
NC_045512.2	28898	A	10221	99.9609	0	0.00978378	0.0195676
NC_045512.2	28899	G	11078	0.0180538	0	99.9368	0.0361076
NC_045512.2	28900	A	11003	99.9455	0.0272653	0.0181769	0.00908843
NC_045512.2	28901	A	10368	99.9711	0	0.0192901	0.00964506
NC_045512.2	28902	T	10358	0	0.077235	0	99.9228
NC_045512.2	28903	G	10914	0.00916254	0	99.9817	0.00916254
NC_045512.2	28904	G	10753	0.0185995	0.00929973	99.9628	0.00929973
NC_045512.2	28905	C	10936	0.00914411	99.936	0	0.0548647
NC_045512.2	28906	T	11028	0	0.0453391	0.00906783	99.9456
NC_045512.2	28907	G	11038	0.0362384	0.00905961	99.9456	0.00905961
NC_045512.2	28908	G	10979	0.1093	0	99.8816	0.0091083
NC_045512.2	28909	C	11098	0.0180213	99.9459	0	0.0360425
NC_045512.2	28910	A	10534	99.8956	0.00949307	0.0569584	0.0379723
NC_045512.2	28911	A	9490	99.9473	0	0.0105374	0.0421496
NC_045512.2	28912	T	10620	0.0094162	0.0094162	0	99.9812
NC_045512.2	28913	G	11199	0.0625056	0	99.9286	0.00892937
NC_045512.2	28914	G	11119	0.0449681	0	99.946	0.00899361
NC_045512.2	28915	C	11220	0.026738	99.9287	0.00891266	0.0356506
NC_045512.2	28916	G	11096	0.0450613	0	99.9459	0.00901226
NC_045512.2	28917	G	11333	0.0264714	0	99.9559	0
NC_045512.2	28918	T	11263	0	0.0355145	0	99.9645
NC_045512.2	28919	G	11354	0.0176149	0	99.9824	0
NC_045512.2	28920	A	11317	99.9381	0	0.0441813	0.0176725
NC_045512.2	28921	T	11316	0.00883704	0.0265111	0.00883704	99.9558
NC_045512.2	28922	G	11345	0.0264434	0.00881446	99.9559	0.00881446
NC_045512.2	28923	C	11572	0	99.9654	0	0.0345662
NC_045512.2	28924	T	11622	0.00860437	0.0516262	0	99.9398
NC_045512.2	28925	G	11366	0.0175963	0.00879817	99.9736	0
NC_045512.2	28926	C	11371	0.0087943	99.8857	0	0.105532
NC_045512.2	28927	T	11307	0	0.0353763	0.0176882	99.9469
NC_045512.2	28928	C	11334	0.017646	99.9647	0	0.017646
NC_045512.2	28929	T	10702	0	0.00934405	0	99.9907
NC_045512.2	28930	T	11400	0	0.0438596	0.00877193	99.9474
NC_045512.2	28931	G	11058	0.0271297	0.0180865	99.9367	0.0180865
NC_045512.2	28932	C	11141	0.00897585	99.9192	0	0.0269276
NC_045512.2	28933	T	11232	0.00890313	0.0178063	0.0267094	99.9466
NC_045512.2	28934	T	10989	0	0.00910001	0.00910001	99.9727
NC_045512.2	28935	T	11387	0	0.0175639	0	99.9824
NC_045512.2	28936	G	11105	0.00900495	0.00900495	99.964	0.0180099
NC_045512.2	28937	C	11117	0	99.946	0	0.0539714
NC_045512.2	28938	T	11243	0	0.0444721	0.00889442	99.9466
NC_045512.2	28939	G	10851	0.0276472	0	99.9724	0
NC_045512.2	28940	C	10973	0	99.9544	0	0.0455664
NC_045512.2	28941	T	11006	0	0.0272579	0	99.9727
NC_045512.2	28942	G	10837	0.0461382	0.00922765	99.9446	0
NC_045512.2	28943	C	10895	0	99.9816	0	0.018357
NC_045512.2	28944	T	10826	0.0277111	0.0461851	0	99.9261
NC_045512.2	28945	T	11073	0.0270929	0.0722478	0	99.9007
NC_045512.2	28946	G	11097	0.0360458	0	99.9369	0.0270343
NC_045512.2	28947	A	11144	99.9731	0.00897344	0.0179469	0
NC_045512.2	28948	C	10938	0	99.9451	0	0.0457122
NC_045512.2	28949	A	11041	99.8823	0.0271715	0.0362286	0.0543429
NC_045512.2	28950	G	11079	0	0	99.9819	0.00902608
NC_045512.2	28951	A	11196	99.9375	0.00893176	0.0446588	0.00893176
NC_045512.2	28952	T	11147	0.00897102	0.0717682	0.017942	99.9013
NC_045512.2	28953	T	11355	0	0.0264201	0	99.9648
NC_045512.2	28954	G	11273	0.0177415	0.00887075	99.9468	0.0177415
NC_045512.2	28955	A	11075	99.9458	0	0.0451467	0.00902934
NC_045512.2	28956	A	11154	99.9641	0	0.0268962	0.00896539
NC_045512.2	28957	C	11123	0.00899038	99.955	0.00899038	0.0269711
NC_045512.2	28958	C	11025	0.0090703	99.9365	0.0090703	0.0453515
NC_045512.2	28959	A	11220	99.8217	0.026738	0.0713012	0.0802139
NC_045512.2	28960	G	11169	0.0447668	0.00895335	99.9463	0
NC_045512.2	28961	C	11131	0.00898392	99.973	0	0.0179678
NC_045512.2	28962	T	11068	0.00903506	0.0271052	0.00903506	99.9548
NC_045512.2	28963	T	11382	0.0087858	0.0351432	0.0087858	99.9297
NC_045512.2	28964	G	11509	0.0173777	0.00868885	99.9652	0.00868885
NC_045512.2	28965	A	11545	99.9394	0	0.0519705	0.00866176
NC_045512.2	28966	G	11580	0.0172712	0.00863558	99.9136	0.060449
NC_045512.2	28967	A	11574	99.9482	0	0.0432003	0.00864006
NC_045512.2	28968	G	11332	0.0441228	0.00882457	99.9382	0.00882457
NC_045512.2	28969	C	11406	0.00876731	99.8597	0	0.0350693
NC_045512.2	28970	A	11650	99.9399	0.00858369	0.0515021	0
NC_045512.2	28971	A	11068	99.9458	0.0271052	0.0180701	0.00903506
NC_045512.2	28972	A	11582	99.9396	0.0172682	0.0345364	0.00863409
NC_045512.2	28973	A	11387	99.8683	0.00878194	0.0439097	0.0263458
NC_045512.2	28974	T	11396	0.0351	0	0.01755	99.9473
NC_045512.2	28975	G	11515	0.0434216	0	99.9132	0.0434216
NC_045512.2	28976	T	11838	0.00844737	0.0591316	0	99.9324
NC_045512.2	28977	C	11676	0	99.9486	0	0.0428229
NC_045512.2	28978	T	11829	0.0169076	0.0507228	0.042269	99.8901
NC_045512.2	28979	G	11599	0.00862143	0	99.9914	0
NC_045512.2	28980	G	11599	0.0344857	0	99.9569	0.00862143
NC_045512.2	28981	T	11840	0.0168919	0.0253378	0.00844595	99.9071
NC_045512.2	28982	A	11371	99.8505	0.0087943	0.0703544	0.0703544
NC_045512.2	28983	A	11775	99.9236	0	0.0764331	0
NC_045512.2	28984	A	11905	99.8824	0.00839983	0.0839983	0.0251995
NC_045512.2	28985	G	11942	0.00837381	0.00837381	99.8911	0.0837381
NC_045512.2	28986	G	11759	0.14457	0	99.8214	0.0170082
NC_045512.2	28987	C	11656	0.00857927	99.7769	0.00857927	0.0343171
NC_045512.2	28988	C	11876	0.0168407	99.9495	0	0.0336814
NC_045512.2	28989	A	11774	99.8811	0	0.0509597	0.0679463
NC_045512.2	28990	A	11970	99.9165	0.00835422	0.075188	0
NC_045512.2	28991	C	12250	0.0163265	99.9102	0.00816326	0.0489796
NC_045512.2	28992	A	12249	99.8857	0	0.0734754	0.0408197
NC_045512.2	28993	A	12073	99.9834	0.00828294	0.00828294	0
NC_045512.2	28994	C	12293	0.0244041	99.8942	0.0325388	0.0488083
NC_045512.2	28995	A	12351	99.9028	0.00809651	0.0485791	0.0404826
NC_045512.2	28996	A	11893	99.9411	0.0168166	0.0336332	0.00840831
NC_045512.2	28997	C	12391	0.0403519	99.8951	0	0.0564926
NC_045512.2	28998	A	11951	99.8075	0.0251025	0.117145	0.050205
NC_045512.2	28999	A	11587	99.8705	0.00863036	0.0517822	0.0604125
NC_045512.2	29000	G	11606	0.0172325	0	99.9311	0.0516974
NC_045512.2	29001	G	12128	0.0329815	0.0164908	99.8928	0.0494723
NC_045512.2	29002	C	12374	0.00808146	99.9515	0.00808146	0.0323258
NC_045512.2	29003	C	12692	0.0393949	99.9133	0.015758	0.0236369
NC_045512.2	29004	A	12424	99.8873	0.00804894	0.0321958	0.0724404
NC_045512.2	29005	A	12546	99.9283	0.00797067	0.047824	0.0159413
NC_045512.2	29006	A	12070	99.884	0.024855	0.024855	0.03314
NC_045512.2	29007	C	12276	0.016292	99.943	0.00814598	0.0325839
NC_045512.2	29008	T	12064	0	0.0580239	0.0165782	99.9254
NC_045512.2	29009	G	12180	0.0164204	0	99.9672	0.0164204
NC_045512.2	29010	T	12222	0	0.0981836	0	99.9018
NC_045512.2	29011	C	12047	0.00830082	99.9834	0	0.00830082
NC_045512.2	29012	A	11990	99.9083	0.00834028	0.0166806	0.0667223
NC_045512.2	29013	C	11493	0.00870095	99.9826	0	0.00870095
NC_045512.2	29014	T	11785	0.00848536	0.0593975	0.0169707	99.8982
NC_045512.2	29015	A	11421	99.9212	0.0087558	0.043779	0.0262674
NC_045512.2	29016	A	11754	99.8979	0.034031	0.0425387	0.0255232
NC_045512.2	29017	G	12042	0.0249128	0.0249128	99.9253	0.00830427
NC_045512.2	29018	A	12182	99.959	0.00820883	0.0164177	0.0164177
NC_045512.2	29019	A	11646	99.9485	0.0257599	0.0171733	0.00858664
NC_045512.2	29020	A	11640	99.8883	0.0343643	0.0257732	0.0515464
NC_045512.2	29021	T	12217	0.0245559	0.0409266	0.00818532	99.9181
NC_045512.2	29022	C	12391	0	99.9596	0	0.0403519
NC_045512.2	29023	T	12220	0.0163666	0.0327332	0.00818331	99.9427
NC_045512.2	29024	G	12237	0.0408597	0.0163439	99.9428	0
NC_045512.2	29025	C	12297	0.00813207	99.9512	0.00813207	0.0243962
NC_045512.2	29026	T	12423	0.00804958	0.0241488	0	99.9678
NC_045512.2	29027	G	12219	0.00818398	0.016368	99.9345	0.0409199
NC_045512.2	29028	C	12367	0	99.9677	0.00808604	0.0242581
NC_045512.2	29029	T	12686	0.0236481	0.0945925	0.0157654	99.866
NC_045512.2	29030	G	12498	0.00800128	0	99.976	0.0160026
NC_045512.2	29031	A	12406	99.9194	0	0.0644849	0.0161212
NC_045512.2	29032	G	12170	0.0246508	0	99.9589	0.0164339
NC_045512.2	29033	G	11754	0	0	99.9915	0
NC_045512.2	29034	C	11661	0.00857559	99.9485	0.00857559	0.0257268
NC_045512.2	29035	T	11447	0.0174718	0.0174718	0.0262077	99.9388
NC_045512.2	29036	T	11602	0.0086192	0.0517152	0	99.931
NC_045512.2	29037	C	11871	0.00842389	99.9663	0	0.0252717
NC_045512.2	29038	T	12308	0	0.0243744	0	99.9756
NC_045512.2	29039	A	11895	99.9243	0.00840689	0.0252207	0.0420345
NC_045512.2	29040	A	12354	99.9191	0.0161891	0.0485673	0.0161891
NC_045512.2	29041	G	12427	0.016094	0.024141	99.9276	0.024141
NC_045512.2	29042	A	12481	99.984	0	0.00801218	0.00801218
NC_045512.2	29043	A	10193	99.8823	0	0.0981065	0.0196213
NC_045512.2	29044	G	12382	0.0242287	0.00807624	99.9435	0.0161525
NC_045512.2	29045	C	12510	0	99.968	0.00799361	0.0239808
NC_045512.2	29046	C	12613	0.023785	99.9762	0	0
NC_045512.2	29047	T	12819	0.00780092	0.0234028	0.0156018	99.9532
NC_045512.2	29048	C	13075	0.0229446	99.9541	0	0.0229446
NC_045512.2	29049	G	12973	0.0385416	0	99.9383	0.023125
NC_045512.2	29050	G	12886	0.0931243	0.0155207	99.8758	0.0155207
NC_045512.2	29051	C	13125	0.0228571	99.7562	0	0.0457143
NC_045512.2	29052	A	13404	99.9254	0.00746046	0.00746046	0.0223814
NC_045512.2	29053	A	13360	99.985	0	0.0149701	0
NC_045512.2	29054	A	12705	99.9213	0	0.0629673	0.0157418
NC_045512.2	29055	A	13541	99.9631	0.00738498	0.0295399	0
NC_045512.2	29056	A	12134	99.1099	0.0164826	0.0412065	0.0247239
NC_045512.2	29057	C	13022	0	99.977	0.00767931	0.0153586
NC_045512.2	29058	G	12991	0.0307905	0.00769764	99.9538	0.00769764
NC_045512.2	29059	T	13132	0.00761499	0.0304599	0.00761499	99.9543
NC_045512.2	29060	A	13163	99.9544	0	0.0379853	0.00759705
NC_045512.2	29061	C	13315	0.00751033	99.97	0	0.022531
NC_045512.2	29062	T	13102	0	0.0915891	0.00763242	99.9008
NC_045512.2	29063	G	12956	0.0385922	0.00771843	99.946	0.00771843
NC_045512.2	29064	C	12853	0.00778028	99.9222	0	0.0622423
NC_045512.2	29065	C	12900	0.00775194	99.9302	0	0.0620155
NC_045512.2	29066	A	12445	99.9357	0.0241061	0.00803536	0.0321414
NC_045512.2	29067	C	12574	0	99.9682	0	0.0159058
NC_045512.2	29068	T	12673	0	0.0473447	0.00789079	99.929
NC_045512.2	29069	A	12107	99.967	0.0165194	0.0165194	0
NC_045512.2	29070	A	12428	99.9678	0	0.024139	0.00804635
NC_045512.2	29071	A	12105	99.9174	0.00826105	0.0660884	0.00826105
NC_045512.2	29072	G	11848	0.033761	0.00844024	99.9409	0.0168805
NC_045512.2	29073	C	12106	0.0247811	99.9504	0.00826037	0.0165207
NC_045512.2	29074	A	12308	99.9106	0	0.0243744	0.0487488
NC_045512.2	29075	T	12281	0.0407133	0.024428	0.00814266	99.9186
NC_045512.2	29076	A	11929	99.9497	0.00838293	0.0335317	0
NC_045512.2	29077	C	12045	0.041511	99.9004	0.0166044	0.0332088
NC_045512.2	29078	A	11910	99.9244	0	0.0419815	0.0335852
NC_045512.2	29079	A	11558	99.9394	0.017304	0.00865202	0.025956
NC_045512.2	29080	T	12237	0.00817194	0.0245158	0.0408597	99.9183
NC_045512.2	29081	G	12290	0.0162734	0.0162734	99.9593	0
NC_045512.2	29082	T	12408	0	0.128949	0.0402966	99.8308
NC_045512.2	29083	A	12490	99.8559	0.0160128	0.0960769	0.0160128
NC_045512.2	29084	A	12207	99.9508	0.016384	0.0327681	0
NC_045512.2	29085	C	12634	0.00791515	99.9525	0.0158303	0.0237454
NC_045512.2	29086	A	12324	99.9351	0.0162285	0.0405712	0.00811425
NC_045512.2	29087	C	12766	0.00783331	99.9452	0	0.0469998
NC_045512.2	29088	A	12719	99.9057	0.0393113	0.0471735	0.00786225
NC_045512.2	29089	A	12144	99.9012	0.0411726	0.0329381	0.0247036
NC_045512.2	29090	G	12627	0.00791954	0	99.9762	0.0158391
NC_045512.2	29091	C	12862	0	99.9767	0	0.0155497
NC_045512.2	29092	T	12844	0	0.0155715	0	99.9844
NC_045512.2	29093	T	12707	0.00786968	0	0.00786968	99.9843
NC_045512.2	29094	T	13145	0.00760745	0.0988969	0	99.8631
NC_045512.2	29095	C	13216	0.00756659	99.9395	0.00756659	0.0453995
NC_045512.2	29096	G	13039	0.0306772	0	99.9617	0.0076693
NC_045512.2	29097	G	13082	0.00764409	0	99.9847	0.00764409
NC_045512.2	29098	C	13269	0.00753636	99.9699	0	0.0226091
NC_045512.2	29099	A	13134	99.9467	0.0152277	0.0304553	0.00761383
NC_045512.2	29100	G	13382	0.00747273	0	99.9925	0
NC_045512.2	29101	A	13164	99.9468	0	0.0455789	0.00759648
NC_045512.2	29102	C	13162	0.00759763	99.924	0	0.060781
NC_045512.2	29103	G	13143	0.0684775	0	99.9087	0.0152172
NC_045512.2	29104	T	13333	0	0.00750019	0.00750019	99.985
NC_045512.2	29105	G	13164	0	0	99.9468	0.0531753
NC_045512.2	29106	G	13393	0.0298663	0.00746659	99.9552	0.00746659
NC_045512.2	29107	T	13664	0.0219555	0.278103	0.0219555	99.678
NC_045512.2	29108	C	13418	0.0149054	99.9478	0	0.0372634
NC_045512.2	29109	C	13479	0.00741895	99.9852	0	0.00741895
NC_045512.2	29110	A	13270	99.8719	0.0150716	0.0678222	0.0452148
NC_045512.2	29111	G	13248	0.0301932	0	99.9472	0.0226449
NC_045512.2	29112	A	13368	99.9327	0	0.067325	0
NC_045512.2	29113	A	12585	99.9126	0.00794597	0.0476758	0.0317839
NC_045512.2	29114	C	13462	0.022285	99.9406	0	0.0148566
NC_045512.2	29115	A	13211	99.9243	0.0151389	0.0302778	0.0302778
NC_045512.2	29116	A	12791	99.9531	0.007818	0.03909	0
NC_045512.2	29117	A	12533	99.8883	0.0239368	0.0478736	0.0239368
NC_045512.2	29118	C	13365	0.00748223	99.9551	0.00748223	0.0224467
NC_045512.2	29119	C	13190	0	99.9545	0.0227445	0.0227445
NC_045512.2	29120	C	13300	0.0150376	99.9624	0.0150376	0
NC_045512.2	29121	A	12133	99.9011	0.0329679	0.0329679	0.0329679
NC_045512.2	29122	A	11854	99.9325	0.0168719	0.0337439	0.00843597
NC_045512.2	29123	G	11690	0.0427716	0	99.8546	0.102652
NC_045512.2	29124	G	13110	0.0457666	0.0152555	99.8856	0.00762776
NC_045512.2	29125	A	13801	99.9638	0	0.0289834	0.00724585
NC_045512.2	29126	A	11945	99.933	0.0251151	0.0167434	0.0167434
NC_045512.2	29127	A	13069	99.9082	0	0.0382585	0.0229551
NC_045512.2	29128	T	13725	0.0437158	0	0.00728597	99.949
NC_045512.2	29129	T	13516	0.00739864	0	0	99.9926
NC_045512.2	29130	T	13647	0	0.0219829	0	99.978
NC_045512.2	29131	T	13844	0.02167	0.0505634	0.0577868	99.7833
NC_045512.2	29132	G	14238	0.0421407	0	99.8876	0.0702346
NC_045512.2	29133	G	14216	0.021103	0	99.9508	0.0281373
NC_045512.2	29134	G	14243	0.028084	0.014042	99.9228	0.035105
NC_045512.2	29135	G	14383	0.0486686	0	99.9374	0.0139053
NC_045512.2	29136	A	14055	99.9217	0.00711491	0.0711491	0
NC_045512.2	29137	C	13999	0	99.9786	0	0.0142867
NC_045512.2	29138	C	14456	0	99.9792	0	0.0207526
NC_045512.2	29139	A	14343	99.7699	0.0209161	0.0906365	0.118525
NC_045512.2	29140	G	14554	0.0412258	0.00687096	99.8901	0.0618387
NC_045512.2	29141	G	14361	0	0.0069633	99.9791	0.0139266
NC_045512.2	29142	A	14604	99.9658	0.00684744	0.0205423	0.00684744
NC_045512.2	29143	A	13110	99.9619	0	0.0381388	0
NC_045512.2	29144	C	14408	0	99.9445	0	0.0555247
NC_045512.2	29145	T	14132	0.00707614	0.0919898	0	99.9009
NC_045512.2	29146	A	14388	99.9235	0	0.0695024	0.00695024
NC_045512.2	29147	A	13775	99.9564	0.00725953	0.0145191	0.0217786
NC_045512.2	29148	T	14426	0	0.0762512	0	99.9237
NC_045512.2	29149	C	14632	0	99.9658	0	0.0341717
NC_045512.2	29150	A	13851	99.8412	0.0144394	0.072197	0.072197
NC_045512.2	29151	G	13644	0	0	99.9927	0.00732923
NC_045512.2	29152	A	14168	99.9718	0	0.0211745	0.00705816
NC_045512.2	29153	C	14208	0	99.9859	0.00703829	0.00703829
NC_045512.2	29154	A	13497	99.8444	0.0814996	0.0148181	0.0592724
NC_045512.2	29155	A	13103	99.916	0.0152637	0.0534229	0.0152637
NC_045512.2	29156	G	13634	0	0	99.956	0.0440076
NC_045512.2	29157	G	14108	0.0141764	0.00708818	99.9787	0
NC_045512.2	29158	A	14400	99.9444	0.00694444	0.0486111	0
NC_045512.2	29159	A	11866	99.8989	0.0168549	0.0337098	0.0421372
NC_045512.2	29160	C	13941	0.00717309	99.957	0.00717309	0.0215193
NC_045512.2	29161	T	14198	0	0.0352162	0	99.9648
NC_045512.2	29162	G	14538	0.0687853	0	99.9243	0.00687852
NC_045512.2	29163	A	14642	99.9522	0.00682967	0.0273187	0.0136593
NC_045512.2	29164	T	13989	0	0.0428908	0	99.9571
NC_045512.2	29165	T	14454	0.0069185	0.0069185	0.0069185	99.9792
NC_045512.2	29166	A	14491	99.9448	0	0.0345042	0.0207025
NC_045512.2	29167	C	14778	0.00676682	99.9662	0.0135336	0.0135336
NC_045512.2	29168	A	14508	99.9242	0.0137855	0.0413565	0.0206782
NC_045512.2	29169	A	14161	99.9364	0.0141233	0.0423699	0.00706165
NC_045512.2	29170	A	14177	99.9224	0.00705368	0.0423221	0
NC_045512.2	29171	C	14766	0.0135446	99.9255	0.00677232	0.0474062
NC_045512.2	29172	A	13175	99.9393	0.0151803	0.00759013	0.0379507
NC_045512.2	29173	T	13757	0	0.0436142	0.0218071	99.9346
NC_045512.2	29174	T	13871	0.00720929	0.0576743	0	99.9279
NC_045512.2	29175	G	14159	0.0635638	0	99.9223	0.0141253
NC_045512.2	29176	G	14415	0.0485605	0.0138744	99.9168	0.0208117
NC_045512.2	29177	C	14643	0.0068292	99.8976	0	0.0956088
NC_045512.2	29178	C	14629	0.00683574	99.9727	0.00683574	0.0136715
NC_045512.2	29179	G	14596	0.0753631	0.0137024	99.8904	0.0205536
NC_045512.2	29180	C	14672	0	99.9591	0	0.0136314
NC_045512.2	29181	A	14513	99.938	0	0.0275615	0.0344519
NC_045512.2	29182	A	13216	99.9622	0.00756659	0.00756659	0.0226998
NC_045512.2	29183	A	14395	99.9236	0.00694686	0.0208406	0.0416811
NC_045512.2	29184	T	13703	0	0.021893	0	99.9781
NC_045512.2	29185	T	14585	0	0.00685636	0.00685636	99.9726
NC_045512.2	29186	G	14664	0.150027	0	99.8295	0.0136388
NC_045512.2	29187	C	14742	0.00678334	99.8982	0	0.0949668
NC_045512.2	29188	A	14724	99.9049	0.0135833	0.0543331	0.0271665
NC_045512.2	29189	C	14585	0.0137127	99.9383	0	0.0342818
NC_045512.2	29190	A	14429	99.9376	0.013861	0.0277219	0.0207915
NC_045512.2	29191	A	13663	99.9195	0.00731904	0.00731904	0.0292761
NC_045512.2	29192	T	14176	0.0282167	0	0	99.9718
NC_045512.2	29193	T	13359	0.00748559	0.0149712	0	99.9775
NC_045512.2	29194	T	14412	0	0.041632	0.020816	99.9167
NC_045512.2	29195	G	14502	0.0758516	0.0137912	99.7793	0.0413736
NC_045512.2	29196	C	14368	0.00695991	99.8538	0.00695991	0.132238
NC_045512.2	29197	C	14265	0.00701016	99.9509	0	0.042061
NC_045512.2	29198	C	14107	0.0141774	99.9149	0	0.0708868
NC_045512.2	29199	C	14245	0.01404	99.9438	0	0.04212
NC_045512.2	29200	C	14286	0.00699986	99.958	0	0.0279994
NC_045512.2	29201	A	13781	99.9492	0.0290255	0	0.0217691
NC_045512.2	29202	G	14141	0.0353582	0	99.9576	0.00707164
NC_045512.2	29203	C	14164	0.0282406	99.9223	0.00706015	0.0423609
NC_045512.2	29204	G	14032	0.0783922	0.00712657	99.9145	0
NC_045512.2	29205	C	14083	0.0142015	99.9574	0.00710076	0.0142015
NC_045512.2	29206	T	11259	0.0355271	0.0976996	0.0799361	99.7868
NC_045512.2	29207	T	12810	0.0078064	0.0858704	0.0078064	99.8907
NC_045512.2	29208	C	14250	0	99.9509	0.00701754	0.0350877
NC_045512.2	29209	A	13885	99.8992	0.0288081	0.0432121	0.0288081
NC_045512.2	29210	G	14230	0.0491918	0.0140548	99.9297	0.00702741
NC_045512.2	29211	C	14182	0.0282048	99.8801	0.00705119	0.0846143
NC_045512.2	29212	G	14352	0.020903	0.020903	99.9512	0.00696767
NC_045512.2	29213	T	13398	0	0.0074638	0	99.9925
NC_045512.2	29214	T	14418	0	0	0.00693577	99.9861
NC_045512.2	29215	C	14449	0	99.9792	0	0.0138418
NC_045512.2	29216	T	14342	0.0209176	0.0488077	0.0139451	99.9163
NC_045512.2	29217	T	14913	0	0.0201167	0	99.9799
NC_045512.2	29218	C	15037	0.0133005	99.9468	0	0.0399016
NC_045512.2	29219	G	14981	0.053401	0	99.9132	0.0333756
NC_045512.2	29220	G	15164	0.0197837	0	99.9604	0.0197837
NC_045512.2	29221	A	15153	99.9538	0	0.0461955	0
NC_045512.2	29222	A	12690	99.9606	0.0157604	0.0157604	0.00788022
NC_045512.2	29223	T	14951	0.00668852	0.00668852	0	99.9866
NC_045512.2	29224	G	15211	0.00657419	0.00657419	99.9803	0.00657419
NC_045512.2	29225	T	15423	0.0129676	0.0518706	0	99.9287
NC_045512.2	29226	C	15679	0	99.9362	0.0191339	0.0446457
NC_045512.2	29227	G	15457	0.0258782	0	99.9741	0
NC_045512.2	29228	C	15710	0	99.9745	0	0.0254615
NC_045512.2	29229	G	15339	0.0847513	0.00651933	99.9022	0
NC_045512.2	29230	C	15508	0.0128966	99.9549	0	0.0257931
NC_045512.2	29231	A	15134	99.9273	0.00660764	0.0264306	0.0396458
NC_045512.2	29232	T	14986	0	0.0133458	0	99.9867
NC_045512.2	29233	T	15146	0	0.0198072	0.0066024	99.9736
NC_045512.2	29234	G	15725	0.0254372	0.0127186	99.9555	0.0063593
NC_045512.2	29235	G	15395	0.0389737	0.00649561	99.9415	0.0129912
NC_045512.2	29236	C	15700	0.0127389	99.879	0.0127389	0.0955414
NC_045512.2	29237	A	15690	99.9108	0.012747	0.0446144	0.0318674
NC_045512.2	29238	T	15796	0	0.0506457	0.00633072	99.943
NC_045512.2	29239	G	15736	0.00635486	0.00635486	99.9492	0.0381291
NC_045512.2	29240	G	15842	0.037874	0	99.9495	0.0126247
NC_045512.2	29241	A	15951	99.906	0	0.0564228	0.0376152
NC_045512.2	29242	A	12680	99.9054	0.0157729	0.0473186	0.0315457
NC_045512.2	29243	G	15795	0	0.00633112	99.9747	0.0189934
NC_045512.2	29244	T	15883	0	0.119625	0	99.8804
NC_045512.2	29245	C	16026	0	99.9688	0.00623986	0.0249594
NC_045512.2	29246	A	15665	99.9362	0.019151	0.019151	0.0255346
NC_045512.2	29247	C	15963	0	99.9374	0.00626449	0.0563804
NC_045512.2	29248	A	15664	99.9425	0.0127681	0.0383044	0.00638407
NC_045512.2	29249	C	15464	0.00646663	99.9547	0	0.0387998
NC_045512.2	29250	C	15585	0.0128329	99.9808	0	0.00641643
NC_045512.2	29251	T	15302	0.0130702	0.0457457	0.0261404	99.915
NC_045512.2	29252	T	15692	0	0.0700994	0.019118	99.9044
NC_045512.2	29253	C	15895	0.0251651	99.9308	0.0125826	0.0188739
NC_045512.2	29254	G	15524	0.0257666	0.0193249	99.942	0.0128833
NC_045512.2	29255	G	15485	0.0258314	0.00645786	99.9419	0.0258314
NC_045512.2	29256	G	15502	0.0193523	0.0258031	99.9548	0
NC_045512.2	29257	A	15133	99.9604	0	0.0330404	0.00660807
NC_045512.2	29258	A	11449	99.9563	0.0262032	0.00873439	0.00873439
NC_045512.2	29259	C	14943	0.0133842	99.9331	0	0.0535368
NC_045512.2	29260	G	15406	0.0259639	0	99.9675	0.00649098
NC_045512.2	29261	T	14895	0	0.0268546	0.00671366	99.9664
NC_045512.2	29262	G	14878	0.0134427	0.00672133	99.9597	0.020164
NC_045512.2	29263	G	15206	0.0131527	0.0131527	99.9671	0.00657635
NC_045512.2	29264	T	15260	0	0.0458716	0	99.9541
NC_045512.2	29265	T	15264	0	0.0327568	0	99.9672
NC_045512.2	29266	G	15382	0	0	99.961	0.0390066
NC_045512.2	29267	A	15465	99.9612	0.00646621	0.0258649	0.00646621
NC_045512.2	29268	C	14797	0	99.973	0	0.0270325
NC_045512.2	29269	C	15139	0.0396327	99.9472	0	0.0132109
NC_045512.2	29270	T	15439	0.0259084	0.0777252	0.0129542	99.864
NC_045512.2	29271	A	14858	99.9596	0.00673038	0.0336519	0
NC_045512.2	29272	C	15353	0	99.9153	0.0130268	0.0651338
NC_045512.2	29273	A	15208	99.8816	0.013151	0.00657549	0.0854813
NC_045512.2	29274	C	15090	0.0132538	99.9006	0.0132538	0.072896
NC_045512.2	29275	A	14945	99.7859	0.0535296	0.11375	0.0401472
NC_045512.2	29276	G	14968	0.0334046	0	99.9198	0.0467664
NC_045512.2	29277	G	14974	0.0467477	0	99.9533	0
NC_045512.2	29278	T	15033	0.00665203	0.0332602	0	99.9601
NC_045512.2	29279	G	14516	0.0551116	0.0206669	99.9173	0.00688895
NC_045512.2	29280	C	13985	0.00715052	99.9428	0	0.0500536
NC_045512.2	29281	C	14382	0.00695314	99.9861	0	0.00695314
NC_045512.2	29282	A	14499	99.9103	0.0137941	0.0413822	0.0344851
NC_045512.2	29283	T	14304	0.00699105	0.0489374	0	99.9441
NC_045512.2	29284	C	14221	0.0210956	99.9226	0	0.0281274
NC_045512.2	29285	A	14574	99.8834	0.0205846	0.0548923	0.0274461
NC_045512.2	29286	A	14256	99.9439	0.0140292	0.035073	0.00701459
NC_045512.2	29287	A	14397	99.9583	0.00694589	0.00694589	0.0208377
NC_045512.2	29288	T	13962	0.0214869	0.0143246	0	99.957
NC_045512.2	29289	T	14274	0.00700574	0.00700574	0	99.979
NC_045512.2	29290	G	13836	0	0	99.9494	0.0505927
NC_045512.2	29291	G	14063	0.0142217	0	99.9716	0.0142217
NC_045512.2	29292	A	14587	99.9177	0.00685542	0.0548434	0.0205663
NC_045512.2	29293	T	14520	0	0.00688705	0.00688705	99.9862
NC_045512.2	29294	G	14226	0.0281175	0.0140588	99.9367	0.0210881
NC_045512.2	29295	A	14460	99.8686	0.00691563	0.11065	0.00691563
NC_045512.2	29296	C	13997	0.00714439	99.9428	0.00714439	0.0142888
NC_045512.2	29297	A	14131	99.9292	0.00707664	0.0424598	0.0212299
NC_045512.2	29298	A	14193	99.9366	0.0140915	0.0352286	0.0140915
NC_045512.2	29299	A	14190	99.9366	0.00704722	0.0352361	0.0211416
NC_045512.2	29300	G	13829	0.0433871	0	99.9494	0.00723118
NC_045512.2	29301	A	13987	99.95	0.0071495	0.0214485	0.0214485
NC_045512.2	29302	T	14035	0.0142501	0.00712504	0	99.9786
NC_045512.2	29303	C	13357	0.0149734	99.9775	0	0.00748671
NC_045512.2	29304	C	13732	0	99.949	0	0.0218468
NC_045512.2	29305	A	14058	99.8933	0	0.0569071	0.0426803
NC_045512.2	29306	A	13935	99.9928	0	0.00717617	0
NC_045512.2	29307	A	14116	99.9362	0	0	0.0283366
NC_045512.2	29308	T	13950	0.0286738	0.0143369	0	99.9427
NC_045512.2	29309	T	13968	0	0	0	100
NC_045512.2	29310	T	12921	0	0.046436	0.00773934	99.8065
NC_045512.2	29311	C	13730	0	99.898	0	0.0582666
NC_045512.2	29312	A	13983	99.9499	0	0.0500608	0
NC_045512.2	29313	A	13823	99.9349	0	0.0578746	0.00723432
NC_045512.2	29314	A	13266	99.8869	0	0.0829187	0.0150761
NC_045512.2	29315	G	13386	0.0224115	0	99.9626	0.014941
NC_045512.2	29316	A	13381	99.9776	0	0.0149466	0.00747328
NC_045512.2	29317	T	13512	0.00740083	0.0296033	0	99.963
NC_045512.2	29318	C	13296	0	99.9699	0	0.0300842
NC_045512.2	29319	A	13545	99.8597	0.0221484	0.073828	0.0442968
NC_045512.2	29320	A	13455	99.9554	0.00743218	0.0148644	0.0222965
NC_045512.2	29321	G	12991	0.0153953	0.00769764	99.9769	0
NC_045512.2	29322	T	13407	0	0.0149176	0	99.9851
NC_045512.2	29323	C	13221	0.00756372	99.9622	0.00756372	0.0151274
NC_045512.2	29324	A	13549	99.8524	0.0221419	0.0147612	0.0516643
NC_045512.2	29325	T	13581	0.00736323	0.0147265	0	99.9779
NC_045512.2	29326	T	13589	0.0220767	0	0	99.9779
NC_045512.2	29327	T	12568	0	0	0	99.9841
NC_045512.2	29328	T	12943	0	0.0386309	0.0154524	99.8609
NC_045512.2	29329	G	12367	0	0.00808604	99.9838	0.00808604
NC_045512.2	29330	C	13268	0.00753693	99.902	0	0.0829062
NC_045512.2	29331	T	13530	0.00739098	0.0443459	0.0221729	99.9261
NC_045512.2	29332	G	13210	0.0227101	0	99.9773	0
NC_045512.2	29333	A	13699	99.9051	0	0.0656982	0.0218994
NC_045512.2	29334	A	13332	99.985	0	0.00750075	0.00750075
NC_045512.2	29335	T	13808	0.0434531	0.00724218	0	99.9493
NC_045512.2	29336	A	13669	99.9268	0.00731582	0.0438949	0.0219475
NC_045512.2	29337	A	13761	99.9273	0.0145338	0.0436015	0.0145338
NC_045512.2	29338	G	13288	0.0526791	0	99.9473	0
NC_045512.2	29339	C	13433	0	99.866	0.0148887	0.11911
NC_045512.2	29340	A	13698	99.927	0.0292013	0.00730034	0.0365017
NC_045512.2	29341	T	13602	0	0.0441112	0	99.9559
NC_045512.2	29342	A	13689	99.9343	0.00730514	0.0292205	0.0292205
NC_045512.2	29343	T	13850	0.00722022	0	0	99.9928
NC_045512.2	29344	T	14067	0	0.0781972	0	99.9218
NC_045512.2	29345	G	13827	0.0361611	0.0144645	99.9494	0
NC_045512.2	29346	A	14030	99.9287	0.0142552	0.0498931	0.00712758
NC_045512.2	29347	C	13975	0.00715563	99.9141	0.00715563	0.0715564
NC_045512.2	29348	G	12931	0.0386668	0.00773335	99.9459	0.00773335
NC_045512.2	29349	C	13976	0	99.9714	0	0.0214654
NC_045512.2	29350	A	13834	99.8988	0.00722857	0.0506	0.0433714
NC_045512.2	29351	T	13846	0.0144446	0.0505561	0	99.935
NC_045512.2	29352	A	13892	99.9568	0.00719839	0.0287936	0.00719839
NC_045512.2	29353	C	14056	0.0071144	99.8862	0	0.0213432
NC_045512.2	29354	A	14126	99.8867	0.0141583	0.0707914	0.0141583
NC_045512.2	29355	A	13311	99.9399	0.0150252	0.0225378	0.0150252
NC_045512.2	29356	A	13128	99.9543	0.0228519	0.00761731	0.00761731
NC_045512.2	29357	A	13299	99.6992	0.0300774	0.0300774	0
NC_045512.2	29358	C	14167	0.00705866	99.9506	0	0.0423519
NC_045512.2	29359	A	13184	99.9242	0.0151699	0.0227549	0.0379248
NC_045512.2	29360	T	10669	0.00937295	0.0468647	0.0374918	99.9063
NC_045512.2	29361	T	13982	0	0.0429123	0.00715205	99.9428
NC_045512.2	29362	C	14040	0	99.9573	0	0.042735
NC_045512.2	29363	C	13805	0.028975	99.9276	0.00724375	0.0362188
NC_045512.2	29364	C	14093	0.00709572	99.9078	0.00709572	0.0709572
NC_045512.2	29365	A	13852	99.8628	0.0216575	0.0649726	0.0505342
NC_045512.2	29366	C	13657	0	99.9341	0	0.0659003
NC_045512.2	29367	C	13895	0.0143937	99.9784	0	0.00719683
NC_045512.2	29368	A	13078	99.9388	0.0152929	0.00764643	0.0382321
NC_045512.2	29369	A	13008	99.9539	0.00768758	0.0307503	0
NC_045512.2	29370	C	14082	0.0142025	99.9574	0	0.0284051
NC_045512.2	29371	A	12960	99.8688	0.0385802	0.0694444	0.0154321
NC_045512.2	29372	G	13068	0.0153046	0	99.9541	0.0306091
NC_045512.2	29373	A	13946	99.9211	0	0.0573641	0.0215115
NC_045512.2	29374	G	12997	0.0230822	0.0153882	99.9154	0.0461645
NC_045512.2	29375	C	13770	0.00726216	99.9419	0	0.0508351
NC_045512.2	29376	C	13329	0.0300098	99.9175	0.0150049	0.0375122
NC_045512.2	29377	T	13792	0.0145012	0.0507541	0	99.7752
NC_045512.2	29378	A	13590	99.9191	0.00735835	0.0147167	0.0367918
NC_045512.2	29379	A	14161	99.9718	0.00706165	0.00706165	0.00706165
NC_045512.2	29380	A	14250	99.993	0	0.00701754	0
NC_045512.2	29381	A	13629	99.8753	0.0220119	0.0880475	0.00733729
NC_045512.2	29382	A	13958	99.477	0.0143287	0.179109	0.0214931
NC_045512.2	29383	G	12931	0.0386668	0	99.9072	0.0386668
NC_045512.2	29384	G	13670	0.051207	0	99.9415	0.00731529
NC_045512.2	29385	A	14698	99.9388	0.00680365	0.0136073	0.0408219
NC_045512.2	29386	C	14169	0.0282306	99.8588	0.021173	0
NC_045512.2	29387	A	14095	99.9007	0.0141894	0.0354736	0.0425683
NC_045512.2	29388	A	14092	99.9148	0.0283849	0.0283849	0.0283849
NC_045512.2	29389	A	14356	99.9512	0.00696573	0.0278629	0.0139315
NC_045512.2	29390	A	14172	99.9083	0.0141123	0.0564493	0.0211685
NC_045512.2	29391	A	14079	99.652	0.00710278	0.134953	0.0213083
NC_045512.2	29392	G	14101	0.0354585	0.0070917	99.9362	0.0212751
NC_045512.2	29393	A	14607	99.911	0.0205381	0.0479222	0.0205381
NC_045512.2	29394	A	14507	99.9517	0	0.0206797	0.0275729
NC_045512.2	29395	G	13779	0.00725742	0	99.971	0.0217723
NC_045512.2	29396	A	14159	99.9435	0	0.0494385	0.00706265
NC_045512.2	29397	A	13991	99.9214	0	0.0714745	0.00714745
NC_045512.2	29398	G	13686	0.00730674	0	99.9781	0.0146135
NC_045512.2	29399	G	14267	0	0.00700918	99.979	0.00700918
NC_045512.2	29400	C	14451	0.0138399	99.9446	0.0138399	0.0276797
NC_045512.2	29401	T	14550	0.00687285	0.0962199	0.0137457	99.8832
NC_045512.2	29402	G	14445	0.0415369	0.00692281	99.9377	0.0138456
NC_045512.2	29403	A	14603	99.9384	0	0.0205437	0.0410874
NC_045512.2	29404	T	14421	0	0.0554747	0	99.9307
NC_045512.2	29405	G	14551	0.0206171	0	99.9588	0.0137448
NC_045512.2	29406	A	14743	99.8847	0.00678288	0.0949603	0.00678288
NC_045512.2	29407	A	14326	99.9721	0	0.0209409	0.00698032
NC_045512.2	29408	A	14554	99.945	0.0137419	0.0137419	0
NC_045512.2	29409	C	14508	0	99.9862	0	0.0137855
NC_045512.2	29410	T	14369	0	0.104391	0.0139189	99.8817
NC_045512.2	29411	C	14554	0.0137419	99.9725	0	0.00687096
NC_045512.2	29412	A	14266	99.9019	0.021029	0.0350484	0.042058
NC_045512.2	29413	A	13720	99.8834	0.0145773	0.0947522	0.00728863
NC_045512.2	29414	G	13659	0.0219635	0.0146424	99.9561	0.00732118
NC_045512.2	29415	C	14097	0	99.9503	0.00709371	0.0425622
NC_045512.2	29416	C	14129	0.0141553	99.9788	0	0.00707764
NC_045512.2	29417	T	13387	0	0.0149399	0	99.9851
NC_045512.2	29418	T	13825	0	0.0216998	0.00723327	99.9711
NC_045512.2	29419	A	14326	99.9721	0	0.0139606	0.0139606
NC_045512.2	29420	C	14122	0	99.9434	0	0.0566492
NC_045512.2	29421	C	14002	0.0142837	99.95	0	0.0357092
NC_045512.2	29422	G	13882	0.0792393	0.0144071	99.8775	0.0288143
NC_045512.2	29423	C	13944	0.0215146	99.9355	0	0.0143431
NC_045512.2	29424	A	13674	99.9122	0.0146263	0.0292526	0.0438789
NC_045512.2	29425	G	13572	0.0294724	0	99.9632	0.00736811
NC_045512.2	29426	A	13873	99.9784	0	0.0144165	0.00720825
NC_045512.2	29427	G	13283	0.00752842	0	99.9774	0.0150568
NC_045512.2	29428	A	13642	99.9487	0.0219909	0.0293212	0
NC_045512.2	29429	C	13499	0	99.9778	0	0.00740796
NC_045512.2	29430	A	13265	99.8945	0.0226159	0.0678477	0.0150773
NC_045512.2	29431	G	13095	0.0076365	0	99.9695	0.015273
NC_045512.2	29432	A	13083	99.8701	0	0.107009	0.0229305
NC_045512.2	29433	A	12520	99.9361	0.0159744	0.0159744	0.0319489
NC_045512.2	29434	G	12197	0	0	100	0
NC_045512.2	29435	A	13158	99.9696	0.00759994	0.0151999	0.00759994
NC_045512.2	29436	A	12371	99.9353	0.0161668	0.0485005	0
NC_045512.2	29437	A	12330	99.9108	0	0.0324412	0.0243309
NC_045512.2	29438	C	13103	0.00763184	99.9542	0	0.0381592
NC_045512.2	29439	A	12402	99.8065	0.0322529	0.0806322	0.0806322
NC_045512.2	29440	G	11872	0.0673854	0.00842318	99.8905	0.0336927
NC_045512.2	29441	C	12936	0.00773037	99.9536	0.00773037	0.0309215
NC_045512.2	29442	A	13036	99.9693	0	0	0.0230132
NC_045512.2	29443	A	12397	99.9516	0	0.0403323	0.00806647
NC_045512.2	29444	A	12547	99.9522	0	0.00797003	0.0159401
NC_045512.2	29445	C	13117	0.00762369	99.9238	0	0.0609896
NC_045512.2	29446	T	12775	0.00782779	0.0861057	0.0313112	99.8748
NC_045512.2	29447	G	12547	0.0318801	0	99.9681	0
NC_045512.2	29448	T	13014	0.0153681	0.0461042	0.00768403	99.9308
NC_045512.2	29449	G	12939	0.0231857	0	99.9691	0.00772857
NC_045512.2	29450	A	13072	99.9235	0.0152999	0.0305998	0.0305998
NC_045512.2	29451	C	12724	0	99.9686	0	0.0314367
NC_045512.2	29452	T	12841	0	0.0389378	0.0233627	99.9377
NC_045512.2	29453	C	12805	0	99.9688	0	0.0312378
NC_045512.2	29454	T	12406	0.00806062	0.0161212	0.00806062	99.9678
NC_045512.2	29455	T	12443	0	0.0321466	0	99.9679
NC_045512.2	29456	C	12830	0.00779423	99.9766	0	0.0155885
NC_045512.2	29457	T	11069	0	0	0.0180685	99.9819
NC_045512.2	29458	T	13081	0	0.0764468	0	99.9236
NC_045512.2	29459	C	12810	0	99.9922	0	0.0078064
NC_045512.2	29460	C	12771	0	99.9765	0.00783024	0.0156605
NC_045512.2	29461	T	12562	0	0.0716446	0	99.9284
NC_045512.2	29462	G	12588	0.0873848	0.0158881	99.8967	0
NC_045512.2	29463	C	12657	0.00790077	99.9605	0	0.0316031
NC_045512.2	29464	T	12785	0	0.070395	0	99.9296
NC_045512.2	29465	G	12336	0.0324254	0.0162127	99.9027	0.0486381
NC_045512.2	29466	C	12546	0	99.9442	0	0.047824
NC_045512.2	29467	A	12718	99.9214	0.0157257	0.062903	0
NC_045512.2	29468	G	12626	0	0	99.9921	0
NC_045512.2	29469	A	12656	99.9526	0	0.0237042	0
NC_045512.2	29470	T	12220	0	0.00818331	0	99.9918
NC_045512.2	29471	T	11986	0	0.00834307	0.00834307	99.9833
NC_045512.2	29472	T	12313	0	0	0	99.9919
NC_045512.2	29473	G	12242	0	0	99.9755	0.0081686
NC_045512.2	29474	G	12183	0.0246245	0	99.9754	0
NC_045512.2	29475	A	12286	99.9186	0	0.0651148	0.0162787
NC_045512.2	29476	T	12098	0	0.0247975	0.0165317	99.9587
NC_045512.2	29477	G	12020	0	0	99.9834	0.0166389
NC_045512.2	29478	A	12071	99.9172	0	0.0497059	0
NC_045512.2	29479	T	11502	0	0.0260824	0	99.9739
NC_045512.2	29480	T	11678	0.00856311	0.00856311	0	99.9829
NC_045512.2	29481	T	12008	0.0249833	0.00832778	0	99.8917
NC_045512.2	29482	C	11759	0	99.949	0	0.0510247
NC_045512.2	29483	T	11905	0	0.0839983	0	99.916
NC_045512.2	29484	C	11640	0.0171821	99.957	0	0.0171821
NC_045512.2	29485	C	11427	0.0087512	99.9562	0	0.0262536
NC_045512.2	29486	A	11444	99.9388	0.0174764	0.0174764	0.0262146
NC_045512.2	29487	A	11205	99.9732	0.00892459	0.00892459	0.00892459
NC_045512.2	29488	A	11222	99.8842	0	0.0178221	0.0178221
NC_045512.2	29489	C	11118	0.0179888	99.9101	0	0.0449721
NC_045512.2	29490	A	10978	99.9089	0.0182183	0.0364365	0.0364365
NC_045512.2	29491	A	10233	99.9805	0	0.00977231	0.00977231
NC_045512.2	29492	T	9738	0	0.010269	0.010269	99.9795
NC_045512.2	29493	T	10526	0	0.123504	0.0190006	99.848
NC_045512.2	29494	G	10543	0.0569098	0.00948497	99.9336	0
NC_045512.2	29495	C	10544	0.00948407	99.9715	0	0.0189681
NC_045512.2	29496	A	10546	99.9431	0.00948227	0.00948227	0.0379291
NC_045512.2	29497	A	10017	99.9401	0.00998303	0.0399321	0.00998303
NC_045512.2	29498	C	10141	0.00986096	99.9507	0	0.0394438
NC_045512.2	29499	A	9900	99.9697	0	0	0.030303
NC_045512.2	29500	A	9205	99.9674	0	0.0108637	0.0217273
NC_045512.2	29501	T	9631	0	0.0207663	0	99.9792
NC_045512.2	29502	C	9865	0	99.9493	0	0.0506842
NC_045512.2	29503	C	9674	0.010337	99.9276	0	0.0620219
NC_045512.2	29504	A	7905	99.8861	0	0.0632511	0.0506009
NC_045512.2	29505	T	8604	0	0.0348675	0.0116225	99.9535
NC_045512.2	29506	G	8655	0.023108	0	99.9653	0.011554
NC_045512.2	29507	A	9099	99.8901	0.0219804	0.0549511	0.0329707
NC_045512.2	29508	G	8988	0.0333778	0	99.9666	0
NC_045512.2	29509	C	9022	0.022168	99.9335	0	0.0443361
NC_045512.2	29510	A	8932	99.8992	0	0.0447828	0.0559785
NC_045512.2	29511	G	8679	0.0345662	0	99.9539	0.0115221
NC_045512.2	29512	T	8806	0	0.0454236	0	99.9546
NC_045512.2	29513	G	8844	0.0904568	0.0113071	99.8756	0.0226142
NC_045512.2	29514	C	8677	0.0115247	99.9885	0	0
NC_045512.2	29515	T	8501	0.0235266	0.329373	0.0117633	99.6353
NC_045512.2	29516	G	8463	0.0354484	0	99.9646	0
NC_045512.2	29517	A	8188	99.9511	0	0.036639	0.012213
NC_045512.2	29518	C	8066	0.0123977	99.9752	0	0.0123977
NC_045512.2	29519	T	7710	0	0.207523	0	99.7925
NC_045512.2	29520	C	7738	0	99.9354	0.0129232	0.0516929
NC_045512.2	29521	A	7651	99.9346	0.0130702	0.0261404	0.0261404
NC_045512.2	29522	A	7277	99.9725	0.0137419	0	0.0137419
NC_045512.2	29523	C	7409	0	99.973	0	0.0269942
NC_045512.2	29524	T	6879	0.029074	0.668702	0.058148	99.2441
NC_045512.2	29525	C	7041	0.0142025	99.9006	0	0.0852152
NC_045512.2	29526	A	6223	99.6947	0.0482083	0.176764	0.0803471
NC_045512.2	29527	G	6435	0.01554	0	99.9534	0.03108
NC_045512.2	29528	G	6512	0.107494	0	99.8925	0
NC_045512.2	29529	C	6248	0	100	0	0
NC_045512.2	29530	C	6110	0	100	0	0

## Sheet: IVT mRNA N protein-3
CHR	POS	REF	READS	A	C	G	T
NC_045512.2	28274	A	721	100	0	0	0
NC_045512.2	28275	T	723	0	0	0	100
NC_045512.2	28276	G	819	0	0	100	0
NC_045512.2	28277	T	847	0	0	0.118064	99.8819
NC_045512.2	28278	C	934	0	99.8929	0	0.107066
NC_045512.2	28279	T	1140	0.0877193	0	0	99.9123
NC_045512.2	28280	G	1174	0.0851789	0	99.9148	0
NC_045512.2	28281	A	1292	100	0	0	0
NC_045512.2	28282	T	1346	0	0	0	100
NC_045512.2	28283	A	1431	99.8602	0	0.139762	0
NC_045512.2	28284	A	1513	100	0	0	0
NC_045512.2	28285	T	1679	0.0595593	0	0	99.9404
NC_045512.2	28286	G	1734	0	0	100	0
NC_045512.2	28287	G	1745	0.0573066	0	99.8854	0
NC_045512.2	28288	A	1784	99.8879	0.0560538	0	0.0560538
NC_045512.2	28289	C	1794	0	99.777	0.111483	0.111483
NC_045512.2	28290	C	1858	0.107643	99.7847	0	0.107643
NC_045512.2	28291	C	2027	0	100	0	0
NC_045512.2	28292	C	2109	0	99.8103	0	0.142248
NC_045512.2	28293	A	2130	99.6244	0.234742	0.0469484	0.0469484
NC_045512.2	28294	A	2206	99.9093	0	0.0906618	0
NC_045512.2	28295	A	2184	100	0	0	0
NC_045512.2	28296	A	2188	99.9086	0	0.0457038	0
NC_045512.2	28297	T	2284	0	0	0	100
NC_045512.2	28298	C	2340	0	99.9573	0	0.042735
NC_045512.2	28299	A	2231	99.7759	0	0.0896459	0.134469
NC_045512.2	28300	G	2511	0	0.0398248	99.9602	0
NC_045512.2	28301	C	2507	0.0398883	99.7607	0	0.199442
NC_045512.2	28302	G	2545	0.0392927	0	99.9214	0.0392927
NC_045512.2	28303	A	2597	99.923	0	0.038506	0.038506
NC_045512.2	28304	A	2581	100	0	0	0
NC_045512.2	28305	A	2583	99.9226	0.0387147	0	0.0387147
NC_045512.2	28306	T	2700	0	0	0	100
NC_045512.2	28307	G	2725	0.220183	0	99.7431	0
NC_045512.2	28308	C	2750	0	99.8545	0	0.145455
NC_045512.2	28309	A	2757	99.8912	0	0.0362713	0.0725426
NC_045512.2	28310	C	2795	0	99.8927	0.0357782	0.0715564
NC_045512.2	28311	C	2836	0.0352609	99.9647	0	0
NC_045512.2	28312	C	2872	0	99.9652	0	0.0348189
NC_045512.2	28313	C	2889	0	100	0	0
NC_045512.2	28314	G	2879	0.0347343	0	99.8958	0.0694686
NC_045512.2	28315	C	2913	0	100	0	0
NC_045512.2	28316	A	2822	99.8937	0.0354359	0.0354359	0.0354359
NC_045512.2	28317	T	2834	0	0	0	100
NC_045512.2	28318	T	2916	0	0.0685871	0	99.9314
NC_045512.2	28319	A	2871	99.9652	0	0.0348311	0
NC_045512.2	28320	C	2903	0	99.8278	0.0688942	0.103341
NC_045512.2	28321	G	3020	0.0331126	0	99.9338	0.0331126
NC_045512.2	28322	T	2860	0	0.034965	0	99.965
NC_045512.2	28323	T	2957	0	0	0	100
NC_045512.2	28324	T	3103	0	0	0	100
NC_045512.2	28325	G	3113	0	0	100	0
NC_045512.2	28326	G	3146	0	0	99.9682	0.0317864
NC_045512.2	28327	T	3098	0	0	0	100
NC_045512.2	28328	G	3243	0.0308356	0	99.9692	0
NC_045512.2	28329	G	3259	0	0	99.9386	0.0613685
NC_045512.2	28330	A	3194	99.9374	0	0.0626174	0
NC_045512.2	28331	C	3144	0	99.9364	0.0318066	0.0318066
NC_045512.2	28332	C	3225	0.0930233	99.845	0	0.0620155
NC_045512.2	28333	C	3372	0	99.9703	0	0.029656
NC_045512.2	28334	T	3388	0	0.0295159	0	99.9705
NC_045512.2	28335	C	3472	0	99.9712	0	0.0288018
NC_045512.2	28336	A	3429	99.8542	0	0.0874891	0.058326
NC_045512.2	28337	G	3514	0.0284576	0	99.9715	0
NC_045512.2	28338	A	3532	99.9434	0	0.0566251	0
NC_045512.2	28339	T	3416	0	0	0	100
NC_045512.2	28340	T	3615	0	0	0	100
NC_045512.2	28341	C	3647	0.0822594	99.9177	0	0
NC_045512.2	28342	A	3707	100	0	0	0
NC_045512.2	28343	A	3718	99.8655	0.0537924	0.0806885	0
NC_045512.2	28344	C	3774	0	99.9735	0	0.0264971
NC_045512.2	28345	T	3828	0	0.0261233	0	99.9739
NC_045512.2	28346	G	3837	0.0521241	0	99.9479	0
NC_045512.2	28347	G	3859	0.129567	0	99.8186	0.0518269
NC_045512.2	28348	C	3903	0.076864	99.8975	0	0.0256213
NC_045512.2	28349	A	3903	99.8463	0	0.128107	0.0256213
NC_045512.2	28350	G	3969	0.0251953	0	99.9748	0
NC_045512.2	28351	T	3892	0	0	0	99.9743
NC_045512.2	28352	A	3918	99.8213	0	0.102093	0.0765697
NC_045512.2	28353	A	3711	99.9461	0	0	0.0538938
NC_045512.2	28354	C	3965	0	99.9748	0	0.0252207
NC_045512.2	28355	C	4105	0	99.9756	0	0.0243605
NC_045512.2	28356	A	4018	99.8009	0.049776	0.074664	0.074664
NC_045512.2	28357	G	4209	0.0475172	0	99.9525	0
NC_045512.2	28358	A	4242	99.9529	0	0.0471476	0
NC_045512.2	28359	A	3994	99.8748	0.0250376	0	0.10015
NC_045512.2	28360	T	4299	0	0	0	100
NC_045512.2	28361	G	4325	0	0	99.9769	0.0231214
NC_045512.2	28362	G	4415	0.0226501	0	99.9773	0
NC_045512.2	28363	A	4510	99.9557	0	0.0443459	0
NC_045512.2	28364	G	4510	0	0	100	0
NC_045512.2	28365	A	4654	99.957	0	0.0214869	0.0214869
NC_045512.2	28366	A	4366	99.9084	0	0.0458085	0.0458085
NC_045512.2	28367	C	4677	0	99.9145	0.0213812	0.0641437
NC_045512.2	28368	G	4656	0.0214777	0	99.9785	0
NC_045512.2	28369	C	4760	0	99.958	0	0.0420168
NC_045512.2	28370	A	4684	99.9146	0	0.0426985	0.0426985
NC_045512.2	28371	G	4827	0.0828672	0	99.8757	0.0414336
NC_045512.2	28372	T	4868	0	0.0205423	0	99.9795
NC_045512.2	28373	G	4868	0.0205423	0	99.9589	0.0205423
NC_045512.2	28374	G	4866	0.0205508	0	99.9589	0.0205508
NC_045512.2	28375	G	4957	0.0201735	0	99.9798	0
NC_045512.2	28376	G	4991	0.0200361	0	99.98	0
NC_045512.2	28377	C	5004	0.039968	99.9201	0	0.039968
NC_045512.2	28378	G	5064	0.0197472	0	99.9605	0.0197472
NC_045512.2	28379	C	5085	0.0196657	99.9607	0	0.0196657
NC_045512.2	28380	G	5190	0.0963391	0.0192678	99.8844	0
NC_045512.2	28381	A	5229	99.9235	0	0.0764965	0
NC_045512.2	28382	T	4913	0	0.0814166	0	99.8779
NC_045512.2	28383	C	5344	0	99.9439	0.0187126	0
NC_045512.2	28384	A	5340	99.794	0.0374532	0.0749064	0.0561798
NC_045512.2	28385	A	5262	99.943	0.0190042	0.0380084	0
NC_045512.2	28386	A	5395	99.8888	0.0370714	0.0741427	0
NC_045512.2	28387	A	5307	99.642	0.018843	0.0753721	0
NC_045512.2	28388	C	5579	0.0358487	99.8566	0	0.0896218
NC_045512.2	28389	A	5584	99.8388	0.0716332	0.0537249	0.0358166
NC_045512.2	28390	A	5487	99.8542	0	0.0911245	0.0364498
NC_045512.2	28391	C	5669	0.0176398	99.8412	0.0529194	0.0529194
NC_045512.2	28392	G	5644	0.0708717	0	99.9291	0
NC_045512.2	28393	T	5681	0.0176025	0	0	99.9824
NC_045512.2	28394	C	5807	0	99.9139	0	0.0688824
NC_045512.2	28395	G	5787	0.0345602	0	99.9309	0.0345602
NC_045512.2	28396	G	5768	0	0.017337	99.8786	0.0346741
NC_045512.2	28397	C	5907	0	99.9661	0	0.0338581
NC_045512.2	28398	C	5858	0	99.9488	0	0.051212
NC_045512.2	28399	C	5921	0	99.9662	0	0.0337781
NC_045512.2	28400	C	6077	0	99.8354	0	0.0493665
NC_045512.2	28401	A	5933	99.764	0.0168549	0.101129	0.117984
NC_045512.2	28402	A	5942	99.8149	0.0168293	0.100976	0.0673174
NC_045512.2	28403	G	6013	0.0166306	0	99.8836	0.0997838
NC_045512.2	28404	G	6088	0.0492773	0	99.9014	0
NC_045512.2	28405	T	5918	0	0.0168976	0.0506928	99.9324
NC_045512.2	28406	T	5923	0	0	0.0168833	99.8143
NC_045512.2	28407	T	6079	0	0	0	99.8519
NC_045512.2	28408	A	6242	99.8398	0	0.128164	0.032041
NC_045512.2	28409	C	6161	0	99.9675	0	0.0324623
NC_045512.2	28410	C	6175	0.0323887	99.9352	0	0.0323887
NC_045512.2	28411	C	6330	0.0315956	99.9368	0	0
NC_045512.2	28412	A	6159	99.9026	0	0.0324728	0.0649456
NC_045512.2	28413	A	6105	99.9509	0	0	0.04914
NC_045512.2	28414	T	6308	0.0158529	0.0475587	0	99.9366
NC_045512.2	28415	A	6046	99.9835	0.0165399	0	0
NC_045512.2	28416	A	6103	99.9181	0	0.0655415	0.0163854
NC_045512.2	28417	T	5893	0.0169693	0.0509079	0	99.9321
NC_045512.2	28418	A	5995	99.9166	0.0166806	0.0333611	0.0333611
NC_045512.2	28419	C	6001	0	100	0	0
NC_045512.2	28420	T	6024	0.0498008	0.0332005	0	99.917
NC_045512.2	28421	G	5927	0.0168719	0.0168719	99.9325	0.0337439
NC_045512.2	28422	C	5904	0	99.9153	0.0338753	0.0338753
NC_045512.2	28423	G	5946	0.016818	0	99.9832	0
NC_045512.2	28424	T	5806	0	0.0172236	0	99.9828
NC_045512.2	28425	C	5814	0	99.9312	0	0.0515996
NC_045512.2	28426	T	5736	0	0.0174338	0	99.9826
NC_045512.2	28427	T	5868	0	0.0511247	0	99.9318
NC_045512.2	28428	G	5758	0.0347343	0	99.9653	0
NC_045512.2	28429	G	5641	0.0531821	0	99.9291	0.0177274
NC_045512.2	28430	T	5183	0	0.0192938	0	99.9807
NC_045512.2	28431	T	5614	0	0	0	100
NC_045512.2	28432	C	5651	0	99.8761	0	0.123872
NC_045512.2	28433	A	5592	99.8033	0.0357654	0.0715308	0.0894134
NC_045512.2	28434	C	5529	0	99.9096	0.0180865	0.0723458
NC_045512.2	28435	C	5413	0	99.9815	0	0.018474
NC_045512.2	28436	G	5121	0.0390549	0.0195274	99.9414	0
NC_045512.2	28437	C	5442	0	99.9632	0	0.0367512
NC_045512.2	28438	T	5529	0	0.108519	0	99.8915
NC_045512.2	28439	C	5565	0	99.9461	0	0.0539084
NC_045512.2	28440	T	5565	0	0.107817	0	99.8922
NC_045512.2	28441	C	5415	0	99.9815	0	0.0184672
NC_045512.2	28442	A	5303	99.8491	0.0188573	0.113144	0.0188573
NC_045512.2	28443	C	5267	0.0189861	99.9241	0	0.0569584
NC_045512.2	28444	T	5358	0	0.0373274	0	99.9627
NC_045512.2	28445	C	5356	0	99.944	0	0.0373413
NC_045512.2	28446	A	5265	99.924	0	0	0.0759734
NC_045512.2	28447	A	5168	99.8839	0.0193498	0.0773994	0.0193498
NC_045512.2	28448	C	5191	0.0192641	99.9422	0	0.0385282
NC_045512.2	28449	A	4887	99.8772	0.0204625	0.0409249	0.0613874
NC_045512.2	28450	T	4890	0	0	0	100
NC_045512.2	28451	G	4870	0.0205339	0.0205339	99.9589	0
NC_045512.2	28452	G	5012	0.0399042	0.0399042	99.9002	0.0199521
NC_045512.2	28453	C	5125	0.0390244	99.8829	0	0.0780488
NC_045512.2	28454	A	5139	99.8832	0	0.019459	0.0972952
NC_045512.2	28455	A	4613	99.935	0	0.0433557	0.0216779
NC_045512.2	28456	G	5110	0.0587084	0	99.9022	0.0391389
NC_045512.2	28457	G	5232	0.0191131	0	99.9427	0.0191131
NC_045512.2	28458	A	5341	99.9626	0.0187231	0.0187231	0
NC_045512.2	28459	A	4579	99.7816	0.0218388	0.0436777	0.131033
NC_045512.2	28460	G	5234	0	0	99.9809	0.0191058
NC_045512.2	28461	A	5270	99.9051	0	0.0948767	0
NC_045512.2	28462	C	5070	0	99.9606	0	0.0394477
NC_045512.2	28463	C	5227	0	99.9809	0	0.0191314
NC_045512.2	28464	T	5348	0.0747943	0.0373972	0	99.8878
NC_045512.2	28465	T	5272	0.0189681	0	0	99.981
NC_045512.2	28466	A	5279	99.8863	0.018943	0.0947149	0
NC_045512.2	28467	A	5311	99.887	0.0188288	0.0564865	0.0376577
NC_045512.2	28468	A	5234	99.8854	0	0.0955292	0.0191058
NC_045512.2	28469	T	3570	0	0.0560224	0.0280112	99.916
NC_045512.2	28470	T	5418	0.073828	0.073828	0	99.8339
NC_045512.2	28471	C	5367	0.0186324	99.9627	0	0.0186324
NC_045512.2	28472	C	5382	0.0371609	99.9628	0	0
NC_045512.2	28473	C	5431	0.0184128	99.9816	0	0
NC_045512.2	28474	T	5488	0	0.0182216	0.0182216	99.9636
NC_045512.2	28475	C	5469	0	99.872	0.0182849	0.109709
NC_045512.2	28476	G	5512	0.0181422	0	99.9456	0.0362845
NC_045512.2	28477	A	5554	99.856	0.018005	0.0540151	0.0720202
NC_045512.2	28478	G	5493	0	0.018205	99.9272	0.054615
NC_045512.2	28479	G	5505	0.0544959	0	99.9273	0.0181653
NC_045512.2	28480	A	5464	99.9817	0.0183016	0	0
NC_045512.2	28481	C	5603	0	99.9465	0	0.0535427
NC_045512.2	28482	A	5388	99.8701	0.0185598	0.0371195	0.0742391
NC_045512.2	28483	A	5326	99.7559	0.0187758	0.112655	0.112655
NC_045512.2	28484	G	5572	0.0538406	0.0538406	99.8744	0.0179469
NC_045512.2	28485	G	5598	0.0535906	0	99.9107	0.035727
NC_045512.2	28486	C	5575	0	99.8924	0.0358744	0.0717489
NC_045512.2	28487	G	5669	0.0705592	0	99.9294	0
NC_045512.2	28488	T	5279	0	0.018943	0	99.9811
NC_045512.2	28489	T	5655	0	0.0176835	0	99.9646
NC_045512.2	28490	C	5609	0	99.9465	0	0.035657
NC_045512.2	28491	C	5677	0	99.8767	0	0.10569
NC_045512.2	28492	A	5695	99.8771	0	0.070237	0.0526778
NC_045512.2	28493	A	5827	99.9828	0	0	0.0171615
NC_045512.2	28494	T	5719	0	0	0	100
NC_045512.2	28495	T	5774	0.034638	0.017319	0	99.948
NC_045512.2	28496	A	5742	99.9129	0	0.0696621	0.0174155
NC_045512.2	28497	A	5716	99.93	0	0.0174948	0.0349895
NC_045512.2	28498	C	5721	0.0174795	99.8951	0	0.0873973
NC_045512.2	28499	A	5649	99.8584	0.0531067	0.070809	0.0177022
NC_045512.2	28500	C	5702	0	99.9123	0.0350754	0.0526131
NC_045512.2	28501	C	5663	0.0176585	99.9823	0	0
NC_045512.2	28502	A	5442	99.9449	0.0183756	0	0.0367512
NC_045512.2	28503	A	5472	99.9817	0.0182749	0	0
NC_045512.2	28504	T	5376	0	0.0558036	0.0186012	99.9256
NC_045512.2	28505	A	5411	99.8337	0.110885	0.0554426	0
NC_045512.2	28506	G	5603	0.0713903	0	99.9286	0
NC_045512.2	28507	C	5717	0.0349834	99.93	0	0.0349834
NC_045512.2	28508	A	5724	99.8428	0	0.139762	0.0174703
NC_045512.2	28509	G	5528	0	0	100	0
NC_045512.2	28510	T	5786	0	0.0691324	0	99.9309
NC_045512.2	28511	C	5764	0	99.9653	0	0.0346981
NC_045512.2	28512	C	5725	0	99.9825	0	0.0174672
NC_045512.2	28513	A	5741	99.7736	0.0174186	0.12193	0.0870928
NC_045512.2	28514	G	5696	0.0351124	0	99.9298	0.0351124
NC_045512.2	28515	A	5634	99.9113	0	0.0709975	0.0177494
NC_045512.2	28516	T	5563	0.0179759	0	0	99.982
NC_045512.2	28517	G	5516	0	0	100	0
NC_045512.2	28518	A	5634	99.9823	0	0.0177494	0
NC_045512.2	28519	C	5464	0	99.9634	0	0.0366032
NC_045512.2	28520	C	5574	0	99.9462	0.0179404	0.0179404
NC_045512.2	28521	A	5449	99.8715	0.018352	0.018352	0.073408
NC_045512.2	28522	A	5407	99.889	0.0369891	0.0184945	0.0554836
NC_045512.2	28523	A	5298	99.849	0.0566251	0	0.0755002
NC_045512.2	28524	T	5337	0.0562114	0.0749485	0.0187371	99.8501
NC_045512.2	28525	T	5214	0.0191791	0.0575374	0	99.9041
NC_045512.2	28526	G	5528	0	0	99.9096	0.0904486
NC_045512.2	28527	G	5461	0.0915583	0.0366233	99.8535	0.0183117
NC_045512.2	28528	C	5402	0.0185117	99.9815	0	0
NC_045512.2	28529	T	5531	0.0361598	0.0361598	0.0180799	99.8915
NC_045512.2	28530	A	5186	99.9036	0.0578481	0	0.0385654
NC_045512.2	28531	C	5517	0	99.9094	0	0.090629
NC_045512.2	28532	T	5324	0	0	0	100
NC_045512.2	28533	A	5113	99.9218	0	0.058674	0.019558
NC_045512.2	28534	C	5463	0.0549149	99.8719	0	0.0732198
NC_045512.2	28535	C	5519	0.0181192	99.9094	0.0362384	0.0362384
NC_045512.2	28536	G	5535	0	0	100	0
NC_045512.2	28537	A	5422	99.9816	0	0	0.0184434
NC_045512.2	28538	A	4990	99.9198	0.0200401	0.0400802	0.0200401
NC_045512.2	28539	G	5310	0	0.0376648	99.9623	0
NC_045512.2	28540	A	5461	99.9084	0	0.0366233	0.0366233
NC_045512.2	28541	G	5484	0.0729395	0.0182349	99.8906	0
NC_045512.2	28542	C	5435	0	99.9448	0	0.0551978
NC_045512.2	28543	T	5360	0.0186567	0.0932836	0	99.8881
NC_045512.2	28544	A	4786	99.8955	0.0208943	0.0208943	0.0626828
NC_045512.2	28545	C	5417	0	100	0	0
NC_045512.2	28546	C	5479	0.0182515	99.9817	0	0
NC_045512.2	28547	A	4850	99.7938	0.0412371	0.0618557	0.103093
NC_045512.2	28548	G	5512	0.0362845	0	99.9456	0.0181422
NC_045512.2	28549	A	4751	99.9369	0.0210482	0.0420964	0
NC_045512.2	28550	C	5434	0	99.9264	0.0184026	0.0552079
NC_045512.2	28551	G	5572	0.0358938	0	99.9641	0
NC_045512.2	28552	A	5570	99.9641	0	0.0179533	0.0179533
NC_045512.2	28553	A	5091	99.9018	0.039285	0.0196425	0.039285
NC_045512.2	28554	T	5358	0.0186637	0.0186637	0	99.944
NC_045512.2	28555	T	5692	0.0175685	0.0175685	0	99.9122
NC_045512.2	28556	C	5598	0.0178635	99.9285	0.0178635	0.035727
NC_045512.2	28557	G	5684	0	0	99.9824	0.0175932
NC_045512.2	28558	T	5528	0.0180897	0.0361795	0.0180897	99.9096
NC_045512.2	28559	G	5616	0.0178063	0	99.9466	0.0356125
NC_045512.2	28560	G	5631	0	0	99.9645	0.0355177
NC_045512.2	28561	T	5605	0	0.0356824	0	99.9643
NC_045512.2	28562	G	5545	0.0360685	0	99.9639	0
NC_045512.2	28563	G	5708	0.0350385	0	99.965	0
NC_045512.2	28564	T	5751	0	0	0	99.9652
NC_045512.2	28565	G	5805	0.0344531	0	99.9655	0
NC_045512.2	28566	A	5826	99.897	0	0.0686577	0.0343289
NC_045512.2	28567	C	5655	0.0707339	99.8585	0	0.0707339
NC_045512.2	28568	G	5608	0.0713267	0	99.9287	0
NC_045512.2	28569	G	5716	0.0349895	0	99.965	0
NC_045512.2	28570	T	5954	0.0167954	0.0671817	0	99.7985
NC_045512.2	28571	A	5609	99.9287	0.035657	0.035657	0
NC_045512.2	28572	A	5928	99.9325	0	0.0168691	0.0506073
NC_045512.2	28573	A	5976	99.9498	0	0.0334672	0.0167336
NC_045512.2	28574	A	5979	99.7324	0	0.0501756	0.083626
NC_045512.2	28575	T	6102	0.0163881	0	0	99.9836
NC_045512.2	28576	G	6139	0.0162893	0	99.9023	0.0814465
NC_045512.2	28577	A	6314	99.905	0	0.0791891	0
NC_045512.2	28578	A	6017	99.8504	0	0.0997175	0.0498587
NC_045512.2	28579	A	6368	99.9372	0	0.0471106	0.0157035
NC_045512.2	28580	G	6219	0.0160798	0	99.9518	0.0321595
NC_045512.2	28581	A	6269	99.9043	0	0.063806	0.031903
NC_045512.2	28582	T	6365	0.0157109	0	0.0157109	99.9686
NC_045512.2	28583	C	6329	0.0316006	99.9684	0	0
NC_045512.2	28584	T	6377	0	0.109769	0	99.8902
NC_045512.2	28585	C	6306	0.0158579	99.9683	0	0.0158579
NC_045512.2	28586	A	6162	99.9189	0.0162285	0.032457	0.032457
NC_045512.2	28587	G	5997	0.016675	0.016675	99.9666	0
NC_045512.2	28588	T	6188	0.0161603	0.145443	0	99.8384
NC_045512.2	28589	C	6094	0.0164096	99.918	0	0.0656383
NC_045512.2	28590	C	6091	0.0328353	99.9343	0	0.0164177
NC_045512.2	28591	A	6176	99.919	0.0161917	0.0161917	0.0485751
NC_045512.2	28592	A	6049	99.9504	0	0.0330633	0.0165317
NC_045512.2	28593	G	6176	0.0161917	0	99.9838	0
NC_045512.2	28594	A	6131	99.9674	0	0	0.0163106
NC_045512.2	28595	T	6100	0.0327869	0	0	99.9508
NC_045512.2	28596	G	6016	0.0166223	0	99.9834	0
NC_045512.2	28597	G	6109	0.147324	0.0163693	99.8199	0
NC_045512.2	28598	T	6341	0	0.0315408	0.0157704	99.9527
NC_045512.2	28599	A	5930	99.9157	0.0168634	0.0674536	0
NC_045512.2	28600	T	6356	0	0	0	100
NC_045512.2	28601	T	6330	0.0315956	0.0315956	0	99.921
NC_045512.2	28602	T	6552	0	0.0457875	0.0152625	99.8321
NC_045512.2	28603	C	6320	0.0158228	99.9525	0.0158228	0.0158228
NC_045512.2	28604	T	6492	0.0154036	0.0924214	0	99.8922
NC_045512.2	28605	A	6455	99.8761	0.0154919	0.0619675	0.0464756
NC_045512.2	28606	C	6318	0	100	0	0
NC_045512.2	28607	T	5969	0	0	0	100
NC_045512.2	28608	A	6055	99.9339	0.0165153	0.0165153	0.0330306
NC_045512.2	28609	C	6271	0.0159464	99.9841	0	0
NC_045512.2	28610	C	6321	0.0158203	99.9525	0	0.0316406
NC_045512.2	28611	T	6298	0.0158781	0.0952683	0.0158781	99.873
NC_045512.2	28612	A	6272	99.9841	0	0.0159439	0
NC_045512.2	28613	G	6277	0.0318624	0	99.9522	0.0159312
NC_045512.2	28614	G	6334	0.0157878	0	99.9526	0.0315756
NC_045512.2	28615	A	6599	99.9545	0	0.0303076	0.0151538
NC_045512.2	28616	A	5732	99.8779	0	0.0523378	0.0697837
NC_045512.2	28617	C	6524	0	100	0	0
NC_045512.2	28618	T	6570	0.0152207	0.182648	0.0304414	99.7717
NC_045512.2	28619	G	6583	0.0303813	0.0151906	99.8937	0.0607626
NC_045512.2	28620	G	6509	0.04609	0.0153633	99.9232	0.0153633
NC_045512.2	28621	G	6620	0.060423	0	99.9245	0.0151057
NC_045512.2	28622	C	6597	0	99.9545	0.0151584	0.0303168
NC_045512.2	28623	C	6661	0.0150128	99.955	0.0150128	0.0150128
NC_045512.2	28624	A	6678	99.9401	0	0.0299491	0.0299491
NC_045512.2	28625	G	6768	0.0443262	0	99.9557	0
NC_045512.2	28626	A	6729	99.9851	0	0	0
NC_045512.2	28627	A	6356	99.9056	0	0.0471995	0.0471995
NC_045512.2	28628	G	6738	0.0148412	0.0296824	99.911	0.0445236
NC_045512.2	28629	C	6833	0	100	0	0
NC_045512.2	28630	T	6863	0.0437127	0.276847	0.0437127	99.6357
NC_045512.2	28631	G	6796	0.0147145	0	99.9853	0
NC_045512.2	28632	G	6873	0	0	100	0
NC_045512.2	28633	A	6803	99.9118	0	0.0587976	0.0293988
NC_045512.2	28634	C	6665	0.0150038	99.94	0	0.0150038
NC_045512.2	28635	T	5525	0	0.0361991	0	99.9638
NC_045512.2	28636	T	6796	0	0.0441436	0	99.9411
NC_045512.2	28637	C	6733	0	99.9851	0	0.0148522
NC_045512.2	28638	C	6507	0.0461042	99.9232	0	0.0307361
NC_045512.2	28639	C	6626	0.0150921	99.9698	0	0.0150921
NC_045512.2	28640	T	6579	0	0.0607995	0	99.9392
NC_045512.2	28641	A	6217	99.9357	0	0.0482548	0.0160849
NC_045512.2	28642	T	6402	0	0.0156201	0.0156201	99.9688
NC_045512.2	28643	G	6575	0	0	99.9696	0.0304183
NC_045512.2	28644	G	6633	0	0	100	0
NC_045512.2	28645	T	6710	0	0.0298063	0.0149031	99.9553
NC_045512.2	28646	G	6335	0.0157853	0	99.9842	0
NC_045512.2	28647	C	6562	0	99.9543	0	0.0457178
NC_045512.2	28648	T	6719	0	0.0595327	0	99.9405
NC_045512.2	28649	A	6360	99.9371	0	0.0628931	0
NC_045512.2	28650	A	6731	99.896	0	0.0148566	0.0594265
NC_045512.2	28651	C	6744	0.014828	99.9703	0	0
NC_045512.2	28652	A	6818	99.9413	0.0293341	0.0146671	0.0146671
NC_045512.2	28653	A	6599	99.9242	0	0.0454614	0.0303076
NC_045512.2	28654	A	6598	99.9394	0	0.0151561	0.0454683
NC_045512.2	28655	G	6486	0.0616713	0.0308356	99.8767	0.0308356
NC_045512.2	28656	A	6520	99.9233	0.0306748	0	0.0460123
NC_045512.2	28657	C	6861	0	99.9854	0	0.0145751
NC_045512.2	28658	G	6666	0.060006	0	99.94	0
NC_045512.2	28659	G	6649	0.0601594	0	99.9398	0
NC_045512.2	28660	C	6763	0	99.9556	0	0.044359
NC_045512.2	28661	A	6314	99.8891	0	0.0316756	0.0791891
NC_045512.2	28662	T	6566	0.0609199	0.10661	0	99.8325
NC_045512.2	28663	C	6772	0.0147667	99.9705	0	0.0147667
NC_045512.2	28664	A	6531	99.8775	0	0.0306232	0.076558
NC_045512.2	28665	T	6128	0.0163185	0.0163185	0	99.9674
NC_045512.2	28666	A	6300	99.9048	0.031746	0.031746	0.031746
NC_045512.2	28667	T	6520	0	0.0460123	0	99.9387
NC_045512.2	28668	G	6721	0.0148787	0	99.9554	0.0297575
NC_045512.2	28669	G	6711	0.0745045	0	99.9255	0
NC_045512.2	28670	G	6802	0.0147016	0	99.9853	0
NC_045512.2	28671	T	6416	0	0.015586	0	99.9844
NC_045512.2	28672	T	6976	0.0143349	0.0430046	0.0143349	99.9283
NC_045512.2	28673	G	6697	0.0746603	0.0149321	99.9104	0
NC_045512.2	28674	C	6769	0	99.8227	0	0.162506
NC_045512.2	28675	A	6868	99.8544	0	0.0291206	0.116482
NC_045512.2	28676	A	6379	99.8903	0	0.0470293	0.0627058
NC_045512.2	28677	C	6795	0	100	0	0
NC_045512.2	28678	T	6516	0.0153468	0.214856	0.0153468	99.7545
NC_045512.2	28679	G	6898	0.0289939	0	99.9565	0.014497
NC_045512.2	28680	A	6918	99.9422	0.014455	0.0289101	0.014455
NC_045512.2	28681	G	6918	0.0578202	0.014455	99.8844	0.0433651
NC_045512.2	28682	G	6791	0.0736269	0.0147254	99.9116	0
NC_045512.2	28683	G	6882	0.0290613	0	99.9564	0.0145307
NC_045512.2	28684	A	6835	99.9561	0.0146306	0.0146306	0.0146306
NC_045512.2	28685	G	6767	0	0	99.9557	0.0443328
NC_045512.2	28686	C	6654	0	99.9699	0	0.0300571
NC_045512.2	28687	C	6706	0	99.9254	0	0.0447361
NC_045512.2	28688	T	6824	0.0439625	0.0439625	0.0146542	99.8974
NC_045512.2	28689	T	6870	0.0291121	0.0727802	0	99.8981
NC_045512.2	28690	G	6830	0.0292826	0	99.9561	0.0146413
NC_045512.2	28691	A	6937	99.9568	0	0.0432464	0
NC_045512.2	28692	A	6733	99.9554	0	0.0297044	0.0148522
NC_045512.2	28693	T	6782	0	0.0737246	0	99.9263
NC_045512.2	28694	A	6820	99.9413	0	0.0293255	0.0293255
NC_045512.2	28695	C	6773	0	99.9705	0	0.029529
NC_045512.2	28696	A	6777	99.9262	0	0.0590232	0
NC_045512.2	28697	C	6834	0	99.9707	0.0146327	0.0146327
NC_045512.2	28698	C	6718	0	99.9256	0	0
NC_045512.2	28699	A	6706	99.9105	0.029824	0.029824	0.029824
NC_045512.2	28700	A	6641	99.9548	0	0.015058	0.0301159
NC_045512.2	28701	A	6521	99.9847	0.0153351	0	0
NC_045512.2	28702	A	6756	99.8668	0.0148017	0.0740083	0
NC_045512.2	28703	G	6654	0.0450857	0	99.9549	0
NC_045512.2	28704	A	6704	99.9553	0	0.0447494	0
NC_045512.2	28705	T	6794	0.0147189	0.0735943	0.0294377	99.8822
NC_045512.2	28706	C	6755	0.0296077	99.926	0	0.0444115
NC_045512.2	28707	A	6735	99.8961	0	0.0742391	0.0296956
NC_045512.2	28708	C	6769	0	99.9705	0	0.0295465
NC_045512.2	28709	A	6637	99.8795	0.0452011	0.0452011	0.0301341
NC_045512.2	28710	T	6497	0.0153917	0	0	99.9846
NC_045512.2	28711	T	6549	0.0152695	0.061078	0	99.9237
NC_045512.2	28712	G	6717	0.0595504	0	99.9256	0.0148876
NC_045512.2	28713	G	6704	0.0596659	0.0149165	99.9105	0.0149165
NC_045512.2	28714	C	6780	0.0294985	99.9115	0	0.0589971
NC_045512.2	28715	A	6803	99.8677	0	0.0881964	0.0440982
NC_045512.2	28716	C	6790	0.0147275	99.8822	0.0441826	0.0589102
NC_045512.2	28717	C	6726	0	99.9405	0	0.0594707
NC_045512.2	28718	C	6788	0.0147319	99.9705	0	0.0147319
NC_045512.2	28719	G	6662	0.030021	0.0150105	99.94	0.0150105
NC_045512.2	28720	C	6764	0	99.9556	0.0147842	0.0295683
NC_045512.2	28721	A	6748	99.9111	0.0296384	0.0148192	0.0444576
NC_045512.2	28722	A	6334	99.9526	0.0157878	0.0157878	0.0157878
NC_045512.2	28723	T	6721	0	0.0743937	0	99.9256
NC_045512.2	28724	C	6746	0.0296472	99.9259	0.0148236	0.0296472
NC_045512.2	28725	C	6758	0.0147973	99.9704	0	0.0147973
NC_045512.2	28726	T	6735	0.0296956	0.118782	0.0296956	99.8218
NC_045512.2	28727	G	6508	0.10756	0.0153657	99.8771	0
NC_045512.2	28728	C	6473	0.0154488	99.9382	0	0.0463464
NC_045512.2	28729	T	6579	0.0151999	0.0455996	0	99.9088
NC_045512.2	28730	A	6317	99.9208	0	0.0633212	0.0158303
NC_045512.2	28731	A	6534	99.9694	0	0.0306091	0
NC_045512.2	28732	C	6549	0.0458085	99.8931	0	0.061078
NC_045512.2	28733	A	6552	99.8779	0	0.0457875	0.0763126
NC_045512.2	28734	A	6225	99.8715	0	0.0803213	0.0481928
NC_045512.2	28735	T	6584	0.045565	0.0303767	0.045565	99.8785
NC_045512.2	28736	G	6562	0.0457178	0.0304785	99.9086	0.0152393
NC_045512.2	28737	C	6711	0.0298018	99.9404	0	0.0298018
NC_045512.2	28738	T	6736	0.0148456	0.118765	0	99.8664
NC_045512.2	28739	G	6595	0.030326	0	99.9697	0
NC_045512.2	28740	C	6581	0	99.9696	0	0.0303905
NC_045512.2	28741	A	6707	99.9404	0	0.0447294	0.0149098
NC_045512.2	28742	A	6326	99.9052	0	0.0158078	0.0632311
NC_045512.2	28743	T	6706	0	0.0745601	0	99.9105
NC_045512.2	28744	C	6678	0	99.8952	0.0149745	0.0898473
NC_045512.2	28745	G	6727	0.0891928	0.0148655	99.8811	0.0148655
NC_045512.2	28746	T	6507	0.0153681	0.122945	0.0153681	99.8463
NC_045512.2	28747	G	6646	0.0902799	0.0150466	99.8796	0.0150466
NC_045512.2	28748	C	6549	0.0152695	99.9389	0	0.0458085
NC_045512.2	28749	T	6596	0	0.136446	0	99.8636
NC_045512.2	28750	A	6255	99.8401	0.0319744	0.0639488	0.0639488
NC_045512.2	28751	C	6500	0.0307692	99.9077	0.0153846	0.0307692
NC_045512.2	28752	A	6514	99.8465	0.0153516	0.0921093	0.0460547
NC_045512.2	28753	A	6283	99.9204	0.0477479	0.015916	0.015916
NC_045512.2	28754	C	6496	0	99.9846	0	0.0153941
NC_045512.2	28755	T	5272	0	0.0379363	0.0189681	99.9431
NC_045512.2	28756	T	6484	0	0.0771129	0	99.9229
NC_045512.2	28757	C	6579	0.0151999	99.9696	0	0.0151999
NC_045512.2	28758	C	6566	0.01523	99.9543	0	0.0304599
NC_045512.2	28759	T	6506	0.0307409	0.153704	0	99.8156
NC_045512.2	28760	C	6562	0.0152393	99.9695	0	0
NC_045512.2	28761	A	6401	99.7344	0.0312451	0.140603	0.0937354
NC_045512.2	28762	A	6324	99.9842	0.0158128	0	0
NC_045512.2	28763	G	6275	0	0	99.9044	0.0956175
NC_045512.2	28764	G	6470	0.0309119	0	99.9691	0
NC_045512.2	28765	A	6617	99.9244	0.0151126	0.0302252	0.0302252
NC_045512.2	28766	A	5338	99.8876	0.0187336	0.0187336	0.0749344
NC_045512.2	28767	C	6591	0.0303444	99.9241	0.0303444	0.0151722
NC_045512.2	28768	A	6618	99.8942	0.0151103	0	0.0906618
NC_045512.2	28769	A	6364	99.9214	0	0.0471402	0.0157134
NC_045512.2	28770	C	6658	0.0450586	99.9399	0	0
NC_045512.2	28771	A	6504	99.9077	0.0153752	0.0615006	0.0153752
NC_045512.2	28772	T	5727	0	0.0349223	0	99.9651
NC_045512.2	28773	T	6338	0	0.0157778	0.0157778	99.9684
NC_045512.2	28774	G	6416	0.0623441	0.015586	99.9221	0
NC_045512.2	28775	C	6366	0	99.9843	0	0.0157085
NC_045512.2	28776	C	6514	0	99.8158	0	0.0307031
NC_045512.2	28777	A	6308	99.9207	0.0317058	0.0475587	0
NC_045512.2	28778	A	6384	99.953	0.0156642	0.0313283	0
NC_045512.2	28779	A	6178	99.9676	0	0	0.0323729
NC_045512.2	28780	A	6015	99.7839	0.0166251	0.133001	0.0498753
NC_045512.2	28781	G	6283	0	0	100	0
NC_045512.2	28782	G	6274	0.0159388	0	99.9362	0.0318776
NC_045512.2	28783	C	6310	0.0158479	99.9842	0	0
NC_045512.2	28784	T	6105	0.01638	0.04914	0.03276	99.9017
NC_045512.2	28785	T	6432	0	0	0	100
NC_045512.2	28786	C	6325	0	99.9842	0	0.0158103
NC_045512.2	28787	T	6288	0	0.0636132	0	99.9364
NC_045512.2	28788	A	6393	99.9061	0	0.0625684	0.0312842
NC_045512.2	28789	C	6332	0	99.9526	0	0.0473784
NC_045512.2	28790	G	6332	0.0473784	0.0157928	99.921	0.0157928
NC_045512.2	28791	C	6366	0.0471254	99.8429	0	0.0942507
NC_045512.2	28792	A	6133	99.9022	0	0.0489157	0.0489157
NC_045512.2	28793	G	6372	0.0156937	0	99.9843	0
NC_045512.2	28794	A	6290	100	0	0	0
NC_045512.2	28795	A	6084	99.8849	0.0328731	0.0821828	0
NC_045512.2	28796	G	6344	0.0945776	0.0157629	99.8108	0.0788146
NC_045512.2	28797	G	6276	0.0478011	0.0159337	99.9203	0.0159337
NC_045512.2	28798	G	6356	0.110132	0	99.8427	0.0471995
NC_045512.2	28799	A	6083	99.8849	0	0.115075	0
NC_045512.2	28800	G	6432	0.0310945	0	99.9534	0.0155473
NC_045512.2	28801	C	6329	0.0474009	99.8578	0.0158003	0.0790014
NC_045512.2	28802	A	6149	99.8048	0.0162628	0.081314	0.0975768
NC_045512.2	28803	G	6271	0.0478393	0	99.9522	0
NC_045512.2	28804	A	6218	99.9035	0	0.0804117	0.0160823
NC_045512.2	28805	G	6227	0.144532	0	99.8233	0.0160591
NC_045512.2	28806	G	6254	0.0639591	0	99.936	0
NC_045512.2	28807	C	6306	0	99.9524	0	0.0317158
NC_045512.2	28808	G	6365	0.0628437	0	99.8743	0.0628437
NC_045512.2	28809	G	6299	0.0317511	0	99.9524	0
NC_045512.2	28810	C	6334	0.0315756	99.8895	0.0157878	0.0631512
NC_045512.2	28811	A	6360	99.9371	0.0314465	0.0157233	0.0157233
NC_045512.2	28812	G	6414	0.0155909	0.0311818	99.9376	0.0155909
NC_045512.2	28813	T	6438	0	0.0155328	0	99.9845
NC_045512.2	28814	C	6489	0.0154107	99.9229	0.0154107	0.0462321
NC_045512.2	28815	A	6449	99.8604	0.0620251	0.0620251	0.0155063
NC_045512.2	28816	A	6309	99.8098	0.0317007	0.110953	0.0475511
NC_045512.2	28817	G	6410	0.0156006	0	99.9532	0.0156006
NC_045512.2	28818	C	6505	0.0614912	99.8924	0	0.0461184
NC_045512.2	28819	C	6532	0.0306185	99.9388	0	0.0153092
NC_045512.2	28820	T	6528	0.0153186	0.0612745	0	99.9234
NC_045512.2	28821	C	6466	0.030931	99.9691	0	0
NC_045512.2	28822	T	6128	0	0	0	100
NC_045512.2	28823	T	6550	0	0.0152672	0.0152672	99.9695
NC_045512.2	28824	C	6555	0	99.9847	0	0.0152555
NC_045512.2	28825	T	6600	0.0151515	0.030303	0	99.9545
NC_045512.2	28826	C	6546	0	99.9542	0	0.0458295
NC_045512.2	28827	G	6494	0.0461965	0.0307977	99.9076	0.0153988
NC_045512.2	28828	T	5451	0	0	0	99.9817
NC_045512.2	28829	T	6518	0	0.0306843	0	99.9386
NC_045512.2	28830	C	6436	0	99.9689	0	0.0310752
NC_045512.2	28831	C	6416	0	99.9844	0	0.015586
NC_045512.2	28832	T	6428	0.0155569	0.0466708	0.0311139	99.8911
NC_045512.2	28833	C	6474	0	99.9691	0	0.0308928
NC_045512.2	28834	A	6323	99.826	0.0316306	0.110707	0.0316306
NC_045512.2	28835	T	6417	0.0155836	0.0155836	0	99.9688
NC_045512.2	28836	C	6557	0.0305018	99.939	0.0152509	0.0152509
NC_045512.2	28837	A	6362	99.8743	0	0.09431	0.0314367
NC_045512.2	28838	C	6424	0	99.9066	0	0.0933998
NC_045512.2	28839	G	6337	0.0157803	0	99.9842	0
NC_045512.2	28840	T	6114	0	0.0163559	0	99.9836
NC_045512.2	28841	A	6288	99.8728	0	0.111323	0.0159033
NC_045512.2	28842	G	6420	0	0	100	0
NC_045512.2	28843	T	6652	0	0.0601323	0	99.9399
NC_045512.2	28844	C	6602	0	99.9697	0	0.0302939
NC_045512.2	28845	G	6548	0.0763592	0	99.8931	0.0305437
NC_045512.2	28846	C	6602	0	99.9546	0	0.0302939
NC_045512.2	28847	A	6621	99.9094	0	0.0604138	0.0302069
NC_045512.2	28848	A	6202	99.9839	0	0.0161238	0
NC_045512.2	28849	C	6458	0	99.9535	0	0.046454
NC_045512.2	28850	A	6339	99.8265	0.0631014	0.0157754	0.0946522
NC_045512.2	28851	G	6191	0	0.032305	99.9677	0
NC_045512.2	28852	T	6292	0.0158932	0.0317864	0	99.9523
NC_045512.2	28853	T	6371	0.0156961	0.20405	0	99.7803
NC_045512.2	28854	C	6417	0	99.9844	0	0
NC_045512.2	28855	A	6431	99.9067	0.0155497	0	0.0777484
NC_045512.2	28856	A	6397	99.9531	0	0.0156323	0.0312647
NC_045512.2	28857	G	6556	0.0152532	0.0152532	99.939	0.0305064
NC_045512.2	28858	A	6711	99.9553	0	0.0447027	0
NC_045512.2	28859	A	6420	99.9688	0	0	0.0311526
NC_045512.2	28860	A	6345	99.9212	0.0157604	0.0315209	0.0157604
NC_045512.2	28861	T	6407	0	0.0156079	0.0156079	99.9688
NC_045512.2	28862	T	6878	0.0145391	0.0436173	0	99.9418
NC_045512.2	28863	C	6887	0.0580804	99.9129	0	0.0290402
NC_045512.2	28864	A	6898	99.797	0	0.115976	0.0869817
NC_045512.2	28865	A	6768	99.9261	0.0147754	0.0443262	0.0147754
NC_045512.2	28866	C	6880	0.0145349	99.9564	0	0.0145349
NC_045512.2	28867	T	6658	0.0450586	0.180234	0	99.7747
NC_045512.2	28868	C	6763	0.0147863	99.9704	0	0.0147863
NC_045512.2	28869	C	6677	0.0449304	99.8952	0	0.0449304
NC_045512.2	28870	A	6490	99.8305	0.0308166	0.0924499	0.046225
NC_045512.2	28871	G	6546	0.030553	0	99.9542	0.0152765
NC_045512.2	28872	G	6502	0.0922793	0.0307598	99.877	0
NC_045512.2	28873	C	6625	0	99.9698	0.0150943	0.0150943
NC_045512.2	28874	A	6483	99.892	0.015425	0.0616998	0.0308499
NC_045512.2	28875	G	6659	0.0600691	0	99.9399	0
NC_045512.2	28876	C	6665	0	99.955	0	0.0450113
NC_045512.2	28877	A	6430	99.9067	0	0.0622084	0.0311042
NC_045512.2	28878	G	6653	0	0	100	0
NC_045512.2	28879	T	6052	0.0165235	0.0826173	0.0165235	99.8843
NC_045512.2	28880	A	6318	99.8417	0.0158278	0.079139	0.0633112
NC_045512.2	28881	G	6748	0.0148192	0	99.9852	0
NC_045512.2	28882	G	6784	0.0294811	0	99.9558	0.0147406
NC_045512.2	28883	G	6817	0.0293384	0	99.9707	0
NC_045512.2	28884	G	6797	0.0294247	0	99.9706	0
NC_045512.2	28885	A	6714	99.9553	0	0.0297885	0.0148943
NC_045512.2	28886	A	4878	99.9795	0.0205002	0	0
NC_045512.2	28887	C	6571	0	100	0	0
NC_045512.2	28888	T	5943	0.033653	0.033653	0	99.9327
NC_045512.2	28889	T	6737	0	0.0148434	0	99.9852
NC_045512.2	28890	C	6716	0	99.9404	0.0148898	0.0446694
NC_045512.2	28891	T	6710	0	0.0298063	0	99.9702
NC_045512.2	28892	C	6638	0.0150648	99.9699	0	0.0150648
NC_045512.2	28893	C	6577	0	99.9696	0	0.030409
NC_045512.2	28894	T	6556	0	0.0457596	0	99.9542
NC_045512.2	28895	G	6557	0.0152509	0	99.9847	0
NC_045512.2	28896	C	6487	0	99.9846	0	0.0154154
NC_045512.2	28897	T	6292	0.0158932	0.0635728	0	99.9205
NC_045512.2	28898	A	5961	99.9832	0	0	0
NC_045512.2	28899	G	6532	0.0153092	0.0153092	99.9235	0.0459277
NC_045512.2	28900	A	6477	99.9074	0.0154392	0.061757	0.0154392
NC_045512.2	28901	A	6091	99.8522	0.0328353	0.098506	0.0164177
NC_045512.2	28902	T	6007	0	0.0166472	0	99.9834
NC_045512.2	28903	G	6429	0	0	99.9689	0.031109
NC_045512.2	28904	G	6334	0.0947269	0	99.9053	0
NC_045512.2	28905	C	6486	0.0154178	99.9383	0.0154178	0.0308356
NC_045512.2	28906	T	6563	0	0.0914216	0.0152369	99.8933
NC_045512.2	28907	G	6549	0	0	100	0
NC_045512.2	28908	G	6487	0.0770772	0	99.9075	0.0154154
NC_045512.2	28909	C	6500	0	99.8615	0	0.138462
NC_045512.2	28910	A	6256	99.968	0	0.0319693	0
NC_045512.2	28911	A	5675	99.9648	0	0	0.0352423
NC_045512.2	28912	T	6317	0	0.0158303	0	99.9842
NC_045512.2	28913	G	6604	0.045427	0	99.8789	0.0757117
NC_045512.2	28914	G	6547	0.0152742	0	99.9695	0.0152742
NC_045512.2	28915	C	6587	0	99.8785	0	0.10627
NC_045512.2	28916	G	6522	0.0459982	0	99.9233	0.0306654
NC_045512.2	28917	G	6631	0.045242	0.0150807	99.9246	0.0150807
NC_045512.2	28918	T	6616	0	0.0755744	0	99.9244
NC_045512.2	28919	G	6645	0	0	100	0
NC_045512.2	28920	A	6621	99.9396	0	0.0453104	0.0151035
NC_045512.2	28921	T	6591	0	0.075861	0.0303444	99.8786
NC_045512.2	28922	G	6608	0.0453995	0.0302663	99.9092	0.0151332
NC_045512.2	28923	C	6760	0	99.9704	0.0147929	0.0147929
NC_045512.2	28924	T	6825	0	0.0732601	0	99.9267
NC_045512.2	28925	G	6666	0.030003	0.0150015	99.865	0.0450045
NC_045512.2	28926	C	6651	0.0300707	99.9549	0	0.0150353
NC_045512.2	28927	T	6569	0	0.030446	0	99.9696
NC_045512.2	28928	C	6625	0.0150943	99.9245	0.0150943	0.0301887
NC_045512.2	28929	T	6227	0.0160591	0.0160591	0.0321182	99.9358
NC_045512.2	28930	T	6637	0	0.015067	0.015067	99.9699
NC_045512.2	28931	G	6457	0.0309741	0	99.9381	0.0309741
NC_045512.2	28932	C	6478	0	99.9074	0	0.0771843
NC_045512.2	28933	T	6562	0.0152393	0.0304785	0.0152393	99.939
NC_045512.2	28934	T	6395	0.0156372	0.0625489	0	99.9218
NC_045512.2	28935	T	6654	0.0150286	0	0	99.985
NC_045512.2	28936	G	6481	0	0.0308594	99.9691	0
NC_045512.2	28937	C	6519	0.0153398	99.9693	0	0.0153398
NC_045512.2	28938	T	6624	0	0.0150966	0	99.9698
NC_045512.2	28939	G	6301	0.0158705	0	99.9683	0.0158705
NC_045512.2	28940	C	6404	0	99.9688	0	0.0312305
NC_045512.2	28941	T	6465	0	0.0154679	0	99.9845
NC_045512.2	28942	G	6341	0.0157704	0.0157704	99.9685	0
NC_045512.2	28943	C	6364	0	99.9843	0	0.0157134
NC_045512.2	28944	T	6349	0.031501	0.0157505	0.0472515	99.9055
NC_045512.2	28945	T	6485	0.0154202	0.0462606	0	99.9229
NC_045512.2	28946	G	6522	0	0.0306654	99.954	0.0153327
NC_045512.2	28947	A	6559	99.939	0	0.0609849	0
NC_045512.2	28948	C	6445	0.0155159	99.969	0	0.0155159
NC_045512.2	28949	A	6503	99.877	0.0153775	0.0461326	0.0615101
NC_045512.2	28950	G	6523	0	0	99.954	0.0459911
NC_045512.2	28951	A	6672	99.97	0	0.029976	0
NC_045512.2	28952	T	6585	0.015186	0.0607441	0	99.9241
NC_045512.2	28953	T	6682	0	0.0149656	0	99.985
NC_045512.2	28954	G	6650	0.0300752	0.0150376	99.9549	0
NC_045512.2	28955	A	6559	99.8628	0	0.106724	0.0304925
NC_045512.2	28956	A	6529	99.9234	0	0.0765814	0
NC_045512.2	28957	C	6504	0	99.9539	0	0.0461255
NC_045512.2	28958	C	6466	0	99.9691	0	0.030931
NC_045512.2	28959	A	6545	99.8472	0.0305577	0.0763942	0.0458365
NC_045512.2	28960	G	6558	0.0457457	0	99.9543	0
NC_045512.2	28961	C	6527	0.015321	99.954	0.015321	0.015321
NC_045512.2	28962	T	6516	0	0.0460405	0.0153468	99.9233
NC_045512.2	28963	T	6720	0	0.0297619	0	99.9702
NC_045512.2	28964	G	6794	0.0294377	0	99.9411	0.0294377
NC_045512.2	28965	A	6820	99.8827	0	0.0439883	0.0733138
NC_045512.2	28966	G	6833	0.0146349	0	99.9415	0.0439046
NC_045512.2	28967	A	6845	99.9562	0.0146092	0.0146092	0.0146092
NC_045512.2	28968	G	6686	0	0	99.985	0.0149566
NC_045512.2	28969	C	6706	0.014912	99.8509	0	0.014912
NC_045512.2	28970	A	6898	99.9275	0	0	0.0724848
NC_045512.2	28971	A	6517	99.8772	0.0153445	0.0920669	0.0153445
NC_045512.2	28972	A	6844	99.9416	0	0.043834	0.0146113
NC_045512.2	28973	A	6715	99.8958	0.0297841	0	0.0595681
NC_045512.2	28974	T	6678	0.0149745	0	0	99.985
NC_045512.2	28975	G	6835	0	0.0292612	99.9707	0
NC_045512.2	28976	T	6980	0	0	0	100
NC_045512.2	28977	C	6905	0	99.9855	0	0.0144823
NC_045512.2	28978	T	6973	0.014341	0.0430231	0.0430231	99.8996
NC_045512.2	28979	G	6863	0.0145709	0	99.9854	0
NC_045512.2	28980	G	6864	0.0145688	0	99.9854	0
NC_045512.2	28981	T	7090	0.0141044	0.0423131	0	99.9295
NC_045512.2	28982	A	6831	99.8682	0.0292783	0.0731957	0.0146391
NC_045512.2	28983	A	7017	99.9715	0	0.0285022	0
NC_045512.2	28984	A	7123	99.9017	0.014039	0.0701951	0.014039
NC_045512.2	28985	G	7110	0.0843882	0.0140647	99.8312	0.0703235
NC_045512.2	28986	G	6998	0.0857388	0.0142898	99.8285	0.0571592
NC_045512.2	28987	C	6902	0.0144886	99.7972	0.0289771	0.0724428
NC_045512.2	28988	C	7074	0	99.9717	0	0.0282725
NC_045512.2	28989	A	7020	99.8575	0.014245	0.014245	0.11396
NC_045512.2	28990	A	7139	99.916	0.0140076	0.0420227	0.0280151
NC_045512.2	28991	C	7310	0	99.9726	0.0136799	0.0136799
NC_045512.2	28992	A	7298	99.7808	0	0.137024	0.0822143
NC_045512.2	28993	A	7177	99.9025	0	0	0.0975338
NC_045512.2	28994	C	7359	0	99.9185	0.0271776	0.0543552
NC_045512.2	28995	A	7281	99.8489	0.0274688	0.0686719	0.0549375
NC_045512.2	28996	A	6950	99.9137	0.0143885	0.0431655	0.028777
NC_045512.2	28997	C	7436	0.0403443	99.9462	0	0
NC_045512.2	28998	A	6997	99.8714	0.0285837	0.085751	0.0142918
NC_045512.2	28999	A	6870	99.9418	0	0.0291121	0
NC_045512.2	29000	G	6841	0.0146177	0	99.9708	0.0146177
NC_045512.2	29001	G	7173	0.0278823	0	99.9582	0.0139412
NC_045512.2	29002	C	7438	0	99.9597	0	0.0403334
NC_045512.2	29003	C	7617	0	99.9606	0.0131285	0.0131285
NC_045512.2	29004	A	7616	99.8556	0	0.0656513	0.0787815
NC_045512.2	29005	A	7625	99.9475	0	0.0393443	0.0131148
NC_045512.2	29006	A	7278	99.9313	0.01374	0.0412201	0
NC_045512.2	29007	C	7348	0	99.9592	0	0.0136091
NC_045512.2	29008	T	7210	0.0138696	0.0554785	0	99.9307
NC_045512.2	29009	G	7344	0.0136166	0.0272331	99.9592	0
NC_045512.2	29010	T	7330	0.0136426	0.0545703	0	99.9318
NC_045512.2	29011	C	7219	0.0138523	99.9446	0	0.041557
NC_045512.2	29012	A	7133	99.9579	0.0140193	0.0140193	0
NC_045512.2	29013	C	6849	0.0146007	99.9416	0	0.043802
NC_045512.2	29014	T	7008	0	0.071347	0	99.9144
NC_045512.2	29015	A	6803	99.8236	0.0146994	0.117595	0.0440982
NC_045512.2	29016	A	7032	99.872	0	0.0711035	0.0568828
NC_045512.2	29017	G	7178	0.0835887	0.0278629	99.8885	0
NC_045512.2	29018	A	7207	99.9584	0.0277508	0.0138754	0
NC_045512.2	29019	A	7013	99.9002	0.0427777	0.0427777	0.0142592
NC_045512.2	29020	A	6989	99.9285	0.0286164	0.0143082	0.0286164
NC_045512.2	29021	T	7310	0	0.0957592	0	99.9042
NC_045512.2	29022	C	7383	0	99.9865	0	0.0135446
NC_045512.2	29023	T	7324	0.0136537	0.0273075	0	99.959
NC_045512.2	29024	G	7349	0.0544292	0.0136073	99.8775	0.0544292
NC_045512.2	29025	C	7351	0.0272072	99.9048	0.0136036	0.0544144
NC_045512.2	29026	T	7443	0.0134354	0.0403063	0	99.9463
NC_045512.2	29027	G	7313	0.0410228	0.0136743	99.9043	0.0410228
NC_045512.2	29028	C	7413	0	99.973	0	0.0269796
NC_045512.2	29029	T	7592	0.0263435	0.105374	0	99.8683
NC_045512.2	29030	G	7524	0.0265816	0	99.9734	0
NC_045512.2	29031	A	7455	99.9598	0	0.0402414	0
NC_045512.2	29032	G	7317	0	0	99.9727	0.0273336
NC_045512.2	29033	G	7042	0.028401	0	99.9716	0
NC_045512.2	29034	C	6998	0	99.9857	0	0.0142898
NC_045512.2	29035	T	6886	0	0.0290444	0	99.971
NC_045512.2	29036	T	6985	0	0.0286328	0	99.9714
NC_045512.2	29037	C	7127	0.0140311	99.9158	0	0.0701557
NC_045512.2	29038	T	7375	0	0.0542373	0	99.9458
NC_045512.2	29039	A	7186	99.8191	0	0.0695797	0.111328
NC_045512.2	29040	A	7405	99.9055	0.0135044	0.0810263	0
NC_045512.2	29041	G	7439	0.120984	0.0134427	99.8656	0
NC_045512.2	29042	A	7478	99.9866	0.0133726	0	0
NC_045512.2	29043	A	6031	99.9005	0.016581	0.033162	0.049743
NC_045512.2	29044	G	7378	0.0406614	0.0135538	99.9458	0
NC_045512.2	29045	C	7500	0	99.8933	0.04	0.0666667
NC_045512.2	29046	C	7582	0.0131891	99.9736	0	0.0131891
NC_045512.2	29047	T	7682	0	0	0	100
NC_045512.2	29048	C	7878	0	100	0	0
NC_045512.2	29049	G	7837	0.0765599	0	99.9107	0.01276
NC_045512.2	29050	G	7737	0.0775494	0.0129249	99.9095	0
NC_045512.2	29051	C	7938	0	99.8362	0	0.0377929
NC_045512.2	29052	A	8118	99.8645	0	0.0492732	0.0739098
NC_045512.2	29053	A	8054	99.9255	0.0124162	0.0248324	0.0372486
NC_045512.2	29054	A	7680	99.987	0	0	0.0130208
NC_045512.2	29055	A	8151	99.9755	0	0.0122684	0.0122684
NC_045512.2	29056	A	7342	99.1692	0.0136203	0.0681013	0.0136203
NC_045512.2	29057	C	7817	0	99.9616	0	0.0383779
NC_045512.2	29058	G	7818	0	0	100	0
NC_045512.2	29059	T	7881	0	0.0380662	0	99.9619
NC_045512.2	29060	A	7887	99.9112	0	0.0760746	0.0126791
NC_045512.2	29061	C	7971	0	100	0	0
NC_045512.2	29062	T	7802	0.0128172	0.0897206	0	99.8975
NC_045512.2	29063	G	7753	0.0257965	0.0128982	99.9613	0
NC_045512.2	29064	C	7686	0	99.8829	0.0130107	0.0650533
NC_045512.2	29065	C	7692	0.0130005	99.961	0	0.026001
NC_045512.2	29066	A	7454	99.9061	0.0134156	0.0134156	0.0670781
NC_045512.2	29067	C	7525	0.013289	99.9867	0	0
NC_045512.2	29068	T	7606	0.0131475	0.0525901	0	99.9343
NC_045512.2	29069	A	7344	99.9319	0	0.0408497	0.0272331
NC_045512.2	29070	A	7388	99.9865	0	0	0.0135355
NC_045512.2	29071	A	7288	99.8491	0.0548847	0.0686059	0.0274424
NC_045512.2	29072	G	7114	0.0140568	0	99.9719	0.0140568
NC_045512.2	29073	C	7275	0.0137457	99.9588	0.0137457	0.0137457
NC_045512.2	29074	A	7391	99.8782	0.0270599	0.0405899	0.0270599
NC_045512.2	29075	T	7377	0.0135556	0.0406669	0	99.9458
NC_045512.2	29076	A	7180	99.9304	0	0.0557103	0.0139276
NC_045512.2	29077	C	7232	0	99.9862	0	0.0138274
NC_045512.2	29078	A	7123	99.9298	0.014039	0	0.0561561
NC_045512.2	29079	A	6786	99.9558	0	0.0147362	0.0294724
NC_045512.2	29080	T	7335	0.0408998	0.0272665	0.0272665	99.9046
NC_045512.2	29081	G	7369	0.0135704	0	99.9729	0.0135704
NC_045512.2	29082	T	7439	0	0.161312	0.0134427	99.7984
NC_045512.2	29083	A	7550	99.8411	0.013245	0.0662252	0.0264901
NC_045512.2	29084	A	7277	99.9175	0.0137419	0.0412258	0.0137419
NC_045512.2	29085	C	7625	0.0393443	99.882	0	0.0786885
NC_045512.2	29086	A	7366	99.9321	0.0271518	0.0271518	0.0135759
NC_045512.2	29087	C	7650	0.0130719	99.9608	0	0.0261438
NC_045512.2	29088	A	7627	99.9213	0.0131113	0.0393339	0.0262226
NC_045512.2	29089	A	7236	99.8756	0.0138198	0.069099	0.0414594
NC_045512.2	29090	G	7544	0.0265111	0	99.9205	0.0530223
NC_045512.2	29091	C	7728	0	100	0	0
NC_045512.2	29092	T	7793	0	0.012832	0.0256641	99.9615
NC_045512.2	29093	T	7770	0.02574	0	0	99.9485
NC_045512.2	29094	T	7975	0.0125392	0.0626959	0	99.837
NC_045512.2	29095	C	8049	0	99.9503	0	0.0496956
NC_045512.2	29096	G	7874	0.0508001	0	99.8984	0.0508001
NC_045512.2	29097	G	7924	0.0252398	0	99.9621	0.0126199
NC_045512.2	29098	C	8055	0	99.9628	0.0124146	0.0248293
NC_045512.2	29099	A	7950	99.9623	0	0.0125786	0.0251572
NC_045512.2	29100	G	8115	0	0	100	0
NC_045512.2	29101	A	7973	99.9749	0	0.0250847	0
NC_045512.2	29102	C	7967	0	99.9498	0	0.0502071
NC_045512.2	29103	G	7934	0.0630199	0.012604	99.9118	0.012604
NC_045512.2	29104	T	8119	0	0.0369504	0	99.9507
NC_045512.2	29105	G	7958	0.012566	0	99.9372	0.0502639
NC_045512.2	29106	G	8146	0.0245519	0.012276	99.9509	0.012276
NC_045512.2	29107	T	8303	0.0120438	0.228833	0.0240877	99.735
NC_045512.2	29108	C	8118	0.0123183	99.9507	0.0123183	0.0246366
NC_045512.2	29109	C	8189	0.024423	99.9389	0.0122115	0.024423
NC_045512.2	29110	A	8102	99.8889	0.0246853	0.0370279	0.0493705
NC_045512.2	29111	G	8077	0.0495233	0	99.9257	0.0247617
NC_045512.2	29112	A	8135	99.9508	0	0.0368777	0.0122926
NC_045512.2	29113	A	7693	99.974	0	0.0129988	0.0129988
NC_045512.2	29114	C	8188	0.024426	99.9267	0.024426	0
NC_045512.2	29115	A	8064	99.8884	0.0248016	0.062004	0.0248016
NC_045512.2	29116	A	7760	99.8325	0.0128866	0.115979	0.0386598
NC_045512.2	29117	A	7671	99.9479	0.0260722	0	0
NC_045512.2	29118	C	8158	0.0367737	99.8897	0	0.0735474
NC_045512.2	29119	C	7989	0.0125172	99.975	0	0.0125172
NC_045512.2	29120	C	8135	0	99.9754	0	0.0245851
NC_045512.2	29121	A	7406	99.7705	0.135026	0.0270051	0.0675128
NC_045512.2	29122	A	7263	99.8761	0.0275368	0.0550737	0.0413052
NC_045512.2	29123	G	7232	0.096792	0	99.8617	0.0414823
NC_045512.2	29124	G	7986	0	0	100	0
NC_045512.2	29125	A	8475	99.9882	0	0.0117994	0
NC_045512.2	29126	A	7268	99.9312	0	0.0412768	0.0275179
NC_045512.2	29127	A	7990	99.8248	0.0375469	0	0.0125156
NC_045512.2	29128	T	8431	0.035583	0.023722	0	99.9407
NC_045512.2	29129	T	8307	0.012038	0	0	99.988
NC_045512.2	29130	T	8356	0	0.0239349	0	99.9761
NC_045512.2	29131	T	8599	0	0.0232585	0.0697756	99.8256
NC_045512.2	29132	G	8796	0	0	99.909	0.0909504
NC_045512.2	29133	G	8732	0.0114521	0	99.9771	0.0114521
NC_045512.2	29134	G	8775	0.011396	0	99.9202	0.0683761
NC_045512.2	29135	G	8896	0.067446	0	99.8988	0
NC_045512.2	29136	A	8694	99.931	0	0.0230044	0.0460087
NC_045512.2	29137	C	8625	0	99.9884	0	0.0115942
NC_045512.2	29138	C	8922	0.0112082	99.9664	0	0.0224165
NC_045512.2	29139	A	8933	99.8992	0.0111944	0.0671667	0.0223889
NC_045512.2	29140	G	9004	0.0222123	0	99.9667	0.0111062
NC_045512.2	29141	G	8842	0.0226193	0.0113097	99.9321	0.033929
NC_045512.2	29142	A	9065	99.9779	0.0110314	0.0110314	0
NC_045512.2	29143	A	8103	99.9383	0	0.0617055	0
NC_045512.2	29144	C	8820	0	99.9773	0	0.0226757
NC_045512.2	29145	T	8711	0	0.0344392	0	99.9656
NC_045512.2	29146	A	8957	99.9442	0.0111645	0.0111645	0.0334934
NC_045512.2	29147	A	8463	99.9764	0	0	0.0236323
NC_045512.2	29148	T	8930	0.0223964	0.0111982	0	99.9664
NC_045512.2	29149	C	9025	0.0110803	99.9778	0	0.0110803
NC_045512.2	29150	A	8680	99.712	0.0345622	0.138249	0.115207
NC_045512.2	29151	G	8570	0.0116686	0	99.9767	0.0116686
NC_045512.2	29152	A	8841	99.9887	0	0.0113109	0
NC_045512.2	29153	C	8734	0	99.9199	0.0114495	0.0572475
NC_045512.2	29154	A	8316	99.8677	0.0841751	0.012025	0.036075
NC_045512.2	29155	A	8176	99.9266	0.0244618	0.0122309	0.0366928
NC_045512.2	29156	G	8381	0	0	99.9403	0.0596588
NC_045512.2	29157	G	8646	0	0.011566	99.9769	0.011566
NC_045512.2	29158	A	8826	99.9207	0	0.0453206	0.0339905
NC_045512.2	29159	A	7281	99.9313	0.0137344	0.0137344	0.0412031
NC_045512.2	29160	C	8596	0.0116333	99.9302	0	0.0465333
NC_045512.2	29161	T	8768	0	0.0114051	0	99.9886
NC_045512.2	29162	G	8919	0.0336361	0	99.9664	0
NC_045512.2	29163	A	8958	99.9442	0	0.0334896	0
NC_045512.2	29164	T	8504	0	0	0	100
NC_045512.2	29165	T	8855	0.0112931	0.0112931	0	99.9774
NC_045512.2	29166	A	8964	99.9442	0.0111557	0.0334672	0.0111557
NC_045512.2	29167	C	9081	0.011012	99.956	0	0.033036
NC_045512.2	29168	A	8995	99.9444	0.0111173	0.0444691	0
NC_045512.2	29169	A	8819	99.966	0.0113392	0.0113392	0.0113392
NC_045512.2	29170	A	8762	99.9543	0.0114129	0.0114129	0
NC_045512.2	29171	C	9009	0.0111	99.9334	0	0.0555001
NC_045512.2	29172	A	8245	99.9636	0	0.0121286	0.0121286
NC_045512.2	29173	T	8518	0	0.0117398	0	99.9883
NC_045512.2	29174	T	8534	0	0.0585892	0	99.9414
NC_045512.2	29175	G	8747	0.022865	0.022865	99.92	0.0342975
NC_045512.2	29176	G	8871	0.0901815	0.0112727	99.8985	0
NC_045512.2	29177	C	9047	0.0110534	99.9337	0	0.0552669
NC_045512.2	29178	C	8980	0.0890869	99.8998	0	0.0111359
NC_045512.2	29179	G	8991	0.1001	0.0111222	99.8888	0
NC_045512.2	29180	C	9049	0	99.9337	0	0.0442038
NC_045512.2	29181	A	8979	99.922	0	0.0222742	0.0556855
NC_045512.2	29182	A	8234	99.9879	0	0	0.0121448
NC_045512.2	29183	A	8878	99.9549	0.0112638	0.0225276	0
NC_045512.2	29184	T	8405	0.0118977	0	0.0237954	99.9643
NC_045512.2	29185	T	9008	0	0.0111012	0	99.9889
NC_045512.2	29186	G	9095	0.0879604	0.0109951	99.89	0
NC_045512.2	29187	C	9098	0	99.9121	0	0.0879314
NC_045512.2	29188	A	9122	99.9342	0	0.0328875	0.0328875
NC_045512.2	29189	C	9014	0	99.9334	0.0110939	0.0443754
NC_045512.2	29190	A	8920	99.9103	0.0112108	0.044843	0.0336323
NC_045512.2	29191	A	8490	99.9764	0	0	0.0235571
NC_045512.2	29192	T	8685	0.0345423	0.0115141	0	99.9539
NC_045512.2	29193	T	8272	0	0.024178	0	99.9758
NC_045512.2	29194	T	8907	0.0112271	0.0112271	0	99.9551
NC_045512.2	29195	G	8976	0.100267	0.0891266	99.7438	0
NC_045512.2	29196	C	8844	0	99.8869	0.0113071	0.101764
NC_045512.2	29197	C	8837	0	99.9774	0	0.0226321
NC_045512.2	29198	C	8724	0	99.9427	0	0.0573132
NC_045512.2	29199	C	8853	0	99.9887	0	0.0112956
NC_045512.2	29200	C	8833	0.0113212	99.9208	0	0.0339635
NC_045512.2	29201	A	8576	99.8951	0.0116604	0.0816231	0.0116604
NC_045512.2	29202	G	8756	0.0114207	0	99.9657	0.0228415
NC_045512.2	29203	C	8751	0.0228545	99.9086	0	0.0685636
NC_045512.2	29204	G	8683	0.0575838	0	99.9309	0.0115168
NC_045512.2	29205	C	8720	0	99.9885	0	0.0114679
NC_045512.2	29206	T	7017	0.0142511	0.142511	0.0427533	99.8005
NC_045512.2	29207	T	7987	0	0.0876424	0	99.8998
NC_045512.2	29208	C	8884	0.0225124	99.9662	0	0.0112562
NC_045512.2	29209	A	8759	99.9087	0.0456673	0.0342505	0.0114168
NC_045512.2	29210	G	8917	0.0112145	0	99.9664	0.0112145
NC_045512.2	29211	C	8868	0	99.8647	0.0338295	0.101488
NC_045512.2	29212	G	8990	0.0667408	0	99.9221	0.0111235
NC_045512.2	29213	T	8369	0	0.0597443	0	99.9403
NC_045512.2	29214	T	9052	0	0	0	100
NC_045512.2	29215	C	8987	0	99.9889	0	0.0111272
NC_045512.2	29216	T	8891	0.0224947	0.0112473	0	99.9663
NC_045512.2	29217	T	9318	0.0107319	0.0214638	0	99.9678
NC_045512.2	29218	C	9482	0	99.9578	0	0.0421852
NC_045512.2	29219	G	9435	0.0211977	0	99.947	0.0317965
NC_045512.2	29220	G	9518	0.0315192	0	99.9475	0.0210128
NC_045512.2	29221	A	9491	99.9262	0.0210726	0.0526815	0
NC_045512.2	29222	A	7758	99.9356	0.0386698	0.0128899	0.0128899
NC_045512.2	29223	T	9393	0	0.0106462	0	99.9894
NC_045512.2	29224	G	9591	0.0104264	0.0208529	99.9687	0
NC_045512.2	29225	T	9742	0	0.0821187	0	99.9076
NC_045512.2	29226	C	9882	0.0101194	99.9494	0	0.0404776
NC_045512.2	29227	G	9765	0.0409626	0	99.9283	0.030722
NC_045512.2	29228	C	9940	0.0201207	99.9296	0	0.0503018
NC_045512.2	29229	G	9756	0.0717507	0	99.918	0.0102501
NC_045512.2	29230	C	9759	0	99.9385	0.0204939	0.0409878
NC_045512.2	29231	A	9544	99.9162	0	0.0523889	0.0314334
NC_045512.2	29232	T	9442	0	0	0	100
NC_045512.2	29233	T	9627	0	0.0311624	0.0103875	99.9481
NC_045512.2	29234	G	9922	0	0	100	0
NC_045512.2	29235	G	9772	0.102333	0	99.867	0.0307
NC_045512.2	29236	C	9960	0	99.9498	0	0.0502008
NC_045512.2	29237	A	10065	99.9205	0	0.00993542	0.0695479
NC_045512.2	29238	T	10161	0.00984155	0.0590493	0	99.9213
NC_045512.2	29239	G	10003	0.029991	0	99.96	0.009997
NC_045512.2	29240	G	10089	0	0	99.9802	0.0198236
NC_045512.2	29241	A	10202	99.902	0	0.09802	0
NC_045512.2	29242	A	8150	99.9018	0	0.0613497	0.0368098
NC_045512.2	29243	G	10094	0	0	99.9802	0.0198138
NC_045512.2	29244	T	10171	0	0.0393275	0.0196638	99.9312
NC_045512.2	29245	C	10260	0.0194932	99.9513	0.00974659	0.0194932
NC_045512.2	29246	A	10030	99.9302	0.0199402	0.00997009	0.0398804
NC_045512.2	29247	C	10245	0	99.9805	0	0.0195217
NC_045512.2	29248	A	10085	99.9108	0.0297471	0.0396629	0.0198314
NC_045512.2	29249	C	9931	0	100	0	0
NC_045512.2	29250	C	9972	0	99.9799	0	0.0100281
NC_045512.2	29251	T	9766	0.0307188	0.051198	0	99.9181
NC_045512.2	29252	T	10038	0.00996214	0.199243	0.00996214	99.7808
NC_045512.2	29253	C	10191	0.00981258	99.9313	0	0.0490629
NC_045512.2	29254	G	9895	0.0505306	0	99.9394	0.0101061
NC_045512.2	29255	G	9843	0.0101595	0	99.9797	0.0101595
NC_045512.2	29256	G	9937	0.0402536	0	99.9597	0
NC_045512.2	29257	A	9687	99.8968	0	0.0825849	0.0206462
NC_045512.2	29258	A	7243	99.9172	0.0276129	0.0552257	0
NC_045512.2	29259	C	9521	0.0105031	99.9265	0	0.0525155
NC_045512.2	29260	G	9865	0.0101368	0.0101368	99.9797	0
NC_045512.2	29261	T	9483	0	0.0316356	0.0105452	99.9578
NC_045512.2	29262	G	9556	0.0104646	0	99.9686	0.0209293
NC_045512.2	29263	G	9749	0	0	100	0
NC_045512.2	29264	T	9772	0.0204666	0.0613999	0	99.9181
NC_045512.2	29265	T	9811	0	0.0101926	0	99.9898
NC_045512.2	29266	G	9881	0	0	100	0
NC_045512.2	29267	A	9940	99.8893	0	0.110664	0
NC_045512.2	29268	C	9507	0	99.9684	0	0.0315557
NC_045512.2	29269	C	9683	0.0206548	99.969	0	0.0103274
NC_045512.2	29270	T	9944	0.0201126	0.0603379	0.0100563	99.8894
NC_045512.2	29271	A	9530	99.9161	0	0.0314795	0.0419727
NC_045512.2	29272	C	9847	0.0203108	99.9492	0	0.0304661
NC_045512.2	29273	A	9717	99.8868	0.0514562	0.041165	0.0205825
NC_045512.2	29274	C	9638	0.0103756	99.9792	0	0.0103756
NC_045512.2	29275	A	9425	99.8196	0.0742706	0.0636605	0.0318302
NC_045512.2	29276	G	9568	0.041806	0.0313545	99.9059	0.020903
NC_045512.2	29277	G	9460	0.0528541	0.0211416	99.9154	0.0105708
NC_045512.2	29278	T	9564	0.0104559	0.0418235	0	99.9477
NC_045512.2	29279	G	9296	0.0215146	0.0107573	99.957	0.0107573
NC_045512.2	29280	C	8838	0	99.9547	0	0.0452591
NC_045512.2	29281	C	9136	0.0328371	99.9124	0	0.0547285
NC_045512.2	29282	A	9240	99.9351	0	0.021645	0.04329
NC_045512.2	29283	T	9148	0	0.0437254	0	99.9563
NC_045512.2	29284	C	9036	0.0221337	99.9336	0.0110668	0.0221337
NC_045512.2	29285	A	9257	99.9352	0.0216053	0.0108026	0.0324079
NC_045512.2	29286	A	9149	99.9453	0	0.0218603	0.0218603
NC_045512.2	29287	A	9320	99.9142	0	0.0643777	0.0107296
NC_045512.2	29288	T	8952	0	0.0223414	0	99.9777
NC_045512.2	29289	T	9114	0	0	0	100
NC_045512.2	29290	G	8846	0	0	99.9887	0.0113045
NC_045512.2	29291	G	8984	0.0222618	0	99.9443	0.0333927
NC_045512.2	29292	A	9354	99.9145	0	0.0748343	0.0106906
NC_045512.2	29293	T	9289	0.0107654	0.0430617	0	99.9462
NC_045512.2	29294	G	9092	0.0659921	0	99.934	0
NC_045512.2	29295	A	9256	99.9136	0.0108038	0.0648228	0
NC_045512.2	29296	C	8972	0.0111458	99.8774	0	0.0557289
NC_045512.2	29297	A	9004	99.9112	0.0111062	0.0222123	0.0555309
NC_045512.2	29298	A	9081	99.9339	0	0.033036	0.033036
NC_045512.2	29299	A	9161	99.9563	0.0218317	0	0.0109158
NC_045512.2	29300	G	8904	0.0224618	0	99.9663	0.0112309
NC_045512.2	29301	A	9090	99.956	0	0.0220022	0.0220022
NC_045512.2	29302	T	9102	0.0109866	0.0109866	0.0109866	99.967
NC_045512.2	29303	C	8649	0.011562	99.9191	0	0.0693722
NC_045512.2	29304	C	8878	0	99.9212	0	0.056319
NC_045512.2	29305	A	9097	99.9231	0.0219853	0.0439705	0.0109926
NC_045512.2	29306	A	9061	99.989	0	0.0110363	0
NC_045512.2	29307	A	9235	99.9675	0.0108284	0	0.0108284
NC_045512.2	29308	T	9097	0.0109926	0.0109926	0	99.978
NC_045512.2	29309	T	9159	0.0109182	0	0	99.9891
NC_045512.2	29310	T	8375	0	0.0119403	0	99.8328
NC_045512.2	29311	C	9061	0.0110363	99.9117	0	0.0441452
NC_045512.2	29312	A	9222	99.9133	0	0.0759054	0.0108436
NC_045512.2	29313	A	9173	99.9128	0.0327047	0.0545078	0
NC_045512.2	29314	A	8757	99.9201	0.0342583	0.0342583	0.0114194
NC_045512.2	29315	G	8856	0.0225836	0	99.9661	0.0112918
NC_045512.2	29316	A	8847	99.9548	0.0226065	0.0226065	0
NC_045512.2	29317	T	8922	0.0112082	0.0224165	0	99.9664
NC_045512.2	29318	C	8770	0.0114025	99.9544	0.0114025	0.022805
NC_045512.2	29319	A	8921	99.8879	0.0112095	0.0784665	0.022419
NC_045512.2	29320	A	8874	99.9437	0.0112689	0.0338066	0.0112689
NC_045512.2	29321	G	8517	0.0117412	0.0117412	99.9765	0
NC_045512.2	29322	T	8855	0	0.0677583	0	99.9322
NC_045512.2	29323	C	8713	0	100	0	0
NC_045512.2	29324	A	8980	99.8441	0.0111359	0.0222717	0.0111359
NC_045512.2	29325	T	8969	0	0.0445981	0	99.9554
NC_045512.2	29326	T	8929	0.0111995	0	0	99.9888
NC_045512.2	29327	T	8228	0.0364609	0.0121536	0	99.9514
NC_045512.2	29328	T	8581	0.0116537	0.0116537	0	99.9068
NC_045512.2	29329	G	8179	0.0244529	0.0122264	99.9633	0
NC_045512.2	29330	C	8788	0	99.9431	0	0.0568958
NC_045512.2	29331	T	9014	0.0110939	0.0665631	0.0110939	99.9112
NC_045512.2	29332	G	8783	0.0455425	0	99.9431	0.0113856
NC_045512.2	29333	A	9152	99.9126	0	0.0874126	0
NC_045512.2	29334	A	8871	99.9775	0	0.0225454	0
NC_045512.2	29335	T	9198	0.0108719	0	0.0108719	99.9783
NC_045512.2	29336	A	9101	99.989	0	0.0109878	0
NC_045512.2	29337	A	9099	99.8901	0.0219804	0.0879218	0
NC_045512.2	29338	G	8736	0.0343407	0	99.9542	0.0114469
NC_045512.2	29339	C	8925	0	99.9328	0	0.0672269
NC_045512.2	29340	A	9098	99.967	0	0	0.0329743
NC_045512.2	29341	T	9004	0	0.0444247	0	99.9556
NC_045512.2	29342	A	9079	99.978	0	0.0220289	0
NC_045512.2	29343	T	9229	0	0	0	100
NC_045512.2	29344	T	9366	0	0.0427077	0	99.9573
NC_045512.2	29345	G	9193	0.0326335	0	99.9674	0
NC_045512.2	29346	A	9176	99.8692	0.021796	0.076286	0.032694
NC_045512.2	29347	C	9233	0	99.935	0.0108307	0.0541536
NC_045512.2	29348	G	8648	0.0809436	0.0115634	99.8381	0.0578168
NC_045512.2	29349	C	9264	0	99.9676	0	0.0323834
NC_045512.2	29350	A	9231	99.9567	0.0108331	0.0108331	0.0216661
NC_045512.2	29351	T	9260	0.0215983	0.0323974	0	99.946
NC_045512.2	29352	A	9312	99.9463	0	0.0214777	0.0322165
NC_045512.2	29353	C	9375	0	99.9147	0	0.0106667
NC_045512.2	29354	A	9481	99.8418	0.0105474	0.0843793	0.0316422
NC_045512.2	29355	A	8995	99.9444	0	0.0444691	0.0111173
NC_045512.2	29356	A	8820	99.9206	0	0.0566893	0.0226757
NC_045512.2	29357	A	8986	99.6884	0	0.0222568	0
NC_045512.2	29358	C	9485	0.0210859	99.9262	0	0.0421718
NC_045512.2	29359	A	8958	99.9107	0.0223264	0.0223264	0.0446528
NC_045512.2	29360	T	7333	0	0.027274	0.027274	99.9455
NC_045512.2	29361	T	9392	0.0106474	0.0319421	0	99.9361
NC_045512.2	29362	C	9393	0	99.9787	0	0.0212925
NC_045512.2	29363	C	9187	0.0653097	99.902	0	0.0326548
NC_045512.2	29364	C	9456	0.0211506	99.9577	0	0.0211506
NC_045512.2	29365	A	9238	99.8918	0.0216497	0.0541243	0.0324746
NC_045512.2	29366	C	9126	0.0219154	99.9233	0	0.0547885
NC_045512.2	29367	C	9305	0.0214938	99.9463	0	0.0214938
NC_045512.2	29368	A	8799	99.8636	0.0113649	0.0795545	0.0454597
NC_045512.2	29369	A	8778	99.9658	0	0.0341764	0
NC_045512.2	29370	C	9506	0	99.9264	0.0210393	0.0420787
NC_045512.2	29371	A	8782	99.8747	0.0227739	0.0455477	0.0569346
NC_045512.2	29372	G	8773	0.0227972	0.0113986	99.9658	0
NC_045512.2	29373	A	9451	99.8836	0	0.0740662	0.0423236
NC_045512.2	29374	G	8723	0.0458558	0.0114639	99.9427	0
NC_045512.2	29375	C	9247	0	99.9567	0	0.0432573
NC_045512.2	29376	C	8904	0.0673854	99.9214	0	0.0112309
NC_045512.2	29377	T	9310	0.0107411	0.0429646	0	99.7852
NC_045512.2	29378	A	9198	99.8804	0.0108719	0.0652316	0.0217439
NC_045512.2	29379	A	9697	99.9588	0	0.0206249	0.0206249
NC_045512.2	29380	A	9676	99.969	0	0.0103348	0.0206697
NC_045512.2	29381	A	9411	99.9469	0	0.0425035	0.0106259
NC_045512.2	29382	A	9492	99.4522	0	0.200169	0.0526759
NC_045512.2	29383	G	8961	0.0111595	0	99.9888	0
NC_045512.2	29384	G	9333	0.032144	0	99.925	0.032144
NC_045512.2	29385	A	9986	99.9499	0.020028	0.0300421	0
NC_045512.2	29386	C	9524	0.0419992	99.8215	0	0.0314994
NC_045512.2	29387	A	9576	99.9269	0.0208855	0.0522139	0
NC_045512.2	29388	A	9596	99.9583	0	0.031263	0.010421
NC_045512.2	29389	A	9751	99.9795	0.0102554	0.0102554	0
NC_045512.2	29390	A	9606	99.8959	0.0728711	0.0312305	0
NC_045512.2	29391	A	9616	99.6152	0.031198	0.103993	0
NC_045512.2	29392	G	9587	0.0417232	0	99.9374	0.0104308
NC_045512.2	29393	A	9958	99.9498	0	0.0401687	0
NC_045512.2	29394	A	9884	99.9798	0.0101174	0	0.0101174
NC_045512.2	29395	G	9285	0.0215401	0.0107701	99.9461	0
NC_045512.2	29396	A	9591	99.9791	0.0104264	0.0104264	0
NC_045512.2	29397	A	9469	99.8944	0	0.0316823	0.0739254
NC_045512.2	29398	G	9152	0	0	100	0
NC_045512.2	29399	G	9657	0.0103552	0	99.9896	0
NC_045512.2	29400	C	9801	0	99.9388	0.010203	0.0510152
NC_045512.2	29401	T	9953	0.0100472	0.090425	0.0200944	99.8794
NC_045512.2	29402	G	9846	0.0710949	0	99.8984	0.0304692
NC_045512.2	29403	A	10013	99.9401	0	0.0499351	0.00998702
NC_045512.2	29404	T	9847	0	0.0507769	0	99.9492
NC_045512.2	29405	G	9961	0	0.0100392	99.9699	0.0100392
NC_045512.2	29406	A	10062	99.9702	0.0198768	0.00993838	0
NC_045512.2	29407	A	9749	99.9692	0	0.0307724	0
NC_045512.2	29408	A	9931	99.8892	0.0302084	0.0302084	0.020139
NC_045512.2	29409	C	9903	0	99.9798	0	0.0201959
NC_045512.2	29410	T	9793	0.0102114	0.132748	0	99.857
NC_045512.2	29411	C	9989	0.020022	99.9499	0	0.030033
NC_045512.2	29412	A	9819	99.8269	0	0.162949	0.0101843
NC_045512.2	29413	A	9351	99.8503	0.0748583	0.0320821	0.0427762
NC_045512.2	29414	G	9315	0.0214707	0.0429415	99.9356	0
NC_045512.2	29415	C	9596	0	99.9896	0	0.010421
NC_045512.2	29416	C	9653	0	99.9793	0	0.0207189
NC_045512.2	29417	T	9234	0.0108295	0.0433182	0.0216591	99.9242
NC_045512.2	29418	T	9493	0	0.0632045	0	99.9368
NC_045512.2	29419	A	9834	99.9695	0	0.0305064	0
NC_045512.2	29420	C	9693	0	99.9175	0	0.0722171
NC_045512.2	29421	C	9669	0	99.9483	0	0.0517117
NC_045512.2	29422	G	9496	0.126369	0.0105308	99.8631	0
NC_045512.2	29423	C	9588	0.0208594	99.9374	0.0104297	0.0312891
NC_045512.2	29424	A	9370	99.9573	0	0.0426894	0
NC_045512.2	29425	G	9378	0.0319898	0.0106633	99.9573	0
NC_045512.2	29426	A	9552	99.9895	0	0.010469	0
NC_045512.2	29427	G	9156	0.0218436	0.0327654	99.9454	0
NC_045512.2	29428	A	9420	99.9045	0	0.0955414	0
NC_045512.2	29429	C	9312	0	99.957	0	0.0429553
NC_045512.2	29430	A	9123	99.8575	0.0438452	0.0328839	0.0657678
NC_045512.2	29431	G	9061	0.0772542	0	99.9227	0
NC_045512.2	29432	A	9129	99.9233	0.0109541	0.0219082	0.0438164
NC_045512.2	29433	A	8766	99.9087	0.0228154	0.0456308	0.0228154
NC_045512.2	29434	G	8630	0	0	100	0
NC_045512.2	29435	A	9115	99.9451	0.0109709	0.0329128	0.0109709
NC_045512.2	29436	A	8636	99.9189	0.0115794	0.0463177	0.0231589
NC_045512.2	29437	A	8585	99.8602	0.0349447	0.0582411	0.0116482
NC_045512.2	29438	C	9090	0	99.989	0	0.0110011
NC_045512.2	29439	A	8733	99.8626	0.0572541	0.0572541	0.0229016
NC_045512.2	29440	G	8337	0.0599736	0.0359842	99.8801	0.0239894
NC_045512.2	29441	C	8934	0.0335796	99.9105	0.0111932	0.0447728
NC_045512.2	29442	A	9009	99.9778	0	0.0111	0.0111
NC_045512.2	29443	A	8471	99.9646	0.011805	0.02361	0
NC_045512.2	29444	A	8682	99.9079	0.0115181	0.0460723	0
NC_045512.2	29445	C	9113	0	99.9451	0	0.0438933
NC_045512.2	29446	T	8809	0	0.0567601	0.0227041	99.9205
NC_045512.2	29447	G	8538	0.035137	0	99.9532	0.0117123
NC_045512.2	29448	T	8964	0.0111557	0.0557787	0.0223115	99.9108
NC_045512.2	29449	G	8986	0.0222568	0.0333853	99.9332	0.0111284
NC_045512.2	29450	A	9019	99.9113	0	0.0443508	0.0443508
NC_045512.2	29451	C	8786	0	99.9659	0	0.0341452
NC_045512.2	29452	T	8890	0	0.0337458	0	99.9663
NC_045512.2	29453	C	8822	0	99.966	0	0
NC_045512.2	29454	T	8526	0.0117288	0.0821018	0	99.9062
NC_045512.2	29455	T	8630	0	0.0115875	0	99.9884
NC_045512.2	29456	C	8831	0	99.966	0	0.0339712
NC_045512.2	29457	T	7708	0	0	0	100
NC_045512.2	29458	T	8980	0	0.0222717	0	99.9777
NC_045512.2	29459	C	8744	0	99.9543	0	0.0457457
NC_045512.2	29460	C	8736	0.0114469	99.9542	0.0228938	0.0114469
NC_045512.2	29461	T	8610	0	0.10453	0.0232288	99.8722
NC_045512.2	29462	G	8555	0.0350672	0.0233781	99.9416	0
NC_045512.2	29463	C	8604	0.0116225	99.9884	0	0
NC_045512.2	29464	T	8752	0.011426	0.0914077	0.011426	99.8857
NC_045512.2	29465	G	8391	0.0595877	0.0119175	99.9285	0
NC_045512.2	29466	C	8514	0	99.8825	0	0.105708
NC_045512.2	29467	A	8711	99.8622	0	0.0573987	0.0803582
NC_045512.2	29468	G	8607	0.0116185	0	99.9651	0.0232369
NC_045512.2	29469	A	8629	99.9768	0	0.0231777	0
NC_045512.2	29470	T	8321	0	0.0120178	0.0120178	99.976
NC_045512.2	29471	T	8189	0	0.024423	0	99.9756
NC_045512.2	29472	T	8377	0	0.0596872	0	99.9284
NC_045512.2	29473	G	8334	0.0239981	0	99.964	0.011999
NC_045512.2	29474	G	8271	0	0	100	0
NC_045512.2	29475	A	8371	99.9403	0	0.023892	0.035838
NC_045512.2	29476	T	8245	0.0242571	0	0.0121286	99.9636
NC_045512.2	29477	G	8217	0	0.0121699	99.9878	0
NC_045512.2	29478	A	8220	99.9513	0	0	0
NC_045512.2	29479	T	7830	0	0	0	100
NC_045512.2	29480	T	7946	0.0125849	0.0251699	0	99.9622
NC_045512.2	29481	T	8199	0	0.0365898	0	99.9634
NC_045512.2	29482	C	8017	0.0124735	99.9252	0	0.0623675
NC_045512.2	29483	T	8136	0	0.0368732	0.0122911	99.9508
NC_045512.2	29484	C	7948	0	100	0	0
NC_045512.2	29485	C	7812	0.0256016	99.936	0	0.0128008
NC_045512.2	29486	A	7821	99.8977	0.0255722	0.0767165	0
NC_045512.2	29487	A	7703	99.9351	0	0.0519278	0.012982
NC_045512.2	29488	A	7684	99.8829	0.0130141	0	0.0130141
NC_045512.2	29489	C	7563	0	99.9868	0	0.0132223
NC_045512.2	29490	A	7494	99.9199	0.026688	0.040032	0.013344
NC_045512.2	29491	A	6949	99.9712	0	0	0.0287811
NC_045512.2	29492	T	6687	0	0.0299088	0	99.9701
NC_045512.2	29493	T	7247	0	0.0827929	0	99.9172
NC_045512.2	29494	G	7207	0.0138754	0	99.9306	0.0555016
NC_045512.2	29495	C	7147	0	99.972	0	0.0279838
NC_045512.2	29496	A	7201	99.9167	0.013887	0.0416609	0.0277739
NC_045512.2	29497	A	6834	100	0	0	0
NC_045512.2	29498	C	6913	0.028931	99.9421	0	0.028931
NC_045512.2	29499	A	6622	99.9547	0	0.0453035	0
NC_045512.2	29500	A	6087	99.9671	0	0.0164285	0.0164285
NC_045512.2	29501	T	6539	0	0.0611714	0	99.9388
NC_045512.2	29502	C	6766	0	99.9409	0.0147798	0.0443393
NC_045512.2	29503	C	6608	0.0302663	99.9546	0	0.0151332
NC_045512.2	29504	A	5534	99.8735	0.0542103	0.0180701	0.0542103
NC_045512.2	29505	T	5888	0.0169837	0.0509511	0	99.9321
NC_045512.2	29506	G	5967	0	0.0167588	99.9497	0.0335177
NC_045512.2	29507	A	6203	99.9355	0	0.0483637	0.0161212
NC_045512.2	29508	G	6130	0	0.0326264	99.9347	0.0326264
NC_045512.2	29509	C	6120	0	99.9346	0	0.0653595
NC_045512.2	29510	A	6095	99.9344	0.0164069	0.0328138	0.0164069
NC_045512.2	29511	G	5943	0	0	100	0
NC_045512.2	29512	T	6034	0	0.0331455	0	99.9669
NC_045512.2	29513	G	6078	0.0493583	0	99.9342	0.0164528
NC_045512.2	29514	C	5902	0	100	0	0
NC_045512.2	29515	T	5820	0	0.24055	0	99.7595
NC_045512.2	29516	G	5823	0.0171733	0	99.9828	0
NC_045512.2	29517	A	5599	99.9821	0	0.0178603	0
NC_045512.2	29518	C	5544	0	99.9639	0	0.036075
NC_045512.2	29519	T	5339	0.0187301	0.243491	0	99.7378
NC_045512.2	29520	C	5317	0	99.9624	0	0.0376152
NC_045512.2	29521	A	5228	99.8279	0	0.114767	0.0573833
NC_045512.2	29522	A	4952	99.9798	0	0.0201939	0
NC_045512.2	29523	C	5051	0	99.9604	0.0197981	0.0197981
NC_045512.2	29524	T	4656	0.0429553	0.429553	0.0214777	99.506
NC_045512.2	29525	C	4799	0.0208377	99.9166	0	0.062513
NC_045512.2	29526	A	4274	99.4853	0.0467946	0.25737	0.210576
NC_045512.2	29527	G	4353	0	0	99.977	0.0229727
NC_045512.2	29528	G	4389	0.0227842	0	99.9544	0.0227842
NC_045512.2	29529	C	4196	0	100	0	0
NC_045512.2	29530	C	4091	0	100	0	0
