# Supplementary material for: Viral N protein hijacks deaminase-containing RNA granules to enhance SARS-CoV-2 mutagenesis
Source: EMBO J. 2024 Nov 20;43(24):6444–68. doi: 10.1038/s44318-024-00314-y (PMC11649915; doi:10.1038/s44318-024-00314-y)
Supplement: Supplementary file 6 — Data Set EV4 [file 44318_2024_314_MOESM6_ESM.xlsx]

## Sheet: Legend
DATASET	Description
Dataset EV4	SNVs information of individuals from the mRNA of SARS-CoV-2 N protein under stress condition

## Sheet: IVT mRNA N protein+as-1
CHR	POS	REF	READS	A	C	G	T
NC_045512.2	28274	A	2429	100	0	0	0
NC_045512.2	28275	T	2500	0	0	0	100
NC_045512.2	28276	G	2777	0	0	100	0
NC_045512.2	28277	T	2868	0	0.0348675	0.0348675	99.9303
NC_045512.2	28278	C	3149	0	99.9682	0.0317561	0
NC_045512.2	28279	T	3537	0	0.0565451	0	99.9435
NC_045512.2	28280	G	3682	0	0	99.9728	0.0271592
NC_045512.2	28281	A	3888	99.8714	0	0.0257202	0.102881
NC_045512.2	28282	T	4143	0.0241371	0.0482742	0	99.9276
NC_045512.2	28283	A	4341	99.977	0	0	0.0230362
NC_045512.2	28284	A	4573	99.9563	0.0218675	0.0218675	0
NC_045512.2	28285	T	4937	0	0	0	100
NC_045512.2	28286	G	5145	0.0194363	0	99.9417	0.0388727
NC_045512.2	28287	G	5231	0.0382336	0.0191168	99.9044	0.0382336
NC_045512.2	28288	A	5333	99.8125	0.0562535	0.0750047	0.0375023
NC_045512.2	28289	C	5453	0	99.9083	0	0.0916926
NC_045512.2	28290	C	5640	0.035461	99.9113	0	0.0531915
NC_045512.2	28291	C	5992	0.0333778	99.9166	0	0.0500668
NC_045512.2	28292	C	6293	0.047672	99.7616	0	0.0794534
NC_045512.2	28293	A	6353	99.8111	0.173147	0	0.0157406
NC_045512.2	28294	A	6579	99.9392	0.0151999	0.0303998	0.0151999
NC_045512.2	28295	A	6623	99.9245	0.0150989	0.0150989	0.0452967
NC_045512.2	28296	A	6750	99.9111	0	0.0296296	0.0296296
NC_045512.2	28297	T	6938	0.0144134	0.0144134	0	99.9712
NC_045512.2	28298	C	7154	0	99.9581	0.0139782	0.0279564
NC_045512.2	28299	A	6945	99.856	0.0143988	0.0575954	0.0719942
NC_045512.2	28300	G	7609	0.0262847	0	99.9606	0.0131423
NC_045512.2	28301	C	7650	0.0392157	99.8301	0	0.130719
NC_045512.2	28302	G	7816	0.0127943	0	99.9872	0
NC_045512.2	28303	A	7972	99.9247	0	0.0376317	0.0376317
NC_045512.2	28304	A	7938	99.937	0	0.0251953	0.0377929
NC_045512.2	28305	A	8025	99.8629	0.0124611	0.0498442	0.0747664
NC_045512.2	28306	T	8403	0.0119005	0	0	99.9762
NC_045512.2	28307	G	8543	0.023411	0.0117055	99.9532	0.0117055
NC_045512.2	28308	C	8598	0.0116306	99.7558	0.0348918	0.18609
NC_045512.2	28309	A	8657	99.7574	0.0115513	0.138616	0.0808594
NC_045512.2	28310	C	8876	0	99.9662	0.0112663	0.0225327
NC_045512.2	28311	C	9063	0	99.989	0	0.0110339
NC_045512.2	28312	C	9235	0	99.9783	0	0.0216567
NC_045512.2	28313	C	9349	0.0106963	99.9679	0	0.0213927
NC_045512.2	28314	G	9331	0.117887	0.010717	99.8607	0.010717
NC_045512.2	28315	C	9443	0.0211797	99.9153	0	0.0635391
NC_045512.2	28316	A	9233	99.9242	0	0.0324921	0.0433229
NC_045512.2	28317	T	9243	0.010819	0.010819	0	99.9675
NC_045512.2	28318	T	9565	0	0.0836383	0.0209096	99.8955
NC_045512.2	28319	A	9546	99.8743	0	0.104756	0.0209512
NC_045512.2	28320	C	9605	0.0104112	99.9063	0.0208225	0.0624675
NC_045512.2	28321	G	9943	0.0502866	0.0100573	99.9095	0.0100573
NC_045512.2	28322	T	9730	0.020555	0.020555	0.020555	99.9383
NC_045512.2	28323	T	9962	0.0301144	0.0301144	0	99.9398
NC_045512.2	28324	T	10322	0.0484402	0	0	99.9322
NC_045512.2	28325	G	10418	0	0	99.9808	0.0191975
NC_045512.2	28326	G	10629	0	0	99.9436	0.0470411
NC_045512.2	28327	T	10823	0	0.0184792	0.00923958	99.9723
NC_045512.2	28328	G	10917	0.0549602	0	99.945	0
NC_045512.2	28329	G	10995	0.0272851	0	99.9363	0.0363802
NC_045512.2	28330	A	10900	99.8624	0	0.110092	0.0275229
NC_045512.2	28331	C	10704	0.0093423	99.9439	0.0093423	0.0373692
NC_045512.2	28332	C	10977	0	100	0	0
NC_045512.2	28333	C	11424	0.017507	99.9387	0	0.0437675
NC_045512.2	28334	T	11454	0.00873057	0.0698446	0	99.9214
NC_045512.2	28335	C	11764	0.00850051	99.983	0	0.00850051
NC_045512.2	28336	A	11630	99.8022	0	0.11178	0.0859845
NC_045512.2	28337	G	11898	0.0336191	0	99.9664	0
NC_045512.2	28338	A	12041	99.9419	0	0.0332198	0.0249149
NC_045512.2	28339	T	11830	0	0.0507185	0	99.9493
NC_045512.2	28340	T	12339	0	0.0243132	0	99.9757
NC_045512.2	28341	C	12454	0	99.9438	0.0160591	0.0240886
NC_045512.2	28342	A	12632	99.8179	0.0079164	0.102913	0.0712476
NC_045512.2	28343	A	12725	99.9136	0.0314342	0.0235756	0.0314342
NC_045512.2	28344	C	12894	0.0155111	99.938	0	0.0465333
NC_045512.2	28345	T	13054	0.00766049	0.0383024	0.015321	99.9387
NC_045512.2	28346	G	13116	0.00762428	0.00762428	99.9771	0.00762428
NC_045512.2	28347	G	13209	0.0529942	0.0075706	99.9319	0.0075706
NC_045512.2	28348	C	13351	0.0299603	99.9026	0	0.0674107
NC_045512.2	28349	A	13353	99.8427	0.00748895	0.0524227	0.0973564
NC_045512.2	28350	G	13544	0	0.00738334	99.9852	0.00738334
NC_045512.2	28351	T	13347	0	0.0299693	0	99.9625
NC_045512.2	28352	A	13459	99.9183	0.00742997	0.0371499	0.0371499
NC_045512.2	28353	A	12842	99.8754	0.00778695	0.0311478	0.0778695
NC_045512.2	28354	C	13706	0	99.9708	0	0.0291843
NC_045512.2	28355	C	14107	0.00708868	99.9646	0	0.021266
NC_045512.2	28356	A	13903	99.8346	0.0287708	0.0359635	0.0863123
NC_045512.2	28357	G	14419	0.0138706	0	99.9792	0.00693529
NC_045512.2	28358	A	14681	99.9455	0	0.0476807	0.00681152
NC_045512.2	28359	A	13909	99.9353	0	0.0287584	0.0359479
NC_045512.2	28360	T	14914	0	0.00670511	0	99.9866
NC_045512.2	28361	G	15033	0.0199561	0.00665203	99.9534	0.0199561
NC_045512.2	28362	G	15243	0.0131208	0.00656039	99.9738	0.00656039
NC_045512.2	28363	A	15574	99.9165	0	0.0577886	0.0256838
NC_045512.2	28364	G	15605	0	0	100	0
NC_045512.2	28365	A	16060	99.9502	0	0.0373599	0.0124533
NC_045512.2	28366	A	15264	99.9279	0.00655136	0.0196541	0.0393082
NC_045512.2	28367	C	16304	0.00613346	99.9325	0	0.0613346
NC_045512.2	28368	G	16410	0.0487508	0	99.933	0.0182815
NC_045512.2	28369	C	16645	0.0240312	99.9219	0	0.0540703
NC_045512.2	28370	A	16556	99.8611	0.0120802	0.0422807	0.0845615
NC_045512.2	28371	G	16890	0.0236827	0	99.9645	0.0118413
NC_045512.2	28372	T	17136	0	0.0116713	0	99.9825
NC_045512.2	28373	G	17160	0	0	99.9825	0.0174825
NC_045512.2	28374	G	17229	0.00580417	0	99.9826	0.0116083
NC_045512.2	28375	G	17442	0.0171999	0	99.9656	0.00573329
NC_045512.2	28376	G	17642	0.0113366	0	99.9717	0
NC_045512.2	28377	C	17788	0	99.9606	0.00562177	0.0281088
NC_045512.2	28378	G	17999	0.0333352	0.0111117	99.9167	0.0388911
NC_045512.2	28379	C	17967	0.00556576	99.9388	0	0.0556576
NC_045512.2	28380	G	18359	0.0490223	0.0217877	99.9292	0
NC_045512.2	28381	A	18437	99.9403	0	0.0379671	0.0216955
NC_045512.2	28382	T	17674	0.0113161	0.0509223	0	99.9321
NC_045512.2	28383	C	18902	0.00529045	99.8201	0.00529045	0.0581949
NC_045512.2	28384	A	18923	99.8573	0.0264229	0.0634149	0.036992
NC_045512.2	28385	A	18838	99.9469	0.0106168	0.0212337	0.0212337
NC_045512.2	28386	A	19277	99.9118	0.00518753	0.0311252	0.0518753
NC_045512.2	28387	A	18829	99.6389	0.0212438	0.0477986	0.0371767
NC_045512.2	28388	C	19820	0.0100908	99.9445	0.0100908	0.025227
NC_045512.2	28389	A	19814	99.7931	0.0100939	0.0605632	0.136267
NC_045512.2	28390	A	19519	99.9129	0.0204929	0.0358625	0.0307393
NC_045512.2	28391	C	20102	0	99.8906	0.0248731	0.0845687
NC_045512.2	28392	G	20153	0.0446584	0	99.9454	0.00992408
NC_045512.2	28393	T	20330	0.00491884	0	0.00983768	99.9803
NC_045512.2	28394	C	20667	0.0145159	99.9516	0.00483863	0.0290318
NC_045512.2	28395	G	20592	0.00971251	0	99.9417	0.03885
NC_045512.2	28396	G	20721	0.0434342	0.0386082	99.8793	0.00482602
NC_045512.2	28397	C	20971	0.019074	99.9142	0	0.0572219
NC_045512.2	28398	C	20987	0.00476485	99.9762	0	0.0190594
NC_045512.2	28399	C	21259	0.0188156	99.9483	0	0.0329272
NC_045512.2	28400	C	21672	0.00461425	99.94	0.00461425	0.036914
NC_045512.2	28401	A	21282	99.8402	0.0422893	0.0704821	0.0469881
NC_045512.2	28402	A	21341	99.8829	0.00468582	0.0656014	0.0421723
NC_045512.2	28403	G	21642	0.0323445	0.00462064	99.9214	0.0415858
NC_045512.2	28404	G	21972	0.0136537	0.00455125	99.9181	0.00455125
NC_045512.2	28405	T	21686	0.00922254	0.0230563	0.0184451	99.9493
NC_045512.2	28406	T	21778	0	0.00459179	0	99.9633
NC_045512.2	28407	T	22189	0	0.0180269	0	99.9549
NC_045512.2	28408	A	22452	99.8797	0.00445395	0.0712631	0.0445395
NC_045512.2	28409	C	22420	0	99.9554	0	0.044603
NC_045512.2	28410	C	22449	0.0356363	99.951	0	0.0133636
NC_045512.2	28411	C	22923	0.0261746	99.9084	0	0.0479867
NC_045512.2	28412	A	22392	99.8303	0.0223294	0.0625223	0.0803859
NC_045512.2	28413	A	22288	99.9551	0	0.0179469	0.0269203
NC_045512.2	28414	T	23083	0.00433219	0.021661	0	99.9653
NC_045512.2	28415	A	22171	99.8737	0.0270624	0.0721663	0.0270624
NC_045512.2	28416	A	22464	99.9154	0.0178063	0.0489672	0.0133547
NC_045512.2	28417	T	22091	0.0271604	0.0135802	0.0181069	99.9412
NC_045512.2	28418	A	22286	99.9237	0.0134614	0.0403841	0.0179485
NC_045512.2	28419	C	22341	0.00447608	99.9284	0.0134282	0.0537129
NC_045512.2	28420	T	22497	0.00444504	0.0444504	0.0133351	99.9378
NC_045512.2	28421	G	22350	0.0313199	0	99.9508	0.0178971
NC_045512.2	28422	C	22153	0	99.9594	0.00451406	0.0361125
NC_045512.2	28423	G	22358	0.026836	0.00447267	99.9597	0.00894534
NC_045512.2	28424	T	21894	0.00456746	0.0182698	0	99.9772
NC_045512.2	28425	C	22099	0.00452509	99.9502	0	0.0452509
NC_045512.2	28426	T	21864	0.0182949	0.0274424	0.00914746	99.9451
NC_045512.2	28427	T	22131	0.0135556	0.0225927	0	99.9639
NC_045512.2	28428	G	21920	0.0319343	0.00456204	99.9316	0.0319343
NC_045512.2	28429	G	21810	0.0275103	0	99.9633	0.0091701
NC_045512.2	28430	T	20787	0.0096214	0.0288642	0.0048107	99.9567
NC_045512.2	28431	T	21601	0	0.0138882	0.00462941	99.963
NC_045512.2	28432	C	21885	0	99.9543	0.00456934	0.0319854
NC_045512.2	28433	A	21692	99.8525	0.00460999	0.0737599	0.0691499
NC_045512.2	28434	C	21770	0.0183739	99.9587	0	0.0229674
NC_045512.2	28435	C	21588	0.0277932	99.8935	0	0.0741152
NC_045512.2	28436	G	20809	0.0816954	0.0288337	99.8606	0.0240281
NC_045512.2	28437	C	21706	0.0184281	99.9493	0.00460702	0.0276421
NC_045512.2	28438	T	21752	0	0.0689592	0.00919456	99.9172
NC_045512.2	28439	C	21907	0	99.9817	0.0091295	0.0091295
NC_045512.2	28440	T	21889	0.0137055	0.0685276	0.00913701	99.9041
NC_045512.2	28441	C	21632	0.00462278	99.9538	0.00924556	0.0323595
NC_045512.2	28442	A	21083	99.8767	0.0142295	0.0569179	0.0521747
NC_045512.2	28443	C	21300	0.0140845	99.9577	0	0.0234742
NC_045512.2	28444	T	21544	0.0185667	0.0371333	0.00928333	99.9304
NC_045512.2	28445	C	21618	0.0231289	99.9214	0.00462578	0.0508835
NC_045512.2	28446	A	21189	99.9056	0	0.0707914	0.0235971
NC_045512.2	28447	A	20929	99.9331	0.0191122	0.0382245	0.00955612
NC_045512.2	28448	C	21062	0	99.9573	0.00474789	0.0379831
NC_045512.2	28449	A	20357	99.8575	0.00982463	0.0540355	0.078597
NC_045512.2	28450	T	20459	0.00488782	0.0537661	0.00977565	99.9316
NC_045512.2	28451	G	20580	0.0194363	0.00485909	99.9514	0.0242954
NC_045512.2	28452	G	20972	0.0762922	0.00953653	99.8903	0.0238413
NC_045512.2	28453	C	21273	0.00940159	99.9248	0	0.0658111
NC_045512.2	28454	A	21253	99.8824	0.00941044	0.042347	0.0658731
NC_045512.2	28455	A	18879	99.9364	0	0.0370782	0.0211876
NC_045512.2	28456	G	21387	0.0187029	0	99.9579	0.0233787
NC_045512.2	28457	G	21537	0.0139295	0	99.9768	0.00928634
NC_045512.2	28458	A	21959	99.918	0.00910788	0.0409855	0.0318776
NC_045512.2	28459	A	18471	99.8538	0.0108278	0.0649667	0.0703806
NC_045512.2	28460	G	21668	0	0	99.9677	0.0323057
NC_045512.2	28461	A	21673	99.94	0.00922807	0.0461404	0.00461404
NC_045512.2	28462	C	21198	0	99.9623	0.00471743	0.033022
NC_045512.2	28463	C	21638	0.0508365	99.9261	0	0.018486
NC_045512.2	28464	T	22143	0.0541932	0.045161	0.0316127	99.869
NC_045512.2	28465	T	21923	0.00456142	0.0136843	0.00912284	99.9589
NC_045512.2	28466	A	21557	99.8701	0.0139166	0.069583	0.0371109
NC_045512.2	28467	A	21798	99.9495	0	0.00917515	0.0412882
NC_045512.2	28468	A	21831	99.9221	0.00458064	0.0183226	0.0274839
NC_045512.2	28469	T	17039	0.0293444	0.0293444	0.0117378	99.9296
NC_045512.2	28470	T	22489	0.00444662	0.0266797	0.00444662	99.9555
NC_045512.2	28471	C	22404	0.0133905	99.9598	0	0.0267809
NC_045512.2	28472	C	22242	0.017984	99.964	0	0.017984
NC_045512.2	28473	C	22513	0.0444188	99.9334	0	0.0222094
NC_045512.2	28474	T	22682	0.00881756	0.0352703	0	99.9559
NC_045512.2	28475	C	22754	0	99.9561	0	0.0439483
NC_045512.2	28476	G	22775	0.0219539	0	99.9605	0.0175631
NC_045512.2	28477	A	22871	99.9344	0.00437235	0.0306064	0.0306064
NC_045512.2	28478	G	22759	0.0175755	0	99.9429	0.0395448
NC_045512.2	28479	G	22963	0.0217742	0	99.9608	0.0130645
NC_045512.2	28480	A	22778	99.921	0.0043902	0.0351216	0.0351216
NC_045512.2	28481	C	23340	0.00856898	99.9743	0	0.017138
NC_045512.2	28482	A	22354	99.8345	0.0178939	0.076049	0.0715756
NC_045512.2	28483	A	22446	99.8396	0.00891027	0.0846476	0.0668271
NC_045512.2	28484	G	23257	0.0171991	0	99.9613	0.0214989
NC_045512.2	28485	G	23518	0.0170082	0	99.9702	0.00850412
NC_045512.2	28486	C	23529	0.0127502	99.9107	0.00425007	0.0722513
NC_045512.2	28487	G	23817	0.0335895	0.0167947	99.916	0.0335895
NC_045512.2	28488	T	22457	0.0133589	0.0445295	0	99.9377
NC_045512.2	28489	T	23555	0.00424538	0.0169815	0	99.966
NC_045512.2	28490	C	23575	0.00424178	99.983	0	0.0127253
NC_045512.2	28491	C	23830	0.020982	99.9538	0	0.020982
NC_045512.2	28492	A	23774	99.8444	0.0168251	0.046269	0.0883318
NC_045512.2	28493	A	24375	99.9303	0.00820513	0.0246154	0.0205128
NC_045512.2	28494	T	24262	0	0.0164867	0.00412167	99.9794
NC_045512.2	28495	T	24529	0.0122304	0.0366913	0	99.9388
NC_045512.2	28496	A	24277	99.9423	0.00823825	0.0494295	0
NC_045512.2	28497	A	24282	99.9259	0.0123548	0.0329462	0.0205914
NC_045512.2	28498	C	24565	0	99.9471	0.00814166	0.0447792
NC_045512.2	28499	A	24323	99.8232	0.037002	0.0781154	0.0575587
NC_045512.2	28500	C	24575	0.00406918	99.9308	0	0.0651068
NC_045512.2	28501	C	24493	0.0244968	99.9224	0	0.040828
NC_045512.2	28502	A	23690	99.8523	0.0126636	0.0379907	0.0970874
NC_045512.2	28503	A	23812	99.9622	0.00839913	0.00839913	0.0209978
NC_045512.2	28504	T	23868	0.0125691	0.00837942	0.00418971	99.9749
NC_045512.2	28505	A	23662	99.9324	0.0126786	0.0422619	0.0126786
NC_045512.2	28506	G	24428	0.0163747	0	99.9591	0.024562
NC_045512.2	28507	C	24700	0.0202429	99.9069	0.00809717	0.0647773
NC_045512.2	28508	A	24782	99.9072	0.00807037	0.0685982	0.0161407
NC_045512.2	28509	G	24298	0.0164623	0.00411556	99.9671	0.0123467
NC_045512.2	28510	T	25178	0	0.0198586	0.00397172	99.9762
NC_045512.2	28511	C	25169	0.00794628	99.9483	0.00397314	0.0397314
NC_045512.2	28512	C	25145	0.0119308	99.9642	0	0.0119308
NC_045512.2	28513	A	25188	99.8174	0.0238209	0.0674925	0.0913133
NC_045512.2	28514	G	25131	0.0238749	0.0079583	99.9562	0.0119374
NC_045512.2	28515	A	24787	99.9556	0	0.0363094	0.00806875
NC_045512.2	28516	T	24622	0.00812282	0.00812282	0	99.9838
NC_045512.2	28517	G	24603	0.0121936	0.00812909	99.9715	0.00812909
NC_045512.2	28518	A	24962	99.9159	0.00400609	0.0681035	0.0120183
NC_045512.2	28519	C	24357	0	99.9507	0.00821119	0.041056
NC_045512.2	28520	C	24843	0.00402528	99.9597	0	0.0241517
NC_045512.2	28521	A	24158	99.8054	0.0248365	0.049673	0.120043
NC_045512.2	28522	A	24185	99.938	0.0124044	0.0289436	0.020674
NC_045512.2	28523	A	24098	99.9212	0.00829944	0.0207486	0.0373475
NC_045512.2	28524	T	24074	0.00830772	0.0124616	0.00830772	99.9709
NC_045512.2	28525	T	23750	0.0210526	0.0252632	0	99.9495
NC_045512.2	28526	G	24945	0.0320706	0	99.9439	0.0240529
NC_045512.2	28527	G	24692	0.0404989	0.0161996	99.9109	0.0161996
NC_045512.2	28528	C	24618	0.0162483	99.9066	0.00406207	0.0731172
NC_045512.2	28529	T	25012	0.0279866	0.0239885	0	99.948
NC_045512.2	28530	A	23285	99.9098	0.0128838	0.0558299	0.0171784
NC_045512.2	28531	C	25041	0	99.9521	0.00399345	0.043928
NC_045512.2	28532	T	24395	0.0040992	0.0245952	0	99.9672
NC_045512.2	28533	A	23297	99.9099	0	0.0472164	0.042924
NC_045512.2	28534	C	24950	0.00801603	99.9519	0	0.0400802
NC_045512.2	28535	C	25104	0.00398343	99.9562	0	0.0398343
NC_045512.2	28536	G	25242	0.011885	0	99.9564	0.0277316
NC_045512.2	28537	A	24653	99.9432	0.0121689	0.0243378	0.0121689
NC_045512.2	28538	A	23141	99.9395	0.00864267	0.0345707	0.0172853
NC_045512.2	28539	G	24712	0.0121399	0.00404662	99.9636	0.0202331
NC_045512.2	28540	A	25258	99.9485	0.00395914	0.0316731	0.00791828
NC_045512.2	28541	G	25430	0.0235942	0.0275265	99.9292	0.0196618
NC_045512.2	28542	C	25253	0.00395993	99.9406	0.00791985	0.0475191
NC_045512.2	28543	T	25007	0.0159955	0.0959731	0.0119966	99.872
NC_045512.2	28544	A	21972	99.9181	0.018205	0.0409612	0.0227562
NC_045512.2	28545	C	25256	0	99.9762	0	0.0237567
NC_045512.2	28546	C	25627	0.00390213	99.9493	0.00390213	0.0390213
NC_045512.2	28547	A	22915	99.7294	0.0261837	0.0698233	0.174558
NC_045512.2	28548	G	25772	0.0232811	0.0194009	99.9534	0.00388018
NC_045512.2	28549	A	22867	99.9257	0.0174925	0.0437311	0.0131193
NC_045512.2	28550	C	25566	0	99.9492	0	0.0508488
NC_045512.2	28551	G	26018	0.0192175	0.00384349	99.9731	0.00384349
NC_045512.2	28552	A	26018	99.9423	0.00384349	0.0345914	0.015374
NC_045512.2	28553	A	23781	99.9453	0.00841007	0.0336403	0.0126151
NC_045512.2	28554	T	25239	0.0198106	0.0118864	0.00792424	99.9604
NC_045512.2	28555	T	26559	0.018826	0.018826	0.0075304	99.9473
NC_045512.2	28556	C	26307	0.0190063	99.8898	0.0152051	0.0760254
NC_045512.2	28557	G	26658	0.0562683	0	99.91	0.0300098
NC_045512.2	28558	T	26310	0.022805	0.0494109	0.00380084	99.924
NC_045512.2	28559	G	26651	0.0112566	0.0037522	99.9737	0.0112566
NC_045512.2	28560	G	26777	0.0298764	0.00373455	99.9664	0
NC_045512.2	28561	T	26621	0.00375643	0.0525901	0.0112693	99.9324
NC_045512.2	28562	G	26399	0.0113641	0.00378802	99.9659	0.0189401
NC_045512.2	28563	G	27084	0.0184611	0.00369222	99.9668	0.00738443
NC_045512.2	28564	T	27038	0.0110955	0.0258895	0.0036985	99.9593
NC_045512.2	28565	G	27538	0.0217881	0	99.9673	0.010894
NC_045512.2	28566	A	27568	99.8984	0.00362739	0.0689205	0.0290192
NC_045512.2	28567	C	27155	0.00736513	99.9043	0.00368256	0.0810164
NC_045512.2	28568	G	27109	0.0811539	0.00737762	99.8967	0.0147552
NC_045512.2	28569	G	27414	0.0218866	0	99.9708	0.00364777
NC_045512.2	28570	T	28152	0.0142086	0.0177607	0.00355215	99.9396
NC_045512.2	28571	A	26537	99.9284	0.00376832	0.0565249	0.00753665
NC_045512.2	28572	A	27923	99.9427	0.00358128	0.0358128	0.0179064
NC_045512.2	28573	A	28215	99.9681	0	0.0212653	0.0106326
NC_045512.2	28574	A	28372	99.8555	0	0.052869	0.0387706
NC_045512.2	28575	T	28997	0.0137945	0.0103459	0	99.9759
NC_045512.2	28576	G	29022	0.0172283	0.0137826	99.9587	0.00689132
NC_045512.2	28577	A	29483	99.905	0.0101754	0.0576603	0.0237425
NC_045512.2	28578	A	28431	99.8804	0.00703458	0.0668285	0.0457247
NC_045512.2	28579	A	29704	99.8687	0.0168328	0.0538648	0.0471317
NC_045512.2	28580	G	29514	0.030494	0.00677644	99.9322	0.030494
NC_045512.2	28581	A	29627	99.9325	0.0101259	0.0405036	0.0135012
NC_045512.2	28582	T	29915	0.0133712	0.0267424	0	99.9599
NC_045512.2	28583	C	29945	0	99.9733	0.00667891	0.0166973
NC_045512.2	28584	T	29884	0.0133851	0.0568866	0	99.9297
NC_045512.2	28585	C	29747	0.0100851	99.9597	0	0.0302552
NC_045512.2	28586	A	29523	99.8408	0.0440335	0.0745182	0.0406463
NC_045512.2	28587	G	28870	0.00692761	0.0138552	99.9792	0
NC_045512.2	28588	T	29571	0	0.0473437	0.00676338	99.9459
NC_045512.2	28589	C	29331	0.00681872	99.9659	0.00340936	0.0204562
NC_045512.2	28590	C	29332	0.00681849	99.9795	0	0.0102277
NC_045512.2	28591	A	29626	99.8987	0.0303787	0.0371295	0.0270033
NC_045512.2	28592	A	29333	99.9318	0.0170456	0.0238639	0.027273
NC_045512.2	28593	G	29657	0.0134875	0	99.973	0.0134875
NC_045512.2	28594	A	29390	99.9524	0	0.0272201	0.0170126
NC_045512.2	28595	T	29155	0.00685989	0.0240096	0.0102898	99.9554
NC_045512.2	28596	G	29190	0.0171292	0.00342583	99.9623	0.0171292
NC_045512.2	28597	G	29731	0.0336349	0.00672699	99.9529	0.00336349
NC_045512.2	28598	T	30364	0.00658675	0.0197602	0.00329337	99.9605
NC_045512.2	28599	A	28497	99.8772	0	0.0456188	0.049128
NC_045512.2	28600	T	30231	0.00992359	0.00992359	0	99.9669
NC_045512.2	28601	T	30280	0.0165126	0.0198151	0	99.9538
NC_045512.2	28602	T	30974	0.0129141	0.0322851	0.00322851	99.845
NC_045512.2	28603	C	30331	0	99.9571	0.00659391	0.0362665
NC_045512.2	28604	T	30937	0.00969713	0.051718	0.00323238	99.9321
NC_045512.2	28605	A	30701	99.9381	0.00651445	0.0358295	0.0195433
NC_045512.2	28606	C	30413	0.0098642	99.9605	0.00657614	0.0230165
NC_045512.2	28607	T	28755	0.0243436	0.010433	0.010433	99.9548
NC_045512.2	28608	A	29664	99.8955	0.00337109	0.0674218	0.0337109
NC_045512.2	28609	C	30196	0.0033117	99.9536	0	0.0397404
NC_045512.2	28610	C	30434	0.016429	99.9606	0.0032858	0.0197148
NC_045512.2	28611	T	30214	0.00992917	0.0463361	0	99.9437
NC_045512.2	28612	A	29978	99.9033	0.0100073	0.0467009	0.030022
NC_045512.2	28613	G	30519	0.0229365	0	99.9443	0.0327665
NC_045512.2	28614	G	30541	0.00654857	0.00654857	99.9705	0.0130971
NC_045512.2	28615	A	31096	99.9357	0.0064317	0.0450219	0.0128634
NC_045512.2	28616	A	26987	99.9185	0.0185274	0.0370549	0.0259384
NC_045512.2	28617	C	30905	0	99.9773	0	0.0226501
NC_045512.2	28618	T	31178	0.0224517	0.20848	0.0256591	99.7434
NC_045512.2	28619	G	31358	0.0542126	0.00637796	99.9235	0.0159449
NC_045512.2	28620	G	31305	0.0223606	0.0127775	99.9617	0.00319438
NC_045512.2	28621	G	31741	0.094515	0.012602	99.833	0.0535585
NC_045512.2	28622	C	31646	0.00631991	99.9242	0.00947987	0.0600392
NC_045512.2	28623	C	31876	0.0125486	99.9592	0	0.0188229
NC_045512.2	28624	A	31704	99.9085	0.00315418	0.0220792	0.0662377
NC_045512.2	28625	G	32188	0.0155337	0.0062135	99.972	0.0062135
NC_045512.2	28626	A	31825	99.956	0	0.034564	0.00942655
NC_045512.2	28627	A	30266	99.9207	0.0132161	0.0396485	0.0264323
NC_045512.2	28628	G	32192	0.00621272	0.00621272	99.9689	0.0124254
NC_045512.2	28629	C	32373	0.00308899	99.9629	0	0.0339789
NC_045512.2	28630	T	32310	0.00309502	0.170226	0.0278552	99.7988
NC_045512.2	28631	G	32185	0.0186422	0.00621408	99.9658	0.00932111
NC_045512.2	28632	G	32555	0.0368607	0.00307172	99.9478	0.0122869
NC_045512.2	28633	A	32117	99.9533	0.00311362	0.0217953	0.0155681
NC_045512.2	28634	C	31871	0	99.9655	0	0.0345141
NC_045512.2	28635	T	25774	0.0116396	0.0193994	0.00387988	99.9651
NC_045512.2	28636	T	32144	0.009333	0.055998	0.003111	99.9191
NC_045512.2	28637	C	32186	0.00932082	99.9534	0.00621388	0.0310694
NC_045512.2	28638	C	31578	0.0316676	99.9398	0	0.0285009
NC_045512.2	28639	C	31857	0.0439464	99.9309	0	0.0219732
NC_045512.2	28640	T	31625	0.00632411	0.0284585	0.00316205	99.9621
NC_045512.2	28641	A	30225	99.9239	0.00661704	0.0330852	0.0330852
NC_045512.2	28642	T	31024	0.00966993	0.0193399	0	99.9645
NC_045512.2	28643	G	31674	0.00947149	0.00315716	99.9747	0.0126287
NC_045512.2	28644	G	32002	0.031248	0	99.9656	0.00312481
NC_045512.2	28645	T	32117	0.00311362	0.0249089	0	99.972
NC_045512.2	28646	G	30581	0.0981001	0.02289	99.879	0
NC_045512.2	28647	C	31733	0	99.9685	0.00630259	0.0220591
NC_045512.2	28648	T	32303	0.00619137	0.0588181	0.00309569	99.9319
NC_045512.2	28649	A	30896	99.9061	0.00647333	0.0614966	0.0258933
NC_045512.2	28650	A	32358	99.9227	0.00309043	0.0587181	0.0123617
NC_045512.2	28651	C	32582	0.0184151	99.9141	0.00613836	0.0276226
NC_045512.2	28652	A	32699	99.8991	0.0275238	0.0336402	0.0397566
NC_045512.2	28653	A	31571	99.9462	0.00633493	0.0316746	0.0158373
NC_045512.2	28654	A	31690	99.8643	0.0126223	0.0694225	0.0410224
NC_045512.2	28655	G	31407	0.0541281	0.00636801	99.9236	0.01592
NC_045512.2	28656	A	31229	99.9488	0.0064043	0.0288194	0.0160108
NC_045512.2	28657	C	32955	0.00303444	99.9393	0.00910332	0.0485511
NC_045512.2	28658	G	32173	0.0497311	0.0031082	99.9409	0.00621639
NC_045512.2	28659	G	32208	0.0745156	0.00310482	99.9162	0
NC_045512.2	28660	C	32757	0.00610557	99.9328	0.00610557	0.0549501
NC_045512.2	28661	A	31055	99.8615	0.00322009	0.0483014	0.0869425
NC_045512.2	28662	T	31797	0.00314495	0.0345945	0	99.9623
NC_045512.2	28663	C	32686	0.0122377	99.9694	0	0.0183565
NC_045512.2	28664	A	31673	99.8611	0.0221008	0.0789316	0.0378872
NC_045512.2	28665	T	30551	0.00327321	0.0720107	0.00327321	99.9116
NC_045512.2	28666	A	30696	99.8762	0.013031	0.0586396	0.0521241
NC_045512.2	28667	T	31821	0.0125703	0.0408535	0.0125703	99.9214
NC_045512.2	28668	G	32577	0.0245572	0.00306965	99.9509	0.0214876
NC_045512.2	28669	G	32419	0.0185077	0.00308461	99.963	0.0154231
NC_045512.2	28670	G	32887	0.0364886	0.00304071	99.9544	0
NC_045512.2	28671	T	31224	0.00320266	0.0320266	0.00320266	99.9616
NC_045512.2	28672	T	33294	0.00300354	0.0390461	0.00300354	99.9489
NC_045512.2	28673	G	32526	0.0830105	0.0184468	99.8832	0.0122979
NC_045512.2	28674	C	32659	0.00918583	99.8867	0.00918583	0.0918583
NC_045512.2	28675	A	32996	99.8788	0.00303067	0.0727361	0.0454601
NC_045512.2	28676	A	30993	99.8903	0.00322653	0.0645307	0.0322653
NC_045512.2	28677	C	32684	0.0030596	99.948	0.0030596	0.045894
NC_045512.2	28678	T	31534	0.0158559	0.145874	0.00634236	99.8319
NC_045512.2	28679	G	33284	0.0390578	0.00300445	99.9429	0.0120178
NC_045512.2	28680	A	33411	99.8863	0	0.0598605	0.0389093
NC_045512.2	28681	G	33370	0.0389571	0.0119868	99.9311	0.0179802
NC_045512.2	28682	G	32997	0.0606116	0.00303058	99.9273	0.00909174
NC_045512.2	28683	G	33439	0.0448578	0.0209336	99.9133	0.0209336
NC_045512.2	28684	A	33149	99.8944	0.0120667	0.0603336	0.0331835
NC_045512.2	28685	G	33164	0.00603064	0.00904595	99.9789	0.00603064
NC_045512.2	28686	C	32803	0.012194	99.9726	0.0030485	0.012194
NC_045512.2	28687	C	32699	0.0733967	99.9052	0	0.0214074
NC_045512.2	28688	T	33107	0.0211436	0.0604102	0.0211436	99.8943
NC_045512.2	28689	T	33326	0.00900198	0.0960211	0.00300066	99.883
NC_045512.2	28690	G	33094	0.0271953	0.0030217	99.9547	0.0120868
NC_045512.2	28691	A	33481	99.9253	0	0.0477883	0.0268809
NC_045512.2	28692	A	32527	99.917	0.00614874	0.0368924	0.0399668
NC_045512.2	28693	T	32919	0.00911328	0.0637929	0.00303776	99.9241
NC_045512.2	28694	A	33090	99.9184	0	0.0755515	0.00604412
NC_045512.2	28695	C	33005	0.00908953	99.9333	0.00302984	0.0484775
NC_045512.2	28696	A	32903	99.8906	0.00303924	0.051667	0.0547063
NC_045512.2	28697	C	32927	0.00303702	99.9605	0.00303702	0.0334072
NC_045512.2	28698	C	32762	0.0183139	99.8718	0	0.0305232
NC_045512.2	28699	A	32402	99.858	0.0277761	0.0555521	0.0586384
NC_045512.2	28700	A	32469	99.9569	0.00307986	0.0246389	0.0123194
NC_045512.2	28701	A	32200	99.9596	0	0.0279503	0.0124224
NC_045512.2	28702	A	32750	99.7771	0.0274809	0.122137	0.0274809
NC_045512.2	28703	G	32379	0.00617684	0.00308842	99.9815	0.00926526
NC_045512.2	28704	A	32587	99.957	0.00613742	0.0276184	0.00920613
NC_045512.2	28705	T	32952	0.00910415	0.0394513	0.00303472	99.9454
NC_045512.2	28706	C	32885	0	99.9757	0	0.0212863
NC_045512.2	28707	A	32613	99.8314	0.0275964	0.0858553	0.0551927
NC_045512.2	28708	C	32846	0.00304451	99.9696	0	0.0213116
NC_045512.2	28709	A	32398	99.9043	0.0154331	0.0277795	0.0524724
NC_045512.2	28710	T	31769	0.0125909	0.0251818	0.00944317	99.9528
NC_045512.2	28711	T	31652	0.0126374	0.0315936	0.00315936	99.9463
NC_045512.2	28712	G	32606	0.0214684	0	99.954	0.0245354
NC_045512.2	28713	G	32428	0.0955964	0.0154188	99.8736	0.0154188
NC_045512.2	28714	C	32665	0.00612276	99.9265	0	0.064289
NC_045512.2	28715	A	32536	99.8832	0.00307352	0.0522498	0.0614704
NC_045512.2	28716	C	32623	0.0153266	99.9295	0.00613064	0.0490452
NC_045512.2	28717	C	32058	0.00623869	99.9626	0	0.0311935
NC_045512.2	28718	C	32306	0.0340494	99.9071	0	0.0557172
NC_045512.2	28719	G	31898	0.1254	0.021945	99.8182	0.0344849
NC_045512.2	28720	C	32272	0.0154933	99.9597	0	0.0247893
NC_045512.2	28721	A	32116	99.8879	0.0124549	0.0342508	0.0622743
NC_045512.2	28722	A	29889	99.9331	0.0133828	0.0267657	0.0267657
NC_045512.2	28723	T	31880	0.00627353	0.0250941	0	99.9686
NC_045512.2	28724	C	32025	0.00312256	99.9781	0	0.0187354
NC_045512.2	28725	C	32070	0.0311818	99.947	0	0.0218273
NC_045512.2	28726	T	32052	0.0124797	0.106078	0.0124797	99.869
NC_045512.2	28727	G	31259	0.0703797	0.0127963	99.9104	0.00639816
NC_045512.2	28728	C	31219	0	99.9552	0	0.0448445
NC_045512.2	28729	T	31343	0.00957151	0.0319051	0	99.9458
NC_045512.2	28730	A	30146	99.9204	0	0.0630266	0.0165859
NC_045512.2	28731	A	31273	99.9456	0.00959294	0.0287788	0.0127906
NC_045512.2	28732	C	31550	0.0126783	99.9461	0.00316957	0.0316957
NC_045512.2	28733	A	31460	99.8951	0.00953592	0.0476796	0.0476796
NC_045512.2	28734	A	29970	99.9299	0.00667334	0.01001	0.0533867
NC_045512.2	28735	T	31708	0.00946133	0.0346916	0.00946133	99.9464
NC_045512.2	28736	G	31660	0.0758054	0.0126342	99.9021	0.00947568
NC_045512.2	28737	C	32022	0.00312285	99.975	0.00312285	0.0187371
NC_045512.2	28738	T	32191	0.0124258	0.111833	0.00931937	99.8602
NC_045512.2	28739	G	31620	0.0632511	0	99.9304	0.00632511
NC_045512.2	28740	C	31712	0.00630676	99.9243	0	0.066221
NC_045512.2	28741	A	31868	99.9216	0.00627589	0.0470692	0.0251036
NC_045512.2	28742	A	30194	99.947	0.00331192	0.00993575	0.0331192
NC_045512.2	28743	T	31898	0.00313499	0.0532949	0	99.9404
NC_045512.2	28744	C	32057	0.00935833	99.9064	0.00623889	0.0748666
NC_045512.2	28745	G	31893	0.0627097	0.0188129	99.8903	0.0282194
NC_045512.2	28746	T	31001	0.0129028	0.125802	0.0032257	99.8581
NC_045512.2	28747	G	31642	0.0758486	0.00632071	99.9083	0.00948107
NC_045512.2	28748	C	31432	0	99.965	0.00318147	0.0318147
NC_045512.2	28749	T	31457	0.0127158	0.0508631	0.00317894	99.9332
NC_045512.2	28750	A	30159	99.8906	0.00994728	0.0596837	0.0397891
NC_045512.2	28751	C	31365	0.0255061	99.9394	0	0.0223179
NC_045512.2	28752	A	31275	99.9009	0.00959233	0.0383693	0.0511591
NC_045512.2	28753	A	30545	99.9083	0.0294647	0.0294647	0.0327386
NC_045512.2	28754	C	31341	0.00319071	99.9649	0.00638142	0.0255257
NC_045512.2	28755	T	26207	0.0152631	0.0457893	0.0228946	99.9161
NC_045512.2	28756	T	31053	0.0064406	0.0740669	0.0032203	99.9163
NC_045512.2	28757	C	31558	0.00633754	99.962	0.00950631	0.0221814
NC_045512.2	28758	C	31674	0.0568289	99.9148	0	0.0252573
NC_045512.2	28759	T	31425	0.0190931	0.130469	0.00318218	99.8473
NC_045512.2	28760	C	31737	0.0031509	99.9559	0.0031509	0.031509
NC_045512.2	28761	A	31006	99.8452	0.0193511	0.0774044	0.0580533
NC_045512.2	28762	A	30473	99.9245	0.016408	0.0426607	0.016408
NC_045512.2	28763	G	30284	0.0330207	0.00330207	99.9505	0.0132083
NC_045512.2	28764	G	31240	0.0256082	0.00640205	99.9392	0.0160051
NC_045512.2	28765	A	31800	99.9371	0.00314465	0.0503145	0.00943396
NC_045512.2	28766	A	26550	99.8644	0.0150659	0.0602637	0.0489642
NC_045512.2	28767	C	31856	0.00313913	99.9561	0.00941738	0.0219739
NC_045512.2	28768	A	31760	99.8835	0.00314862	0.0503778	0.0629723
NC_045512.2	28769	A	30472	99.9376	0.0065634	0.0295353	0.0229719
NC_045512.2	28770	C	31893	0	99.9686	0	0.0313548
NC_045512.2	28771	A	31212	99.9039	0.0160195	0.0352429	0.0448545
NC_045512.2	28772	T	27753	0.00360321	0.0576514	0.0144129	99.9243
NC_045512.2	28773	T	30558	0.0229073	0.0327247	0.0229073	99.9215
NC_045512.2	28774	G	31237	0.0608253	0.0256107	99.888	0.0224093
NC_045512.2	28775	C	31023	0.0193405	99.8936	0.00322341	0.0838088
NC_045512.2	28776	C	31595	0.00633012	99.75	0.00316506	0.0284855
NC_045512.2	28777	A	30714	99.86	0.0358143	0.0716286	0.0325584
NC_045512.2	28778	A	31021	99.942	0.00644724	0.0290126	0.0225654
NC_045512.2	28779	A	30306	99.9604	0.00659935	0.0197981	0.0131987
NC_045512.2	28780	A	29507	99.7187	0.0406683	0.203342	0.0101671
NC_045512.2	28781	G	30759	0.0260086	0.00325108	99.922	0.0487662
NC_045512.2	28782	G	30753	0.0260137	0.00975515	99.9317	0.0130069
NC_045512.2	28783	C	30898	0.00647291	99.945	0	0.0453104
NC_045512.2	28784	T	29672	0.0235913	0.0303316	0.0168509	99.9292
NC_045512.2	28785	T	31209	0	0.016021	0.00640841	99.9744
NC_045512.2	28786	C	30937	0.0129295	99.945	0.00323238	0.0387885
NC_045512.2	28787	T	30900	0.00647249	0.0776699	0.00323625	99.9126
NC_045512.2	28788	A	31095	99.8907	0.00321595	0.0739669	0.0321595
NC_045512.2	28789	C	31215	0.00320359	99.9199	0	0.0768861
NC_045512.2	28790	G	31113	0.0546395	0.00642818	99.9196	0.0192845
NC_045512.2	28791	C	31352	0.0127584	99.9522	0	0.0318959
NC_045512.2	28792	A	30641	99.8956	0.0032636	0.0620084	0.0391632
NC_045512.2	28793	G	31313	0.0319356	0.0159678	99.9329	0.0191614
NC_045512.2	28794	A	31122	99.9454	0.00642632	0.0385579	0.00963948
NC_045512.2	28795	A	30509	99.9049	0.00655544	0.0655544	0.0163886
NC_045512.2	28796	G	31297	0.0702943	0.0191712	99.8882	0.0223664
NC_045512.2	28797	G	31016	0.0419139	0.00322414	99.9291	0.0257931
NC_045512.2	28798	G	31241	0.0480138	0.00640184	99.9168	0.0224065
NC_045512.2	28799	A	30224	99.8875	0	0.089333	0.0231604
NC_045512.2	28800	G	31522	0.0190343	0	99.9619	0.0190343
NC_045512.2	28801	C	31182	0.0160349	99.8717	0.00320698	0.102623
NC_045512.2	28802	A	30628	99.7976	0.0326499	0.0946846	0.0750947
NC_045512.2	28803	G	31076	0.0257433	0.00321792	99.9646	0.00643583
NC_045512.2	28804	A	30640	99.9217	0.00326371	0.0456919	0.0195822
NC_045512.2	28805	G	30874	0.0874522	0	99.8931	0.0194338
NC_045512.2	28806	G	31023	0.125713	0.00322341	99.8453	0.0257873
NC_045512.2	28807	C	31101	0.0321533	99.9196	0.00964599	0.0353686
NC_045512.2	28808	G	31231	0.0512311	0.00320195	99.9264	0.0192117
NC_045512.2	28809	G	30934	0.0969807	0.00646538	99.8642	0.00969807
NC_045512.2	28810	C	31105	0.00964475	99.8746	0.00964475	0.106092
NC_045512.2	28811	A	31109	99.8746	0	0.0450031	0.0803626
NC_045512.2	28812	G	31369	0.022315	0.0127514	99.949	0.0127514
NC_045512.2	28813	T	31437	0	0.0508954	0	99.9396
NC_045512.2	28814	C	31726	0.0157599	99.9464	0.012608	0.0157599
NC_045512.2	28815	A	31510	99.8445	0.0222152	0.0761663	0.0571247
NC_045512.2	28816	A	30975	99.8967	0.0258273	0.0581114	0.0161421
NC_045512.2	28817	G	31518	0.0285551	0.00951837	99.9461	0.015864
NC_045512.2	28818	C	31764	0.00944465	99.9213	0	0.0629644
NC_045512.2	28819	C	31908	0.0344741	99.9499	0	0.012536
NC_045512.2	28820	T	31805	0	0.0440182	0.00314416	99.9528
NC_045512.2	28821	C	31707	0.00315388	99.9527	0	0.0346927
NC_045512.2	28822	T	30002	0.00666622	0.00999933	0	99.9833
NC_045512.2	28823	T	32003	0.00312471	0.0249977	0.00624941	99.9656
NC_045512.2	28824	C	32227	0.00620598	99.969	0	0.0248239
NC_045512.2	28825	T	32169	0.00310858	0.0310858	0	99.9596
NC_045512.2	28826	C	32014	0.00312363	99.95	0.0093709	0.0374836
NC_045512.2	28827	G	31863	0.0345228	0.00941531	99.9215	0.0345228
NC_045512.2	28828	T	26968	0	0.0296648	0.0037081	99.9629
NC_045512.2	28829	T	31724	0.00630438	0.0126088	0	99.9653
NC_045512.2	28830	C	31711	0.00946044	99.9653	0.00315348	0.0220744
NC_045512.2	28831	C	31528	0.0570921	99.9175	0	0.0253743
NC_045512.2	28832	T	31426	0.0254566	0.0859161	0.00318208	99.8854
NC_045512.2	28833	C	31707	0.00315388	99.9558	0	0.0315388
NC_045512.2	28834	A	30966	99.7998	0.0387522	0.0807337	0.0807337
NC_045512.2	28835	T	31388	0.0159297	0.0127437	0	99.9713
NC_045512.2	28836	C	31936	0	99.9812	0.00313126	0.0156563
NC_045512.2	28837	A	31177	99.8492	0.0224524	0.0705648	0.0577349
NC_045512.2	28838	C	31664	0.00315816	99.9589	0.00315816	0.0347398
NC_045512.2	28839	G	31466	0.0508485	0.00635607	99.9396	0
NC_045512.2	28840	T	30323	0	0.0296804	0.00329783	99.967
NC_045512.2	28841	A	30943	99.9127	0.0064635	0.0290857	0.051708
NC_045512.2	28842	G	31806	0.00628812	0.0157203	99.9748	0.00314406
NC_045512.2	28843	T	32534	0.00614741	0.0399582	0	99.9539
NC_045512.2	28844	C	32463	0.00308043	99.9292	0.00308043	0.0554477
NC_045512.2	28845	G	32256	0.0744048	0	99.9008	0.0248016
NC_045512.2	28846	C	32560	0.00614251	99.9631	0	0.02457
NC_045512.2	28847	A	32385	99.9321	0.00308785	0.0216149	0.0432299
NC_045512.2	28848	A	30411	99.9474	0.00986485	0.0197297	0.0131531
NC_045512.2	28849	C	32090	0.00623247	99.9657	0.00623247	0.0218136
NC_045512.2	28850	A	31808	99.8491	0.0251509	0.0471579	0.0785966
NC_045512.2	28851	G	30994	0.0290379	0.00645286	99.9452	0.0129057
NC_045512.2	28852	T	31563	0.00633653	0.0506923	0.0126731	99.9303
NC_045512.2	28853	T	31895	0.00313529	0.103464	0.00627057	99.884
NC_045512.2	28854	C	32141	0.00622258	99.9471	0.00311129	0.0280016
NC_045512.2	28855	A	32381	99.8857	0.0247058	0.0494117	0.0370588
NC_045512.2	28856	A	32098	99.8972	0	0.0529628	0.0436164
NC_045512.2	28857	G	32516	0.0184525	0	99.9692	0.00922623
NC_045512.2	28858	A	32898	99.9514	0.0030397	0.0364764	0.0060794
NC_045512.2	28859	A	31800	99.9654	0.00314465	0.0157233	0.0157233
NC_045512.2	28860	A	31847	99.8964	0.00942004	0.0314001	0.0502402
NC_045512.2	28861	T	31836	0.0125644	0.0125644	0	99.9749
NC_045512.2	28862	T	33209	0.0090337	0.0451685	0.00301123	99.9398
NC_045512.2	28863	C	33251	0.0120297	99.9338	0	0.042104
NC_045512.2	28864	A	33306	99.8529	0.00600492	0.0930763	0.0480394
NC_045512.2	28865	A	32729	99.9175	0.00305539	0.0611079	0.015277
NC_045512.2	28866	C	33432	0	99.9731	0.00598229	0.0179469
NC_045512.2	28867	T	32779	0.00305073	0.0762683	0.00305073	99.9085
NC_045512.2	28868	C	33147	0.0120675	99.9427	0.00301686	0.0362024
NC_045512.2	28869	C	33067	0.0302416	99.9244	0.00907249	0.03629
NC_045512.2	28870	A	32180	99.8229	0.0248602	0.0932256	0.0590429
NC_045512.2	28871	G	32362	0.0834312	0.0185403	99.8671	0.0278104
NC_045512.2	28872	G	32718	0.058072	0.0305642	99.8961	0.0152821
NC_045512.2	28873	C	33176	0.00904268	99.9457	0.00602845	0.039185
NC_045512.2	28874	A	32550	99.8955	0.0030722	0.0491551	0.0522273
NC_045512.2	28875	G	33024	0.0514777	0.0121124	99.9213	0.0121124
NC_045512.2	28876	C	33107	0.00906153	99.8943	0.00604102	0.0906153
NC_045512.2	28877	A	32328	99.9412	0	0.0433061	0.0154665
NC_045512.2	28878	G	33136	0.0120715	0	99.9819	0.00603573
NC_045512.2	28879	T	30776	0.00974785	0.146218	0.00974785	99.8343
NC_045512.2	28880	A	31404	99.8694	0.00955292	0.0859763	0.0254745
NC_045512.2	28881	G	33586	0.020842	0.00893229	99.9494	0.020842
NC_045512.2	28882	G	33501	0.0298499	0.0119399	99.9284	0.0298499
NC_045512.2	28883	G	33465	0.0328702	0	99.9402	0.0268938
NC_045512.2	28884	G	33612	0.0386767	0	99.9316	0.00892538
NC_045512.2	28885	A	33347	99.901	0.00299877	0.0689717	0.0269889
NC_045512.2	28886	A	25588	99.9023	0.0156323	0.0664374	0.0156323
NC_045512.2	28887	C	32723	0	99.9603	0.00916786	0.0305595
NC_045512.2	28888	T	30528	0.00655136	0.0163784	0.00982704	99.964
NC_045512.2	28889	T	33342	0.00299922	0.0449883	0	99.952
NC_045512.2	28890	C	33478	0.00298704	99.9403	0.00298704	0.0477926
NC_045512.2	28891	T	33401	0.00898177	0.0299392	0	99.9611
NC_045512.2	28892	C	33279	0.0150245	99.9669	0	0.0180294
NC_045512.2	28893	C	33028	0.0121109	99.9546	0.00302773	0.0242219
NC_045512.2	28894	T	33011	0.00605859	0.0575566	0.00908788	99.9212
NC_045512.2	28895	G	32577	0.0675323	0.0153483	99.914	0.00306965
NC_045512.2	28896	C	32762	0.00610463	99.9603	0	0.0305232
NC_045512.2	28897	T	32106	0	0.0529496	0.00311468	99.9439
NC_045512.2	28898	A	30256	99.9306	0	0.0330513	0.0231359
NC_045512.2	28899	G	32564	0.0214961	0.00614175	99.957	0.00921263
NC_045512.2	28900	A	32495	99.9661	0	0.0276966	0.0030774
NC_045512.2	28901	A	30803	99.9318	0.00649287	0.051943	0.00973931
NC_045512.2	28902	T	30857	0.00972227	0.0486113	0.00324076	99.9352
NC_045512.2	28903	G	32260	0.0371978	0	99.9473	0.0154991
NC_045512.2	28904	G	31757	0.0944674	0.00314891	99.8835	0.0157446
NC_045512.2	28905	C	32121	0.00622646	99.9564	0	0.0373587
NC_045512.2	28906	T	32212	0.0155222	0.0651931	0.00620887	99.9131
NC_045512.2	28907	G	32383	0.0185282	0.00308804	99.966	0.0123522
NC_045512.2	28908	G	32250	0.0713178	0	99.9132	0.0155039
NC_045512.2	28909	C	32499	0.0184621	99.8862	0	0.0923105
NC_045512.2	28910	A	31250	99.8784	0.0128	0.0576	0.048
NC_045512.2	28911	A	28366	99.9048	0.010576	0.0458295	0.0352535
NC_045512.2	28912	T	31117	0.00321368	0.0321368	0.00964103	99.9422
NC_045512.2	28913	G	32815	0.0304739	0.00304739	99.9391	0.0274265
NC_045512.2	28914	G	32678	0.0428423	0	99.948	0.00918049
NC_045512.2	28915	C	32799	0.00914662	99.8537	0.00304887	0.13415
NC_045512.2	28916	G	32458	0.0677799	0.00924271	99.9199	0.00308091
NC_045512.2	28917	G	32989	0.00303131	0.00303131	99.9818	0.00909394
NC_045512.2	28918	T	32763	0.00305222	0.0518878	0.0244178	99.9206
NC_045512.2	28919	G	32981	0.0212243	0.0181923	99.9576	0.00303205
NC_045512.2	28920	A	32987	99.8818	0.00606299	0.0848819	0.0272835
NC_045512.2	28921	T	32935	0.0121451	0.0303628	0.00303628	99.9545
NC_045512.2	28922	G	32829	0.0487374	0.0213226	99.9086	0.0182765
NC_045512.2	28923	C	33343	0.0119965	99.907	0.00299913	0.0779774
NC_045512.2	28924	T	33423	0	0.0807827	0.0209437	99.8983
NC_045512.2	28925	G	32769	0.045775	0.0122067	99.9268	0.0122067
NC_045512.2	28926	C	33106	0.0090618	99.9486	0.0030206	0.0392678
NC_045512.2	28927	T	32707	0	0.0428043	0	99.9541
NC_045512.2	28928	C	32899	0.00607921	99.9787	0.00303961	0.00607921
NC_045512.2	28929	T	31274	0.00639509	0.0479632	0	99.9456
NC_045512.2	28930	T	33103	0	0.0543757	0.00302087	99.9366
NC_045512.2	28931	G	32345	0.0216417	0.00618334	99.9598	0.00618334
NC_045512.2	28932	C	32570	0.0245625	99.8618	0	0.0706171
NC_045512.2	28933	T	32654	0.0153121	0.0734979	0.0275617	99.8836
NC_045512.2	28934	T	32108	0.00622898	0.0218014	0.00311449	99.9595
NC_045512.2	28935	T	32984	0.00303177	0.0242542	0	99.9576
NC_045512.2	28936	G	32164	0.0248725	0.00621813	99.9596	0.0093272
NC_045512.2	28937	C	32485	0.00923503	99.9631	0.00307834	0.0215484
NC_045512.2	28938	T	32707	0	0.061149	0.00917235	99.9297
NC_045512.2	28939	G	31492	0.0349295	0.00635082	99.9428	0.015877
NC_045512.2	28940	C	32084	0.00935046	99.9221	0.00311682	0.0623364
NC_045512.2	28941	T	32079	0.00623461	0.0280557	0.00935191	99.9564
NC_045512.2	28942	G	31768	0.0503651	0.00629564	99.937	0.00629564
NC_045512.2	28943	C	31811	0.0125743	99.9591	0.0094307	0.0188614
NC_045512.2	28944	T	31626	0.0189717	0.0411054	0.0189717	99.921
NC_045512.2	28945	T	32216	0.00931214	0.0496648	0.00310405	99.9317
NC_045512.2	28946	G	32166	0.0186532	0.00621775	99.9534	0.0217621
NC_045512.2	28947	A	32173	99.9036	0.0031082	0.0652721	0.0279738
NC_045512.2	28948	C	31800	0.00628931	99.9403	0.00628931	0.0440252
NC_045512.2	28949	A	32114	99.8474	0.0155695	0.0934172	0.0435947
NC_045512.2	28950	G	32112	0.0062282	0.0031141	99.9657	0.0217987
NC_045512.2	28951	A	32414	99.9537	0.00617017	0.0246807	0.0123403
NC_045512.2	28952	T	32184	0.00310713	0.0248571	0.00310713	99.9689
NC_045512.2	28953	T	32577	0.00306965	0.0337662	0.00306965	99.9601
NC_045512.2	28954	G	32562	0.00614213	0.00614213	99.9785	0.00307106
NC_045512.2	28955	A	31675	99.9179	0.00947119	0.0662983	0.00631413
NC_045512.2	28956	A	32090	99.9314	0.00311624	0.0498598	0.00934871
NC_045512.2	28957	C	32259	0.0123996	99.9101	0.0123996	0.0650981
NC_045512.2	28958	C	32143	0.00933329	99.9689	0.0031111	0.0186666
NC_045512.2	28959	A	32427	99.8705	0.0215869	0.061677	0.0462577
NC_045512.2	28960	G	32473	0.0492717	0.0246359	99.9107	0.0153974
NC_045512.2	28961	C	32247	0.00620213	99.969	0.00310106	0.0217074
NC_045512.2	28962	T	31985	0.0125059	0.046897	0.0093794	99.9312
NC_045512.2	28963	T	32739	0.00305446	0.0213812	0.00305446	99.9725
NC_045512.2	28964	G	33108	0.036245	0.00906125	99.9456	0.00906125
NC_045512.2	28965	A	33092	99.9093	0.00906564	0.0453282	0.0362625
NC_045512.2	28966	G	33186	0.0150666	0	99.9488	0.0331465
NC_045512.2	28967	A	33094	99.9275	0	0.0543905	0.0181302
NC_045512.2	28968	G	32624	0.0521089	0.0122609	99.908	0.0245218
NC_045512.2	28969	C	32681	0.0183593	99.8011	0.00611976	0.0367186
NC_045512.2	28970	A	33258	99.9218	0.0030068	0.0360815	0.0390883
NC_045512.2	28971	A	31673	99.9432	0.00315726	0.0315726	0.0221008
NC_045512.2	28972	A	33249	99.9729	0	0.0240609	0.00300761
NC_045512.2	28973	A	32661	99.8745	0.012247	0.0459263	0.0428646
NC_045512.2	28974	T	32628	0.0183891	0.021454	0.00612971	99.954
NC_045512.2	28975	G	33309	0.015011	0.0210153	99.946	0.0180131
NC_045512.2	28976	T	33771	0.0148056	0.0533002	0.00296112	99.9289
NC_045512.2	28977	C	33466	0.00896432	99.9343	0.00298811	0.0537859
NC_045512.2	28978	T	33663	0.0356474	0.0712949	0.00891186	99.8782
NC_045512.2	28979	G	33078	0.0181389	0	99.9728	0.00906947
NC_045512.2	28980	G	33244	0.0270726	0	99.9639	0.00902419
NC_045512.2	28981	T	33672	0	0.0386077	0	99.9287
NC_045512.2	28982	A	32324	99.9196	0	0.0464051	0.0309368
NC_045512.2	28983	A	33310	99.9249	0.0030021	0.0570399	0.0150105
NC_045512.2	28984	A	33757	99.8904	0.0118494	0.0622093	0.0296235
NC_045512.2	28985	G	33883	0.026562	0.008854	99.9292	0.035416
NC_045512.2	28986	G	33536	0.122257	0.00596374	99.8509	0.0119275
NC_045512.2	28987	C	33129	0.018111	99.7736	0.0030185	0.0392405
NC_045512.2	28988	C	33537	0.0119271	99.9404	0.00298178	0.026836
NC_045512.2	28989	A	32934	99.918	0.00303638	0.024291	0.0546548
NC_045512.2	28990	A	33687	99.9466	0.00890551	0.029685	0.0148425
NC_045512.2	28991	C	34296	0.014579	99.9125	0	0.0524843
NC_045512.2	28992	A	34064	99.8914	0.0058713	0.0704556	0.0322922
NC_045512.2	28993	A	33431	99.9043	0.0149562	0.0478598	0.0329036
NC_045512.2	28994	C	34594	0.0115627	99.948	0.00289068	0.0202347
NC_045512.2	28995	A	33926	99.8909	0.0176856	0.0442139	0.0471615
NC_045512.2	28996	A	33086	99.9396	0.0120897	0.0302243	0.0151121
NC_045512.2	28997	C	34785	0.0057496	99.9511	0.0114992	0.0258732
NC_045512.2	28998	A	32708	99.8288	0.00917207	0.107007	0.0550324
NC_045512.2	28999	A	32242	99.8976	0.00620309	0.0465232	0.0310154
NC_045512.2	29000	G	32458	0.0123236	0.00616181	99.9168	0.064699
NC_045512.2	29001	G	33887	0.0472157	0	99.9498	0.00295098
NC_045512.2	29002	C	34651	0.00288592	99.9625	0.00288592	0.0288592
NC_045512.2	29003	C	35273	0.0396904	99.9206	0	0.0226802
NC_045512.2	29004	A	34788	99.9396	0.00287455	0.0229964	0.0316201
NC_045512.2	29005	A	35338	99.9745	0.00282981	0.0226385	0
NC_045512.2	29006	A	34033	99.9295	0.00587665	0.0352599	0.00587665
NC_045512.2	29007	C	34460	0.00580383	99.9594	0.0174115	0.0174115
NC_045512.2	29008	T	34214	0.00584556	0.0701467	0.0146139	99.9094
NC_045512.2	29009	G	34767	0.0258866	0.00575258	99.9569	0.0115052
NC_045512.2	29010	T	34631	0	0.0952903	0.00866276	99.896
NC_045512.2	29011	C	34446	0.0029031	99.9681	0.00580619	0.0232248
NC_045512.2	29012	A	34397	99.9012	0.0116289	0.0465157	0.0407012
NC_045512.2	29013	C	33135	0.00603591	99.9577	0	0.0362155
NC_045512.2	29014	T	33967	0.00588807	0.0677128	0.0176642	99.8999
NC_045512.2	29015	A	32873	99.9361	0.012168	0.0365041	0.0152101
NC_045512.2	29016	A	33934	99.9293	0.0117876	0.0324159	0.0265221
NC_045512.2	29017	G	34462	0.0319192	0.00580349	99.9478	0.011607
NC_045512.2	29018	A	34455	99.9478	0	0.0522421	0
NC_045512.2	29019	A	33553	99.9344	0.0149018	0.0208625	0.0298036
NC_045512.2	29020	A	33476	99.9193	0.0119489	0.0238977	0.0448082
NC_045512.2	29021	T	34731	0	0.0460684	0.0115171	99.9395
NC_045512.2	29022	C	35056	0	99.9772	0	0.0228206
NC_045512.2	29023	T	34712	0.00288085	0.0604978	0	99.9366
NC_045512.2	29024	G	34864	0.020078	0.00573658	99.957	0.0143414
NC_045512.2	29025	C	34919	0.00859131	99.9742	0	0.0171826
NC_045512.2	29026	T	35136	0.00569217	0.0313069	0	99.963
NC_045512.2	29027	G	34649	0.0404052	0.00865826	99.9278	0.0230887
NC_045512.2	29028	C	35127	0.00854044	99.9658	0.00854044	0.0170809
NC_045512.2	29029	T	35626	0.00842082	0.188065	0.0140347	99.7895
NC_045512.2	29030	G	35428	0.0310489	0.00282263	99.952	0.0141131
NC_045512.2	29031	A	35165	99.9517	0.00284374	0.0341248	0.0113749
NC_045512.2	29032	G	34939	0.0143107	0.00286213	99.9628	0.0200349
NC_045512.2	29033	G	33935	0.0176809	0	99.9646	0.00884043
NC_045512.2	29034	C	33657	0.0059423	99.9495	0.0118846	0.0297115
NC_045512.2	29035	T	33188	0.0241051	0.0482102	0.00301314	99.9247
NC_045512.2	29036	T	33537	0.00596356	0.0447267	0	99.9433
NC_045512.2	29037	C	34118	0.00586201	99.9736	0.002931	0.014655
NC_045512.2	29038	T	35158	0.0028443	0.0227544	0.0028443	99.9687
NC_045512.2	29039	A	34374	99.8575	0.00581835	0.0552743	0.0814569
NC_045512.2	29040	A	35231	99.9234	0.0255457	0.0425761	0.00851523
NC_045512.2	29041	G	35466	0.0197372	0.0112784	99.9464	0.0197372
NC_045512.2	29042	A	35316	99.9604	0.00283158	0.0311474	0.00566316
NC_045512.2	29043	A	29374	99.9149	0.0238306	0.0408525	0.0204262
NC_045512.2	29044	G	35296	0.0226655	0.00566636	99.9688	0.00283318
NC_045512.2	29045	C	35679	0	99.972	0	0.0280277
NC_045512.2	29046	C	35936	0.00278273	99.9722	0.00278273	0.0194791
NC_045512.2	29047	T	36230	0	0.0165609	0.00276014	99.9807
NC_045512.2	29048	C	36710	0	99.9619	0.00272405	0.0326886
NC_045512.2	29049	G	36489	0.0712544	0	99.9205	0.00822166
NC_045512.2	29050	G	36310	0.0798678	0.00550812	99.9009	0.00826219
NC_045512.2	29051	C	36902	0.0108395	99.7886	0.00270988	0.0379383
NC_045512.2	29052	A	37328	99.9357	0.0107158	0.0214316	0.0241106
NC_045512.2	29053	A	37141	99.9758	0.00269244	0.0188471	0
NC_045512.2	29054	A	35342	99.9547	0.00565899	0.022636	0.016977
NC_045512.2	29055	A	37783	99.9471	0.00794008	0.0264669	0.0158802
NC_045512.2	29056	A	34201	99.0644	0.0204672	0.0672495	0.0438584
NC_045512.2	29057	C	36806	0.00815085	99.9239	0.0054339	0.0624898
NC_045512.2	29058	G	36870	0.00542446	0.0081367	99.9729	0.0108489
NC_045512.2	29059	T	36976	0.00540891	0.0405669	0	99.954
NC_045512.2	29060	A	37031	99.9298	0.00540088	0.0351057	0.0297048
NC_045512.2	29061	C	37378	0.00535074	99.9465	0.00802611	0.0401306
NC_045512.2	29062	T	36955	0.00541199	0.102828	0.018942	99.8728
NC_045512.2	29063	G	36809	0.029884	0.0190171	99.9294	0.0163004
NC_045512.2	29064	C	36444	0.0109757	99.8793	0	0.109757
NC_045512.2	29065	C	36718	0.0245111	99.951	0.00544692	0.0163408
NC_045512.2	29066	A	35264	99.9291	0.0141788	0.0283575	0.0283575
NC_045512.2	29067	C	35911	0.00556932	99.9527	0.00556932	0.025062
NC_045512.2	29068	T	36082	0.00554293	0.0665152	0.00554293	99.8836
NC_045512.2	29069	A	34750	99.954	0.0028777	0.0258993	0.0143885
NC_045512.2	29070	A	35413	99.952	0.0112953	0.0254144	0.0112953
NC_045512.2	29071	A	34839	99.9455	0.00861104	0.0172221	0.0229628
NC_045512.2	29072	G	34642	0.01732	0.00288667	99.974	0.00577334
NC_045512.2	29073	C	35283	0.00566845	99.9717	0.00566845	0.0141711
NC_045512.2	29074	A	35429	99.9012	0.00564509	0.0366931	0.0423382
NC_045512.2	29075	T	35504	0.00844975	0.033799	0.00844975	99.9352
NC_045512.2	29076	A	34822	99.9541	0	0.034461	0.011487
NC_045512.2	29077	C	35024	0.0171311	99.9229	0	0.0513933
NC_045512.2	29078	A	34704	99.9164	0.00864454	0.0374597	0.0374597
NC_045512.2	29079	A	33502	99.9343	0.00596979	0.0149245	0.0417886
NC_045512.2	29080	T	35327	0.00849209	0.0339684	0.00566139	99.9519
NC_045512.2	29081	G	35440	0.00282167	0	99.9746	0.00846501
NC_045512.2	29082	T	35636	0.00280615	0.123471	0.00841845	99.8513
NC_045512.2	29083	A	35750	99.9049	0	0.0503497	0.0223776
NC_045512.2	29084	A	35133	99.9061	0.0199243	0.0569265	0.00853898
NC_045512.2	29085	C	36414	0.00549239	99.967	0	0.027462
NC_045512.2	29086	A	35506	99.924	0.0253478	0.0168986	0.0309807
NC_045512.2	29087	C	36675	0.00272665	99.9727	0	0.0245399
NC_045512.2	29088	A	36345	99.8734	0.0192599	0.060531	0.046774
NC_045512.2	29089	A	35296	99.8697	0.0368314	0.0736627	0.0198323
NC_045512.2	29090	G	36270	0.0165426	0.0137855	99.9476	0.0220568
NC_045512.2	29091	C	37013	0	99.9541	0.00540351	0.0243158
NC_045512.2	29092	T	36713	0.0190668	0.0517528	0.0108953	99.9183
NC_045512.2	29093	T	36454	0.0137159	0.0274318	0	99.9534
NC_045512.2	29094	T	37522	0	0.050637	0	99.9147
NC_045512.2	29095	C	37747	0.00264922	99.9152	0.00264922	0.0794765
NC_045512.2	29096	G	37323	0.0348311	0.00267931	99.9437	0.0187552
NC_045512.2	29097	G	37547	0.0479399	0.00532666	99.9441	0.00266333
NC_045512.2	29098	C	37918	0.0131863	99.9051	0.00527454	0.0764808
NC_045512.2	29099	A	37618	99.9096	0.0186081	0.0425328	0.0292413
NC_045512.2	29100	G	38157	0.00786225	0	99.9895	0.00262075
NC_045512.2	29101	A	37486	99.968	0	0.032012	0
NC_045512.2	29102	C	37677	0.00265414	99.9336	0	0.0583911
NC_045512.2	29103	G	37583	0.0585371	0	99.9228	0.0186254
NC_045512.2	29104	T	38030	0.00525901	0.0894031	0.00525901	99.8922
NC_045512.2	29105	G	37589	0.0212828	0.00532071	99.9521	0.0212828
NC_045512.2	29106	G	38016	0.0184133	0.00263047	99.9737	0.00526094
NC_045512.2	29107	T	38487	0.0129914	0.22605	0.0233845	99.7324
NC_045512.2	29108	C	37952	0.00263491	99.9631	0	0.0342538
NC_045512.2	29109	C	38164	0.0157216	99.9424	0.00262027	0.0314432
NC_045512.2	29110	A	37759	99.8464	0.0185386	0.0741545	0.0609126
NC_045512.2	29111	G	37823	0.0158634	0.00528779	99.9736	0.00528779
NC_045512.2	29112	A	37905	99.9683	0.00791452	0.0211054	0.00263817
NC_045512.2	29113	A	36178	99.9475	0.00829233	0.0276411	0.0165847
NC_045512.2	29114	C	38180	0.0130959	99.9502	0	0.0288109
NC_045512.2	29115	A	37718	99.9258	0.00530251	0.031815	0.0371176
NC_045512.2	29116	A	36531	99.9507	0.0082122	0.027374	0.013687
NC_045512.2	29117	A	35740	99.9189	0.0195859	0.0279799	0.0111919
NC_045512.2	29118	C	38029	0.0131479	99.9553	0	0.0315549
NC_045512.2	29119	C	37540	0.0133191	99.9547	0.00532765	0.0266383
NC_045512.2	29120	C	37852	0.0184931	99.9313	0.00264187	0.0369862
NC_045512.2	29121	A	35655	99.885	0.0224372	0.0560931	0.0308512
NC_045512.2	29122	A	35063	99.9059	0.0313721	0.0427801	0.011408
NC_045512.2	29123	G	34871	0.0143386	0.0114708	99.9254	0.0487511
NC_045512.2	29124	G	37581	0.0239483	0.00266092	99.9388	0.0106437
NC_045512.2	29125	A	38755	99.9587	0.00258031	0.0387047	0
NC_045512.2	29126	A	33905	99.9115	0.0294942	0.0265448	0.0265448
NC_045512.2	29127	A	37298	99.9062	0.00536222	0.0187678	0.02413
NC_045512.2	29128	T	38623	0.038837	0.00258913	0.00776739	99.9508
NC_045512.2	29129	T	38426	0.00520481	0.013012	0	99.9818
NC_045512.2	29130	T	38344	0.00260797	0.00782391	0	99.9896
NC_045512.2	29131	T	39081	0	0.0434994	0.0767636	99.7518
NC_045512.2	29132	G	39676	0.0176429	0.00252041	99.937	0.0428471
NC_045512.2	29133	G	39435	0.0405731	0.00253582	99.9315	0.0253582
NC_045512.2	29134	G	39735	0.0201334	0.00755002	99.9396	0.0327167
NC_045512.2	29135	G	40077	0.0349328	0.00499039	99.9426	0.012476
NC_045512.2	29136	A	39336	99.8551	0.0076266	0.12711	0.0101688
NC_045512.2	29137	C	39334	0	99.972	0.00508466	0.022881
NC_045512.2	29138	C	40280	0.00248262	99.9727	0.00248262	0.0148957
NC_045512.2	29139	A	39998	99.815	0.0175009	0.0775039	0.0850043
NC_045512.2	29140	G	40336	0.0148751	0.0223126	99.9331	0.0297501
NC_045512.2	29141	G	40173	0.0074677	0.0074677	99.9701	0.0149354
NC_045512.2	29142	A	40601	99.9434	0.00246299	0.0369449	0.017241
NC_045512.2	29143	A	36650	99.9263	0.0136426	0.0190996	0.0409277
NC_045512.2	29144	C	40158	0.00249016	99.9701	0	0.0249016
NC_045512.2	29145	T	39250	0.0127389	0.0382166	0.00764331	99.9389
NC_045512.2	29146	A	40071	99.9526	0	0.0299468	0.017469
NC_045512.2	29147	A	38274	99.9582	0.00261274	0.0182892	0.0209019
NC_045512.2	29148	T	39985	0.00750281	0.0725272	0.00250094	99.9175
NC_045512.2	29149	C	40529	0.00246737	99.9778	0.00246737	0.0172716
NC_045512.2	29150	A	38828	99.8171	0.033481	0.0849902	0.0643865
NC_045512.2	29151	G	38293	0.0313373	0	99.9608	0.00783433
NC_045512.2	29152	A	39562	99.9393	0.0126384	0.0454982	0.00252768
NC_045512.2	29153	C	39784	0.00502715	99.9648	0.00251357	0.0276493
NC_045512.2	29154	A	38262	99.7831	0.114997	0.0392034	0.0627254
NC_045512.2	29155	A	36959	99.9351	0.0108228	0.0324684	0.0162342
NC_045512.2	29156	G	38134	0.0288457	0.00524466	99.9187	0.0445796
NC_045512.2	29157	G	39238	0.0203884	0.0050971	99.9465	0.0254855
NC_045512.2	29158	A	39748	99.9673	0.00251585	0.0251585	0.0050317
NC_045512.2	29159	A	33316	99.94	0.0120062	0.0240125	0.0210109
NC_045512.2	29160	C	38928	0.00770653	99.9486	0.00256885	0.0385327
NC_045512.2	29161	T	39566	0	0.0379113	0.00252742	99.9596
NC_045512.2	29162	G	40105	0.0922578	0.00498691	99.8953	0.00748036
NC_045512.2	29163	A	40316	99.9529	0	0.0347257	0.00992162
NC_045512.2	29164	T	38619	0.0155364	0.0077682	0.0051788	99.9689
NC_045512.2	29165	T	39877	0.00250771	0.0250771	0.00501542	99.9674
NC_045512.2	29166	A	39942	99.9324	0.00751089	0.047569	0.0125182
NC_045512.2	29167	C	40424	0.00742133	99.9406	0	0.0470018
NC_045512.2	29168	A	39889	99.9022	0.0125348	0.060167	0.0225626
NC_045512.2	29169	A	39165	99.9387	0.0051066	0.0485127	0.0051066
NC_045512.2	29170	A	39211	99.8929	0.0102012	0.0229527	0.0102012
NC_045512.2	29171	C	40312	0	99.9628	0	0.0372098
NC_045512.2	29172	A	37046	99.9001	0.0242941	0.0215948	0.0512876
NC_045512.2	29173	T	38356	0	0.0234644	0.00260715	99.9713
NC_045512.2	29174	T	38200	0.0052356	0.065445	0.0287958	99.8953
NC_045512.2	29175	G	39289	0.111991	0.00254524	99.8473	0.0381786
NC_045512.2	29176	G	39670	0.146206	0.0100832	99.8261	0.0176456
NC_045512.2	29177	C	40272	0.00993246	99.8907	0.0124156	0.0844259
NC_045512.2	29178	C	40109	0.0199456	99.9501	0.00249321	0.0274253
NC_045512.2	29179	G	40050	0.0873908	0.0224719	99.8777	0.0124844
NC_045512.2	29180	C	40297	0.00248157	99.9404	0.0099263	0.0248157
NC_045512.2	29181	A	39975	99.945	0.00750469	0.0325203	0.0125078
NC_045512.2	29182	A	37166	99.9596	0	0.0107625	0.0295969
NC_045512.2	29183	A	39868	99.9523	0	0.0100331	0.0300993
NC_045512.2	29184	T	38108	0.0131206	0.0288653	0.00262412	99.9554
NC_045512.2	29185	T	40144	0.0124552	0.0199283	0.00498206	99.9626
NC_045512.2	29186	G	40269	0.168864	0.0099332	99.8013	0.0198664
NC_045512.2	29187	C	40284	0.00496475	99.8957	0.00744712	0.0918479
NC_045512.2	29188	A	40282	99.9305	0.0074475	0.03972	0.0223425
NC_045512.2	29189	C	40020	0.0049975	99.93	0	0.0474763
NC_045512.2	29190	A	39742	99.9446	0.0100649	0.0276785	0.0176136
NC_045512.2	29191	A	37956	99.921	0.0105385	0.0158078	0.0368848
NC_045512.2	29192	T	39340	0.0177936	0.0152517	0	99.967
NC_045512.2	29193	T	37021	0.00270117	0.0189082	0.00810351	99.9703
NC_045512.2	29194	T	39650	0.0075662	0.035309	0.00504414	99.9269
NC_045512.2	29195	G	39946	0.0951284	0.0400541	99.8097	0.0175237
NC_045512.2	29196	C	39573	0.00758093	99.8509	0	0.136457
NC_045512.2	29197	C	39569	0.00758169	99.952	0.00252723	0.0379085
NC_045512.2	29198	C	39428	0.0101451	99.9543	0.00253627	0.0304352
NC_045512.2	29199	C	39673	0.0176442	99.937	0.00252061	0.0428503
NC_045512.2	29200	C	39590	0.0101036	99.9192	0.00252589	0.0404142
NC_045512.2	29201	A	38709	99.9173	0.0180836	0.0387507	0.020667
NC_045512.2	29202	G	39468	0.0101348	0.0025337	99.9569	0.0278707
NC_045512.2	29203	C	39453	0.0101386	99.9011	0	0.0861785
NC_045512.2	29204	G	39241	0.0535155	0.00509671	99.9337	0.00764507
NC_045512.2	29205	C	39213	0.015301	99.9566	0.00255018	0.0255017
NC_045512.2	29206	T	32596	0.0276107	0.110443	0.0337465	99.8282
NC_045512.2	29207	T	36162	0.0138267	0.0884907	0.0110613	99.8839
NC_045512.2	29208	C	39499	0	99.9848	0.00253171	0.0126585
NC_045512.2	29209	A	39005	99.8872	0.0179464	0.0666581	0.0282015
NC_045512.2	29210	G	39522	0.0101209	0.00506047	99.9696	0.0151814
NC_045512.2	29211	C	39382	0.00507846	99.9111	0.00761769	0.0685592
NC_045512.2	29212	G	39601	0.0505038	0.00757557	99.9192	0.0202015
NC_045512.2	29213	T	37406	0.00267337	0.0347538	0.00267337	99.9599
NC_045512.2	29214	T	39562	0	0.0227491	0	99.9773
NC_045512.2	29215	C	39613	0.00252442	99.9697	0	0.0277687
NC_045512.2	29216	T	39196	0.00510256	0.0331666	0.00765384	99.9541
NC_045512.2	29217	T	40397	0	0.0693121	0.00247543	99.9282
NC_045512.2	29218	C	40873	0.012233	99.9535	0.00489321	0.0269126
NC_045512.2	29219	G	40491	0.0321059	0	99.9506	0.0172878
NC_045512.2	29220	G	40899	0.0342307	0.00244505	99.9462	0.0122252
NC_045512.2	29221	A	40763	99.9436	0.00735961	0.0441577	0.00490641
NC_045512.2	29222	A	34409	99.9477	0.0261559	0.0145311	0.0116249
NC_045512.2	29223	T	40131	0.00249184	0.00996736	0.00996736	99.9776
NC_045512.2	29224	G	41065	0.00974066	0.00730549	99.9781	0.00487033
NC_045512.2	29225	T	41464	0.00482346	0.0506463	0.00482346	99.9276
NC_045512.2	29226	C	41963	0	99.9404	0.00238305	0.0571932
NC_045512.2	29227	G	41501	0.0433724	0.0120479	99.9349	0.00963832
NC_045512.2	29228	C	42021	0.00475952	99.9476	0	0.0428357
NC_045512.2	29229	G	41228	0.0582129	0.00727661	99.9297	0.00485107
NC_045512.2	29230	C	41580	0.00962001	99.9471	0	0.03848
NC_045512.2	29231	A	40596	99.9162	0.0147798	0.024633	0.0443393
NC_045512.2	29232	T	40083	0	0.00249482	0.00498965	99.9925
NC_045512.2	29233	T	40590	0	0.0271003	0.00492732	99.9655
NC_045512.2	29234	G	41895	0.0143215	0.00238692	99.9642	0.0190954
NC_045512.2	29235	G	41254	0.0921123	0.00484801	99.8861	0.01212
NC_045512.2	29236	C	41871	0.0191063	99.9284	0.00238829	0.050154
NC_045512.2	29237	A	41833	99.9044	0.0143427	0.0358569	0.0454187
NC_045512.2	29238	T	41739	0.00239584	0.0359376	0.014375	99.9425
NC_045512.2	29239	G	41700	0.0359712	0.00479616	99.9376	0.0215827
NC_045512.2	29240	G	42068	0.023771	0.00475421	99.9643	0.00713131
NC_045512.2	29241	A	42182	99.9644	0.00237068	0.0213361	0.0118534
NC_045512.2	29242	A	35151	99.9488	0.0142243	0.022759	0.0142243
NC_045512.2	29243	G	41717	0.023971	0.00958842	99.9616	0.00479421
NC_045512.2	29244	T	41894	0.00954791	0.0907051	0.00238698	99.883
NC_045512.2	29245	C	42248	0.0094679	99.9527	0.00236698	0.0355046
NC_045512.2	29246	A	41603	99.899	0.0168257	0.0528808	0.0288441
NC_045512.2	29247	C	42147	0	99.9051	0.0166085	0.0735521
NC_045512.2	29248	A	41603	99.9039	0.00721102	0.0528808	0.0360551
NC_045512.2	29249	C	41160	0	99.983	0.00242954	0.0145773
NC_045512.2	29250	C	41395	0.0120788	99.9686	0	0.0120788
NC_045512.2	29251	T	40738	0.017183	0.0368207	0.00981884	99.9362
NC_045512.2	29252	T	41644	0.00720392	0.120065	0.00240131	99.8703
NC_045512.2	29253	C	42046	0.0047567	99.9239	0.0047567	0.0499453
NC_045512.2	29254	G	41314	0.0411483	0.00484097	99.9395	0.0145229
NC_045512.2	29255	G	41248	0.0193949	0.00484872	99.9685	0.00727308
NC_045512.2	29256	G	41544	0.0216638	0	99.9663	0.00722126
NC_045512.2	29257	A	40553	99.9482	0	0.0320568	0.0197273
NC_045512.2	29258	A	32195	99.9192	0.0372729	0.0341668	0.00931822
NC_045512.2	29259	C	40470	0.0074129	99.9407	0.00247097	0.0469484
NC_045512.2	29260	G	41231	0.0436565	0	99.9539	0
NC_045512.2	29261	T	40264	0.012418	0.0149016	0.00248361	99.9603
NC_045512.2	29262	G	39930	0.0175307	0.0100175	99.9649	0.00751315
NC_045512.2	29263	G	40656	0.0319756	0	99.9508	0.0172176
NC_045512.2	29264	T	40592	0	0.0443437	0.00246354	99.9532
NC_045512.2	29265	T	40665	0.00245912	0.0122956	0	99.9779
NC_045512.2	29266	G	41070	0.0121743	0.00486974	99.9805	0.00243487
NC_045512.2	29267	A	41108	99.927	0.00486523	0.0510849	0.0170283
NC_045512.2	29268	C	39779	0.00502778	99.9623	0	0.0326806
NC_045512.2	29269	C	40290	0.01241	99.9578	0.002482	0.0248201
NC_045512.2	29270	T	40958	0.0122076	0.0756873	0.00732458	99.8877
NC_045512.2	29271	A	39698	99.9748	0.00251902	0.0151141	0.00755706
NC_045512.2	29272	C	40919	0	99.9462	0.00244385	0.0513209
NC_045512.2	29273	A	40611	99.9138	0.0196991	0.0369358	0.0295486
NC_045512.2	29274	C	40404	0.00990001	99.9208	0.002475	0.0643501
NC_045512.2	29275	A	40057	99.8352	0.0249644	0.0898719	0.0474324
NC_045512.2	29276	G	40076	0.0524004	0.0124763	99.8777	0.057391
NC_045512.2	29277	G	40170	0.0423201	0.0124471	99.9403	0.00497884
NC_045512.2	29278	T	40186	0	0.0373264	0.00497686	99.9552
NC_045512.2	29279	G	39182	0.0484917	0.0204175	99.9209	0.0102088
NC_045512.2	29280	C	37981	0.0184303	99.9184	0.00526579	0.0526579
NC_045512.2	29281	C	39011	0.020507	99.9334	0	0.0461408
NC_045512.2	29282	A	39137	99.9157	0.0178859	0.0229961	0.0434372
NC_045512.2	29283	T	38429	0.0026022	0.0442374	0.0026022	99.9506
NC_045512.2	29284	C	38601	0.0103624	99.9611	0	0.0207249
NC_045512.2	29285	A	39256	99.9236	0.00764214	0.0484002	0.020379
NC_045512.2	29286	A	38675	99.9483	0.00258565	0.0284421	0.0206852
NC_045512.2	29287	A	38740	99.9613	0.00516262	0.0180692	0.00516262
NC_045512.2	29288	T	37797	0.00529142	0.0105828	0.00264571	99.9815
NC_045512.2	29289	T	38509	0	0.0155808	0.00519359	99.9766
NC_045512.2	29290	G	37393	0.00802289	0	99.9626	0.0294173
NC_045512.2	29291	G	37972	0.0263352	0.00263352	99.9605	0.0105341
NC_045512.2	29292	A	39017	99.9359	0.00256298	0.0281928	0.0281928
NC_045512.2	29293	T	38707	0	0.0232516	0.00258351	99.9742
NC_045512.2	29294	G	38202	0.00785299	0	99.9869	0.00261766
NC_045512.2	29295	A	38594	99.9326	0	0.0570037	0.00777323
NC_045512.2	29296	C	37640	0.00265675	99.9469	0.00265675	0.0159405
NC_045512.2	29297	A	37835	99.8969	0.0105722	0.0449319	0.0422889
NC_045512.2	29298	A	38044	99.9685	0	0.0289139	0.00262853
NC_045512.2	29299	A	38233	99.932	0.0209243	0.034002	0.00784662
NC_045512.2	29300	G	37424	0.0106883	0.00267208	99.9679	0.0187046
NC_045512.2	29301	A	38005	99.9605	0.0078937	0.0210499	0.0105249
NC_045512.2	29302	T	38125	0	0.0472131	0	99.9502
NC_045512.2	29303	C	36026	0.00555155	99.9667	0	0.0277577
NC_045512.2	29304	C	37037	0.0216	99.9271	0.0027	0.0243
NC_045512.2	29305	A	37775	99.9206	0.00794176	0.0450033	0.0264725
NC_045512.2	29306	A	37737	99.9762	0.00264992	0.0158995	0.00529984
NC_045512.2	29307	A	38220	99.9215	0.00261643	0.018315	0.0287807
NC_045512.2	29308	T	37794	0.034397	0.0238133	0.00264592	99.9339
NC_045512.2	29309	T	38006	0	0.0184181	0.00789349	99.9711
NC_045512.2	29310	T	33778	0.00296051	0.0592101	0.00592101	99.8105
NC_045512.2	29311	C	37484	0.00533561	99.8666	0.00266781	0.0853698
NC_045512.2	29312	A	38118	99.9056	0.0157406	0.0629624	0.0157406
NC_045512.2	29313	A	37905	99.8997	0.015829	0.0554017	0.0290199
NC_045512.2	29314	A	36644	99.8663	0.0218317	0.065495	0.0436634
NC_045512.2	29315	G	36692	0.0190777	0.00272539	99.9727	0.00545078
NC_045512.2	29316	A	36550	99.9726	0	0.0164159	0.0109439
NC_045512.2	29317	T	37233	0.0107432	0.0268579	0.00268579	99.9597
NC_045512.2	29318	C	36840	0.00814332	99.9294	0.0108578	0.0434311
NC_045512.2	29319	A	37199	99.914	0.00537649	0.0510766	0.0295707
NC_045512.2	29320	A	36942	99.9377	0.0135347	0.0324834	0.0162417
NC_045512.2	29321	G	35331	0.0141519	0	99.966	0.0198126
NC_045512.2	29322	T	36608	0.00273164	0.0327797	0.00546329	99.959
NC_045512.2	29323	C	36449	0.00548712	99.9753	0	0.0192049
NC_045512.2	29324	A	37170	99.8251	0.0107614	0.0161421	0.0457358
NC_045512.2	29325	T	37212	0.0107492	0.0161238	0	99.9704
NC_045512.2	29326	T	37207	0	0.00537533	0.00268767	99.9892
NC_045512.2	29327	T	34112	0.00293152	0.0234522	0.00293152	99.9707
NC_045512.2	29328	T	35578	0.00281073	0.0168644	0.00281073	99.9072
NC_045512.2	29329	G	34176	0.0438904	0.00877809	99.9298	0.0175562
NC_045512.2	29330	C	36437	0.00274446	99.9149	0.00274446	0.0795894
NC_045512.2	29331	T	36874	0.0135597	0.0759343	0.0271194	99.8834
NC_045512.2	29332	G	35977	0.0389137	0.00277955	99.9555	0.00277955
NC_045512.2	29333	A	37201	99.9597	0.0053762	0.026881	0.0080643
NC_045512.2	29334	A	36466	99.9808	0.00274228	0.0109691	0.00548456
NC_045512.2	29335	T	37299	0.00268104	0.0107241	0	99.9866
NC_045512.2	29336	A	37300	99.933	0.00268096	0.0589812	0.00536193
NC_045512.2	29337	A	37445	99.9172	0.0186941	0.0347176	0.0267058
NC_045512.2	29338	G	36275	0.0551344	0.0110269	99.9201	0.0137836
NC_045512.2	29339	C	36745	0.0136073	99.9075	0.00816438	0.0571506
NC_045512.2	29340	A	37252	99.9275	0.00536884	0.0241598	0.0429507
NC_045512.2	29341	T	36944	0.0054136	0.054136	0	99.9405
NC_045512.2	29342	A	37285	99.9678	0.00268204	0.0160923	0.0107282
NC_045512.2	29343	T	37483	0.00800363	0	0	99.992
NC_045512.2	29344	T	37859	0	0.0316966	0.00528276	99.963
NC_045512.2	29345	G	37495	0.0186692	0.00266702	99.9733	0.00533404
NC_045512.2	29346	A	37760	99.9073	0.00529661	0.0662076	0.0211864
NC_045512.2	29347	C	37545	0.00799041	99.9015	0	0.0852311
NC_045512.2	29348	G	35155	0.09387	0.00568909	99.8805	0.0199118
NC_045512.2	29349	C	37534	0.0053285	99.9654	0	0.0293068
NC_045512.2	29350	A	37256	99.9302	0.00805239	0.040262	0.0214731
NC_045512.2	29351	T	37327	0.00803708	0.0455434	0.00267903	99.9384
NC_045512.2	29352	A	37515	99.9387	0.0026656	0.0426496	0.013328
NC_045512.2	29353	C	37598	0.0212777	99.8989	0.00531943	0.0292569
NC_045512.2	29354	A	37802	99.9021	0.0105815	0.0502619	0.029099
NC_045512.2	29355	A	35935	99.9777	0.0027828	0.0166968	0
NC_045512.2	29356	A	35212	99.9574	0.00851982	0.0198796	0.0113598
NC_045512.2	29357	A	35679	99.6356	0.0308305	0.0140138	0.0140138
NC_045512.2	29358	C	37905	0.015829	99.9472	0.00527635	0.0263817
NC_045512.2	29359	A	35291	99.9122	0.0283358	0.0226687	0.0368366
NC_045512.2	29360	T	28582	0.00699741	0.0279896	0.0139948	99.951
NC_045512.2	29361	T	37376	0.00267551	0.0481592	0.00267551	99.9385
NC_045512.2	29362	C	37656	0.00531124	99.9336	0.00796686	0.0531124
NC_045512.2	29363	C	37006	0.0135113	99.9487	0.00540453	0.0297249
NC_045512.2	29364	C	37865	0.0132048	99.9366	0.00528192	0.0343325
NC_045512.2	29365	A	37498	99.9093	0.0186677	0.0586698	0.013334
NC_045512.2	29366	C	36984	0.00270387	99.9486	0.00270387	0.0378542
NC_045512.2	29367	C	37388	0.0187226	99.9224	0.00267466	0.0481438
NC_045512.2	29368	A	35828	99.933	0.00558223	0.0334934	0.0279111
NC_045512.2	29369	A	35584	99.9494	0.00843075	0.0252923	0.0140513
NC_045512.2	29370	C	37857	0.00264152	99.9366	0.00528304	0.0554719
NC_045512.2	29371	A	35305	99.8357	0.0254921	0.0906387	0.0481518
NC_045512.2	29372	G	35442	0.0282151	0.011286	99.9492	0.011286
NC_045512.2	29373	A	37392	99.9438	0.00267437	0.0320924	0.021395
NC_045512.2	29374	G	34893	0.0487204	0	99.914	0.0372568
NC_045512.2	29375	C	36809	0.00271673	99.9647	0.00271673	0.029884
NC_045512.2	29376	C	35782	0.027947	99.9525	0	0.0167682
NC_045512.2	29377	T	37010	0.0108079	0.0810592	0.00270197	99.6839
NC_045512.2	29378	A	36421	99.9176	0.00274567	0.0302024	0.0302024
NC_045512.2	29379	A	37452	99.9733	0.00534017	0.0160205	0.00534017
NC_045512.2	29380	A	37440	99.9679	0.0133547	0.00801282	0.00801282
NC_045512.2	29381	A	36523	99.9124	0.005476	0.06845	0.01369
NC_045512.2	29382	A	37143	99.4615	0.0188461	0.183076	0.0403845
NC_045512.2	29383	G	34997	0.0628625	0.00857216	99.8743	0.0542904
NC_045512.2	29384	G	36372	0.0219949	0.00274937	99.9615	0.0082481
NC_045512.2	29385	A	38545	99.9403	0.0155662	0.0311324	0.0103775
NC_045512.2	29386	C	37407	0.0213864	99.8449	0.00534659	0.026733
NC_045512.2	29387	A	37461	99.8932	0.0266944	0.0400416	0.024025
NC_045512.2	29388	A	37335	99.9679	0.0053569	0.0107138	0.0160707
NC_045512.2	29389	A	37672	99.9204	0.0291994	0.0345084	0.0159269
NC_045512.2	29390	A	37042	99.9379	0.0107986	0.0404946	0.0107986
NC_045512.2	29391	A	37089	99.574	0.0134811	0.175254	0.024266
NC_045512.2	29392	G	37078	0.0215761	0	99.973	0.00269702
NC_045512.2	29393	A	38237	99.9529	0.00261527	0.0366138	0.0078458
NC_045512.2	29394	A	37979	99.9263	0.0078991	0.0447616	0.0210643
NC_045512.2	29395	G	36424	0.0164727	0.00274544	99.9588	0.0164727
NC_045512.2	29396	A	37248	99.9221	0.00268471	0.0563789	0.018793
NC_045512.2	29397	A	37018	99.8919	0.0135069	0.0648333	0.0297153
NC_045512.2	29398	G	36360	0.0110011	0.00275027	99.9505	0.0357536
NC_045512.2	29399	G	37252	0.0348975	0	99.9517	0.00268442
NC_045512.2	29400	C	37635	0.0079713	99.9655	0.0079713	0.0185997
NC_045512.2	29401	T	37614	0.00797575	0.0824161	0.0106343	99.899
NC_045512.2	29402	G	37566	0.0479157	0.00798594	99.9335	0.0106479
NC_045512.2	29403	A	37774	99.9232	0.00264732	0.0502991	0.0211786
NC_045512.2	29404	T	37350	0	0.0401606	0	99.9598
NC_045512.2	29405	G	37696	0.0238752	0.013264	99.9416	0.0026528
NC_045512.2	29406	A	37866	99.9313	0.00528178	0.047536	0.0105636
NC_045512.2	29407	A	37019	99.9622	0	0.0243118	0.0135066
NC_045512.2	29408	A	37487	99.9333	0.00266759	0.0240083	0.00800277
NC_045512.2	29409	C	37526	0.00266482	99.9734	0.00266482	0.0159889
NC_045512.2	29410	T	36903	0.0108392	0.157169	0.00270981	99.8266
NC_045512.2	29411	C	37637	0	99.9867	0	0.00797088
NC_045512.2	29412	A	37018	99.9244	0.0108056	0.048625	0.0162083
NC_045512.2	29413	A	35708	99.8992	0.011202	0.0644113	0.0252044
NC_045512.2	29414	G	35779	0.0167696	0.00838481	99.9497	0.0251544
NC_045512.2	29415	C	36681	0.00545241	99.9182	0	0.0763338
NC_045512.2	29416	C	36787	0.0135918	99.9674	0	0.0190285
NC_045512.2	29417	T	35252	0.00283672	0.0340406	0.0113469	99.9489
NC_045512.2	29418	T	36081	0.00554308	0.030487	0.00554308	99.9557
NC_045512.2	29419	A	37129	99.9407	0	0.0484796	0.0107732
NC_045512.2	29420	C	36833	0.00271496	99.9593	0	0.0380094
NC_045512.2	29421	C	36536	0.0164222	99.9288	0.00821108	0.0383184
NC_045512.2	29422	G	36226	0.126981	0.00276045	99.8675	0.00276045
NC_045512.2	29423	C	36412	0.00274635	99.9561	0	0.0384489
NC_045512.2	29424	A	35951	99.8943	0.0111263	0.0667575	0.0278156
NC_045512.2	29425	G	35749	0.0279728	0	99.9636	0.00839184
NC_045512.2	29426	A	36121	99.9695	0.00276847	0.0166108	0.0110739
NC_045512.2	29427	G	35148	0.0113804	0.0170707	99.9659	0.00569022
NC_045512.2	29428	A	35746	99.9413	0	0.0419627	0.0139876
NC_045512.2	29429	C	35490	0.00281769	99.9296	0.0140885	0.0394477
NC_045512.2	29430	A	34835	99.8335	0.0200947	0.103344	0.0430601
NC_045512.2	29431	G	34779	0.028753	0.0143765	99.9569	0
NC_045512.2	29432	A	34710	99.9366	0	0.0489772	0.0144051
NC_045512.2	29433	A	33461	99.9402	0.0119542	0.026897	0.0149428
NC_045512.2	29434	G	33272	0.00300553	0.00300553	99.991	0
NC_045512.2	29435	A	34617	99.9538	0.00288875	0.02311	0.00866626
NC_045512.2	29436	A	33301	99.8949	0.0120117	0.0870845	0.00600583
NC_045512.2	29437	A	33102	99.8852	0.0090629	0.0453145	0.0241677
NC_045512.2	29438	C	34486	0.00289973	99.9623	0.00579946	0.0260975
NC_045512.2	29439	A	33102	99.8701	0.0302097	0.0543774	0.0422935
NC_045512.2	29440	G	31998	0.0625039	0.00625039	99.9187	0.0125008
NC_045512.2	29441	C	34059	0.00293608	99.909	0.00587216	0.070466
NC_045512.2	29442	A	34105	99.9326	0.0205249	0.023457	0.023457
NC_045512.2	29443	A	32615	99.9632	0.00306607	0.0183964	0.0153304
NC_045512.2	29444	A	33033	99.9031	0.0151364	0.0363273	0
NC_045512.2	29445	C	34170	0.00292654	99.9795	0	0.0117062
NC_045512.2	29446	T	33186	0.0150666	0.0602664	0.0120533	99.9126
NC_045512.2	29447	G	32525	0.027671	0.00307456	99.9631	0.00614912
NC_045512.2	29448	T	33599	0.00595256	0.0416679	0.00892884	99.9435
NC_045512.2	29449	G	33895	0.0118012	0.00295029	99.9823	0.00295029
NC_045512.2	29450	A	33857	99.9705	0	0.0265824	0.0029536
NC_045512.2	29451	C	33069	0.00302398	99.9304	0.00907194	0.0574556
NC_045512.2	29452	T	33039	0	0.0393474	0	99.9546
NC_045512.2	29453	C	33202	0.0150593	99.9548	0	0.0271068
NC_045512.2	29454	T	32075	0.00623539	0.0218238	0.0124708	99.9595
NC_045512.2	29455	T	32251	0.00310068	0.0248054	0.00620136	99.9659
NC_045512.2	29456	C	33222	0.00301005	99.9789	0	0.0150503
NC_045512.2	29457	T	28819	0	0.0416392	0.0104098	99.948
NC_045512.2	29458	T	33336	0.00899928	0.0479962	0.00299976	99.931
NC_045512.2	29459	C	32788	0.0121996	99.9512	0.0030499	0.0335489
NC_045512.2	29460	C	32713	0.0152844	99.9541	0.00305689	0.027512
NC_045512.2	29461	T	32081	0.00623422	0.0685764	0.00935133	99.9158
NC_045512.2	29462	G	32130	0.0591348	0.0248988	99.9097	0.00622471
NC_045512.2	29463	C	32272	0.00309866	99.9752	0.00309866	0.018592
NC_045512.2	29464	T	32245	0.00620251	0.0589239	0.012405	99.9225
NC_045512.2	29465	G	31549	0.0887508	0	99.9017	0.00950902
NC_045512.2	29466	C	31894	0.0125415	99.9091	0.00940616	0.0470308
NC_045512.2	29467	A	32174	99.9036	0.0062162	0.0590539	0.031081
NC_045512.2	29468	G	31974	0.0187652	0.00312754	99.9531	0.0187652
NC_045512.2	29469	A	31969	99.9437	0	0.0281523	0.0156402
NC_045512.2	29470	T	31061	0	0	0.00321947	99.9968
NC_045512.2	29471	T	30609	0.00326701	0.0294031	0	99.9673
NC_045512.2	29472	T	31197	0	0.0256435	0.00320544	99.9712
NC_045512.2	29473	G	31036	0.0289986	0.00322207	99.9388	0.0161103
NC_045512.2	29474	G	30848	0.0389004	0	99.9481	0.0129668
NC_045512.2	29475	A	31116	99.955	0.00964134	0.0257102	0.00964134
NC_045512.2	29476	T	30576	0.00327054	0.0294349	0.0261643	99.9411
NC_045512.2	29477	G	30523	0.0393146	0.00327622	99.9443	0.0131049
NC_045512.2	29478	A	30424	99.9145	0.00328688	0.0394425	0.0131475
NC_045512.2	29479	T	29153	0.0102905	0.0102905	0.00343018	99.9726
NC_045512.2	29480	T	29515	0	0.0169405	0	99.9831
NC_045512.2	29481	T	30269	0.00991113	0.0165185	0	99.9504
NC_045512.2	29482	C	29891	0.0167274	99.9398	0	0.0401459
NC_045512.2	29483	T	29910	0.0133735	0.0434637	0.00334336	99.9398
NC_045512.2	29484	C	29435	0.0101919	99.9626	0.00339732	0.0237812
NC_045512.2	29485	C	29128	0.0205987	99.9622	0	0.0171656
NC_045512.2	29486	A	28880	99.9307	0	0.0657895	0.0034626
NC_045512.2	29487	A	28477	99.993	0	0.00351161	0.00351161
NC_045512.2	29488	A	28410	99.9366	0.00351989	0.0175994	0.00351989
NC_045512.2	29489	C	28217	0.0141759	99.961	0.00354396	0.0177198
NC_045512.2	29490	A	27847	99.9461	0.0179553	0.0215463	0.0143642
NC_045512.2	29491	A	26001	99.95	0.00384601	0.026922	0.01923
NC_045512.2	29492	T	24979	0.00400336	0.0160135	0.0120101	99.968
NC_045512.2	29493	T	26757	0.00373734	0.0747468	0.00747468	99.914
NC_045512.2	29494	G	26725	0.0374181	0.0149673	99.9252	0.0224509
NC_045512.2	29495	C	26725	0	99.9514	0	0.0374181
NC_045512.2	29496	A	26592	99.9135	0.00752106	0.0714501	0.00752106
NC_045512.2	29497	A	25668	99.9416	0	0.0350631	0.0155836
NC_045512.2	29498	C	25889	0	99.9691	0.00386264	0.0270385
NC_045512.2	29499	A	24799	99.9355	0.0282269	0.0282269	0.00806484
NC_045512.2	29500	A	23096	99.9654	0	0.017319	0.017319
NC_045512.2	29501	T	24180	0	0.0496278	0.0124069	99.938
NC_045512.2	29502	C	24996	0.00400064	99.936	0.00800128	0.0520083
NC_045512.2	29503	C	24600	0.0203252	99.9512	0	0.0284553
NC_045512.2	29504	A	20774	99.846	0.033696	0.0529508	0.0673919
NC_045512.2	29505	T	22228	0.00899766	0.107972	0	99.883
NC_045512.2	29506	G	22726	0.0264015	0	99.9516	0.0220012
NC_045512.2	29507	A	23247	99.9226	0.00430163	0.0516196	0.0215082
NC_045512.2	29508	G	23012	0.03911	0.0173822	99.9261	0.0173822
NC_045512.2	29509	C	22953	0	99.9303	0.00435673	0.0653509
NC_045512.2	29510	A	22732	99.9076	0.00879817	0.0615872	0.0219954
NC_045512.2	29511	G	22180	0.0135257	0.00450857	99.9775	0.00450857
NC_045512.2	29512	T	22194	0.00901144	0.0675858	0.00901144	99.9144
NC_045512.2	29513	G	22246	0.0809134	0.00449519	99.9056	0.00899038
NC_045512.2	29514	C	21835	0.0137394	99.9313	0	0.0549576
NC_045512.2	29515	T	21368	0.0187196	0.421191	0.0233995	99.5367
NC_045512.2	29516	G	21328	0.0515754	0.0187547	99.925	0.00468867
NC_045512.2	29517	A	20773	99.947	0.0240697	0.0288836	0
NC_045512.2	29518	C	20508	0	99.9707	0	0.0292569
NC_045512.2	29519	T	19747	0.0151922	0.172178	0.00506406	99.8076
NC_045512.2	29520	C	19812	0.00504745	99.9899	0	0.00504745
NC_045512.2	29521	A	19533	99.9027	0.0102391	0.0716736	0.0153586
NC_045512.2	29522	A	18792	99.9734	0.00532141	0.0212857	0
NC_045512.2	29523	C	18998	0.00526371	99.9421	0.0105274	0.0421097
NC_045512.2	29524	T	17894	0.0111769	0.385604	0.0167654	99.5865
NC_045512.2	29525	C	18247	0.0164411	99.9014	0.0164411	0.0657642
NC_045512.2	29526	A	17017	99.6944	0.0411353	0.176294	0.0881471
NC_045512.2	29527	G	16947	0.0295037	0.0295037	99.882	0.0590075
NC_045512.2	29528	G	17133	0.110897	0.0233468	99.8541	0.0116734
NC_045512.2	29529	C	16813	0	100	0	0
NC_045512.2	29530	C	16458	0	100	0	0

## Sheet: IVT mRNA N protein+as-2
CHR	POS	REF	READS	A	C	G	T
NC_045512.2	28274	A	2464	99.9188	0.0405844	0.0405844	0
NC_045512.2	28275	T	2510	0.0398406	0	0	99.9602
NC_045512.2	28276	G	2809	0	0	100	0
NC_045512.2	28277	T	2935	0	0	0	100
NC_045512.2	28278	C	3199	0	99.9062	0	0.0937793
NC_045512.2	28279	T	3629	0	0.0551116	0	99.9449
NC_045512.2	28280	G	3776	0.0529661	0	99.947	0
NC_045512.2	28281	A	4030	99.8759	0.0248139	0.0496278	0.0496278
NC_045512.2	28282	T	4246	0.0235516	0.0235516	0.0235516	99.9293
NC_045512.2	28283	A	4446	99.865	0	0.0899685	0.0449843
NC_045512.2	28284	A	4676	99.9358	0	0.0427716	0
NC_045512.2	28285	T	5073	0	0	0	99.9803
NC_045512.2	28286	G	5285	0.037843	0	99.9432	0.0189215
NC_045512.2	28287	G	5385	0.0557103	0.0185701	99.9071	0.0185701
NC_045512.2	28288	A	5496	99.8544	0.0363901	0.0545852	0.0545852
NC_045512.2	28289	C	5602	0.0178508	99.875	0	0.0357015
NC_045512.2	28290	C	5756	0.0173732	99.9305	0	0.0521195
NC_045512.2	28291	C	6170	0.0324149	99.919	0	0.0486224
NC_045512.2	28292	C	6445	0.0155159	99.8914	0	0.0310318
NC_045512.2	28293	A	6496	99.7229	0.123153	0.0461823	0.0615764
NC_045512.2	28294	A	6734	99.9851	0	0	0.01485
NC_045512.2	28295	A	6765	99.9704	0	0.014782	0.014782
NC_045512.2	28296	A	6879	99.9564	0	0.014537	0.014537
NC_045512.2	28297	T	7067	0.0141503	0.0141503	0.0141503	99.9575
NC_045512.2	28298	C	7268	0	99.9862	0	0
NC_045512.2	28299	A	7085	99.8165	0.042343	0.084686	0.0564573
NC_045512.2	28300	G	7724	0.0517866	0.0129467	99.9094	0.0258933
NC_045512.2	28301	C	7786	0	99.9229	0	0.0770614
NC_045512.2	28302	G	7965	0	0	99.9749	0.0125549
NC_045512.2	28303	A	8098	99.9136	0.0123487	0.0370462	0.0370462
NC_045512.2	28304	A	8072	99.9504	0.0123885	0.0123885	0.024777
NC_045512.2	28305	A	8135	99.9385	0.0122926	0.0368777	0
NC_045512.2	28306	T	8559	0	0.0116836	0	99.9883
NC_045512.2	28307	G	8670	0.0692042	0	99.8962	0.0346021
NC_045512.2	28308	C	8710	0	99.7819	0	0.206659
NC_045512.2	28309	A	8783	99.8748	0	0.0455425	0.0796994
NC_045512.2	28310	C	8993	0	99.9889	0	0
NC_045512.2	28311	C	9159	0	99.9672	0	0.0327547
NC_045512.2	28312	C	9319	0.0214615	99.9571	0	0.0214615
NC_045512.2	28313	C	9411	0	99.9681	0	0.0212517
NC_045512.2	28314	G	9380	0.0852878	0.010661	99.8827	0.021322
NC_045512.2	28315	C	9504	0.0210438	99.9684	0	0.0105219
NC_045512.2	28316	A	9336	99.8715	0.0107112	0.0214225	0.0856898
NC_045512.2	28317	T	9363	0	0	0	100
NC_045512.2	28318	T	9649	0.0207275	0.0103638	0	99.9689
NC_045512.2	28319	A	9653	99.8964	0	0.103595	0
NC_045512.2	28320	C	9692	0	99.9381	0.0206356	0.0412712
NC_045512.2	28321	G	10013	0.0599221	0.0299611	99.9001	0.00998702
NC_045512.2	28322	T	9773	0	0.0204645	0.0102323	99.9693
NC_045512.2	28323	T	10009	0.019982	0.00999101	0	99.97
NC_045512.2	28324	T	10418	0.0191975	0.0191975	0	99.9616
NC_045512.2	28325	G	10527	0	0	99.9905	0.00949938
NC_045512.2	28326	G	10689	0	0	99.9906	0.00935541
NC_045512.2	28327	T	10938	0	0.0182849	0	99.9817
NC_045512.2	28328	G	11031	0.00906536	0	99.9819	0.00906536
NC_045512.2	28329	G	11107	0	0	99.982	0.0180067
NC_045512.2	28330	A	11035	99.9456	0	0.0543725	0
NC_045512.2	28331	C	10798	0.0185219	99.9722	0.00926097	0
NC_045512.2	28332	C	11140	0	99.9731	0	0.02693
NC_045512.2	28333	C	11525	0.0260304	99.9393	0	0.0173536
NC_045512.2	28334	T	11570	0	0.0605013	0	99.9395
NC_045512.2	28335	C	11928	0	99.9581	0	0.0419182
NC_045512.2	28336	A	11815	99.7292	0.0253915	0.160813	0.0677105
NC_045512.2	28337	G	12071	0.0331373	0.00828432	99.9503	0.00828432
NC_045512.2	28338	A	12208	99.9181	0	0.0573395	0.0245741
NC_045512.2	28339	T	11901	0.00840266	0.0336106	0.00840266	99.9496
NC_045512.2	28340	T	12519	0.00798786	0	0	99.976
NC_045512.2	28341	C	12614	0.0158554	99.9049	0.0158554	0.0634216
NC_045512.2	28342	A	12794	99.8593	0.00781616	0.046897	0.0859778
NC_045512.2	28343	A	12874	99.9456	0.0310704	0.0155352	0.00776759
NC_045512.2	28344	C	13088	0	99.9312	0.00764059	0.0611247
NC_045512.2	28345	T	13221	0.0151274	0.0151274	0.00756372	99.9546
NC_045512.2	28346	G	13342	0	0.0224854	99.97	0.00749513
NC_045512.2	28347	G	13433	0.163776	0.00744435	99.8139	0.0148887
NC_045512.2	28348	C	13587	0.0220799	99.9338	0	0.0441599
NC_045512.2	28349	A	13576	99.8232	0.00736594	0.0957572	0.0736594
NC_045512.2	28350	G	13766	0.0217928	0	99.9637	0.0145285
NC_045512.2	28351	T	13555	0	0.0368868	0.0147547	99.9484
NC_045512.2	28352	A	13687	99.9342	0	0.0438372	0.0219186
NC_045512.2	28353	A	13038	99.9386	0	0.0383494	0.0230097
NC_045512.2	28354	C	13927	0	99.9569	0	0.0359015
NC_045512.2	28355	C	14373	0.02783	99.9304	0.0208725	0.0208725
NC_045512.2	28356	A	14108	99.7944	0.0708818	0.0354409	0.0992345
NC_045512.2	28357	G	14665	0	0.0136379	99.9659	0.0136379
NC_045512.2	28358	A	14921	99.9397	0	0.0603177	0
NC_045512.2	28359	A	14106	99.922	0.0141784	0.0212675	0.0425351
NC_045512.2	28360	T	15178	0	0.00658848	0.00658848	99.9802
NC_045512.2	28361	G	15371	0.00650576	0	99.961	0.0325288
NC_045512.2	28362	G	15525	0.0128824	0	99.9871	0
NC_045512.2	28363	A	15816	99.9115	0	0.0632271	0.0252908
NC_045512.2	28364	G	15955	0.0125353	0	99.9749	0.0125353
NC_045512.2	28365	A	16329	99.902	0.0122481	0.0489926	0.0306204
NC_045512.2	28366	A	15540	99.852	0.019305	0.0772201	0.0514801
NC_045512.2	28367	C	16595	0	99.9518	0.00602591	0.0421814
NC_045512.2	28368	G	16717	0.0837471	0.00598193	99.9103	0
NC_045512.2	28369	C	16948	0.0118008	99.941	0	0.0472032
NC_045512.2	28370	A	16782	99.8332	0.00595877	0.0893815	0.0715052
NC_045512.2	28371	G	17179	0.00582106	0.00582106	99.9767	0.0116421
NC_045512.2	28372	T	17415	0	0.0344531	0	99.9483
NC_045512.2	28373	G	17505	0.0228506	0.017138	99.9257	0.0342759
NC_045512.2	28374	G	17623	0	0	99.9887	0.0113488
NC_045512.2	28375	G	17819	0.00561199	0	99.9832	0.00561199
NC_045512.2	28376	G	18035	0.0110895	0.00554477	99.9501	0
NC_045512.2	28377	C	18177	0	99.934	0.0275073	0.0220058
NC_045512.2	28378	G	18351	0.0381451	0	99.9237	0.0381451
NC_045512.2	28379	C	18411	0.0108631	99.9511	0	0.0380207
NC_045512.2	28380	G	18707	0.0748383	0	99.9198	0.00534559
NC_045512.2	28381	A	18783	99.9201	0	0.0425917	0.0372677
NC_045512.2	28382	T	17904	0.0111707	0.0335121	0	99.9497
NC_045512.2	28383	C	19269	0	99.9118	0	0.0259484
NC_045512.2	28384	A	19259	99.8806	0.0103848	0.0519238	0.0363466
NC_045512.2	28385	A	19183	99.9374	0.00521295	0.0312777	0
NC_045512.2	28386	A	19615	99.9337	0.00509814	0.0407851	0.0203926
NC_045512.2	28387	A	19208	99.6043	0.0156185	0.0260308	0.0208247
NC_045512.2	28388	C	20242	0.0148207	99.921	0	0.0395218
NC_045512.2	28389	A	20153	99.8164	0	0.0744306	0.109165
NC_045512.2	28390	A	19846	99.9295	0.0050388	0.0201552	0.0403104
NC_045512.2	28391	C	20485	0.00488162	99.8828	0.0292897	0.0781059
NC_045512.2	28392	G	20518	0.0341164	0.00487377	99.9464	0.0146213
NC_045512.2	28393	T	20740	0	0.0144648	0	99.9855
NC_045512.2	28394	C	21061	0.00474811	99.9145	0	0.0712217
NC_045512.2	28395	G	20982	0.014298	0	99.9523	0.0333619
NC_045512.2	28396	G	21070	0.0522069	0.0237304	99.8908	0.00474608
NC_045512.2	28397	C	21332	0	99.9203	0	0.0750047
NC_045512.2	28398	C	21378	0.00467771	99.986	0	0.00935541
NC_045512.2	28399	C	21622	0.0138748	99.963	0	0.0231246
NC_045512.2	28400	C	22029	0.0181579	99.9319	0	0.00453947
NC_045512.2	28401	A	21618	99.8844	0.00925155	0.0508835	0.0555093
NC_045512.2	28402	A	21607	99.9028	0.0231406	0.0323969	0.0416532
NC_045512.2	28403	G	21987	0.0227407	0.00454814	99.9363	0.0363851
NC_045512.2	28404	G	22341	0.0402847	0	99.8971	0.0179043
NC_045512.2	28405	T	22034	0.00453844	0.0363075	0.00453844	99.9546
NC_045512.2	28406	T	22155	0	0.0270819	0.00902731	99.9503
NC_045512.2	28407	T	22505	0.00444346	0.0266607	0.00444346	99.9422
NC_045512.2	28408	A	22838	99.8862	0	0.052544	0.0613013
NC_045512.2	28409	C	22735	0	99.9648	0.00879701	0.026391
NC_045512.2	28410	C	22729	0.00879933	99.9648	0	0.026398
NC_045512.2	28411	C	23223	0.0129182	99.9139	0	0.0602851
NC_045512.2	28412	A	22710	99.8635	0.00880669	0.0572435	0.0704535
NC_045512.2	28413	A	22663	99.9426	0.0132374	0.0176499	0.0264749
NC_045512.2	28414	T	23370	0.021395	0.0513479	0	99.9273
NC_045512.2	28415	A	22495	99.9111	0.0133363	0.0666815	0.00889086
NC_045512.2	28416	A	22798	99.921	0.013159	0.0175454	0.0482498
NC_045512.2	28417	T	22410	0.00892459	0.0356983	0	99.9554
NC_045512.2	28418	A	22573	99.876	0.0177203	0.0708811	0.0354406
NC_045512.2	28419	C	22654	0.00882846	99.9603	0.00882846	0.0220712
NC_045512.2	28420	T	22794	0.00877424	0.0921295	0.0219356	99.8772
NC_045512.2	28421	G	22714	0.0396231	0.0176103	99.934	0.00880514
NC_045512.2	28422	C	22517	0.0177644	99.9156	0.0177644	0.048852
NC_045512.2	28423	G	22653	0.0132433	0.00882885	99.947	0.0264866
NC_045512.2	28424	T	22148	0	0.0180603	0	99.9819
NC_045512.2	28425	C	22338	0.00895335	99.9597	0	0.0223834
NC_045512.2	28426	T	21971	0.00455145	0.0455145	0.00910291	99.9408
NC_045512.2	28427	T	22278	0.00448873	0.0269324	0.00448873	99.9596
NC_045512.2	28428	G	22220	0.0225023	0.0090009	99.946	0.0225023
NC_045512.2	28429	G	22077	0.0317072	0	99.9502	0.0135888
NC_045512.2	28430	T	21065	0.00474721	0.0237361	0	99.962
NC_045512.2	28431	T	21770	0.00459348	0	0.00459348	99.9587
NC_045512.2	28432	C	22129	0	99.9593	0	0.0271137
NC_045512.2	28433	A	21885	99.8858	0.00456934	0.0319854	0.0776788
NC_045512.2	28434	C	21969	0.0136556	99.8634	0	0.1229
NC_045512.2	28435	C	21760	0.0137868	99.9494	0	0.0229779
NC_045512.2	28436	G	21043	0.0665304	0.00950435	99.8527	0.0712826
NC_045512.2	28437	C	21903	0.00913117	99.9772	0.00456558	0.00913117
NC_045512.2	28438	T	21870	0.00914495	0.0365798	0.00457247	99.9497
NC_045512.2	28439	C	22108	0.0135697	99.9683	0.0090465	0.0090465
NC_045512.2	28440	T	22092	0.0135796	0.0407387	0	99.9457
NC_045512.2	28441	C	21858	0.013725	99.9543	0	0.0228749
NC_045512.2	28442	A	21332	99.8547	0.0140634	0.0375023	0.0937559
NC_045512.2	28443	C	21391	0.00467486	99.9673	0	0.0280492
NC_045512.2	28444	T	21672	0	0.073828	0.0138427	99.9123
NC_045512.2	28445	C	21826	0.00916338	99.9588	0.00458169	0.0274901
NC_045512.2	28446	A	21406	99.8458	0.0140148	0.0887602	0.0513875
NC_045512.2	28447	A	21130	99.8959	0.00946522	0.0804543	0.00946522
NC_045512.2	28448	C	21360	0.00468165	99.9719	0	0.0234082
NC_045512.2	28449	A	20538	99.8247	0.0146071	0.0681663	0.0925114
NC_045512.2	28450	T	20674	0.024185	0.029022	0.00967399	99.9323
NC_045512.2	28451	G	20918	0.00956114	0	99.9618	0.0286834
NC_045512.2	28452	G	21323	0.136003	0.00468977	99.8312	0.0234489
NC_045512.2	28453	C	21640	0.00462107	99.9445	0	0.0462107
NC_045512.2	28454	A	21450	99.8462	0.013986	0.0559441	0.0839161
NC_045512.2	28455	A	19218	99.9167	0	0.0468311	0.0260173
NC_045512.2	28456	G	21657	0.0184698	0	99.9446	0.0369396
NC_045512.2	28457	G	21901	0.013698	0.004566	99.9543	0.013698
NC_045512.2	28458	A	22245	99.9281	0.00899078	0.0539447	0.00899078
NC_045512.2	28459	A	18934	99.8574	0.0052815	0.0686596	0.0686596
NC_045512.2	28460	G	21973	0.0273062	0	99.9454	0.0273062
NC_045512.2	28461	A	22020	99.9319	0	0.0590372	0.00908265
NC_045512.2	28462	C	21541	0.00928462	99.9629	0	0.0278539
NC_045512.2	28463	C	22056	0.0453391	99.9048	0	0.0498731
NC_045512.2	28464	T	22526	0.0221966	0.0399538	0.0310752	99.9068
NC_045512.2	28465	T	22301	0	0.0269046	0.0044841	99.9417
NC_045512.2	28466	A	21982	99.9454	0	0.0136475	0.0318442
NC_045512.2	28467	A	22281	99.9461	0.00448813	0.0269288	0.0224406
NC_045512.2	28468	A	22192	99.8919	0.00450613	0.0405552	0.036049
NC_045512.2	28469	T	17229	0.0290208	0	0	99.9652
NC_045512.2	28470	T	22835	0.0131377	0.0218962	0.00875848	99.9474
NC_045512.2	28471	C	22728	0.0219993	99.9428	0	0.0351989
NC_045512.2	28472	C	22641	0.0176671	99.9735	0	0.00883353
NC_045512.2	28473	C	22879	0.0218541	99.9607	0	0.0174833
NC_045512.2	28474	T	23039	0.00868093	0.0130214	0.0130214	99.9653
NC_045512.2	28475	C	23177	0.0129439	99.931	0.00862925	0.0474608
NC_045512.2	28476	G	23099	0.0346335	0	99.9567	0.00865838
NC_045512.2	28477	A	23231	99.9311	0	0.0516551	0.0172184
NC_045512.2	28478	G	23198	0.0129321	0	99.9353	0.0517286
NC_045512.2	28479	G	23311	0.0128695	0	99.9871	0
NC_045512.2	28480	A	23116	99.9351	0.00432601	0.0519121	0.00865202
NC_045512.2	28481	C	23655	0.00422744	99.9535	0	0.0380469
NC_045512.2	28482	A	22658	99.8676	0.0176538	0.0706152	0.0441345
NC_045512.2	28483	A	22817	99.8685	0.0175308	0.0745059	0.0350616
NC_045512.2	28484	G	23590	0.00847817	0.00847817	99.9491	0.0339127
NC_045512.2	28485	G	23859	0.0209565	0	99.9581	0.0125739
NC_045512.2	28486	C	23884	0.0041869	99.9539	0.0041869	0.0376821
NC_045512.2	28487	G	24153	0.0207014	0	99.9545	0.0248416
NC_045512.2	28488	T	22809	0.00438423	0.00876847	0.00876847	99.9781
NC_045512.2	28489	T	23906	0	0.0501966	0.00418305	99.9331
NC_045512.2	28490	C	23973	0.00834272	99.9666	0.00834272	0.0166854
NC_045512.2	28491	C	24264	0.00824266	99.9712	0	0.00824266
NC_045512.2	28492	A	24082	99.809	0.0249149	0.0996595	0.0664397
NC_045512.2	28493	A	24716	99.9231	0.00404596	0.0283217	0.0364137
NC_045512.2	28494	T	24507	0.0122414	0.0244828	0.0163219	99.947
NC_045512.2	28495	T	24684	0	0.0283585	0.00405121	99.9554
NC_045512.2	28496	A	24474	99.9346	0.0122579	0.0367737	0.0163439
NC_045512.2	28497	A	24573	99.8901	0.00406951	0.0529036	0.0447646
NC_045512.2	28498	C	24774	0.0121095	99.9475	0.00807298	0.0322919
NC_045512.2	28499	A	24685	99.8866	0.0243063	0.0607656	0.0283573
NC_045512.2	28500	C	24814	0.00805997	99.9557	0	0.0362698
NC_045512.2	28501	C	24783	0.0121051	99.9314	0.00403502	0.0403502
NC_045512.2	28502	A	23982	99.8832	0.0250188	0.0250188	0.0667167
NC_045512.2	28503	A	24155	99.9338	0.00413993	0.0206996	0.0372594
NC_045512.2	28504	T	24097	0.0165996	0.0124497	0.00829979	99.9627
NC_045512.2	28505	A	24127	99.9005	0.0124342	0.0580263	0.0290131
NC_045512.2	28506	G	24746	0.0444516	0.0161642	99.9273	0.0121232
NC_045512.2	28507	C	24902	0.0240944	99.8956	0.00803148	0.0722834
NC_045512.2	28508	A	25054	99.8643	0.00798276	0.0758362	0.0518879
NC_045512.2	28509	G	24802	0.0120958	0.0161277	99.9677	0.00403193
NC_045512.2	28510	T	25356	0.00788768	0.0591576	0.00788768	99.9251
NC_045512.2	28511	C	25402	0.0039367	99.9606	0.0078734	0.0275569
NC_045512.2	28512	C	25317	0.00789983	99.9605	0.00394992	0.0197496
NC_045512.2	28513	A	25418	99.7915	0.00786844	0.10229	0.0983555
NC_045512.2	28514	G	25335	0.035524	0.00394711	99.9447	0.0157884
NC_045512.2	28515	A	24944	99.9519	0.0120269	0.0240539	0.00801796
NC_045512.2	28516	T	24780	0.0161421	0.0282486	0	99.9556
NC_045512.2	28517	G	24804	0.0120948	0	99.9677	0.020158
NC_045512.2	28518	A	25088	99.9482	0	0.0358737	0.0159439
NC_045512.2	28519	C	24453	0.0122684	99.8937	0.00408948	0.0899685
NC_045512.2	28520	C	25033	0.00798945	99.9521	0	0.0239684
NC_045512.2	28521	A	24318	99.8684	0.0164487	0.0328974	0.0822436
NC_045512.2	28522	A	24303	99.9095	0.0205736	0.0411472	0.028803
NC_045512.2	28523	A	24026	99.9168	0.0166486	0.0249729	0.0249729
NC_045512.2	28524	T	24088	0.00830289	0.0332116	0.00830289	99.9502
NC_045512.2	28525	T	23657	0.0126812	0.0380437	0.0126812	99.9197
NC_045512.2	28526	G	24996	0.0360058	0.00800128	99.94	0.0160026
NC_045512.2	28527	G	24818	0.072528	0.0161173	99.8952	0.00402933
NC_045512.2	28528	C	24728	0.024264	99.9313	0.008088	0.036396
NC_045512.2	28529	T	25123	0.0119412	0.0437846	0	99.9443
NC_045512.2	28530	A	23393	99.8931	0.00854957	0.0641217	0.0341983
NC_045512.2	28531	C	25130	0.0119379	99.9562	0.00397931	0.0278552
NC_045512.2	28532	T	24385	0.0205044	0.0492106	0.00410088	99.9262
NC_045512.2	28533	A	23277	99.8926	0.0214804	0.0300726	0.0558491
NC_045512.2	28534	C	25093	0.0119555	99.9482	0	0.0398518
NC_045512.2	28535	C	25214	0.0158642	99.9722	0	0.0118982
NC_045512.2	28536	G	25342	0.0157841	0	99.9803	0.00394602
NC_045512.2	28537	A	24782	99.9475	0.00807037	0.0363167	0.00807037
NC_045512.2	28538	A	23323	99.8971	0.0257257	0.0514514	0.0257257
NC_045512.2	28539	G	24902	0.0281102	0.00803148	99.9438	0.0200787
NC_045512.2	28540	A	25417	99.9489	0	0.0354094	0.0157375
NC_045512.2	28541	G	25521	0.0195917	0.0235101	99.9412	0.0156734
NC_045512.2	28542	C	25358	0.0118306	99.9487	0.00394353	0.0354918
NC_045512.2	28543	T	25178	0.027802	0.0635475	0.00397172	99.9007
NC_045512.2	28544	A	22034	99.9047	0.00907688	0.0635382	0.0226922
NC_045512.2	28545	C	25281	0.00395554	99.9644	0.00395554	0.0276888
NC_045512.2	28546	C	25741	0.0116546	99.9573	0.00388485	0.027194
NC_045512.2	28547	A	22889	99.7379	0.0174756	0.0786404	0.166019
NC_045512.2	28548	G	25829	0.0271013	0.00774323	99.9613	0.00387162
NC_045512.2	28549	A	22725	99.9164	0.0308031	0.0308031	0.0220022
NC_045512.2	28550	C	25667	0	99.9766	0	0.0233763
NC_045512.2	28551	G	26104	0.022985	0.0114925	99.9579	0.00766166
NC_045512.2	28552	A	26173	99.935	0.00382073	0.0343866	0.0267451
NC_045512.2	28553	A	23997	99.9083	0.0291703	0.0208359	0.0333375
NC_045512.2	28554	T	25430	0.0196618	0.00786473	0.00786473	99.9646
NC_045512.2	28555	T	26622	0.0150252	0.0187815	0.00751258	99.9512
NC_045512.2	28556	C	26408	0.0113602	99.9243	0.0265071	0.0302939
NC_045512.2	28557	G	26691	0.0337192	0.00749316	99.9363	0.0187329
NC_045512.2	28558	T	26055	0.0230282	0.0345423	0.00383804	99.9386
NC_045512.2	28559	G	26675	0.00374883	0.0112465	99.9588	0.0262418
NC_045512.2	28560	G	26819	0.0186435	0.0074574	99.9627	0.0111861
NC_045512.2	28561	T	26607	0	0.0338257	0.00375841	99.9624
NC_045512.2	28562	G	26493	0.0150983	0.00377458	99.9623	0.0188729
NC_045512.2	28563	G	27091	0.0184563	0	99.9631	0.0110738
NC_045512.2	28564	T	27147	0	0.0442038	0.0073673	99.9447
NC_045512.2	28565	G	27492	0.00363742	0.0109123	99.96	0.025462
NC_045512.2	28566	A	27595	99.9456	0.00724769	0.0398623	0.00724769
NC_045512.2	28567	C	26991	0.0185247	99.9185	0	0.059279
NC_045512.2	28568	G	26988	0.0778124	0	99.9185	0.00370535
NC_045512.2	28569	G	27370	0.04019	0	99.9525	0.00730727
NC_045512.2	28570	T	27928	0.0250645	0.0572902	0.00716127	99.8604
NC_045512.2	28571	A	26368	99.9014	0.00379248	0.0606796	0.0303398
NC_045512.2	28572	A	27829	99.9209	0.00359337	0.0179669	0.057494
NC_045512.2	28573	A	28064	99.9608	0.00356328	0.024943	0.0106899
NC_045512.2	28574	A	28200	99.8191	0	0.0496454	0.0460993
NC_045512.2	28575	T	28868	0.0173202	0.0103921	0.00346404	99.9688
NC_045512.2	28576	G	28933	0.0414751	0	99.9032	0.0380189
NC_045512.2	28577	A	29322	99.9318	0.0102312	0.0477457	0.0102312
NC_045512.2	28578	A	28157	99.9254	0.00710303	0.0426182	0.0248606
NC_045512.2	28579	A	29553	99.8714	0.02707	0.067675	0.02707
NC_045512.2	28580	G	29421	0.0203936	0.00679787	99.9558	0.0169947
NC_045512.2	28581	A	29399	99.9558	0	0.0340148	0.0102044
NC_045512.2	28582	T	29789	0	0.0268556	0	99.9731
NC_045512.2	28583	C	29849	0.00670039	99.9665	0	0.0268016
NC_045512.2	28584	T	29715	0.00673061	0.0740367	0.0100959	99.9058
NC_045512.2	28585	C	29618	0.010129	99.9494	0.00675265	0.0337633
NC_045512.2	28586	A	27492	99.9091	0.025462	0.0363742	0.0290994
NC_045512.2	28587	G	28448	0.00703037	0.00703037	99.9789	0.00703037
NC_045512.2	28588	T	29430	0.0101937	0.0509684	0.00339789	99.932
NC_045512.2	28589	C	29258	0.00341787	99.9487	0.00341787	0.0444323
NC_045512.2	28590	C	29269	0.0273327	99.9556	0	0.0136663
NC_045512.2	28591	A	29350	99.9284	0.00340715	0.0204429	0.0477002
NC_045512.2	28592	A	29087	99.8934	0.0240657	0.0378176	0.0378176
NC_045512.2	28593	G	29544	0.0135391	0.00676956	99.9628	0.0169239
NC_045512.2	28594	A	29283	99.959	0	0.0341495	0.00341495
NC_045512.2	28595	T	29447	0.0203756	0.0271675	0.0135837	99.9389
NC_045512.2	28596	G	29039	0.0137746	0	99.9621	0.0206619
NC_045512.2	28597	G	29550	0.0236887	0.0033841	99.9459	0.0270728
NC_045512.2	28598	T	30181	0.00994003	0.0298201	0.00662669	99.947
NC_045512.2	28599	A	28300	99.894	0.00353357	0.0530035	0.0424028
NC_045512.2	28600	T	30203	0	0.0397312	0	99.957
NC_045512.2	28601	T	29933	0.016704	0.0367487	0	99.9365
NC_045512.2	28602	T	30716	0	0.035812	0.00325563	99.8405
NC_045512.2	28603	C	30082	0.00332425	99.8936	0.00332425	0.0997274
NC_045512.2	28604	T	30603	0.00653531	0.0490148	0	99.9444
NC_045512.2	28605	A	30279	99.8877	0.00660524	0.0594471	0.0462367
NC_045512.2	28606	C	30116	0.00664099	99.9535	0.00664099	0.0298844
NC_045512.2	28607	T	28401	0.00704201	0.042252	0	99.9507
NC_045512.2	28608	A	28930	99.8998	0.0103699	0.0691324	0.0207397
NC_045512.2	28609	C	29891	0.00334549	99.9699	0	0.0267639
NC_045512.2	28610	C	30067	0.0199554	99.9534	0.00332591	0.0232813
NC_045512.2	28611	T	29750	0.00672269	0.0571429	0.00336134	99.9328
NC_045512.2	28612	A	29435	99.8947	0.0101919	0.0713436	0.0237812
NC_045512.2	28613	G	30109	0.0099638	0.00664253	99.9535	0.0298914
NC_045512.2	28614	G	30206	0.0132424	0.0066212	99.9503	0.0198636
NC_045512.2	28615	A	30700	99.9349	0.00977199	0.0390879	0.0162866
NC_045512.2	28616	A	26682	99.8876	0.0337306	0.0374785	0.0337306
NC_045512.2	28617	C	30519	0.0131066	99.941	0.00982994	0.0360431
NC_045512.2	28618	T	30763	0.0162533	0.185288	0.0130026	99.7822
NC_045512.2	28619	G	30995	0.0387159	0.00967898	99.9226	0.0290369
NC_045512.2	28620	G	30960	0.0484496	0.00322997	99.9289	0.0193798
NC_045512.2	28621	G	31340	0.0989151	0.00638162	99.85	0.0446713
NC_045512.2	28622	C	31287	0.00958865	99.9393	0.00958865	0.0415508
NC_045512.2	28623	C	31503	0.0126972	99.9302	0.0031743	0.0476145
NC_045512.2	28624	A	31345	99.8756	0.0159515	0.0350933	0.0733769
NC_045512.2	28625	G	31737	0.0126036	0.00630179	99.9716	0.00945269
NC_045512.2	28626	A	31265	99.9552	0.00319847	0.0351831	0.00639693
NC_045512.2	28627	A	29842	99.9028	0.0201059	0.0201059	0.0502647
NC_045512.2	28628	G	31726	0.00630398	0.0220639	99.9338	0.0315199
NC_045512.2	28629	C	32006	0.00624883	99.9594	0	0.0312441
NC_045512.2	28630	T	31904	0.015672	0.175527	0.0438816	99.7649
NC_045512.2	28631	G	31781	0.0125861	0.00629307	99.9685	0.0125861
NC_045512.2	28632	G	32116	0.0311371	0	99.9626	0.00622743
NC_045512.2	28633	A	31796	99.9497	0.00314505	0.0345955	0.0125802
NC_045512.2	28634	C	31381	0.00637328	99.9331	0	0.0541729
NC_045512.2	28635	T	25594	0.00781433	0.0390717	0.00390717	99.9492
NC_045512.2	28636	T	31702	0.00315438	0.0220806	0.00315438	99.9653
NC_045512.2	28637	C	31803	0.00943307	99.956	0	0.0345879
NC_045512.2	28638	C	31020	0.0128949	99.9226	0.00644745	0.0580271
NC_045512.2	28639	C	31314	0.0510954	99.9106	0	0.0319346
NC_045512.2	28640	T	31082	0	0.0353903	0.00643459	99.9582
NC_045512.2	28641	A	29710	99.926	0.00673174	0.0403904	0.0235611
NC_045512.2	28642	T	30505	0.00983445	0.0295034	0.0131126	99.9279
NC_045512.2	28643	G	31265	0.0127939	0.00959539	99.9616	0.0159923
NC_045512.2	28644	G	31463	0.01907	0	99.9809	0
NC_045512.2	28645	T	31622	0.0126494	0.0569224	0.00632471	99.9241
NC_045512.2	28646	G	29833	0.0536319	0.00335199	99.933	0.010056
NC_045512.2	28647	C	31253	0	99.9648	0.00319969	0.0319969
NC_045512.2	28648	T	31761	0.00314852	0.0472277	0.0188911	99.9118
NC_045512.2	28649	A	30342	99.9275	0.00329576	0.0659152	0.00329576
NC_045512.2	28650	A	31845	99.9215	0.00628042	0.0314021	0.0408227
NC_045512.2	28651	C	32071	0.0155904	99.9189	0.00623616	0.037417
NC_045512.2	28652	A	32191	99.9037	0.0248517	0.0434904	0.0279581
NC_045512.2	28653	A	31203	99.9455	0	0.0288434	0.0256386
NC_045512.2	28654	A	31251	99.888	0.0127996	0.0735976	0.0255992
NC_045512.2	28655	G	31049	0.0772972	0.0161036	99.9066	0
NC_045512.2	28656	A	31241	99.9136	0.00640184	0.0448129	0.0352101
NC_045512.2	28657	C	32618	0.00613158	99.9172	0.00919738	0.0674474
NC_045512.2	28658	G	31889	0.0470382	0	99.9341	0.0188153
NC_045512.2	28659	G	31934	0.0688921	0.00626292	99.9123	0.0125258
NC_045512.2	28660	C	32181	0.0124297	99.9316	0.0155371	0.0403965
NC_045512.2	28661	A	29889	99.8862	0.00669142	0.0368028	0.07026
NC_045512.2	28662	T	30844	0.00324212	0.0162106	0.00324212	99.9773
NC_045512.2	28663	C	32283	0.00309761	99.9535	0.00309761	0.0247808
NC_045512.2	28664	A	30736	99.8438	0.00325351	0.0943519	0.0585632
NC_045512.2	28665	T	29282	0.00341507	0.0239055	0	99.9624
NC_045512.2	28666	A	29948	99.9366	0.00333912	0.0300521	0.0233738
NC_045512.2	28667	T	31032	0.00966744	0.0451147	0.00644496	99.9388
NC_045512.2	28668	G	32181	0.00932227	0.00310742	99.9596	0.0279668
NC_045512.2	28669	G	32132	0.0342338	0	99.9502	0.0155608
NC_045512.2	28670	G	32558	0.0245715	0.00307144	99.9693	0
NC_045512.2	28671	T	30679	0.00325956	0.0195574	0	99.9772
NC_045512.2	28672	T	32873	0.00304201	0.0365041	0.00608402	99.9544
NC_045512.2	28673	G	32171	0.0590594	0.0155419	99.9254	0
NC_045512.2	28674	C	32377	0.00308861	99.9012	0	0.0926584
NC_045512.2	28675	A	32585	99.8619	0	0.0859291	0.0521712
NC_045512.2	28676	A	30634	99.9053	0.00326435	0.0489652	0.0424365
NC_045512.2	28677	C	32141	0.00311129	99.972	0.00311129	0.021779
NC_045512.2	28678	T	30884	0.0129517	0.165134	0.00971377	99.809
NC_045512.2	28679	G	32959	0.0546133	0.00606814	99.9272	0.0121363
NC_045512.2	28680	A	33032	99.891	0.00605474	0.0756842	0.0242189
NC_045512.2	28681	G	33108	0.0422859	0.00604084	99.9124	0.0392654
NC_045512.2	28682	G	32797	0.051834	0.00304906	99.9146	0.0304906
NC_045512.2	28683	G	33086	0.0604485	0.0120897	99.9003	0.021157
NC_045512.2	28684	A	32874	99.9118	0	0.0425868	0.0456288
NC_045512.2	28685	G	32802	0.00914578	0	99.9756	0.015243
NC_045512.2	28686	C	32520	0	99.9723	0	0.0276753
NC_045512.2	28687	C	32442	0.0493188	99.9168	0	0.0308242
NC_045512.2	28688	T	32770	0.0152579	0.0671346	0.0152579	99.9023
NC_045512.2	28689	T	32964	0.00606722	0.0667395	0.0121344	99.912
NC_045512.2	28690	G	32762	0.0213662	0.00915695	99.9542	0.0152616
NC_045512.2	28691	A	33035	99.8941	0.00908128	0.0635689	0.033298
NC_045512.2	28692	A	32012	99.8969	0.00937149	0.0406098	0.0531051
NC_045512.2	28693	T	32508	0.0153808	0.055371	0	99.9231
NC_045512.2	28694	A	32785	99.9085	0	0.0823547	0.00915053
NC_045512.2	28695	C	32710	0.00611434	99.9389	0.00305717	0.0489147
NC_045512.2	28696	A	32612	99.8957	0.0122654	0.0521281	0.0367963
NC_045512.2	28697	C	32677	0.00918077	99.948	0.00612051	0.0367231
NC_045512.2	28698	C	32535	0.0153681	99.874	0.00922084	0.0184417
NC_045512.2	28699	A	31940	99.8215	0.0407013	0.0563557	0.0814026
NC_045512.2	28700	A	31859	99.9529	0.00941649	0.0251106	0.0125553
NC_045512.2	28701	A	31644	99.9747	0	0.0158008	0.00948047
NC_045512.2	28702	A	32412	99.8211	0.00617055	0.114155	0.0215969
NC_045512.2	28703	G	32117	0.0155681	0.00311362	99.9626	0.0186817
NC_045512.2	28704	A	32307	99.969	0	0.0185718	0.0123812
NC_045512.2	28705	T	32647	0.00306307	0.0275676	0.00306307	99.9541
NC_045512.2	28706	C	32541	0.00307305	99.9754	0.00307305	0.0153652
NC_045512.2	28707	A	32507	99.8893	0.0153813	0.0615252	0.0338389
NC_045512.2	28708	C	32674	0.00306054	99.9663	0	0.0306054
NC_045512.2	28709	A	32155	99.916	0.0155497	0.0217696	0.046649
NC_045512.2	28710	T	31166	0.00320863	0.0320862	0.00641725	99.9551
NC_045512.2	28711	T	31368	0.00956389	0.0669472	0.00956389	99.9139
NC_045512.2	28712	G	32389	0.0277872	0	99.9444	0.0277872
NC_045512.2	28713	G	32267	0.0774785	0.00619828	99.8946	0.0185948
NC_045512.2	28714	C	32443	0.00308233	99.9353	0.00616466	0.0523996
NC_045512.2	28715	A	32369	99.8981	0.0123575	0.0463406	0.0432513
NC_045512.2	28716	C	32447	0.0061639	99.9599	0	0.0339014
NC_045512.2	28717	C	31883	0.00313647	99.9435	0	0.05332
NC_045512.2	28718	C	32079	0.0561115	99.8815	0.0031173	0.0592288
NC_045512.2	28719	G	31825	0.109976	0.00628437	99.868	0.0125687
NC_045512.2	28720	C	32048	0.00936096	99.9626	0	0.0280829
NC_045512.2	28721	A	32058	99.9251	0.0124774	0.0374322	0.0249548
NC_045512.2	28722	A	29793	99.9564	0.00335649	0.013426	0.0268519
NC_045512.2	28723	T	31686	0.00631194	0.0504955	0.0094679	99.9306
NC_045512.2	28724	C	31926	0.00939673	99.9687	0.00313224	0.0156612
NC_045512.2	28725	C	31932	0.00939496	99.9593	0.00939496	0.0219216
NC_045512.2	28726	T	31898	0.0282149	0.11913	0.00313499	99.8495
NC_045512.2	28727	G	31178	0.07377	0.0128296	99.8942	0.0192443
NC_045512.2	28728	C	31215	0.00640718	99.9616	0.00320359	0.0192215
NC_045512.2	28729	T	31322	0.00638529	0.0351191	0.00319264	99.9457
NC_045512.2	28730	A	29990	99.9667	0.00333445	0.0166722	0.0100033
NC_045512.2	28731	A	30990	99.9355	0.0129074	0.0322685	0.0129074
NC_045512.2	28732	C	31547	0.0158494	99.9303	0.00633975	0.0316987
NC_045512.2	28733	A	31432	99.9236	0.00318147	0.0286332	0.0413591
NC_045512.2	28734	A	29895	99.9331	0.0133802	0.0367955	0.0133802
NC_045512.2	28735	T	31687	0.0126235	0.0788967	0.00315587	99.9053
NC_045512.2	28736	G	31681	0.0568164	0.0157823	99.9211	0.00631293
NC_045512.2	28737	C	31994	0.00312559	99.9656	0	0.0312559
NC_045512.2	28738	T	32138	0.00311158	0.105794	0.0217811	99.8693
NC_045512.2	28739	G	31655	0.0726583	0.00947718	99.9147	0.00315906
NC_045512.2	28740	C	31621	0.0158123	99.9051	0.00632491	0.069574
NC_045512.2	28741	A	31836	99.9058	0.0062822	0.0408343	0.0471165
NC_045512.2	28742	A	30228	99.9669	0	0.00992457	0.0231573
NC_045512.2	28743	T	31888	0.00627195	0.0501756	0.00313598	99.9404
NC_045512.2	28744	C	32016	0.00937032	99.9375	0.00312344	0.049975
NC_045512.2	28745	G	31994	0.0562605	0.00937676	99.9281	0.00625117
NC_045512.2	28746	T	30935	0.0161629	0.0452562	0.00323258	99.9353
NC_045512.2	28747	G	31714	0.0567573	0.0126127	99.9243	0.00630636
NC_045512.2	28748	C	31523	0.00951686	99.9492	0	0.0412397
NC_045512.2	28749	T	31528	0.0126871	0.044405	0.0158589	99.927
NC_045512.2	28750	A	30206	99.9338	0	0.049659	0.016553
NC_045512.2	28751	C	31511	0.00634699	99.9524	0	0.0380819
NC_045512.2	28752	A	31315	99.8914	0.0127734	0.0479004	0.0479004
NC_045512.2	28753	A	30554	99.9149	0.0130916	0.0589121	0.00327289
NC_045512.2	28754	C	31507	0	99.9619	0	0.0349129
NC_045512.2	28755	T	25934	0	0.0578391	0.00385594	99.9383
NC_045512.2	28756	T	31310	0.0095816	0.0830406	0.00638774	99.8978
NC_045512.2	28757	C	31661	0.00947538	99.9621	0.00947538	0.0189508
NC_045512.2	28758	C	31811	0.0282921	99.9528	0.00314357	0.0157178
NC_045512.2	28759	T	31528	0.00317178	0.164933	0.00634357	99.8256
NC_045512.2	28760	C	31986	0.00312637	99.9625	0.00312637	0.0250109
NC_045512.2	28761	A	30971	99.8773	0.00968648	0.0678054	0.0452036
NC_045512.2	28762	A	30544	99.9312	0.00327397	0.0458355	0.0163698
NC_045512.2	28763	G	30456	0	0.00985028	99.9672	0.022984
NC_045512.2	28764	G	31515	0.0380771	0.00951928	99.9397	0.0126924
NC_045512.2	28765	A	32021	99.9344	0.0062459	0.0405984	0.0187377
NC_045512.2	28766	A	26190	99.8625	0.015273	0.0572738	0.0649103
NC_045512.2	28767	C	32144	0.012444	99.9316	0	0.052887
NC_045512.2	28768	A	31997	99.8969	0.00937588	0.0406288	0.05313
NC_045512.2	28769	A	30689	99.9381	0	0.039102	0.019551
NC_045512.2	28770	C	32169	0	99.9627	0	0.037303
NC_045512.2	28771	A	31582	99.8702	0.0158318	0.0411627	0.0728263
NC_045512.2	28772	T	28154	0.00710379	0.0603822	0.0142076	99.9183
NC_045512.2	28773	T	30888	0.00647501	0.0874126	0.032375	99.8737
NC_045512.2	28774	G	31619	0.091717	0.0158133	99.883	0.00948797
NC_045512.2	28775	C	31487	0.00317591	99.9206	0	0.0762219
NC_045512.2	28776	C	32008	0.0156211	99.7719	0.00312422	0.0124969
NC_045512.2	28777	A	30947	99.8804	0.0355446	0.0355446	0.04847
NC_045512.2	28778	A	31372	99.949	0.00637511	0.0223129	0.0223129
NC_045512.2	28779	A	30561	99.9607	0.00327214	0.0196329	0.0163607
NC_045512.2	28780	A	29840	99.695	0.0134048	0.22118	0.0201072
NC_045512.2	28781	G	31252	0.0127992	0.00639959	99.9616	0.0191988
NC_045512.2	28782	G	31171	0.0352892	0.00962433	99.907	0.0256649
NC_045512.2	28783	C	31358	0.00318898	99.9554	0	0.0318898
NC_045512.2	28784	T	30192	0.0132485	0.0364335	0.0132485	99.9338
NC_045512.2	28785	T	31634	0.00316116	0.0126446	0	99.9747
NC_045512.2	28786	C	31460	0.00317864	99.9714	0	0.0254291
NC_045512.2	28787	T	31348	0.00637999	0.0797499	0.00319	99.9107
NC_045512.2	28788	A	31534	99.8795	0	0.0507389	0.069766
NC_045512.2	28789	C	31638	0.00632151	99.9241	0.00632151	0.0600544
NC_045512.2	28790	G	31601	0.0474669	0.00949337	99.9399	0.00316446
NC_045512.2	28791	C	31853	0.0156971	99.9372	0.00313942	0.0439519
NC_045512.2	28792	A	31074	99.8874	0.0128725	0.0418356	0.0579262
NC_045512.2	28793	G	31814	0.00314327	0.00942981	99.9811	0.00628654
NC_045512.2	28794	A	31642	99.94	0	0.0505657	0.00948107
NC_045512.2	28795	A	30888	99.8899	0.01295	0.0550376	0.0420875
NC_045512.2	28796	G	31870	0.0407907	0.012551	99.9121	0.0345152
NC_045512.2	28797	G	31629	0.0474248	0.00948497	99.9241	0.0189699
NC_045512.2	28798	G	31954	0.0406835	0	99.9468	0.0093885
NC_045512.2	28799	A	30750	99.8862	0	0.0617886	0.0520325
NC_045512.2	28800	G	32188	0.037281	0.012427	99.9441	0.0062135
NC_045512.2	28801	C	31820	0.0188561	99.8712	0.00942803	0.097423
NC_045512.2	28802	A	31272	99.8401	0.00319775	0.0991302	0.0575595
NC_045512.2	28803	G	31721	0.0315249	0.00630497	99.9496	0.00945746
NC_045512.2	28804	A	31270	99.9201	0.00639591	0.0415734	0.0319795
NC_045512.2	28805	G	31564	0.104549	0.00633633	99.8638	0.0221772
NC_045512.2	28806	G	31589	0.110798	0.00633132	99.8734	0.00316566
NC_045512.2	28807	C	31693	0.00946581	99.94	0.00631054	0.0441738
NC_045512.2	28808	G	31833	0.0691107	0.00314139	99.912	0.015707
NC_045512.2	28809	G	31496	0.117475	0.00317501	99.8476	0.0127
NC_045512.2	28810	C	31571	0.0221722	99.9081	0.00950239	0.041177
NC_045512.2	28811	A	31607	99.8924	0.0126554	0.0348024	0.0569494
NC_045512.2	28812	G	31851	0.0313962	0.0125585	99.9466	0.00941886
NC_045512.2	28813	T	31834	0.00628259	0.031413	0	99.9497
NC_045512.2	28814	C	32160	0.00932836	99.9502	0.00310945	0.034204
NC_045512.2	28815	A	31935	99.834	0.0281822	0.0657586	0.0720213
NC_045512.2	28816	A	31373	99.8693	0.0286871	0.0828738	0.0191247
NC_045512.2	28817	G	31987	0.0250102	0.00625254	99.9343	0.0312627
NC_045512.2	28818	C	32191	0.00931937	99.9379	0.00310646	0.0497033
NC_045512.2	28819	C	32321	0.0247517	99.9598	0.00928189	0.00618793
NC_045512.2	28820	T	32192	0	0.0528082	0.00310636	99.9441
NC_045512.2	28821	C	32128	0.0155627	99.9409	0	0.0435757
NC_045512.2	28822	T	30560	0.00327225	0.0196335	0.00327225	99.9673
NC_045512.2	28823	T	32423	0.00308423	0.0123369	0.00308423	99.9815
NC_045512.2	28824	C	32559	0.00307135	99.9601	0	0.0368562
NC_045512.2	28825	T	32478	0	0.0277111	0	99.9723
NC_045512.2	28826	C	32443	0	99.9507	0.00308233	0.0369879
NC_045512.2	28827	G	32168	0.0186521	0.0155434	99.9285	0.0373042
NC_045512.2	28828	T	26932	0.0111392	0.0297044	0	99.9592
NC_045512.2	28829	T	31979	0.00312705	0.0187623	0	99.9593
NC_045512.2	28830	C	32021	0.0062459	99.9594	0.00312295	0.0312295
NC_045512.2	28831	C	31845	0.0408227	99.9529	0	0.00314021
NC_045512.2	28832	T	31668	0.0157888	0.0315776	0.00315776	99.9495
NC_045512.2	28833	C	32021	0.0124918	99.9375	0	0.0437213
NC_045512.2	28834	A	31452	99.8378	0.0381534	0.0604095	0.063589
NC_045512.2	28835	T	31657	0.0157943	0.0252709	0	99.9589
NC_045512.2	28836	C	32242	0.00310154	99.9783	0	0.0155077
NC_045512.2	28837	A	31598	99.8576	0.0221533	0.0886132	0.0316476
NC_045512.2	28838	C	31987	0.00312627	99.95	0.00312627	0.0437678
NC_045512.2	28839	G	31769	0.0472158	0.00944317	99.937	0.00629545
NC_045512.2	28840	T	30763	0.00325066	0.0162533	0.00325066	99.9772
NC_045512.2	28841	A	31673	99.9211	0	0.0631453	0.0157863
NC_045512.2	28842	G	32197	0.00931764	0.00310588	99.9845	0.00310588
NC_045512.2	28843	T	32805	0.00304832	0.0762079	0	99.9207
NC_045512.2	28844	C	32613	0	99.8896	0.00613252	0.104253
NC_045512.2	28845	G	32486	0.0892692	0.0061565	99.8892	0.0153912
NC_045512.2	28846	C	32783	0.00305036	99.939	0.00610072	0.0427051
NC_045512.2	28847	A	32554	99.8956	0.00614364	0.0552927	0.0430055
NC_045512.2	28848	A	30502	99.9443	0.00983542	0.0229493	0.0163924
NC_045512.2	28849	C	32291	0.00619368	99.9566	0	0.0371621
NC_045512.2	28850	A	31809	99.9088	0.0188626	0.0377252	0.0314376
NC_045512.2	28851	G	31223	0.0160138	0.00640553	99.9424	0.0352304
NC_045512.2	28852	T	31610	0.00632711	0.0474533	0.00632711	99.9399
NC_045512.2	28853	T	31972	0	0.153259	0.0125109	99.8248
NC_045512.2	28854	C	32269	0.0061979	99.9659	0.0061979	0.0154947
NC_045512.2	28855	A	32458	99.9014	0.00924271	0.03389	0.0523754
NC_045512.2	28856	A	32129	99.8755	0.0155623	0.0591366	0.0497992
NC_045512.2	28857	G	32618	0.0245263	0	99.9356	0.0275921
NC_045512.2	28858	A	32988	99.9454	0.00606281	0.0303141	0.0181884
NC_045512.2	28859	A	31781	99.9622	0.00314653	0.0251723	0.0094396
NC_045512.2	28860	A	31838	99.8964	0.0031409	0.0659589	0.0345499
NC_045512.2	28861	T	31887	0.00940822	0.0156804	0.00313607	99.9718
NC_045512.2	28862	T	33320	0.0090036	0.0270108	0	99.955
NC_045512.2	28863	C	33494	0.00298561	99.9313	0.00298561	0.0477697
NC_045512.2	28864	A	33487	99.8746	0.0089587	0.0656971	0.050766
NC_045512.2	28865	A	32923	99.918	0.0121496	0.0485982	0.0212617
NC_045512.2	28866	C	33554	0.00298027	99.9702	0	0.0208619
NC_045512.2	28867	T	32802	0.015243	0.0609719	0.015243	99.9055
NC_045512.2	28868	C	33281	0.0180283	99.9459	0	0.0360566
NC_045512.2	28869	C	33133	0.0241451	99.9245	0.00301814	0.0482902
NC_045512.2	28870	A	32154	99.7699	0.0311003	0.127511	0.0715308
NC_045512.2	28871	G	32313	0.0309473	0.0123789	99.9195	0.0371368
NC_045512.2	28872	G	32809	0.0731507	0.0243836	99.8903	0.0121918
NC_045512.2	28873	C	33158	0.0120635	99.9517	0.00603173	0.0301586
NC_045512.2	28874	A	32723	99.8778	0.00916786	0.0550072	0.0580631
NC_045512.2	28875	G	33143	0.0271551	0.00301723	99.9608	0.00301723
NC_045512.2	28876	C	33142	0	99.9336	0.00301732	0.0603464
NC_045512.2	28877	A	32188	99.8975	0.0186405	0.0466012	0.037281
NC_045512.2	28878	G	33117	0.0211372	0.0030196	99.9728	0.0030196
NC_045512.2	28879	T	30254	0.0165267	0.122298	0.0132214	99.8413
NC_045512.2	28880	A	30750	99.8927	0.0162602	0.0650407	0.0195122
NC_045512.2	28881	G	33518	0.0208843	0	99.9612	0.0119339
NC_045512.2	28882	G	33456	0.041846	0.005978	99.9313	0.020923
NC_045512.2	28883	G	33491	0.0388164	0.00597175	99.9433	0.0119435
NC_045512.2	28884	G	33551	0.0119221	0	99.9702	0.0119221
NC_045512.2	28885	A	33393	99.9281	0.00299464	0.0449196	0.0239571
NC_045512.2	28886	A	25572	99.9218	0.0195526	0.0312842	0.0273737
NC_045512.2	28887	C	32726	0.00611135	99.9786	0	0.0152784
NC_045512.2	28888	T	30323	0.0329783	0.0395739	0.00659565	99.9176
NC_045512.2	28889	T	33392	0.00299473	0.0209631	0.00898419	99.9641
NC_045512.2	28890	C	33436	0.00598158	99.9432	0.00897236	0.0358895
NC_045512.2	28891	T	33334	0.00899982	0.0569989	0.00299994	99.931
NC_045512.2	28892	C	33247	0.00902337	99.9639	0.00300779	0.0240623
NC_045512.2	28893	C	32884	0.015205	99.9513	0	0.0334509
NC_045512.2	28894	T	32691	0.00611789	0.0520021	0.00305895	99.9358
NC_045512.2	28895	G	32485	0.0554102	0.00307834	99.9354	0.00615669
NC_045512.2	28896	C	32618	0.0122632	99.954	0	0.0306579
NC_045512.2	28897	T	31888	0	0.0219518	0	99.978
NC_045512.2	28898	A	30041	99.8868	0	0.0599181	0.0233015
NC_045512.2	28899	G	32408	0.0123426	0.00925697	99.9599	0.0123426
NC_045512.2	28900	A	32338	99.966	0.00618467	0.027831	0
NC_045512.2	28901	A	30861	99.9352	0.00324034	0.0356437	0.0259227
NC_045512.2	28902	T	30649	0.00326275	0.0163137	0.0065255	99.9739
NC_045512.2	28903	G	32130	0.0217865	0.00311236	99.9502	0.0248988
NC_045512.2	28904	G	31665	0.0915838	0	99.8863	0.0221064
NC_045512.2	28905	C	32052	0.0124797	99.9501	0.00311993	0.0311993
NC_045512.2	28906	T	32112	0.0062282	0.0903089	0.0186846	99.8848
NC_045512.2	28907	G	32246	0.0217081	0.00620232	99.969	0.00310116
NC_045512.2	28908	G	32012	0.0874672	0.00937149	99.8907	0.00937149
NC_045512.2	28909	C	32228	0.0155145	99.9193	0.00620578	0.0558521
NC_045512.2	28910	A	31007	99.8645	0.0129003	0.0677266	0.0548263
NC_045512.2	28911	A	28192	99.9255	0.0177355	0.0106413	0.0461124
NC_045512.2	28912	T	31062	0.00321937	0.0225356	0.0096581	99.9646
NC_045512.2	28913	G	32552	0.0215041	0.00307201	99.957	0.018432
NC_045512.2	28914	G	32334	0.0463908	0.00618544	99.9258	0.0185563
NC_045512.2	28915	C	32492	0.0184661	99.9015	0.00307768	0.0738643
NC_045512.2	28916	G	32175	0.0497281	0.00621601	99.9316	0.012432
NC_045512.2	28917	G	32639	0.0306382	0.00306382	99.9632	0.00306382
NC_045512.2	28918	T	32415	0	0.0894648	0	99.9105
NC_045512.2	28919	G	32663	0.021431	0.00306157	99.9755	0
NC_045512.2	28920	A	32656	99.9418	0.00306222	0.0183733	0.0306222
NC_045512.2	28921	T	32470	0.00307977	0.0153988	0.00307977	99.9784
NC_045512.2	28922	G	32486	0.061565	0.0184695	99.9046	0.012313
NC_045512.2	28923	C	32974	0.00303269	99.9333	0.00303269	0.0606538
NC_045512.2	28924	T	33046	0.00302608	0.0756521	0.0302608	99.885
NC_045512.2	28925	G	32331	0.021651	0.012372	99.9536	0.00927902
NC_045512.2	28926	C	32585	0.0030689	99.9693	0	0.0276201
NC_045512.2	28927	T	32147	0	0.0311071	0.00933213	99.9596
NC_045512.2	28928	C	32412	0.0154264	99.9321	0.0154264	0.0277675
NC_045512.2	28929	T	30665	0.00652209	0.0358715	0.0195663	99.938
NC_045512.2	28930	T	32563	0.00307097	0.0429936	0.00614194	99.9478
NC_045512.2	28931	G	31854	0.0282539	0.00941797	99.9404	0.0156966
NC_045512.2	28932	C	32134	0.0124479	99.8911	0	0.0591274
NC_045512.2	28933	T	32132	0.00622433	0.0435703	0.018673	99.9315
NC_045512.2	28934	T	31596	0	0.0253197	0	99.9747
NC_045512.2	28935	T	32518	0.00307522	0.0399779	0.00307522	99.9446
NC_045512.2	28936	G	31697	0.0220841	0.00946462	99.9558	0.0126195
NC_045512.2	28937	C	31950	0.00625978	99.9562	0.00312989	0.0344288
NC_045512.2	28938	T	32089	0.00623267	0.056094	0.009349	99.9283
NC_045512.2	28939	G	30920	0.0646831	0	99.9127	0.0226391
NC_045512.2	28940	C	31603	0.00632851	99.9367	0	0.0569566
NC_045512.2	28941	T	31599	0.00316466	0.0443052	0.00316466	99.9462
NC_045512.2	28942	G	31199	0.0224366	0.0128209	99.9455	0.0192314
NC_045512.2	28943	C	31256	0.00639877	99.9648	0.00319939	0.0255951
NC_045512.2	28944	T	31024	0.0290098	0.0547963	0.0128932	99.9033
NC_045512.2	28945	T	31707	0	0.0441543	0.00630775	99.9432
NC_045512.2	28946	G	31644	0.0189609	0.00948047	99.9621	0.00948047
NC_045512.2	28947	A	31562	99.9366	0	0.0443571	0.0190102
NC_045512.2	28948	C	31145	0.00321079	99.9583	0.00321079	0.0353187
NC_045512.2	28949	A	31489	99.8285	0.0254057	0.0857442	0.0603385
NC_045512.2	28950	G	31590	0.0189934	0.00633112	99.9715	0.00316556
NC_045512.2	28951	A	31701	99.9558	0.00946342	0.0346992	0
NC_045512.2	28952	T	31550	0.00950872	0.0316957	0.00633914	99.9525
NC_045512.2	28953	T	32032	0.00312188	0.0343407	0.00312188	99.9532
NC_045512.2	28954	G	31991	0.0187553	0.00312588	99.9781	0
NC_045512.2	28955	A	30973	99.9031	0.00322862	0.0710296	0.0226003
NC_045512.2	28956	A	31543	99.9398	0	0.0412136	0.0190217
NC_045512.2	28957	C	31743	0.0031503	99.9244	0.0094509	0.063006
NC_045512.2	28958	C	31544	0.00634035	99.9524	0.00951053	0.0317018
NC_045512.2	28959	A	31872	99.8557	0.0251004	0.0784388	0.0407882
NC_045512.2	28960	G	31931	0.00939526	0.012527	99.9687	0.00939526
NC_045512.2	28961	C	31747	0.0125996	99.9717	0	0.0157495
NC_045512.2	28962	T	31342	0	0.0382873	0.0127624	99.949
NC_045512.2	28963	T	32178	0.00310771	0.021754	0.00310771	99.972
NC_045512.2	28964	G	32631	0.0245166	0	99.9448	0.0306457
NC_045512.2	28965	A	32575	99.8864	0.0122794	0.076746	0.0245587
NC_045512.2	28966	G	32709	0.0244581	0.00611452	99.9572	0.012229
NC_045512.2	28967	A	32628	99.9326	0.00919456	0.0429079	0.0153243
NC_045512.2	28968	G	32170	0.0341933	0.0155424	99.9503	0
NC_045512.2	28969	C	32221	0.00620713	99.789	0.00310357	0.0465535
NC_045512.2	28970	A	32754	99.9298	0.0122122	0.0274776	0.0305306
NC_045512.2	28971	A	31157	99.9551	0.0064191	0.0256764	0.0128382
NC_045512.2	28972	A	32782	99.9573	0.00610091	0.0274541	0.00915136
NC_045512.2	28973	A	32090	99.8691	0.0155812	0.0311624	0.0436273
NC_045512.2	28974	T	31999	0.0031251	0.0062502	0.0031251	99.9875
NC_045512.2	28975	G	32732	0.00611023	0.0152756	99.9664	0.0122205
NC_045512.2	28976	T	33211	0.00903315	0.0692542	0.00301105	99.9187
NC_045512.2	28977	C	32913	0.00303831	99.9575	0.00607663	0.0303831
NC_045512.2	28978	T	33142	0.0211212	0.0965542	0.0211212	99.8612
NC_045512.2	28979	G	32618	0.015329	0	99.9785	0.00613158
NC_045512.2	28980	G	32772	0.0244111	0.0122055	99.9451	0.0122055
NC_045512.2	28981	T	33189	0.00903914	0.0241044	0	99.9428
NC_045512.2	28982	A	32087	99.9221	0.00623305	0.052981	0.0155826
NC_045512.2	28983	A	32925	99.915	0.00607441	0.0455581	0.0334093
NC_045512.2	28984	A	33269	99.8677	0.015029	0.0781508	0.0240464
NC_045512.2	28985	G	33405	0.0149678	0.00898069	99.9222	0.0508906
NC_045512.2	28986	G	33145	0.0935284	0.0120682	99.8672	0.0150852
NC_045512.2	28987	C	32819	0.0121881	99.7441	0.00609403	0.0365642
NC_045512.2	28988	C	33182	0.0210958	99.9488	0.00301368	0.0210958
NC_045512.2	28989	A	32686	99.8776	0.00305941	0.0673071	0.05201
NC_045512.2	28990	A	33209	99.9157	0.00301123	0.0602246	0.0210786
NC_045512.2	28991	C	33896	0.014751	99.9056	0.0029502	0.0649044
NC_045512.2	28992	A	33431	99.8923	0.0149562	0.0658072	0.0269211
NC_045512.2	28993	A	32783	99.9146	0.00915108	0.0488058	0.0274533
NC_045512.2	28994	C	34238	0.0146037	99.9503	0	0.0292073
NC_045512.2	28995	A	33387	99.9012	0.00599036	0.0479228	0.0449277
NC_045512.2	28996	A	32041	99.9251	0.009363	0.03121	0.03121
NC_045512.2	28997	C	34407	0.0203447	99.9419	0.0116255	0.0203447
NC_045512.2	28998	A	32359	99.8177	0.0309033	0.105071	0.046355
NC_045512.2	28999	A	31436	99.86	0.0286296	0.0540781	0.0413539
NC_045512.2	29000	G	31540	0.00317058	0	99.9366	0.060241
NC_045512.2	29001	G	33140	0.066385	0.006035	99.9065	0.0211225
NC_045512.2	29002	C	34234	0.0146054	99.962	0.00584214	0.0175264
NC_045512.2	29003	C	34870	0.0258102	99.934	0.00286779	0.0172068
NC_045512.2	29004	A	34405	99.9128	0.00290655	0.0348787	0.0494114
NC_045512.2	29005	A	34844	99.9656	0.00286994	0.0200895	0.0114797
NC_045512.2	29006	A	33722	99.8903	0.00296542	0.0593085	0.0177925
NC_045512.2	29007	C	34227	0.0116867	99.962	0.00292167	0.0233734
NC_045512.2	29008	T	33725	0.017791	0.0948851	0.0237213	99.8636
NC_045512.2	29009	G	34348	0.0174683	0.00582275	99.9709	0.00582275
NC_045512.2	29010	T	34229	0.0029215	0.0847235	0.005843	99.9036
NC_045512.2	29011	C	33899	0.00884982	99.9676	0.00294994	0.0206496
NC_045512.2	29012	A	33879	99.9144	0.0147584	0.0472269	0.0236134
NC_045512.2	29013	C	32550	0.00614439	99.9693	0	0.0245776
NC_045512.2	29014	T	33471	0.0119506	0.0956052	0.00896298	99.8805
NC_045512.2	29015	A	32475	99.9353	0.0184758	0.0246343	0.021555
NC_045512.2	29016	A	33436	99.9402	0.0149539	0.0328987	0.0119632
NC_045512.2	29017	G	34195	0.0263196	0.0029244	99.9561	0.0116976
NC_045512.2	29018	A	34121	99.9531	0.00586149	0.0322382	0.00879224
NC_045512.2	29019	A	33064	99.9637	0.00302444	0.0120978	0.0211711
NC_045512.2	29020	A	33042	99.9516	0.0060529	0.0181587	0.0242116
NC_045512.2	29021	T	34357	0.00582123	0.0523911	0.00291062	99.9331
NC_045512.2	29022	C	34789	0.00287447	99.9626	0.00862342	0.0258702
NC_045512.2	29023	T	34312	0.0087433	0.0582886	0.00291443	99.9271
NC_045512.2	29024	G	34475	0.0174039	0.00290065	99.9681	0.0116026
NC_045512.2	29025	C	34591	0.00289092	99.9653	0	0.0289093
NC_045512.2	29026	T	34801	0.00287348	0.0143674	0.00287348	99.9799
NC_045512.2	29027	G	34198	0.0146207	0.00584829	99.9503	0.0292415
NC_045512.2	29028	C	34731	0	99.9712	0	0.0259134
NC_045512.2	29029	T	35202	0.00568149	0.201693	0.00852224	99.7841
NC_045512.2	29030	G	34955	0.0200257	0	99.9685	0.0114433
NC_045512.2	29031	A	34672	99.9394	0.00865251	0.0432626	0.00865251
NC_045512.2	29032	G	34406	0.0174388	0.00290647	99.9651	0.0145323
NC_045512.2	29033	G	33538	0.0298169	0	99.9583	0.00596338
NC_045512.2	29034	C	33232	0.00300915	99.9519	0	0.0331006
NC_045512.2	29035	T	32539	0.0184394	0.0368788	0.0153662	99.9293
NC_045512.2	29036	T	32872	0	0.0425894	0.0030421	99.9513
NC_045512.2	29037	C	33682	0.0148447	99.9555	0	0.0296894
NC_045512.2	29038	T	34660	0.00577034	0.0288517	0.00288517	99.9481
NC_045512.2	29039	A	33730	99.8755	0.0118589	0.0296472	0.0830122
NC_045512.2	29040	A	34591	99.893	0.0260183	0.0578185	0.0231274
NC_045512.2	29041	G	35070	0.025663	0.0142572	99.943	0.0171086
NC_045512.2	29042	A	34944	99.9599	0.00572344	0.0286172	0.00572344
NC_045512.2	29043	A	29325	99.9079	0.0204604	0.057971	0.0136402
NC_045512.2	29044	G	34951	0.0143057	0	99.9742	0.0057223
NC_045512.2	29045	C	35363	0	99.9802	0	0.0197947
NC_045512.2	29046	C	35625	0.0364912	99.9439	0	0.0196491
NC_045512.2	29047	T	35858	0.00278878	0.025099	0	99.9721
NC_045512.2	29048	C	36396	0.0109902	99.967	0	0.0219804
NC_045512.2	29049	G	36005	0.0499931	0.00277739	99.9278	0.0194417
NC_045512.2	29050	G	35902	0.108629	0.00557072	99.8579	0.00557072
NC_045512.2	29051	C	36509	0.0301296	99.7809	0.0136953	0.0109562
NC_045512.2	29052	A	36964	99.9215	0	0.0351694	0.0351694
NC_045512.2	29053	A	36891	99.9512	0.00271069	0.0162641	0.0243962
NC_045512.2	29054	A	35001	99.9686	0.00285706	0.0114282	0.0171424
NC_045512.2	29055	A	37442	99.9599	0.013354	0.00801239	0.0186956
NC_045512.2	29056	A	33878	99.2119	0.00590354	0.0324694	0.0590354
NC_045512.2	29057	C	36425	0.00274537	99.9616	0.00274537	0.0329444
NC_045512.2	29058	G	36531	0.0109496	0.0027374	99.9836	0.0027374
NC_045512.2	29059	T	36555	0.00547121	0.0601833	0.00547121	99.9289
NC_045512.2	29060	A	36880	99.9349	0.0027115	0.0569414	0.0027115
NC_045512.2	29061	C	37083	0.00539331	99.9569	0	0.0377531
NC_045512.2	29062	T	36640	0.010917	0.0900655	0.0163755	99.8826
NC_045512.2	29063	G	36520	0.0492881	0.0136911	99.9233	0.0136911
NC_045512.2	29064	C	36157	0.00829715	99.8755	0.00553143	0.105097
NC_045512.2	29065	C	36471	0.0164514	99.9369	0	0.0466124
NC_045512.2	29066	A	35282	99.932	0.0141715	0.0311774	0.0170058
NC_045512.2	29067	C	35773	0.0111816	99.9357	0.0027954	0.0419311
NC_045512.2	29068	T	35889	0.0195046	0.0473683	0.0111455	99.8941
NC_045512.2	29069	A	34784	99.9626	0.00287489	0.025874	0.00574977
NC_045512.2	29070	A	35161	99.9602	0.00853218	0.0312847	0
NC_045512.2	29071	A	34617	99.9104	0.0375538	0.0404426	0.011555
NC_045512.2	29072	G	34284	0.0408354	0	99.9387	0.0204177
NC_045512.2	29073	C	35038	0.00570809	99.9515	0	0.0428107
NC_045512.2	29074	A	35391	99.8955	0.00565115	0.019779	0.0593371
NC_045512.2	29075	T	35351	0.00848632	0.0339453	0	99.9576
NC_045512.2	29076	A	34548	99.9305	0.00289452	0.0578905	0.00868357
NC_045512.2	29077	C	34791	0.00862292	99.9368	0.00287431	0.0459889
NC_045512.2	29078	A	34539	99.9045	0.0173717	0.0376386	0.0405339
NC_045512.2	29079	A	33072	99.9274	0.0151185	0.0332608	0.0241896
NC_045512.2	29080	T	35173	0.00852927	0.0341171	0.00852927	99.9488
NC_045512.2	29081	G	35306	0.0141619	0.00283238	99.9632	0.0169943
NC_045512.2	29082	T	35576	0.0112435	0.132112	0.00281088	99.8426
NC_045512.2	29083	A	35678	99.8907	0.00280285	0.0812826	0.00280285
NC_045512.2	29084	A	34995	99.9371	0.0057151	0.0342906	0.0200029
NC_045512.2	29085	C	36200	0.0165746	99.953	0	0.0303867
NC_045512.2	29086	A	35373	99.9435	0.00848104	0.0254431	0.0226161
NC_045512.2	29087	C	36530	0.0136874	99.9288	0.00821243	0.0410621
NC_045512.2	29088	A	36306	99.8788	0.0082631	0.0798766	0.0330524
NC_045512.2	29089	A	35110	99.9032	0.014241	0.0541156	0.0284819
NC_045512.2	29090	G	36076	0.0194035	0.00831578	99.9556	0.0166316
NC_045512.2	29091	C	36766	0.00815971	99.951	0.0027199	0.027199
NC_045512.2	29092	T	36659	0.00272784	0.0300063	0.0136392	99.9536
NC_045512.2	29093	T	36329	0.00825787	0.0110105	0.0110105	99.9697
NC_045512.2	29094	T	37324	0.00535848	0.0482263	0	99.9277
NC_045512.2	29095	C	37614	0	99.9389	0	0.0531717
NC_045512.2	29096	G	37122	0.0188567	0	99.9569	0.0242444
NC_045512.2	29097	G	37257	0.0832058	0.00536812	99.9007	0.0107362
NC_045512.2	29098	C	37757	0.0105941	99.9073	0.00264852	0.0794555
NC_045512.2	29099	A	37202	99.9167	0.0268803	0.0295683	0.0268803
NC_045512.2	29100	G	37961	0.0158057	0.00263428	99.9789	0.00263428
NC_045512.2	29101	A	37355	99.9518	0	0.0428323	0.00535404
NC_045512.2	29102	C	37521	0.00266517	99.944	0.00266517	0.0506383
NC_045512.2	29103	G	37420	0.0561197	0.00534473	99.9198	0.0187066
NC_045512.2	29104	T	37779	0.00529395	0.0238228	0.00529395	99.9629
NC_045512.2	29105	G	37342	0.0214236	0.00267795	99.9625	0.0133897
NC_045512.2	29106	G	37871	0.0211243	0.00264054	99.9525	0.0211243
NC_045512.2	29107	T	38376	0.0182406	0.276214	0.0286637	99.6743
NC_045512.2	29108	C	37804	0.00264522	99.9788	0.00264522	0.0158713
NC_045512.2	29109	C	38002	0.0131572	99.9632	0.00263144	0.0210515
NC_045512.2	29110	A	37448	99.8398	0.0293741	0.0854518	0.0453963
NC_045512.2	29111	G	37765	0.0238316	0.00264795	99.9629	0.0105918
NC_045512.2	29112	A	37817	99.9339	0.00264431	0.0555306	0.00793294
NC_045512.2	29113	A	35974	99.8971	0.0138989	0.0583755	0.0277979
NC_045512.2	29114	C	38104	0.0157464	99.9528	0.0026244	0.013122
NC_045512.2	29115	A	37558	99.9015	0.00798765	0.0479259	0.0426008
NC_045512.2	29116	A	36469	99.8985	0.00548411	0.0740355	0.0219364
NC_045512.2	29117	A	35706	99.916	0.0140032	0.0308071	0.0140032
NC_045512.2	29118	C	38077	0.00787877	99.9685	0.00262626	0.0210101
NC_045512.2	29119	C	37593	0.0133003	99.9761	0	0.0106403
NC_045512.2	29120	C	37898	0.0263866	99.9393	0	0.0343026
NC_045512.2	29121	A	35232	99.8609	0.0227066	0.0397366	0.0766349
NC_045512.2	29122	A	34687	99.9308	0.00864877	0.0345951	0.0230634
NC_045512.2	29123	G	34093	0.0263984	0.00293315	99.9296	0.0410641
NC_045512.2	29124	G	37275	0.0187793	0	99.9544	0.00536553
NC_045512.2	29125	A	38822	99.9562	0.00257586	0.0412137	0
NC_045512.2	29126	A	34092	99.912	0.0175994	0.0469318	0.0234659
NC_045512.2	29127	A	37191	99.8817	0.00537765	0.0349547	0.00806647
NC_045512.2	29128	T	38636	0.0491769	0.00517652	0	99.9431
NC_045512.2	29129	T	38250	0.00784314	0.0156863	0.00261438	99.9739
NC_045512.2	29130	T	38371	0	0.0130307	0	99.987
NC_045512.2	29131	T	38903	0	0.0411279	0.0796854	99.7892
NC_045512.2	29132	G	39768	0.00251459	0	99.9598	0.0377188
NC_045512.2	29133	G	39643	0.0252251	0	99.9546	0.0201801
NC_045512.2	29134	G	39866	0.0275924	0	99.9348	0.037626
NC_045512.2	29135	G	40226	0.054691	0.00248595	99.903	0.0223736
NC_045512.2	29136	A	39148	99.8876	0.00255441	0.0945131	0.012772
NC_045512.2	29137	C	39111	0.0102273	99.9463	0.00255682	0.0409092
NC_045512.2	29138	C	40321	0.00744029	99.9777	0	0.0148806
NC_045512.2	29139	A	40089	99.8254	0.0299334	0.0748335	0.0698446
NC_045512.2	29140	G	40499	0.012346	0.00493839	99.9679	0.0148152
NC_045512.2	29141	G	40276	0.0273116	0.0198629	99.9429	0.00993147
NC_045512.2	29142	A	40633	99.9483	0	0.0393769	0.0123053
NC_045512.2	29143	A	36738	99.9156	0.0136099	0.0272198	0.0435516
NC_045512.2	29144	C	40275	0	99.9876	0	0.0124146
NC_045512.2	29145	T	39705	0.00251857	0.0478529	0.00503715	99.9446
NC_045512.2	29146	A	40132	99.9377	0	0.044852	0.0174424
NC_045512.2	29147	A	38288	99.9269	0.00783535	0.0391768	0.0261178
NC_045512.2	29148	T	40218	0.0124322	0.0621612	0.00248645	99.9229
NC_045512.2	29149	C	40731	0.0073654	99.946	0.00491026	0.0417373
NC_045512.2	29150	A	39131	99.8339	0.0306662	0.0715545	0.063888
NC_045512.2	29151	G	38609	0.0233106	0	99.9689	0.00777021
NC_045512.2	29152	A	39700	99.9597	0.0100756	0.0251889	0.00503778
NC_045512.2	29153	C	39786	0.00502689	99.9497	0.00251345	0.0377017
NC_045512.2	29154	A	38215	99.8064	0.112521	0.0209342	0.0601858
NC_045512.2	29155	A	37323	99.9009	0.0160759	0.0455483	0.0375104
NC_045512.2	29156	G	38610	0.00777001	0.00259	99.943	0.04662
NC_045512.2	29157	G	39531	0.00505932	0.00758898	99.9519	0.0328856
NC_045512.2	29158	A	39955	99.96	0.00250282	0.0325366	0.00500563
NC_045512.2	29159	A	33463	99.9074	0.0298838	0.0298838	0.0328721
NC_045512.2	29160	C	39003	0.00512781	99.9692	0.00512781	0.0205112
NC_045512.2	29161	T	39746	0.00754793	0.0578675	0.00251598	99.9321
NC_045512.2	29162	G	40360	0.0891972	0.0024777	99.8935	0.0148662
NC_045512.2	29163	A	40591	99.9729	0.0073908	0.012318	0.0024636
NC_045512.2	29164	T	38790	0.00773395	0.0180459	0.0103119	99.9639
NC_045512.2	29165	T	40107	0.00249333	0.0349066	0.00249333	99.9576
NC_045512.2	29166	A	40269	99.933	0.0099332	0.0471827	0.0074499
NC_045512.2	29167	C	40758	0.014721	99.9411	0.00490701	0.0343491
NC_045512.2	29168	A	40114	99.9127	0.024929	0.047365	0.0149574
NC_045512.2	29169	A	39237	99.9082	0.0152917	0.066264	0.0101945
NC_045512.2	29170	A	39415	99.8833	0.0152226	0.0507421	0.0152226
NC_045512.2	29171	C	40840	0.00979432	99.9633	0	0.0195886
NC_045512.2	29172	A	37112	99.9003	0.0377236	0.0188618	0.0404182
NC_045512.2	29173	T	38442	0.00780396	0.0130066	0.00780396	99.9714
NC_045512.2	29174	T	38528	0	0.080461	0.0337417	99.8858
NC_045512.2	29175	G	39530	0.0556539	0	99.9216	0.0227675
NC_045512.2	29176	G	39956	0.110121	0.00500551	99.8649	0.020022
NC_045512.2	29177	C	40648	0.0221413	99.9188	0.00246015	0.0565833
NC_045512.2	29178	C	40464	0.0321273	99.9432	0.00247133	0.022242
NC_045512.2	29179	G	40352	0.0842585	0.0148692	99.8786	0.0223037
NC_045512.2	29180	C	40621	0.00492356	99.9385	0	0.0443121
NC_045512.2	29181	A	40245	99.9304	0.0124239	0.022363	0.0323021
NC_045512.2	29182	A	37426	99.9385	0.00801582	0.0267194	0.0240475
NC_045512.2	29183	A	40095	99.9426	0.00997631	0.00997631	0.0299289
NC_045512.2	29184	T	38179	0.010477	0.0209539	0.00523848	99.9633
NC_045512.2	29185	T	40402	0.00247512	0.039602	0.00247512	99.9505
NC_045512.2	29186	G	40601	0.128076	0.00246299	99.8547	0.012315
NC_045512.2	29187	C	40614	0.00984882	99.9114	0.00492441	0.0738662
NC_045512.2	29188	A	40638	99.9311	0.0049215	0.0442935	0.019686
NC_045512.2	29189	C	40356	0.00495589	99.9628	0	0.0322133
NC_045512.2	29190	A	40009	99.9625	0.00249944	0.0274938	0.00749831
NC_045512.2	29191	A	38220	99.9215	0.00523286	0.0209315	0.0392465
NC_045512.2	29192	T	39386	0.0177728	0.0152338	0.00507795	99.9594
NC_045512.2	29193	T	37270	0.00804937	0.0134156	0.00536625	99.9732
NC_045512.2	29194	T	39913	0.00250545	0.022549	0.0050109	99.9674
NC_045512.2	29195	G	40137	0.0797269	0.0523208	99.7957	0.0124573
NC_045512.2	29196	C	39861	0.00501744	99.8269	0.0125436	0.155541
NC_045512.2	29197	C	39827	0.0200869	99.9197	0.017576	0.0426846
NC_045512.2	29198	C	39645	0.0176567	99.9092	0.0227015	0.0504477
NC_045512.2	29199	C	39868	0.0225745	99.9498	0.00250828	0.0225745
NC_045512.2	29200	C	39861	0.0150523	99.9398	0	0.017561
NC_045512.2	29201	A	38701	99.9096	0.0232552	0.0490943	0.0180874
NC_045512.2	29202	G	39607	0.0353473	0.0100992	99.9116	0.0429217
NC_045512.2	29203	C	39604	0.00757499	99.9243	0.00757499	0.0605999
NC_045512.2	29204	G	39411	0.0482099	0.00507473	99.9366	0.0101495
NC_045512.2	29205	C	39332	0.00508492	99.9644	0.00254246	0.0228821
NC_045512.2	29206	T	31811	0.0125743	0.0785892	0.0345792	99.8743
NC_045512.2	29207	T	36194	0.00552578	0.113278	0	99.8729
NC_045512.2	29208	C	39676	0.00504083	99.9622	0.00252041	0.030245
NC_045512.2	29209	A	38702	99.9147	0.0180869	0.0490931	0.0180869
NC_045512.2	29210	G	39626	0.0151416	0	99.9647	0.0201888
NC_045512.2	29211	C	39489	0	99.8886	0	0.108891
NC_045512.2	29212	G	39761	0.0326954	0.0100601	99.9422	0.0150902
NC_045512.2	29213	T	37443	0.00534145	0.0240365	0.00267073	99.968
NC_045512.2	29214	T	39732	0	0.0151012	0	99.9824
NC_045512.2	29215	C	39744	0	99.9698	0	0.0276771
NC_045512.2	29216	T	39147	0.0153268	0.0306537	0	99.954
NC_045512.2	29217	T	40403	0.00247506	0.0247506	0.00495013	99.9653
NC_045512.2	29218	C	41011	0.00243837	99.9512	0	0.046329
NC_045512.2	29219	G	40596	0.0344862	0	99.9384	0.0270963
NC_045512.2	29220	G	41029	0.0536206	0.0073119	99.9318	0.0073119
NC_045512.2	29221	A	40877	99.956	0.00489273	0.0318027	0.00733909
NC_045512.2	29222	A	34315	99.9446	0.0145709	0.0174851	0.0233134
NC_045512.2	29223	T	40130	0.0024919	0.0024919	0.0024919	99.9925
NC_045512.2	29224	G	40969	0.00732261	0.00488174	99.9878	0
NC_045512.2	29225	T	41528	0.00481603	0.0626084	0	99.9133
NC_045512.2	29226	C	42041	0.00237863	99.9405	0.00713589	0.0499512
NC_045512.2	29227	G	41562	0.0384967	0.00721813	99.9471	0.00721813
NC_045512.2	29228	C	42085	0	99.9667	0	0.0285137
NC_045512.2	29229	G	41332	0.0580664	0.0072583	99.9274	0.0072583
NC_045512.2	29230	C	41704	0.0047957	99.9664	0	0.0263764
NC_045512.2	29231	A	40813	99.9289	0.0049004	0.0318526	0.0318526
NC_045512.2	29232	T	40315	0	0.0272851	0.00248047	99.9702
NC_045512.2	29233	T	40521	0.00493571	0.0222107	0.00246786	99.9655
NC_045512.2	29234	G	41857	0.0238909	0.00238909	99.957	0.0167236
NC_045512.2	29235	G	41269	0.133272	0.00242313	99.8522	0.0121156
NC_045512.2	29236	C	41933	0.00715427	99.9165	0.00238476	0.0739275
NC_045512.2	29237	A	41608	99.9255	0.0168237	0.0216305	0.0360508
NC_045512.2	29238	T	41842	0.00238994	0.0525787	0.00477989	99.9403
NC_045512.2	29239	G	41713	0.00958934	0.00479467	99.9664	0.0191787
NC_045512.2	29240	G	42024	0.0190367	0.00475918	99.9691	0.00713878
NC_045512.2	29241	A	42282	99.9527	0.00709522	0.0402062	0
NC_045512.2	29242	A	34654	99.9567	0.00577134	0.025971	0.0115427
NC_045512.2	29243	G	41758	0.009579	0.00718425	99.9784	0.0047895
NC_045512.2	29244	T	41863	0.00955498	0.0692736	0.00477749	99.9021
NC_045512.2	29245	C	42279	0.00473048	99.9811	0.00473048	0.00946096
NC_045512.2	29246	A	41373	99.9057	0.00725111	0.0483407	0.0386726
NC_045512.2	29247	C	42186	0.00237046	99.9384	0.00474091	0.0497795
NC_045512.2	29248	A	41573	99.8845	0.0192433	0.0577298	0.0384865
NC_045512.2	29249	C	41334	0.00483863	99.9782	0.00241932	0.0145159
NC_045512.2	29250	C	41461	0.0120595	99.9783	0	0.00964762
NC_045512.2	29251	T	40657	0.0196768	0.0565708	0.0172172	99.9065
NC_045512.2	29252	T	41612	0.00240315	0.0961261	0.00480631	99.8967
NC_045512.2	29253	C	42080	0.00712928	99.9477	0.00237643	0.0380228
NC_045512.2	29254	G	41298	0.0435856	0	99.9395	0.01695
NC_045512.2	29255	G	41275	0.0096911	0.00726832	99.9685	0.0145366
NC_045512.2	29256	G	41510	0.00963623	0	99.9831	0.00722717
NC_045512.2	29257	A	40654	99.9557	0	0.0418163	0.00245978
NC_045512.2	29258	A	31878	99.9278	0.0313696	0.0188218	0.0219587
NC_045512.2	29259	C	40364	0	99.9381	0.0123873	0.0495491
NC_045512.2	29260	G	41250	0.0193939	0.00727273	99.9564	0.0145455
NC_045512.2	29261	T	39998	0.0100005	0.0275014	0	99.9575
NC_045512.2	29262	G	39955	0.0150169	0.00750845	99.9675	0.0100113
NC_045512.2	29263	G	40612	0.0196986	0.0123116	99.9483	0.0172363
NC_045512.2	29264	T	40546	0	0.0419277	0.00246634	99.9556
NC_045512.2	29265	T	40644	0	0.0688909	0.00492078	99.9163
NC_045512.2	29266	G	40937	0.0195422	0.00488556	99.9511	0.0244278
NC_045512.2	29267	A	41034	99.9196	0.00731101	0.0584881	0.012185
NC_045512.2	29268	C	39546	0.0025287	99.9595	0	0.0379305
NC_045512.2	29269	C	40063	0.037441	99.9351	0.00249607	0.0249607
NC_045512.2	29270	T	40821	0.0122486	0.0710419	0.00979888	99.8849
NC_045512.2	29271	A	39384	99.9518	0	0.0304692	0.0177737
NC_045512.2	29272	C	40651	0.00245996	99.9557	0	0.0393594
NC_045512.2	29273	A	40186	99.9154	0.017419	0.0497686	0.017419
NC_045512.2	29274	C	40183	0	99.9602	0.00248862	0.0373292
NC_045512.2	29275	A	39728	99.8011	0.0352396	0.0981675	0.0629279
NC_045512.2	29276	G	39913	0.0325708	0	99.9449	0.022549
NC_045512.2	29277	G	39914	0.0350754	0.0150323	99.9424	0.00751616
NC_045512.2	29278	T	39925	0.00751409	0.0300564	0.0025047	99.9574
NC_045512.2	29279	G	38978	0.0538765	0.0102622	99.9102	0.0256555
NC_045512.2	29280	C	37723	0.0212072	99.9364	0	0.0397635
NC_045512.2	29281	C	38704	0.00775114	99.9432	0.0103348	0.0387557
NC_045512.2	29282	A	38785	99.853	0.0309398	0.0438314	0.0721929
NC_045512.2	29283	T	38125	0.00262295	0.0262295	0.0052459	99.9659
NC_045512.2	29284	C	38270	0.00261301	99.9556	0	0.0261301
NC_045512.2	29285	A	38859	99.9099	0.0257341	0.0437479	0.0180138
NC_045512.2	29286	A	38266	99.9739	0.0104531	0.0104531	0.00522657
NC_045512.2	29287	A	38384	99.9505	0.00781576	0.0156315	0.020842
NC_045512.2	29288	T	37335	0	0.00803536	0.0107138	99.9813
NC_045512.2	29289	T	38055	0.00525555	0.0183944	0	99.9711
NC_045512.2	29290	G	37199	0.0188177	0.00806473	99.9435	0.0295707
NC_045512.2	29291	G	37574	0.0452441	0	99.9441	0.0106457
NC_045512.2	29292	A	38609	99.9197	0	0.0673418	0.0129503
NC_045512.2	29293	T	38371	0.00781841	0.0364859	0.00521227	99.9505
NC_045512.2	29294	G	37867	0.0264082	0	99.963	0.0105633
NC_045512.2	29295	A	38232	99.9372	0	0.0523122	0.00523122
NC_045512.2	29296	C	37350	0.00267738	99.9438	0.00535475	0.0401606
NC_045512.2	29297	A	37511	99.8987	0.0293247	0.0506518	0.0213271
NC_045512.2	29298	A	37650	99.9495	0	0.0345286	0.0159363
NC_045512.2	29299	A	37830	99.9128	0.026434	0.026434	0.026434
NC_045512.2	29300	G	37022	0.027011	0	99.9568	0.0162066
NC_045512.2	29301	A	37476	99.9626	0	0.0320205	0.00533675
NC_045512.2	29302	T	37505	0.00266631	0.0559925	0	99.9413
NC_045512.2	29303	C	35773	0	99.9609	0	0.0391357
NC_045512.2	29304	C	36705	0.019071	99.9292	0.00272442	0.0245198
NC_045512.2	29305	A	37429	99.9198	0.0187021	0.0213738	0.0374042
NC_045512.2	29306	A	37242	99.9785	0	0.0161108	0.00268514
NC_045512.2	29307	A	37727	99.9284	0	0.0106025	0.0318075
NC_045512.2	29308	T	37265	0.0214679	0.00536697	0	99.9732
NC_045512.2	29309	T	37467	0.00533803	0.00266901	0.00533803	99.984
NC_045512.2	29310	T	33447	0.00896941	0.0418573	0	99.8326
NC_045512.2	29311	C	37017	0.0135073	99.8892	0	0.0594322
NC_045512.2	29312	A	37563	99.8935	0.0186354	0.0718792	0.0159732
NC_045512.2	29313	A	37374	99.9064	0.0133783	0.0642158	0.0160539
NC_045512.2	29314	A	36183	99.8922	0.0193461	0.0552746	0.0276373
NC_045512.2	29315	G	36226	0.00828135	0.00276045	99.9779	0.0110418
NC_045512.2	29316	A	36138	99.9862	0	0.00830151	0.00553434
NC_045512.2	29317	T	36581	0.016402	0.0382712	0.00273366	99.9426
NC_045512.2	29318	C	36343	0.00550312	99.9532	0.00275156	0.0247641
NC_045512.2	29319	A	36767	99.8966	0.0108793	0.0543966	0.0380776
NC_045512.2	29320	A	36504	99.9425	0.00547885	0.0356125	0.0164366
NC_045512.2	29321	G	35114	0.0199351	0.0085436	99.963	0.0085436
NC_045512.2	29322	T	36256	0.00551633	0.0468888	0	99.9476
NC_045512.2	29323	C	35947	0.00278187	99.9805	0	0.0139094
NC_045512.2	29324	A	36666	99.8336	0.0163639	0.0163639	0.0545464
NC_045512.2	29325	T	36578	0.00273388	0.0328066	0	99.9535
NC_045512.2	29326	T	36621	0.00273067	0.00819202	0	99.9891
NC_045512.2	29327	T	33920	0.00589623	0.0206368	0	99.9735
NC_045512.2	29328	T	35346	0	0.0282917	0	99.8953
NC_045512.2	29329	G	33984	0.047081	0.0117702	99.9323	0.00882768
NC_045512.2	29330	C	35958	0.00278102	99.9082	0.00834307	0.0806496
NC_045512.2	29331	T	36417	0.00823791	0.0823791	0.0137299	99.8957
NC_045512.2	29332	G	35588	0.0393391	0.00280994	99.9382	0.0196696
NC_045512.2	29333	A	36746	99.9619	0	0.0299352	0.00816415
NC_045512.2	29334	A	35995	99.9722	0.00277816	0.0138908	0.0111127
NC_045512.2	29335	T	36804	0.0135855	0.0190197	0	99.9647
NC_045512.2	29336	A	36911	99.9269	0.00812766	0.048766	0.0162553
NC_045512.2	29337	A	36981	99.9351	0.0216327	0.0270409	0.0162245
NC_045512.2	29338	G	35903	0.0724173	0.00557057	99.9192	0.00278528
NC_045512.2	29339	C	36394	0.00274771	99.9203	0.00274771	0.0631972
NC_045512.2	29340	A	36906	99.9404	0.0108383	0.00812876	0.0406438
NC_045512.2	29341	T	36868	0.00271238	0.0515352	0	99.9458
NC_045512.2	29342	A	36661	99.97	0	0.0218216	0.00818308
NC_045512.2	29343	T	37020	0.00810373	0.00540249	0	99.9838
NC_045512.2	29344	T	37431	0.00801475	0.0828191	0	99.9092
NC_045512.2	29345	G	37092	0.032352	0.005392	99.9569	0.005392
NC_045512.2	29346	A	34270	99.9066	0.00583601	0.0671141	0.020426
NC_045512.2	29347	C	37139	0.00269259	99.9111	0.00538517	0.0807776
NC_045512.2	29348	G	34804	0.0890702	0.0201126	99.8621	0.0258591
NC_045512.2	29349	C	37198	0.00537663	99.9409	0.00806495	0.0430131
NC_045512.2	29350	A	36838	99.9267	0.0108584	0.0217167	0.0407188
NC_045512.2	29351	T	36913	0.0135454	0.0162544	0.00270907	99.9621
NC_045512.2	29352	A	37095	99.9461	0.00269578	0.0404367	0.00808734
NC_045512.2	29353	C	37289	0.00804527	99.9249	0.00268176	0.021454
NC_045512.2	29354	A	37442	99.9065	0.013354	0.0480744	0.0213664
NC_045512.2	29355	A	35531	99.9493	0.0140722	0.0309589	0.00562889
NC_045512.2	29356	A	34711	99.9683	0.00864279	0.0172856	0.00576186
NC_045512.2	29357	A	35341	99.6972	0.019807	0.0282957	0.00565915
NC_045512.2	29358	C	37571	0.00266163	99.984	0	0.0133081
NC_045512.2	29359	A	34859	99.9082	0.0172122	0.0258183	0.0458992
NC_045512.2	29360	T	28167	0.00710051	0.0106508	0.042603	99.9325
NC_045512.2	29361	T	36975	0.00270453	0.0567951	0.00270453	99.9351
NC_045512.2	29362	C	37299	0.00536207	99.9517	0	0.0428966
NC_045512.2	29363	C	36828	0.00543065	99.9538	0	0.0407299
NC_045512.2	29364	C	37579	0.0345938	99.9095	0.00798318	0.0478991
NC_045512.2	29365	A	37003	99.8838	0.0243224	0.0648596	0.0270248
NC_045512.2	29366	C	36736	0.00544425	99.9401	0.00816638	0.0462761
NC_045512.2	29367	C	37033	0.00540059	99.9568	0.00270029	0.0243026
NC_045512.2	29368	A	35129	99.9118	0.0113866	0.0483931	0.0284665
NC_045512.2	29369	A	34622	99.9567	0.00866501	0.025995	0.00866501
NC_045512.2	29370	C	37508	0.0053322	99.96	0	0.0346593
NC_045512.2	29371	A	34628	99.8441	0.034654	0.0779716	0.0433175
NC_045512.2	29372	G	34882	0.0200677	0	99.9685	0.0114672
NC_045512.2	29373	A	36921	99.9242	0.0135424	0.0514612	0.0108339
NC_045512.2	29374	G	34566	0.0347162	0.0202511	99.9219	0.0231441
NC_045512.2	29375	C	36560	0.00273523	99.9672	0	0.0300875
NC_045512.2	29376	C	35587	0.0224801	99.9578	0.00281001	0.0140501
NC_045512.2	29377	T	36573	0.00546852	0.0574194	0.00273426	99.732
NC_045512.2	29378	A	36050	99.9196	0.00554785	0.0277393	0.0305132
NC_045512.2	29379	A	36988	99.954	0	0.0297394	0.0135179
NC_045512.2	29380	A	37030	99.9811	0.00270051	0.0108021	0.00540103
NC_045512.2	29381	A	35854	99.8912	0.0111564	0.0697272	0.0278909
NC_045512.2	29382	A	36705	99.4388	0.0217954	0.198883	0.0272442
NC_045512.2	29383	G	34271	0.0408509	0.00875376	99.9125	0.0379329
NC_045512.2	29384	G	35989	0.0250076	0.0111145	99.9305	0.0111145
NC_045512.2	29385	A	38319	99.9426	0.0130484	0.0313161	0.00782901
NC_045512.2	29386	C	37207	0.0188137	99.871	0	0.0188137
NC_045512.2	29387	A	37169	99.8897	0.0215233	0.0538083	0.0295946
NC_045512.2	29388	A	37094	99.9542	0	0.0323502	0.0107834
NC_045512.2	29389	A	37422	99.9412	0.00267222	0.0400834	0.0160333
NC_045512.2	29390	A	36839	99.9511	0.0135726	0.0244306	0.0108581
NC_045512.2	29391	A	36819	99.6469	0.0298759	0.124935	0.0190119
NC_045512.2	29392	G	36759	0.0163225	0.00272042	99.9619	0.0163225
NC_045512.2	29393	A	38080	99.9527	0	0.0420168	0.0052521
NC_045512.2	29394	A	37903	99.9314	0.0105533	0.0395747	0.0158299
NC_045512.2	29395	G	36336	0.0137605	0.00825628	99.9395	0.0385293
NC_045512.2	29396	A	37154	99.9139	0.0134575	0.0672875	0.005383
NC_045512.2	29397	A	36990	99.9081	0.018924	0.0513652	0.0216275
NC_045512.2	29398	G	36416	0.0109842	0	99.9643	0.0247144
NC_045512.2	29399	G	37214	0.0107486	0.0107486	99.9624	0.00537432
NC_045512.2	29400	C	37505	0.00533262	99.9547	0.0106652	0.0293294
NC_045512.2	29401	T	37541	0.010655	0.111878	0.010655	99.8668
NC_045512.2	29402	G	37408	0.0374251	0.00267322	99.9546	0.00534645
NC_045512.2	29403	A	37668	99.9549	0	0.0371668	0.00796432
NC_045512.2	29404	T	37235	0.0107426	0.0537129	0.00537129	99.9302
NC_045512.2	29405	G	37636	0.0159422	0.00265703	99.9628	0.0106281
NC_045512.2	29406	A	37821	99.9524	0.00264403	0.0290844	0.0132202
NC_045512.2	29407	A	36989	99.9405	0.00540701	0.0486631	0.00540701
NC_045512.2	29408	A	37413	99.9305	0.0133643	0.0294015	0.0106915
NC_045512.2	29409	C	37481	0	99.9867	0	0.0133401
NC_045512.2	29410	T	36930	0.016247	0.111021	0.00541565	99.8673
NC_045512.2	29411	C	37527	0.010659	99.96	0	0.021318
NC_045512.2	29412	A	36763	99.9075	0.00272013	0.0734434	0.0163208
NC_045512.2	29413	A	35378	99.87	0.0254395	0.0819718	0.0197863
NC_045512.2	29414	G	35640	0.0280584	0.00841751	99.9383	0.0252525
NC_045512.2	29415	C	36647	0	99.9427	0	0.0573035
NC_045512.2	29416	C	36780	0.0163132	99.9647	0	0.0135943
NC_045512.2	29417	T	35113	0.0056959	0.0683508	0.0056959	99.9203
NC_045512.2	29418	T	36027	0.0027757	0.0721681	0.00555139	99.9195
NC_045512.2	29419	A	37156	99.9273	0.00269135	0.0619012	0.00807407
NC_045512.2	29420	C	36845	0	99.9403	0.00271407	0.0569955
NC_045512.2	29421	C	36573	0.010937	99.9371	0.00273426	0.0492166
NC_045512.2	29422	G	36287	0.135035	0.00275581	99.8512	0.0110232
NC_045512.2	29423	C	36428	0.00823542	99.9451	0	0.0329417
NC_045512.2	29424	A	35838	99.8856	0.025113	0.0613874	0.0279033
NC_045512.2	29425	G	35586	0.0140505	0.00562019	99.9663	0.0140505
NC_045512.2	29426	A	36109	99.9862	0	0.0110776	0.00276939
NC_045512.2	29427	G	35018	0.00856702	0.00285567	99.9743	0.0142784
NC_045512.2	29428	A	35670	99.9608	0.00560695	0.0308382	0.00280348
NC_045512.2	29429	C	35501	0.0112673	99.9465	0.00563364	0.0366187
NC_045512.2	29430	A	34775	99.8533	0.0373832	0.0747664	0.0345075
NC_045512.2	29431	G	34646	0.0461814	0	99.9423	0.00288634
NC_045512.2	29432	A	34456	99.9129	0.0058045	0.0667518	0.0145113
NC_045512.2	29433	A	33172	99.9668	0.00904377	0.00301459	0.0211021
NC_045512.2	29434	G	32739	0.0122178	0	99.9542	0.0122178
NC_045512.2	29435	A	34515	99.9623	0.00579458	0.0173837	0.0144865
NC_045512.2	29436	A	33079	99.9154	0.00302307	0.0755766	0.00604613
NC_045512.2	29437	A	33072	99.8881	0.00302371	0.0362845	0.0151185
NC_045512.2	29438	C	34515	0	99.9507	0	0.0463567
NC_045512.2	29439	A	33269	99.9128	0.0180348	0.0360696	0.0330638
NC_045512.2	29440	G	32091	0.0716712	0.00934842	99.9065	0.0124646
NC_045512.2	29441	C	34124	0	99.9209	0.00293049	0.0644708
NC_045512.2	29442	A	34170	99.962	0	0.0292654	0.00877963
NC_045512.2	29443	A	32841	99.9848	0	0.0121799	0.00304497
NC_045512.2	29444	A	32856	99.9239	0.00608717	0.0121743	0.00913075
NC_045512.2	29445	C	34198	0.020469	99.9269	0.00292415	0.0350898
NC_045512.2	29446	T	33232	0.00300915	0.0932836	0.0240732	99.8796
NC_045512.2	29447	G	32532	0.0215173	0.0030739	99.9662	0.00922169
NC_045512.2	29448	T	33656	0.00891371	0.0594248	0.00594248	99.9257
NC_045512.2	29449	G	33977	0.00294317	0	99.9588	0.035318
NC_045512.2	29450	A	33947	99.9264	0.00589154	0.0530238	0.0147288
NC_045512.2	29451	C	33213	0.00301087	99.9669	0.00903261	0.0210761
NC_045512.2	29452	T	33123	0.00301905	0.0332096	0	99.9638
NC_045512.2	29453	C	33255	0.0090212	99.9669	0	0.0210495
NC_045512.2	29454	T	32083	0.0124677	0.037403	0.00623383	99.9439
NC_045512.2	29455	T	32291	0.0123874	0.0247747	0	99.9597
NC_045512.2	29456	C	33329	0.00300039	99.982	0	0.015002
NC_045512.2	29457	T	28928	0.0172843	0.024198	0.0172843	99.9412
NC_045512.2	29458	T	33451	0.00298945	0.0209261	0	99.9761
NC_045512.2	29459	C	32875	0.00304183	99.9665	0.00912547	0.0121673
NC_045512.2	29460	C	32755	0.00915891	99.945	0.0183178	0.0274767
NC_045512.2	29461	T	31983	0	0.0594066	0	99.9406
NC_045512.2	29462	G	32086	0.0592159	0.0124665	99.9159	0.0124665
NC_045512.2	29463	C	32253	0.0124019	99.9566	0.00930146	0.0217034
NC_045512.2	29464	T	32295	0.0216752	0.0526397	0.00619291	99.9195
NC_045512.2	29465	G	31614	0.0695894	0.0126526	99.8861	0.0316316
NC_045512.2	29466	C	31944	0.0219133	99.8936	0	0.06574
NC_045512.2	29467	A	32232	99.9162	0.0217175	0.0341276	0.0279226
NC_045512.2	29468	G	32019	0.0249852	0	99.9656	0.00936944
NC_045512.2	29469	A	32053	99.9376	0.00311983	0.0218388	0
NC_045512.2	29470	T	31056	0.00643998	0.00965997	0.00321999	99.9807
NC_045512.2	29471	T	30611	0	0.0261344	0.0065336	99.9673
NC_045512.2	29472	T	31269	0.00639611	0.0607631	0	99.9232
NC_045512.2	29473	G	31064	0.0160958	0.00643832	99.9485	0.0289724
NC_045512.2	29474	G	30870	0.0259151	0.00647878	99.9449	0.0226757
NC_045512.2	29475	A	31176	99.9294	0	0.0449063	0.0256608
NC_045512.2	29476	T	30555	0.0163639	0.0327279	0.00981836	99.9411
NC_045512.2	29477	G	30538	0.016373	0.00982383	99.9574	0.016373
NC_045512.2	29478	A	30479	99.9377	0.00328095	0.0328095	0.00656189
NC_045512.2	29479	T	29208	0.0102712	0.0273898	0	99.9623
NC_045512.2	29480	T	29531	0.0101588	0.0237039	0.00338627	99.9628
NC_045512.2	29481	T	30360	0.00658761	0.016469	0	99.944
NC_045512.2	29482	C	29979	0.00667134	99.9533	0	0.040028
NC_045512.2	29483	T	30021	0.013324	0.076613	0	99.9101
NC_045512.2	29484	C	29510	0.00677736	99.9593	0	0.0338868
NC_045512.2	29485	C	29199	0.0342477	99.9212	0.00684955	0.0136991
NC_045512.2	29486	A	29058	99.9415	0.0103242	0.0309725	0.0137656
NC_045512.2	29487	A	28544	99.986	0.00350336	0.00700673	0.00350336
NC_045512.2	29488	A	28506	99.9123	0	0.0210482	0.0105241
NC_045512.2	29489	C	28210	0.0106345	99.9539	0.00354484	0.0248139
NC_045512.2	29490	A	27912	99.9248	0.0143308	0.0286615	0.0322442
NC_045512.2	29491	A	26026	99.9577	0.0115269	0.0153692	0.0153692
NC_045512.2	29492	T	24920	0.0160514	0.00802568	0.00802568	99.9679
NC_045512.2	29493	T	26782	0.0074677	0.074677	0.00373385	99.9141
NC_045512.2	29494	G	26795	0.0597126	0.0261243	99.9104	0.00373204
NC_045512.2	29495	C	26783	0.00373371	99.9403	0	0.0560057
NC_045512.2	29496	A	26660	99.9362	0.00375094	0.0487622	0.0112528
NC_045512.2	29497	A	25705	99.9455	0.0116709	0.0350126	0.00778059
NC_045512.2	29498	C	25960	0	99.9769	0	0.0231125
NC_045512.2	29499	A	24824	99.9355	0	0.0322269	0.0322269
NC_045512.2	29500	A	22721	99.978	0	0.0176049	0.00440121
NC_045512.2	29501	T	24198	0.0123977	0.0619886	0.00413257	99.9132
NC_045512.2	29502	C	25036	0.00399425	99.9521	0	0.0439367
NC_045512.2	29503	C	24600	0	99.9878	0	0.0121951
NC_045512.2	29504	A	20729	99.8505	0.00964832	0.0675382	0.0723624
NC_045512.2	29505	T	22239	0.0044966	0.0719457	0.0179864	99.9056
NC_045512.2	29506	G	22434	0.0312026	0	99.9599	0.00891504
NC_045512.2	29507	A	23257	99.9312	0.00859956	0.0429978	0.0171991
NC_045512.2	29508	G	23018	0.00868885	0.0347554	99.9522	0
NC_045512.2	29509	C	23060	0.00867303	99.935	0	0.0563747
NC_045512.2	29510	A	22824	99.8773	0.0262881	0.0438135	0.0525762
NC_045512.2	29511	G	22264	0.0134747	0.00449156	99.9731	0.00898311
NC_045512.2	29512	T	22212	0.00450207	0.0675311	0.00450207	99.9235
NC_045512.2	29513	G	22361	0.0894414	0.00447207	99.8971	0.00894414
NC_045512.2	29514	C	21965	0.0045527	99.9363	0	0.0546324
NC_045512.2	29515	T	21478	0.0186237	0.428345	0.0325915	99.5204
NC_045512.2	29516	G	21448	0.0233122	0	99.972	0.00466244
NC_045512.2	29517	A	20914	99.9474	0.0191259	0.00956297	0.0239074
NC_045512.2	29518	C	20653	0	99.9613	0	0.0387353
NC_045512.2	29519	T	19966	0.00500851	0.230392	0.00500851	99.7596
NC_045512.2	29520	C	19987	0	99.945	0.0100065	0.0450293
NC_045512.2	29521	A	19618	99.9032	0	0.071363	0.0254868
NC_045512.2	29522	A	18786	99.9734	0.00532311	0.0159693	0.00532311
NC_045512.2	29523	C	19136	0	99.9634	0.0156773	0.020903
NC_045512.2	29524	T	17911	0.033499	0.396404	0	99.5701
NC_045512.2	29525	C	18394	0.00543656	99.9239	0	0.0706752
NC_045512.2	29526	A	16978	99.7114	0.0471198	0.164919	0.0765697
NC_045512.2	29527	G	16877	0.0829531	0.0177757	99.8637	0.0355513
NC_045512.2	29528	G	17203	0.151136	0.0290647	99.8024	0.0174388
NC_045512.2	29529	C	16891	0	99.9941	0	0.00592031
NC_045512.2	29530	C	16531	0	100	0	0

## Sheet: IVT mRNA N protein+as-3
CHR	POS	REF	READS	A	C	G	T
NC_045512.2	28274	A	2265	100	0	0	0
NC_045512.2	28275	T	2311	0.0432713	0	0	99.9567
NC_045512.2	28276	G	2600	0.0384615	0	99.8846	0.0769231
NC_045512.2	28277	T	2693	0	0.0371333	0.0371333	99.9257
NC_045512.2	28278	C	2929	0.0341413	99.9317	0	0.0341413
NC_045512.2	28279	T	3318	0.0301386	0.0301386	0	99.9397
NC_045512.2	28280	G	3466	0.0577034	0	99.9134	0.0288517
NC_045512.2	28281	A	3699	100	0	0	0
NC_045512.2	28282	T	3913	0.0255558	0.0511117	0.0255558	99.8978
NC_045512.2	28283	A	4117	99.9514	0.0242895	0.0242895	0
NC_045512.2	28284	A	4322	99.8843	0	0.0231374	0.0925497
NC_045512.2	28285	T	4693	0	0.0213083	0	99.9787
NC_045512.2	28286	G	4856	0	0.0411862	99.9176	0.0411862
NC_045512.2	28287	G	4955	0.0201816	0	99.8991	0.0605449
NC_045512.2	28288	A	5052	99.9406	0	0.0593824	0
NC_045512.2	28289	C	5154	0.0194024	99.8254	0.0194024	0.135817
NC_045512.2	28290	C	5289	0	99.9433	0.0189072	0.0378143
NC_045512.2	28291	C	5648	0.0354108	99.9292	0	0.0354108
NC_045512.2	28292	C	5906	0.0338639	99.8984	0	0.0338639
NC_045512.2	28293	A	5976	99.7323	0.23427	0.0167336	0
NC_045512.2	28294	A	6153	99.935	0	0.0487567	0.0162522
NC_045512.2	28295	A	6157	99.9188	0.0162417	0.0162417	0.048725
NC_045512.2	28296	A	6257	99.8242	0.0319642	0.0479463	0.0639284
NC_045512.2	28297	T	6477	0	0	0	100
NC_045512.2	28298	C	6674	0.0149835	99.9251	0	0.0599341
NC_045512.2	28299	A	6455	99.8141	0	0.123935	0.0619675
NC_045512.2	28300	G	7083	0.0705916	0	99.9153	0.0141183
NC_045512.2	28301	C	7124	0	99.9017	0	0.0982594
NC_045512.2	28302	G	7286	0	0	99.9863	0.013725
NC_045512.2	28303	A	7429	99.8923	0.0134608	0.053843	0.0403823
NC_045512.2	28304	A	7388	99.9865	0	0	0.0135355
NC_045512.2	28305	A	7450	99.9195	0	0.0268456	0.0268456
NC_045512.2	28306	T	7783	0	0.0128485	0	99.9872
NC_045512.2	28307	G	7899	0.126598	0	99.8607	0.0126598
NC_045512.2	28308	C	7957	0	99.8241	0.0125676	0.138243
NC_045512.2	28309	A	7997	99.8374	0.0125047	0.0875328	0.0625234
NC_045512.2	28310	C	8181	0	99.9511	0	0.0488938
NC_045512.2	28311	C	8357	0	100	0	0
NC_045512.2	28312	C	8491	0.0117772	99.9647	0	0.0117772
NC_045512.2	28313	C	8558	0.0467399	99.9065	0	0.0467399
NC_045512.2	28314	G	8565	0.116754	0	99.8832	0
NC_045512.2	28315	C	8629	0	99.9421	0	0.0463553
NC_045512.2	28316	A	8455	99.8581	0.0473093	0.0118273	0.0827912
NC_045512.2	28317	T	8474	0.0118008	0.059004	0.0118008	99.9056
NC_045512.2	28318	T	8753	0.0228493	0.034274	0.0114247	99.92
NC_045512.2	28319	A	8744	99.8513	0.0114364	0.0571821	0.0800549
NC_045512.2	28320	C	8782	0	99.8747	0.0569346	0.0683216
NC_045512.2	28321	G	9030	0.0332226	0	99.9225	0.0221484
NC_045512.2	28322	T	8819	0.0226783	0.0113392	0	99.9546
NC_045512.2	28323	T	9062	0.0220702	0.0331053	0.0110351	99.9338
NC_045512.2	28324	T	9415	0.0424854	0.0531067	0.0106213	99.8832
NC_045512.2	28325	G	9485	0.010543	0	99.9684	0.0210859
NC_045512.2	28326	G	9680	0.0206612	0	99.969	0.0103306
NC_045512.2	28327	T	9860	0	0.020284	0.020284	99.9493
NC_045512.2	28328	G	9939	0.0201227	0	99.9799	0
NC_045512.2	28329	G	9993	0.040028	0.020014	99.94	0
NC_045512.2	28330	A	9836	99.8882	0.0101667	0.0711671	0.0101667
NC_045512.2	28331	C	9714	0.0102944	99.9382	0.0205888	0.0308833
NC_045512.2	28332	C	9965	0	100	0	0
NC_045512.2	28333	C	10329	0.0774518	99.9032	0	0.019363
NC_045512.2	28334	T	10397	0	0.00961816	0.00961816	99.9808
NC_045512.2	28335	C	10699	0.0186933	99.9533	0	0.02804
NC_045512.2	28336	A	10536	99.8481	0	0.113895	0.0379651
NC_045512.2	28337	G	10828	0.0184706	0	99.9815	0
NC_045512.2	28338	A	10925	99.9451	0.0183066	0.0183066	0
NC_045512.2	28339	T	10627	0	0	0	100
NC_045512.2	28340	T	11232	0.0178063	0.0267094	0.00890313	99.9377
NC_045512.2	28341	C	11295	0.00885347	99.9469	0.00885347	0.0265604
NC_045512.2	28342	A	11470	99.8779	0.0087184	0.0697472	0.043592
NC_045512.2	28343	A	11550	99.8961	0.025974	0.0519481	0.017316
NC_045512.2	28344	C	11733	0	99.9659	0	0.0340919
NC_045512.2	28345	T	11861	0.00843099	0.025293	0	99.9578
NC_045512.2	28346	G	11925	0.0167715	0	99.9832	0
NC_045512.2	28347	G	12006	0.141596	0.00832917	99.8501	0
NC_045512.2	28348	C	12135	0.0247219	99.8517	0	0.123609
NC_045512.2	28349	A	12114	99.8844	0.00825491	0.0330196	0.0742942
NC_045512.2	28350	G	12306	0.0243784	0	99.9675	0.00812612
NC_045512.2	28351	T	12217	0.00818532	0.0245559	0	99.9591
NC_045512.2	28352	A	12247	99.8939	0	0.0979832	0.00816526
NC_045512.2	28353	A	11631	99.8882	0	0.0687817	0.0429886
NC_045512.2	28354	C	12417	0.00805347	99.9678	0.0241604	0
NC_045512.2	28355	C	12872	0.0155376	99.9534	0	0.0310752
NC_045512.2	28356	A	12717	99.8663	0.0235905	0.0393174	0.0707714
NC_045512.2	28357	G	13141	0.0228293	0	99.9239	0.0456586
NC_045512.2	28358	A	13366	99.9626	0	0.022445	0.0149633
NC_045512.2	28359	A	12612	99.9207	0.00792896	0.0237869	0.0475737
NC_045512.2	28360	T	13528	0.00739208	0.0147842	0	99.9778
NC_045512.2	28361	G	13691	0.0219122	0	99.9635	0.00730407
NC_045512.2	28362	G	13844	0.02167	0	99.9711	0.00722335
NC_045512.2	28363	A	14127	99.8584	0.0141573	0.127416	0
NC_045512.2	28364	G	14197	0.00704374	0.00704374	99.9718	0.0140875
NC_045512.2	28365	A	14606	99.9315	0	0.054772	0.013693
NC_045512.2	28366	A	13690	99.9196	0	0.0438276	0.0292184
NC_045512.2	28367	C	14765	0.0135455	99.9661	0	0.0203183
NC_045512.2	28368	G	14890	0.0470114	0	99.9463	0
NC_045512.2	28369	C	15104	0.0132415	99.947	0	0.0397246
NC_045512.2	28370	A	14966	99.873	0.00668181	0.0668181	0.0534545
NC_045512.2	28371	G	15276	0.0196386	0.0130924	99.9673	0
NC_045512.2	28372	T	15526	0	0	0	99.9742
NC_045512.2	28373	G	15572	0	0.0128436	99.955	0.0321089
NC_045512.2	28374	G	15666	0.0191498	0	99.9553	0.025533
NC_045512.2	28375	G	15834	0.00631552	0	99.9747	0
NC_045512.2	28376	G	16056	0	0	99.9875	0.0124564
NC_045512.2	28377	C	16064	0	99.9502	0	0.0498008
NC_045512.2	28378	G	16306	0.0367963	0	99.9571	0.00613271
NC_045512.2	28379	C	16313	0.00613008	99.9693	0.00613008	0.0183902
NC_045512.2	28380	G	16612	0.048158	0.0120395	99.9217	0.0180592
NC_045512.2	28381	A	16696	99.9042	0.00598946	0.065884	0.0239578
NC_045512.2	28382	T	15852	0.0189251	0.0567752	0	99.8991
NC_045512.2	28383	C	17148	0.0116632	99.8892	0	0.00583158
NC_045512.2	28384	A	17113	99.813	0.023374	0.0818092	0.0350611
NC_045512.2	28385	A	16896	99.9053	0.0177557	0.0414299	0.0295928
NC_045512.2	28386	A	17362	99.9597	0	0.0345582	0.00575971
NC_045512.2	28387	A	17001	99.6294	0.011764	0.0647021	0.041174
NC_045512.2	28388	C	17890	0.0279486	99.9385	0	0.0279486
NC_045512.2	28389	A	17896	99.8715	0.0167635	0.0391149	0.0670541
NC_045512.2	28390	A	17628	99.9376	0.0113456	0.0170184	0.0226912
NC_045512.2	28391	C	18163	0.0055057	99.8954	0.0440456	0.055057
NC_045512.2	28392	G	18159	0.0385484	0.0220276	99.9174	0.0220276
NC_045512.2	28393	T	18347	0.00545048	0.0272524	0	99.9673
NC_045512.2	28394	C	18715	0.0106866	99.8985	0.00534331	0.0748063
NC_045512.2	28395	G	18565	0.0215459	0	99.9515	0.0269324
NC_045512.2	28396	G	18658	0.0214385	0.042877	99.9089	0
NC_045512.2	28397	C	18926	0.0105675	99.9313	0	0.0369862
NC_045512.2	28398	C	18920	0.00528541	99.9577	0.00528541	0.0317125
NC_045512.2	28399	C	19180	0.0104275	99.9479	0.00521376	0.0364963
NC_045512.2	28400	C	19560	0.0204499	99.908	0	0.0102249
NC_045512.2	28401	A	19137	99.8485	0.010451	0.0574803	0.0836077
NC_045512.2	28402	A	19150	99.8956	0.00522193	0.0469974	0.0522193
NC_045512.2	28403	G	19448	0.0308515	0	99.9537	0.0154258
NC_045512.2	28404	G	19742	0.015196	0	99.9443	0.0202614
NC_045512.2	28405	T	19495	0.00512952	0.010259	0.0205181	99.9538
NC_045512.2	28406	T	19424	0	0.0257414	0	99.9382
NC_045512.2	28407	T	19922	0	0.0100392	0	99.9649
NC_045512.2	28408	A	20226	99.8517	0.00494413	0.0791061	0.0642737
NC_045512.2	28409	C	20107	0.00497339	99.9105	0	0.0845477
NC_045512.2	28410	C	20097	0	99.9801	0	0.0199035
NC_045512.2	28411	C	20559	0.0291843	99.8979	0	0.0389124
NC_045512.2	28412	A	20033	99.8952	0.00998353	0.0349423	0.0599012
NC_045512.2	28413	A	19873	99.9698	0	0.0100639	0.0201278
NC_045512.2	28414	T	20654	0.014525	0.0193667	0.00484168	99.9613
NC_045512.2	28415	A	19841	99.9345	0.00504007	0.0504007	0.0100801
NC_045512.2	28416	A	20069	99.9203	0.00996562	0.0348797	0.0348797
NC_045512.2	28417	T	19678	0.0203273	0.0152455	0	99.9644
NC_045512.2	28418	A	19844	99.9143	0.0201572	0.0403145	0.0251965
NC_045512.2	28419	C	19957	0.0150323	99.9549	0.0100215	0.0200431
NC_045512.2	28420	T	20090	0.0149328	0.0547536	0.0099552	99.9204
NC_045512.2	28421	G	19903	0.0401949	0	99.9548	0.00502437
NC_045512.2	28422	C	19685	0	99.8984	0.0254001	0.0762002
NC_045512.2	28423	G	19877	0.0301856	0	99.9598	0.0100619
NC_045512.2	28424	T	19560	0	0.0102249	0.00511247	99.9847
NC_045512.2	28425	C	19629	0.0050945	99.9745	0	0.020378
NC_045512.2	28426	T	19383	0	0.030955	0.00515916	99.9639
NC_045512.2	28427	T	19611	0.0101984	0.0611901	0.00509918	99.9235
NC_045512.2	28428	G	19459	0.015417	0	99.9692	0.015417
NC_045512.2	28429	G	19305	0.04662	0	99.9482	0
NC_045512.2	28430	T	18216	0	0.016469	0	99.9835
NC_045512.2	28431	T	18993	0	0.0105302	0.0210604	99.9368
NC_045512.2	28432	C	19296	0.00518242	99.9482	0.00518242	0.0414594
NC_045512.2	28433	A	19074	99.9056	0.020971	0.0524274	0.020971
NC_045512.2	28434	C	19127	0.0156846	99.9216	0.00522821	0.0575103
NC_045512.2	28435	C	18977	0.0368868	99.9315	0	0.0263477
NC_045512.2	28436	G	18278	0.0492395	0.0328263	99.8851	0.0328263
NC_045512.2	28437	C	19108	0	99.9791	0.00523341	0.0157002
NC_045512.2	28438	T	19136	0	0.0522575	0.0104515	99.9373
NC_045512.2	28439	C	19291	0.00518376	99.9741	0	0.0103675
NC_045512.2	28440	T	19265	0	0.020763	0	99.9792
NC_045512.2	28441	C	19059	0	99.937	0	0.0629624
NC_045512.2	28442	A	18604	99.8334	0.0161256	0.0645023	0.086003
NC_045512.2	28443	C	18658	0	99.9678	0	0.0321578
NC_045512.2	28444	T	18844	0.0106135	0.0530673	0.0159202	99.9151
NC_045512.2	28445	C	18959	0.00527454	99.9631	0	0.0316472
NC_045512.2	28446	A	18559	99.8815	0	0.0538822	0.0592704
NC_045512.2	28447	A	18289	99.9672	0	0.0164033	0.0109355
NC_045512.2	28448	C	18544	0.0161777	99.8921	0	0.0754961
NC_045512.2	28449	A	17742	99.8704	0.0450907	0.0563634	0.0281817
NC_045512.2	28450	T	17920	0.0279018	0.0334821	0.0111607	99.9219
NC_045512.2	28451	G	17939	0.0334467	0.0111489	99.9331	0.0222978
NC_045512.2	28452	G	18349	0.0544989	0.00544989	99.9183	0.0217996
NC_045512.2	28453	C	18672	0.00535561	99.925	0	0.0642674
NC_045512.2	28454	A	18628	99.898	0.0161048	0.0107365	0.0751557
NC_045512.2	28455	A	16529	99.9456	0.00604997	0.0241999	0.0241999
NC_045512.2	28456	G	18690	0.0214018	0.0107009	99.9304	0.0374532
NC_045512.2	28457	G	18915	0.0211472	0.00528681	99.9683	0.00528681
NC_045512.2	28458	A	19297	99.9015	0.0103643	0.067368	0.0207286
NC_045512.2	28459	A	16245	99.8707	0.0369344	0.0307787	0.0554017
NC_045512.2	28460	G	19033	0.00525403	0.0105081	99.9527	0.0315242
NC_045512.2	28461	A	19026	99.9422	0	0.0420477	0.0157679
NC_045512.2	28462	C	18430	0.00542594	99.9783	0	0.0162778
NC_045512.2	28463	C	18987	0.0474009	99.9421	0	0.0105335
NC_045512.2	28464	T	19430	0.0257334	0.0617602	0.0360268	99.8713
NC_045512.2	28465	T	19193	0.0104205	0.0156307	0	99.9531
NC_045512.2	28466	A	19031	99.9317	0.0105092	0.0420367	0.0105092
NC_045512.2	28467	A	19210	99.9531	0.0104112	0.0208225	0.0104112
NC_045512.2	28468	A	19195	99.8541	0.0104194	0.0312581	0.0416775
NC_045512.2	28469	T	14667	0.00681803	0.0340901	0.0409082	99.9182
NC_045512.2	28470	T	19712	0.0253653	0.0456575	0	99.9087
NC_045512.2	28471	C	19578	0.0204311	99.9183	0.0102155	0.0510777
NC_045512.2	28472	C	19507	0.0256318	99.9487	0	0.0256318
NC_045512.2	28473	C	19762	0.0151807	99.9494	0.00506022	0.0303613
NC_045512.2	28474	T	19921	0	0.0351388	0.0100397	99.9548
NC_045512.2	28475	C	19979	0.0100105	99.9449	0.0100105	0.0350368
NC_045512.2	28476	G	19964	0.0350631	0.00500902	99.9449	0.015027
NC_045512.2	28477	A	20088	99.9154	0	0.0647153	0.0199124
NC_045512.2	28478	G	20005	0	0.00499875	99.975	0.019995
NC_045512.2	28479	G	20151	0.0148876	0.00992507	99.9702	0.00496253
NC_045512.2	28480	A	19975	99.97	0	0.0250313	0.00500626
NC_045512.2	28481	C	20471	0.00976992	99.9512	0.00976992	0.0293098
NC_045512.2	28482	A	19626	99.9185	0	0.035667	0.0458575
NC_045512.2	28483	A	19731	99.8834	0.0253408	0.0253408	0.0658862
NC_045512.2	28484	G	20378	0.0245363	0.00981451	99.9558	0.00981451
NC_045512.2	28485	G	20669	0.0338671	0	99.9516	0
NC_045512.2	28486	C	20696	0.00483185	99.9082	0.0241593	0.0628141
NC_045512.2	28487	G	20930	0.0716675	0	99.9044	0.0238892
NC_045512.2	28488	T	19626	0.00509528	0.0203811	0.0101906	99.9643
NC_045512.2	28489	T	20671	0	0.0435393	0	99.9516
NC_045512.2	28490	C	20681	0.0145061	99.9613	0	0.0241768
NC_045512.2	28491	C	20905	0.0143506	99.933	0	0.0430519
NC_045512.2	28492	A	20847	99.8897	0.00479685	0.0383748	0.0671559
NC_045512.2	28493	A	21323	99.939	0.0140693	0.0328284	0.0140693
NC_045512.2	28494	T	21163	0.00945046	0.00472523	0	99.9858
NC_045512.2	28495	T	21342	0.00937119	0.0281136	0	99.9531
NC_045512.2	28496	A	21167	99.9433	0.00472433	0.0472434	0.00472433
NC_045512.2	28497	A	21297	99.9343	0	0.046955	0.018782
NC_045512.2	28498	C	21403	0.00467224	99.9299	0.00934448	0.0560669
NC_045512.2	28499	A	21281	99.8402	0.0234951	0.0986796	0.0375922
NC_045512.2	28500	C	21411	0.00934099	99.944	0.0046705	0.0420345
NC_045512.2	28501	C	21333	0.0187503	99.9484	0	0.032813
NC_045512.2	28502	A	20686	99.9227	0.00966837	0.0290051	0.0386735
NC_045512.2	28503	A	20750	99.9373	0.00481928	0.0385542	0.0192771
NC_045512.2	28504	T	20706	0.0144886	0.00965904	0.0193181	99.9565
NC_045512.2	28505	A	20669	99.9226	0	0.0628961	0.00967633
NC_045512.2	28506	G	21235	0.0423829	0.00941841	99.9341	0.0141276
NC_045512.2	28507	C	21371	0.0280754	99.9392	0.00467924	0.0280754
NC_045512.2	28508	A	21611	99.8936	0.0231364	0.0555273	0.0277636
NC_045512.2	28509	G	21058	0.0237439	0.00949758	99.962	0.00474879
NC_045512.2	28510	T	21882	0	0.0319898	0.0137099	99.9497
NC_045512.2	28511	C	21826	0.00916338	99.9725	0.00458169	0.0137451
NC_045512.2	28512	C	21774	0.0137779	99.9633	0	0.0183705
NC_045512.2	28513	A	21864	99.8765	0.0320161	0.0457373	0.0457373
NC_045512.2	28514	G	21806	0.00917179	0.00458589	99.9633	0.0229295
NC_045512.2	28515	A	21437	99.9487	0	0.027989	0.0186593
NC_045512.2	28516	T	21327	0.00937778	0.0422	0.00937778	99.939
NC_045512.2	28517	G	21242	0.0282459	0	99.9623	0.00470765
NC_045512.2	28518	A	21548	99.9304	0.0046408	0.0556896	0.0092816
NC_045512.2	28519	C	20998	0.00476236	99.9571	0	0.0380989
NC_045512.2	28520	C	21506	0.0185995	99.9349	0	0.0418488
NC_045512.2	28521	A	21029	99.8621	0.0190214	0.0570641	0.0618194
NC_045512.2	28522	A	20814	99.9472	0	0.0240223	0.0288268
NC_045512.2	28523	A	20613	99.8981	0.00970261	0.0533644	0.0291078
NC_045512.2	28524	T	20625	0.0145455	0.00484848	0.00969697	99.9709
NC_045512.2	28525	T	20304	0.0197006	0.0295508	0.00985028	99.9261
NC_045512.2	28526	G	21405	0.0280308	0.00467181	99.9486	0.0186872
NC_045512.2	28527	G	21195	0.0471809	0.0141543	99.9151	0.0141543
NC_045512.2	28528	C	21136	0.0141938	99.929	0	0.0520439
NC_045512.2	28529	T	21499	0.00465138	0.0465138	0.00465138	99.9442
NC_045512.2	28530	A	20052	99.9402	0.00997407	0.0149611	0.0349092
NC_045512.2	28531	C	21482	0.00465506	99.9721	0	0.0232753
NC_045512.2	28532	T	20858	0	0.0335603	0	99.9664
NC_045512.2	28533	A	19921	99.8695	0.00501983	0.100397	0.0250991
NC_045512.2	28534	C	21411	0.0046705	99.958	0	0.037364
NC_045512.2	28535	C	21483	0.00465484	99.9348	0	0.0465484
NC_045512.2	28536	G	21641	0.0231043	0	99.9769	0
NC_045512.2	28537	A	21250	99.9529	0	0.0235294	0.0141176
NC_045512.2	28538	A	19943	99.9198	0.0100286	0.0451286	0.0250715
NC_045512.2	28539	G	21346	0.0234236	0	99.9719	0.00468472
NC_045512.2	28540	A	21722	99.9402	0.00460363	0.0414326	0.00920725
NC_045512.2	28541	G	21732	0.0322106	0.0138045	99.9218	0.0322106
NC_045512.2	28542	C	21572	0.00927128	99.9676	0.00463564	0.0139069
NC_045512.2	28543	T	21443	0.00466353	0.0699529	0.0139906	99.9114
NC_045512.2	28544	A	18837	99.9257	0.0106174	0.0477783	0.0159261
NC_045512.2	28545	C	21471	0	99.9907	0	0.00931489
NC_045512.2	28546	C	21839	0	99.9725	0	0.0183159
NC_045512.2	28547	A	19412	99.7321	0.0103029	0.139089	0.118483
NC_045512.2	28548	G	21970	0.0364133	0	99.9636	0
NC_045512.2	28549	A	19651	99.9389	0.0152664	0.0407104	0.0050888
NC_045512.2	28550	C	21918	0	99.9726	0	0.0273748
NC_045512.2	28551	G	22230	0.0134953	0.00449843	99.9685	0.0134953
NC_045512.2	28552	A	22350	99.9463	0	0.0313199	0.0223714
NC_045512.2	28553	A	20709	99.9565	0.00482882	0.0193153	0.0193153
NC_045512.2	28554	T	21710	0.00460617	0.00921235	0	99.9862
NC_045512.2	28555	T	22698	0.00881135	0.0176227	0	99.9648
NC_045512.2	28556	C	22404	0	99.9509	0.00892698	0.0357079
NC_045512.2	28557	G	22751	0.0219771	0.00439541	99.9648	0.00879082
NC_045512.2	28558	T	22321	0.00448009	0.0492809	0.00448009	99.9328
NC_045512.2	28559	G	22769	0.0351355	0.00878387	99.9429	0.0131758
NC_045512.2	28560	G	22847	0.0175078	0.00437694	99.9694	0.00875388
NC_045512.2	28561	T	22750	0.0043956	0.0659341	0	99.9297
NC_045512.2	28562	G	22606	0.0176944	0	99.969	0.0132708
NC_045512.2	28563	G	23157	0.00431835	0.00431835	99.9914	0
NC_045512.2	28564	T	23265	0.0085966	0.0042983	0	99.9742
NC_045512.2	28565	G	23566	0.021217	0.0042434	99.9703	0.0042434
NC_045512.2	28566	A	23588	99.9491	0.00423944	0.0211972	0.0254367
NC_045512.2	28567	C	23144	0.0129623	99.8877	0.0172831	0.0777739
NC_045512.2	28568	G	23059	0.0607138	0	99.9176	0.0216835
NC_045512.2	28569	G	23329	0.0428651	0.00857302	99.9443	0.00428651
NC_045512.2	28570	T	24106	0.012445	0.0539285	0	99.8755
NC_045512.2	28571	A	22769	99.9473	0	0.0483113	0.00439194
NC_045512.2	28572	A	24023	99.9584	0	0.0333014	0.00832535
NC_045512.2	28573	A	24106	99.9834	0	0.00414835	0.012445
NC_045512.2	28574	A	24226	99.8927	0	0.0247668	0.0454058
NC_045512.2	28575	T	24776	0.0201808	0.0161447	0.00403616	99.9596
NC_045512.2	28576	G	24813	0.0161206	0.00806029	99.9476	0.0120904
NC_045512.2	28577	A	25295	99.9763	0.00395335	0.0118601	0.0079067
NC_045512.2	28578	A	24362	99.8974	0.0123143	0.0533618	0.0369428
NC_045512.2	28579	A	25396	99.874	0.0275634	0.0590644	0.031501
NC_045512.2	28580	G	25288	0.0237267	0.00395445	99.9486	0.0237267
NC_045512.2	28581	A	25415	99.9607	0.00393468	0.0196734	0.0118041
NC_045512.2	28582	T	25667	0.00389605	0.00389605	0.00779211	99.9844
NC_045512.2	28583	C	25653	0.00779636	99.9688	0	0.0233891
NC_045512.2	28584	T	25631	0.0117046	0.0624244	0.00780305	99.9181
NC_045512.2	28585	C	25524	0.00391788	99.953	0.00783576	0.0352609
NC_045512.2	28586	A	25491	99.8313	0.0156918	0.0902279	0.0627673
NC_045512.2	28587	G	24589	0.0122006	0	99.9837	0.00406686
NC_045512.2	28588	T	25283	0.00395523	0.0514179	0.00791045	99.9328
NC_045512.2	28589	C	25088	0.00398597	99.9601	0	0.0358737
NC_045512.2	28590	C	25035	0.00798882	99.98	0	0.0119832
NC_045512.2	28591	A	25223	99.9088	0.00792927	0.0158585	0.0594695
NC_045512.2	28592	A	24955	99.8998	0.00801443	0.056101	0.0360649
NC_045512.2	28593	G	25345	0.0394555	0	99.9527	0.0078911
NC_045512.2	28594	A	25121	99.9483	0.00398073	0.0278651	0.0199037
NC_045512.2	28595	T	25233	0.0118892	0.0158523	0.00396306	99.9604
NC_045512.2	28596	G	24810	0.0362757	0.0120919	99.9395	0.0120919
NC_045512.2	28597	G	25299	0.0355745	0.0118582	99.9368	0.00790545
NC_045512.2	28598	T	25966	0	0.0346607	0.00385119	99.9538
NC_045512.2	28599	A	24402	99.8853	0	0.0614704	0.0368822
NC_045512.2	28600	T	25971	0.0115513	0.00385045	0.00385045	99.9769
NC_045512.2	28601	T	25820	0.0154919	0.0154919	0.00387297	99.9458
NC_045512.2	28602	T	26375	0.0189573	0.0151659	0.00379147	99.8749
NC_045512.2	28603	C	25784	0.00387837	99.9302	0.00387837	0.0581756
NC_045512.2	28604	T	26417	0.0227126	0.0302835	0.00378544	99.9432
NC_045512.2	28605	A	26109	99.9004	0.0229806	0.0459612	0.0306408
NC_045512.2	28606	C	25808	0.0232486	99.9458	0.00387477	0.0271234
NC_045512.2	28607	T	24559	0.00814365	0.0285028	0.00407183	99.9593
NC_045512.2	28608	A	24712	99.9272	0	0.0485594	0.0242797
NC_045512.2	28609	C	25646	0	99.9805	0.00389924	0.015597
NC_045512.2	28610	C	25830	0.0193573	99.9419	0	0.0387147
NC_045512.2	28611	T	25623	0.00780549	0.0624439	0.00390274	99.9258
NC_045512.2	28612	A	25321	99.9171	0.00789858	0.0236957	0.0315943
NC_045512.2	28613	G	25706	0.00778028	0.00778028	99.9611	0.0233409
NC_045512.2	28614	G	25880	0.011592	0.011592	99.9575	0.0193199
NC_045512.2	28615	A	26436	99.9584	0	0.0189136	0.0226963
NC_045512.2	28616	A	22827	99.9299	0.00438078	0.0306654	0.0350462
NC_045512.2	28617	C	26080	0	99.9847	0	0.0153374
NC_045512.2	28618	T	26417	0.00757088	0.193058	0.0189272	99.7804
NC_045512.2	28619	G	26662	0.0375066	0.00750131	99.9325	0.0225039
NC_045512.2	28620	G	26478	0.0302138	0.0151069	99.9282	0.026437
NC_045512.2	28621	G	26913	0.0817449	0.00371568	99.8811	0.0260097
NC_045512.2	28622	C	26777	0.0112036	99.9253	0	0.0634873
NC_045512.2	28623	C	27073	0.0221623	99.9631	0.00369372	0.00369372
NC_045512.2	28624	A	26939	99.8664	0.0259846	0.0482572	0.0593934
NC_045512.2	28625	G	27319	0.0146418	0.00732091	99.9707	0.00732091
NC_045512.2	28626	A	26921	99.9554	0.00371457	0.026002	0.0148583
NC_045512.2	28627	A	25561	99.9335	0.0117366	0.0273855	0.0273855
NC_045512.2	28628	G	27360	0.0255848	0.00365497	99.9415	0.0292398
NC_045512.2	28629	C	27536	0	99.9673	0.00363161	0.0290529
NC_045512.2	28630	T	27580	0.0145033	0.166788	0.0362582	99.7788
NC_045512.2	28631	G	27306	0.0256354	0.0073244	99.9561	0.0109866
NC_045512.2	28632	G	27601	0.0144922	0.00724611	99.9746	0.00362306
NC_045512.2	28633	A	27304	99.8975	0.0146499	0.054937	0.0329622
NC_045512.2	28634	C	27010	0	99.9482	0.00370233	0.0481303
NC_045512.2	28635	T	21933	0	0.0182374	0.00455934	99.9772
NC_045512.2	28636	T	27290	0.00366435	0.0256504	0.00366435	99.9634
NC_045512.2	28637	C	27317	0.0146429	99.9451	0.00366072	0.0366072
NC_045512.2	28638	C	26651	0.0337698	99.9512	0	0.0150088
NC_045512.2	28639	C	26848	0.0670441	99.8883	0.00744934	0.0260727
NC_045512.2	28640	T	26714	0.00748671	0.0486636	0.0187168	99.9251
NC_045512.2	28641	A	25555	99.9139	0.0195656	0.0391313	0.0273919
NC_045512.2	28642	T	26182	0.0190971	0.0305553	0.00763884	99.9389
NC_045512.2	28643	G	26809	0.00746018	0.00373009	99.9813	0.00746018
NC_045512.2	28644	G	27019	0.0296088	0.0037011	99.963	0
NC_045512.2	28645	T	27251	0.00733918	0.0550439	0	99.9376
NC_045512.2	28646	G	25590	0.0664322	0	99.9258	0.00781555
NC_045512.2	28647	C	26870	0.0111649	99.9665	0	0.0223297
NC_045512.2	28648	T	27310	0.0183083	0.0549249	0.00366166	99.8938
NC_045512.2	28649	A	26021	99.9347	0	0.0499596	0.0153722
NC_045512.2	28650	A	27314	99.9524	0	0.0366113	0.00732225
NC_045512.2	28651	C	27548	0.00726005	99.9165	0.00363003	0.0435603
NC_045512.2	28652	A	27770	99.9424	0.010803	0.0216061	0.0252071
NC_045512.2	28653	A	26720	99.9401	0.00748503	0.0411677	0.0112275
NC_045512.2	28654	A	26795	99.8955	0.0149282	0.0522486	0.0335884
NC_045512.2	28655	G	26482	0.0830753	0.00377615	99.9056	0.0075523
NC_045512.2	28656	A	27010	99.9593	0	0.0148093	0.0259163
NC_045512.2	28657	C	27988	0.00357296	99.9393	0.0142918	0.0428755
NC_045512.2	28658	G	27283	0.025657	0.00366529	99.934	0.0366529
NC_045512.2	28659	G	27347	0.087761	0.00365671	99.9049	0.00365671
NC_045512.2	28660	C	27588	0.0144991	99.9565	0	0.0289981
NC_045512.2	28661	A	25479	99.8901	0.039248	0.0353232	0.0353232
NC_045512.2	28662	T	26423	0.00378458	0.0227075	0	99.9735
NC_045512.2	28663	C	27660	0.00361533	99.9711	0	0.021692
NC_045512.2	28664	A	26241	99.8476	0.0342975	0.0419191	0.0762166
NC_045512.2	28665	T	24896	0.00401671	0.0441838	0.00803342	99.9357
NC_045512.2	28666	A	25559	99.9022	0.00782503	0.0469502	0.0391252
NC_045512.2	28667	T	26396	0.00378845	0.0265192	0	99.9583
NC_045512.2	28668	G	27619	0.0144828	0	99.9566	0.0289656
NC_045512.2	28669	G	27555	0.0217746	0	99.9565	0.0217746
NC_045512.2	28670	G	27898	0.0143379	0	99.957	0.0215069
NC_045512.2	28671	T	26225	0.00381315	0.0457579	0.00762631	99.939
NC_045512.2	28672	T	28196	0	0.035466	0.0070932	99.9574
NC_045512.2	28673	G	27512	0.0581564	0.00363478	99.92	0.0181739
NC_045512.2	28674	C	27756	0.00360283	99.8703	0.00720565	0.11529
NC_045512.2	28675	A	27876	99.8924	0.00358732	0.057397	0.0466351
NC_045512.2	28676	A	25848	99.8878	0.0116063	0.0619003	0.0270814
NC_045512.2	28677	C	27277	0.00366609	99.9523	0.00733218	0.0366609
NC_045512.2	28678	T	26286	0.0190215	0.167389	0.0152172	99.7984
NC_045512.2	28679	G	28275	0.0282935	0.00707339	99.9576	0.00707339
NC_045512.2	28680	A	28372	99.8943	0.0246722	0.0493444	0.0317214
NC_045512.2	28681	G	28386	0.0211372	0	99.9507	0.0281829
NC_045512.2	28682	G	28072	0.0748076	0.0106868	99.8967	0.0178113
NC_045512.2	28683	G	28386	0.0704573	0.00352286	99.8943	0.0281829
NC_045512.2	28684	A	28053	99.9358	0.00356468	0.0499055	0.010694
NC_045512.2	28685	G	28135	0.0213258	0.00710858	99.9609	0.00710858
NC_045512.2	28686	C	27783	0.00359932	99.8884	0.00719865	0.100781
NC_045512.2	28687	C	27894	0.068115	99.8924	0	0.03585
NC_045512.2	28688	T	28362	0.0282068	0.0493618	0.0105775	99.9119
NC_045512.2	28689	T	28365	0.00705094	0.066984	0.0176274	99.9048
NC_045512.2	28690	G	28072	0.0569963	0.00712454	99.9252	0.0106868
NC_045512.2	28691	A	28371	99.9048	0	0.0669698	0.0281978
NC_045512.2	28692	A	27650	99.9421	0.0144665	0.0180832	0.0253165
NC_045512.2	28693	T	28032	0.0107021	0.071347	0.00356735	99.9144
NC_045512.2	28694	A	28077	99.9038	0.00356163	0.0605478	0.0284931
NC_045512.2	28695	C	28068	0.00356278	99.9323	0.0106883	0.0463161
NC_045512.2	28696	A	27964	99.9106	0.0143041	0.0286082	0.0464883
NC_045512.2	28697	C	28018	0.00713827	99.9572	0	0.0356913
NC_045512.2	28698	C	27855	0.00718004	99.8851	0	0.0215401
NC_045512.2	28699	A	27385	99.9087	0.0219098	0.0255614	0.0438196
NC_045512.2	28700	A	27388	99.9635	0	0.0146049	0.0146049
NC_045512.2	28701	A	27208	99.9596	0	0.0294031	0.0110262
NC_045512.2	28702	A	27737	99.8017	0.0180265	0.137001	0.0108159
NC_045512.2	28703	G	27360	0.0255848	0.00730994	99.9635	0.00365497
NC_045512.2	28704	A	27680	99.9675	0.00361272	0.0216763	0.00722543
NC_045512.2	28705	T	28033	0.00356722	0.0392395	0.00356722	99.9501
NC_045512.2	28706	C	27925	0.0107431	99.9499	0	0.0358102
NC_045512.2	28707	A	27764	99.8703	0.0144071	0.0828411	0.0324161
NC_045512.2	28708	C	27912	0.00358269	99.9678	0	0.0286615
NC_045512.2	28709	A	27467	99.9272	0.0109222	0.0109222	0.0509703
NC_045512.2	28710	T	26716	0.00748615	0.0224585	0.00374307	99.9663
NC_045512.2	28711	T	27002	0.00370343	0.0370343	0.0111103	99.9444
NC_045512.2	28712	G	27586	0.0290002	0.0145001	99.942	0.0145001
NC_045512.2	28713	G	27488	0.101863	0.0181898	99.8654	0.0145518
NC_045512.2	28714	C	27692	0.0072223	99.9133	0	0.0758342
NC_045512.2	28715	A	27706	99.8845	0.0144373	0.0721865	0.0288746
NC_045512.2	28716	C	27705	0.00721891	99.9495	0.0108284	0.0324851
NC_045512.2	28717	C	27154	0.0110481	99.93	0.0036827	0.0552405
NC_045512.2	28718	C	27379	0.0438292	99.9087	0	0.0438292
NC_045512.2	28719	G	27076	0.114493	0.0258532	99.8412	0.0184665
NC_045512.2	28720	C	27320	0.00366032	99.9671	0	0.0219619
NC_045512.2	28721	A	27265	99.8826	0.0183385	0.0366771	0.062351
NC_045512.2	28722	A	25191	99.9405	0.00396967	0.0158787	0.0396967
NC_045512.2	28723	T	26923	0.0111429	0.0334287	0.0037143	99.948
NC_045512.2	28724	C	27157	0.00736458	99.9448	0.00736458	0.0331406
NC_045512.2	28725	C	27198	0.0183837	99.9596	0.00367674	0.014707
NC_045512.2	28726	T	27196	0.0294161	0.113987	0.00735402	99.8492
NC_045512.2	28727	G	26514	0.101833	0.0377159	99.8491	0.00754318
NC_045512.2	28728	C	26471	0.00755544	99.9358	0.00377772	0.0528881
NC_045512.2	28729	T	26725	0.0149673	0.0299345	0.00374181	99.9401
NC_045512.2	28730	A	25613	99.8985	0.00390427	0.0780853	0.0195213
NC_045512.2	28731	A	26408	99.9394	0.00378673	0.041654	0.0113602
NC_045512.2	28732	C	26754	0.014951	99.9477	0.00373776	0.0336398
NC_045512.2	28733	A	26622	99.8986	0.00751258	0.063857	0.0300503
NC_045512.2	28734	A	25082	99.9402	0.00398692	0.0358823	0.0159477
NC_045512.2	28735	T	26803	0.00746185	0.0447711	0	99.944
NC_045512.2	28736	G	26842	0.029804	0.0186275	99.9441	0.00745101
NC_045512.2	28737	C	27183	0.00735754	99.9448	0	0.047824
NC_045512.2	28738	T	27287	0.0073295	0.131931	0.00366475	99.8461
NC_045512.2	28739	G	26848	0.0670441	0.00372467	99.9218	0.00372467
NC_045512.2	28740	C	26963	0.0148351	99.9073	0.00370879	0.0630494
NC_045512.2	28741	A	27040	99.9297	0	0.0406805	0.0295858
NC_045512.2	28742	A	25374	99.9685	0	0.0157642	0.0157642
NC_045512.2	28743	T	27151	0.00736621	0.0589297	0.00368311	99.93
NC_045512.2	28744	C	27178	0	99.9338	0.00735889	0.0588711
NC_045512.2	28745	G	27125	0.0221198	0.0147465	99.9558	0.00368664
NC_045512.2	28746	T	26165	0.0114657	0.129945	0.0114657	99.8433
NC_045512.2	28747	G	26942	0.0482518	0.0222701	99.9109	0.0185584
NC_045512.2	28748	C	26719	0.0187133	99.9439	0.00748531	0.0299412
NC_045512.2	28749	T	26776	0.00373469	0.100837	0.0112041	99.8842
NC_045512.2	28750	A	25597	99.9453	0	0.0390671	0.0156268
NC_045512.2	28751	C	26658	0.00750244	99.9587	0.00375122	0.0112537
NC_045512.2	28752	A	26567	99.9134	0.0112922	0.0414047	0.0338766
NC_045512.2	28753	A	25776	99.9224	0.0193979	0.0426754	0.0155183
NC_045512.2	28754	C	26596	0	99.9624	0	0.0375996
NC_045512.2	28755	T	21821	0.0229137	0.018331	0.0274964	99.9313
NC_045512.2	28756	T	26494	0.0226466	0.0830377	0	99.8943
NC_045512.2	28757	C	26808	0.00373023	99.959	0.00373023	0.0335721
NC_045512.2	28758	C	26974	0.04078	99.9221	0.00370727	0.0333655
NC_045512.2	28759	T	26715	0.0149729	0.157215	0.00748643	99.8203
NC_045512.2	28760	C	26989	0.00370521	99.9629	0.00370521	0.0296417
NC_045512.2	28761	A	26284	99.8288	0.0304368	0.0760919	0.0646781
NC_045512.2	28762	A	25977	99.95	0.0115487	0.0269469	0.00384956
NC_045512.2	28763	G	25869	0.0115969	0.00386563	99.9459	0.0386563
NC_045512.2	28764	G	26579	0.0112871	0.00376237	99.9661	0.0188118
NC_045512.2	28765	A	27133	99.9447	0	0.0294844	0.0257988
NC_045512.2	28766	A	22114	99.9186	0.0135661	0.0316542	0.0361762
NC_045512.2	28767	C	27136	0.00368514	99.9521	0.00737028	0.0221108
NC_045512.2	28768	A	27093	99.9225	0	0.0369099	0.0406009
NC_045512.2	28769	A	25929	99.9499	0	0.0231401	0.0269968
NC_045512.2	28770	C	27166	0.00368107	99.9485	0.0110432	0.0220864
NC_045512.2	28771	A	26767	99.9066	0.0112078	0.0373594	0.0448313
NC_045512.2	28772	T	23844	0.0125818	0.0796846	0.00838785	99.8993
NC_045512.2	28773	T	26166	0	0.0420393	0.0191088	99.935
NC_045512.2	28774	G	26645	0.078814	0.0150122	99.8761	0.0300244
NC_045512.2	28775	C	26490	0.011325	99.9207	0.00755002	0.0604002
NC_045512.2	28776	C	26885	0.0111586	99.7917	0	0.0185977
NC_045512.2	28777	A	26129	99.8622	0.0153087	0.0344445	0.0727161
NC_045512.2	28778	A	26374	99.9621	0.00379161	0.0113748	0.0227497
NC_045512.2	28779	A	25673	99.9766	0.00389514	0.0155806	0.00389514
NC_045512.2	28780	A	24999	99.664	0.0120005	0.232009	0.0280011
NC_045512.2	28781	G	26276	0.0418633	0	99.9163	0.0380575
NC_045512.2	28782	G	26258	0.0266585	0	99.92	0.0266585
NC_045512.2	28783	C	26384	0.0265312	99.8901	0	0.0720133
NC_045512.2	28784	T	25620	0.0117096	0.0234192	0.0039032	99.961
NC_045512.2	28785	T	26746	0.00373888	0.0186944	0	99.9664
NC_045512.2	28786	C	26528	0.0075392	99.9623	0.0075392	0.0226176
NC_045512.2	28787	T	26491	0.00754973	0.0905968	0.00377487	99.8981
NC_045512.2	28788	A	26708	99.9588	0	0.0224652	0.018721
NC_045512.2	28789	C	26650	0	99.955	0	0.0412758
NC_045512.2	28790	G	26659	0.0675194	0.0112532	99.9062	0.0150043
NC_045512.2	28791	C	26777	0	99.9365	0	0.0634873
NC_045512.2	28792	A	26157	99.8853	0.00764614	0.0611691	0.0458768
NC_045512.2	28793	G	26859	0.0148926	0.00372315	99.9702	0.00372315
NC_045512.2	28794	A	26589	99.9398	0.00752191	0.0526534	0
NC_045512.2	28795	A	26017	99.9423	0.0115309	0.0230618	0.0230618
NC_045512.2	28796	G	26865	0.0483901	0.0111669	99.9107	0.0297785
NC_045512.2	28797	G	26650	0.0375235	0.0187617	99.94	0.00375234
NC_045512.2	28798	G	26890	0.0595017	0.0111566	99.9182	0.00743771
NC_045512.2	28799	A	25850	99.8414	0.00386847	0.116054	0.0386847
NC_045512.2	28800	G	27142	0.0184216	0.011053	99.9668	0.00368433
NC_045512.2	28801	C	26699	0.00374546	99.9213	0.00749092	0.0674183
NC_045512.2	28802	A	26288	99.8516	0.0266281	0.0684723	0.0532562
NC_045512.2	28803	G	26700	0.0411985	0.00374532	99.9363	0.011236
NC_045512.2	28804	A	26377	99.9469	0	0.0379118	0.0151647
NC_045512.2	28805	G	26564	0.0715254	0.00752899	99.9021	0.0188225
NC_045512.2	28806	G	26610	0.127772	0	99.8497	0.0187899
NC_045512.2	28807	C	26669	0.0149987	99.94	0.011249	0.0299974
NC_045512.2	28808	G	26780	0.0672143	0	99.9104	0.0224048
NC_045512.2	28809	G	26480	0.135952	0.00755287	99.8225	0.0113293
NC_045512.2	28810	C	26632	0.0150195	99.9061	0.00375488	0.0713427
NC_045512.2	28811	A	26658	99.8837	0.00375122	0.0562683	0.0562683
NC_045512.2	28812	G	26899	0.0223057	0.00743522	99.9665	0.00371761
NC_045512.2	28813	T	26944	0	0.0482482	0.0037114	99.948
NC_045512.2	28814	C	27215	0.0146978	99.9486	0.00367444	0.03307
NC_045512.2	28815	A	27131	99.8894	0.0147433	0.0552873	0.040544
NC_045512.2	28816	A	26296	99.9239	0.0228172	0.0342257	0.0190143
NC_045512.2	28817	G	27045	0.0221852	0.00739508	99.9334	0.0369754
NC_045512.2	28818	C	27276	0.0109987	99.9413	0	0.0476609
NC_045512.2	28819	C	27383	0.036519	99.9452	0.0036519	0.0146076
NC_045512.2	28820	T	27290	0.010993	0.0476365	0.00366435	99.9377
NC_045512.2	28821	C	27189	0.00367796	99.9669	0.00735592	0.0220677
NC_045512.2	28822	T	25790	0.00387747	0.0271423	0.00775494	99.9573
NC_045512.2	28823	T	27485	0.0072767	0.0181917	0.00363835	99.9709
NC_045512.2	28824	C	27625	0	99.9638	0	0.0361991
NC_045512.2	28825	T	27724	0.0108209	0.0432838	0.00360698	99.9423
NC_045512.2	28826	C	27474	0.0109194	99.9381	0.0036398	0.0473175
NC_045512.2	28827	G	27282	0.0329888	0.0109963	99.9414	0.0109963
NC_045512.2	28828	T	22781	0.0131689	0.0307274	0.00877925	99.9429
NC_045512.2	28829	T	27278	0.00733192	0.0293277	0	99.9523
NC_045512.2	28830	C	27139	0.00736947	99.9742	0	0.0184237
NC_045512.2	28831	C	26961	0.0259634	99.9518	0	0.0148362
NC_045512.2	28832	T	26909	0.00743246	0.048311	0.0185811	99.9257
NC_045512.2	28833	C	27146	0	99.9779	0	0.0221027
NC_045512.2	28834	A	26383	99.8332	0.0265322	0.0606451	0.0795967
NC_045512.2	28835	T	26702	0	0.0224702	0	99.9738
NC_045512.2	28836	C	27321	0.00732038	99.9634	0.00366019	0.0256213
NC_045512.2	28837	A	26773	99.873	0.0261457	0.0747021	0.0261457
NC_045512.2	28838	C	26992	0.0037048	99.9592	0.0037048	0.0333432
NC_045512.2	28839	G	26911	0.0297276	0.00371595	99.9666	0
NC_045512.2	28840	T	26020	0.0038432	0.019216	0.0038432	99.9693
NC_045512.2	28841	A	26748	99.9215	0	0.056079	0.0224316
NC_045512.2	28842	G	27081	0.0110779	0.0110779	99.9631	0.0147705
NC_045512.2	28843	T	27847	0	0.0969584	0.0107732	99.8887
NC_045512.2	28844	C	27668	0.0144571	99.906	0	0.0795142
NC_045512.2	28845	G	27462	0.0691865	0	99.9308	0
NC_045512.2	28846	C	27847	0.0071821	99.9318	0.0071821	0.0466837
NC_045512.2	28847	A	27747	99.9351	0.00360399	0.0288319	0.0324359
NC_045512.2	28848	A	25928	99.9576	0.0115705	0.0154273	0.0154273
NC_045512.2	28849	C	27381	0.0109565	99.9562	0.00365217	0.0292173
NC_045512.2	28850	A	27045	99.8965	0.0221852	0.040673	0.040673
NC_045512.2	28851	G	26541	0.0414453	0	99.951	0.00753551
NC_045512.2	28852	T	26880	0.00372024	0.0223214	0.00744048	99.9665
NC_045512.2	28853	T	27175	0.00367985	0.132475	0.00367985	99.8528
NC_045512.2	28854	C	27280	0.00366569	99.967	0	0.0146628
NC_045512.2	28855	A	27569	99.9275	0.0181363	0.0398999	0.0145091
NC_045512.2	28856	A	27279	99.9377	0	0.0476557	0.0109975
NC_045512.2	28857	G	27678	0.0144519	0	99.9819	0.00361298
NC_045512.2	28858	A	28026	99.9715	0	0.0214087	0.00713623
NC_045512.2	28859	A	26938	99.9369	0.00371223	0.0556834	0.00371223
NC_045512.2	28860	A	26902	99.8959	0.00743439	0.037172	0.0446063
NC_045512.2	28861	T	27052	0.00739317	0	0	99.9926
NC_045512.2	28862	T	28329	0	0.0529493	0.00352995	99.94
NC_045512.2	28863	C	28474	0.00702395	99.9262	0	0.0632156
NC_045512.2	28864	A	28454	99.8454	0.0140578	0.0878611	0.0527167
NC_045512.2	28865	A	27984	99.9285	0.00357347	0.0464551	0.0214408
NC_045512.2	28866	C	28562	0	99.9825	0	0.0140046
NC_045512.2	28867	T	27859	0.0107685	0.0682006	0	99.9139
NC_045512.2	28868	C	28342	0.010585	99.9471	0.00352833	0.0388117
NC_045512.2	28869	C	28191	0.0177362	99.9291	0.00709446	0.0390195
NC_045512.2	28870	A	27307	99.7839	0.0366206	0.1062	0.0732413
NC_045512.2	28871	G	27419	0.0291768	0.00729421	99.9234	0.0364711
NC_045512.2	28872	G	27817	0.0647086	0.0251645	99.8957	0.00718985
NC_045512.2	28873	C	28279	0.00707239	99.9576	0.0106086	0.0247534
NC_045512.2	28874	A	27728	99.881	0.0216388	0.0360646	0.0613099
NC_045512.2	28875	G	28149	0.0355252	0	99.9538	0.0106576
NC_045512.2	28876	C	28175	0.0106477	99.9148	0	0.0709849
NC_045512.2	28877	A	27294	99.9047	0.0109914	0.0256467	0.0586209
NC_045512.2	28878	G	28153	0.00355202	0.00355202	99.9858	0.00355202
NC_045512.2	28879	T	25791	0.0232639	0.131829	0.00387732	99.841
NC_045512.2	28880	A	26284	99.9125	0.00760919	0.0494597	0.0228276
NC_045512.2	28881	G	28649	0.0383958	0.0104716	99.9302	0.0209431
NC_045512.2	28882	G	28526	0.024539	0	99.9684	0.00701115
NC_045512.2	28883	G	28498	0.0596533	0.00701804	99.9053	0.0280721
NC_045512.2	28884	G	28629	0.0314367	0.00698592	99.9441	0.00698592
NC_045512.2	28885	A	28424	99.9226	0.00703631	0.0492542	0.0211089
NC_045512.2	28886	A	21986	99.9545	0.0090967	0.013645	0.0227417
NC_045512.2	28887	C	27847	0	99.9749	0.0143642	0.0107732
NC_045512.2	28888	T	25771	0.00776066	0.023282	0.0155213	99.9534
NC_045512.2	28889	T	28412	0.00351964	0.049275	0.00703928	99.9402
NC_045512.2	28890	C	28436	0.00351667	99.9578	0.00351667	0.0351667
NC_045512.2	28891	T	28448	0.00703037	0.0421822	0.00351519	99.9438
NC_045512.2	28892	C	28276	0.00353657	99.954	0.0212194	0.0212194
NC_045512.2	28893	C	28002	0.00357117	99.9679	0.00357117	0.0249982
NC_045512.2	28894	T	27980	0.0107219	0.0500357	0.0107219	99.9249
NC_045512.2	28895	G	27702	0.0613674	0.0288788	99.8953	0.0144394
NC_045512.2	28896	C	27771	0.0144035	99.9424	0.00360088	0.0360088
NC_045512.2	28897	T	27245	0.0110112	0.0477152	0.0073408	99.9339
NC_045512.2	28898	A	25563	99.9335	0.0039119	0.0430309	0.0156476
NC_045512.2	28899	G	27672	0.0108413	0.0108413	99.9747	0.00361376
NC_045512.2	28900	A	27564	99.9492	0.00725584	0.0399071	0.00362792
NC_045512.2	28901	A	26282	99.9391	0.00380489	0.0266342	0.0304391
NC_045512.2	28902	T	26162	0.0152894	0.034401	0	99.9503
NC_045512.2	28903	G	27303	0.0293008	0.0073252	99.9377	0.0256382
NC_045512.2	28904	G	26937	0.0965215	0.0111371	99.8849	0.00742473
NC_045512.2	28905	C	27238	0.022028	99.9376	0.011014	0.0293707
NC_045512.2	28906	T	27437	0.0109341	0.051026	0.0109341	99.9235
NC_045512.2	28907	G	27523	0.0435999	0	99.9528	0.00363333
NC_045512.2	28908	G	27333	0.0804888	0.00731716	99.8976	0.0109757
NC_045512.2	28909	C	27501	0.0109087	99.8836	0	0.101814
NC_045512.2	28910	A	26303	99.8821	0.0114055	0.0532259	0.0532259
NC_045512.2	28911	A	23892	99.887	0.016742	0.0460405	0.050226
NC_045512.2	28912	T	26586	0.00376138	0.0188069	0.00752276	99.9624
NC_045512.2	28913	G	27790	0.0539763	0.00359842	99.9316	0.0107952
NC_045512.2	28914	G	27702	0.0180492	0.00721969	99.9495	0.0252689
NC_045512.2	28915	C	27744	0.0288351	99.8486	0	0.118945
NC_045512.2	28916	G	27546	0.0580847	0.00363029	99.9238	0.0145212
NC_045512.2	28917	G	27997	0.0357181	0.00357181	99.9536	0.00357181
NC_045512.2	28918	T	27740	0	0.0540735	0	99.9459
NC_045512.2	28919	G	28017	0.0107078	0	99.9893	0
NC_045512.2	28920	A	27958	99.9106	0.0107304	0.0536519	0.0250376
NC_045512.2	28921	T	27821	0.00359441	0.0359441	0	99.9605
NC_045512.2	28922	G	27873	0.0430524	0.0179385	99.9318	0.0071754
NC_045512.2	28923	C	28281	0.00707189	99.8975	0.0106078	0.0848626
NC_045512.2	28924	T	28384	0.00352311	0.0528467	0.00704622	99.9366
NC_045512.2	28925	G	27807	0.0287697	0.00359622	99.9532	0.0143849
NC_045512.2	28926	C	27928	0.00358064	99.9857	0	0.0107419
NC_045512.2	28927	T	27628	0	0.0361952	0.00723903	99.9566
NC_045512.2	28928	C	27709	0.0108268	99.9711	0	0.0180447
NC_045512.2	28929	T	26187	0.00763738	0.0114561	0.00381869	99.9771
NC_045512.2	28930	T	27931	0	0.028642	0.00358025	99.9678
NC_045512.2	28931	G	27252	0.0440335	0.00366945	99.945	0.00733891
NC_045512.2	28932	C	27429	0.0145831	99.8906	0.0109373	0.0473951
NC_045512.2	28933	T	27555	0.0181455	0.0508075	0.0108873	99.9202
NC_045512.2	28934	T	26890	0	0.0148754	0.00371886	99.9777
NC_045512.2	28935	T	27820	0.00718907	0.0431344	0.00359454	99.9425
NC_045512.2	28936	G	27074	0.0295486	0.00738716	99.9483	0.0147743
NC_045512.2	28937	C	27265	0	99.945	0.00366771	0.0440125
NC_045512.2	28938	T	27578	0.00725216	0.047139	0.00725216	99.9347
NC_045512.2	28939	G	26539	0.0489845	0.00753608	99.9171	0.0263763
NC_045512.2	28940	C	26923	0.0037143	99.9294	0.0037143	0.063143
NC_045512.2	28941	T	26931	0.00742639	0.0594111	0.00742639	99.9257
NC_045512.2	28942	G	26681	0.0337319	0.0149919	99.9325	0.0187399
NC_045512.2	28943	C	26708	0	99.9588	0.00748839	0.0224652
NC_045512.2	28944	T	26521	0	0.0678707	0.0037706	99.9284
NC_045512.2	28945	T	27183	0.00735754	0.0588603	0	99.9264
NC_045512.2	28946	G	27076	0.0221598	0.00369331	99.9741	0
NC_045512.2	28947	A	27124	99.9336	0.00368677	0.0442413	0.0184339
NC_045512.2	28948	C	26576	0.00752559	99.9661	0	0.0263396
NC_045512.2	28949	A	26964	99.7886	0.0482124	0.0852989	0.0778816
NC_045512.2	28950	G	27117	0.0331895	0.00368772	99.9631	0
NC_045512.2	28951	A	27185	99.9669	0	0.0257495	0.0036785
NC_045512.2	28952	T	27063	0.00739016	0.0221705	0.00739016	99.963
NC_045512.2	28953	T	27524	0.00363319	0.0581311	0.00363319	99.9346
NC_045512.2	28954	G	27385	0.0365163	0	99.9379	0.0255614
NC_045512.2	28955	A	26510	99.8831	0.00754432	0.0867597	0.022633
NC_045512.2	28956	A	27089	99.952	0.0184577	0.0258407	0.00369154
NC_045512.2	28957	C	27148	0.0184176	99.919	0.00368351	0.0589362
NC_045512.2	28958	C	27075	0.00738689	99.9594	0.00369344	0.0295476
NC_045512.2	28959	A	27402	99.8577	0.0474418	0.0583899	0.0364937
NC_045512.2	28960	G	27356	0.0182775	0.0109665	99.9525	0.0182775
NC_045512.2	28961	C	27167	0.00736187	99.9521	0.00368094	0.0368094
NC_045512.2	28962	T	26916	0.00743053	0.0408679	0.0185763	99.9331
NC_045512.2	28963	T	27605	0.00362253	0.0398479	0.00724506	99.9457
NC_045512.2	28964	G	27952	0.0286205	0.00357756	99.9356	0.0321981
NC_045512.2	28965	A	27987	99.9285	0.00714618	0.0464501	0.0178654
NC_045512.2	28966	G	28044	0.0249608	0.00713165	99.9608	0.00713165
NC_045512.2	28967	A	27951	99.9249	0.0107331	0.057243	0.00715538
NC_045512.2	28968	G	27565	0.050789	0.00725558	99.9238	0.0181389
NC_045512.2	28969	C	27621	0.00724087	99.7792	0	0.0651678
NC_045512.2	28970	A	28086	99.8932	0.0106815	0.0391654	0.0462864
NC_045512.2	28971	A	26665	99.97	0.00750047	0.0187512	0.00375023
NC_045512.2	28972	A	28006	99.9679	0	0.0142827	0.0178533
NC_045512.2	28973	A	27444	99.9162	0.0109314	0.0218627	0.0255065
NC_045512.2	28974	T	27374	0.0219186	0.0146124	0.0036531	99.9598
NC_045512.2	28975	G	27977	0.0321693	0.00357436	99.9464	0.0178718
NC_045512.2	28976	T	28511	0.0105223	0.084178	0.00701484	99.8983
NC_045512.2	28977	C	28138	0.0319852	99.9218	0	0.042647
NC_045512.2	28978	T	28458	0.0351395	0.0527093	0.0140558	99.8981
NC_045512.2	28979	G	27890	0.0179276	0	99.9713	0.0107565
NC_045512.2	28980	G	27999	0.0250009	0.00357156	99.9643	0.00714311
NC_045512.2	28981	T	28490	0.01053	0.02808	0	99.9333
NC_045512.2	28982	A	27555	99.9238	0.0108873	0.0399202	0.0254037
NC_045512.2	28983	A	28216	99.9362	0.00708818	0.0460732	0.0106323
NC_045512.2	28984	A	28518	99.8597	0.0175328	0.0841574	0.0280525
NC_045512.2	28985	G	28615	0.0139787	0.00698934	99.9301	0.0454307
NC_045512.2	28986	G	28318	0.0776891	0.00353132	99.8905	0.0247193
NC_045512.2	28987	C	28096	0.0142369	99.7331	0.00711845	0.0711845
NC_045512.2	28988	C	28432	0.0175858	99.9543	0.00351716	0.0105515
NC_045512.2	28989	A	28180	99.8687	0	0.0603265	0.0674237
NC_045512.2	28990	A	28532	99.9264	0.021029	0.0455629	0.00350484
NC_045512.2	28991	C	29085	0.0206292	99.9072	0.0034382	0.0550112
NC_045512.2	28992	A	28795	99.8785	0.0173641	0.0382011	0.0659837
NC_045512.2	28993	A	28174	99.9468	0.00709874	0.0212962	0.0248456
NC_045512.2	28994	C	29238	0.0205212	99.9453	0.00342021	0.0239414
NC_045512.2	28995	A	28431	99.9121	0.0211037	0.0422075	0.024621
NC_045512.2	28996	A	27434	99.9307	0.0109353	0.0145804	0.0400962
NC_045512.2	28997	C	29413	0.023799	99.9456	0.00339986	0.0271989
NC_045512.2	28998	A	27726	99.8774	0.0108202	0.0937748	0.0180336
NC_045512.2	28999	A	27112	99.8303	0.0147536	0.103275	0.0331956
NC_045512.2	29000	G	27031	0.0258962	0.0147978	99.9186	0.040694
NC_045512.2	29001	G	28386	0.052843	0.00352286	99.9084	0.0317058
NC_045512.2	29002	C	29292	0.0068278	99.9454	0	0.0477946
NC_045512.2	29003	C	29883	0.0167319	99.9632	0.00334638	0.00669277
NC_045512.2	29004	A	29473	99.9186	0.0135717	0.0237506	0.0407152
NC_045512.2	29005	A	29907	99.9799	0.0033437	0.0066874	0.0100311
NC_045512.2	29006	A	28970	99.931	0.0103555	0.0345185	0.00690369
NC_045512.2	29007	C	29302	0.00682547	99.9488	0.0102382	0.0273019
NC_045512.2	29008	T	28979	0.00690155	0.0793678	0.00690155	99.9068
NC_045512.2	29009	G	29388	0.0340275	0.0102082	99.9422	0.013611
NC_045512.2	29010	T	29271	0.0102491	0.0990742	0.0136654	99.877
NC_045512.2	29011	C	29029	0.0172242	99.9518	0	0.0310035
NC_045512.2	29012	A	28973	99.9206	0.013806	0.0414179	0.0241604
NC_045512.2	29013	C	27817	0	99.9856	0	0.0143797
NC_045512.2	29014	T	28672	0.0209263	0.0732422	0.00697545	99.8954
NC_045512.2	29015	A	27805	99.9461	0.0143859	0.0215789	0.0179824
NC_045512.2	29016	A	28505	99.9474	0	0.0245571	0.0280653
NC_045512.2	29017	G	29201	0.0205472	0.00684908	99.9418	0.0273963
NC_045512.2	29018	A	29094	99.9588	0.00343714	0.0240599	0.0137485
NC_045512.2	29019	A	28086	99.943	0.0178025	0.0391654	0
NC_045512.2	29020	A	27974	99.9643	0	0.0214485	0.014299
NC_045512.2	29021	T	29339	0.00340843	0.0443096	0	99.9489
NC_045512.2	29022	C	29698	0.00336723	99.9731	0.00336723	0.0202034
NC_045512.2	29023	T	29286	0	0.0478044	0.0034146	99.9454
NC_045512.2	29024	G	29457	0.0169739	0.00339478	99.9728	0.00678956
NC_045512.2	29025	C	29543	0.0033849	99.9391	0	0.0541583
NC_045512.2	29026	T	29729	0	0.0168186	0.00336372	99.9798
NC_045512.2	29027	G	29333	0.0511369	0.00681826	99.9284	0.0136365
NC_045512.2	29028	C	29674	0.0101099	99.9629	0	0.0202197
NC_045512.2	29029	T	30135	0.0199104	0.18583	0.0132736	99.7777
NC_045512.2	29030	G	29956	0.0333823	0	99.9533	0.0100147
NC_045512.2	29031	A	29693	99.9091	0.00673559	0.0572526	0.0269424
NC_045512.2	29032	G	29438	0.00339697	0.00339697	99.9626	0.0305727
NC_045512.2	29033	G	28705	0.0139349	0	99.9652	0.0104511
NC_045512.2	29034	C	28391	0.00352224	99.9472	0.00704449	0.0387447
NC_045512.2	29035	T	27490	0.0254638	0.0472899	0.0254638	99.9018
NC_045512.2	29036	T	28148	0.00355265	0.0284212	0	99.968
NC_045512.2	29037	C	28762	0.017384	99.9583	0.00695362	0.017384
NC_045512.2	29038	T	29517	0.00677576	0.0406545	0.00338788	99.9424
NC_045512.2	29039	A	28590	99.8986	0	0.0419727	0.0594614
NC_045512.2	29040	A	29504	99.922	0.0169469	0.0406725	0.0169469
NC_045512.2	29041	G	29949	0.0267121	0.00667802	99.9566	0.010017
NC_045512.2	29042	A	29881	99.9498	0.0133864	0.0334661	0.00334661
NC_045512.2	29043	A	25187	99.9404	0.0158812	0.0119109	0.0317624
NC_045512.2	29044	G	29830	0.0167616	0.010057	99.9564	0.0167616
NC_045512.2	29045	C	30220	0	99.9603	0	0.0397088
NC_045512.2	29046	C	30382	0.0329142	99.944	0	0.0197485
NC_045512.2	29047	T	30746	0.00975737	0.00650491	0.00975737	99.974
NC_045512.2	29048	C	31231	0.00320195	99.9648	0.00640389	0.0224136
NC_045512.2	29049	G	30940	0.0646412	0.00323206	99.9257	0.00646412
NC_045512.2	29050	G	30763	0.0942691	0.00325066	99.883	0.0130026
NC_045512.2	29051	C	31264	0.0159928	99.8177	0	0.0255885
NC_045512.2	29052	A	31730	99.9118	0.00315159	0.0378191	0.0220611
NC_045512.2	29053	A	31637	99.9589	0.00632171	0.0284477	0
NC_045512.2	29054	A	30002	99.9633	0.00333311	0.0266649	0.00666622
NC_045512.2	29055	A	32020	99.9532	0.0062461	0.0281074	0.0124922
NC_045512.2	29056	A	29046	99.2805	0.0206569	0.0240997	0.0481994
NC_045512.2	29057	C	31212	0	99.9648	0.0032039	0.032039
NC_045512.2	29058	G	31162	0.0192542	0.00641807	99.9743	0
NC_045512.2	29059	T	31390	0.00318573	0.0573431	0.00637146	99.9267
NC_045512.2	29060	A	31377	99.9331	0.00318705	0.0350575	0.0286834
NC_045512.2	29061	C	31760	0.0125945	99.9654	0	0.0220403
NC_045512.2	29062	T	31239	0.00320113	0.156855	0.0160056	99.8207
NC_045512.2	29063	G	31163	0.0352983	0.00641787	99.9487	0.0096268
NC_045512.2	29064	C	30916	0.00970371	99.8706	0.00970371	0.106741
NC_045512.2	29065	C	31187	0.0384776	99.923	0.00641293	0.0320646
NC_045512.2	29066	A	30163	99.9204	0.0165766	0.0165766	0.0464145
NC_045512.2	29067	C	30507	0.0131117	99.9541	0	0.0229456
NC_045512.2	29068	T	30723	0.00650978	0.058588	0.00325489	99.9154
NC_045512.2	29069	A	29580	99.9865	0	0.00676133	0.00676133
NC_045512.2	29070	A	29941	99.9399	0	0.0400788	0.0200394
NC_045512.2	29071	A	29615	99.9223	0.0168833	0.0472733	0.0135067
NC_045512.2	29072	G	29244	0.0478731	0.00683901	99.935	0.0102585
NC_045512.2	29073	C	29835	0.00335177	99.9732	0.00335177	0.0201106
NC_045512.2	29074	A	30139	99.9403	0.00995388	0.0132718	0.0265437
NC_045512.2	29075	T	30040	0.00998668	0.0499334	0.0033289	99.9268
NC_045512.2	29076	A	29475	99.9559	0.00339271	0.0237489	0.0169635
NC_045512.2	29077	C	29664	0.0134844	99.9359	0	0.0471953
NC_045512.2	29078	A	29315	99.9318	0.00682245	0.0409347	0.0204673
NC_045512.2	29079	A	28159	99.9041	0.0177563	0.0461664	0.0319614
NC_045512.2	29080	T	29983	0.00667045	0.0333522	0.00333522	99.9566
NC_045512.2	29081	G	30074	0.0332513	0	99.9601	0.00665026
NC_045512.2	29082	T	30188	0.00331257	0.159004	0	99.8112
NC_045512.2	29083	A	30504	99.8623	0.00655652	0.0590087	0.00655652
NC_045512.2	29084	A	29874	99.9431	0.00669478	0.0234317	0.0267791
NC_045512.2	29085	C	30816	0.0129803	99.9578	0	0.0292056
NC_045512.2	29086	A	29961	99.9332	0.00333767	0.0500651	0.00667535
NC_045512.2	29087	C	31061	0.00965841	99.9646	0.00321947	0.0193168
NC_045512.2	29088	A	31009	99.9194	0.0193492	0.0386984	0.0225741
NC_045512.2	29089	A	29957	99.8898	0.0267049	0.056748	0.0233668
NC_045512.2	29090	G	30693	0.0228065	0.00325807	99.9642	0.00977422
NC_045512.2	29091	C	31311	0	99.9585	0	0.0223564
NC_045512.2	29092	T	31116	0.00321378	0.0546343	0.00964134	99.9293
NC_045512.2	29093	T	31052	0.00644081	0.0128816	0.0032204	99.9775
NC_045512.2	29094	T	31839	0.00942241	0.062816	0.0031408	99.9152
NC_045512.2	29095	C	32042	0.0031209	99.8939	0.0031209	0.0998689
NC_045512.2	29096	G	31597	0.0284837	0.00632971	99.9462	0.0189891
NC_045512.2	29097	G	31696	0.0662544	0	99.9274	0.00315497
NC_045512.2	29098	C	32152	0.00933068	99.8818	0.00622045	0.102637
NC_045512.2	29099	A	31692	99.9211	0.0157769	0.0347091	0.0283983
NC_045512.2	29100	G	32377	0.0154431	0	99.9784	0.00617722
NC_045512.2	29101	A	31748	99.9748	0.0031498	0.015749	0.00629961
NC_045512.2	29102	C	32001	0.0031249	99.9281	0	0.0656229
NC_045512.2	29103	G	31874	0.0501977	0.00313735	99.9373	0.00941206
NC_045512.2	29104	T	32297	0	0.0402514	0.00309626	99.9567
NC_045512.2	29105	G	31836	0.00942329	0.0031411	99.9654	0.0219877
NC_045512.2	29106	G	32255	0.00930088	0	99.9814	0.00930088
NC_045512.2	29107	T	32799	0.024391	0.268301	0.0213421	99.6829
NC_045512.2	29108	C	32202	0.00621079	99.9752	0	0.0186324
NC_045512.2	29109	C	32380	0.00926498	99.966	0.00926498	0.0154416
NC_045512.2	29110	A	31880	99.8275	0.0345044	0.0815558	0.0564617
NC_045512.2	29111	G	32126	0.0249019	0.00311274	99.9533	0.012451
NC_045512.2	29112	A	32257	99.938	0.00620021	0.0465015	0.00930031
NC_045512.2	29113	A	30663	99.938	0.00978378	0.0358739	0.013045
NC_045512.2	29114	C	32537	0.00307342	99.9631	0	0.0245874
NC_045512.2	29115	A	31981	99.8843	0.0187611	0.0750446	0.0187611
NC_045512.2	29116	A	30981	99.9613	0.00322778	0.0290501	0.00645557
NC_045512.2	29117	A	30356	99.9407	0.00658848	0.0164712	0.0164712
NC_045512.2	29118	C	32467	0.00924015	99.96	0.00308005	0.0277205
NC_045512.2	29119	C	32007	0.0124973	99.9656	0	0.0218702
NC_045512.2	29120	C	32380	0.0123533	99.9599	0	0.0216183
NC_045512.2	29121	A	29668	99.8551	0.0303357	0.0674127	0.0471889
NC_045512.2	29122	A	29119	99.9176	0.0343418	0.0309077	0
NC_045512.2	29123	G	28692	0.0174265	0.00348529	99.9512	0.0278823
NC_045512.2	29124	G	31677	0.0284118	0.00631373	99.9432	0.00947059
NC_045512.2	29125	A	33170	99.9487	0	0.039192	0.0120591
NC_045512.2	29126	A	28786	99.9514	0.0277913	0.0104217	0.0104217
NC_045512.2	29127	A	31676	99.8548	0.0126279	0.0315696	0.0220988
NC_045512.2	29128	T	32809	0.0365753	0.00914383	0.00304794	99.9482
NC_045512.2	29129	T	32528	0	0.00614855	0	99.9939
NC_045512.2	29130	T	32734	0.00305493	0.0183296	0.00610985	99.9725
NC_045512.2	29131	T	33396	0.00598874	0.0269493	0.056893	99.7784
NC_045512.2	29132	G	34130	0.00878992	0	99.9414	0.0498096
NC_045512.2	29133	G	33946	0.0294586	0.00883757	99.9234	0.0382961
NC_045512.2	29134	G	34141	0.0234322	0.00292903	99.9502	0.0234322
NC_045512.2	29135	G	34529	0.049234	0	99.9392	0.00579223
NC_045512.2	29136	A	33557	99.9166	0.00298	0.0655601	0.01192
NC_045512.2	29137	C	33533	0	99.9702	0.00298214	0.0268392
NC_045512.2	29138	C	34698	0.011528	99.9481	0	0.0403481
NC_045512.2	29139	A	34428	99.8402	0.0145231	0.0813292	0.0639015
NC_045512.2	29140	G	34813	0.0172349	0.0143625	99.9282	0.0373424
NC_045512.2	29141	G	34641	0.0057735	0	99.9827	0.00866026
NC_045512.2	29142	A	35066	99.9743	0.00285177	0.0142588	0.0085553
NC_045512.2	29143	A	31798	99.956	0.0157243	0.0188691	0.0062897
NC_045512.2	29144	C	34687	0.00288292	99.9596	0	0.037478
NC_045512.2	29145	T	34178	0.00877758	0.0672948	0.00877758	99.9122
NC_045512.2	29146	A	34630	99.9451	0.00577534	0.0231014	0.025989
NC_045512.2	29147	A	32937	99.9757	0.0030361	0.0030361	0.0182166
NC_045512.2	29148	T	34575	0.0173536	0.0838756	0.00289226	99.8901
NC_045512.2	29149	C	35073	0.00570239	99.9658	0	0.028512
NC_045512.2	29150	A	33418	99.8504	0.0568556	0.0538632	0.0389012
NC_045512.2	29151	G	32856	0.0273923	0.00304358	99.9635	0.00608717
NC_045512.2	29152	A	34202	99.9532	0.00292381	0.0380095	0.00584761
NC_045512.2	29153	C	34211	0.00584607	99.962	0	0.0292304
NC_045512.2	29154	A	32927	99.8056	0.11237	0.0364443	0.0455553
NC_045512.2	29155	A	32255	99.9194	0.0186018	0.0434041	0.0186018
NC_045512.2	29156	G	33250	0.00902256	0	99.9218	0.0691729
NC_045512.2	29157	G	34165	0.0117079	0.00585394	99.9795	0.00292697
NC_045512.2	29158	A	34456	99.9303	0.011609	0.046436	0.011609
NC_045512.2	29159	A	28803	99.875	0.0312467	0.0590216	0.0347186
NC_045512.2	29160	C	33566	0	99.9821	0.0029792	0.014896
NC_045512.2	29161	T	34296	0.00291579	0.0466527	0.00291579	99.9446
NC_045512.2	29162	G	34858	0.106145	0.00573756	99.8795	0.00860635
NC_045512.2	29163	A	35029	99.9543	0.00285478	0.0199834	0.0199834
NC_045512.2	29164	T	33370	0.00599341	0.0209769	0.00899011	99.964
NC_045512.2	29165	T	34534	0.0028957	0.0347484	0.00579139	99.9566
NC_045512.2	29166	A	34807	99.9454	0.00574597	0.0344758	0.0143649
NC_045512.2	29167	C	35176	0.0113714	99.9431	0.0056857	0.0341142
NC_045512.2	29168	A	34736	99.9194	0.00863657	0.0518194	0.020152
NC_045512.2	29169	A	33864	99.9321	0.011812	0.0442948	0.00885896
NC_045512.2	29170	A	33907	99.9233	0.00884773	0.0294924	0
NC_045512.2	29171	C	35275	0.0113395	99.9575	0.00283487	0.0283487
NC_045512.2	29172	A	31923	99.9467	0.0187952	0.0187952	0.0156627
NC_045512.2	29173	T	33052	0.00605107	0.0363064	0.00605107	99.9516
NC_045512.2	29174	T	33080	0	0.0785973	0.0120919	99.9033
NC_045512.2	29175	G	33970	0.100088	0.00883132	99.8675	0.0235502
NC_045512.2	29176	G	34461	0.121877	0	99.8578	0.017411
NC_045512.2	29177	C	35012	0.0142808	99.92	0.00285616	0.0571233
NC_045512.2	29178	C	34879	0.0401388	99.9197	0.00286705	0.0344047
NC_045512.2	29179	G	34820	0.13498	0.0143596	99.8392	0.0114877
NC_045512.2	29180	C	35013	0.00856825	99.9429	0.00285608	0.0228487
NC_045512.2	29181	A	34671	99.9308	0.0144213	0.0461481	0.00865276
NC_045512.2	29182	A	31996	99.9469	0.0125016	0.0187523	0.0218777
NC_045512.2	29183	A	34435	99.9477	0.00580804	0.0116161	0.0290402
NC_045512.2	29184	T	33080	0.00302297	0.0302297	0.00302297	99.9637
NC_045512.2	29185	T	34993	0.00285771	0.0371503	0.00285771	99.9543
NC_045512.2	29186	G	34997	0.142869	0.0114296	99.8086	0.0257165
NC_045512.2	29187	C	34983	0.0142927	99.92	0	0.0657462
NC_045512.2	29188	A	35079	99.9401	0.00285071	0.0142535	0.0427606
NC_045512.2	29189	C	34754	0.0086321	99.9626	0.00287737	0.0258963
NC_045512.2	29190	A	34524	99.9044	0.00289654	0.0550342	0.0347584
NC_045512.2	29191	A	32794	99.939	0.0121974	0.00304934	0.0152467
NC_045512.2	29192	T	33855	0.0147689	0.00590755	0.00295377	99.9734
NC_045512.2	29193	T	31902	0.0062692	0.0031346	0.0094038	99.9812
NC_045512.2	29194	T	34345	0.00582326	0.0203814	0.00582326	99.9359
NC_045512.2	29195	G	34589	0.0954061	0.0231287	99.8208	0.00289109
NC_045512.2	29196	C	34236	0.0029209	99.8686	0.0116836	0.116836
NC_045512.2	29197	C	34168	0.0117069	99.9385	0	0.0497542
NC_045512.2	29198	C	34064	0.0176139	99.9178	0	0.0645843
NC_045512.2	29199	C	34239	0.0146032	99.9679	0.00292065	0.0146032
NC_045512.2	29200	C	34231	0.0116853	99.9416	0.00292133	0.0292133
NC_045512.2	29201	A	33207	99.9097	0.0150571	0.051194	0.0240913
NC_045512.2	29202	G	34056	0.0264271	0.0146817	99.9295	0.0293634
NC_045512.2	29203	C	34039	0.00293781	99.9089	0.00587561	0.0793208
NC_045512.2	29204	G	33858	0.0767913	0.00590702	99.9114	0.00590702
NC_045512.2	29205	C	33846	0.00295456	99.9705	0.00295456	0.0236365
NC_045512.2	29206	T	27321	0.0109806	0.0732038	0.0475824	99.8682
NC_045512.2	29207	T	30897	0.00647312	0.0776774	0.0129462	99.9029
NC_045512.2	29208	C	34128	0.00879044	99.9736	0.00293014	0.0146507
NC_045512.2	29209	A	33166	99.8824	0.0422119	0.0572876	0.0180908
NC_045512.2	29210	G	34042	0.0264379	0.00881264	99.9471	0.0176253
NC_045512.2	29211	C	33928	0	99.8909	0.00294742	0.10316
NC_045512.2	29212	G	34185	0.0351031	0.00292526	99.9444	0.011701
NC_045512.2	29213	T	32071	0	0.0187085	0.00311808	99.9782
NC_045512.2	29214	T	34261	0	0.0233502	0.00583754	99.9621
NC_045512.2	29215	C	34217	0.00292252	99.962	0	0.0292252
NC_045512.2	29216	T	33765	0.00592329	0.0177699	0.00888494	99.9674
NC_045512.2	29217	T	34882	0.00573362	0.0401353	0	99.9455
NC_045512.2	29218	C	35319	0.00283134	99.932	0.00283134	0.0622894
NC_045512.2	29219	G	35011	0.0342749	0.00285624	99.9257	0.0371312
NC_045512.2	29220	G	35336	0.0311297	0.00282998	99.9547	0.00848993
NC_045512.2	29221	A	35171	99.9659	0	0.034119	0
NC_045512.2	29222	A	29637	99.919	0.0404899	0.0269933	0.0134966
NC_045512.2	29223	T	34587	0.00578252	0.00289126	0.00289126	99.9884
NC_045512.2	29224	G	35421	0.0225855	0.00282318	99.9661	0.00846955
NC_045512.2	29225	T	35925	0.0111343	0.0445372	0	99.9276
NC_045512.2	29226	C	36328	0.00825809	99.9092	0	0.0770755
NC_045512.2	29227	G	35951	0.0556313	0.0111263	99.9193	0.0139078
NC_045512.2	29228	C	36347	0.00825378	99.9312	0	0.0550252
NC_045512.2	29229	G	35727	0.0531811	0.00559801	99.9328	0.002799
NC_045512.2	29230	C	35972	0.00833982	99.9778	0	0.0111198
NC_045512.2	29231	A	35195	99.8977	0.0170479	0.045461	0.0397784
NC_045512.2	29232	T	34797	0.00574762	0.0229905	0.00287381	99.9684
NC_045512.2	29233	T	35069	0.00285152	0.0313667	0.00285152	99.9572
NC_045512.2	29234	G	36230	0.0331217	0.00552029	99.9558	0.00552029
NC_045512.2	29235	G	35687	0.103679	0.00560428	99.8823	0.00840642
NC_045512.2	29236	C	36283	0.00826833	99.909	0.00826833	0.074415
NC_045512.2	29237	A	36046	99.9251	0.00554847	0.0332908	0.036065
NC_045512.2	29238	T	36418	0.00823768	0.0439343	0.00549179	99.9396
NC_045512.2	29239	G	36060	0.0221852	0	99.9445	0.0332779
NC_045512.2	29240	G	36466	0.019196	0.00548456	99.9534	0.019196
NC_045512.2	29241	A	36599	99.959	0.00273231	0.0273232	0.0109293
NC_045512.2	29242	A	29676	99.9528	0.00336973	0.0269578	0.0168486
NC_045512.2	29243	G	36196	0	0.0165764	99.9668	0.0165764
NC_045512.2	29244	T	36416	0.00274605	0.0988576	0	99.8902
NC_045512.2	29245	C	36696	0.00545018	99.9755	0	0.0190756
NC_045512.2	29246	A	35955	99.8915	0.0278125	0.0528438	0.0278125
NC_045512.2	29247	C	36600	0.00546448	99.9344	0.00273224	0.057377
NC_045512.2	29248	A	36129	99.8865	0.0166072	0.0747322	0.0221429
NC_045512.2	29249	C	35787	0	99.9749	0	0.0251488
NC_045512.2	29250	C	35888	0.0167187	99.9554	0	0.0278645
NC_045512.2	29251	T	35426	0.0282279	0.0621013	0.0225823	99.8871
NC_045512.2	29252	T	36023	0.00555201	0.108264	0.00832801	99.8751
NC_045512.2	29253	C	36508	0.00821738	99.9507	0.00547825	0.0246521
NC_045512.2	29254	G	35745	0.0419639	0.00279759	99.9357	0.0195832
NC_045512.2	29255	G	35673	0.0280324	0	99.9467	0.0252292
NC_045512.2	29256	G	35963	0.0333676	0.00278064	99.9527	0.00834191
NC_045512.2	29257	A	35033	99.9144	0.0142723	0.0599435	0.0114178
NC_045512.2	29258	A	27186	99.8713	0.0514971	0.040462	0.0331053
NC_045512.2	29259	C	34694	0.00576469	99.9452	0.00576469	0.0432351
NC_045512.2	29260	G	35627	0.0224549	0.00842058	99.9691	0
NC_045512.2	29261	T	34641	0.0057735	0.0173205	0.00866026	99.9682
NC_045512.2	29262	G	34571	0.0173556	0.0028926	99.9653	0.014463
NC_045512.2	29263	G	35201	0.0340899	0.00284083	99.9403	0.0142041
NC_045512.2	29264	T	35189	0	0.042627	0	99.9574
NC_045512.2	29265	T	35230	0.00567698	0.0312234	0	99.9603
NC_045512.2	29266	G	35503	0.0140833	0.00563333	99.9662	0.0140833
NC_045512.2	29267	A	35528	99.9212	0.00281468	0.0675524	0.00844404
NC_045512.2	29268	C	34056	0.00587268	99.9706	0	0.0234907
NC_045512.2	29269	C	34693	0.0317067	99.9654	0	0.00288243
NC_045512.2	29270	T	35358	0.0169693	0.0763618	0.0113129	99.884
NC_045512.2	29271	A	34136	99.9385	0.00878838	0.0351535	0.0175768
NC_045512.2	29272	C	35192	0.00284155	99.9517	0.0142078	0.0312571
NC_045512.2	29273	A	34865	99.9168	0.00860462	0.0401549	0.0344185
NC_045512.2	29274	C	34709	0.00576219	99.9597	0	0.0345732
NC_045512.2	29275	A	34155	99.8273	0.0322061	0.0936905	0.0468453
NC_045512.2	29276	G	34432	0.0406599	0.00580855	99.9274	0.0261385
NC_045512.2	29277	G	34488	0.0318952	0	99.9536	0.0144978
NC_045512.2	29278	T	34567	0.00289293	0.0405011	0.00289293	99.9537
NC_045512.2	29279	G	33709	0.0563648	0.020766	99.9169	0.00593313
NC_045512.2	29280	C	32568	0.0092115	99.9417	0	0.0460575
NC_045512.2	29281	C	33403	0.0209562	99.9491	0	0.0209562
NC_045512.2	29282	A	33563	99.9076	0.00595894	0.0297947	0.05661
NC_045512.2	29283	T	32986	0.00909477	0.0636634	0	99.9272
NC_045512.2	29284	C	32967	0.00303334	99.9151	0	0.0485334
NC_045512.2	29285	A	33515	99.9344	0.0238699	0.0179024	0.0238699
NC_045512.2	29286	A	33031	99.9728	0	0.0181648	0.00908238
NC_045512.2	29287	A	33291	99.9399	0.00300381	0.0240305	0.033042
NC_045512.2	29288	T	32266	0.00309924	0.00929771	0.00309924	99.9845
NC_045512.2	29289	T	32910	0	0.0212701	0.00303859	99.9696
NC_045512.2	29290	G	31914	0.0219339	0.00313342	99.953	0.0219339
NC_045512.2	29291	G	32328	0.0371195	0	99.9598	0.00309329
NC_045512.2	29292	A	33346	99.928	0.00299886	0.0539795	0.0149943
NC_045512.2	29293	T	33180	0.0150693	0.0331525	0	99.9518
NC_045512.2	29294	G	32669	0.021427	0	99.9694	0.00918302
NC_045512.2	29295	A	32978	99.909	0.0121293	0.0697435	0.00606465
NC_045512.2	29296	C	32147	0.00933213	99.9347	0.00622142	0.0248857
NC_045512.2	29297	A	32365	99.9011	0.0185385	0.0432566	0.0339873
NC_045512.2	29298	A	32339	99.9536	0.012369	0.0185534	0.012369
NC_045512.2	29299	A	32563	99.9263	0.0184258	0.0245678	0.0276387
NC_045512.2	29300	G	31733	0.0157565	0.00315129	99.9653	0.0157565
NC_045512.2	29301	A	32330	99.9691	0.0030931	0.0216517	0.00618621
NC_045512.2	29302	T	32274	0.00929541	0.046477	0	99.9411
NC_045512.2	29303	C	30678	0.009779	99.9641	0.00325967	0.0228177
NC_045512.2	29304	C	31424	0.0413697	99.9173	0	0.0254582
NC_045512.2	29305	A	32268	99.938	0.00309904	0.0371885	0.0216933
NC_045512.2	29306	A	31974	99.9781	0.00312754	0.0187652	0
NC_045512.2	29307	A	32590	99.9325	0	0.00613685	0.0306843
NC_045512.2	29308	T	32102	0.00934521	0.00623014	0	99.9844
NC_045512.2	29309	T	32336	0	0.00927758	0.00309253	99.9814
NC_045512.2	29310	T	29098	0	0.0274933	0.00343666	99.8591
NC_045512.2	29311	C	31885	0.00940881	99.8745	0.00313627	0.0658617
NC_045512.2	29312	A	32487	99.9169	0.00615631	0.0554068	0.0184689
NC_045512.2	29313	A	32387	99.929	0.00617532	0.0308766	0.0308766
NC_045512.2	29314	A	31130	99.894	0.019274	0.038548	0.0353357
NC_045512.2	29315	G	31167	0.0192511	0	99.9807	0
NC_045512.2	29316	A	31245	99.952	0.00640102	0.0320051	0.00960154
NC_045512.2	29317	T	31615	0.00632611	0.0284675	0	99.962
NC_045512.2	29318	C	31238	0.00640246	99.9808	0	0.0128049
NC_045512.2	29319	A	31613	99.8924	0.012653	0.0506121	0.0442856
NC_045512.2	29320	A	31325	99.9234	0.00319234	0.0542698	0.019154
NC_045512.2	29321	G	29862	0.0133949	0.0100462	99.9498	0.0267899
NC_045512.2	29322	T	31188	0	0.0224445	0.00320636	99.9743
NC_045512.2	29323	C	30881	0.00971471	99.9709	0	0.0129529
NC_045512.2	29324	A	31486	99.8507	0.0127041	0.0285841	0.0476402
NC_045512.2	29325	T	31550	0.00950872	0.0126783	0.00316957	99.9683
NC_045512.2	29326	T	31759	0	0.0188923	0.00629743	99.9717
NC_045512.2	29327	T	29249	0.00683784	0.0136757	0	99.9795
NC_045512.2	29328	T	30445	0	0.0262769	0.00328461	99.908
NC_045512.2	29329	G	28884	0.0415455	0.00346212	99.9481	0.00692425
NC_045512.2	29330	C	30886	0.00647543	99.8899	0.00323771	0.0971314
NC_045512.2	29331	T	31434	0.00954381	0.0636254	0.00318127	99.9236
NC_045512.2	29332	G	30681	0.0130374	0.00977804	99.9609	0.00651869
NC_045512.2	29333	A	31774	99.9433	0.00629446	0.0377667	0.0125889
NC_045512.2	29334	A	30827	99.9578	0.00648782	0.0259513	0.00973173
NC_045512.2	29335	T	31789	0.012583	0.00314574	0.00314574	99.978
NC_045512.2	29336	A	31664	99.9463	0.00947448	0.0252653	0.018949
NC_045512.2	29337	A	31769	99.9402	0.0188863	0.0283295	0.0125909
NC_045512.2	29338	G	30736	0.0553097	0	99.9349	0.00976054
NC_045512.2	29339	C	31239	0	99.9616	0	0.0384135
NC_045512.2	29340	A	31727	99.9464	0.00315189	0.0189113	0.0315189
NC_045512.2	29341	T	31551	0.00633894	0.0285252	0	99.9651
NC_045512.2	29342	A	31728	99.959	0.00315179	0.0252143	0.00945537
NC_045512.2	29343	T	32081	0.00935133	0.0187027	0	99.9719
NC_045512.2	29344	T	32398	0.00308661	0.104945	0.00308661	99.8889
NC_045512.2	29345	G	32026	0.0187348	0.0124899	99.9625	0.00624493
NC_045512.2	29346	A	32326	99.9412	0.00309348	0.0494958	0.00618697
NC_045512.2	29347	C	32024	0	99.9001	0.00624532	0.0936797
NC_045512.2	29348	G	30115	0.0863357	0.0033206	99.8871	0.0232442
NC_045512.2	29349	C	32069	0.00311828	99.9563	0	0.0405376
NC_045512.2	29350	A	31923	99.8872	0.0219278	0.0563857	0.0344579
NC_045512.2	29351	T	31909	0.00626782	0.0376069	0	99.9561
NC_045512.2	29352	A	31996	99.95	0	0.0312539	0.0125016
NC_045512.2	29353	C	32166	0.00932662	99.9471	0	0.00621775
NC_045512.2	29354	A	32355	99.9258	0.00618142	0.0494514	0.0154536
NC_045512.2	29355	A	30718	99.9609	0.00325542	0.0260434	0.00325542
NC_045512.2	29356	A	29995	99.9667	0.00666778	0.0166694	0.0100017
NC_045512.2	29357	A	30432	99.6681	0.0262881	0.0262881	0.00985804
NC_045512.2	29358	C	32520	0.00307503	99.96	0.00615006	0.0307503
NC_045512.2	29359	A	30191	99.9139	0.013249	0.026498	0.0463714
NC_045512.2	29360	T	24566	0.00814133	0.012212	0.06106	99.9186
NC_045512.2	29361	T	32056	0.00311954	0.0623908	0.00623908	99.9251
NC_045512.2	29362	C	32227	0.00620598	99.941	0.00620598	0.0403388
NC_045512.2	29363	C	31674	0.0221001	99.9337	0	0.037886
NC_045512.2	29364	C	32446	0.0123282	99.9445	0.00616409	0.0369845
NC_045512.2	29365	A	31892	99.8808	0.0125423	0.0815251	0.0250847
NC_045512.2	29366	C	31620	0.0126502	99.9241	0.00632511	0.0537634
NC_045512.2	29367	C	31946	0.00626057	99.9562	0	0.0281725
NC_045512.2	29368	A	30527	99.941	0	0.0229305	0.0360337
NC_045512.2	29369	A	30082	99.9701	0.00332425	0.0199455	0.00664849
NC_045512.2	29370	C	32397	0	99.9784	0	0.0216069
NC_045512.2	29371	A	29941	99.8196	0.0434187	0.0801576	0.0567783
NC_045512.2	29372	G	30046	0.0232976	0.00998469	99.9235	0.043267
NC_045512.2	29373	A	31985	99.9187	0.00625293	0.0500234	0.0218853
NC_045512.2	29374	G	29652	0.0303521	0	99.9528	0.0134898
NC_045512.2	29375	C	31396	0.00318512	99.949	0	0.0477768
NC_045512.2	29376	C	30526	0.032759	99.9312	0	0.0262072
NC_045512.2	29377	T	31589	0.0126626	0.0759758	0.00633132	99.7088
NC_045512.2	29378	A	30985	99.9225	0.0096821	0.0290463	0.0161368
NC_045512.2	29379	A	32032	99.9875	0	0.00936563	0
NC_045512.2	29380	A	32016	99.9688	0.00624688	0.00937032	0.0156172
NC_045512.2	29381	A	30967	99.9128	0.0193755	0.0452094	0.0226047
NC_045512.2	29382	A	31515	99.4479	0.00634618	0.247501	0.00951928
NC_045512.2	29383	G	29493	0.037297	0.00678127	99.8847	0.0712033
NC_045512.2	29384	G	30873	0.0356298	0.00971723	99.9287	0.0129563
NC_045512.2	29385	A	33109	99.9245	0.0211423	0.0362439	0.0151016
NC_045512.2	29386	C	31996	0.0187523	99.8469	0	0.0437555
NC_045512.2	29387	A	31991	99.9125	0.0125035	0.0406364	0.025007
NC_045512.2	29388	A	31971	99.9437	0.0093835	0.0406618	0.00625567
NC_045512.2	29389	A	32153	99.972	0.00311013	0.0217709	0.00311013
NC_045512.2	29390	A	31777	99.9213	0.0188816	0.047204	0.0125877
NC_045512.2	29391	A	31665	99.6273	0.00631612	0.145271	0.0126322
NC_045512.2	29392	G	31621	0.0189747	0	99.9715	0.00948737
NC_045512.2	29393	A	32899	99.9514	0.00303961	0.0334357	0.0121584
NC_045512.2	29394	A	32627	99.9111	0.0183897	0.055169	0.0122598
NC_045512.2	29395	G	31142	0.0032111	0.0032111	99.9807	0.00963329
NC_045512.2	29396	A	32100	99.9283	0.00623053	0.05919	0.00623053
NC_045512.2	29397	A	31839	99.9309	0.0031408	0.0565344	0.00942241
NC_045512.2	29398	G	31283	0.0159831	0	99.9489	0.0351629
NC_045512.2	29399	G	32015	0.00624707	0.00624707	99.9656	0.00937061
NC_045512.2	29400	C	32335	0.00618525	99.966	0.00309262	0.0216484
NC_045512.2	29401	T	32365	0.00926927	0.111231	0.0278078	99.8517
NC_045512.2	29402	G	32251	0.0248054	0	99.9659	0.00620136
NC_045512.2	29403	A	32449	99.9538	0	0.0369811	0.00924528
NC_045512.2	29404	T	32102	0.00934521	0.0404959	0.00311507	99.947
NC_045512.2	29405	G	32376	0.021621	0.00308871	99.966	0.00926612
NC_045512.2	29406	A	32615	99.9387	0.00306607	0.0490572	0.00613215
NC_045512.2	29407	A	31965	99.9781	0	0.0125137	0.00938527
NC_045512.2	29408	A	32280	99.9504	0.00309789	0.0216853	0.00619579
NC_045512.2	29409	C	32339	0.00927672	99.9536	0	0.0371069
NC_045512.2	29410	T	31836	0.0031411	0.144491	0.0031411	99.8492
NC_045512.2	29411	C	32379	0.00308842	99.9629	0.00308842	0.0308842
NC_045512.2	29412	A	31822	99.8963	0.0157124	0.0628496	0.0251398
NC_045512.2	29413	A	30477	99.9048	0.0164058	0.0590609	0.019687
NC_045512.2	29414	G	30549	0.0196406	0.00982029	99.9607	0.00982029
NC_045512.2	29415	C	31540	0.00317058	99.9493	0.00634115	0.0412175
NC_045512.2	29416	C	31564	0.0221772	99.9588	0.00316817	0.0126727
NC_045512.2	29417	T	30131	0	0.0464638	0.00995652	99.9436
NC_045512.2	29418	T	31009	0	0.0483731	0.00644974	99.9452
NC_045512.2	29419	A	31995	99.95	0	0.0437568	0.00625098
NC_045512.2	29420	C	31621	0.00316246	99.9557	0	0.034787
NC_045512.2	29421	C	31413	0.015917	99.8981	0	0.0795849
NC_045512.2	29422	G	31169	0.131541	0.0256665	99.83	0.0128333
NC_045512.2	29423	C	31321	0.00638549	99.9489	0.00319275	0.0319275
NC_045512.2	29424	A	30800	99.9221	0.012987	0.0487013	0.0162338
NC_045512.2	29425	G	30489	0.026239	0.00983961	99.9639	0
NC_045512.2	29426	A	31088	99.9839	0.00321668	0.00321668	0.00965003
NC_045512.2	29427	G	30182	0.0165662	0.00331323	99.947	0.0331323
NC_045512.2	29428	A	30688	99.9479	0	0.0423618	0.00977581
NC_045512.2	29429	C	30462	0.00656556	99.9475	0	0.0328278
NC_045512.2	29430	A	29814	99.8558	0.0234789	0.0872074	0.0335413
NC_045512.2	29431	G	29683	0.0202136	0.00673786	99.9663	0.00673786
NC_045512.2	29432	A	29676	99.9124	0.00673945	0.0673945	0.0101092
NC_045512.2	29433	A	28716	99.9582	0.00696476	0.0208943	0.0104471
NC_045512.2	29434	G	28330	0.00705965	0	99.9824	0.00705965
NC_045512.2	29435	A	29626	99.9595	0.00337541	0.0236279	0.0101262
NC_045512.2	29436	A	28238	99.8902	0	0.0920745	0.0177066
NC_045512.2	29437	A	28113	99.8968	0	0.0284566	0.0355707
NC_045512.2	29438	C	29593	0.00337918	99.9594	0.00337918	0.0337918
NC_045512.2	29439	A	28075	99.8255	0.032057	0.0605521	0.0783615
NC_045512.2	29440	G	27095	0.0516701	0.0147629	99.9225	0.0110722
NC_045512.2	29441	C	29223	0.00684392	99.9384	0.00342196	0.0376416
NC_045512.2	29442	A	29325	99.9488	0	0.0272805	0.0170503
NC_045512.2	29443	A	27980	99.9607	0.00714796	0.0250179	0.00714796
NC_045512.2	29444	A	28088	99.9074	0.00356024	0.0106807	0.0106807
NC_045512.2	29445	C	29363	0.00340565	99.9421	0.0102169	0.0306508
NC_045512.2	29446	T	28395	0.00704349	0.109174	0.0246522	99.8591
NC_045512.2	29447	G	27727	0.0252461	0.00360659	99.9711	0
NC_045512.2	29448	T	28959	0.00690632	0.0621568	0	99.9309
NC_045512.2	29449	G	29175	0.0102828	0.00685518	99.976	0.00685518
NC_045512.2	29450	A	29221	99.935	0.0034222	0.0273776	0.0205332
NC_045512.2	29451	C	28565	0	99.9685	0	0.0315071
NC_045512.2	29452	T	28425	0.00703606	0.0281442	0	99.9648
NC_045512.2	29453	C	28568	0.00700084	99.9685	0.00350042	0.0175021
NC_045512.2	29454	T	27616	0.00362109	0.0362109	0.00362109	99.9565
NC_045512.2	29455	T	27621	0.00362043	0.0470656	0.00362043	99.9457
NC_045512.2	29456	C	28581	0.00349883	99.9755	0.00349883	0.0174941
NC_045512.2	29457	T	24713	0.00404645	0.0161858	0.0121394	99.9676
NC_045512.2	29458	T	28763	0.00695338	0.0278135	0.00695338	99.9583
NC_045512.2	29459	C	28170	0	99.9645	0.00354988	0.028399
NC_045512.2	29460	C	28140	0.00710732	99.9787	0.00710732	0.00710732
NC_045512.2	29461	T	27502	0.0145444	0.0872664	0	99.8909
NC_045512.2	29462	G	27546	0.0435635	0.00363029	99.9419	0.0108909
NC_045512.2	29463	C	27667	0	99.9892	0.00361441	0.00722883
NC_045512.2	29464	T	27742	0.00720929	0.0901161	0	99.9027
NC_045512.2	29465	G	26988	0.062991	0.0074107	99.9222	0.0074107
NC_045512.2	29466	C	27380	0.0073046	99.8977	0	0.073046
NC_045512.2	29467	A	27681	99.9133	0.0252881	0.0397384	0.0216755
NC_045512.2	29468	G	27449	0.029145	0.00364312	99.9417	0.0255018
NC_045512.2	29469	A	27523	99.9637	0	0.0145333	0.0109
NC_045512.2	29470	T	26663	0	0.0112515	0	99.9812
NC_045512.2	29471	T	26282	0	0.0114147	0	99.9848
NC_045512.2	29472	T	26884	0	0.0260378	0	99.9665
NC_045512.2	29473	G	26681	0.0374799	0.00374799	99.955	0.00374799
NC_045512.2	29474	G	26576	0.00752559	0	99.9699	0.018814
NC_045512.2	29475	A	26811	99.9068	0.0149193	0.0484876	0.0298385
NC_045512.2	29476	T	26241	0	0.00762166	0.00381083	99.9886
NC_045512.2	29477	G	26194	0.022906	0.00763534	99.9695	0
NC_045512.2	29478	A	26208	99.9161	0.00381563	0.0572344	0.00763126
NC_045512.2	29479	T	25082	0.0119608	0.00398692	0.00797385	99.9761
NC_045512.2	29480	T	25285	0	0.0197746	0	99.9802
NC_045512.2	29481	T	26042	0.00383995	0.0383995	0	99.9194
NC_045512.2	29482	C	25666	0.0038962	99.9299	0	0.0623393
NC_045512.2	29483	T	25774	0.0232793	0.0659579	0.00387988	99.9069
NC_045512.2	29484	C	25371	0.00788302	99.9566	0.00394151	0.0315321
NC_045512.2	29485	C	25002	0.0239981	99.936	0	0.011999
NC_045512.2	29486	A	24912	99.9558	0.00401413	0.0280989	0.00802826
NC_045512.2	29487	A	24431	99.9795	0.00409316	0.00818632	0.00818632
NC_045512.2	29488	A	24439	99.9223	0.0122755	0.0245509	0.00409182
NC_045512.2	29489	C	24223	0.00412831	99.9628	0	0.0288982
NC_045512.2	29490	A	23897	99.9205	0.0125539	0.0544001	0.0125539
NC_045512.2	29491	A	22292	99.9731	0	0.0134577	0.0134577
NC_045512.2	29492	T	21357	0	0.0140469	0.0140469	99.9719
NC_045512.2	29493	T	22954	0.00871308	0.1002	0.00435654	99.8824
NC_045512.2	29494	G	22899	0.052404	0.00873401	99.9301	0
NC_045512.2	29495	C	22980	0.00435161	99.913	0.00435161	0.078329
NC_045512.2	29496	A	22947	99.9128	0.00871574	0.065368	0.0130736
NC_045512.2	29497	A	21951	99.959	0	0.0273336	0.0136668
NC_045512.2	29498	C	22265	0	99.9731	0	0.0269481
NC_045512.2	29499	A	21199	99.9151	0.0141516	0.0424548	0.0283032
NC_045512.2	29500	A	19508	99.9744	0.0051261	0	0.0205044
NC_045512.2	29501	T	20720	0	0.0868726	0.00965251	99.9035
NC_045512.2	29502	C	21531	0	99.935	0.0139334	0.0510891
NC_045512.2	29503	C	21154	0.0236362	99.9244	0.00945448	0.0425451
NC_045512.2	29504	A	17598	99.8579	0.0284123	0.073872	0.0397772
NC_045512.2	29505	T	18962	0.0105474	0.0843793	0.0105474	99.8945
NC_045512.2	29506	G	19239	0.0207911	0	99.9792	0
NC_045512.2	29507	A	19959	99.9499	0	0.0450924	0.00501027
NC_045512.2	29508	G	19616	0.0152936	0.00509788	99.9643	0.0152936
NC_045512.2	29509	C	19807	0.0100974	99.9394	0	0.0504872
NC_045512.2	29510	A	19578	99.9489	0	0.0255389	0.0255389
NC_045512.2	29511	G	19022	0.0157712	0	99.9737	0.00525707
NC_045512.2	29512	T	19199	0.0052086	0.0677119	0.0104172	99.9167
NC_045512.2	29513	G	19219	0.145689	0.0156096	99.8387	0
NC_045512.2	29514	C	18873	0	99.947	0.0105971	0.0423886
NC_045512.2	29515	T	18408	0.0325945	0.401999	0.0434594	99.5219
NC_045512.2	29516	G	18457	0.037926	0.010836	99.9458	0.005418
NC_045512.2	29517	A	17904	99.9218	0.0111707	0.0502681	0.016756
NC_045512.2	29518	C	17756	0.0056319	99.9831	0	0.0112638
NC_045512.2	29519	T	17079	0.00585514	0.234206	0.0117103	99.7482
NC_045512.2	29520	C	17136	0	99.9708	0.00583567	0.0233427
NC_045512.2	29521	A	16907	99.8935	0.00591471	0.0709765	0.0295735
NC_045512.2	29522	A	16236	99.9569	0.0123183	0.0246366	0.00615915
NC_045512.2	29523	C	16410	0	99.9573	0.00609384	0.0365631
NC_045512.2	29524	T	15258	0.0524315	0.386682	0.0131079	99.5478
NC_045512.2	29525	C	15798	0.0253197	99.943	0	0.0316496
NC_045512.2	29526	A	14405	99.7362	0.0277681	0.131899	0.104131
NC_045512.2	29527	G	14319	0.0349186	0.00698373	99.8883	0.0698373
NC_045512.2	29528	G	14714	0.142721	0.0135925	99.8233	0.0203887
NC_045512.2	29529	C	14412	0	100	0	0
NC_045512.2	29530	C	14110	0	100	0	0
