# Supplementary material for: Viral N protein hijacks deaminase-containing RNA granules to enhance SARS-CoV-2 mutagenesis
Source: EMBO J. 2024 Nov 20;43(24):6444–68. doi: 10.1038/s44318-024-00314-y (PMC11649915; doi:10.1038/s44318-024-00314-y)
Supplement: Supplementary file 7 — Data Set EV5 [file 44318_2024_314_MOESM7_ESM.xlsx]

## Sheet: Legend
DATASET	Description
Dataset EV5	SNVs information of individuals from SARS-CoV-2 virus based on N protein WT with or without stressor treatment

## Sheet: N-wt SARS-CoV-2 virus-1
CHR	POS	REF	READS	A	C	G	T
NC_045512.2	1	A	1	100	0	0	0
NC_045512.2	2	T	2	0	0	0	100
NC_045512.2	3	T	2	50	0	0	50
NC_045512.2	4	A	2	100	0	0	0
NC_045512.2	5	A	2	100	0	0	0
NC_045512.2	6	A	1	100	0	0	0
NC_045512.2	7	G	3	0	0	100	0
NC_045512.2	8	G	3	0	0	100	0
NC_045512.2	9	T	3	0	0	33.3333	66.6667
NC_045512.2	10	T	5	0	0	0	100
NC_045512.2	11	T	5	0	0	0	100
NC_045512.2	12	A	11	81.8182	0	0	18.1818
NC_045512.2	13	T	26	0	0	0	100
NC_045512.2	14	A	46	100	0	0	0
NC_045512.2	15	C	70	0	100	0	0
NC_045512.2	16	C	95	0	100	0	0
NC_045512.2	17	T	156	0	0	0	100
NC_045512.2	18	T	179	0	0	0	100
NC_045512.2	19	C	255	0	100	0	0
NC_045512.2	20	C	297	0	100	0	0
NC_045512.2	21	C	335	0	100	0	0
NC_045512.2	22	A	375	99.2	0	0.533333	0.266667
NC_045512.2	23	G	388	0	0	100	0
NC_045512.2	24	G	403	0	0	100	0
NC_045512.2	25	T	463	0	0	0	100
NC_045512.2	26	A	510	100	0	0	0
NC_045512.2	27	A	492	100	0	0	0
NC_045512.2	28	C	550	0.545455	99.4545	0	0
NC_045512.2	29	A	681	100	0	0	0
NC_045512.2	30	A	793	100	0	0	0
NC_045512.2	31	A	796	100	0	0	0
NC_045512.2	32	C	820	0	100	0	0
NC_045512.2	33	C	867	0	100	0	0
NC_045512.2	34	A	951	100	0	0	0
NC_045512.2	35	A	968	100	0	0	0
NC_045512.2	36	C	1037	0	99.9036	0	0.096432
NC_045512.2	37	C	1149	0	100	0	0
NC_045512.2	38	A	1153	100	0	0	0
NC_045512.2	39	A	1160	100	0	0	0
NC_045512.2	40	C	1195	0	100	0	0
NC_045512.2	41	T	1249	0	0	0	100
NC_045512.2	42	T	1227	0	0	0	100
NC_045512.2	43	T	1285	0	0.155642	0	99.8444
NC_045512.2	44	C	1268	0.0788644	99.9211	0	0
NC_045512.2	45	G	1289	0	0	100	0
NC_045512.2	46	A	1288	99.8447	0	0.15528	0
NC_045512.2	47	T	1287	0	0	0	100
NC_045512.2	48	C	1294	0	100	0	0
NC_045512.2	49	T	1293	0	0	0	100
NC_045512.2	50	C	1324	0	100	0	0
NC_045512.2	51	T	1258	0	0	0	100
NC_045512.2	52	T	1327	0	0	0	100
NC_045512.2	53	G	1372	0	0	100	0
NC_045512.2	54	T	1379	0	0	0	100
NC_045512.2	55	A	1371	100	0	0	0
NC_045512.2	56	G	1382	0	0	100	0
NC_045512.2	57	A	1392	100	0	0	0
NC_045512.2	58	T	1411	0	0	0	100
NC_045512.2	59	C	1406	0	99.9289	0	0.0711238
NC_045512.2	60	T	1417	0	0	0	100
NC_045512.2	61	G	1417	0	0	99.9294	0.0705716
NC_045512.2	62	T	1392	0	0	0	100
NC_045512.2	63	T	1408	0	0	0	100
NC_045512.2	64	C	1424	0	100	0	0
NC_045512.2	65	T	1440	0	0	0	100
NC_045512.2	66	C	850	0	100	0	0
NC_045512.2	67	T	854	0	0	0	100
NC_045512.2	68	A	836	99.8804	0	0.119617	0
NC_045512.2	69	A	858	100	0	0	0
NC_045512.2	70	A	835	100	0	0	0
NC_045512.2	71	C	879	0.227531	99.6587	0	0.113766
NC_045512.2	72	G	882	0	0	100	0
NC_045512.2	73	A	868	100	0	0	0
NC_045512.2	74	A	862	100	0	0	0
NC_045512.2	75	C	862	0	99.884	0	0.116009
NC_045512.2	76	T	882	0	0.113379	0	99.8866
NC_045512.2	77	T	898	0.111359	0	0	99.8886
NC_045512.2	78	T	918	3.59477	0.108932	0.108932	96.1874
NC_045512.2	79	A	936	96.5812	0.106838	0	3.31197
NC_045512.2	80	A	927	96.3323	0.107875	3.23625	0.323625
NC_045512.2	81	A	920	96.3043	0	0.434783	3.26087
NC_045512.2	82	A	944	99.6822	0	0	0.317797
NC_045512.2	83	T	962	0.10395	3.43035	0	96.4657
NC_045512.2	84	C	922	0.32538	99.6746	0	0
NC_045512.2	85	T	924	0	0	0.21645	99.7835
NC_045512.2	86	G	927	0.107875	0	99.8921	0
NC_045512.2	87	T	926	0	0	0	100
NC_045512.2	88	G	944	0	0	99.8941	0.105932
NC_045512.2	89	T	937	0.106724	0	0	99.8933
NC_045512.2	90	G	955	0	0	100	0
NC_045512.2	91	G	947	0	0	99.8944	0.105597
NC_045512.2	92	C	968	0	99.8967	0	0.103306
NC_045512.2	93	T	1016	0	0	0	100
NC_045512.2	94	G	1030	0	0	100	0
NC_045512.2	95	T	1033	0	0	0	100
NC_045512.2	96	C	1040	0	99.7115	0	0.288462
NC_045512.2	97	A	1036	100	0	0	0
NC_045512.2	98	C	1079	0	100	0	0
NC_045512.2	99	T	1076	0	0	0	100
NC_045512.2	100	C	1096	0	100	0	0
NC_045512.2	101	G	1095	0	0	100	0
NC_045512.2	102	G	1098	0.0910747	0	99.9089	0
NC_045512.2	103	C	1104	0	100	0	0
NC_045512.2	104	T	1081	0	0	0	100
NC_045512.2	105	G	1115	0	0	100	0
NC_045512.2	106	C	1112	0	100	0	0
NC_045512.2	107	A	1109	100	0	0	0
NC_045512.2	108	T	1126	0	0	0	100
NC_045512.2	109	G	1148	0	0	99.8258	0.174216
NC_045512.2	110	C	1143	0	100	0	0
NC_045512.2	111	T	986	0	0	0	100
NC_045512.2	112	T	1077	0	0	0	100
NC_045512.2	113	A	1020	100	0	0	0
NC_045512.2	114	G	1177	0	0	100	0
NC_045512.2	115	T	1170	0	0	0	100
NC_045512.2	116	G	1178	0	0	100	0
NC_045512.2	117	C	1176	0	99.915	0	0.085034
NC_045512.2	118	A	1186	100	0	0	0
NC_045512.2	119	C	1196	0	100	0	0
NC_045512.2	120	T	1198	0	0	0	100
NC_045512.2	121	C	1201	0	100	0	0
NC_045512.2	122	A	1208	100	0	0	0
NC_045512.2	123	C	1217	0	100	0	0
NC_045512.2	124	G	1195	0	0	100	0
NC_045512.2	125	C	1220	0	100	0	0
NC_045512.2	126	A	1225	100	0	0	0
NC_045512.2	127	G	1239	0	0	99.9193	0
NC_045512.2	128	T	1220	0	0.0819672	0	99.918
NC_045512.2	129	A	1129	100	0	0	0
NC_045512.2	130	T	1244	0	0	0	100
NC_045512.2	131	A	1178	100	0	0	0
NC_045512.2	132	A	1211	100	0	0	0
NC_045512.2	133	T	1253	0	0	0	100
NC_045512.2	134	T	1268	0	0	0	100
NC_045512.2	135	A	1242	100	0	0	0
NC_045512.2	136	A	1296	99.9228	0	0.0771605	0
NC_045512.2	137	T	1281	0	0	0	100
NC_045512.2	138	A	1294	99.9227	0.0772798	0	0
NC_045512.2	139	A	1299	100	0	0	0
NC_045512.2	140	C	1299	0	100	0	0
NC_045512.2	141	T	1304	0	0	0	100
NC_045512.2	142	A	1253	100	0	0	0
NC_045512.2	143	A	1339	100	0	0	0
NC_045512.2	144	T	1361	0	0	0	100
NC_045512.2	145	T	1342	0	0	0	100
NC_045512.2	146	A	1386	100	0	0	0
NC_045512.2	147	C	1404	0	100	0	0
NC_045512.2	148	T	1440	0	0.0694444	0	99.9306
NC_045512.2	149	G	1442	0	0	100	0
NC_045512.2	150	T	1451	0	0	0	100
NC_045512.2	151	C	1482	0	100	0	0
NC_045512.2	152	G	1444	0	0	100	0
NC_045512.2	153	T	1457	0	0	0	100
NC_045512.2	154	T	1477	0	0	0	100
NC_045512.2	155	G	1444	0	0	100	0
NC_045512.2	156	A	1431	100	0	0	0
NC_045512.2	157	C	1509	0	99.8675	0	0.132538
NC_045512.2	158	A	1493	100	0	0	0
NC_045512.2	159	G	1522	0	0	100	0
NC_045512.2	160	G	1565	0	0	100	0
NC_045512.2	161	A	1594	100	0	0	0
NC_045512.2	162	C	1614	0	100	0	0
NC_045512.2	163	A	1472	99.9321	0	0.0679348	0
NC_045512.2	164	C	1618	0	99.8764	0	0.123609
NC_045512.2	165	G	1620	0	0	100	0
NC_045512.2	166	A	1640	100	0	0	0
NC_045512.2	167	G	1598	0	0.0625782	99.9374	0
NC_045512.2	168	T	1596	0	0	0	100
NC_045512.2	169	A	1518	100	0	0	0
NC_045512.2	170	A	1487	99.9328	0	0	0.0672495
NC_045512.2	171	C	1529	0	100	0	0
NC_045512.2	172	T	1546	0	0.0646831	0	99.9353
NC_045512.2	173	C	1540	0	99.8701	0	0.12987
NC_045512.2	174	G	1570	0	0	100	0
NC_045512.2	175	T	1545	0	0.0647249	0	99.9353
NC_045512.2	176	C	1512	0	100	0	0
NC_045512.2	177	T	1498	0	0	0	100
NC_045512.2	178	A	1439	100	0	0	0
NC_045512.2	179	T	1450	0	0.275862	0	99.7241
NC_045512.2	180	C	1364	0	100	0	0
NC_045512.2	181	T	1350	0	0	0	100
NC_045512.2	182	T	1401	0	0	0	100
NC_045512.2	183	C	1336	0.0748503	99.9251	0	0
NC_045512.2	184	T	1323	0	0.0755858	0	99.9244
NC_045512.2	185	G	1303	0	0	100	0
NC_045512.2	186	C	1296	0	99.9228	0.0771605	0
NC_045512.2	187	A	1250	100	0	0	0
NC_045512.2	188	G	1243	0	0	99.9195	0.0804505
NC_045512.2	189	G	1300	0	0	100	0
NC_045512.2	190	C	1310	0	100	0	0
NC_045512.2	191	T	1281	0	0.078064	0	99.9219
NC_045512.2	192	G	1291	0.0774593	0	99.9225	0
NC_045512.2	193	C	1285	0	99.9222	0	0
NC_045512.2	194	T	1139	0	0	0	100
NC_045512.2	195	T	1250	0	0	0	100
NC_045512.2	196	A	1315	100	0	0	0
NC_045512.2	197	C	1318	0	100	0	0
NC_045512.2	198	G	1344	0.0744048	0	99.9256	0
NC_045512.2	199	G	1382	0	0	100	0
NC_045512.2	200	T	1308	0	0	0	100
NC_045512.2	201	T	1329	0	0	0	100
NC_045512.2	202	T	1395	0	0	0	100
NC_045512.2	203	C	1391	0	100	0	0
NC_045512.2	204	G	1421	0	0	100	0
NC_045512.2	205	T	1447	0	0	0	100
NC_045512.2	206	C	1449	0.0690131	99.6549	0	0.276052
NC_045512.2	207	C	1457	0	100	0	0
NC_045512.2	208	G	1492	0	0	100	0
NC_045512.2	209	T	1433	0	0	0	100
NC_045512.2	210	G	1522	0	0	100	0
NC_045512.2	211	T	1419	0	0	0	100
NC_045512.2	212	T	1552	0	0.064433	0	99.9356
NC_045512.2	213	G	1553	0	0	100	0
NC_045512.2	214	C	1574	0	100	0	0
NC_045512.2	215	A	1575	100	0	0	0
NC_045512.2	216	G	1579	0	0	100	0
NC_045512.2	217	C	1584	0	100	0	0
NC_045512.2	218	C	1591	0	100	0	0
NC_045512.2	219	G	1602	0	0	100	0
NC_045512.2	220	A	1611	99.9379	0	0	0.0620732
NC_045512.2	221	T	1589	0	0	0	99.9371
NC_045512.2	222	C	1583	0	100	0	0
NC_045512.2	223	A	1557	100	0	0	0
NC_045512.2	224	T	1593	0	0.0627746	0	99.9372
NC_045512.2	225	C	1596	0	99.9373	0	0.0626566
NC_045512.2	226	A	1564	100	0	0	0
NC_045512.2	227	G	1560	0	0	100	0
NC_045512.2	228	C	1620	0	99.9383	0	0
NC_045512.2	229	A	1551	99.9355	0	0	0.0644745
NC_045512.2	230	C	1596	0	100	0	0
NC_045512.2	231	A	1523	100	0	0	0
NC_045512.2	232	T	1533	0	0	0	100
NC_045512.2	233	C	1587	0	100	0	0
NC_045512.2	234	T	1465	0	0	0	100
NC_045512.2	235	A	1556	100	0	0	0
NC_045512.2	236	G	1556	0	0	100	0
NC_045512.2	237	G	1598	0	0	99.9374	0.0625782
NC_045512.2	238	T	1581	0	0	0.0632511	99.9367
NC_045512.2	239	T	1619	0	0	0	100
NC_045512.2	240	T	1630	0	0	0	100
NC_045512.2	241	C	1621	0	100	0	0
NC_045512.2	242	G	1638	0	0	100	0
NC_045512.2	243	T	1612	0	0	0	100
NC_045512.2	244	C	1619	0	100	0	0
NC_045512.2	245	C	1629	0	100	0	0
NC_045512.2	246	G	1608	0	0	100	0
NC_045512.2	247	G	1632	0	0	100	0
NC_045512.2	248	G	1619	0	0	100	0
NC_045512.2	249	T	1579	0	0.0633312	0	99.9367
NC_045512.2	250	G	1633	0	0	99.9388	0
NC_045512.2	251	T	1610	0	0.0621118	0	99.9379
NC_045512.2	252	G	1635	0	0	100	0
NC_045512.2	253	A	1624	99.9384	0	0	0.0615764
NC_045512.2	254	C	1688	0	99.9408	0	0.0592417
NC_045512.2	255	C	1690	0	99.9408	0	0.0591716
NC_045512.2	256	G	1716	0	0	100	0
NC_045512.2	257	A	1717	100	0	0	0
NC_045512.2	258	A	1663	99.9399	0	0.0601323	0
NC_045512.2	259	A	1679	100	0	0	0
NC_045512.2	260	G	1673	0.0597729	0	99.9402	0
NC_045512.2	261	G	1690	0	0	100	0
NC_045512.2	262	T	1713	0	0	0	100
NC_045512.2	263	A	1636	100	0	0	0
NC_045512.2	264	A	1641	100	0	0	0
NC_045512.2	265	G	1770	0	0	100	0
NC_045512.2	266	A	1755	100	0	0	0
NC_045512.2	267	T	1784	0	0	0	100
NC_045512.2	268	G	1775	0	0	99.9437	0
NC_045512.2	269	G	1851	0	0	100	0
NC_045512.2	270	A	1899	100	0	0	0
NC_045512.2	271	G	1946	0	0	100	0
NC_045512.2	272	A	1947	100	0	0	0
NC_045512.2	273	G	1976	0	0.0506073	99.9494	0
NC_045512.2	274	C	1969	0	100	0	0
NC_045512.2	275	C	1988	0	100	0	0
NC_045512.2	276	T	1976	0	0	0	100
NC_045512.2	277	T	1982	0	0	0	100
NC_045512.2	278	G	2018	0	0	100	0
NC_045512.2	279	T	1982	0	0	0	100
NC_045512.2	280	C	2012	0	100	0	0
NC_045512.2	281	C	1994	0	100	0	0
NC_045512.2	282	C	2027	0	100	0	0
NC_045512.2	283	T	1978	0.0505561	0.0505561	0	99.8989
NC_045512.2	284	G	1990	0	0	100	0
NC_045512.2	285	G	1981	0	0	100	0
NC_045512.2	286	T	1979	0	0	0	100
NC_045512.2	287	T	1928	0.0518672	0	0	99.9481
NC_045512.2	288	T	1929	0.0518403	0	0	99.9482
NC_045512.2	289	C	1971	0	100	0	0
NC_045512.2	290	A	1967	100	0	0	0
NC_045512.2	291	A	1928	100	0	0	0
NC_045512.2	292	C	1927	0	100	0	0
NC_045512.2	293	G	1949	0.0513084	0	99.9487	0
NC_045512.2	294	A	1982	99.9495	0	0.0504541	0
NC_045512.2	295	G	1988	0.0503018	0	99.8994	0
NC_045512.2	296	A	1992	100	0	0	0
NC_045512.2	297	A	1950	100	0	0	0
NC_045512.2	298	A	1942	100	0	0	0
NC_045512.2	299	A	1933	100	0	0	0
NC_045512.2	300	C	1989	0	100	0	0
NC_045512.2	301	A	1925	100	0	0	0
NC_045512.2	302	C	1954	0	100	0	0
NC_045512.2	303	A	1880	99.8936	0	0.106383	0
NC_045512.2	304	C	1937	0	100	0	0
NC_045512.2	305	G	1917	0	0	100	0
NC_045512.2	306	T	1912	0	0	0	100
NC_045512.2	307	C	1925	0	99.6364	0	0.363636
NC_045512.2	308	C	1921	0	99.9479	0	0.0520562
NC_045512.2	309	A	1906	100	0	0	0
NC_045512.2	310	A	1823	100	0	0	0
NC_045512.2	311	C	1892	0	100	0	0
NC_045512.2	312	T	1830	0	0.0546448	0	99.9454
NC_045512.2	313	C	1846	0	100	0	0
NC_045512.2	314	A	1813	99.8897	0	0	0.0551572
NC_045512.2	315	G	1814	0	0.0551268	99.8897	0
NC_045512.2	316	T	1736	0	0.0576037	0.0576037	99.8848
NC_045512.2	317	T	1667	0	0	0.059988	99.94
NC_045512.2	318	T	1751	0	0	0	100
NC_045512.2	319	G	1787	0.0559597	0	99.8881	0.0559597
NC_045512.2	320	C	1765	0	99.9433	0.0566572	0
NC_045512.2	321	C	1744	0	100	0	0
NC_045512.2	322	T	1727	0	0.0579039	0	99.9421
NC_045512.2	323	G	1727	0	0	99.7105	0.0579039
NC_045512.2	324	T	1644	0	0	0.0608273	99.9392
NC_045512.2	325	T	1684	0	0.0593824	0	99.9406
NC_045512.2	326	T	1671	0	0	0	100
NC_045512.2	327	T	1715	0.058309	0	0	99.9417
NC_045512.2	328	A	1728	100	0	0	0
NC_045512.2	329	C	1723	0	100	0	0
NC_045512.2	330	A	1723	100	0	0	0
NC_045512.2	331	G	1742	0	0	100	0
NC_045512.2	332	G	1742	0	0	100	0
NC_045512.2	333	T	1590	0	0.0628931	0	99.9371
NC_045512.2	334	T	1781	0	0	0	100
NC_045512.2	335	C	1770	0	99.9435	0	0.0564972
NC_045512.2	336	G	1728	0	0	100	0
NC_045512.2	337	C	1775	0.056338	99.831	0	0.112676
NC_045512.2	338	G	1780	0	0	100	0
NC_045512.2	339	A	1704	99.9413	0	0.0586854	0
NC_045512.2	340	C	1728	0	100	0	0
NC_045512.2	341	G	1723	0	0	100	0
NC_045512.2	342	T	1693	0	0	0	100
NC_045512.2	343	G	1713	0	0	100	0
NC_045512.2	344	C	1695	0	100	0	0
NC_045512.2	345	T	1655	0	0	0	100
NC_045512.2	346	C	1702	0	100	0	0
NC_045512.2	347	G	1696	0	0	100	0
NC_045512.2	348	T	1654	0	0.0604595	0	99.9395
NC_045512.2	349	A	1649	100	0	0	0
NC_045512.2	350	C	1657	0	100	0	0
NC_045512.2	351	G	1652	0.0605327	0	99.9395	0
NC_045512.2	352	T	1551	0	0.0644745	0.0644745	99.8711
NC_045512.2	353	G	1665	0	0	100	0
NC_045512.2	354	G	1621	0	0	100	0
NC_045512.2	355	C	1582	0	100	0	0
NC_045512.2	356	T	1439	0	0.0694927	0	99.9305
NC_045512.2	357	T	1498	0	0.133511	0	99.8665
NC_045512.2	358	T	1569	0	0	0.0637349	99.9363
NC_045512.2	359	G	1627	0	0	99.9385	0.0614628
NC_045512.2	360	G	1616	0	0	100	0
NC_045512.2	361	A	1607	99.9378	0	0.0622278	0
NC_045512.2	362	G	1571	0	0	100	0
NC_045512.2	363	A	1561	100	0	0	0
NC_045512.2	364	C	1582	0	100	0	0
NC_045512.2	365	T	1569	0	0.12747	0	99.8725
NC_045512.2	366	C	1560	0	100	0	0
NC_045512.2	367	C	1538	0	100	0	0
NC_045512.2	368	G	1576	0	0.0634518	99.9365	0
NC_045512.2	369	T	1417	0	0	0	100
NC_045512.2	370	G	1573	0.0635728	0	99.9364	0
NC_045512.2	371	G	1575	0	0	100	0
NC_045512.2	372	A	1573	99.8729	0	0.127146	0
NC_045512.2	373	G	1604	0	0	100	0
NC_045512.2	374	G	1606	0	0	100	0
NC_045512.2	375	A	1601	100	0	0	0
NC_045512.2	376	G	1562	0.0640205	0	99.936	0
NC_045512.2	377	G	1605	0	0	100	0
NC_045512.2	378	T	1598	0	0	0	100
NC_045512.2	379	C	1557	0	100	0	0
NC_045512.2	380	T	1588	0	0.125945	0	99.8741
NC_045512.2	381	T	1610	0	0	0	100
NC_045512.2	382	A	1635	100	0	0	0
NC_045512.2	383	T	1654	0	0	0	100
NC_045512.2	384	C	1652	0	100	0	0
NC_045512.2	385	A	1635	100	0	0	0
NC_045512.2	386	G	1652	0	0	100	0
NC_045512.2	387	A	1615	100	0	0	0
NC_045512.2	388	G	1618	0	0	100	0
NC_045512.2	389	G	1586	0.0630517	0	99.9369	0
NC_045512.2	390	C	1621	0	100	0	0
NC_045512.2	391	A	1578	100	0	0	0
NC_045512.2	392	C	1616	0	100	0	0
NC_045512.2	393	G	1633	0.061237	0	99.9388	0
NC_045512.2	394	T	1606	0	0.0622665	0.0622665	99.8755
NC_045512.2	395	C	1639	0	100	0	0
NC_045512.2	396	A	1651	100	0	0	0
NC_045512.2	397	A	1650	100	0	0	0
NC_045512.2	398	C	1666	0	100	0	0
NC_045512.2	399	A	1631	100	0	0	0
NC_045512.2	400	T	1603	0	0	0	100
NC_045512.2	401	C	1676	0	100	0	0
NC_045512.2	402	T	1669	0	0	0	100
NC_045512.2	403	T	1689	0	0	0	100
NC_045512.2	404	A	1685	99.822	0.178042	0	0
NC_045512.2	405	A	1652	99.9395	0.0605327	0	0
NC_045512.2	406	A	1640	99.939	0	0	0.0609756
NC_045512.2	407	G	1734	0.17301	0	99.827	0
NC_045512.2	408	A	1608	99.8134	0	0.124378	0.0621891
NC_045512.2	409	T	1702	0	0.117509	0	99.8825
NC_045512.2	410	G	1795	0.0557103	0	99.9443	0
NC_045512.2	411	G	1748	0.0572082	0	99.8856	0.0572082
NC_045512.2	412	C	1811	0.110436	99.8896	0	0
NC_045512.2	413	A	1728	99.8264	0.115741	0.0578704	0
NC_045512.2	414	C	1781	0	99.8877	0	0.112296
NC_045512.2	415	T	1697	0	0	0.0589275	99.9411
NC_045512.2	416	T	1768	0	0.113122	0	99.8869
NC_045512.2	417	G	1806	0	0	100	0
NC_045512.2	418	T	1712	0	0.175234	0	99.8248
NC_045512.2	419	G	1754	0	0	100	0
NC_045512.2	420	G	1654	0	0	100	0
NC_045512.2	421	C	1600	0	100	0	0
NC_045512.2	422	T	1561	0	0	0	99.6797
NC_045512.2	423	T	1547	0	0	0	100
NC_045512.2	424	A	1621	100	0	0	0
NC_045512.2	425	G	1613	0	0	100	0
NC_045512.2	426	T	1602	0	0	0	100
NC_045512.2	427	A	1616	100	0	0	0
NC_045512.2	428	G	1545	0	0	100	0
NC_045512.2	429	A	1606	100	0	0	0
NC_045512.2	430	A	1561	100	0	0	0
NC_045512.2	431	G	1609	0	0	100	0
NC_045512.2	432	T	1600	0	0	0	100
NC_045512.2	433	T	1652	0	0.121065	0	99.8789
NC_045512.2	434	G	1682	0	0	100	0
NC_045512.2	435	A	1686	100	0	0	0
NC_045512.2	436	A	1684	99.9406	0	0.0593824	0
NC_045512.2	437	A	1660	100	0	0	0
NC_045512.2	438	A	1672	100	0	0	0
NC_045512.2	439	A	1585	99.7476	0.0630915	0.189274	0
NC_045512.2	440	G	1722	0	0	100	0
NC_045512.2	441	G	1730	0.0578035	0	99.9422	0
NC_045512.2	442	C	1735	0	100	0	0
NC_045512.2	443	G	1743	0	0	99.1394	0
NC_045512.2	444	T	1546	0	0	0.0646831	99.9353
NC_045512.2	445	T	1627	0	0	0	100
NC_045512.2	446	T	1522	0	0	0	100
NC_045512.2	447	T	1672	0	0	0	100
NC_045512.2	448	G	1676	0	0	100	0
NC_045512.2	449	C	1655	0	100	0	0
NC_045512.2	450	C	1666	0	100	0	0
NC_045512.2	451	T	1675	0	0	0	100
NC_045512.2	452	C	1695	0	100	0	0
NC_045512.2	453	A	1665	100	0	0	0
NC_045512.2	454	A	1660	100	0	0	0
NC_045512.2	455	C	1697	0	100	0	0
NC_045512.2	456	T	1696	0	0	0	100
NC_045512.2	457	T	1694	0	0.0590319	0	99.941
NC_045512.2	458	G	1709	0	0	100	0
NC_045512.2	459	A	1708	100	0	0	0
NC_045512.2	460	A	1710	100	0	0	0
NC_045512.2	461	C	1695	0	100	0	0
NC_045512.2	462	A	1693	100	0	0	0
NC_045512.2	463	G	1708	0	0	100	0
NC_045512.2	464	C	1685	0	99.8813	0	0.118694
NC_045512.2	465	C	1674	0.0597372	99.8805	0	0.0597372
NC_045512.2	466	C	1678	0	100	0	0
NC_045512.2	467	T	1679	0	0	0	100
NC_045512.2	468	A	1622	100	0	0	0
NC_045512.2	469	T	1684	0	0	0	100
NC_045512.2	470	G	1711	0	0	100	0
NC_045512.2	471	T	1703	0	0.0587199	0	99.9413
NC_045512.2	472	G	1731	0	0	100	0
NC_045512.2	473	T	1634	0	0	0	100
NC_045512.2	474	T	1725	0	0	0	100
NC_045512.2	475	C	1723	0	100	0	0
NC_045512.2	476	A	1720	100	0	0	0
NC_045512.2	477	T	1713	0	0.0583771	0	99.9416
NC_045512.2	478	C	1736	0	100	0	0
NC_045512.2	479	A	1711	100	0	0	0
NC_045512.2	480	A	1741	100	0	0	0
NC_045512.2	481	A	1668	100	0	0	0
NC_045512.2	482	C	1736	0	100	0	0
NC_045512.2	483	G	1715	0	0	100	0
NC_045512.2	484	T	1623	0	0	0	100
NC_045512.2	485	T	1678	0	0	0	100
NC_045512.2	486	C	1712	0	99.9416	0	0.0584112
NC_045512.2	487	G	1713	0.0583771	0	99.9416	0
NC_045512.2	488	G	1717	0.0582411	0	99.9418	0
NC_045512.2	489	A	1705	100	0	0	0
NC_045512.2	490	T	1688	0	0	0	100
NC_045512.2	491	G	1719	0	0.0581734	99.9418	0
NC_045512.2	492	C	1738	0	99.9425	0	0.0575374
NC_045512.2	493	T	1742	0	0	0.0574053	99.9426
NC_045512.2	494	C	1761	0	100	0	0
NC_045512.2	495	G	1744	0	0	100	0
NC_045512.2	496	A	1758	100	0	0	0
NC_045512.2	497	A	1732	100	0	0	0
NC_045512.2	498	C	1772	0	100	0	0
NC_045512.2	499	T	1751	0	0	0.11422	99.8858
NC_045512.2	500	G	1748	0	0	100	0
NC_045512.2	501	C	1743	0	99.9426	0	0.0573723
NC_045512.2	502	A	1739	99.9425	0	0.0575043	0
NC_045512.2	503	C	1713	0	100	0	0
NC_045512.2	504	C	1755	0	99.3162	0	0
NC_045512.2	505	T	1668	0	0	0	100
NC_045512.2	506	C	1511	100	0	0	0
NC_045512.2	507	A	1478	99.6617	0	0	0
NC_045512.2	508	T	1551	0	0	0	99.8711
NC_045512.2	509	G	1704	0.117371	0	98.6502	0
NC_045512.2	510	G	1665	0	0	100	0
NC_045512.2	511	T	1742	0	0	0	100
NC_045512.2	512	C	1720	0	99.8837	0	0.116279
NC_045512.2	513	A	1660	99.8193	0	0	0
NC_045512.2	514	T	1585	0	0	0	99.4322
NC_045512.2	515	G	1765	0	0	99.7167	0
NC_045512.2	516	T	1657	0	0	0	100
NC_045512.2	517	T	1649	0.0606428	0.0606428	0	99.151
NC_045512.2	518	A	1656	99.4565	0	0	0
NC_045512.2	519	T	1684	0.118765	0	0	99.8812
NC_045512.2	520	G	1719	0	0.0581734	99.9418	0
NC_045512.2	521	G	1748	0.0572082	0	99.8856	0.0572082
NC_045512.2	522	T	1715	0	0.058309	0	99.9417
NC_045512.2	523	T	1739	0.287522	0.115009	0	99.54
NC_045512.2	524	G	1790	0.167598	0	99.8324	0
NC_045512.2	525	A	1801	100	0	0	0
NC_045512.2	526	G	1786	0	0.055991	99.944	0
NC_045512.2	527	C	1788	0	100	0	0
NC_045512.2	528	T	1759	0	0	0	100
NC_045512.2	529	G	1778	0.056243	0	99.9438	0
NC_045512.2	530	G	1779	0	0	100	0
NC_045512.2	531	T	1707	0	0	0	100
NC_045512.2	532	A	1720	99.9419	0	0.0581395	0
NC_045512.2	533	G	1788	0	0	99.9441	0.0559284
NC_045512.2	534	C	1829	0	99.8907	0	0.109349
NC_045512.2	535	A	1842	99.9457	0	0.0542888	0
NC_045512.2	536	G	1839	0	0	100	0
NC_045512.2	537	A	1811	99.9448	0	0.0552181	0
NC_045512.2	538	A	1730	100	0	0	0
NC_045512.2	539	C	1862	0	98.5499	0	1.45005
NC_045512.2	540	T	1851	0	0.0540249	0.0540249	99.892
NC_045512.2	541	C	1864	0	100	0	0
NC_045512.2	542	G	1849	0	0	100	0
NC_045512.2	543	A	1844	100	0	0	0
NC_045512.2	544	A	1818	99.945	0	0	0.0550055
NC_045512.2	545	G	1822	0	0	100	0
NC_045512.2	546	G	1781	0	0	100	0
NC_045512.2	547	C	1793	0	100	0	0
NC_045512.2	548	A	1765	99.9433	0	0	0.0566572
NC_045512.2	549	T	1673	0	0.0597729	0	99.9402
NC_045512.2	550	T	1778	0	0	0	100
NC_045512.2	551	C	1769	0	100	0	0
NC_045512.2	552	A	1758	99.9431	0.0568828	0	0
NC_045512.2	553	G	1727	0	0	100	0
NC_045512.2	554	T	1659	0	0.0602773	0	99.9397
NC_045512.2	555	A	1629	100	0	0	0
NC_045512.2	556	C	1669	0	100	0	0
NC_045512.2	557	G	1605	0.0623053	0	99.9377	0
NC_045512.2	558	G	1614	0	0	100	0
NC_045512.2	559	T	1567	0	0.0638162	0	99.9362
NC_045512.2	560	C	1575	0	100	0	0
NC_045512.2	561	G	1565	0	0	100	0
NC_045512.2	562	T	1485	0	0.0673401	0	99.9327
NC_045512.2	563	A	1520	100	0	0	0
NC_045512.2	564	G	1535	0.130293	0	99.8697	0
NC_045512.2	565	T	1505	0	0	0.0664452	99.9336
NC_045512.2	566	G	1525	0	0	100	0
NC_045512.2	567	G	1527	0	0	100	0
NC_045512.2	568	T	1529	0	0.130804	0	99.8692
NC_045512.2	569	G	1564	0	0	100	0
NC_045512.2	570	A	1559	100	0	0	0
NC_045512.2	571	G	1568	0	0	100	0
NC_045512.2	572	A	1545	99.9353	0	0.0647249	0
NC_045512.2	573	C	1562	0	99.936	0.0640205	0
NC_045512.2	574	A	1505	100	0	0	0
NC_045512.2	575	C	1580	0	100	0	0
NC_045512.2	576	T	1527	0.130976	0	0.0654879	99.8035
NC_045512.2	577	T	1559	0	0	0	100
NC_045512.2	578	G	1564	0	0	100	0
NC_045512.2	579	G	1576	0	0	100	0
NC_045512.2	580	T	1545	0	0	0	100
NC_045512.2	581	G	1562	0.0640205	0	99.936	0
NC_045512.2	582	T	1555	0	0	0	100
NC_045512.2	583	C	1541	0	99.8702	0	0.129786
NC_045512.2	584	C	1501	0	99.9334	0	0
NC_045512.2	585	T	1483	0	0	0	100
NC_045512.2	586	T	1481	0.0675219	0	0	99.9325
NC_045512.2	587	G	1490	0	0	100	0
NC_045512.2	588	T	1454	0	0	0	100
NC_045512.2	589	C	1481	0	100	0	0
NC_045512.2	590	C	1401	0	100	0	0
NC_045512.2	591	C	1461	0	100	0	0
NC_045512.2	592	T	1443	0	0.2772	0	99.7228
NC_045512.2	593	C	1475	0	100	0	0
NC_045512.2	594	A	1429	100	0	0	0
NC_045512.2	595	T	1385	0	0	0	100
NC_045512.2	596	G	1515	0	0	100	0
NC_045512.2	597	T	1512	0	0	0	100
NC_045512.2	598	G	1542	0	0	100	0
NC_045512.2	599	G	1542	0	0	100	0
NC_045512.2	600	G	1562	0	0	100	0
NC_045512.2	601	C	1532	0	100	0	0
NC_045512.2	602	G	1550	0	0	100	0
NC_045512.2	603	A	1584	100	0	0	0
NC_045512.2	604	A	1517	100	0	0	0
NC_045512.2	605	A	1515	99.868	0	0.0660066	0.0660066
NC_045512.2	606	T	1445	0	0	0.0692042	99.9308
NC_045512.2	607	A	1533	100	0	0	0
NC_045512.2	608	C	1535	0	100	0	0
NC_045512.2	609	C	1585	0	100	0	0
NC_045512.2	610	A	1569	100	0	0	0
NC_045512.2	611	G	1609	0	0	100	0
NC_045512.2	612	T	1544	0	0	0	100
NC_045512.2	613	G	1612	0	0	100	0
NC_045512.2	614	G	1608	0	0	100	0
NC_045512.2	615	C	1634	0	99.9388	0	0.0611995
NC_045512.2	616	T	1587	0	0	0	100
NC_045512.2	617	T	1580	0.316456	0	0	99.6835
NC_045512.2	618	A	1638	99.8779	0	0.1221	0
NC_045512.2	619	C	1643	0	100	0	0
NC_045512.2	620	C	1632	0	99.9387	0	0.0612745
NC_045512.2	621	G	1608	0	0.0621891	99.9378	0
NC_045512.2	622	C	1645	0	100	0	0
NC_045512.2	623	A	1647	100	0	0	0
NC_045512.2	624	A	1612	100	0	0	0
NC_045512.2	625	G	1635	0	0	100	0
NC_045512.2	626	G	1649	0	0	100	0
NC_045512.2	627	T	1645	0	0	0	100
NC_045512.2	628	T	1659	0	0	0	100
NC_045512.2	629	C	1644	0	100	0	0
NC_045512.2	630	T	1643	0	0	0	100
NC_045512.2	631	T	1647	0	0	0	100
NC_045512.2	632	C	1647	0	100	0	0
NC_045512.2	633	T	1616	0	0	0	100
NC_045512.2	634	T	1666	0	0	0	99.94
NC_045512.2	635	C	1634	0	100	0	0
NC_045512.2	636	G	1642	0.0609013	0	99.9391	0
NC_045512.2	637	T	1628	0	0	0	100
NC_045512.2	638	A	1622	100	0	0	0
NC_045512.2	639	A	1600	100	0	0	0
NC_045512.2	640	G	1648	0	0	99.9393	0
NC_045512.2	641	A	1600	99.9375	0	0	0.0625
NC_045512.2	642	A	1555	100	0	0	0
NC_045512.2	643	C	1602	0	100	0	0
NC_045512.2	644	G	1534	0	0	100	0
NC_045512.2	645	G	1583	0.0631712	0	99.8737	0.0631712
NC_045512.2	646	T	1585	0	0	0	99.9369
NC_045512.2	647	A	1565	100	0	0	0
NC_045512.2	648	A	1518	99.8024	0.197628	0	0
NC_045512.2	649	T	1550	0.258065	0.0645161	0	99.6774
NC_045512.2	650	A	1566	99.9361	0.063857	0	0
NC_045512.2	651	A	1521	99.737	0	0.197239	0.0657462
NC_045512.2	652	A	1496	99.6658	0.0668449	0	0.26738
NC_045512.2	653	G	1513	0.330469	0	99.6695	0
NC_045512.2	654	G	1548	0.258398	0.0645995	99.4832	0.193798
NC_045512.2	655	A	1557	100	0	0	0
NC_045512.2	656	G	1568	0	0.318878	99.6173	0.0637755
NC_045512.2	657	C	1570	0	100	0	0
NC_045512.2	658	T	1529	0.196207	0	0	99.8038
NC_045512.2	659	G	1594	0	0	100	0
NC_045512.2	660	G	1572	0.19084	0	99.8092	0
NC_045512.2	661	T	1517	0.0659196	0.329598	0	99.6045
NC_045512.2	662	G	1554	0.1287	0	99.8713	0
NC_045512.2	663	G	1543	0.0648088	0	99.9352	0
NC_045512.2	664	C	1528	0	100	0	0
NC_045512.2	665	C	1528	0	100	0	0
NC_045512.2	666	A	1415	100	0	0	0
NC_045512.2	667	T	1425	0	0	0	100
NC_045512.2	668	A	1500	100	0	0	0
NC_045512.2	669	G	1528	0	0	100	0
NC_045512.2	670	T	1472	0	0	0	100
NC_045512.2	671	T	1513	0	0	0	100
NC_045512.2	672	A	1467	100	0	0	0
NC_045512.2	673	C	1543	0	100	0	0
NC_045512.2	674	G	1517	0	0	100	0
NC_045512.2	675	G	1537	0	0	100	0
NC_045512.2	676	C	1552	0.064433	99.9356	0	0
NC_045512.2	677	G	1563	0	0	100	0
NC_045512.2	678	C	1552	0	100	0	0
NC_045512.2	679	C	1533	0	100	0	0
NC_045512.2	680	G	1545	0	0	100	0
NC_045512.2	681	A	1502	100	0	0	0
NC_045512.2	682	T	1542	0	0	0	100
NC_045512.2	683	C	1516	0	99.934	0	0
NC_045512.2	684	T	1511	0	0	0	99.9338
NC_045512.2	685	A	1483	99.2583	0	0	0
NC_045512.2	686	A	1463	100	0	0	0
NC_045512.2	687	A	1476	99.9322	0.0677507	0	0
NC_045512.2	688	G	1477	0.0677048	0	99.8646	0.0677048
NC_045512.2	689	T	1482	0	0	0	100
NC_045512.2	690	C	1497	0	99.9332	0.0668003	0
NC_045512.2	691	A	1473	99.9321	0	0.0678887	0
NC_045512.2	692	T	1425	0.0701754	0	0	99.9298
NC_045512.2	693	T	1439	0	0	0	100
NC_045512.2	694	T	1497	0	0.0668003	0	99.9332
NC_045512.2	695	G	1509	0.0662691	0	99.9337	0
NC_045512.2	696	A	1506	99.9336	0.0664011	0	0
NC_045512.2	697	C	1507	0	100	0	0
NC_045512.2	698	T	1484	0	0.0673854	0	99.9326
NC_045512.2	699	T	1462	0.0683995	0	0	99.9316
NC_045512.2	700	A	1511	99.9338	0	0	0
NC_045512.2	701	G	1508	0.066313	0	99.9337	0
NC_045512.2	702	G	1508	0	0	100	0
NC_045512.2	703	C	1509	0	99.9337	0	0.0662691
NC_045512.2	704	G	1530	0	0	100	0
NC_045512.2	705	A	1533	100	0	0	0
NC_045512.2	706	C	1501	0	100	0	0
NC_045512.2	707	G	1525	0	0	100	0
NC_045512.2	708	A	1541	100	0	0	0
NC_045512.2	709	G	1532	0	0	100	0
NC_045512.2	710	C	1552	0.064433	99.9356	0	0
NC_045512.2	711	T	1574	0	0	0	100
NC_045512.2	712	T	1609	0	0	0	100
NC_045512.2	713	G	1613	0	0	100	0
NC_045512.2	714	G	1598	0	0.0625782	99.9374	0
NC_045512.2	715	C	1635	0	99.9388	0	0.0611621
NC_045512.2	716	A	1556	100	0	0	0
NC_045512.2	717	C	1620	0	100	0	0
NC_045512.2	718	T	1625	0	0.0615385	0	99.9385
NC_045512.2	719	G	1590	0	0	100	0
NC_045512.2	720	A	1580	100	0	0	0
NC_045512.2	721	T	1577	0	0	0	100
NC_045512.2	722	C	1568	0	100	0	0
NC_045512.2	723	C	1575	0	100	0	0
NC_045512.2	724	T	1546	0	0	0	100
NC_045512.2	725	T	1538	0	0	0	100
NC_045512.2	726	A	1591	100	0	0	0
NC_045512.2	727	T	1575	0	0	0	100
NC_045512.2	728	G	1590	0	0	100	0
NC_045512.2	729	A	1615	100	0	0	0
NC_045512.2	730	A	1596	100	0	0	0
NC_045512.2	731	G	1622	0.0616523	0	99.8767	0.0616523
NC_045512.2	732	A	1647	100	0	0	0
NC_045512.2	733	T	1676	0.0596659	0	0	99.9403
NC_045512.2	734	T	1680	0.0595238	0	0	99.9405
NC_045512.2	735	T	1665	0	0	0	100
NC_045512.2	736	T	1682	0	0	0	100
NC_045512.2	737	C	1669	0	99.9401	0	0.0599161
NC_045512.2	738	A	1680	100	0	0	0
NC_045512.2	739	A	1677	100	0	0	0
NC_045512.2	740	G	1704	0	0	100	0
NC_045512.2	741	A	1693	100	0	0	0
NC_045512.2	742	A	1667	100	0	0	0
NC_045512.2	743	A	1687	99.9407	0	0.0592768	0
NC_045512.2	744	A	1689	100	0	0	0
NC_045512.2	745	C	1709	0	100	0	0
NC_045512.2	746	T	1664	0	0.360577	0.0600962	99.5793
NC_045512.2	747	G	1662	0	0	99.8797	0.120337
NC_045512.2	748	G	1660	0	0	99.9398	0.060241
NC_045512.2	749	A	1656	99.8188	0	0.0603865	0.120773
NC_045512.2	750	A	1546	100	0	0	0
NC_045512.2	751	C	1616	0	100	0	0
NC_045512.2	752	A	1614	100	0	0	0
NC_045512.2	753	C	1612	0	100	0	0
NC_045512.2	754	T	1619	0	0	0	100
NC_045512.2	755	A	1578	99.9366	0	0.0633714	0
NC_045512.2	756	A	1567	99.8086	0	0	0.191449
NC_045512.2	757	A	1539	100	0	0	0
NC_045512.2	758	C	1628	0	99.8157	0	0.184275
NC_045512.2	759	A	1473	99.7963	0	0	0.203666
NC_045512.2	760	T	1490	0.134228	0	0	99.8658
NC_045512.2	761	A	1468	100	0	0	0
NC_045512.2	762	G	1539	0.129955	0	99.87	0
NC_045512.2	763	C	1601	0	100	0	0
NC_045512.2	764	A	1552	100	0	0	0
NC_045512.2	765	G	1600	0	0.1875	99.8125	0
NC_045512.2	766	T	1569	0.12747	0	0	99.8725
NC_045512.2	767	G	1614	0	0	100	0
NC_045512.2	768	G	1640	0	0	100	0
NC_045512.2	769	T	1597	0	0	0	100
NC_045512.2	770	G	1641	0	0.0609385	99.8781	0
NC_045512.2	771	T	1575	0	0	0	100
NC_045512.2	772	T	1523	0	0	0	100
NC_045512.2	773	A	1636	100	0	0	0
NC_045512.2	774	C	1659	0	100	0	0
NC_045512.2	775	C	1649	0	100	0	0
NC_045512.2	776	C	1654	0	100	0	0
NC_045512.2	777	G	1686	0	0	99.9407	0.059312
NC_045512.2	778	T	1652	0	0	0	100
NC_045512.2	779	G	1680	0	0	99.9405	0.0595238
NC_045512.2	780	A	1679	100	0	0	0
NC_045512.2	781	A	1624	100	0	0	0
NC_045512.2	782	C	1687	0	100	0	0
NC_045512.2	783	T	1703	0	0.0587199	0	99.9413
NC_045512.2	784	C	1705	0	100	0	0
NC_045512.2	785	A	1688	100	0	0	0
NC_045512.2	786	T	1697	0	0.117855	0	99.8821
NC_045512.2	787	G	1711	0	0	100	0
NC_045512.2	788	C	1674	0	99.9403	0	0.0597372
NC_045512.2	789	G	1696	0	0	100	0
NC_045512.2	790	T	1666	0	0.060024	0	99.94
NC_045512.2	791	G	1718	0	0	100	0
NC_045512.2	792	A	1721	100	0	0	0
NC_045512.2	793	G	1734	0	0	100	0
NC_045512.2	794	C	1733	0	100	0	0
NC_045512.2	795	T	1763	0	0	0	100
NC_045512.2	796	T	1709	0	0	0	100
NC_045512.2	797	A	1711	100	0	0	0
NC_045512.2	798	A	1717	100	0	0	0
NC_045512.2	799	C	1757	0	99.9431	0	0.0569152
NC_045512.2	800	G	1726	0	0	100	0
NC_045512.2	801	G	1757	0	0	100	0
NC_045512.2	802	A	1740	100	0	0	0
NC_045512.2	803	G	1769	0	0	100	0
NC_045512.2	804	G	1709	0	0	100	0
NC_045512.2	805	G	1722	0.058072	0	99.9419	0
NC_045512.2	806	G	1739	0.0575043	0	99.9425	0
NC_045512.2	807	C	1752	0	100	0	0
NC_045512.2	808	A	1744	100	0	0	0
NC_045512.2	809	T	1731	0	0	0	100
NC_045512.2	810	A	1775	100	0	0	0
NC_045512.2	811	C	1814	0	100	0	0
NC_045512.2	812	A	1794	100	0	0	0
NC_045512.2	813	C	1835	0	100	0	0
NC_045512.2	814	T	1841	0	0	0	100
NC_045512.2	815	C	1832	0	99.9454	0	0.0545852
NC_045512.2	816	G	1826	0	0	100	0
NC_045512.2	817	C	1824	0	99.9452	0	0.0548246
NC_045512.2	818	T	1818	0	0.0550055	0	99.945
NC_045512.2	819	A	1764	100	0	0	0
NC_045512.2	820	T	1808	0	0	0	100
NC_045512.2	821	G	1874	0	0	100	0
NC_045512.2	822	T	1871	0	0	0	100
NC_045512.2	823	C	1835	0	100	0	0
NC_045512.2	824	G	1851	0.0540249	0	99.946	0
NC_045512.2	825	A	1825	99.9452	0	0	0.0547945
NC_045512.2	826	T	1756	0	0	0	100
NC_045512.2	827	A	1686	100	0	0	0
NC_045512.2	828	A	1671	99.9402	0	0	0.0598444
NC_045512.2	829	C	1789	0	99.8882	0	0.111794
NC_045512.2	830	A	1668	99.8801	0	0.119904	0
NC_045512.2	831	A	1626	99.877	0.0615006	0	0.0615006
NC_045512.2	832	C	1737	0	99.9424	0	0.0575705
NC_045512.2	833	T	1591	0	0	0	100
NC_045512.2	834	T	1730	0	0.0578035	0	99.9422
NC_045512.2	835	C	1769	0.0565291	99.9435	0	0
NC_045512.2	836	T	1743	0	0	0.0573723	99.9426
NC_045512.2	837	G	1755	0	0	100	0
NC_045512.2	838	T	1662	0	0	0	100
NC_045512.2	839	G	1720	0	0	100	0
NC_045512.2	840	G	1701	0	0	100	0
NC_045512.2	841	C	1714	0	100	0	0
NC_045512.2	842	C	1694	0	100	0	0
NC_045512.2	843	C	1731	0	100	0	0
NC_045512.2	844	T	1694	0	0	0	100
NC_045512.2	845	G	1729	0	0	100	0
NC_045512.2	846	A	1698	100	0	0	0
NC_045512.2	847	T	1601	0	0.062461	0.062461	99.8751
NC_045512.2	848	G	1725	0	0	100	0
NC_045512.2	849	G	1706	0	0	100	0
NC_045512.2	850	C	1706	0	100	0	0
NC_045512.2	851	T	1491	0	0	0	100
NC_045512.2	852	A	1643	100	0	0	0
NC_045512.2	853	C	1705	0	100	0	0
NC_045512.2	854	C	1688	0	100	0	0
NC_045512.2	855	C	1698	0	100	0	0
NC_045512.2	856	T	1678	0	0	0	100
NC_045512.2	857	C	1709	0	100	0	0
NC_045512.2	858	T	1614	0	0.0619579	0	99.938
NC_045512.2	859	T	1654	0	0	0	100
NC_045512.2	860	G	1677	0	0	100	0
NC_045512.2	861	A	1631	100	0	0	0
NC_045512.2	862	G	1622	0	0	100	0
NC_045512.2	863	T	1589	0	0.0629327	0	99.9371
NC_045512.2	864	G	1584	0	0	100	0
NC_045512.2	865	C	1596	0	100	0	0
NC_045512.2	866	A	1522	100	0	0	0
NC_045512.2	867	T	1501	0	0	0	99.9334
NC_045512.2	868	T	1556	0	0	0	100
NC_045512.2	869	A	1524	99.8688	0.0656168	0.0656168	0
NC_045512.2	870	A	1596	99.9373	0	0	0.0626566
NC_045512.2	871	A	1634	100	0	0	0
NC_045512.2	872	G	1634	0.0611995	0	99.9388	0
NC_045512.2	873	A	1624	100	0	0	0
NC_045512.2	874	C	1628	0	99.9386	0.0614251	0
NC_045512.2	875	C	1620	0	100	0	0
NC_045512.2	876	T	1597	0	0.0626174	0	99.9374
NC_045512.2	877	T	1608	0	0.0621891	0	99.8756
NC_045512.2	878	C	1616	0	99.8762	0	0
NC_045512.2	879	T	1497	0.133601	0	0	99.8664
NC_045512.2	880	A	1317	99.9241	0	0	0.0759301
NC_045512.2	881	G	1553	0	0	100	0
NC_045512.2	882	C	1547	0.0646412	99.8707	0	0.0646412
NC_045512.2	883	A	1482	99.9325	0	0.0674764	0
NC_045512.2	884	C	1522	0	100	0	0
NC_045512.2	885	G	1500	0	0	100	0
NC_045512.2	886	T	1502	0	0	0	100
NC_045512.2	887	G	1500	0	0	100	0
NC_045512.2	888	C	1480	0	100	0	0
NC_045512.2	889	T	1238	0	0	0	100
NC_045512.2	890	G	1486	0	0	100	0
NC_045512.2	891	G	1483	0	0	100	0
NC_045512.2	892	T	1483	0	0	0	99.9326
NC_045512.2	893	A	1459	100	0	0	0
NC_045512.2	894	A	1462	100	0	0	0
NC_045512.2	895	A	1520	99.9342	0	0.0657895	0
NC_045512.2	896	G	1525	0.0655738	0.131148	99.8033	0
NC_045512.2	897	C	1522	0.065703	99.9343	0	0
NC_045512.2	898	T	1472	0	0	0	100
NC_045512.2	899	T	1509	0	0.0662691	0	99.9337
NC_045512.2	900	C	1528	0	98.1675	0	1.83246
NC_045512.2	901	A	1497	99.9332	0	0.0668003	0
NC_045512.2	902	T	1501	0	0	0	100
NC_045512.2	903	G	1508	0	0.066313	99.9337	0
NC_045512.2	904	C	1520	0	100	0	0
NC_045512.2	905	A	1535	100	0	0	0
NC_045512.2	906	C	1552	0	100	0	0
NC_045512.2	907	T	1573	0	0	0	100
NC_045512.2	908	T	1530	0	0	0	100
NC_045512.2	909	T	1527	0	0	0	100
NC_045512.2	910	G	1566	0	0	100	0
NC_045512.2	911	T	1561	0	0	0	100
NC_045512.2	912	C	1540	0	99.9351	0	0.0649351
NC_045512.2	913	C	1476	100	0	0	0
NC_045512.2	914	G	1510	0	0	100	0
NC_045512.2	915	A	1503	100	0	0	0
NC_045512.2	916	A	1480	100	0	0	0
NC_045512.2	917	C	1511	0	99.9338	0	0.0661813
NC_045512.2	918	A	1518	100	0	0	0
NC_045512.2	919	A	1441	100	0	0	0
NC_045512.2	920	C	1503	0	100	0	0
NC_045512.2	921	T	1519	0	0.131666	0.0658328	99.8025
NC_045512.2	922	G	1487	0	0	99.9328	0
NC_045512.2	923	G	1505	0	0	100	0
NC_045512.2	924	A	1494	100	0	0	0
NC_045512.2	925	C	1480	0	100	0	0
NC_045512.2	926	T	1455	0	0	0	100
NC_045512.2	927	T	1425	0	0.0701754	0	99.9298
NC_045512.2	928	T	1438	0	0	0	100
NC_045512.2	929	A	1453	100	0	0	0
NC_045512.2	930	T	1452	0	0	0	100
NC_045512.2	931	T	1429	0	0	0	100
NC_045512.2	932	G	1446	0	0	100	0
NC_045512.2	933	A	1411	100	0	0	0
NC_045512.2	934	C	1424	0	100	0	0
NC_045512.2	935	A	1416	100	0	0	0
NC_045512.2	936	C	1406	0	100	0	0
NC_045512.2	937	T	1402	0	0.0713267	0	99.9287
NC_045512.2	938	A	1352	100	0	0	0
NC_045512.2	939	A	1401	100	0	0	0
NC_045512.2	940	G	1416	0	0	100	0
NC_045512.2	941	A	1364	100	0	0	0
NC_045512.2	942	G	1392	0.0718391	0	99.9282	0
NC_045512.2	943	G	1358	0	0	100	0
NC_045512.2	944	G	1389	0	0	100	0
NC_045512.2	945	G	1399	0	0	99.9285	0.0714796
NC_045512.2	946	T	1405	0	0	0	100
NC_045512.2	947	G	1422	0	0	100	0
NC_045512.2	948	T	1411	0	0	0	100
NC_045512.2	949	A	1409	100	0	0	0
NC_045512.2	950	T	1374	0	0.0727802	0	99.9272
NC_045512.2	951	A	1412	99.9292	0.0708215	0	0
NC_045512.2	952	C	1427	0	99.9299	0	0.0700771
NC_045512.2	953	T	1420	0.140845	0.0704225	0	99.7887
NC_045512.2	954	G	1428	0	0.070028	99.93	0
NC_045512.2	955	C	1430	0	100	0	0
NC_045512.2	956	T	1387	0.144196	0.144196	0	99.7116
NC_045512.2	957	G	1382	0.0723589	0.0723589	99.8553	0
NC_045512.2	958	C	1326	0	99.9246	0	0.0754148
NC_045512.2	959	C	1317	0	100	0	0
NC_045512.2	960	G	1357	0	0	100	0
NC_045512.2	961	T	1307	0	0	0	100
NC_045512.2	962	G	1341	0	0	100	0
NC_045512.2	963	A	1332	100	0	0	0
NC_045512.2	964	A	1246	100	0	0	0
NC_045512.2	965	C	1302	0	100	0	0
NC_045512.2	966	A	1280	100	0	0	0
NC_045512.2	967	T	1287	0	0.1554	0.0777001	99.7669
NC_045512.2	968	G	1305	0	0	100	0
NC_045512.2	969	A	1313	100	0	0	0
NC_045512.2	970	G	1269	0.0788022	0	99.9212	0
NC_045512.2	971	C	1242	0	100	0	0
NC_045512.2	972	A	1243	100	0	0	0
NC_045512.2	973	T	1202	0	0	0	100
NC_045512.2	974	G	1268	0	0	100	0
NC_045512.2	975	A	1265	100	0	0	0
NC_045512.2	976	A	1203	99.9169	0	0.0831255	0
NC_045512.2	977	A	1220	100	0	0	0
NC_045512.2	978	T	1104	0	0	0	100
NC_045512.2	979	T	1274	0	0	0	100
NC_045512.2	980	G	1271	0	0	100	0
NC_045512.2	981	C	1261	0	100	0	0
NC_045512.2	982	T	1251	0	0	0	100
NC_045512.2	983	T	1252	0	0	0	100
NC_045512.2	984	G	1269	0	0	100	0
NC_045512.2	985	G	1241	0	0	100	0
NC_045512.2	986	T	1253	0	0	0	100
NC_045512.2	987	A	1181	100	0	0	0
NC_045512.2	988	C	1258	0	100	0	0
NC_045512.2	989	A	1254	99.9203	0	0.0797448	0
NC_045512.2	990	C	1284	0	99.9221	0	0.0778816
NC_045512.2	991	G	1261	0	0	100	0
NC_045512.2	992	G	1257	0	0	99.9204	0.0795545
NC_045512.2	993	A	1273	100	0	0	0
NC_045512.2	994	A	1166	100	0	0	0
NC_045512.2	995	C	1247	0	100	0	0
NC_045512.2	996	G	1254	0	0	100	0
NC_045512.2	997	T	1239	0	0	0	100
NC_045512.2	998	T	1263	0	0	0	100
NC_045512.2	999	C	1245	0	100	0	0
NC_045512.2	1000	T	1224	0	0	0	100
NC_045512.2	1001	G	1260	0	0.0793651	99.9206	0
NC_045512.2	1002	A	1247	99.8396	0	0.160385	0
NC_045512.2	1003	A	1212	100	0	0	0
NC_045512.2	1004	A	1222	99.8363	0	0	0.163666
NC_045512.2	1005	A	1245	99.6787	0	0.321285	0
NC_045512.2	1006	G	1239	0.16142	0	99.8386	0
NC_045512.2	1007	A	1229	99.8373	0	0.162734	0
NC_045512.2	1008	G	1216	0	0.164474	99.8355	0
NC_045512.2	1009	C	1208	0	100	0	0
NC_045512.2	1010	T	1245	0	0	0	100
NC_045512.2	1011	A	1171	100	0	0	0
NC_045512.2	1012	T	1228	0	0	0	100
NC_045512.2	1013	G	1224	0	0	99.8366	0.0816993
NC_045512.2	1014	A	1231	99.9188	0	0	0.0812348
NC_045512.2	1015	A	1198	100	0	0	0
NC_045512.2	1016	T	1193	0.0838223	0	0	99.9162
NC_045512.2	1017	T	1222	0.0818331	0	0	99.9182
NC_045512.2	1018	G	1227	0	0	99.9185	0.0814996
NC_045512.2	1019	C	1237	0	99.8383	0	0.161681
NC_045512.2	1020	A	1216	99.8355	0	0.164474	0
NC_045512.2	1021	G	1175	0.0851064	0	99.9149	0
NC_045512.2	1022	A	1152	99.9132	0	0.0868056	0
NC_045512.2	1023	C	1160	0	99.9138	0	0.0862069
NC_045512.2	1024	A	1134	100	0	0	0
NC_045512.2	1025	C	1136	0	100	0	0
NC_045512.2	1026	C	1128	0	99.9113	0	0
NC_045512.2	1027	T	1104	0	0.0905797	0	99.9094
NC_045512.2	1028	T	1112	0	0	0	100
NC_045512.2	1029	T	1147	0	0	0	100
NC_045512.2	1030	T	1142	0	0	0	100
NC_045512.2	1031	G	1146	0	0	100	0
NC_045512.2	1032	A	1130	100	0	0	0
NC_045512.2	1033	A	1114	100	0	0	0
NC_045512.2	1034	A	1133	100	0	0	0
NC_045512.2	1035	T	1135	0	0	0	100
NC_045512.2	1036	T	1155	0	0	0	100
NC_045512.2	1037	A	1151	100	0	0	0
NC_045512.2	1038	A	1167	99.9143	0	0.0856898	0
NC_045512.2	1039	A	1152	100	0	0	0
NC_045512.2	1040	T	1133	0	0	0	100
NC_045512.2	1041	T	1123	0	0.0890472	0	99.911
NC_045512.2	1042	G	1094	0	0	100	0
NC_045512.2	1043	G	1066	0.0938086	0	99.9062	0
NC_045512.2	1044	C	1110	0	100	0	0
NC_045512.2	1045	A	1119	100	0	0	0
NC_045512.2	1046	A	1087	100	0	0	0
NC_045512.2	1047	A	998	99.8998	0	0.1002	0
NC_045512.2	1048	G	1091	0	0	100	0
NC_045512.2	1049	A	1042	100	0	0	0
NC_045512.2	1050	A	1100	100	0	0	0
NC_045512.2	1051	A	1119	100	0	0	0
NC_045512.2	1052	T	1096	0	0.0912409	0	99.9088
NC_045512.2	1053	T	1122	0	0	0	100
NC_045512.2	1054	T	1100	0	0	0	100
NC_045512.2	1055	G	1093	0	0	100	0
NC_045512.2	1056	A	1069	99.9065	0	0.0935454	0
NC_045512.2	1057	C	1067	0	99.9063	0.0937207	0
NC_045512.2	1058	A	1043	100	0	0	0
NC_045512.2	1059	C	1045	0	99.9043	0.0956938	0
NC_045512.2	1060	C	1050	0	99.9048	0	0.0952381
NC_045512.2	1061	T	1030	0	0.0970874	0	99.9029
NC_045512.2	1062	T	1042	0	0	0	100
NC_045512.2	1063	C	1064	0	99.906	0	0.093985
NC_045512.2	1064	A	1041	100	0	0	0
NC_045512.2	1065	A	1035	100	0	0	0
NC_045512.2	1066	T	1051	0	0	0	100
NC_045512.2	1067	G	1057	0.0946074	0	99.9054	0
NC_045512.2	1068	G	1032	0	0	100	0
NC_045512.2	1069	G	1037	0	0	100	0
NC_045512.2	1070	G	1034	0	0	100	0
NC_045512.2	1071	A	1044	100	0	0	0
NC_045512.2	1072	A	852	100	0	0	0
NC_045512.2	1073	T	1045	0	0.0956938	0	99.9043
NC_045512.2	1074	G	1043	0	0	99.9041	0
NC_045512.2	1075	T	1050	0	0.0952381	0	99.9048
NC_045512.2	1076	C	1015	0.0985222	99.9015	0	0
NC_045512.2	1077	C	1026	0	99.9025	0	0.0974659
NC_045512.2	1078	A	1039	100	0	0	0
NC_045512.2	1079	A	1011	100	0	0	0
NC_045512.2	1080	A	1023	99.9022	0	0	0
NC_045512.2	1081	T	974	0.205339	0	0	99.7947
NC_045512.2	1082	T	1046	0	0	0	100
NC_045512.2	1083	T	1028	0	0	0	100
NC_045512.2	1084	T	1061	0	0	0	100
NC_045512.2	1085	G	1043	0	0.0958773	99.9041	0
NC_045512.2	1086	T	1058	0	0	0	100
NC_045512.2	1087	A	1042	99.904	0	0	0.0959693
NC_045512.2	1088	T	1050	0	0.0952381	0	99.9048
NC_045512.2	1089	T	986	0	0.10142	0.10142	99.7972
NC_045512.2	1090	T	1068	0	0.187266	0	99.8127
NC_045512.2	1091	C	1041	0	100	0	0
NC_045512.2	1092	C	978	0	100	0	0
NC_045512.2	1093	C	1027	0.097371	99.8053	0	0.097371
NC_045512.2	1094	T	1019	0	0	0	100
NC_045512.2	1095	T	1014	0	0	0	100
NC_045512.2	1096	A	1014	99.9014	0	0	0.0986193
NC_045512.2	1097	A	994	100	0	0	0
NC_045512.2	1098	A	968	100	0	0	0
NC_045512.2	1099	T	842	0	0	0	100
NC_045512.2	1100	T	973	0	0.20555	0	99.7945
NC_045512.2	1101	C	936	0.106838	99.7863	0	0.106838
NC_045512.2	1102	C	919	0	100	0	0
NC_045512.2	1103	A	954	100	0	0	0
NC_045512.2	1104	T	925	0	0	0	100
NC_045512.2	1105	A	905	100	0	0	0
NC_045512.2	1106	A	902	100	0	0	0
NC_045512.2	1107	T	932	0	0	0	100
NC_045512.2	1108	C	916	0	100	0	0
NC_045512.2	1109	A	914	100	0	0	0
NC_045512.2	1110	A	912	100	0	0	0
NC_045512.2	1111	G	877	0	0	100	0
NC_045512.2	1112	A	901	100	0	0	0
NC_045512.2	1113	C	904	0	99.8894	0	0.110619
NC_045512.2	1114	T	904	0	0	0	100
NC_045512.2	1115	A	879	100	0	0	0
NC_045512.2	1116	T	886	0	0	0	100
NC_045512.2	1117	T	932	0	0	0	100
NC_045512.2	1118	C	934	0.107066	99.8929	0	0
NC_045512.2	1119	A	922	100	0	0	0
NC_045512.2	1120	A	952	100	0	0	0
NC_045512.2	1121	C	930	0	100	0	0
NC_045512.2	1122	C	922	0	100	0	0
NC_045512.2	1123	A	931	100	0	0	0
NC_045512.2	1124	A	918	100	0	0	0
NC_045512.2	1125	G	927	0	0	100	0
NC_045512.2	1126	G	892	0	0	100	0
NC_045512.2	1127	G	925	0.108108	0	99.8919	0
NC_045512.2	1128	T	923	0	0	0	100
NC_045512.2	1129	T	917	0	0	0	100
NC_045512.2	1130	G	951	0	0	99.7897	0.105152
NC_045512.2	1131	A	948	100	0	0	0
NC_045512.2	1132	A	978	100	0	0	0
NC_045512.2	1133	A	986	99.8986	0	0.10142	0
NC_045512.2	1134	A	959	100	0	0	0
NC_045512.2	1135	G	1026	0	0	100	0
NC_045512.2	1136	A	981	100	0	0	0
NC_045512.2	1137	A	1055	99.9052	0.0947867	0	0
NC_045512.2	1138	A	1070	100	0	0	0
NC_045512.2	1139	A	1037	100	0	0	0
NC_045512.2	1140	A	996	99.6988	0.100402	0.200803	0
NC_045512.2	1141	G	1005	0	0	100	0
NC_045512.2	1142	C	1011	0	100	0	0
NC_045512.2	1143	T	1037	0	0	0	99.9036
NC_045512.2	1144	T	1022	0	0	0	100
NC_045512.2	1145	G	1036	0	0	100	0
NC_045512.2	1146	A	1049	99.9047	0.0953289	0	0
NC_045512.2	1147	T	1084	0	0	0	100
NC_045512.2	1148	G	1071	0	0	100	0
NC_045512.2	1149	G	1039	0	0	100	0
NC_045512.2	1150	C	1042	0	100	0	0
NC_045512.2	1151	T	1039	0	0	0	100
NC_045512.2	1152	T	1042	0	0	0	100
NC_045512.2	1153	T	1048	0	0	0	100
NC_045512.2	1154	A	1062	100	0	0	0
NC_045512.2	1155	T	1062	0	0	0	100
NC_045512.2	1156	G	1061	0	0	100	0
NC_045512.2	1157	G	1044	0	0	100	0
NC_045512.2	1158	G	1080	0	0	100	0
NC_045512.2	1159	T	1095	0	0	0	100
NC_045512.2	1160	A	1045	99.9043	0	0.0956938	0
NC_045512.2	1161	G	1110	0	0	100	0
NC_045512.2	1162	A	1124	99.911	0	0	0.088968
NC_045512.2	1163	A	1133	100	0	0	0
NC_045512.2	1164	T	1160	0	0	0	100
NC_045512.2	1165	T	1204	0	0	0	100
NC_045512.2	1166	C	1171	0	100	0	0
NC_045512.2	1167	G	1153	0.0867303	0	99.9133	0
NC_045512.2	1168	A	1179	100	0	0	0
NC_045512.2	1169	T	1173	0	0	0	100
NC_045512.2	1170	C	1185	0	99.9156	0	0.0843882
NC_045512.2	1171	T	1155	0	0	0	100
NC_045512.2	1172	G	1180	0	0.0847458	99.9153	0
NC_045512.2	1173	T	1192	0	0	0	100
NC_045512.2	1174	C	1185	0	99.9156	0	0.0843882
NC_045512.2	1175	T	1173	0	0	0	100
NC_045512.2	1176	A	1132	100	0	0	0
NC_045512.2	1177	T	1179	0	0	0	100
NC_045512.2	1178	C	1172	0	100	0	0
NC_045512.2	1179	C	1150	0	100	0	0
NC_045512.2	1180	A	1163	100	0	0	0
NC_045512.2	1181	G	1172	0	0	100	0
NC_045512.2	1182	T	1105	0	0	0	100
NC_045512.2	1183	T	1180	0	0	0	100
NC_045512.2	1184	G	1168	0.0856164	0	99.9144	0
NC_045512.2	1185	C	1149	0	100	0	0
NC_045512.2	1186	G	1162	0.172117	0	99.8279	0
NC_045512.2	1187	T	1165	0	0	0	100
NC_045512.2	1188	C	1175	0	99.9149	0	0.0851064
NC_045512.2	1189	A	1179	100	0	0	0
NC_045512.2	1190	C	1184	0	100	0	0
NC_045512.2	1191	C	1170	0	100	0	0
NC_045512.2	1192	A	1186	100	0	0	0
NC_045512.2	1193	A	1188	100	0	0	0
NC_045512.2	1194	A	1184	100	0	0	0
NC_045512.2	1195	T	1219	0	0	0	100
NC_045512.2	1196	G	1228	0	0	100	0
NC_045512.2	1197	A	1216	100	0	0	0
NC_045512.2	1198	A	1165	100	0	0	0
NC_045512.2	1199	T	1228	0	0	0	100
NC_045512.2	1200	G	1228	0	0	99.9186	0.0814332
NC_045512.2	1201	C	1204	0	100	0	0
NC_045512.2	1202	A	1238	100	0	0	0
NC_045512.2	1203	A	1161	100	0	0	0
NC_045512.2	1204	C	1230	0	100	0	0
NC_045512.2	1205	C	1257	0	99.9204	0	0
NC_045512.2	1206	A	1257	100	0	0	0
NC_045512.2	1207	A	1239	100	0	0	0
NC_045512.2	1208	A	1165	99.9142	0	0.0858369	0
NC_045512.2	1209	T	1255	0.0796813	0	0	99.9203
NC_045512.2	1210	G	1248	0	0	100	0
NC_045512.2	1211	T	1260	0.0793651	0.15873	0	99.7619
NC_045512.2	1212	G	1251	0.0799361	0	99.9201	0
NC_045512.2	1213	C	1238	0.0807754	99.7577	0	0.161551
NC_045512.2	1214	C	1228	0	100	0	0
NC_045512.2	1215	T	1241	0	0	0	100
NC_045512.2	1216	T	1226	0	0	0	100
NC_045512.2	1217	T	1232	0	0.162338	0	99.8377
NC_045512.2	1218	C	1230	0	100	0	0
NC_045512.2	1219	A	1224	100	0	0	0
NC_045512.2	1220	A	1211	100	0	0	0
NC_045512.2	1221	C	1211	0	100	0	0
NC_045512.2	1222	T	1205	0	0	0	100
NC_045512.2	1223	C	1206	0	100	0	0
NC_045512.2	1224	T	1209	0	0	0	100
NC_045512.2	1225	C	1210	0	100	0	0
NC_045512.2	1226	A	1069	100	0	0	0
NC_045512.2	1227	T	1164	0	0	0	100
NC_045512.2	1228	G	1189	0	0	99.9159	0.0841043
NC_045512.2	1229	A	1167	100	0	0	0
NC_045512.2	1230	A	1146	100	0	0	0
NC_045512.2	1231	G	1216	0	0	99.5888	0
NC_045512.2	1232	T	1176	0	0	0	99.8299
NC_045512.2	1233	G	1189	0	0	99.9159	0
NC_045512.2	1234	T	1194	0	0	0	100
NC_045512.2	1235	G	1209	0	0	99.6691	0
NC_045512.2	1236	A	1192	100	0	0	0
NC_045512.2	1237	T	1183	0	0	0	100
NC_045512.2	1238	C	1162	0	99.8279	0	0
NC_045512.2	1239	A	1144	99.8252	0	0.174825	0
NC_045512.2	1240	T	1031	0	0	0	99.709
NC_045512.2	1241	T	1160	0	0	0	99.0517
NC_045512.2	1242	G	1188	0.0841751	0.0841751	99.7475	0.0841751
NC_045512.2	1243	T	1154	0.17331	0.17331	0	99.6534
NC_045512.2	1244	G	1191	0.251889	0	99.7481	0
NC_045512.2	1245	G	1219	0	0.0820345	99.6719	0.246103
NC_045512.2	1246	T	1245	0	0	0	100
NC_045512.2	1247	G	1279	0.156372	0.0781861	99.7654	0
NC_045512.2	1248	A	1267	99.6843	0.157853	0.157853	0
NC_045512.2	1249	A	1277	100	0	0	0
NC_045512.2	1250	A	1270	99.685	0.314961	0	0
NC_045512.2	1251	C	1261	0	100	0	0
NC_045512.2	1252	T	1275	0	0	0	100
NC_045512.2	1253	T	1303	0	0	0	100
NC_045512.2	1254	C	1303	0	100	0	0
NC_045512.2	1255	A	1293	100	0	0	0
NC_045512.2	1256	T	1296	0	0	0	100
NC_045512.2	1257	G	1316	0	0	100	0
NC_045512.2	1258	G	1284	0	0	100	0
NC_045512.2	1259	C	1323	0	100	0	0
NC_045512.2	1260	A	1314	100	0	0	0
NC_045512.2	1261	G	1331	0	0	100	0
NC_045512.2	1262	A	1276	99.8433	0	0.15674	0
NC_045512.2	1263	C	1312	0	99.8476	0	0.152439
NC_045512.2	1264	G	1272	0.157233	0	99.8428	0
NC_045512.2	1265	G	1286	0	0.0777605	99.9222	0
NC_045512.2	1266	G	1286	0	0	100	0
NC_045512.2	1267	C	1266	0	100	0	0
NC_045512.2	1268	G	1281	0	0	100	0
NC_045512.2	1269	A	1318	99.6206	0	0	0
NC_045512.2	1270	T	1328	0	0	0	100
NC_045512.2	1271	T	1342	0	0	0	99.9255
NC_045512.2	1272	T	1341	0	0	0.0745712	99.8509
NC_045512.2	1273	T	1377	0	0	0	100
NC_045512.2	1274	G	1329	0	0	100	0
NC_045512.2	1275	T	1359	0	0	0	100
NC_045512.2	1276	T	1397	0	0.071582	0	99.9284
NC_045512.2	1277	A	1387	100	0	0	0
NC_045512.2	1278	A	1362	100	0	0	0
NC_045512.2	1279	A	1360	100	0	0	0
NC_045512.2	1280	G	1280	0	0	100	0
NC_045512.2	1281	C	1330	0	100	0	0
NC_045512.2	1282	C	1330	0	100	0	0
NC_045512.2	1283	A	1288	100	0	0	0
NC_045512.2	1284	C	1329	0	100	0	0
NC_045512.2	1285	T	1198	0	0	0	100
NC_045512.2	1286	T	1273	0	0	0	100
NC_045512.2	1287	G	1268	0	0	100	0
NC_045512.2	1288	C	1244	0	100	0	0
NC_045512.2	1289	G	1297	0	0	99.9229	0.077101
NC_045512.2	1290	A	1280	100	0	0	0
NC_045512.2	1291	A	1227	100	0	0	0
NC_045512.2	1292	T	1265	0	0	0	100
NC_045512.2	1293	T	1349	0	0	0	100
NC_045512.2	1294	T	1340	0	0	0	100
NC_045512.2	1295	T	1363	0	0	0	100
NC_045512.2	1296	G	1284	0	0	100	0
NC_045512.2	1297	T	1313	0.0761615	0	0	99.9238
NC_045512.2	1298	G	1282	0	0	100	0
NC_045512.2	1299	G	1263	0.0791766	0	99.9208	0
NC_045512.2	1300	C	1299	0	100	0	0
NC_045512.2	1301	A	1308	100	0	0	0
NC_045512.2	1302	C	1295	0	100	0	0
NC_045512.2	1303	T	1273	0	0.157109	0	99.8429
NC_045512.2	1304	G	1348	0	0	100	0
NC_045512.2	1305	A	1337	100	0	0	0
NC_045512.2	1306	G	1321	0	0	100	0
NC_045512.2	1307	A	1341	100	0	0	0
NC_045512.2	1308	A	1202	99.8336	0	0	0.0831947
NC_045512.2	1309	T	1298	0	0	0	100
NC_045512.2	1310	T	1333	0	0.0750188	0	99.5499
NC_045512.2	1311	T	1332	0	0	0	99.9249
NC_045512.2	1312	G	1282	0.0780031	0	99.922	0
NC_045512.2	1313	A	1291	99.9225	0.0774593	0	0
NC_045512.2	1314	C	1237	0	99.9192	0	0.0808407
NC_045512.2	1315	T	1231	0	0	0	100
NC_045512.2	1316	A	1250	100	0	0	0
NC_045512.2	1317	A	1227	99.9185	0	0.0814996	0
NC_045512.2	1318	A	1248	99.9199	0	0	0.0801282
NC_045512.2	1319	G	1187	0	0.084246	99.9158	0
NC_045512.2	1320	A	1212	99.9175	0.0825083	0	0
NC_045512.2	1321	A	1249	100	0	0	0
NC_045512.2	1322	G	1227	0	0	100	0
NC_045512.2	1323	G	1270	0	0	100	0
NC_045512.2	1324	T	1299	0	0	0	100
NC_045512.2	1325	G	1312	0	0.0762195	99.9238	0
NC_045512.2	1326	C	1282	0	100	0	0
NC_045512.2	1327	C	1327	0	100	0	0
NC_045512.2	1328	A	1275	100	0	0	0
NC_045512.2	1329	C	1350	0	100	0	0
NC_045512.2	1330	T	1301	0	0	0	100
NC_045512.2	1331	A	1323	100	0	0	0
NC_045512.2	1332	C	1341	0	99.9254	0	0.0745712
NC_045512.2	1333	T	1343	0	0	0	100
NC_045512.2	1334	T	1350	0	0	0	100
NC_045512.2	1335	G	1350	0	0	100	0
NC_045512.2	1336	T	1348	0	0	0	100
NC_045512.2	1337	G	1345	0	0	100	0
NC_045512.2	1338	G	1350	0	0	100	0
NC_045512.2	1339	T	1276	0	0	0	100
NC_045512.2	1340	T	1318	0	0	0	100
NC_045512.2	1341	A	1325	100	0	0	0
NC_045512.2	1342	C	1311	0	100	0	0
NC_045512.2	1343	T	1176	0	0	0	100
NC_045512.2	1344	T	1268	0	0.236593	0	99.7634
NC_045512.2	1345	A	1275	99.9216	0	0.0784314	0
NC_045512.2	1346	C	1250	0	100	0	0
NC_045512.2	1347	C	1234	0	100	0	0
NC_045512.2	1348	C	1253	0	100	0	0
NC_045512.2	1349	C	1239	0	100	0	0
NC_045512.2	1350	A	1223	100	0	0	0
NC_045512.2	1351	A	1219	100	0	0	0
NC_045512.2	1352	A	1250	100	0	0	0
NC_045512.2	1353	A	1204	100	0	0	0
NC_045512.2	1354	T	1178	0	0	0	100
NC_045512.2	1355	G	1151	0	0	99.9131	0.086881
NC_045512.2	1356	C	1112	0	100	0	0
NC_045512.2	1357	T	1111	0	0	0	100
NC_045512.2	1358	G	1161	0	0	100	0
NC_045512.2	1359	T	1088	0	0.0919118	0	99.9081
NC_045512.2	1360	T	1113	0	0.0898473	0	99.8203
NC_045512.2	1361	G	1142	0.875657	0	98.8616	0
NC_045512.2	1362	T	1106	0	0.0904159	0	99.9096
NC_045512.2	1363	T	1134	0	0	0	100
NC_045512.2	1364	A	1153	100	0	0	0
NC_045512.2	1365	A	1176	100	0	0	0
NC_045512.2	1366	A	1182	100	0	0	0
NC_045512.2	1367	A	1201	100	0	0	0
NC_045512.2	1368	T	1179	0	0	0	100
NC_045512.2	1369	T	1219	0	0	0	100
NC_045512.2	1370	T	1199	0	0	0	100
NC_045512.2	1371	A	1207	100	0	0	0
NC_045512.2	1372	T	1159	0	0	0	100
NC_045512.2	1373	T	1185	0	0	0	100
NC_045512.2	1374	G	1172	0	0	100	0
NC_045512.2	1375	T	1238	0.0807754	0.0807754	0	99.8384
NC_045512.2	1376	C	1181	0	99.9153	0	0.084674
NC_045512.2	1377	C	1200	0	100	0	0
NC_045512.2	1378	A	1209	100	0	0	0
NC_045512.2	1379	G	1204	0	0	100	0
NC_045512.2	1380	C	1194	0	100	0	0
NC_045512.2	1381	A	1206	100	0	0	0
NC_045512.2	1382	T	1191	0	0.167926	0	99.8321
NC_045512.2	1383	G	1205	0	0	100	0
NC_045512.2	1384	T	1218	0	0.0821018	0	99.9179
NC_045512.2	1385	C	1216	0	100	0	0
NC_045512.2	1386	A	1203	100	0	0	0
NC_045512.2	1387	C	1231	0	100	0	0
NC_045512.2	1388	A	1233	100	0	0	0
NC_045512.2	1389	A	1163	100	0	0	0
NC_045512.2	1390	T	1201	0	0	0	100
NC_045512.2	1391	T	1254	0	0	0	100
NC_045512.2	1392	C	1252	0	100	0	0
NC_045512.2	1393	A	1282	99.922	0	0.0780031	0
NC_045512.2	1394	G	1251	0	0	100	0
NC_045512.2	1395	A	1218	100	0	0	0
NC_045512.2	1396	A	1150	99.913	0	0	0.0869565
NC_045512.2	1397	G	1206	0	0	100	0
NC_045512.2	1398	T	1207	0	0.08285	0	99.9171
NC_045512.2	1399	A	1269	100	0	0	0
NC_045512.2	1400	G	1232	0	0	100	0
NC_045512.2	1401	G	1248	0	0	100	0
NC_045512.2	1402	A	1258	100	0	0	0
NC_045512.2	1403	C	1247	0	100	0	0
NC_045512.2	1404	C	1249	0	100	0	0
NC_045512.2	1405	T	1265	0	0.237154	0.0790514	99.6838
NC_045512.2	1406	G	1268	0.0788644	0	99.9211	0
NC_045512.2	1407	A	1254	100	0	0	0
NC_045512.2	1408	G	1231	0	0	100	0
NC_045512.2	1409	C	1221	0	99.9181	0	0.0819001
NC_045512.2	1410	A	1195	100	0	0	0
NC_045512.2	1411	T	1179	0	0	0	100
NC_045512.2	1412	A	1222	100	0	0	0
NC_045512.2	1413	G	1204	0	0.0830565	99.9169	0
NC_045512.2	1414	T	1190	0	0	0	100
NC_045512.2	1415	C	1197	0	100	0	0
NC_045512.2	1416	T	1158	0	0.0863558	0	99.9136
NC_045512.2	1417	T	1213	0	0	0.0824402	99.9176
NC_045512.2	1418	G	1258	0	0	100	0
NC_045512.2	1419	C	1232	0	99.9188	0	0.0811688
NC_045512.2	1420	C	1192	0	99.9161	0	0.0838926
NC_045512.2	1421	G	1229	0	0	100	0
NC_045512.2	1422	A	1239	100	0	0	0
NC_045512.2	1423	A	1179	100	0	0	0
NC_045512.2	1424	T	1120	0	0.0892857	0	99.9107
NC_045512.2	1425	A	1197	99.9165	0	0.0835422	0
NC_045512.2	1426	C	1193	0	100	0	0
NC_045512.2	1427	C	1173	0	99.9147	0	0.0852515
NC_045512.2	1428	A	1157	100	0	0	0
NC_045512.2	1429	T	1146	0	0.08726	0	99.9127
NC_045512.2	1430	A	1169	100	0	0	0
NC_045512.2	1431	A	1151	99.9131	0	0	0.086881
NC_045512.2	1432	T	1220	0.0819672	0.163934	0	99.7541
NC_045512.2	1433	G	1231	0.16247	0	99.7563	0.0812348
NC_045512.2	1434	A	1188	99.9158	0	0.0841751	0
NC_045512.2	1435	A	1207	99.9171	0	0.08285	0
NC_045512.2	1436	T	1255	0.0796813	0.239044	0	99.6813
NC_045512.2	1437	C	1265	0.0790514	99.8419	0	0.0790514
NC_045512.2	1438	T	1195	0.167364	0.334728	0	99.4979
NC_045512.2	1439	G	1253	0.159617	0	99.8404	0
NC_045512.2	1440	G	1208	0	0.165563	99.8344	0
NC_045512.2	1441	C	1202	0	100	0	0
NC_045512.2	1442	T	1172	0	0	0	100
NC_045512.2	1443	T	1186	0	0	0	100
NC_045512.2	1444	G	1199	0	0	100	0
NC_045512.2	1445	A	1191	100	0	0	0
NC_045512.2	1446	A	1218	100	0	0	0
NC_045512.2	1447	A	1227	100	0	0	0
NC_045512.2	1448	A	1202	100	0	0	0
NC_045512.2	1449	C	1191	0	100	0	0
NC_045512.2	1450	C	1201	0	100	0	0
NC_045512.2	1451	A	1195	100	0	0	0
NC_045512.2	1452	T	1137	0	0	0	100
NC_045512.2	1453	T	1199	0	0	0	100
NC_045512.2	1454	C	1167	0	100	0	0
NC_045512.2	1455	T	1118	0	0	0	100
NC_045512.2	1456	T	1189	0	0	0	100
NC_045512.2	1457	C	1189	0	99.7477	0	0.252313
NC_045512.2	1458	G	1179	0	0	100	0
NC_045512.2	1459	T	1124	0	0	0	100
NC_045512.2	1460	A	1115	99.9103	0	0	0.0896861
NC_045512.2	1461	A	1115	99.9103	0	0.0896861	0
NC_045512.2	1462	G	1175	0	0	100	0
NC_045512.2	1463	G	1178	0	0	100	0
NC_045512.2	1464	G	1194	0	0	100	0
NC_045512.2	1465	T	1166	0	0	0	100
NC_045512.2	1466	G	1164	0	0	100	0
NC_045512.2	1467	G	1196	0	0	100	0
NC_045512.2	1468	T	1201	0	0.0832639	0	99.9167
NC_045512.2	1469	C	1208	0	100	0	0
NC_045512.2	1470	G	1203	0	0	100	0
NC_045512.2	1471	C	1232	0	100	0	0
NC_045512.2	1472	A	1202	100	0	0	0
NC_045512.2	1473	C	1227	0	99.9185	0	0
NC_045512.2	1474	T	1213	0	0	0	100
NC_045512.2	1475	A	1187	100	0	0	0
NC_045512.2	1476	T	1015	0	0	0	100
NC_045512.2	1477	T	1212	0	0	0	100
NC_045512.2	1478	G	1224	0.163399	0	99.8366	0
NC_045512.2	1479	C	1199	0	100	0	0
NC_045512.2	1480	C	1190	0	100	0	0
NC_045512.2	1481	T	1170	0	0	0	100
NC_045512.2	1482	T	1149	0	0	0	100
NC_045512.2	1483	T	1156	0	0	0	100
NC_045512.2	1484	G	1198	0	0	99.9165	0.0834725
NC_045512.2	1485	G	1204	0.0830565	0	99.9169	0
NC_045512.2	1486	A	1215	100	0	0	0
NC_045512.2	1487	G	1203	0	0	100	0
NC_045512.2	1488	G	1186	0.084317	0	99.9157	0
NC_045512.2	1489	C	1185	0.0843882	99.8312	0	0.0843882
NC_045512.2	1490	T	1168	0	0	0.0856164	99.9144
NC_045512.2	1491	G	1202	0.0831947	0.166389	99.7504	0
NC_045512.2	1492	T	1186	0	0	0	100
NC_045512.2	1493	G	1202	0	0	100	0
NC_045512.2	1494	T	1188	0	0	0	100
NC_045512.2	1495	G	1225	0	0	99.9184	0.0816327
NC_045512.2	1496	T	1146	0.08726	0	0	99.9127
NC_045512.2	1497	T	1251	0	0.0799361	0	99.9201
NC_045512.2	1498	C	1228	0	99.8371	0	0.162866
NC_045512.2	1499	T	1236	0	0.0809061	0	99.9191
NC_045512.2	1500	C	1237	0	100	0	0
NC_045512.2	1501	T	1206	0	0	0	100
NC_045512.2	1502	T	1220	0	0	0	100
NC_045512.2	1503	A	1221	100	0	0	0
NC_045512.2	1504	T	1209	0	0	0	100
NC_045512.2	1505	G	1247	0	0.0801925	99.9198	0
NC_045512.2	1506	T	1233	0	0	0	100
NC_045512.2	1507	T	1233	0	0.81103	0	99.189
NC_045512.2	1508	G	1237	0	0	100	0
NC_045512.2	1509	G	1241	0	0	100	0
NC_045512.2	1510	T	1134	0	0	0	100
NC_045512.2	1511	T	1249	0	0.0800641	0	99.9199
NC_045512.2	1512	G	1233	0.081103	0	99.9189	0
NC_045512.2	1513	C	1192	0	100	0	0
NC_045512.2	1514	C	1209	0	99.8346	0	0
NC_045512.2	1515	A	1217	100	0	0	0
NC_045512.2	1516	T	1156	0	0	0.0865052	99.9135
NC_045512.2	1517	A	1176	99.8299	0	0	0
NC_045512.2	1518	A	1170	100	0	0	0
NC_045512.2	1519	C	1168	0.171233	99.8288	0	0
NC_045512.2	1520	A	1137	100	0	0	0
NC_045512.2	1521	A	1120	99.8214	0.178571	0	0
NC_045512.2	1522	G	1167	0.0856898	0	99.9143	0
NC_045512.2	1523	T	1149	0	0.174064	0	99.8259
NC_045512.2	1524	G	1172	0.170648	0	99.8294	0
NC_045512.2	1525	T	1125	0	0.0888889	0.177778	99.7333
NC_045512.2	1526	G	1168	0.256849	0	99.7432	0
NC_045512.2	1527	C	1132	0	99.8233	0	0.176678
NC_045512.2	1528	C	1139	0	100	0	0
NC_045512.2	1529	T	1121	0	0	0	100
NC_045512.2	1530	A	1110	99.9099	0	0	0
NC_045512.2	1531	T	1119	0	0	0.0893655	99.9106
NC_045512.2	1532	T	1170	0.0854701	0	0	99.9145
NC_045512.2	1533	G	1173	0	0	100	0
NC_045512.2	1534	G	1141	0	0	100	0
NC_045512.2	1535	G	1164	0	0	100	0
NC_045512.2	1536	T	974	0	0.205339	0	99.7947
NC_045512.2	1537	T	1176	0	0	0	100
NC_045512.2	1538	C	1158	0	99.9136	0	0.0863558
NC_045512.2	1539	C	1178	0	99.9151	0	0.0848896
NC_045512.2	1540	A	1146	99.9127	0	0.08726	0
NC_045512.2	1541	C	1148	0	100	0	0
NC_045512.2	1542	G	1130	0	0	100	0
NC_045512.2	1543	T	1066	0	0	0	100
NC_045512.2	1544	G	1109	0	0	100	0
NC_045512.2	1545	C	1112	0	100	0	0
NC_045512.2	1546	T	1006	0	0	0	100
NC_045512.2	1547	A	865	100	0	0	0
NC_045512.2	1548	G	1073	0	0	100	0
NC_045512.2	1549	C	1056	0	99.9053	0	0.094697
NC_045512.2	1550	G	1037	0	0	100	0
NC_045512.2	1551	C	1050	0	100	0	0
NC_045512.2	1552	T	987	0	0	0	100
NC_045512.2	1553	A	1031	100	0	0	0
NC_045512.2	1554	A	962	100	0	0	0
NC_045512.2	1555	C	898	0	100	0	0
NC_045512.2	1556	A	1030	100	0	0	0
NC_045512.2	1557	T	962	0	0	0	100
NC_045512.2	1558	A	1020	100	0	0	0
NC_045512.2	1559	G	1018	0	0	100	0
NC_045512.2	1560	G	1013	0	0	100	0
NC_045512.2	1561	T	1020	0	0	0	100
NC_045512.2	1562	T	1036	0	0.0965251	0	99.9035
NC_045512.2	1563	G	1035	0	0	100	0
NC_045512.2	1564	T	1024	0	0	0	100
NC_045512.2	1565	A	1036	100	0	0	0
NC_045512.2	1566	A	1002	100	0	0	0
NC_045512.2	1567	C	997	0	100	0	0
NC_045512.2	1568	C	947	0	100	0	0
NC_045512.2	1569	A	947	100	0	0	0
NC_045512.2	1570	T	933	0	0	0	100
NC_045512.2	1571	A	902	100	0	0	0
NC_045512.2	1572	C	892	0	100	0	0
NC_045512.2	1573	A	891	99.8878	0	0.112233	0
NC_045512.2	1574	G	883	0	0	99.8867	0.11325
NC_045512.2	1575	G	876	0	0	100	0
NC_045512.2	1576	T	871	0	0	0	100
NC_045512.2	1577	G	885	0	0	100	0
NC_045512.2	1578	T	868	0	0	0.115207	99.8848
NC_045512.2	1579	T	874	0.114416	0	0	99.6568
NC_045512.2	1580	G	871	0	0	100	0
NC_045512.2	1581	T	850	0	0	0	100
NC_045512.2	1582	T	850	0	0.117647	0	99.8824
NC_045512.2	1583	G	849	0.117786	0.117786	99.7644	0
NC_045512.2	1584	G	839	0	0	100	0
NC_045512.2	1585	A	855	99.7661	0	0.116959	0.116959
NC_045512.2	1586	G	838	0	0	100	0
NC_045512.2	1587	A	789	100	0	0	0
NC_045512.2	1588	A	795	100	0	0	0
NC_045512.2	1589	G	800	0	0	100	0
NC_045512.2	1590	G	815	0	0	100	0
NC_045512.2	1591	T	782	0	0	0.127877	99.8721
NC_045512.2	1592	T	843	0	0	0	100
NC_045512.2	1593	C	839	0	100	0	0
NC_045512.2	1594	C	812	0.123153	99.8768	0	0
NC_045512.2	1595	G	831	0.120337	0	99.8797	0
NC_045512.2	1596	A	804	100	0	0	0
NC_045512.2	1597	A	817	99.8776	0.122399	0	0
NC_045512.2	1598	G	791	0	0.126422	99.8736	0
NC_045512.2	1599	G	792	0.126263	0	99.8737	0
NC_045512.2	1600	T	792	0	0.126263	0	99.8737
NC_045512.2	1601	C	771	0	99.8703	0.129702	0
NC_045512.2	1602	T	802	0	0	0	100
NC_045512.2	1603	T	811	0	0	0	100
NC_045512.2	1604	A	814	99.6314	0	0.2457	0
NC_045512.2	1605	A	782	100	0	0	0
NC_045512.2	1606	T	817	0.122399	0	0	99.8776
NC_045512.2	1607	G	809	0	0.123609	99.8764	0
NC_045512.2	1608	A	796	100	0	0	0
NC_045512.2	1609	C	817	0	100	0	0
NC_045512.2	1610	A	819	99.8779	0	0	0.1221
NC_045512.2	1611	A	796	99.4975	0	0	0.502513
NC_045512.2	1612	C	794	0	99.4962	0	0.503778
NC_045512.2	1613	C	778	0	100	0	0
NC_045512.2	1614	T	785	0	0	0	100
NC_045512.2	1615	T	768	0	0	0	100
NC_045512.2	1616	C	772	0	100	0	0
NC_045512.2	1617	T	787	0	0	0	100
NC_045512.2	1618	T	764	0	0	0	100
NC_045512.2	1619	G	750	0	0	100	0
NC_045512.2	1620	A	735	100	0	0	0
NC_045512.2	1621	A	743	100	0	0	0
NC_045512.2	1622	A	727	99.8624	0	0.137552	0
NC_045512.2	1623	T	663	0	0	0.452489	99.5475
NC_045512.2	1624	A	657	100	0	0	0
NC_045512.2	1625	C	658	0	100	0	0
NC_045512.2	1626	T	664	0	0.60241	0	99.3976
NC_045512.2	1627	C	629	0	99.841	0	0.158983
NC_045512.2	1628	C	644	0	100	0	0
NC_045512.2	1629	A	662	100	0	0	0
NC_045512.2	1630	A	665	99.8496	0	0	0.150376
NC_045512.2	1631	A	671	99.5529	0.447094	0	0
NC_045512.2	1632	A	652	99.5399	0	0.460123	0
NC_045512.2	1633	A	647	99.8454	0	0	0
NC_045512.2	1634	G	691	0	0	100	0
NC_045512.2	1635	A	670	100	0	0	0
NC_045512.2	1636	G	694	0	0	100	0
NC_045512.2	1637	A	709	100	0	0	0
NC_045512.2	1638	A	679	100	0	0	0
NC_045512.2	1639	A	690	99.8551	0	0.144928	0
NC_045512.2	1640	G	676	0	0	100	0
NC_045512.2	1641	T	705	0	0.141844	0	99.8582
NC_045512.2	1642	C	706	0	99.0085	0	0.991501
NC_045512.2	1643	A	701	100	0	0	0
NC_045512.2	1644	A	685	100	0	0	0
NC_045512.2	1645	C	677	0	100	0	0
NC_045512.2	1646	A	629	100	0	0	0
NC_045512.2	1647	T	652	0	0	0	100
NC_045512.2	1648	C	644	0	100	0	0
NC_045512.2	1649	A	639	100	0	0	0
NC_045512.2	1650	A	619	100	0	0	0
NC_045512.2	1651	T	622	0	0	0	100
NC_045512.2	1652	A	634	100	0	0	0
NC_045512.2	1653	T	627	0	0	0	100
NC_045512.2	1654	T	637	0	0	0	100
NC_045512.2	1655	G	634	0	0	100	0
NC_045512.2	1656	T	595	0	0	0	100
NC_045512.2	1657	T	619	0	0	0	100
NC_045512.2	1658	G	631	0	0	100	0
NC_045512.2	1659	G	616	0	0	100	0
NC_045512.2	1660	T	643	0	0	0	100
NC_045512.2	1661	G	641	0	0	100	0
NC_045512.2	1662	A	637	100	0	0	0
NC_045512.2	1663	C	619	0	100	0	0
NC_045512.2	1664	T	643	0	0	0	99.8445
NC_045512.2	1665	T	645	0	0	0	100
NC_045512.2	1666	T	650	0	0	0	100
NC_045512.2	1667	A	639	100	0	0	0
NC_045512.2	1668	A	634	100	0	0	0
NC_045512.2	1669	A	618	100	0	0	0
NC_045512.2	1670	C	632	0	100	0	0
NC_045512.2	1671	T	626	0	0	0	100
NC_045512.2	1672	T	647	0	0	0	100
NC_045512.2	1673	A	636	100	0	0	0
NC_045512.2	1674	A	624	99.6795	0.160256	0	0.160256
NC_045512.2	1675	T	632	0	0	0	100
NC_045512.2	1676	G	624	0.320513	0	99.6795	0
NC_045512.2	1677	A	599	100	0	0	0
NC_045512.2	1678	A	606	100	0	0	0
NC_045512.2	1679	G	595	0	0	100	0
NC_045512.2	1680	A	618	100	0	0	0
NC_045512.2	1681	G	592	0	0	100	0
NC_045512.2	1682	A	606	100	0	0	0
NC_045512.2	1683	T	610	0	0.163934	0	99.8361
NC_045512.2	1684	C	593	0	100	0	0
NC_045512.2	1685	G	575	0	0	100	0
NC_045512.2	1686	C	583	0	100	0	0
NC_045512.2	1687	C	581	0	100	0	0
NC_045512.2	1688	A	592	99.6622	0	0.168919	0
NC_045512.2	1689	T	573	0	0	0	100
NC_045512.2	1690	T	578	0	0	0	100
NC_045512.2	1691	A	587	99.6593	0	0	0
NC_045512.2	1692	T	582	0.343643	0.171821	0	99.4845
NC_045512.2	1693	T	595	0	0	0.168067	99.8319
NC_045512.2	1694	T	608	0.164474	0.164474	0	99.6711
NC_045512.2	1695	T	597	0.167504	0	0	99.8325
NC_045512.2	1696	G	585	0.17094	0	99.8291	0
NC_045512.2	1697	G	577	0	0	99.8267	0.17331
NC_045512.2	1698	C	592	0	99.8311	0	0.168919
NC_045512.2	1699	A	601	100	0	0	0
NC_045512.2	1700	T	583	0	0.343053	0	99.6569
NC_045512.2	1701	C	597	0	100	0	0
NC_045512.2	1702	T	586	0	0	0	100
NC_045512.2	1703	T	623	0	0	0	100
NC_045512.2	1704	T	617	0.162075	0	0	99.8379
NC_045512.2	1705	T	595	0.168067	0	0	99.8319
NC_045512.2	1706	T	607	0	0.164745	0	99.8353
NC_045512.2	1707	C	593	0	100	0	0
NC_045512.2	1708	T	604	0	0	0	100
NC_045512.2	1709	G	590	0	0	99.661	0.338983
NC_045512.2	1710	C	568	0	100	0	0
NC_045512.2	1711	T	542	0	0	0	100
NC_045512.2	1712	T	599	0	0.33389	0	99.6661
NC_045512.2	1713	C	577	0	100	0	0
NC_045512.2	1714	C	589	0	100	0	0
NC_045512.2	1715	A	564	100	0	0	0
NC_045512.2	1716	C	584	0	100	0	0
NC_045512.2	1717	A	546	100	0	0	0
NC_045512.2	1718	A	551	100	0	0	0
NC_045512.2	1719	G	566	0	0	100	0
NC_045512.2	1720	T	593	0	0	0	100
NC_045512.2	1721	G	575	0	0	100	0
NC_045512.2	1722	C	559	0	100	0	0
NC_045512.2	1723	T	587	0	0.340716	0	99.6593
NC_045512.2	1724	T	556	0	0.179856	0	99.8201
NC_045512.2	1725	T	559	0	0	0	100
NC_045512.2	1726	T	594	0	0	0	100
NC_045512.2	1727	G	588	0	0	100	0
NC_045512.2	1728	T	604	0	0	0	100
NC_045512.2	1729	G	599	0	0	100	0
NC_045512.2	1730	G	592	0	0	100	0
NC_045512.2	1731	A	608	100	0	0	0
NC_045512.2	1732	A	582	100	0	0	0
NC_045512.2	1733	A	584	100	0	0	0
NC_045512.2	1734	C	573	0	100	0	0
NC_045512.2	1735	T	583	0	0	0	100
NC_045512.2	1736	G	596	0	0	100	0
NC_045512.2	1737	T	576	0	0	0	100
NC_045512.2	1738	G	598	0	0	100	0
NC_045512.2	1739	A	580	99.8276	0	0.172414	0
NC_045512.2	1740	A	547	99.8172	0.182815	0	0
NC_045512.2	1741	A	561	100	0	0	0
NC_045512.2	1742	G	568	0	0	100	0
NC_045512.2	1743	G	564	0	0	100	0
NC_045512.2	1744	T	519	0	0	0	100
NC_045512.2	1745	T	528	0	0	0	100
NC_045512.2	1746	T	573	0	0.17452	0	99.8255
NC_045512.2	1747	G	550	0	0	100	0
NC_045512.2	1748	G	564	0	0	100	0
NC_045512.2	1749	A	582	100	0	0	0
NC_045512.2	1750	T	550	0	0	0	100
NC_045512.2	1751	T	575	0	0	0	100
NC_045512.2	1752	A	566	100	0	0	0
NC_045512.2	1753	T	571	0	0	0	100
NC_045512.2	1754	A	587	100	0	0	0
NC_045512.2	1755	A	578	100	0	0	0
NC_045512.2	1756	A	559	100	0	0	0
NC_045512.2	1757	G	556	0	0	100	0
NC_045512.2	1758	C	554	0	99.8195	0	0.180505
NC_045512.2	1759	A	567	100	0	0	0
NC_045512.2	1760	T	580	0	0	0	100
NC_045512.2	1761	T	595	0	0	0	100
NC_045512.2	1762	C	601	0	100	0	0
NC_045512.2	1763	A	609	100	0	0	0
NC_045512.2	1764	A	608	100	0	0	0
NC_045512.2	1765	A	552	100	0	0	0
NC_045512.2	1766	C	608	0	100	0	0
NC_045512.2	1767	A	614	100	0	0	0
NC_045512.2	1768	A	616	100	0	0	0
NC_045512.2	1769	A	605	100	0	0	0
NC_045512.2	1770	T	604	0	0	0	100
NC_045512.2	1771	T	609	0	0	0	100
NC_045512.2	1772	G	606	0	0	99.835	0
NC_045512.2	1773	T	617	0	0	0	100
NC_045512.2	1774	T	624	0	0	0	100
NC_045512.2	1775	G	614	0.325733	0	99.6743	0
NC_045512.2	1776	A	593	100	0	0	0
NC_045512.2	1777	A	616	100	0	0	0
NC_045512.2	1778	T	604	0	0	0	100
NC_045512.2	1779	C	588	0	100	0	0
NC_045512.2	1780	C	570	0	100	0	0
NC_045512.2	1781	T	596	0	0.167785	0	99.8322
NC_045512.2	1782	G	606	0	0	100	0
NC_045512.2	1783	T	578	0	0	0	100
NC_045512.2	1784	G	540	0	0	100	0
NC_045512.2	1785	G	549	0	0	100	0
NC_045512.2	1786	T	579	0	0	0	100
NC_045512.2	1787	A	580	100	0	0	0
NC_045512.2	1788	A	571	100	0	0	0
NC_045512.2	1789	T	585	0	0	0	100
NC_045512.2	1790	T	592	0	0	0	100
NC_045512.2	1791	T	586	0	0	0	99.8294
NC_045512.2	1792	T	581	0	0	0.344234	99.6558
NC_045512.2	1793	A	589	99.6604	0	0	0.339559
NC_045512.2	1794	A	575	100	0	0	0
NC_045512.2	1795	A	556	99.4604	0	0.359712	0.179856
NC_045512.2	1796	G	573	0	0	100	0
NC_045512.2	1797	T	586	0	0	0	100
NC_045512.2	1798	T	588	0	0.170068	0	99.8299
NC_045512.2	1799	A	579	100	0	0	0
NC_045512.2	1800	C	585	0	100	0	0
NC_045512.2	1801	A	596	100	0	0	0
NC_045512.2	1802	A	580	100	0	0	0
NC_045512.2	1803	A	574	100	0	0	0
NC_045512.2	1804	A	565	100	0	0	0
NC_045512.2	1805	G	576	0	0	100	0
NC_045512.2	1806	G	586	0	0	99.8294	0.170648
NC_045512.2	1807	A	627	100	0	0	0
NC_045512.2	1808	A	591	100	0	0	0
NC_045512.2	1809	A	601	100	0	0	0
NC_045512.2	1810	A	580	100	0	0	0
NC_045512.2	1811	G	599	0	0	100	0
NC_045512.2	1812	C	594	0	100	0	0
NC_045512.2	1813	T	637	0	0	0	99.843
NC_045512.2	1814	A	633	100	0	0	0
NC_045512.2	1815	A	665	99.8496	0	0	0.150376
NC_045512.2	1816	A	663	100	0	0	0
NC_045512.2	1817	A	654	100	0	0	0
NC_045512.2	1818	A	645	100	0	0	0
NC_045512.2	1819	A	615	98.8618	0	0.162602	0.162602
NC_045512.2	1820	G	643	0	0	99.8445	0.155521
NC_045512.2	1821	G	645	0.155039	0	99.845	0
NC_045512.2	1822	T	662	0.151057	0	0	99.8489
NC_045512.2	1823	G	668	0.149701	0	99.8503	0
NC_045512.2	1824	C	644	0	100	0	0
NC_045512.2	1825	C	659	0	100	0	0
NC_045512.2	1826	T	677	0	0	0	100
NC_045512.2	1827	G	694	0	0	100	0
NC_045512.2	1828	G	696	0	0	100	0
NC_045512.2	1829	A	703	100	0	0	0
NC_045512.2	1830	A	592	99.8311	0	0.168919	0
NC_045512.2	1831	T	680	0	0	0	100
NC_045512.2	1832	A	686	100	0	0	0
NC_045512.2	1833	T	690	0	0	0	100
NC_045512.2	1834	T	703	0	0.284495	0	99.7155
NC_045512.2	1835	G	699	0	0	100	0
NC_045512.2	1836	G	695	0	0	100	0
NC_045512.2	1837	T	705	0	0	0	100
NC_045512.2	1838	G	705	0	0	100	0
NC_045512.2	1839	A	712	100	0	0	0
NC_045512.2	1840	A	687	100	0	0	0
NC_045512.2	1841	C	739	0	100	0	0
NC_045512.2	1842	A	740	100	0	0	0
NC_045512.2	1843	G	727	0	0	100	0
NC_045512.2	1844	A	716	100	0	0	0
NC_045512.2	1845	A	705	99.8582	0.141844	0	0
NC_045512.2	1846	A	728	99.8626	0	0	0.137363
NC_045512.2	1847	T	737	0	0	0	100
NC_045512.2	1848	C	733	0	100	0	0
NC_045512.2	1849	A	746	99.866	0	0	0.134048
NC_045512.2	1850	A	732	100	0	0	0
NC_045512.2	1851	T	718	0	0	0	100
NC_045512.2	1852	A	742	100	0	0	0
NC_045512.2	1853	C	746	0	99.866	0	0.134048
NC_045512.2	1854	T	756	0	0	0	100
NC_045512.2	1855	G	716	0.977654	0.139665	98.6034	0.27933
NC_045512.2	1856	A	709	99.2948	0	0.423131	0.282087
NC_045512.2	1857	G	699	0.429185	0.143062	99.1416	0.286123
NC_045512.2	1858	T	721	0.693481	0	0.138696	99.1678
NC_045512.2	1859	C	717	0	99.7211	0	0.27894
NC_045512.2	1860	C	720	0.138889	99.8611	0	0
NC_045512.2	1861	T	717	0	0.13947	0	99.8605
NC_045512.2	1862	C	717	0	99.8605	0.13947	0
NC_045512.2	1863	T	731	0	0	0	100
NC_045512.2	1864	T	709	0	0	0	100
NC_045512.2	1865	T	727	0	0	0.137552	99.8624
NC_045512.2	1866	A	720	99.7222	0.138889	0.138889	0
NC_045512.2	1867	T	735	0	0	0	100
NC_045512.2	1868	G	714	0.140056	0	99.8599	0
NC_045512.2	1869	C	696	0	100	0	0
NC_045512.2	1870	A	703	100	0	0	0
NC_045512.2	1871	T	711	0	0	0	100
NC_045512.2	1872	T	632	0	0	0	100
NC_045512.2	1873	T	714	0	0	0	100
NC_045512.2	1874	G	705	0	0	100	0
NC_045512.2	1875	C	692	0	100	0	0
NC_045512.2	1876	A	717	100	0	0	0
NC_045512.2	1877	T	721	0	0	0	100
NC_045512.2	1878	C	724	0	100	0	0
NC_045512.2	1879	A	715	99.8601	0	0.13986	0
NC_045512.2	1880	G	719	0	0	100	0
NC_045512.2	1881	A	732	100	0	0	0
NC_045512.2	1882	G	739	0	0	100	0
NC_045512.2	1883	G	730	0	0	100	0
NC_045512.2	1884	C	752	0	100	0	0
NC_045512.2	1885	T	748	0	0	0	100
NC_045512.2	1886	G	750	0	0	100	0
NC_045512.2	1887	C	748	0	99.8663	0.13369	0
NC_045512.2	1888	T	751	0.133156	0.133156	0	99.7337
NC_045512.2	1889	C	765	0	100	0	0
NC_045512.2	1890	G	763	0	0	100	0
NC_045512.2	1891	T	742	0.134771	0	0	99.8652
NC_045512.2	1892	G	763	0	0	100	0
NC_045512.2	1893	T	744	0	0	0	100
NC_045512.2	1894	T	759	0	0	0	100
NC_045512.2	1895	G	752	0	0	99.734	0.265957
NC_045512.2	1896	T	763	0	0	0	100
NC_045512.2	1897	A	753	100	0	0	0
NC_045512.2	1898	C	743	0	100	0	0
NC_045512.2	1899	G	730	0	0	100	0
NC_045512.2	1900	A	721	100	0	0	0
NC_045512.2	1901	T	738	0	0	0	100
NC_045512.2	1902	C	747	0	100	0	0
NC_045512.2	1903	A	748	100	0	0	0
NC_045512.2	1904	A	735	100	0	0	0
NC_045512.2	1905	T	741	0	0	0	100
NC_045512.2	1906	T	731	0	0	0	100
NC_045512.2	1907	T	727	0	0	0	100
NC_045512.2	1908	T	750	0	0	0	100
NC_045512.2	1909	C	746	0	100	0	0
NC_045512.2	1910	T	740	0	0	0	100
NC_045512.2	1911	C	723	0	100	0	0
NC_045512.2	1912	C	716	0	100	0	0
NC_045512.2	1913	C	730	0	100	0	0
NC_045512.2	1914	G	735	0	0	100	0
NC_045512.2	1915	C	738	0	100	0	0
NC_045512.2	1916	A	744	100	0	0	0
NC_045512.2	1917	C	738	0	100	0	0
NC_045512.2	1918	T	732	0	0	0	100
NC_045512.2	1919	C	737	0	100	0	0
NC_045512.2	1920	T	739	0	0	0	100
NC_045512.2	1921	T	737	0	0	0	100
NC_045512.2	1922	G	743	0	0	100	0
NC_045512.2	1923	A	759	99.6047	0	0	0.395257
NC_045512.2	1924	A	753	100	0	0	0
NC_045512.2	1925	A	763	100	0	0	0
NC_045512.2	1926	C	765	0	100	0	0
NC_045512.2	1927	T	760	0	0	0	100
NC_045512.2	1928	G	761	0	0	100	0
NC_045512.2	1929	C	750	0	100	0	0
NC_045512.2	1930	T	741	0	0	0	100
NC_045512.2	1931	C	744	0	99.8656	0	0
NC_045512.2	1932	A	753	100	0	0	0
NC_045512.2	1933	A	722	100	0	0	0
NC_045512.2	1934	A	728	100	0	0	0
NC_045512.2	1935	A	735	100	0	0	0
NC_045512.2	1936	T	704	0	0	0	100
NC_045512.2	1937	T	736	0.13587	0	0	99.8641
NC_045512.2	1938	C	711	0	100	0	0
NC_045512.2	1939	T	719	0	0	0	100
NC_045512.2	1940	G	712	0	0	100	0
NC_045512.2	1941	T	690	0	0	0	100
NC_045512.2	1942	G	708	0	0	100	0
NC_045512.2	1943	C	680	0	100	0	0
NC_045512.2	1944	G	694	0	0	100	0
NC_045512.2	1945	T	700	0	0	0	100
NC_045512.2	1946	G	695	0	0	100	0
NC_045512.2	1947	T	679	0	0	0	100
NC_045512.2	1948	T	692	0	0.144509	0.144509	99.711
NC_045512.2	1949	T	727	0	0	0	100
NC_045512.2	1950	T	725	0.137931	0	0	99.8621
NC_045512.2	1951	A	725	100	0	0	0
NC_045512.2	1952	C	726	0	100	0	0
NC_045512.2	1953	A	735	100	0	0	0
NC_045512.2	1954	G	719	0.139082	0	99.8609	0
NC_045512.2	1955	A	712	100	0	0	0
NC_045512.2	1956	A	699	100	0	0	0
NC_045512.2	1957	G	708	0	0	100	0
NC_045512.2	1958	G	705	0.141844	0	99.8582	0
NC_045512.2	1959	C	713	0	100	0	0
NC_045512.2	1960	C	704	0	99.858	0	0.142045
NC_045512.2	1961	G	708	0	0	99.8588	0.141243
NC_045512.2	1962	C	709	0	100	0	0
NC_045512.2	1963	T	702	0	0	0	100
NC_045512.2	1964	A	654	99.6942	0	0.30581	0
NC_045512.2	1965	T	669	0	0	0	100
NC_045512.2	1966	A	678	100	0	0	0
NC_045512.2	1967	A	675	100	0	0	0
NC_045512.2	1968	C	714	0	100	0	0
NC_045512.2	1969	A	694	100	0	0	0
NC_045512.2	1970	A	652	100	0	0	0
NC_045512.2	1971	T	670	0	0	0	100
NC_045512.2	1972	A	714	99.8599	0	0	0.140056
NC_045512.2	1973	C	708	0.141243	99.8588	0	0
NC_045512.2	1974	T	685	0.145985	0	0	99.854
NC_045512.2	1975	A	649	100	0	0	0
NC_045512.2	1976	G	672	0.14881	0	99.8512	0
NC_045512.2	1977	A	669	99.8505	0	0	0.149477
NC_045512.2	1978	T	653	0	0	0	100
NC_045512.2	1979	G	655	0	0	100	0
NC_045512.2	1980	G	667	0.149925	0	99.8501	0
NC_045512.2	1981	A	680	100	0	0	0
NC_045512.2	1982	A	597	99.8325	0	0.167504	0
NC_045512.2	1983	T	668	0	0	0	100
NC_045512.2	1984	T	648	0	0	0	100
NC_045512.2	1985	T	686	0	0	0	100
NC_045512.2	1986	C	671	0	99.7019	0.298063	0
NC_045512.2	1987	A	680	99.7059	0.294118	0	0
NC_045512.2	1988	C	664	0	100	0	0
NC_045512.2	1989	A	628	99.8408	0	0.159236	0
NC_045512.2	1990	G	604	0.331126	0.165563	99.1722	0.331126
NC_045512.2	1991	T	592	0	0.337838	0.168919	99.4932
NC_045512.2	1992	A	586	99.8294	0.170648	0	0
NC_045512.2	1993	T	575	0	0	0.521739	99.4783
NC_045512.2	1994	T	601	0	0	0.332779	99.6672
NC_045512.2	1995	C	591	0.507614	99.4924	0	0
NC_045512.2	1996	A	599	99.8331	0	0.166945	0
NC_045512.2	1997	C	598	0	100	0	0
NC_045512.2	1998	T	596	0	0	0	100
NC_045512.2	1999	G	595	0	0	100	0
[truncated: 27,904 more rows]

## Sheet: N-wt SARS-CoV-2 virus-2
CHR	POS	REF		A	C	G	T
NC_045512.2	1	A	1	100	0	0	0
NC_045512.2	2	T	3	0	0	0	100
NC_045512.2	3	T	3	0	0	0	100
NC_045512.2	4	A	3	100	0	0	0
NC_045512.2	5	A	3	100	0	0	0
NC_045512.2	6	A	3	100	0	0	0
NC_045512.2	7	G	4	0	0	100	0
NC_045512.2	8	G	4	0	0	100	0
NC_045512.2	9	T	4	0	0	0	100
NC_045512.2	10	T	5	0	0	0	100
NC_045512.2	11	T	5	0	0	0	100
NC_045512.2	12	A	16	100	0	0	0
NC_045512.2	13	T	25	0	0	0	100
NC_045512.2	14	A	47	100	0	0	0
NC_045512.2	15	C	69	0	100	0	0
NC_045512.2	16	C	95	0	100	0	0
NC_045512.2	17	T	151	0	0	0	100
NC_045512.2	18	T	173	0	0	0	100
NC_045512.2	19	C	230	0	100	0	0
NC_045512.2	20	C	257	0	100	0	0
NC_045512.2	21	C	300	0	100	0	0
NC_045512.2	22	A	342	99.7076	0	0	0.292398
NC_045512.2	23	G	360	0	0	100	0
NC_045512.2	24	G	377	0	0	100	0
NC_045512.2	25	T	452	0	0	0	100
NC_045512.2	26	A	473	100	0	0	0
NC_045512.2	27	A	473	100	0	0	0
NC_045512.2	28	C	516	0.193798	99.8062	0	0
NC_045512.2	29	A	637	100	0	0	0
NC_045512.2	30	A	739	100	0	0	0
NC_045512.2	31	A	756	100	0	0	0
NC_045512.2	32	C	790	0	100	0	0
NC_045512.2	33	C	824	0	100	0	0
NC_045512.2	34	A	888	100	0	0	0
NC_045512.2	35	A	924	100	0	0	0
NC_045512.2	36	C	979	0	100	0	0
NC_045512.2	37	C	1069	0	99.9065	0.0935454	0
NC_045512.2	38	A	1066	100	0	0	0
NC_045512.2	39	A	1075	100	0	0	0
NC_045512.2	40	C	1098	0	100	0	0
NC_045512.2	41	T	1157	0	0	0	100
NC_045512.2	42	T	1160	0	0	0	100
NC_045512.2	43	T	1187	0	0	0	100
NC_045512.2	44	C	1179	0	100	0	0
NC_045512.2	45	G	1184	0	0	100	0
NC_045512.2	46	A	1177	100	0	0	0
NC_045512.2	47	T	1195	0	0	0	100
NC_045512.2	48	C	1183	0	100	0	0
NC_045512.2	49	T	1196	0	0	0	100
NC_045512.2	50	C	1195	0	100	0	0
NC_045512.2	51	T	1149	0	0	0	100
NC_045512.2	52	T	1196	0	0	0	100
NC_045512.2	53	G	1243	0	0	100	0
NC_045512.2	54	T	1246	0	0.0802568	0	99.9197
NC_045512.2	55	A	1238	100	0	0	0
NC_045512.2	56	G	1246	0	0	100	0
NC_045512.2	57	A	1264	100	0	0	0
NC_045512.2	58	T	1269	0	0.0788022	0	99.9212
NC_045512.2	59	C	1278	0	100	0	0
NC_045512.2	60	T	1287	0	0	0	100
NC_045512.2	61	G	1281	0	0	100	0
NC_045512.2	62	T	1270	0	0	0	100
NC_045512.2	63	T	1287	0	0	0	100
NC_045512.2	64	C	1297	0	100	0	0
NC_045512.2	65	T	1318	0	0	0	100
NC_045512.2	66	C	701	0	100	0	0
NC_045512.2	67	T	706	0	0	0	100
NC_045512.2	68	A	696	99.8563	0	0.143678	0
NC_045512.2	69	A	700	100	0	0	0
NC_045512.2	70	A	690	99.8551	0.144928	0	0
NC_045512.2	71	C	718	0	99.8607	0.139276	0
NC_045512.2	72	G	723	0.138313	0	99.8617	0
NC_045512.2	73	A	720	100	0	0	0
NC_045512.2	74	A	694	99.7118	0.288184	0	0
NC_045512.2	75	C	716	0	100	0	0
NC_045512.2	76	T	715	0.27972	0.13986	0	99.5804
NC_045512.2	77	T	732	0.136612	0	0	99.8634
NC_045512.2	78	T	753	3.18725	0	0.132802	96.6799
NC_045512.2	79	A	756	96.6931	0	0	3.30688
NC_045512.2	80	A	761	96.5834	0	3.28515	0.131406
NC_045512.2	81	A	754	96.6844	0	0	3.31565
NC_045512.2	82	A	765	99.8693	0	0	0.130719
NC_045512.2	83	T	781	0	3.07298	0	96.927
NC_045512.2	84	C	752	0	100	0	0
NC_045512.2	85	T	758	0	0	0	100
NC_045512.2	86	G	751	0	0	100	0
NC_045512.2	87	T	766	0	0	0	100
NC_045512.2	88	G	758	0	0	100	0
NC_045512.2	89	T	757	0	0	0	100
NC_045512.2	90	G	770	0	0	100	0
NC_045512.2	91	G	775	0	0	100	0
NC_045512.2	92	C	782	0	99.8721	0	0
NC_045512.2	93	T	829	0	0	0	100
NC_045512.2	94	G	835	0	0	100	0
NC_045512.2	95	T	843	0	0	0	100
NC_045512.2	96	C	844	0	100	0	0
NC_045512.2	97	A	841	100	0	0	0
NC_045512.2	98	C	879	0	100	0	0
NC_045512.2	99	T	887	0	0.11274	0	99.8873
NC_045512.2	100	C	895	0	99.8883	0	0.111732
NC_045512.2	101	G	876	0	0	100	0
NC_045512.2	102	G	892	0.112108	0	99.8879	0
NC_045512.2	103	C	886	0	100	0	0
NC_045512.2	104	T	893	0	0.111982	0	99.888
NC_045512.2	105	G	898	0	0	100	0
NC_045512.2	106	C	907	0	100	0	0
NC_045512.2	107	A	903	100	0	0	0
NC_045512.2	108	T	916	0	0	0	100
NC_045512.2	109	G	931	0	0	100	0
NC_045512.2	110	C	930	0	100	0	0
NC_045512.2	111	T	789	0	0.126743	0	99.8733
NC_045512.2	112	T	863	0	0	0	100
NC_045512.2	113	A	789	100	0	0	0
NC_045512.2	114	G	953	0	0	100	0
NC_045512.2	115	T	949	0	0	0	100
NC_045512.2	116	G	959	0	0	100	0
NC_045512.2	117	C	950	0	100	0	0
NC_045512.2	118	A	958	100	0	0	0
NC_045512.2	119	C	971	0	100	0	0
NC_045512.2	120	T	977	0	0	0	100
NC_045512.2	121	C	972	0	100	0	0
NC_045512.2	122	A	974	100	0	0	0
NC_045512.2	123	C	995	0	100	0	0
NC_045512.2	124	G	982	0	0	100	0
NC_045512.2	125	C	999	0	100	0	0
NC_045512.2	126	A	1000	99.9	0	0.1	0
NC_045512.2	127	G	1002	0	0	99.9002	0.0998004
NC_045512.2	128	T	1003	0	0	0	100
NC_045512.2	129	A	919	100	0	0	0
NC_045512.2	130	T	1003	0	0	0	100
NC_045512.2	131	A	963	100	0	0	0
NC_045512.2	132	A	1003	100	0	0	0
NC_045512.2	133	T	1024	0	0	0	100
NC_045512.2	134	T	1043	0	0	0	100
NC_045512.2	135	A	1016	99.9016	0.0984252	0	0
NC_045512.2	136	A	1050	100	0	0	0
NC_045512.2	137	T	1052	0	0	0	100
NC_045512.2	138	A	1060	100	0	0	0
NC_045512.2	139	A	1049	100	0	0	0
NC_045512.2	140	C	1055	0.0947867	99.9052	0	0
NC_045512.2	141	T	1078	0	0.185529	0.0927644	99.7217
NC_045512.2	142	A	1035	99.8068	0.0966184	0	0.0966184
NC_045512.2	143	A	1130	99.9115	0	0.0884956	0
NC_045512.2	144	T	1121	0	0	0	100
NC_045512.2	145	T	1128	0.0886525	0	0	99.9113
NC_045512.2	146	A	1151	99.8262	0	0	0.173762
NC_045512.2	147	C	1175	0	99.9149	0	0.0851064
NC_045512.2	148	T	1193	0	0	0	100
NC_045512.2	149	G	1195	0	0	100	0
NC_045512.2	150	T	1213	0	0	0	100
NC_045512.2	151	C	1221	0	100	0	0
NC_045512.2	152	G	1203	0	0	100	0
NC_045512.2	153	T	1242	0	0	0	100
NC_045512.2	154	T	1254	0	0	0	100
NC_045512.2	155	G	1224	0	0	100	0
NC_045512.2	156	A	1222	100	0	0	0
NC_045512.2	157	C	1289	0	100	0	0
NC_045512.2	158	A	1286	99.9222	0	0	0.0777605
NC_045512.2	159	G	1315	0	0.0760456	99.924	0
NC_045512.2	160	G	1351	0	0	100	0
NC_045512.2	161	A	1384	100	0	0	0
NC_045512.2	162	C	1393	0	99.8564	0	0.143575
NC_045512.2	163	A	1262	100	0	0	0
NC_045512.2	164	C	1390	0	100	0	0
NC_045512.2	165	G	1396	0	0	100	0
NC_045512.2	166	A	1425	100	0	0	0
NC_045512.2	167	G	1395	0	0	100	0
NC_045512.2	168	T	1384	0	0	0	100
NC_045512.2	169	A	1300	100	0	0	0
NC_045512.2	170	A	1304	100	0	0	0
NC_045512.2	171	C	1350	0	100	0	0
NC_045512.2	172	T	1351	0	0.0740192	0	99.926
NC_045512.2	173	C	1363	0	100	0	0
NC_045512.2	174	G	1372	0	0	100	0
NC_045512.2	175	T	1350	0	0	0	100
NC_045512.2	176	C	1322	0	99.9244	0	0.075643
NC_045512.2	177	T	1321	0	0.0757002	0	99.9243
NC_045512.2	178	A	1277	100	0	0	0
NC_045512.2	179	T	1274	0	0	0	100
NC_045512.2	180	C	1211	0	100	0	0
NC_045512.2	181	T	1195	0.083682	0	0	99.9163
NC_045512.2	182	T	1220	0	0	0	100
NC_045512.2	183	C	1179	0	100	0	0
NC_045512.2	184	T	1172	0	0	0	100
NC_045512.2	185	G	1148	0	0	100	0
NC_045512.2	186	C	1128	0	100	0	0
NC_045512.2	187	A	1113	100	0	0	0
NC_045512.2	188	G	1113	0	0	100	0
NC_045512.2	189	G	1145	0	0	100	0
NC_045512.2	190	C	1167	0	100	0	0
NC_045512.2	191	T	1134	0	0	0	100
NC_045512.2	192	G	1142	0	0	99.9124	0.0875657
NC_045512.2	193	C	1153	0	100	0	0
NC_045512.2	194	T	1020	0	0	0	100
NC_045512.2	195	T	1112	0	0	0	100
NC_045512.2	196	A	1161	100	0	0	0
NC_045512.2	197	C	1178	0	99.9151	0	0.0848896
NC_045512.2	198	G	1197	0	0	100	0
NC_045512.2	199	G	1223	0	0	100	0
NC_045512.2	200	T	1174	0	0	0	100
NC_045512.2	201	T	1181	0	0	0	100
NC_045512.2	202	T	1256	0	0	0	100
NC_045512.2	203	C	1246	0	100	0	0
NC_045512.2	204	G	1279	0	0	100	0
NC_045512.2	205	T	1295	0	0	0	100
NC_045512.2	206	C	1289	0	100	0	0
NC_045512.2	207	C	1312	0	99.9238	0	0.0762195
NC_045512.2	208	G	1321	0	0	100	0
NC_045512.2	209	T	1298	0	0	0	100
NC_045512.2	210	G	1339	0	0	100	0
NC_045512.2	211	T	1265	0	0	0	100
NC_045512.2	212	T	1373	0	0	0	100
NC_045512.2	213	G	1355	0	0	100	0
NC_045512.2	214	C	1367	0	99.9268	0	0.0731529
NC_045512.2	215	A	1371	100	0	0	0
NC_045512.2	216	G	1382	0	0	100	0
NC_045512.2	217	C	1400	0	100	0	0
NC_045512.2	218	C	1418	0	100	0	0
NC_045512.2	219	G	1415	0	0	100	0
NC_045512.2	220	A	1436	100	0	0	0
NC_045512.2	221	T	1415	0	0.141343	0	99.8587
NC_045512.2	222	C	1421	0	99.9296	0	0.070373
NC_045512.2	223	A	1393	100	0	0	0
NC_045512.2	224	T	1431	0	0.139762	0	99.8602
NC_045512.2	225	C	1433	0	100	0	0
NC_045512.2	226	A	1428	100	0	0	0
NC_045512.2	227	G	1410	0	0	100	0
NC_045512.2	228	C	1469	0	100	0	0
NC_045512.2	229	A	1421	99.8593	0	0.140746	0
NC_045512.2	230	C	1443	0	100	0	0
NC_045512.2	231	A	1401	100	0	0	0
NC_045512.2	232	T	1429	0	0	0	100
NC_045512.2	233	C	1443	0	100	0	0
NC_045512.2	234	T	1389	0	0	0	100
NC_045512.2	235	A	1429	99.93	0	0.069979	0
NC_045512.2	236	G	1438	0	0	100	0
NC_045512.2	237	G	1472	0	0	99.9321	0.0679348
NC_045512.2	238	T	1453	0	0	0	100
NC_045512.2	239	T	1500	0	0	0	100
NC_045512.2	240	T	1510	0	0	0	100
NC_045512.2	241	C	1503	0	100	0	0
NC_045512.2	242	G	1509	0	0	100	0
NC_045512.2	243	T	1488	0	0	0	100
NC_045512.2	244	C	1493	0	100	0	0
NC_045512.2	245	C	1510	0.0662252	99.8675	0	0.0662252
NC_045512.2	246	G	1494	0	0	100	0
NC_045512.2	247	G	1516	0	0	100	0
NC_045512.2	248	G	1486	0	0	100	0
NC_045512.2	249	T	1477	0	0	0.0677048	99.9323
NC_045512.2	250	G	1520	0	0	100	0
NC_045512.2	251	T	1506	0	0	0	100
NC_045512.2	252	G	1512	0	0	99.8677	0
NC_045512.2	253	A	1513	99.9339	0.0660939	0	0
NC_045512.2	254	C	1548	0	99.9354	0	0.0645995
NC_045512.2	255	C	1567	0	100	0	0
NC_045512.2	256	G	1589	0	0	100	0
NC_045512.2	257	A	1576	99.9365	0	0.0634518	0
NC_045512.2	258	A	1562	100	0	0	0
NC_045512.2	259	A	1567	100	0	0	0
NC_045512.2	260	G	1559	0	0	99.8717	0.128287
NC_045512.2	261	G	1591	0	0	100	0
NC_045512.2	262	T	1607	0	0	0	100
NC_045512.2	263	A	1551	100	0	0	0
NC_045512.2	264	A	1543	99.9352	0	0.0648088	0
NC_045512.2	265	G	1639	0	0	100	0
NC_045512.2	266	A	1633	100	0	0	0
NC_045512.2	267	T	1638	0	0	0	100
NC_045512.2	268	G	1636	0	0	100	0
NC_045512.2	269	G	1708	0	0	100	0
NC_045512.2	270	A	1761	99.9432	0	0.0567859	0
NC_045512.2	271	G	1790	0	0	100	0
NC_045512.2	272	A	1813	100	0	0	0
NC_045512.2	273	G	1798	0	0.0556174	99.9444	0
NC_045512.2	274	C	1806	0	100	0	0
NC_045512.2	275	C	1830	0	100	0	0
NC_045512.2	276	T	1819	0.0549753	0	0	99.945
NC_045512.2	277	T	1829	0	0	0	100
NC_045512.2	278	G	1842	0	0	100	0
NC_045512.2	279	T	1805	0.0554017	0	0	99.9446
NC_045512.2	280	C	1836	0	99.8911	0	0.108932
NC_045512.2	281	C	1831	0	100	0	0
NC_045512.2	282	C	1849	0	100	0	0
NC_045512.2	283	T	1834	0.0545256	0	0	99.9455
NC_045512.2	284	G	1832	0	0	99.9454	0.0545852
NC_045512.2	285	G	1808	0	0	100	0
NC_045512.2	286	T	1817	0	0	0	100
NC_045512.2	287	T	1791	0	0	0	100
NC_045512.2	288	T	1771	0	0	0	100
NC_045512.2	289	C	1802	0	100	0	0
NC_045512.2	290	A	1809	100	0	0	0
NC_045512.2	291	A	1782	100	0	0	0
NC_045512.2	292	C	1763	0	100	0	0
NC_045512.2	293	G	1770	0.112994	0	99.887	0
NC_045512.2	294	A	1817	99.945	0	0.0550358	0
NC_045512.2	295	G	1829	0	0	99.9453	0
NC_045512.2	296	A	1852	100	0	0	0
NC_045512.2	297	A	1789	100	0	0	0
NC_045512.2	298	A	1812	100	0	0	0
NC_045512.2	299	A	1775	100	0	0	0
NC_045512.2	300	C	1829	0	100	0	0
NC_045512.2	301	A	1774	100	0	0	0
NC_045512.2	302	C	1803	0	100	0	0
NC_045512.2	303	A	1752	100	0	0	0
NC_045512.2	304	C	1767	0	100	0	0
NC_045512.2	305	G	1745	0	0	100	0
NC_045512.2	306	T	1753	0	0.171135	0	99.8289
NC_045512.2	307	C	1729	0	99.9422	0	0.0578369
NC_045512.2	308	C	1733	0	100	0	0
NC_045512.2	309	A	1708	100	0	0	0
NC_045512.2	310	A	1649	100	0	0	0
NC_045512.2	311	C	1703	0.11744	99.8826	0	0
NC_045512.2	312	T	1674	0.0597372	0.119474	0	99.8208
NC_045512.2	313	C	1675	0.119403	99.8806	0	0
NC_045512.2	314	A	1652	99.9395	0	0.0605327	0
NC_045512.2	315	G	1647	0	0	100	0
NC_045512.2	316	T	1568	0	0.0637755	0.0637755	99.8087
NC_045512.2	317	T	1509	0.132538	0	0	99.8675
NC_045512.2	318	T	1590	0.125786	0	0	99.8742
NC_045512.2	319	G	1596	0.125313	0	99.8747	0
NC_045512.2	320	C	1581	0	99.9367	0	0.0632511
NC_045512.2	321	C	1574	0	99.9365	0	0.0635324
NC_045512.2	322	T	1570	0	0	0	100
NC_045512.2	323	G	1552	0	0	99.9356	0
NC_045512.2	324	T	1518	0	0	0	100
NC_045512.2	325	T	1508	0	0	0	100
NC_045512.2	326	T	1476	0	0	0	100
NC_045512.2	327	T	1539	0	0	0	100
NC_045512.2	328	A	1564	100	0	0	0
NC_045512.2	329	C	1538	0	100	0	0
NC_045512.2	330	A	1533	100	0	0	0
NC_045512.2	331	G	1536	0	0	100	0
NC_045512.2	332	G	1549	0	0.0645578	99.9354	0
NC_045512.2	333	T	1444	0	0	0	100
NC_045512.2	334	T	1564	0	0.0639386	0	99.9361
NC_045512.2	335	C	1553	0	100	0	0
NC_045512.2	336	G	1524	0	0	100	0
NC_045512.2	337	C	1585	0	100	0	0
NC_045512.2	338	G	1602	0.124844	0.062422	99.8127	0
NC_045512.2	339	A	1540	99.9351	0	0.0649351	0
NC_045512.2	340	C	1557	0	100	0	0
NC_045512.2	341	G	1532	0	0	100	0
NC_045512.2	342	T	1544	0	0	0	100
NC_045512.2	343	G	1539	0.0649773	0	99.935	0
NC_045512.2	344	C	1537	0	100	0	0
NC_045512.2	345	T	1518	0	0	0	100
NC_045512.2	346	C	1540	0	100	0	0
NC_045512.2	347	G	1524	0	0	100	0
NC_045512.2	348	T	1514	0	0	0	100
NC_045512.2	349	A	1503	100	0	0	0
NC_045512.2	350	C	1510	0	100	0	0
NC_045512.2	351	G	1479	0.0676133	0	99.9324	0
NC_045512.2	352	T	1418	0	0.141044	0	99.859
NC_045512.2	353	G	1517	0.0659196	0	99.9341	0
NC_045512.2	354	G	1483	0	0	100	0
NC_045512.2	355	C	1445	0	100	0	0
NC_045512.2	356	T	1346	0	0	0.0742942	99.9257
NC_045512.2	357	T	1399	0	0	0	100
NC_045512.2	358	T	1432	0	0.209497	0	99.7905
NC_045512.2	359	G	1509	0.0662691	0	99.9337	0
NC_045512.2	360	G	1490	0.0671141	0	99.9329	0
NC_045512.2	361	A	1496	100	0	0	0
NC_045512.2	362	G	1447	0	0	100	0
NC_045512.2	363	A	1459	99.9315	0	0.0685401	0
NC_045512.2	364	C	1479	0	100	0	0
NC_045512.2	365	T	1488	0	0	0	100
NC_045512.2	366	C	1466	0	100	0	0
NC_045512.2	367	C	1446	0	100	0	0
NC_045512.2	368	G	1444	0	0.0692521	99.9307	0
NC_045512.2	369	T	1342	0	0	0	100
NC_045512.2	370	G	1440	0	0	100	0
NC_045512.2	371	G	1449	0	0	100	0
NC_045512.2	372	A	1453	100	0	0	0
NC_045512.2	373	G	1469	0	0	100	0
NC_045512.2	374	G	1462	0	0	100	0
NC_045512.2	375	A	1473	100	0	0	0
NC_045512.2	376	G	1422	0	0	100	0
NC_045512.2	377	G	1445	0	0	100	0
NC_045512.2	378	T	1442	0	0	0	100
NC_045512.2	379	C	1411	0.0708717	99.9291	0	0
NC_045512.2	380	T	1430	0	0.13986	0	99.8601
NC_045512.2	381	T	1442	0	0	0	100
NC_045512.2	382	A	1457	99.9314	0	0.0686342	0
NC_045512.2	383	T	1453	0	0	0	100
NC_045512.2	384	C	1474	0	100	0	0
NC_045512.2	385	A	1461	99.9316	0.0684463	0	0
NC_045512.2	386	G	1478	0.067659	0.067659	99.8647	0
NC_045512.2	387	A	1445	100	0	0	0
NC_045512.2	388	G	1450	0	0	100	0
NC_045512.2	389	G	1408	0	0	100	0
NC_045512.2	390	C	1450	0	100	0	0
NC_045512.2	391	A	1428	100	0	0	0
NC_045512.2	392	C	1431	0	100	0	0
NC_045512.2	393	G	1444	0	0	100	0
NC_045512.2	394	T	1414	0	0.0707214	0	99.9293
NC_045512.2	395	C	1438	0	100	0	0
NC_045512.2	396	A	1467	100	0	0	0
NC_045512.2	397	A	1471	100	0	0	0
NC_045512.2	398	C	1484	0	100	0	0
NC_045512.2	399	A	1462	100	0	0	0
NC_045512.2	400	T	1446	0	0	0	100
NC_045512.2	401	C	1483	0	100	0	0
NC_045512.2	402	T	1481	0	0	0	100
NC_045512.2	403	T	1505	0	0	0	100
NC_045512.2	404	A	1514	99.9339	0	0.0660502	0
NC_045512.2	405	A	1494	100	0	0	0
NC_045512.2	406	A	1486	100	0	0	0
NC_045512.2	407	G	1577	0	0	100	0
NC_045512.2	408	A	1459	100	0	0	0
NC_045512.2	409	T	1541	0	0	0	100
NC_045512.2	410	G	1611	0	0	100	0
NC_045512.2	411	G	1564	0	0	100	0
NC_045512.2	412	C	1615	0	100	0	0
NC_045512.2	413	A	1554	100	0	0	0
NC_045512.2	414	C	1584	0	100	0	0
NC_045512.2	415	T	1537	0	0	0	100
NC_045512.2	416	T	1594	0	0.0627353	0	99.9373
NC_045512.2	417	G	1611	0	0	100	0
NC_045512.2	418	T	1538	0.130039	0.130039	0	99.7399
NC_045512.2	419	G	1573	0	0	100	0
NC_045512.2	420	G	1499	0	0	100	0
NC_045512.2	421	C	1452	0	100	0	0
NC_045512.2	422	T	1389	0	0	0	100
NC_045512.2	423	T	1390	0	0	0	100
NC_045512.2	424	A	1474	100	0	0	0
NC_045512.2	425	G	1433	0	0	100	0
NC_045512.2	426	T	1442	0	0.0693481	0	99.9307
NC_045512.2	427	A	1477	100	0	0	0
NC_045512.2	428	G	1418	0	0	100	0
NC_045512.2	429	A	1467	100	0	0	0
NC_045512.2	430	A	1437	100	0	0	0
NC_045512.2	431	G	1454	0	0	99.9312	0.0687758
NC_045512.2	432	T	1473	0	0	0	100
NC_045512.2	433	T	1486	0	0	0	100
NC_045512.2	434	G	1511	0	0	99.9338	0
NC_045512.2	435	A	1522	99.8686	0	0.131406	0
NC_045512.2	436	A	1521	100	0	0	0
NC_045512.2	437	A	1505	99.9336	0	0	0
NC_045512.2	438	A	1537	100	0	0	0
NC_045512.2	439	A	1459	99.8629	0	0.0685401	0
NC_045512.2	440	G	1557	0	0	100	0
NC_045512.2	441	G	1542	0	0	100	0
NC_045512.2	442	C	1549	0	100	0	0
NC_045512.2	443	G	1578	0	0	99.2395	0
NC_045512.2	444	T	1434	0	0.13947	0	99.8605
NC_045512.2	445	T	1496	0	0	0	100
NC_045512.2	446	T	1404	0	0	0	100
NC_045512.2	447	T	1512	0.132275	0.0661376	0.0661376	99.7354
NC_045512.2	448	G	1523	0.19698	0	99.803	0
NC_045512.2	449	C	1492	0	100	0	0
NC_045512.2	450	C	1504	0.0664894	99.8005	0	0.132979
NC_045512.2	451	T	1530	0	0.130719	0	99.8693
NC_045512.2	452	C	1527	0	100	0	0
NC_045512.2	453	A	1528	100	0	0	0
NC_045512.2	454	A	1499	100	0	0	0
NC_045512.2	455	C	1523	0	100	0	0
NC_045512.2	456	T	1541	0.0648929	0	0	99.9351
NC_045512.2	457	T	1529	0	0	0	100
NC_045512.2	458	G	1548	0	0	100	0
NC_045512.2	459	A	1548	99.9354	0	0.0645995	0
NC_045512.2	460	A	1555	99.8714	0	0.128617	0
NC_045512.2	461	C	1537	0	100	0	0
NC_045512.2	462	A	1553	100	0	0	0
NC_045512.2	463	G	1548	0.0645995	0	99.9354	0
NC_045512.2	464	C	1527	0	100	0	0
NC_045512.2	465	C	1525	0.0655738	99.9344	0	0
NC_045512.2	466	C	1538	0	100	0	0
NC_045512.2	467	T	1547	0	0	0	100
NC_045512.2	468	A	1462	100	0	0	0
NC_045512.2	469	T	1533	0	0	0	100
NC_045512.2	470	G	1550	0	0	100	0
NC_045512.2	471	T	1555	0	0	0	100
NC_045512.2	472	G	1569	0	0	100	0
NC_045512.2	473	T	1514	0	0	0	100
NC_045512.2	474	T	1577	0	0	0	100
NC_045512.2	475	C	1577	0	100	0	0
NC_045512.2	476	A	1570	100	0	0	0
NC_045512.2	477	T	1570	0	0	0	100
NC_045512.2	478	C	1572	0	99.9364	0	0.0636132
NC_045512.2	479	A	1575	100	0	0	0
NC_045512.2	480	A	1577	100	0	0	0
NC_045512.2	481	A	1519	100	0	0	0
NC_045512.2	482	C	1573	0	100	0	0
NC_045512.2	483	G	1555	0	0.0643087	99.9357	0
NC_045512.2	484	T	1462	0	0	0	100
NC_045512.2	485	T	1525	0	0	0	100
NC_045512.2	486	C	1540	0	100	0	0
NC_045512.2	487	G	1510	0	0	100	0
NC_045512.2	488	G	1520	0	0	100	0
NC_045512.2	489	A	1528	100	0	0	0
NC_045512.2	490	T	1532	0	0	0	100
NC_045512.2	491	G	1547	0	0.0646412	99.9354	0
NC_045512.2	492	C	1572	0	100	0	0
NC_045512.2	493	T	1590	0	0	0	100
NC_045512.2	494	C	1579	0.0633312	99.9367	0	0
NC_045512.2	495	G	1583	0.126342	0	99.6841	0.189514
NC_045512.2	496	A	1571	100	0	0	0
NC_045512.2	497	A	1588	99.937	0	0.0629723	0
NC_045512.2	498	C	1604	0	99.9377	0	0.0623441
NC_045512.2	499	T	1591	0	0.0628536	0.0628536	99.8743
NC_045512.2	500	G	1570	0	0	100	0
NC_045512.2	501	C	1568	0.0637755	99.9362	0	0
NC_045512.2	502	A	1582	99.9368	0	0.0632111	0
NC_045512.2	503	C	1537	0	99.9349	0	0.0650618
NC_045512.2	504	C	1577	0	99.1756	0	0
NC_045512.2	505	T	1539	0	0	0	100
NC_045512.2	506	C	1404	100	0	0	0
NC_045512.2	507	A	1364	99.5601	0	0	0
NC_045512.2	508	T	1442	0	0	0	100
NC_045512.2	509	G	1523	0	0	99.1464	0
NC_045512.2	510	G	1484	0.0673854	0	99.9326	0
NC_045512.2	511	T	1552	0	0	0	100
NC_045512.2	512	C	1539	0	99.87	0	0
NC_045512.2	513	A	1496	99.9332	0	0	0
NC_045512.2	514	T	1474	0	0	0	99.2537
NC_045512.2	515	G	1578	0	0	99.4297	0
NC_045512.2	516	T	1505	0	0	0	100
NC_045512.2	517	T	1508	0.397878	0.066313	0	99.4695
NC_045512.2	518	A	1501	99.6003	0	0	0
NC_045512.2	519	T	1546	0.194049	0	0	99.806
NC_045512.2	520	G	1560	0.0641026	0.192308	99.5513	0
NC_045512.2	521	G	1588	0.188917	0	99.7481	0.0629723
NC_045512.2	522	T	1564	0	0.191816	0	99.8082
NC_045512.2	523	T	1595	0.501567	0	0	99.4984
NC_045512.2	524	G	1643	0.121729	0	99.8783	0
NC_045512.2	525	A	1655	100	0	0	0
NC_045512.2	526	G	1644	0	0.182482	99.8175	0
NC_045512.2	527	C	1648	0	100	0	0
NC_045512.2	528	T	1645	0	0	0	100
NC_045512.2	529	G	1635	0	0.0611621	99.9388	0
NC_045512.2	530	G	1628	0	0	100	0
NC_045512.2	531	T	1582	0	0	0	100
NC_045512.2	532	A	1592	100	0	0	0
NC_045512.2	533	G	1649	0	0	100	0
NC_045512.2	534	C	1689	0	100	0	0
NC_045512.2	535	A	1703	100	0	0	0
NC_045512.2	536	G	1701	0.0587889	0	99.9412	0
NC_045512.2	537	A	1702	100	0	0	0
NC_045512.2	538	A	1633	100	0	0	0
NC_045512.2	539	C	1722	0	97.561	0	2.43902
NC_045512.2	540	T	1733	0	0.115407	0	99.8846
NC_045512.2	541	C	1726	0	100	0	0
NC_045512.2	542	G	1714	0.0583431	0	99.825	0.116686
NC_045512.2	543	A	1713	99.9416	0	0.0583771	0
NC_045512.2	544	A	1701	99.8824	0.0587889	0.0587889	0
NC_045512.2	545	G	1698	0	0	100	0
NC_045512.2	546	G	1665	0	0	100	0
NC_045512.2	547	C	1669	0	100	0	0
NC_045512.2	548	A	1656	99.8792	0	0	0.120773
NC_045512.2	549	T	1540	0	0	0.0649351	99.9351
NC_045512.2	550	T	1653	0	0	0	100
NC_045512.2	551	C	1625	0	100	0	0
NC_045512.2	552	A	1628	100	0	0	0
NC_045512.2	553	G	1600	0	0	100	0
NC_045512.2	554	T	1525	0	0	0	100
NC_045512.2	555	A	1481	99.865	0	0.135044	0
NC_045512.2	556	C	1522	0	100	0	0
NC_045512.2	557	G	1450	0.0689655	0	99.931	0
NC_045512.2	558	G	1486	0.0672948	0	99.9327	0
NC_045512.2	559	T	1447	0.0691085	0	0	99.9309
NC_045512.2	560	C	1436	0	100	0	0
NC_045512.2	561	G	1427	0	0.0700771	99.9299	0
NC_045512.2	562	T	1368	0	0	0	100
NC_045512.2	563	A	1397	100	0	0	0
NC_045512.2	564	G	1398	0	0	100	0
NC_045512.2	565	T	1388	0	0.0720461	0.0720461	99.8559
NC_045512.2	566	G	1391	0	0	100	0
NC_045512.2	567	G	1396	0	0	100	0
NC_045512.2	568	T	1370	0	0	0	100
NC_045512.2	569	G	1410	0	0	100	0
NC_045512.2	570	A	1420	100	0	0	0
NC_045512.2	571	G	1422	0	0	100	0
NC_045512.2	572	A	1406	100	0	0	0
NC_045512.2	573	C	1405	0	100	0	0
NC_045512.2	574	A	1383	100	0	0	0
NC_045512.2	575	C	1434	0	100	0	0
NC_045512.2	576	T	1397	0	0	0	100
NC_045512.2	577	T	1419	0	0.0704722	0	99.9295
NC_045512.2	578	G	1432	0	0	100	0
NC_045512.2	579	G	1437	0	0	100	0
NC_045512.2	580	T	1403	0	0.0712758	0	99.9287
NC_045512.2	581	G	1434	0	0	100	0
NC_045512.2	582	T	1432	0	0	0	100
NC_045512.2	583	C	1423	0	100	0	0
NC_045512.2	584	C	1373	0	99.9272	0	0.0728332
NC_045512.2	585	T	1369	0	0	0	100
NC_045512.2	586	T	1368	0	0	0	100
NC_045512.2	587	G	1372	0.0728863	0	99.9271	0
NC_045512.2	588	T	1339	0	0.0746826	0	99.9253
NC_045512.2	589	C	1363	0	99.9266	0	0.0733676
NC_045512.2	590	C	1318	0	100	0	0
NC_045512.2	591	C	1358	0	99.9264	0	0.0736377
NC_045512.2	592	T	1358	0	0	0	100
NC_045512.2	593	C	1370	0	100	0	0
NC_045512.2	594	A	1338	99.9253	0	0.0747384	0
NC_045512.2	595	T	1300	0	0	0	100
NC_045512.2	596	G	1414	0	0	100	0
NC_045512.2	597	T	1403	0	0	0	100
NC_045512.2	598	G	1424	0.0702247	0	99.9298	0
NC_045512.2	599	G	1427	0.0700771	0	99.9299	0
NC_045512.2	600	G	1445	0	0	100	0
NC_045512.2	601	C	1399	0.0714796	99.7856	0	0.142959
NC_045512.2	602	G	1447	0	0	100	0
NC_045512.2	603	A	1476	100	0	0	0
NC_045512.2	604	A	1428	100	0	0	0
NC_045512.2	605	A	1416	100	0	0	0
NC_045512.2	606	T	1348	0	0	0	100
NC_045512.2	607	A	1452	99.9311	0	0	0
NC_045512.2	608	C	1451	0	100	0	0
NC_045512.2	609	C	1468	0	100	0	0
NC_045512.2	610	A	1456	100	0	0	0
NC_045512.2	611	G	1487	0	0	100	0
NC_045512.2	612	T	1454	0	0.0687758	0	99.9312
NC_045512.2	613	G	1513	0	0	100	0
NC_045512.2	614	G	1500	0	0	100	0
NC_045512.2	615	C	1519	0	99.9342	0	0.0658328
NC_045512.2	616	T	1494	0	0	0	100
NC_045512.2	617	T	1498	0.0667557	0	0	99.9332
NC_045512.2	618	A	1541	99.9351	0	0	0
NC_045512.2	619	C	1538	0	100	0	0
NC_045512.2	620	C	1519	0	100	0	0
NC_045512.2	621	G	1507	0	0	100	0
NC_045512.2	622	C	1499	0	100	0	0
NC_045512.2	623	A	1529	100	0	0	0
NC_045512.2	624	A	1494	100	0	0	0
NC_045512.2	625	G	1524	0	0	100	0
NC_045512.2	626	G	1526	0	0	100	0
NC_045512.2	627	T	1535	0	0	0	100
NC_045512.2	628	T	1522	0	0	0	100
NC_045512.2	629	C	1521	0	100	0	0
NC_045512.2	630	T	1547	0	0.0646412	0	99.9354
NC_045512.2	631	T	1543	0	0	0	100
NC_045512.2	632	C	1545	0	100	0	0
NC_045512.2	633	T	1505	0	0	0	100
NC_045512.2	634	T	1561	0	0.0640615	0	99.9359
NC_045512.2	635	C	1529	0	100	0	0
NC_045512.2	636	G	1533	0	0.0652316	99.9348	0
NC_045512.2	637	T	1510	0	0	0	100
NC_045512.2	638	A	1527	99.869	0	0.130976	0
NC_045512.2	639	A	1485	100	0	0	0
NC_045512.2	640	G	1523	0	0	100	0
NC_045512.2	641	A	1505	99.8671	0	0.13289	0
NC_045512.2	642	A	1460	99.9315	0	0.0684932	0
NC_045512.2	643	C	1488	0	100	0	0
NC_045512.2	644	G	1410	0.070922	0	99.9291	0
NC_045512.2	645	G	1460	0	0	100	0
NC_045512.2	646	T	1463	0	0.136705	0	99.8633
NC_045512.2	647	A	1442	100	0	0	0
NC_045512.2	648	A	1390	99.8561	0	0.143885	0
NC_045512.2	649	T	1443	0	0	0	100
NC_045512.2	650	A	1441	100	0	0	0
NC_045512.2	651	A	1370	99.854	0	0.145985	0
NC_045512.2	652	A	1382	100	0	0	0
NC_045512.2	653	G	1378	0	0	99.8549	0.145138
NC_045512.2	654	G	1401	0	0	100	0
NC_045512.2	655	A	1392	100	0	0	0
NC_045512.2	656	G	1405	0.0711744	0.0711744	99.8577	0
NC_045512.2	657	C	1428	0	100	0	0
NC_045512.2	658	T	1398	0	0.0715308	0	99.9285
NC_045512.2	659	G	1434	0	0	100	0
NC_045512.2	660	G	1426	0	0	100	0
NC_045512.2	661	T	1383	0	0.144613	0	99.8554
NC_045512.2	662	G	1416	0	0	100	0
NC_045512.2	663	G	1391	0.0718907	0	99.9281	0
NC_045512.2	664	C	1378	0	100	0	0
NC_045512.2	665	C	1379	0	100	0	0
NC_045512.2	666	A	1303	99.8465	0	0.153492	0
NC_045512.2	667	T	1261	0	0	0	100
NC_045512.2	668	A	1332	99.9249	0	0	0
NC_045512.2	669	G	1367	0.0731529	0	99.9268	0
NC_045512.2	670	T	1315	0	0.0760456	0	99.924
NC_045512.2	671	T	1344	0	0	0	99.9256
NC_045512.2	672	A	1331	100	0	0	0
NC_045512.2	673	C	1369	0	100	0	0
NC_045512.2	674	G	1342	0.0745156	0	99.9255	0
NC_045512.2	675	G	1353	0	0	100	0
NC_045512.2	676	C	1384	0	100	0	0
NC_045512.2	677	G	1388	0	0	100	0
NC_045512.2	678	C	1390	0	100	0	0
NC_045512.2	679	C	1362	0	100	0	0
NC_045512.2	680	G	1372	0	0	100	0
NC_045512.2	681	A	1338	99.9253	0	0.0747384	0
NC_045512.2	682	T	1363	0	0	0	100
NC_045512.2	683	C	1347	0	99.3318	0	0
NC_045512.2	684	T	1328	0	0	0	100
NC_045512.2	685	A	1310	98.4733	0.305344	0	0
NC_045512.2	686	A	1288	99.7671	0	0.0776398	0.15528
NC_045512.2	687	A	1311	99.6949	0	0.305111	0
NC_045512.2	688	G	1284	0.0778816	0.155763	99.7664	0
NC_045512.2	689	T	1313	0.152323	0	0.0761615	99.7715
NC_045512.2	690	C	1324	0.151057	99.6979	0	0.151057
NC_045512.2	691	A	1282	99.766	0.0780031	0.0780031	0.0780031
NC_045512.2	692	T	1272	0.0786164	0	0	99.9214
NC_045512.2	693	T	1280	0.15625	0	0	99.8438
NC_045512.2	694	T	1349	0.222387	0	0	99.7776
NC_045512.2	695	G	1348	0.445104	0	99.5549	0
NC_045512.2	696	A	1364	99.5601	0.439883	0	0
NC_045512.2	697	C	1363	0	100	0	0
NC_045512.2	698	T	1325	0	0	0	100
NC_045512.2	699	T	1307	0	0	0	100
NC_045512.2	700	A	1366	100	0	0	0
NC_045512.2	701	G	1343	0	0	100	0
NC_045512.2	702	G	1368	0.0730994	0	99.9269	0
NC_045512.2	703	C	1352	0	100	0	0
NC_045512.2	704	G	1383	0.0723066	0	99.9277	0
NC_045512.2	705	A	1389	100	0	0	0
NC_045512.2	706	C	1402	0	100	0	0
NC_045512.2	707	G	1388	0	0	100	0
NC_045512.2	708	A	1406	100	0	0	0
NC_045512.2	709	G	1398	0	0	100	0
NC_045512.2	710	C	1424	0.0702247	99.8596	0	0
NC_045512.2	711	T	1454	0	0	0	100
NC_045512.2	712	T	1464	0	0	0	100
NC_045512.2	713	G	1471	0	0	100	0
NC_045512.2	714	G	1433	0	0	100	0
NC_045512.2	715	C	1474	0	100	0	0
NC_045512.2	716	A	1425	100	0	0	0
NC_045512.2	717	C	1465	0	100	0	0
NC_045512.2	718	T	1482	0	0	0	100
NC_045512.2	719	G	1448	0	0	100	0
NC_045512.2	720	A	1437	100	0	0	0
NC_045512.2	721	T	1418	0	0	0	100
NC_045512.2	722	C	1401	0	100	0	0
NC_045512.2	723	C	1435	0	100	0	0
NC_045512.2	724	T	1409	0	0	0	100
NC_045512.2	725	T	1396	0	0	0	100
NC_045512.2	726	A	1430	99.8601	0	0	0.13986
NC_045512.2	727	T	1410	0	0	0	100
NC_045512.2	728	G	1433	0	0	100	0
NC_045512.2	729	A	1454	100	0	0	0
NC_045512.2	730	A	1446	100	0	0	0
NC_045512.2	731	G	1446	0	0.0691563	99.9308	0
NC_045512.2	732	A	1471	100	0	0	0
NC_045512.2	733	T	1494	0	0	0.0669344	99.9331
NC_045512.2	734	T	1493	0	0	0	100
NC_045512.2	735	T	1491	0	0.0670691	0	99.9329
NC_045512.2	736	T	1500	0.0666667	0	0	99.9333
NC_045512.2	737	C	1499	0.0667111	99.9333	0	0
NC_045512.2	738	A	1523	99.9343	0.0656599	0	0
NC_045512.2	739	A	1512	100	0	0	0
NC_045512.2	740	G	1521	0	0.0657462	99.9343	0
NC_045512.2	741	A	1507	99.9336	0.066357	0	0
NC_045512.2	742	A	1499	99.9333	0	0.0667111	0
NC_045512.2	743	A	1502	99.9334	0.0665779	0	0
NC_045512.2	744	A	1491	99.8659	0.0670691	0.0670691	0
NC_045512.2	745	C	1499	0	99.9333	0.0667111	0
NC_045512.2	746	T	1494	0.0669344	0.60241	0	99.3307
NC_045512.2	747	G	1471	0	0	100	0
NC_045512.2	748	G	1451	0.206754	0.068918	99.7243	0
NC_045512.2	749	A	1459	99.8629	0	0	0.13708
NC_045512.2	750	A	1360	99.7059	0	0.147059	0.147059
NC_045512.2	751	C	1422	0.140647	99.8594	0	0
NC_045512.2	752	A	1448	99.8619	0.138122	0	0
NC_045512.2	753	C	1420	0	100	0	0
NC_045512.2	754	T	1443	0	0	0	100
NC_045512.2	755	A	1417	100	0	0	0
NC_045512.2	756	A	1441	99.9306	0	0	0.0693963
NC_045512.2	757	A	1379	100	0	0	0
NC_045512.2	758	C	1440	0.0694444	99.9306	0	0
NC_045512.2	759	A	1376	100	0	0	0
NC_045512.2	760	T	1371	0	0	0	100
NC_045512.2	761	A	1361	99.9265	0	0.0734754	0
NC_045512.2	762	G	1403	0.0712758	0	99.9287	0
NC_045512.2	763	C	1403	0	100	0	0
NC_045512.2	764	A	1397	100	0	0	0
NC_045512.2	765	G	1427	0	0	99.8598	0.140154
NC_045512.2	766	T	1410	0	0.070922	0	99.9291
NC_045512.2	767	G	1440	0.0694444	0	99.9306	0
NC_045512.2	768	G	1487	0.0672495	0	99.9328	0
NC_045512.2	769	T	1446	0	0.0691563	0.0691563	99.8617
NC_045512.2	770	G	1492	0	0	100	0
NC_045512.2	771	T	1440	0	0	0	100
NC_045512.2	772	T	1323	0	0	0	100
NC_045512.2	773	A	1488	100	0	0	0
NC_045512.2	774	C	1499	0	100	0	0
NC_045512.2	775	C	1508	0	100	0	0
NC_045512.2	776	C	1525	0	100	0	0
NC_045512.2	777	G	1572	0	0	100	0
NC_045512.2	778	T	1550	0	0	0	100
NC_045512.2	779	G	1570	0	0	100	0
NC_045512.2	780	A	1574	100	0	0	0
NC_045512.2	781	A	1503	100	0	0	0
NC_045512.2	782	C	1575	0	100	0	0
NC_045512.2	783	T	1576	0	0.126904	0	99.8731
NC_045512.2	784	C	1582	0	100	0	0
NC_045512.2	785	A	1585	100	0	0	0
NC_045512.2	786	T	1577	0	0	0	100
NC_045512.2	787	G	1584	0	0	100	0
NC_045512.2	788	C	1540	0	100	0	0
NC_045512.2	789	G	1572	0	0	100	0
NC_045512.2	790	T	1559	0.0641437	0	0	99.9359
NC_045512.2	791	G	1611	0	0	100	0
NC_045512.2	792	A	1625	99.9385	0	0.0615385	0
NC_045512.2	793	G	1625	0	0	100	0
NC_045512.2	794	C	1622	0	100	0	0
NC_045512.2	795	T	1654	0	0	0	100
NC_045512.2	796	T	1604	0	0	0	99.9377
NC_045512.2	797	A	1626	99.9385	0	0.0615006	0
NC_045512.2	798	A	1622	100	0	0	0
NC_045512.2	799	C	1653	0	100	0	0
NC_045512.2	800	G	1612	0	0	100	0
NC_045512.2	801	G	1652	0	0	100	0
NC_045512.2	802	A	1644	100	0	0	0
NC_045512.2	803	G	1664	0	0	100	0
NC_045512.2	804	G	1620	0	0	100	0
NC_045512.2	805	G	1643	0	0	100	0
NC_045512.2	806	G	1639	0.0610128	0	99.939	0
NC_045512.2	807	C	1673	0	99.9402	0	0.0597729
NC_045512.2	808	A	1675	99.9403	0	0.0597015	0
NC_045512.2	809	T	1643	0	0	0	100
NC_045512.2	810	A	1704	100	0	0	0
NC_045512.2	811	C	1749	0	99.8856	0	0.114351
NC_045512.2	812	A	1732	100	0	0	0
NC_045512.2	813	C	1762	0	100	0	0
NC_045512.2	814	T	1750	0	0.0571429	0	99.9429
NC_045512.2	815	C	1749	0	99.9428	0	0.0571755
NC_045512.2	816	G	1729	0.0578369	0	99.9422	0
NC_045512.2	817	C	1738	0.0575374	99.9425	0	0
NC_045512.2	818	T	1734	0	0	0	100
NC_045512.2	819	A	1654	100	0	0	0
NC_045512.2	820	T	1720	0	0.0581395	0	99.9419
NC_045512.2	821	G	1778	0	0	100	0
NC_045512.2	822	T	1783	0	0	0	100
NC_045512.2	823	C	1738	0	100	0	0
NC_045512.2	824	G	1753	0	0	100	0
NC_045512.2	825	A	1753	100	0	0	0
NC_045512.2	826	T	1658	0	0	0	100
NC_045512.2	827	A	1605	100	0	0	0
NC_045512.2	828	A	1599	99.8749	0	0	0.125078
NC_045512.2	829	C	1694	0	99.941	0	0.0590319
NC_045512.2	830	A	1630	100	0	0	0
NC_045512.2	831	A	1583	99.9368	0.0631712	0	0
NC_045512.2	832	C	1664	0	100	0	0
NC_045512.2	833	T	1524	0	0	0	100
NC_045512.2	834	T	1662	0	0.0601685	0	99.9398
NC_045512.2	835	C	1677	0.0596303	99.9404	0	0
NC_045512.2	836	T	1645	0	0.0607903	0	99.9392
NC_045512.2	837	G	1660	0.060241	0.060241	99.8795	0
NC_045512.2	838	T	1599	0.187617	0.0625391	0	99.7498
NC_045512.2	839	G	1653	0.241984	0	99.637	0.120992
NC_045512.2	840	G	1597	0	0.187852	99.7495	0.0626174
NC_045512.2	841	C	1604	0.249377	99.6883	0	0.0623441
NC_045512.2	842	C	1593	0	99.9372	0	0.0627746
NC_045512.2	843	C	1602	0	100	0	0
NC_045512.2	844	T	1578	0	0.126743	0	99.8733
NC_045512.2	845	G	1609	0	0	100	0
NC_045512.2	846	A	1601	100	0	0	0
NC_045512.2	847	T	1514	0.0660502	0	0	99.9339
NC_045512.2	848	G	1606	0.0622665	0	99.9377	0
NC_045512.2	849	G	1581	0	0.0632511	99.9367	0
NC_045512.2	850	C	1603	0	100	0	0
NC_045512.2	851	T	1420	0	0	0.0704225	99.9296
NC_045512.2	852	A	1551	100	0	0	0
NC_045512.2	853	C	1611	0	100	0	0
NC_045512.2	854	C	1561	0	100	0	0
NC_045512.2	855	C	1597	0	100	0	0
NC_045512.2	856	T	1574	0	0.0635324	0	99.9365
NC_045512.2	857	C	1578	0	99.9366	0	0
NC_045512.2	858	T	1526	0	0.131062	0	99.8689
NC_045512.2	859	T	1536	0	0	0	100
NC_045512.2	860	G	1542	0	0	100	0
NC_045512.2	861	A	1505	100	0	0	0
NC_045512.2	862	G	1503	0	0	100	0
NC_045512.2	863	T	1504	0	0.0664894	0	99.9335
NC_045512.2	864	G	1476	0	0	100	0
NC_045512.2	865	C	1469	0	100	0	0
NC_045512.2	866	A	1412	100	0	0	0
NC_045512.2	867	T	1427	0	0	0	100
NC_045512.2	868	T	1465	0	0	0	100
NC_045512.2	869	A	1445	100	0	0	0
NC_045512.2	870	A	1518	100	0	0	0
NC_045512.2	871	A	1556	99.9357	0	0.0642674	0
NC_045512.2	872	G	1582	0	0	100	0
NC_045512.2	873	A	1542	100	0	0	0
NC_045512.2	874	C	1547	0	99.7414	0	0.258565
NC_045512.2	875	C	1538	0	100	0	0
NC_045512.2	876	T	1536	0	0	0	100
NC_045512.2	877	T	1561	0	0	0	100
NC_045512.2	878	C	1557	0	100	0	0
NC_045512.2	879	T	1441	0	0	0	100
NC_045512.2	880	A	1330	100	0	0	0
NC_045512.2	881	G	1490	0.0671141	0	99.9329	0
NC_045512.2	882	C	1494	0.0669344	99.9331	0	0
NC_045512.2	883	A	1434	99.9303	0	0	0.069735
NC_045512.2	884	C	1478	0	99.9323	0.067659	0
NC_045512.2	885	G	1476	0	0	100	0
NC_045512.2	886	T	1469	0.0680735	0	0	99.9319
NC_045512.2	887	G	1447	0	0.138217	99.8618	0
NC_045512.2	888	C	1441	0	100	0	0
NC_045512.2	889	T	1208	0	0	0	100
NC_045512.2	890	G	1454	0	0	100	0
NC_045512.2	891	G	1462	0	0	99.9316	0.0683995
NC_045512.2	892	T	1452	0	0	0	100
NC_045512.2	893	A	1399	99.9285	0	0.0714796	0
NC_045512.2	894	A	1434	99.8605	0	0.069735	0
NC_045512.2	895	A	1469	100	0	0	0
NC_045512.2	896	G	1477	0	0	99.9323	0.0677048
NC_045512.2	897	C	1468	0	99.9319	0	0.0681199
NC_045512.2	898	T	1437	0	0	0	100
NC_045512.2	899	T	1489	0	0	0	100
NC_045512.2	900	C	1487	0	96.5703	0	3.42972
NC_045512.2	901	A	1458	100	0	0	0
NC_045512.2	902	T	1448	0	0	0	100
NC_045512.2	903	G	1466	0	0	100	0
NC_045512.2	904	C	1475	0	99.9322	0	0.0677966
NC_045512.2	905	A	1485	99.9327	0	0	0.0673401
NC_045512.2	906	C	1512	0	100	0	0
NC_045512.2	907	T	1536	0	0	0	100
NC_045512.2	908	T	1466	0	0	0	100
NC_045512.2	909	T	1510	0	0	0.0662252	99.9338
NC_045512.2	910	G	1523	0	0	100	0
NC_045512.2	911	T	1525	0	0	0	100
NC_045512.2	912	C	1514	0	99.9339	0	0.0660502
NC_045512.2	913	C	1448	100	0	0	0
NC_045512.2	914	G	1476	0	0	100	0
NC_045512.2	915	A	1489	100	0	0	0
NC_045512.2	916	A	1459	99.9315	0	0.0685401	0
NC_045512.2	917	C	1473	0	100	0	0
NC_045512.2	918	A	1451	99.9311	0	0.068918	0
NC_045512.2	919	A	1400	99.9286	0	0.0714286	0
NC_045512.2	920	C	1467	0	99.9318	0	0.0681663
NC_045512.2	921	T	1494	0.0669344	0.133869	0.0669344	99.7323
NC_045512.2	922	G	1440	0.0694444	0	99.8611	0
NC_045512.2	923	G	1464	0.068306	0	99.9317	0
NC_045512.2	924	A	1461	99.9316	0.0684463	0	0
NC_045512.2	925	C	1418	0	100	0	0
NC_045512.2	926	T	1417	0	0	0	100
NC_045512.2	927	T	1367	0	0	0	100
NC_045512.2	928	T	1360	0	0	0	100
NC_045512.2	929	A	1392	99.7845	0	0.143678	0
NC_045512.2	930	T	1365	0.0732601	0	0	99.9267
NC_045512.2	931	T	1372	0	0	0	100
NC_045512.2	932	G	1364	0	0.0733138	99.7801	0.146628
NC_045512.2	933	A	1366	99.9268	0	0.0732064	0
NC_045512.2	934	C	1377	0	100	0	0
NC_045512.2	935	A	1372	99.9271	0	0	0.0728863
NC_045512.2	936	C	1357	0	100	0	0
NC_045512.2	937	T	1349	0	0	0	100
NC_045512.2	938	A	1275	99.9216	0	0.0784314	0
NC_045512.2	939	A	1330	99.8496	0	0.150376	0
NC_045512.2	940	G	1347	0	0.148478	99.8515	0
NC_045512.2	941	A	1307	100	0	0	0
NC_045512.2	942	G	1326	0.0754148	0	99.7738	0.15083
NC_045512.2	943	G	1298	0	0	100	0
NC_045512.2	944	G	1305	0	0.153257	99.8467	0
NC_045512.2	945	G	1321	0.1514	0	99.8486	0
NC_045512.2	946	T	1327	0	0	0.150716	99.8493
NC_045512.2	947	G	1313	0	0	100	0
NC_045512.2	948	T	1329	0.150489	0	0	99.8495
NC_045512.2	949	A	1317	100	0	0	0
NC_045512.2	950	T	1296	0	0.0771605	0	99.9228
NC_045512.2	951	A	1316	99.924	0	0	0.0759878
NC_045512.2	952	C	1336	0	99.9251	0	0.0748503
NC_045512.2	953	T	1333	0.0750188	0.0750188	0.0750188	99.7749
NC_045512.2	954	G	1319	0.075815	0	99.9242	0
NC_045512.2	955	C	1318	0	99.9241	0	0.0758725
NC_045512.2	956	T	1293	0	0.154679	0	99.8453
NC_045512.2	957	G	1276	0.23511	0	99.7649	0
NC_045512.2	958	C	1241	0	100	0	0
NC_045512.2	959	C	1218	0	100	0	0
NC_045512.2	960	G	1255	0	0.0796813	99.9203	0
NC_045512.2	961	T	1228	0	0	0	100
NC_045512.2	962	G	1233	0	0	100	0
NC_045512.2	963	A	1231	100	0	0	0
NC_045512.2	964	A	1173	100	0	0	0
NC_045512.2	965	C	1224	0.0816993	99.9183	0	0
NC_045512.2	966	A	1183	100	0	0	0
NC_045512.2	967	T	1216	0	0.164474	0.164474	99.6711
NC_045512.2	968	G	1229	0	0	100	0
NC_045512.2	969	A	1221	100	0	0	0
NC_045512.2	970	G	1194	0	0	100	0
NC_045512.2	971	C	1152	0	100	0	0
NC_045512.2	972	A	1164	100	0	0	0
NC_045512.2	973	T	1167	0	0.17138	0	99.8286
NC_045512.2	974	G	1180	0	0	99.9153	0
NC_045512.2	975	A	1186	99.8314	0	0.168634	0
NC_045512.2	976	A	1158	100	0	0	0
NC_045512.2	977	A	1146	100	0	0	0
NC_045512.2	978	T	1029	0	0	0	100
NC_045512.2	979	T	1191	0	0	0	100
NC_045512.2	980	G	1181	0	0	100	0
NC_045512.2	981	C	1166	0	100	0	0
NC_045512.2	982	T	1148	0	0	0	100
NC_045512.2	983	T	1176	0	0	0	100
NC_045512.2	984	G	1159	0	0	100	0
NC_045512.2	985	G	1161	0	0	100	0
NC_045512.2	986	T	1166	0	0	0	100
NC_045512.2	987	A	1092	99.9084	0	0.0915751	0
NC_045512.2	988	C	1175	0	100	0	0
NC_045512.2	989	A	1148	100	0	0	0
NC_045512.2	990	C	1179	0	100	0	0
NC_045512.2	991	G	1160	0	0	99.9138	0.0862069
NC_045512.2	992	G	1161	0	0	100	0
NC_045512.2	993	A	1172	100	0	0	0
NC_045512.2	994	A	1063	100	0	0	0
NC_045512.2	995	C	1133	0	100	0	0
NC_045512.2	996	G	1139	0	0.0877963	99.9122	0
NC_045512.2	997	T	1131	0	0	0	100
NC_045512.2	998	T	1152	0	0	0	100
NC_045512.2	999	C	1148	0	100	0	0
NC_045512.2	1000	T	1138	0	0.0878735	0	99.9121
NC_045512.2	1001	G	1127	0	0	100	0
NC_045512.2	1002	A	1130	99.9115	0	0.0884956	0
NC_045512.2	1003	A	1090	100	0	0	0
NC_045512.2	1004	A	1119	100	0	0	0
NC_045512.2	1005	A	1140	100	0	0	0
NC_045512.2	1006	G	1120	0	0	100	0
NC_045512.2	1007	A	1126	100	0	0	0
NC_045512.2	1008	G	1108	0	0	100	0
NC_045512.2	1009	C	1107	0	100	0	0
NC_045512.2	1010	T	1142	0	0	0	99.9124
NC_045512.2	1011	A	1078	100	0	0	0
NC_045512.2	1012	T	1126	0	0	0	100
NC_045512.2	1013	G	1115	0	0	99.9103	0.0896861
NC_045512.2	1014	A	1118	99.9106	0	0.0894454	0
NC_045512.2	1015	A	1104	100	0	0	0
NC_045512.2	1016	T	1081	0.0925069	0	0	99.9075
NC_045512.2	1017	T	1128	0	0.0886525	0	99.9113
NC_045512.2	1018	G	1105	0.0904977	0	99.9095	0
NC_045512.2	1019	C	1121	0	99.9108	0	0.0892061
NC_045512.2	1020	A	1093	99.9085	0	0.0914913	0
NC_045512.2	1021	G	1050	0	0	100	0
NC_045512.2	1022	A	1036	100	0	0	0
NC_045512.2	1023	C	1030	0	100	0	0
NC_045512.2	1024	A	1011	100	0	0	0
NC_045512.2	1025	C	996	0	100	0	0
NC_045512.2	1026	C	1002	0	99.9002	0	0
NC_045512.2	1027	T	987	0	0	0	100
NC_045512.2	1028	T	996	0	0	0	100
NC_045512.2	1029	T	1018	0	0	0	100
NC_045512.2	1030	T	1010	0	0	0	100
NC_045512.2	1031	G	1003	0	0	99.9003	0.0997009
NC_045512.2	1032	A	1003	99.9003	0	0.0997009	0
NC_045512.2	1033	A	996	100	0	0	0
NC_045512.2	1034	A	1002	100	0	0	0
NC_045512.2	1035	T	1004	0.0996016	0	0	99.9004
NC_045512.2	1036	T	1009	0	0	0	100
NC_045512.2	1037	A	1023	99.9022	0	0	0.0977517
NC_045512.2	1038	A	1020	100	0	0	0
NC_045512.2	1039	A	1007	100	0	0	0
NC_045512.2	1040	T	993	0	0	0	100
NC_045512.2	1041	T	984	0	0	0	100
NC_045512.2	1042	G	967	0	0	100	0
NC_045512.2	1043	G	926	0.107991	0	99.892	0
NC_045512.2	1044	C	981	0	100	0	0
NC_045512.2	1045	A	984	100	0	0	0
NC_045512.2	1046	A	954	100	0	0	0
NC_045512.2	1047	A	876	99.8858	0.114155	0	0
NC_045512.2	1048	G	961	0	0	100	0
NC_045512.2	1049	A	939	100	0	0	0
NC_045512.2	1050	A	994	100	0	0	0
NC_045512.2	1051	A	983	100	0	0	0
NC_045512.2	1052	T	988	0.101215	0	0	99.8988
NC_045512.2	1053	T	990	0	0.10101	0	99.899
NC_045512.2	1054	T	982	0	0	0	100
NC_045512.2	1055	G	964	0	0	100	0
NC_045512.2	1056	A	939	100	0	0	0
NC_045512.2	1057	C	940	0	99.8936	0	0.106383
NC_045512.2	1058	A	916	100	0	0	0
NC_045512.2	1059	C	912	0	100	0	0
NC_045512.2	1060	C	900	0	100	0	0
NC_045512.2	1061	T	923	0	0	0	100
NC_045512.2	1062	T	916	0	0	0	100
NC_045512.2	1063	C	932	0	99.8927	0	0.107296
NC_045512.2	1064	A	913	100	0	0	0
NC_045512.2	1065	A	918	100	0	0	0
NC_045512.2	1066	T	918	0	0.217865	0	99.6732
NC_045512.2	1067	G	929	0	0	100	0
NC_045512.2	1068	G	900	0	0	100	0
NC_045512.2	1069	G	901	0	0	100	0
NC_045512.2	1070	G	898	0	0.111359	99.8886	0
NC_045512.2	1071	A	897	100	0	0	0
NC_045512.2	1072	A	727	99.8624	0	0.137552	0
NC_045512.2	1073	T	899	0	0	0	100
NC_045512.2	1074	G	912	0	0	99.8904	0
NC_045512.2	1075	T	925	0	0	0.108108	99.8919
NC_045512.2	1076	C	876	0	100	0	0
NC_045512.2	1077	C	890	0	99.8876	0	0.11236
NC_045512.2	1078	A	920	100	0	0	0
NC_045512.2	1079	A	886	100	0	0	0
NC_045512.2	1080	A	897	99.6656	0	0	0
NC_045512.2	1081	T	870	0	0	0	100
NC_045512.2	1082	T	918	0	0	0	99.8911
NC_045512.2	1083	T	898	0	0	0	100
NC_045512.2	1084	T	918	0	0	0	100
NC_045512.2	1085	G	913	0	0	99.8905	0
NC_045512.2	1086	T	921	0	0	0	100
NC_045512.2	1087	A	915	99.8907	0	0	0.10929
NC_045512.2	1088	T	927	0	0	0	100
NC_045512.2	1089	T	875	0	0	0	100
NC_045512.2	1090	T	934	0.107066	0.321199	0	99.5717
NC_045512.2	1091	C	918	0	100	0	0
NC_045512.2	1092	C	851	0	100	0	0
NC_045512.2	1093	C	899	0	100	0	0
NC_045512.2	1094	T	904	0	0	0.110619	99.8894
NC_045512.2	1095	T	897	0	0	0	100
NC_045512.2	1096	A	901	100	0	0	0
NC_045512.2	1097	A	884	100	0	0	0
NC_045512.2	1098	A	852	100	0	0	0
NC_045512.2	1099	T	747	0	0	0.133869	99.8661
NC_045512.2	1100	T	856	0	0	0	100
NC_045512.2	1101	C	828	0	100	0	0
NC_045512.2	1102	C	831	0	100	0	0
NC_045512.2	1103	A	844	100	0	0	0
NC_045512.2	1104	T	816	0	0	0	100
NC_045512.2	1105	A	821	99.8782	0	0.121803	0
NC_045512.2	1106	A	790	100	0	0	0
NC_045512.2	1107	T	824	0.121359	0	0	99.8786
NC_045512.2	1108	C	809	0	100	0	0
NC_045512.2	1109	A	807	100	0	0	0
NC_045512.2	1110	A	809	100	0	0	0
NC_045512.2	1111	G	783	0	0	100	0
NC_045512.2	1112	A	813	100	0	0	0
NC_045512.2	1113	C	819	0	100	0	0
NC_045512.2	1114	T	808	0	0	0	100
NC_045512.2	1115	A	803	99.8755	0	0.124533	0
NC_045512.2	1116	T	780	0	0	0	100
NC_045512.2	1117	T	838	0	0	0	100
NC_045512.2	1118	C	839	0	100	0	0
NC_045512.2	1119	A	851	100	0	0	0
NC_045512.2	1120	A	869	99.8849	0	0.115075	0
NC_045512.2	1121	C	839	0	100	0	0
NC_045512.2	1122	C	831	0	100	0	0
NC_045512.2	1123	A	844	100	0	0	0
NC_045512.2	1124	A	829	100	0	0	0
NC_045512.2	1125	G	849	0	0	100	0
NC_045512.2	1126	G	821	0	0	100	0
NC_045512.2	1127	G	841	0	0	99.7622	0.237812
NC_045512.2	1128	T	825	0	0	0	100
NC_045512.2	1129	T	828	0.241546	0	0	99.7585
NC_045512.2	1130	G	853	0	0.234467	99.7655	0
NC_045512.2	1131	A	877	100	0	0	0
NC_045512.2	1132	A	868	100	0	0	0
NC_045512.2	1133	A	892	99.8879	0	0.112108	0
NC_045512.2	1134	A	858	100	0	0	0
NC_045512.2	1135	G	908	0	0	100	0
NC_045512.2	1136	A	875	100	0	0	0
NC_045512.2	1137	A	946	100	0	0	0
NC_045512.2	1138	A	943	100	0	0	0
NC_045512.2	1139	A	921	100	0	0	0
NC_045512.2	1140	A	893	99.888	0	0	0
NC_045512.2	1141	G	909	0	0.110011	99.89	0
NC_045512.2	1142	C	912	0	99.8904	0	0.109649
NC_045512.2	1143	T	922	0	0	0	100
NC_045512.2	1144	T	924	0	0	0	100
NC_045512.2	1145	G	938	0	0	100	0
NC_045512.2	1146	A	939	100	0	0	0
NC_045512.2	1147	T	964	0	0	0	100
NC_045512.2	1148	G	956	0	0	100	0
NC_045512.2	1149	G	927	0	0	100	0
NC_045512.2	1150	C	920	0	100	0	0
NC_045512.2	1151	T	956	0	0	0	100
NC_045512.2	1152	T	938	0	0	0	100
NC_045512.2	1153	T	942	0	0	0	100
NC_045512.2	1154	A	967	100	0	0	0
NC_045512.2	1155	T	954	0	0	0	100
NC_045512.2	1156	G	969	0	0.206398	99.7936	0
NC_045512.2	1157	G	946	0	0	100	0
NC_045512.2	1158	G	976	0	0	100	0
NC_045512.2	1159	T	994	0	0	0	100
NC_045512.2	1160	A	935	100	0	0	0
NC_045512.2	1161	G	994	0	0	100	0
NC_045512.2	1162	A	1013	100	0	0	0
NC_045512.2	1163	A	1012	100	0	0	0
NC_045512.2	1164	T	1030	0	0	0	100
NC_045512.2	1165	T	1069	0	0	0	100
NC_045512.2	1166	C	1044	0	100	0	0
NC_045512.2	1167	G	1045	0	0	100	0
NC_045512.2	1168	A	1056	100	0	0	0
NC_045512.2	1169	T	1056	0	0	0	100
NC_045512.2	1170	C	1052	0	100	0	0
NC_045512.2	1171	T	1036	0	0	0	100
NC_045512.2	1172	G	1068	0	0	100	0
NC_045512.2	1173	T	1069	0	0	0	100
NC_045512.2	1174	C	1055	0	100	0	0
NC_045512.2	1175	T	1048	0	0	0	100
NC_045512.2	1176	A	1016	99.9016	0.0984252	0	0
NC_045512.2	1177	T	1068	0	0	0	100
NC_045512.2	1178	C	1060	0	99.9057	0	0.0943396
NC_045512.2	1179	C	1039	0	100	0	0
NC_045512.2	1180	A	1054	100	0	0	0
NC_045512.2	1181	G	1065	0	0	100	0
NC_045512.2	1182	T	1025	0	0	0	100
NC_045512.2	1183	T	1068	0	0.093633	0	99.9064
NC_045512.2	1184	G	1061	0	0	100	0
NC_045512.2	1185	C	1042	0	100	0	0
NC_045512.2	1186	G	1059	0	0	100	0
NC_045512.2	1187	T	1056	0	0	0	100
NC_045512.2	1188	C	1085	0	100	0	0
NC_045512.2	1189	A	1090	99.8165	0	0.183486	0
NC_045512.2	1190	C	1083	0	100	0	0
NC_045512.2	1191	C	1077	0	100	0	0
NC_045512.2	1192	A	1083	100	0	0	0
NC_045512.2	1193	A	1097	100	0	0	0
NC_045512.2	1194	A	1081	100	0	0	0
NC_045512.2	1195	T	1123	0	0	0	100
NC_045512.2	1196	G	1103	0	0	100	0
NC_045512.2	1197	A	1107	100	0	0	0
NC_045512.2	1198	A	1076	100	0	0	0
NC_045512.2	1199	T	1108	0	0	0	100
NC_045512.2	1200	G	1101	0	0	100	0
NC_045512.2	1201	C	1090	0	100	0	0
NC_045512.2	1202	A	1130	100	0	0	0
NC_045512.2	1203	A	1069	100	0	0	0
NC_045512.2	1204	C	1103	0	100	0	0
NC_045512.2	1205	C	1133	0	100	0	0
NC_045512.2	1206	A	1160	100	0	0	0
NC_045512.2	1207	A	1138	100	0	0	0
NC_045512.2	1208	A	1074	99.9069	0	0	0
NC_045512.2	1209	T	1145	0	0	0	100
NC_045512.2	1210	G	1146	0	0	100	0
NC_045512.2	1211	T	1139	0.0877963	0.0877963	0	99.8244
NC_045512.2	1212	G	1141	0.0876424	0	99.9124	0
NC_045512.2	1213	C	1118	0	99.8211	0.0894454	0.0894454
NC_045512.2	1214	C	1124	0.088968	99.911	0	0
NC_045512.2	1215	T	1131	0.0884173	0	0	99.9116
NC_045512.2	1216	T	1104	0.0905797	0.0905797	0	99.8188
NC_045512.2	1217	T	1121	0	0	0	100
NC_045512.2	1218	C	1108	0	100	0	0
NC_045512.2	1219	A	1102	100	0	0	0
NC_045512.2	1220	A	1095	99.8174	0.0913242	0.0913242	0
NC_045512.2	1221	C	1100	0	100	0	0
NC_045512.2	1222	T	1095	0	0	0	100
NC_045512.2	1223	C	1087	0	100	0	0
NC_045512.2	1224	T	1080	0	0	0	100
NC_045512.2	1225	C	1089	0	99.7245	0	0.275482
NC_045512.2	1226	A	976	100	0	0	0
NC_045512.2	1227	T	1065	0	0	0	100
NC_045512.2	1228	G	1086	0	0	100	0
NC_045512.2	1229	A	1073	100	0	0	0
NC_045512.2	1230	A	1046	100	0	0	0
NC_045512.2	1231	G	1114	0	0	99.8205	0
NC_045512.2	1232	T	1042	0	0	0	99.904
NC_045512.2	1233	G	1106	0	0	99.7288	0
NC_045512.2	1234	T	1108	0	0	0	99.7292
NC_045512.2	1235	G	1110	0	0	99.7297	0
NC_045512.2	1236	A	1109	100	0	0	0
NC_045512.2	1237	T	1071	0	0	0	100
NC_045512.2	1238	C	1062	0	99.9058	0	0
NC_045512.2	1239	A	1066	100	0	0	0
NC_045512.2	1240	T	1007	0.0993049	0.0993049	0	99.6028
NC_045512.2	1241	T	1075	0	0	0.0930233	99.1628
NC_045512.2	1242	G	1082	0	0	100	0
NC_045512.2	1243	T	1069	0	0	0	100
NC_045512.2	1244	G	1076	0	0	100	0
NC_045512.2	1245	G	1107	0	0	100	0
NC_045512.2	1246	T	1102	0	0	0	100
NC_045512.2	1247	G	1143	0	0	100	0
NC_045512.2	1248	A	1164	100	0	0	0
NC_045512.2	1249	A	1149	100	0	0	0
NC_045512.2	1250	A	1143	100	0	0	0
NC_045512.2	1251	C	1157	0	99.9136	0	0.0864304
NC_045512.2	1252	T	1138	0	0	0	100
NC_045512.2	1253	T	1181	0	0	0	100
NC_045512.2	1254	C	1180	0	100	0	0
NC_045512.2	1255	A	1142	99.9124	0	0.0875657	0
NC_045512.2	1256	T	1147	0	0	0	100
NC_045512.2	1257	G	1186	0	0	100	0
NC_045512.2	1258	G	1146	0	0	100	0
NC_045512.2	1259	C	1207	0	100	0	0
NC_045512.2	1260	A	1202	100	0	0	0
NC_045512.2	1261	G	1200	0.0833333	0	99.9167	0
NC_045512.2	1262	A	1160	100	0	0	0
NC_045512.2	1263	C	1187	0	100	0	0
NC_045512.2	1264	G	1165	0.343348	0	99.6567	0
NC_045512.2	1265	G	1163	0.171969	0	99.828	0
NC_045512.2	1266	G	1156	0	0.0865052	99.9135	0
NC_045512.2	1267	C	1132	0	100	0	0
NC_045512.2	1268	G	1146	0	0	100	0
NC_045512.2	1269	A	1180	99.661	0	0	0
NC_045512.2	1270	T	1195	0	0	0	100
NC_045512.2	1271	T	1214	0	0	0	99.9176
NC_045512.2	1272	T	1232	0	0.0811688	0	99.9188
NC_045512.2	1273	T	1256	0	0	0.0796178	99.9204
NC_045512.2	1274	G	1232	0	0	99.9188	0.0811688
NC_045512.2	1275	T	1229	0.081367	0	0	99.9186
NC_045512.2	1276	T	1274	0.0784929	0	0	99.9215
NC_045512.2	1277	A	1284	100	0	0	0
NC_045512.2	1278	A	1255	100	0	0	0
NC_045512.2	1279	A	1265	100	0	0	0
NC_045512.2	1280	G	1179	0.169635	0	99.8304	0
NC_045512.2	1281	C	1208	0	100	0	0
NC_045512.2	1282	C	1237	0	100	0	0
NC_045512.2	1283	A	1190	100	0	0	0
NC_045512.2	1284	C	1220	0	100	0	0
NC_045512.2	1285	T	1103	0	0	0	100
NC_045512.2	1286	T	1169	0	0	0	100
NC_045512.2	1287	G	1172	0	0	100	0
NC_045512.2	1288	C	1134	0	100	0	0
NC_045512.2	1289	G	1196	0	0	100	0
NC_045512.2	1290	A	1195	100	0	0	0
NC_045512.2	1291	A	1147	100	0	0	0
NC_045512.2	1292	T	1225	0	0	0	100
NC_045512.2	1293	T	1274	0	0.0784929	0	99.9215
NC_045512.2	1294	T	1259	0	0	0	100
NC_045512.2	1295	T	1293	0	0	0	100
NC_045512.2	1296	G	1229	0	0.162734	99.8373	0
NC_045512.2	1297	T	1254	0	0	0	100
NC_045512.2	1298	G	1209	0	0	99.9173	0.082713
NC_045512.2	1299	G	1201	0	0	100	0
NC_045512.2	1300	C	1248	0	100	0	0
NC_045512.2	1301	A	1246	100	0	0	0
NC_045512.2	1302	C	1240	0	100	0	0
NC_045512.2	1303	T	1225	0	0	0	100
NC_045512.2	1304	G	1274	0	0	99.9215	0
NC_045512.2	1305	A	1272	99.8428	0	0.157233	0
NC_045512.2	1306	G	1258	0	0	100	0
NC_045512.2	1307	A	1257	100	0	0	0
NC_045512.2	1308	A	1160	100	0	0	0
NC_045512.2	1309	T	1247	0	0	0	100
NC_045512.2	1310	T	1260	0	0	0	99.4444
NC_045512.2	1311	T	1246	0	0	0.0802568	99.8395
NC_045512.2	1312	G	1220	0.0819672	0	99.918	0
NC_045512.2	1313	A	1228	99.9186	0.0814332	0	0
NC_045512.2	1314	C	1193	0.0838223	99.7485	0.0838223	0.0838223
NC_045512.2	1315	T	1205	0	0.0829876	0	99.917
NC_045512.2	1316	A	1207	100	0	0	0
NC_045512.2	1317	A	1186	99.9157	0.084317	0	0
NC_045512.2	1318	A	1205	100	0	0	0
NC_045512.2	1319	G	1168	0	0	100	0
NC_045512.2	1320	A	1175	100	0	0	0
NC_045512.2	1321	A	1208	99.9172	0	0.0827815	0
NC_045512.2	1322	G	1188	0	0	99.8316	0.16835
NC_045512.2	1323	G	1227	0	0	100	0
NC_045512.2	1324	T	1268	0	0	0	100
NC_045512.2	1325	G	1267	0	0	100	0
NC_045512.2	1326	C	1252	0	99.9201	0	0.0798722
NC_045512.2	1327	C	1293	0	100	0	0
NC_045512.2	1328	A	1240	99.9194	0	0	0.0806452
NC_045512.2	1329	C	1300	0	100	0	0
NC_045512.2	1330	T	1252	0	0	0	100
NC_045512.2	1331	A	1272	100	0	0	0
NC_045512.2	1332	C	1289	0	100	0	0
NC_045512.2	1333	T	1310	0	0	0	100
NC_045512.2	1334	T	1312	0	0	0	100
NC_045512.2	1335	G	1295	0	0	100	0
NC_045512.2	1336	T	1310	0	0	0	100
NC_045512.2	1337	G	1289	0.0775795	0	99.9224	0
NC_045512.2	1338	G	1271	0	0	100	0
NC_045512.2	1339	T	1214	0	0	0	100
NC_045512.2	1340	T	1258	0	0	0	100
NC_045512.2	1341	A	1271	100	0	0	0
NC_045512.2	1342	C	1233	0	100	0	0
NC_045512.2	1343	T	1158	0	0	0	100
NC_045512.2	1344	T	1189	0	0.420521	0	99.5795
NC_045512.2	1345	A	1229	100	0	0	0
NC_045512.2	1346	C	1206	0	100	0	0
NC_045512.2	1347	C	1192	0	100	0	0
NC_045512.2	1348	C	1197	0	100	0	0
NC_045512.2	1349	C	1189	0	100	0	0
NC_045512.2	1350	A	1185	100	0	0	0
NC_045512.2	1351	A	1177	100	0	0	0
NC_045512.2	1352	A	1190	100	0	0	0
NC_045512.2	1353	A	1146	100	0	0	0
NC_045512.2	1354	T	1142	0	0	0	100
NC_045512.2	1355	G	1097	0	0	100	0
NC_045512.2	1356	C	1083	0	100	0	0
NC_045512.2	1357	T	1097	0	0	0	100
NC_045512.2	1358	G	1109	0	0	99.9098	0
NC_045512.2	1359	T	1061	0	0	0	100
NC_045512.2	1360	T	1072	0	0	0	100
NC_045512.2	1361	G	1113	0.808625	0	98.9218	0.0898473
NC_045512.2	1362	T	1080	0	0	0	100
NC_045512.2	1363	T	1114	0	0	0	100
NC_045512.2	1364	A	1119	100	0	0	0
NC_045512.2	1365	A	1137	100	0	0	0
NC_045512.2	1366	A	1143	100	0	0	0
NC_045512.2	1367	A	1164	100	0	0	0
NC_045512.2	1368	T	1138	0	0	0	100
NC_045512.2	1369	T	1185	0	0	0	100
NC_045512.2	1370	T	1163	0	0	0	100
NC_045512.2	1371	A	1172	99.9147	0	0.0853242	0
NC_045512.2	1372	T	1138	0	0	0	100
NC_045512.2	1373	T	1144	0	0	0	100
NC_045512.2	1374	G	1159	0	0	100	0
NC_045512.2	1375	T	1204	0	0.0830565	0	99.9169
NC_045512.2	1376	C	1168	0	100	0	0
NC_045512.2	1377	C	1172	0	100	0	0
NC_045512.2	1378	A	1191	100	0	0	0
NC_045512.2	1379	G	1176	0	0	100	0
NC_045512.2	1380	C	1168	0	100	0	0
NC_045512.2	1381	A	1172	100	0	0	0
NC_045512.2	1382	T	1161	0	0	0	100
NC_045512.2	1383	G	1183	0	0	100	0
NC_045512.2	1384	T	1179	0	0.0848176	0	99.9152
NC_045512.2	1385	C	1187	0	100	0	0
NC_045512.2	1386	A	1186	100	0	0	0
NC_045512.2	1387	C	1206	0	100	0	0
NC_045512.2	1388	A	1202	100	0	0	0
NC_045512.2	1389	A	1131	100	0	0	0
NC_045512.2	1390	T	1147	0.174368	0	0.087184	99.7384
NC_045512.2	1391	T	1212	0	0	0	100
NC_045512.2	1392	C	1223	0	100	0	0
NC_045512.2	1393	A	1251	100	0	0	0
NC_045512.2	1394	G	1230	0	0	100	0
NC_045512.2	1395	A	1213	100	0	0	0
NC_045512.2	1396	A	1142	100	0	0	0
NC_045512.2	1397	G	1188	0	0	100	0
NC_045512.2	1398	T	1190	0	0	0	100
NC_045512.2	1399	A	1242	99.9195	0	0.0805153	0
NC_045512.2	1400	G	1192	0	0	99.9161	0.0838926
NC_045512.2	1401	G	1220	0.0819672	0	99.8361	0.0819672
NC_045512.2	1402	A	1233	100	0	0	0
NC_045512.2	1403	C	1226	0	99.9184	0	0.0815661
NC_045512.2	1404	C	1230	0	99.9187	0	0.0813008
NC_045512.2	1405	T	1238	0.0807754	0.161551	0.161551	99.5961
NC_045512.2	1406	G	1246	0	0	100	0
NC_045512.2	1407	A	1231	99.8375	0	0.16247	0
NC_045512.2	1408	G	1228	0	0.0814332	99.8371	0
NC_045512.2	1409	C	1205	0	100	0	0
NC_045512.2	1410	A	1186	100	0	0	0
NC_045512.2	1411	T	1167	0	0	0	100
NC_045512.2	1412	A	1210	100	0	0	0
NC_045512.2	1413	G	1205	0	0	100	0
NC_045512.2	1414	T	1188	0	0	0	100
NC_045512.2	1415	C	1188	0	100	0	0
NC_045512.2	1416	T	1155	0	0	0	100
NC_045512.2	1417	T	1210	0	0	0	100
NC_045512.2	1418	G	1236	0.0809061	0	99.9191	0
NC_045512.2	1419	C	1218	0	100	0	0
NC_045512.2	1420	C	1176	0	99.915	0	0.085034
NC_045512.2	1421	G	1188	0	0	100	0
NC_045512.2	1422	A	1193	100	0	0	0
NC_045512.2	1423	A	1150	99.913	0.0869565	0	0
NC_045512.2	1424	T	1073	0	0	0	100
NC_045512.2	1425	A	1157	100	0	0	0
NC_045512.2	1426	C	1140	0	100	0	0
NC_045512.2	1427	C	1139	0	100	0	0
NC_045512.2	1428	A	1138	100	0	0	0
NC_045512.2	1429	T	1110	0	0	0	100
NC_045512.2	1430	A	1147	99.9128	0.087184	0	0
NC_045512.2	1431	A	1147	99.8256	0	0.087184	0.087184
NC_045512.2	1432	T	1176	0.085034	0	0	99.915
NC_045512.2	1433	G	1180	0.338983	0	99.661	0
NC_045512.2	1434	A	1151	100	0	0	0
NC_045512.2	1435	A	1167	99.9143	0	0	0.0856898
NC_045512.2	1436	T	1216	0.0822368	0.164474	0	99.7533
NC_045512.2	1437	C	1223	0	99.9182	0	0.0817661
NC_045512.2	1438	T	1094	0.182815	0.0914077	0.0914077	99.6344
NC_045512.2	1439	G	1206	0.0829187	0	99.9171	0
NC_045512.2	1440	G	1153	0.173461	0.0867303	99.7398	0
NC_045512.2	1441	C	1165	0	100	0	0
NC_045512.2	1442	T	1110	0	0	0	100
NC_045512.2	1443	T	1109	0	0	0	100
NC_045512.2	1444	G	1113	0	0	100	0
NC_045512.2	1445	A	1118	99.9106	0	0.0894454	0
NC_045512.2	1446	A	1119	100	0	0	0
NC_045512.2	1447	A	1130	99.9115	0	0.0884956	0
NC_045512.2	1448	A	1108	100	0	0	0
NC_045512.2	1449	C	1117	0	100	0	0
NC_045512.2	1450	C	1111	0	100	0	0
NC_045512.2	1451	A	1118	100	0	0	0
NC_045512.2	1452	T	1065	0	0	0	100
NC_045512.2	1453	T	1130	0	0	0	100
NC_045512.2	1454	C	1104	0	100	0	0
NC_045512.2	1455	T	1057	0	0	0	100
NC_045512.2	1456	T	1112	0	0	0	100
NC_045512.2	1457	C	1108	0	100	0	0
NC_045512.2	1458	G	1099	0	0	100	0
NC_045512.2	1459	T	1061	0	0	0	100
NC_045512.2	1460	A	1063	100	0	0	0
NC_045512.2	1461	A	1040	99.8077	0	0.0961538	0.0961538
NC_045512.2	1462	G	1088	0	0	99.9081	0.0919118
NC_045512.2	1463	G	1068	0	0	100	0
NC_045512.2	1464	G	1093	0	0.0914913	99.9085	0
NC_045512.2	1465	T	1073	0	0	0	100
NC_045512.2	1466	G	1077	0	0	100	0
NC_045512.2	1467	G	1076	0	0	100	0
NC_045512.2	1468	T	1085	0	0	0	100
NC_045512.2	1469	C	1097	0	100	0	0
NC_045512.2	1470	G	1090	0.0917431	0.0917431	99.8165	0
NC_045512.2	1471	C	1131	0	100	0	0
NC_045512.2	1472	A	1091	100	0	0	0
NC_045512.2	1473	C	1129	0	99.9114	0	0.088574
NC_045512.2	1474	T	1085	0	0	0	100
NC_045512.2	1475	A	1074	99.8138	0	0	0
NC_045512.2	1476	T	902	0	0	0	100
NC_045512.2	1477	T	1079	0	0	0	100
NC_045512.2	1478	G	1100	0	0	100	0
NC_045512.2	1479	C	1070	0	100	0	0
NC_045512.2	1480	C	1054	0	99.9051	0	0
NC_045512.2	1481	T	1053	0	0	0	100
NC_045512.2	1482	T	1035	0	0	0	100
NC_045512.2	1483	T	1025	0	0	0	100
NC_045512.2	1484	G	1088	0.183824	0	99.7243	0.0919118
NC_045512.2	1485	G	1088	0.275735	0	99.7243	0
NC_045512.2	1486	A	1081	99.7225	0.185014	0	0.0925069
NC_045512.2	1487	G	1078	0.185529	0	99.8145	0
NC_045512.2	1488	G	1076	0	0.185874	99.8141	0
NC_045512.2	1489	C	1075	0	99.907	0	0.0930233
NC_045512.2	1490	T	1051	0.0951475	0.190295	0	99.7146
NC_045512.2	1491	G	1085	0.0921659	0	99.9078	0
NC_045512.2	1492	T	1069	0	0	0	100
NC_045512.2	1493	G	1080	0	0	100	0
NC_045512.2	1494	T	1087	0	0	0	100
NC_045512.2	1495	G	1106	0.0904159	0	99.9096	0
NC_045512.2	1496	T	1050	0	0	0	100
NC_045512.2	1497	T	1133	0	0	0	100
NC_045512.2	1498	C	1134	0	100	0	0
NC_045512.2	1499	T	1139	0	0	0	100
NC_045512.2	1500	C	1129	0	100	0	0
NC_045512.2	1501	T	1097	0	0	0	100
NC_045512.2	1502	T	1112	0	0	0	100
NC_045512.2	1503	A	1116	99.9104	0.0896057	0	0
NC_045512.2	1504	T	1124	0	0	0	100
NC_045512.2	1505	G	1136	0	0	100	0
NC_045512.2	1506	T	1121	0	0	0	100
NC_045512.2	1507	T	1124	0	0.44484	0	99.5552
NC_045512.2	1508	G	1130	0	0	100	0
NC_045512.2	1509	G	1129	0	0	100	0
NC_045512.2	1510	T	1034	0	0	0	100
NC_045512.2	1511	T	1124	0	0	0	100
NC_045512.2	1512	G	1126	0	0	100	0
NC_045512.2	1513	C	1096	0	100	0	0
NC_045512.2	1514	C	1120	0	99.9107	0	0
NC_045512.2	1515	A	1118	99.9106	0	0	0
NC_045512.2	1516	T	1061	0	0	0	100
NC_045512.2	1517	A	1084	99.8155	0	0	0
NC_045512.2	1518	A	1069	99.8129	0	0	0.187091
NC_045512.2	1519	C	1080	0.0925926	99.8148	0	0.0925926
NC_045512.2	1520	A	1061	100	0	0	0
NC_045512.2	1521	A	1036	99.7104	0	0.0965251	0
NC_045512.2	1522	G	1079	0	0	100	0
NC_045512.2	1523	T	1062	0	0.094162	0	99.9058
NC_045512.2	1524	G	1075	0	0	100	0
NC_045512.2	1525	T	1034	0	0.0967118	0	99.9033
NC_045512.2	1526	G	1062	0	0	100	0
NC_045512.2	1527	C	1029	0	100	0	0
NC_045512.2	1528	C	1033	0	100	0	0
NC_045512.2	1529	T	1017	0	0	0	100
NC_045512.2	1530	A	1002	99.9002	0	0	0
NC_045512.2	1531	T	1017	0	0	0	100
NC_045512.2	1532	T	1055	0.0947867	0	0	99.9052
NC_045512.2	1533	G	1062	0.188324	0	99.8117	0
NC_045512.2	1534	G	1034	0	0.193424	99.8066	0
NC_045512.2	1535	G	1043	0	0	100	0
NC_045512.2	1536	T	885	0	0	0	100
NC_045512.2	1537	T	1054	0	0	0	100
NC_045512.2	1538	C	1052	0	100	0	0
NC_045512.2	1539	C	1058	0	99.9055	0	0.094518
NC_045512.2	1540	A	1033	100	0	0	0
NC_045512.2	1541	C	1038	0	100	0	0
NC_045512.2	1542	G	1012	0	0	100	0
NC_045512.2	1543	T	957	0	0	0	100
NC_045512.2	1544	G	1005	0	0	100	0
NC_045512.2	1545	C	998	0	99.8998	0	0.1002
NC_045512.2	1546	T	918	0	0.108932	0	99.8911
NC_045512.2	1547	A	796	99.8744	0.125628	0	0
NC_045512.2	1548	G	976	0.102459	0	99.7951	0.102459
NC_045512.2	1549	C	954	0	100	0	0
NC_045512.2	1550	G	964	0.103734	0	99.8963	0
NC_045512.2	1551	C	974	0	100	0	0
NC_045512.2	1552	T	909	0	0	0	100
NC_045512.2	1553	A	909	100	0	0	0
NC_045512.2	1554	A	907	100	0	0	0
NC_045512.2	1555	C	783	0	100	0	0
NC_045512.2	1556	A	930	100	0	0	0
NC_045512.2	1557	T	873	0	0	0	100
NC_045512.2	1558	A	920	99.8913	0	0.108696	0
NC_045512.2	1559	G	924	0	0	100	0
NC_045512.2	1560	G	925	0	0	100	0
NC_045512.2	1561	T	938	0	0	0	100
NC_045512.2	1562	T	957	0	0	0	100
NC_045512.2	1563	G	934	0	0	100	0
NC_045512.2	1564	T	936	0.106838	0	0	99.8932
NC_045512.2	1565	A	942	100	0	0	0
NC_045512.2	1566	A	927	100	0	0	0
NC_045512.2	1567	C	918	0	100	0	0
NC_045512.2	1568	C	894	0	100	0	0
NC_045512.2	1569	A	895	100	0	0	0
NC_045512.2	1570	T	887	0	0.11274	0	99.8873
NC_045512.2	1571	A	867	100	0	0	0
NC_045512.2	1572	C	854	0	100	0	0
NC_045512.2	1573	A	859	99.8836	0	0	0.116414
NC_045512.2	1574	G	842	0	0	100	0
NC_045512.2	1575	G	841	0	0	100	0
NC_045512.2	1576	T	836	0	0	0	100
NC_045512.2	1577	G	849	0	0	100	0
NC_045512.2	1578	T	839	0	0	0	100
NC_045512.2	1579	T	831	0	0	0	100
NC_045512.2	1580	G	834	0	0	100	0
NC_045512.2	1581	T	815	0.122699	0	0	99.8773
NC_045512.2	1582	T	812	0	0	0	100
NC_045512.2	1583	G	811	0.123305	0	99.8767	0
NC_045512.2	1584	G	802	0	0	100	0
NC_045512.2	1585	A	810	100	0	0	0
NC_045512.2	1586	G	789	0	0	100	0
NC_045512.2	1587	A	767	100	0	0	0
NC_045512.2	1588	A	770	100	0	0	0
NC_045512.2	1589	G	780	0	0	100	0
NC_045512.2	1590	G	779	0	0	100	0
NC_045512.2	1591	T	752	0	0	0	100
NC_045512.2	1592	T	822	0	0	0	100
NC_045512.2	1593	C	814	0	100	0	0
NC_045512.2	1594	C	798	0	100	0	0
NC_045512.2	1595	G	817	0.122399	0	99.8776	0
NC_045512.2	1596	A	810	100	0	0	0
NC_045512.2	1597	A	805	100	0	0	0
NC_045512.2	1598	G	781	0	0	99.872	0.128041
NC_045512.2	1599	G	795	0	0	100	0
NC_045512.2	1600	T	791	0	0	0	100
NC_045512.2	1601	C	752	0	100	0	0
NC_045512.2	1602	T	780	0	0	0	100
NC_045512.2	1603	T	790	0	0	0	100
NC_045512.2	1604	A	790	99.6203	0	0.253165	0
NC_045512.2	1605	A	759	100	0	0	0
NC_045512.2	1606	T	804	0	0	0	100
NC_045512.2	1607	G	800	0	0	99.875	0.125
NC_045512.2	1608	A	797	100	0	0	0
NC_045512.2	1609	C	798	0	100	0	0
NC_045512.2	1610	A	803	100	0	0	0
NC_045512.2	1611	A	775	100	0	0	0
NC_045512.2	1612	C	790	0	100	0	0
NC_045512.2	1613	C	775	0	100	0	0
NC_045512.2	1614	T	783	0	0	0	100
NC_045512.2	1615	T	754	0	0	0	100
NC_045512.2	1616	C	769	0	99.87	0	0.130039
NC_045512.2	1617	T	781	0	0	0	100
NC_045512.2	1618	T	774	0	0	0	100
NC_045512.2	1619	G	745	0	0	100	0
NC_045512.2	1620	A	726	100	0	0	0
NC_045512.2	1621	A	727	100	0	0	0
NC_045512.2	1622	A	722	100	0	0	0
NC_045512.2	1623	T	667	0	0.149925	0	99.8501
NC_045512.2	1624	A	670	100	0	0	0
NC_045512.2	1625	C	660	0	100	0	0
NC_045512.2	1626	T	671	0	0	0	100
NC_045512.2	1627	C	646	0	100	0	0
NC_045512.2	1628	C	677	0	99.7046	0	0
NC_045512.2	1629	A	681	100	0	0	0
NC_045512.2	1630	A	682	100	0	0	0
NC_045512.2	1631	A	686	100	0	0	0
NC_045512.2	1632	A	678	100	0	0	0
NC_045512.2	1633	A	654	100	0	0	0
NC_045512.2	1634	G	709	0	0	100	0
NC_045512.2	1635	A	691	100	0	0	0
NC_045512.2	1636	G	722	0	0	100	0
NC_045512.2	1637	A	721	100	0	0	0
NC_045512.2	1638	A	716	100	0	0	0
NC_045512.2	1639	A	726	100	0	0	0
NC_045512.2	1640	G	712	0	0	100	0
NC_045512.2	1641	T	717	0	0.13947	0	99.8605
NC_045512.2	1642	C	734	0	98.6376	0	1.3624
NC_045512.2	1643	A	733	100	0	0	0
NC_045512.2	1644	A	704	100	0	0	0
NC_045512.2	1645	C	702	0	100	0	0
NC_045512.2	1646	A	658	100	0	0	0
NC_045512.2	1647	T	671	0	0	0	100
NC_045512.2	1648	C	670	0	100	0	0
NC_045512.2	1649	A	654	100	0	0	0
NC_045512.2	1650	A	661	100	0	0	0
NC_045512.2	1651	T	637	0	0	0	100
NC_045512.2	1652	A	656	99.6951	0	0	0
NC_045512.2	1653	T	638	0	0	0	100
NC_045512.2	1654	T	659	0	0	0	100
NC_045512.2	1655	G	652	0.153374	0.153374	99.6933	0
NC_045512.2	1656	T	638	0.15674	0	0	99.8433
NC_045512.2	1657	T	620	0	0	0	100
NC_045512.2	1658	G	643	0	0	99.8445	0.155521
NC_045512.2	1659	G	641	0.156006	0	99.844	0
NC_045512.2	1660	T	657	0.152207	0	0	99.8478
NC_045512.2	1661	G	651	0.15361	0	99.8464	0
NC_045512.2	1662	A	654	99.8471	0.152905	0	0
NC_045512.2	1663	C	628	0	100	0	0
NC_045512.2	1664	T	637	0	0	0	100
NC_045512.2	1665	T	645	0	0	0	100
NC_045512.2	1666	T	649	0	0	0	100
NC_045512.2	1667	A	638	99.8433	0	0.15674	0
NC_045512.2	1668	A	630	100	0	0	0
NC_045512.2	1669	A	601	100	0	0	0
NC_045512.2	1670	C	607	0	100	0	0
NC_045512.2	1671	T	600	0	0	0	100
NC_045512.2	1672	T	639	0	0	0	100
NC_045512.2	1673	A	623	100	0	0	0
NC_045512.2	1674	A	610	100	0	0	0
NC_045512.2	1675	T	622	0	0	0	100
NC_045512.2	1676	G	611	0	0	100	0
NC_045512.2	1677	A	600	100	0	0	0
NC_045512.2	1678	A	612	99.8366	0	0.163399	0
NC_045512.2	1679	G	612	0	0	100	0
NC_045512.2	1680	A	612	100	0	0	0
NC_045512.2	1681	G	599	0	0	100	0
NC_045512.2	1682	A	604	100	0	0	0
NC_045512.2	1683	T	604	0	0.165563	0	99.8344
NC_045512.2	1684	C	592	0	100	0	0
NC_045512.2	1685	G	593	0	0	100	0
NC_045512.2	1686	C	587	0	100	0	0
NC_045512.2	1687	C	581	0	99.8279	0	0
NC_045512.2	1688	A	585	100	0	0	0
NC_045512.2	1689	T	570	0	0	0	100
NC_045512.2	1690	T	580	0	0	0	100
NC_045512.2	1691	A	574	99.6516	0	0	0
NC_045512.2	1692	T	585	0.17094	0.17094	0	99.6581
NC_045512.2	1693	T	589	0	0.169779	0.169779	99.6604
NC_045512.2	1694	T	588	0.170068	0	0	99.8299
NC_045512.2	1695	T	580	0.172414	0	0.172414	99.4828
NC_045512.2	1696	G	581	0.172117	0.172117	99.6558	0
NC_045512.2	1697	G	564	0	0	100	0
NC_045512.2	1698	C	578	0.346021	99.654	0	0
NC_045512.2	1699	A	590	100	0	0	0
NC_045512.2	1700	T	575	0	0.347826	0	99.6522
NC_045512.2	1701	C	582	0	100	0	0
NC_045512.2	1702	T	573	0	0.34904	0	99.651
NC_045512.2	1703	T	595	0	0	0	100
NC_045512.2	1704	T	595	0.336134	0	0	99.6639
NC_045512.2	1705	T	585	0.34188	0	0.17094	99.4872
NC_045512.2	1706	T	587	0.340716	0	0	99.6593
NC_045512.2	1707	C	580	0	100	0	0
NC_045512.2	1708	T	593	0.337268	0	0	99.6627
NC_045512.2	1709	G	570	0	0.350877	99.6491	0
NC_045512.2	1710	C	563	0	100	0	0
NC_045512.2	1711	T	517	0	0	0	100
NC_045512.2	1712	T	566	0.176678	0.176678	0	99.6466
NC_045512.2	1713	C	550	0	100	0	0
NC_045512.2	1714	C	557	0	100	0	0
NC_045512.2	1715	A	549	100	0	0	0
NC_045512.2	1716	C	545	0	100	0	0
NC_045512.2	1717	A	511	100	0	0	0
NC_045512.2	1718	A	519	100	0	0	0
NC_045512.2	1719	G	521	0	0	100	0
NC_045512.2	1720	T	552	0	0	0	100
NC_045512.2	1721	G	526	0	0	100	0
NC_045512.2	1722	C	525	0	100	0	0
NC_045512.2	1723	T	548	0	0	0	100
NC_045512.2	1724	T	531	0	0	0	100
NC_045512.2	1725	T	521	0	0	0	100
NC_045512.2	1726	T	543	0	0	0	100
NC_045512.2	1727	G	548	0	0	100	0
NC_045512.2	1728	T	554	0	0.180505	0	99.8195
NC_045512.2	1729	G	541	0	0	100	0
NC_045512.2	1730	G	535	0	0	100	0
NC_045512.2	1731	A	560	100	0	0	0
NC_045512.2	1732	A	537	100	0	0	0
NC_045512.2	1733	A	540	100	0	0	0
NC_045512.2	1734	C	522	0	100	0	0
NC_045512.2	1735	T	543	0	0	0	100
NC_045512.2	1736	G	549	0	0	100	0
NC_045512.2	1737	T	530	0	0.188679	0	99.8113
NC_045512.2	1738	G	540	0	0	100	0
NC_045512.2	1739	A	524	100	0	0	0
NC_045512.2	1740	A	505	100	0	0	0
NC_045512.2	1741	A	501	100	0	0	0
NC_045512.2	1742	G	493	0	0	100	0
NC_045512.2	1743	G	493	0	0	100	0
NC_045512.2	1744	T	472	0	0	0	100
NC_045512.2	1745	T	460	0	0	0	100
NC_045512.2	1746	T	480	0	0	0	100
NC_045512.2	1747	G	488	0	0	100	0
NC_045512.2	1748	G	475	0	0	100	0
NC_045512.2	1749	A	493	100	0	0	0
NC_045512.2	1750	T	474	0	0	0	99.789
NC_045512.2	1751	T	494	0	0	0	100
NC_045512.2	1752	A	490	100	0	0	0
NC_045512.2	1753	T	488	0.204918	0	0	99.7951
NC_045512.2	1754	A	504	100	0	0	0
NC_045512.2	1755	A	496	100	0	0	0
NC_045512.2	1756	A	493	100	0	0	0
NC_045512.2	1757	G	468	0	0	100	0
NC_045512.2	1758	C	467	0	99.7859	0	0.214133
NC_045512.2	1759	A	489	100	0	0	0
NC_045512.2	1760	T	499	0	0	0	100
NC_045512.2	1761	T	510	0	0	0	100
NC_045512.2	1762	C	506	0	100	0	0
NC_045512.2	1763	A	525	100	0	0	0
NC_045512.2	1764	A	514	100	0	0	0
NC_045512.2	1765	A	470	100	0	0	0
NC_045512.2	1766	C	519	0	100	0	0
NC_045512.2	1767	A	528	100	0	0	0
NC_045512.2	1768	A	511	100	0	0	0
NC_045512.2	1769	A	518	100	0	0	0
NC_045512.2	1770	T	498	0	0	0	100
NC_045512.2	1771	T	518	0	0	0	100
NC_045512.2	1772	G	518	0	0	100	0
NC_045512.2	1773	T	526	0	0	0	100
NC_045512.2	1774	T	534	0	0	0	100
NC_045512.2	1775	G	530	0	0	100	0
NC_045512.2	1776	A	514	100	0	0	0
NC_045512.2	1777	A	523	100	0	0	0
NC_045512.2	1778	T	516	0	0.193798	0	99.8062
NC_045512.2	1779	C	499	0	100	0	0
NC_045512.2	1780	C	501	0	100	0	0
NC_045512.2	1781	T	518	0	0.19305	0	99.8069
NC_045512.2	1782	G	514	0	0	100	0
NC_045512.2	1783	T	500	0	0	0	100
NC_045512.2	1784	G	455	0	0	100	0
NC_045512.2	1785	G	470	0	0	100	0
NC_045512.2	1786	T	488	0	0	0	100
NC_045512.2	1787	A	482	99.7925	0	0	0
NC_045512.2	1788	A	484	100	0	0	0
NC_045512.2	1789	T	486	0	0	0	100
NC_045512.2	1790	T	495	0	0	0	100
NC_045512.2	1791	T	493	0	0	0	100
NC_045512.2	1792	T	498	0	0	0	100
NC_045512.2	1793	A	494	100	0	0	0
NC_045512.2	1794	A	482	100	0	0	0
NC_045512.2	1795	A	479	100	0	0	0
NC_045512.2	1796	G	480	0	0	100	0
NC_045512.2	1797	T	487	0	0	0	100
NC_045512.2	1798	T	498	0	0	0	100
NC_045512.2	1799	A	481	100	0	0	0
NC_045512.2	1800	C	484	0	100	0	0
NC_045512.2	1801	A	494	100	0	0	0
NC_045512.2	1802	A	484	100	0	0	0
NC_045512.2	1803	A	486	100	0	0	0
NC_045512.2	1804	A	475	100	0	0	0
NC_045512.2	1805	G	492	0	0	100	0
NC_045512.2	1806	G	507	0	0	100	0
NC_045512.2	1807	A	534	99.8127	0	0.187266	0
NC_045512.2	1808	A	490	100	0	0	0
NC_045512.2	1809	A	512	100	0	0	0
NC_045512.2	1810	A	491	99.7963	0	0.203666	0
NC_045512.2	1811	G	518	0	0	100	0
NC_045512.2	1812	C	515	0	100	0	0
NC_045512.2	1813	T	547	0.182815	0	0	99.8172
NC_045512.2	1814	A	566	99.6466	0	0.176678	0
NC_045512.2	1815	A	594	100	0	0	0
NC_045512.2	1816	A	586	100	0	0	0
NC_045512.2	1817	A	592	100	0	0	0
NC_045512.2	1818	A	583	100	0	0	0
NC_045512.2	1819	A	565	99.469	0	0	0
NC_045512.2	1820	G	593	0	0	100	0
NC_045512.2	1821	G	573	0.17452	0	99.651	0.17452
NC_045512.2	1822	T	588	0	0	0	100
NC_045512.2	1823	G	594	0.3367	0	99.6633	0
NC_045512.2	1824	C	581	0	100	0	0
NC_045512.2	1825	C	594	0	100	0	0
NC_045512.2	1826	T	601	0	0.166389	0	99.8336
NC_045512.2	1827	G	626	0	0	100	0
NC_045512.2	1828	G	622	0	0	100	0
NC_045512.2	1829	A	632	100	0	0	0
NC_045512.2	1830	A	519	100	0	0	0
NC_045512.2	1831	T	613	0	0	0	100
NC_045512.2	1832	A	623	99.8395	0	0.160514	0
NC_045512.2	1833	T	630	0	0	0	100
NC_045512.2	1834	T	636	0	0	0.157233	99.8428
NC_045512.2	1835	G	632	0	0.158228	99.8418	0
NC_045512.2	1836	G	631	0	0	100	0
NC_045512.2	1837	T	631	0	0	0	100
NC_045512.2	1838	G	634	0	0	100	0
NC_045512.2	1839	A	642	100	0	0	0
NC_045512.2	1840	A	605	100	0	0	0
NC_045512.2	1841	C	644	0	100	0	0
NC_045512.2	1842	A	646	100	0	0	0
NC_045512.2	1843	G	638	0	0	100	0
NC_045512.2	1844	A	647	100	0	0	0
NC_045512.2	1845	A	649	100	0	0	0
NC_045512.2	1846	A	655	99.8473	0	0.152672	0
NC_045512.2	1847	T	652	0	0.153374	0	99.8466
NC_045512.2	1848	C	659	0	100	0	0
NC_045512.2	1849	A	675	100	0	0	0
NC_045512.2	1850	A	658	100	0	0	0
NC_045512.2	1851	T	639	0	0	0	100
NC_045512.2	1852	A	675	100	0	0	0
NC_045512.2	1853	C	674	0	100	0	0
NC_045512.2	1854	T	678	0	0	0	100
NC_045512.2	1855	G	669	0	0	100	0
NC_045512.2	1856	A	660	99.697	0	0.151515	0.151515
NC_045512.2	1857	G	654	0.152905	0	99.8471	0
NC_045512.2	1858	T	666	0.3003	0	0	99.6997
NC_045512.2	1859	C	667	0	99.8501	0	0.149925
NC_045512.2	1860	C	660	0	100	0	0
NC_045512.2	1861	T	662	0.151057	0	0	99.8489
NC_045512.2	1862	C	664	0	99.6988	0	0
NC_045512.2	1863	T	679	0	0	0	100
NC_045512.2	1864	T	677	0	0.14771	0	99.8523
NC_045512.2	1865	T	682	0	0	0	100
NC_045512.2	1866	A	662	99.6979	0.151057	0	0
NC_045512.2	1867	T	677	0	0	0.14771	99.8523
NC_045512.2	1868	G	656	0.152439	0	99.8476	0
NC_045512.2	1869	C	661	0	100	0	0
NC_045512.2	1870	A	677	99.8523	0	0	0
NC_045512.2	1871	T	674	0	0	0	100
NC_045512.2	1872	T	605	0	0	0	100
NC_045512.2	1873	T	673	0	0	0	100
NC_045512.2	1874	G	663	0	0	100	0
NC_045512.2	1875	C	658	0	100	0	0
NC_045512.2	1876	A	677	100	0	0	0
NC_045512.2	1877	T	688	0	0	0	100
NC_045512.2	1878	C	689	0	100	0	0
NC_045512.2	1879	A	682	100	0	0	0
NC_045512.2	1880	G	690	0	0	100	0
NC_045512.2	1881	A	682	100	0	0	0
NC_045512.2	1882	G	691	0	0	100	0
NC_045512.2	1883	G	683	0	0	99.8536	0.146413
NC_045512.2	1884	C	693	0	100	0	0
NC_045512.2	1885	T	699	0	0	0	100
NC_045512.2	1886	G	691	0	0	100	0
NC_045512.2	1887	C	694	0	100	0	0
NC_045512.2	1888	T	716	0	0	0	100
NC_045512.2	1889	C	707	0	100	0	0
NC_045512.2	1890	G	719	0	0	100	0
NC_045512.2	1891	T	707	0	0	0	100
NC_045512.2	1892	G	713	0	0	100	0
NC_045512.2	1893	T	689	0	0	0	100
NC_045512.2	1894	T	709	0	0	0	100
NC_045512.2	1895	G	717	0	0	100	0
NC_045512.2	1896	T	727	0	0	0	100
NC_045512.2	1897	A	712	100	0	0	0
NC_045512.2	1898	C	702	0	100	0	0
NC_045512.2	1899	G	696	0	0	100	0
NC_045512.2	1900	A	702	100	0	0	0
NC_045512.2	1901	T	711	0	0	0	100
NC_045512.2	1902	C	710	0	100	0	0
NC_045512.2	1903	A	719	100	0	0	0
NC_045512.2	1904	A	707	100	0	0	0
NC_045512.2	1905	T	714	0	0	0	100
NC_045512.2	1906	T	704	0	0	0	100
NC_045512.2	1907	T	697	0	0	0	100
NC_045512.2	1908	T	727	0	0.137552	0	99.8624
NC_045512.2	1909	C	726	0	100	0	0
NC_045512.2	1910	T	723	0	0.138313	0	99.8617
NC_045512.2	1911	C	711	0	100	0	0
NC_045512.2	1912	C	707	0	100	0	0
NC_045512.2	1913	C	710	0	100	0	0
NC_045512.2	1914	G	715	0	0	100	0
NC_045512.2	1915	C	721	0	99.8613	0	0.138696
NC_045512.2	1916	A	721	100	0	0	0
NC_045512.2	1917	C	719	0	100	0	0
NC_045512.2	1918	T	715	0	0	0	100
NC_045512.2	1919	C	728	0	100	0	0
NC_045512.2	1920	T	725	0	0	0	100
NC_045512.2	1921	T	721	0	0	0	100
NC_045512.2	1922	G	722	0	0	100	0
NC_045512.2	1923	A	737	100	0	0	0
NC_045512.2	1924	A	730	100	0	0	0
NC_045512.2	1925	A	728	100	0	0	0
NC_045512.2	1926	C	728	0	100	0	0
NC_045512.2	1927	T	739	0	0	0.135318	99.8647
NC_045512.2	1928	G	733	0	0	100	0
NC_045512.2	1929	C	719	0	99.8609	0	0.139082
NC_045512.2	1930	T	715	0	0	0	100
NC_045512.2	1931	C	731	0	100	0	0
NC_045512.2	1932	A	731	100	0	0	0
NC_045512.2	1933	A	717	100	0	0	0
NC_045512.2	1934	A	716	100	0	0	0
NC_045512.2	1935	A	715	100	0	0	0
NC_045512.2	1936	T	694	0	0	0	100
NC_045512.2	1937	T	726	0	0	0	100
NC_045512.2	1938	C	703	0.284495	99.5733	0	0.142248
NC_045512.2	1939	T	712	0.280899	0	0	99.7191
NC_045512.2	1940	G	703	0.284495	0.142248	99.5733	0
NC_045512.2	1941	T	690	0	0.289855	0	99.7101
NC_045512.2	1942	G	694	0.144092	0	99.8559	0
NC_045512.2	1943	C	669	0	99.8505	0	0.149477
NC_045512.2	1944	G	691	0.434153	0	99.5658	0
NC_045512.2	1945	T	679	0	0	0.441826	99.5582
NC_045512.2	1946	G	691	0.289436	0	99.7106	0
NC_045512.2	1947	T	680	0.294118	0	0	99.7059
NC_045512.2	1948	T	706	0	0	0	100
NC_045512.2	1949	T	719	0	0	0	100
NC_045512.2	1950	T	715	0	0	0	100
NC_045512.2	1951	A	731	100	0	0	0
NC_045512.2	1952	C	733	0.136426	99.8636	0	0
NC_045512.2	1953	A	737	99.8643	0	0	0.135685
NC_045512.2	1954	G	711	0	0	100	0
NC_045512.2	1955	A	709	99.7179	0.282087	0	0
NC_045512.2	1956	A	693	100	0	0	0
NC_045512.2	1957	G	698	0	0	100	0
NC_045512.2	1958	G	697	0.143472	0	99.8565	0
NC_045512.2	1959	C	710	0	100	0	0
NC_045512.2	1960	C	695	0	100	0	0
NC_045512.2	1961	G	695	0	0	100	0
NC_045512.2	1962	C	692	0	100	0	0
NC_045512.2	1963	T	685	0	0	0	100
NC_045512.2	1964	A	644	99.8447	0	0	0
NC_045512.2	1965	T	665	0	0	0	100
NC_045512.2	1966	A	666	100	0	0	0
NC_045512.2	1967	A	663	99.5475	0	0.15083	0.301659
NC_045512.2	1968	C	688	0.145349	99.7093	0	0.145349
NC_045512.2	1969	A	682	100	0	0	0
NC_045512.2	1970	A	643	99.8445	0	0.155521	0
NC_045512.2	1971	T	646	0.154799	0	0	99.8452
NC_045512.2	1972	A	678	100	0	0	0
NC_045512.2	1973	C	679	0	100	0	0
NC_045512.2	1974	T	673	0.148588	0	0	99.8514
NC_045512.2	1975	A	638	100	0	0	0
NC_045512.2	1976	G	650	0	0	100	0
NC_045512.2	1977	A	627	100	0	0	0
NC_045512.2	1978	T	637	0	0	0	100
NC_045512.2	1979	G	623	0	0	100	0
NC_045512.2	1980	G	628	0	0	100	0
NC_045512.2	1981	A	643	100	0	0	0
NC_045512.2	1982	A	563	100	0	0	0
NC_045512.2	1983	T	632	0	0	0	100
NC_045512.2	1984	T	640	0	0	0	100
NC_045512.2	1985	T	645	0.465116	0	0	99.5349
NC_045512.2	1986	C	635	0	99.685	0.314961	0
NC_045512.2	1987	A	648	99.6914	0	0.154321	0.154321
NC_045512.2	1988	C	639	0	99.687	0	0.312989
NC_045512.2	1989	A	606	98.6799	0.990099	0	0.330033
NC_045512.2	1990	G	589	0	0	99.4907	0.509338
NC_045512.2	1991	T	591	0.169205	0	0	99.8308
NC_045512.2	1992	A	565	99.646	0	0	0.353982
NC_045512.2	1993	T	571	0.350263	0	0	99.6497
NC_045512.2	1994	T	590	0.338983	0	0	99.661
NC_045512.2	1995	C	586	0.341297	99.6587	0	0
NC_045512.2	1996	A	597	99.665	0.335008	0	0
NC_045512.2	1997	C	598	0	100	0	0
NC_045512.2	1998	T	576	0.173611	0	0	99.8264
NC_045512.2	1999	G	590	0	0	99.8305	0
[truncated: 27,904 more rows]

## Sheet: N-wt SARS-CoV-2 virus-3
CHR	POS	REF	READS	A	C	G	T
NC_045512.2	1	A	0	NA	NA	NA	NA
NC_045512.2	2	T	0	NA	NA	NA	NA
NC_045512.2	3	T	0	NA	NA	NA	NA
NC_045512.2	4	A	0	NA	NA	NA	NA
NC_045512.2	5	A	0	NA	NA	NA	NA
NC_045512.2	6	A	0	NA	NA	NA	NA
NC_045512.2	7	G	0	NA	NA	NA	NA
NC_045512.2	8	G	0	NA	NA	NA	NA
NC_045512.2	9	T	0	NA	NA	NA	NA
NC_045512.2	10	T	0	NA	NA	NA	NA
NC_045512.2	11	T	3	0	0	0	100
NC_045512.2	12	A	9	100	0	0	0
NC_045512.2	13	T	18	0	0	0	100
NC_045512.2	14	A	43	100	0	0	0
NC_045512.2	15	C	59	0	100	0	0
NC_045512.2	16	C	97	0	100	0	0
NC_045512.2	17	T	159	0	0	0	100
NC_045512.2	18	T	182	0	0	0	100
NC_045512.2	19	C	245	0	100	0	0
NC_045512.2	20	C	267	0	100	0	0
NC_045512.2	21	C	315	0	100	0	0
NC_045512.2	22	A	347	100	0	0	0
NC_045512.2	23	G	359	0	0	100	0
NC_045512.2	24	G	383	0	0	100	0
NC_045512.2	25	T	433	0	0	0	100
NC_045512.2	26	A	474	100	0	0	0
NC_045512.2	27	A	469	100	0	0	0
NC_045512.2	28	C	516	0	100	0	0
NC_045512.2	29	A	648	100	0	0	0
NC_045512.2	30	A	741	100	0	0	0
NC_045512.2	31	A	756	100	0	0	0
NC_045512.2	32	C	796	0	100	0	0
NC_045512.2	33	C	839	0	100	0	0
NC_045512.2	34	A	909	99.89	0	0	0.110011
NC_045512.2	35	A	935	100	0	0	0
NC_045512.2	36	C	1002	0	99.9002	0	0.0998004
NC_045512.2	37	C	1089	0	100	0	0
NC_045512.2	38	A	1094	100	0	0	0
NC_045512.2	39	A	1096	100	0	0	0
NC_045512.2	40	C	1116	0	100	0	0
NC_045512.2	41	T	1168	0	0	0	100
NC_045512.2	42	T	1163	0	0	0	100
NC_045512.2	43	T	1205	0	0	0	100
NC_045512.2	44	C	1199	0.0834028	99.9166	0	0
NC_045512.2	45	G	1205	0	0	100	0
NC_045512.2	46	A	1199	100	0	0	0
NC_045512.2	47	T	1223	0	0	0	100
NC_045512.2	48	C	1211	0	100	0	0
NC_045512.2	49	T	1208	0	0	0	100
NC_045512.2	50	C	1214	0	100	0	0
NC_045512.2	51	T	1173	0	0	0	100
NC_045512.2	52	T	1235	0	0	0	100
NC_045512.2	53	G	1288	0	0	100	0
NC_045512.2	54	T	1295	0	0	0	100
NC_045512.2	55	A	1271	100	0	0	0
NC_045512.2	56	G	1288	0	0	100	0
NC_045512.2	57	A	1306	100	0	0	0
NC_045512.2	58	T	1292	0	0.0773994	0	99.9226
NC_045512.2	59	C	1310	0	100	0	0
NC_045512.2	60	T	1319	0	0	0	100
NC_045512.2	61	G	1317	0	0	100	0
NC_045512.2	62	T	1306	0	0	0	100
NC_045512.2	63	T	1323	0	0	0	100
NC_045512.2	64	C	1318	0	100	0	0
NC_045512.2	65	T	1356	0	0	0	100
NC_045512.2	66	C	819	0	100	0	0
NC_045512.2	67	T	834	0	0	0	100
NC_045512.2	68	A	814	100	0	0	0
NC_045512.2	69	A	832	100	0	0	0
NC_045512.2	70	A	827	100	0	0	0
NC_045512.2	71	C	841	0	99.8811	0	0.118906
NC_045512.2	72	G	848	0	0	100	0
NC_045512.2	73	A	836	100	0	0	0
NC_045512.2	74	A	821	100	0	0	0
NC_045512.2	75	C	821	0	100	0	0
NC_045512.2	76	T	841	0	0	0	100
NC_045512.2	77	T	866	0.34642	0	0	99.6536
NC_045512.2	78	T	900	2.66667	0	0.111111	97.2222
NC_045512.2	79	A	891	97.4186	0	0	2.58137
NC_045512.2	80	A	903	97.01	0	2.54707	0.442968
NC_045512.2	81	A	898	97.3274	0	0.111359	2.56125
NC_045512.2	82	A	922	99.5662	0	0.10846	0.32538
NC_045512.2	83	T	933	0.107181	2.35798	0	97.5348
NC_045512.2	84	C	902	0.110865	99.8891	0	0
NC_045512.2	85	T	912	0	0	0.109649	99.8904
NC_045512.2	86	G	911	0	0	100	0
NC_045512.2	87	T	924	0	0.21645	0	99.7835
NC_045512.2	88	G	929	0	0	100	0
NC_045512.2	89	T	918	0	0	0	100
NC_045512.2	90	G	949	0	0	100	0
NC_045512.2	91	G	952	0.105042	0	99.895	0
NC_045512.2	92	C	966	0	100	0	0
NC_045512.2	93	T	1010	0	0	0	100
NC_045512.2	94	G	1015	0	0	100	0
NC_045512.2	95	T	1021	0	0	0	100
NC_045512.2	96	C	1032	0	100	0	0
NC_045512.2	97	A	1032	100	0	0	0
NC_045512.2	98	C	1077	0	100	0	0
NC_045512.2	99	T	1067	0	0	0	100
NC_045512.2	100	C	1088	0	100	0	0
NC_045512.2	101	G	1085	0	0	100	0
NC_045512.2	102	G	1079	0	0	100	0
NC_045512.2	103	C	1101	0	100	0	0
NC_045512.2	104	T	1089	0	0.0918274	0	99.9082
NC_045512.2	105	G	1093	0.0914913	0	99.9085	0
NC_045512.2	106	C	1094	0	99.9086	0	0.0914077
NC_045512.2	107	A	1086	100	0	0	0
NC_045512.2	108	T	1106	0	0	0	100
NC_045512.2	109	G	1122	0	0	100	0
NC_045512.2	110	C	1128	0	100	0	0
NC_045512.2	111	T	992	0	0	0.100806	99.8992
NC_045512.2	112	T	1050	0	0	0	100
NC_045512.2	113	A	995	100	0	0	0
NC_045512.2	114	G	1152	0	0	100	0
NC_045512.2	115	T	1149	0	0	0	100
NC_045512.2	116	G	1169	0	0	100	0
NC_045512.2	117	C	1156	0	100	0	0
NC_045512.2	118	A	1162	100	0	0	0
NC_045512.2	119	C	1166	0	100	0	0
NC_045512.2	120	T	1185	0	0	0	100
NC_045512.2	121	C	1193	0	100	0	0
NC_045512.2	122	A	1184	100	0	0	0
NC_045512.2	123	C	1209	0	99.9173	0	0.082713
NC_045512.2	124	G	1179	0.0848176	0	99.9152	0
NC_045512.2	125	C	1210	0	100	0	0
NC_045512.2	126	A	1206	99.9171	0	0.0829187	0
NC_045512.2	127	G	1206	0	0	99.9171	0.0829187
NC_045512.2	128	T	1211	0	0	0	100
NC_045512.2	129	A	1116	100	0	0	0
NC_045512.2	130	T	1229	0	0	0	100
NC_045512.2	131	A	1185	100	0	0	0
NC_045512.2	132	A	1226	100	0	0	0
NC_045512.2	133	T	1245	0	0	0	100
NC_045512.2	134	T	1278	0	0	0	100
NC_045512.2	135	A	1231	100	0	0	0
NC_045512.2	136	A	1281	100	0	0	0
NC_045512.2	137	T	1282	0	0	0	100
NC_045512.2	138	A	1276	100	0	0	0
NC_045512.2	139	A	1303	100	0	0	0
NC_045512.2	140	C	1318	0	100	0	0
NC_045512.2	141	T	1322	0	0	0	100
NC_045512.2	142	A	1279	100	0	0	0
NC_045512.2	143	A	1357	100	0	0	0
NC_045512.2	144	T	1351	0	0	0	100
NC_045512.2	145	T	1336	0	0	0	100
NC_045512.2	146	A	1401	100	0	0	0
NC_045512.2	147	C	1421	0	100	0	0
NC_045512.2	148	T	1435	0	0	0	100
NC_045512.2	149	G	1432	0	0	100	0
NC_045512.2	150	T	1454	0	0	0	100
NC_045512.2	151	C	1498	0	100	0	0
NC_045512.2	152	G	1446	0	0	100	0
NC_045512.2	153	T	1460	0	0	0	100
NC_045512.2	154	T	1482	0	0	0	100
NC_045512.2	155	G	1468	0	0	100	0
NC_045512.2	156	A	1444	100	0	0	0
NC_045512.2	157	C	1527	0	100	0	0
NC_045512.2	158	A	1515	100	0	0	0
NC_045512.2	159	G	1531	0	0	100	0
NC_045512.2	160	G	1583	0.0631712	0	99.9368	0
NC_045512.2	161	A	1614	100	0	0	0
NC_045512.2	162	C	1625	0	100	0	0
NC_045512.2	163	A	1473	100	0	0	0
NC_045512.2	164	C	1629	0	100	0	0
NC_045512.2	165	G	1616	0	0	100	0
NC_045512.2	166	A	1646	100	0	0	0
NC_045512.2	167	G	1595	0	0	100	0
NC_045512.2	168	T	1588	0	0	0	100
NC_045512.2	169	A	1506	99.9336	0	0	0.0664011
NC_045512.2	170	A	1499	100	0	0	0
NC_045512.2	171	C	1527	0	100	0	0
NC_045512.2	172	T	1532	0	0	0	100
NC_045512.2	173	C	1538	0	100	0	0
NC_045512.2	174	G	1544	0	0	100	0
NC_045512.2	175	T	1526	0	0	0	100
NC_045512.2	176	C	1495	0	100	0	0
NC_045512.2	177	T	1484	0	0	0	100
NC_045512.2	178	A	1419	100	0	0	0
NC_045512.2	179	T	1443	0	0	0	100
NC_045512.2	180	C	1353	0	100	0	0
NC_045512.2	181	T	1320	0	0.0757576	0	99.9242
NC_045512.2	182	T	1368	0	0	0	100
NC_045512.2	183	C	1321	0	100	0	0
NC_045512.2	184	T	1289	0	0	0	100
NC_045512.2	185	G	1276	0	0.0783699	99.9216	0
NC_045512.2	186	C	1262	0	100	0	0
NC_045512.2	187	A	1231	100	0	0	0
NC_045512.2	188	G	1236	0	0	100	0
NC_045512.2	189	G	1270	0	0	100	0
NC_045512.2	190	C	1294	0	100	0	0
NC_045512.2	191	T	1253	0	0	0	100
NC_045512.2	192	G	1280	0	0	100	0
NC_045512.2	193	C	1286	0	99.9222	0	0.0777605
NC_045512.2	194	T	1143	0	0	0	100
NC_045512.2	195	T	1241	0	0	0.0805802	99.9194
NC_045512.2	196	A	1298	100	0	0	0
NC_045512.2	197	C	1307	0	100	0	0
NC_045512.2	198	G	1317	0	0	100	0
NC_045512.2	199	G	1360	0	0	100	0
NC_045512.2	200	T	1281	0	0	0	100
NC_045512.2	201	T	1330	0	0	0	100
NC_045512.2	202	T	1372	0	0	0	100
NC_045512.2	203	C	1358	0	100	0	0
NC_045512.2	204	G	1410	0	0	100	0
NC_045512.2	205	T	1422	0	0	0	100
NC_045512.2	206	C	1429	0	100	0	0
NC_045512.2	207	C	1437	0	100	0	0
NC_045512.2	208	G	1460	0	0	100	0
NC_045512.2	209	T	1410	0	0	0	100
NC_045512.2	210	G	1477	0	0	100	0
NC_045512.2	211	T	1388	0	0	0	100
NC_045512.2	212	T	1512	0	0	0	100
NC_045512.2	213	G	1505	0	0	100	0
NC_045512.2	214	C	1523	0	100	0	0
NC_045512.2	215	A	1528	99.8691	0	0.13089	0
NC_045512.2	216	G	1528	0	0	100	0
NC_045512.2	217	C	1545	0	99.9353	0	0.0647249
NC_045512.2	218	C	1537	0	100	0	0
NC_045512.2	219	G	1561	0	0	100	0
NC_045512.2	220	A	1571	100	0	0	0
NC_045512.2	221	T	1558	0	0.192555	0	99.8074
NC_045512.2	222	C	1556	0	100	0	0
NC_045512.2	223	A	1523	100	0	0	0
NC_045512.2	224	T	1562	0	0	0.0640205	99.936
NC_045512.2	225	C	1574	0.0635324	99.8729	0	0.0635324
NC_045512.2	226	A	1524	99.9344	0	0.0656168	0
NC_045512.2	227	G	1548	0.0645995	0	99.9354	0
NC_045512.2	228	C	1584	0	100	0	0
NC_045512.2	229	A	1557	99.9358	0	0.0642261	0
NC_045512.2	230	C	1583	0	100	0	0
NC_045512.2	231	A	1473	100	0	0	0
NC_045512.2	232	T	1520	0	0	0	100
NC_045512.2	233	C	1575	0	100	0	0
NC_045512.2	234	T	1456	0	0	0	100
NC_045512.2	235	A	1543	100	0	0	0
NC_045512.2	236	G	1559	0	0	100	0
NC_045512.2	237	G	1580	0	0	99.9367	0
NC_045512.2	238	T	1549	0	0	0	100
NC_045512.2	239	T	1591	0	0	0	100
NC_045512.2	240	T	1589	0	0	0	100
NC_045512.2	241	C	1596	0	100	0	0
NC_045512.2	242	G	1608	0	0	100	0
NC_045512.2	243	T	1597	0	0	0	100
NC_045512.2	244	C	1602	0	100	0	0
NC_045512.2	245	C	1603	0	100	0	0
NC_045512.2	246	G	1592	0	0.0628141	99.9372	0
NC_045512.2	247	G	1609	0	0	100	0
NC_045512.2	248	G	1587	0	0	100	0
NC_045512.2	249	T	1553	0	0	0	100
NC_045512.2	250	G	1608	0	0	100	0
NC_045512.2	251	T	1575	0	0	0	100
NC_045512.2	252	G	1607	0	0	100	0
NC_045512.2	253	A	1588	99.8741	0	0.125945	0
NC_045512.2	254	C	1646	0	100	0	0
NC_045512.2	255	C	1669	0	100	0	0
NC_045512.2	256	G	1688	0	0	100	0
NC_045512.2	257	A	1670	100	0	0	0
NC_045512.2	258	A	1629	100	0	0	0
NC_045512.2	259	A	1630	100	0	0	0
NC_045512.2	260	G	1650	0	0	100	0
NC_045512.2	261	G	1688	0	0	100	0
NC_045512.2	262	T	1691	0	0	0	100
NC_045512.2	263	A	1651	100	0	0	0
NC_045512.2	264	A	1617	99.9382	0	0	0.0618429
NC_045512.2	265	G	1727	0	0	99.9421	0.0579039
NC_045512.2	266	A	1729	100	0	0	0
NC_045512.2	267	T	1740	0	0	0	100
NC_045512.2	268	G	1739	0.0575043	0	99.9425	0
NC_045512.2	269	G	1804	0	0	100	0
NC_045512.2	270	A	1842	100	0	0	0
NC_045512.2	271	G	1876	0	0	99.9467	0.0533049
NC_045512.2	272	A	1870	100	0	0	0
NC_045512.2	273	G	1887	0	0	100	0
NC_045512.2	274	C	1879	0	100	0	0
NC_045512.2	275	C	1914	0.0522466	99.9478	0	0
NC_045512.2	276	T	1891	0	0	0	100
NC_045512.2	277	T	1881	0	0.0531632	0	99.9468
NC_045512.2	278	G	1908	0	0	100	0
NC_045512.2	279	T	1872	0	0.0534188	0	99.9466
NC_045512.2	280	C	1900	0	100	0	0
NC_045512.2	281	C	1874	0.0533618	99.9466	0	0
NC_045512.2	282	C	1904	0	100	0	0
NC_045512.2	283	T	1861	0.107469	0	0	99.8925
NC_045512.2	284	G	1868	0.0535332	0	99.9465	0
NC_045512.2	285	G	1867	0	0	100	0
NC_045512.2	286	T	1854	0	0	0	100
NC_045512.2	287	T	1826	0.109529	0	0	99.8905
NC_045512.2	288	T	1830	0.10929	0	0	99.8907
NC_045512.2	289	C	1852	0	100	0	0
NC_045512.2	290	A	1828	100	0	0	0
NC_045512.2	291	A	1802	100	0	0	0
NC_045512.2	292	C	1804	0	100	0	0
NC_045512.2	293	G	1810	0	0	100	0
NC_045512.2	294	A	1856	100	0	0	0
NC_045512.2	295	G	1874	0	0	99.9466	0
NC_045512.2	296	A	1885	100	0	0	0
NC_045512.2	297	A	1842	100	0	0	0
NC_045512.2	298	A	1839	100	0	0	0
NC_045512.2	299	A	1832	100	0	0	0
NC_045512.2	300	C	1882	0	100	0	0
NC_045512.2	301	A	1797	100	0	0	0
NC_045512.2	302	C	1862	0	100	0	0
NC_045512.2	303	A	1734	100	0	0	0
NC_045512.2	304	C	1811	0	99.9448	0	0.0552181
NC_045512.2	305	G	1801	0.0555247	0	99.9445	0
NC_045512.2	306	T	1792	0	0.167411	0	99.8326
NC_045512.2	307	C	1804	0	100	0	0
NC_045512.2	308	C	1795	0	99.9443	0	0.0557103
NC_045512.2	309	A	1767	100	0	0	0
NC_045512.2	310	A	1701	100	0	0	0
NC_045512.2	311	C	1767	0	100	0	0
NC_045512.2	312	T	1722	0	0.116144	0	99.8839
NC_045512.2	313	C	1738	0.0575374	99.7123	0	0.23015
NC_045512.2	314	A	1709	99.883	0.0585138	0.0585138	0
NC_045512.2	315	G	1718	0.0582072	0	99.9418	0
NC_045512.2	316	T	1660	0.060241	0	0	99.9398
NC_045512.2	317	T	1556	0	0.0642674	0.0642674	99.8715
NC_045512.2	318	T	1664	0	0.0600962	0	99.9399
NC_045512.2	319	G	1689	0.0592066	0.118413	99.8224	0
NC_045512.2	320	C	1673	0	99.9402	0.0597729	0
NC_045512.2	321	C	1663	0	99.9399	0	0.0601323
NC_045512.2	322	T	1638	0	0	0	100
NC_045512.2	323	G	1654	0	0	99.7582	0
NC_045512.2	324	T	1588	0.0629723	0	0	99.937
NC_045512.2	325	T	1597	0	0.0626174	0	99.9374
NC_045512.2	326	T	1593	0	0	0	100
NC_045512.2	327	T	1629	0.0613874	0	0	99.8772
NC_045512.2	328	A	1649	99.8787	0	0	0.121286
NC_045512.2	329	C	1643	0	99.9391	0.0608643	0
NC_045512.2	330	A	1656	100	0	0	0
NC_045512.2	331	G	1673	0.0597729	0	99.9402	0
NC_045512.2	332	G	1658	0	0	100	0
NC_045512.2	333	T	1532	0	0	0.0652742	99.9347
NC_045512.2	334	T	1685	0	0	0	100
NC_045512.2	335	C	1684	0	99.9406	0	0.0593824
NC_045512.2	336	G	1676	0	0	100	0
NC_045512.2	337	C	1706	0	100	0	0
NC_045512.2	338	G	1715	0	0	100	0
NC_045512.2	339	A	1659	100	0	0	0
NC_045512.2	340	C	1673	0	99.8207	0	0.179319
NC_045512.2	341	G	1657	0.1207	0	99.8793	0
NC_045512.2	342	T	1638	0.0610501	0.0610501	0	99.8779
NC_045512.2	343	G	1643	0	0	100	0
NC_045512.2	344	C	1624	0	100	0	0
NC_045512.2	345	T	1589	0.0629327	0	0	99.9371
NC_045512.2	346	C	1633	0	99.9388	0	0.061237
NC_045512.2	347	G	1629	0	0	100	0
NC_045512.2	348	T	1590	0	0	0	100
NC_045512.2	349	A	1587	100	0	0	0
NC_045512.2	350	C	1593	0	100	0	0
NC_045512.2	351	G	1571	0.0636537	0	99.9363	0
NC_045512.2	352	T	1469	0	0.272294	0	99.7277
NC_045512.2	353	G	1618	0	0	100	0
NC_045512.2	354	G	1579	0.126662	0	99.8733	0
NC_045512.2	355	C	1529	0	100	0	0
NC_045512.2	356	T	1397	0	0	0	100
NC_045512.2	357	T	1473	0	0.0678887	0	99.9321
NC_045512.2	358	T	1509	0	0.132538	0	99.8675
NC_045512.2	359	G	1587	0	0	100	0
NC_045512.2	360	G	1582	0.0632111	0	99.9368	0
NC_045512.2	361	A	1556	99.9357	0	0.0642674	0
NC_045512.2	362	G	1524	0	0.0656168	99.9344	0
NC_045512.2	363	A	1530	100	0	0	0
NC_045512.2	364	C	1549	0	99.8063	0	0.193673
NC_045512.2	365	T	1535	0.0651466	0	0	99.9349
NC_045512.2	366	C	1522	0	100	0	0
NC_045512.2	367	C	1499	0	99.8666	0	0.133422
NC_045512.2	368	G	1529	0	0	100	0
NC_045512.2	369	T	1425	0	0	0	100
NC_045512.2	370	G	1519	0	0	100	0
NC_045512.2	371	G	1521	0	0	99.9343	0
NC_045512.2	372	A	1522	100	0	0	0
NC_045512.2	373	G	1523	0	0	100	0
NC_045512.2	374	G	1534	0	0	100	0
NC_045512.2	375	A	1530	99.9346	0	0.0653595	0
NC_045512.2	376	G	1489	0	0	100	0
NC_045512.2	377	G	1509	0	0	100	0
NC_045512.2	378	T	1498	0	0.0667557	0	99.9332
NC_045512.2	379	C	1459	0	99.9315	0	0.0685401
NC_045512.2	380	T	1462	0	0	0	100
NC_045512.2	381	T	1482	0	0	0	100
NC_045512.2	382	A	1512	100	0	0	0
NC_045512.2	383	T	1518	0	0	0	100
NC_045512.2	384	C	1539	0	100	0	0
NC_045512.2	385	A	1517	99.9341	0	0.0659196	0
NC_045512.2	386	G	1523	0	0	99.8687	0.13132
NC_045512.2	387	A	1500	99.9333	0	0.0666667	0
NC_045512.2	388	G	1493	0	0	100	0
NC_045512.2	389	G	1473	0	0	100	0
NC_045512.2	390	C	1493	0	99.933	0	0.0669792
NC_045512.2	391	A	1458	99.8628	0	0.137174	0
NC_045512.2	392	C	1480	0	100	0	0
NC_045512.2	393	G	1491	0	0	100	0
NC_045512.2	394	T	1454	0	0	0	100
NC_045512.2	395	C	1513	0	99.9339	0	0.0660939
NC_045512.2	396	A	1515	100	0	0	0
NC_045512.2	397	A	1512	100	0	0	0
NC_045512.2	398	C	1537	0	100	0	0
NC_045512.2	399	A	1502	100	0	0	0
NC_045512.2	400	T	1467	0	0	0	100
NC_045512.2	401	C	1545	0	100	0	0
NC_045512.2	402	T	1516	0	0	0	100
NC_045512.2	403	T	1561	0	0	0	100
NC_045512.2	404	A	1548	100	0	0	0
NC_045512.2	405	A	1531	100	0	0	0
NC_045512.2	406	A	1539	99.87	0.129955	0	0
NC_045512.2	407	G	1616	0	0	100	0
NC_045512.2	408	A	1487	100	0	0	0
NC_045512.2	409	T	1581	0	0.0632511	0	99.9367
NC_045512.2	410	G	1665	0	0	100	0
NC_045512.2	411	G	1627	0	0	100	0
NC_045512.2	412	C	1673	0	100	0	0
NC_045512.2	413	A	1600	100	0	0	0
NC_045512.2	414	C	1651	0	100	0	0
NC_045512.2	415	T	1585	0	0	0	100
NC_045512.2	416	T	1626	0	0.0615006	0	99.9385
NC_045512.2	417	G	1674	0	0	100	0
NC_045512.2	418	T	1593	0	0.0627746	0	99.9372
NC_045512.2	419	G	1621	0	0	100	0
NC_045512.2	420	G	1574	0	0	100	0
NC_045512.2	421	C	1530	0	100	0	0
NC_045512.2	422	T	1470	0.0680272	0	0	99.6599
NC_045512.2	423	T	1456	0	0	0	100
NC_045512.2	424	A	1542	100	0	0	0
NC_045512.2	425	G	1525	0	0	100	0
NC_045512.2	426	T	1522	0	0.065703	0	99.9343
NC_045512.2	427	A	1529	99.9346	0	0	0
NC_045512.2	428	G	1504	0	0	100	0
NC_045512.2	429	A	1542	100	0	0	0
NC_045512.2	430	A	1490	99.9329	0	0.0671141	0
NC_045512.2	431	G	1540	0	0	100	0
NC_045512.2	432	T	1539	0	0	0	100
NC_045512.2	433	T	1566	0	0	0	100
NC_045512.2	434	G	1594	0	0	100	0
NC_045512.2	435	A	1602	100	0	0	0
NC_045512.2	436	A	1585	100	0	0	0
NC_045512.2	437	A	1578	99.9366	0	0.0633714	0
NC_045512.2	438	A	1600	100	0	0	0
NC_045512.2	439	A	1518	100	0	0	0
NC_045512.2	440	G	1643	0	0	100	0
NC_045512.2	441	G	1628	0	0	100	0
NC_045512.2	442	C	1642	0	100	0	0
NC_045512.2	443	G	1661	0.0602047	0	98.6153	0
NC_045512.2	444	T	1469	0	0	0	100
NC_045512.2	445	T	1525	0	0	0	100
NC_045512.2	446	T	1418	0	0	0	100
NC_045512.2	447	T	1564	0	0.0639386	0.0639386	99.8721
NC_045512.2	448	G	1565	0.127796	0.191693	99.6805	0
NC_045512.2	449	C	1555	0	100	0	0
NC_045512.2	450	C	1557	0	100	0	0
NC_045512.2	451	T	1563	0	0	0	100
NC_045512.2	452	C	1566	0	100	0	0
NC_045512.2	453	A	1561	100	0	0	0
NC_045512.2	454	A	1546	100	0	0	0
NC_045512.2	455	C	1566	0	100	0	0
NC_045512.2	456	T	1557	0.0642261	0	0	99.9358
NC_045512.2	457	T	1548	0	0	0	100
NC_045512.2	458	G	1565	0.0638978	0	99.9361	0
NC_045512.2	459	A	1565	100	0	0	0
NC_045512.2	460	A	1575	100	0	0	0
NC_045512.2	461	C	1572	0	100	0	0
NC_045512.2	462	A	1577	100	0	0	0
NC_045512.2	463	G	1569	0	0	100	0
NC_045512.2	464	C	1559	0	100	0	0
NC_045512.2	465	C	1557	0	100	0	0
NC_045512.2	466	C	1553	0	100	0	0
NC_045512.2	467	T	1558	0	0	0	100
NC_045512.2	468	A	1481	99.9325	0	0.0675219	0
NC_045512.2	469	T	1554	0	0	0	100
NC_045512.2	470	G	1575	0	0	100	0
NC_045512.2	471	T	1567	0	0	0	100
NC_045512.2	472	G	1597	0	0	100	0
NC_045512.2	473	T	1510	0.0662252	0	0	99.9338
NC_045512.2	474	T	1585	0	0	0	100
NC_045512.2	475	C	1583	0.0631712	99.8737	0	0.0631712
NC_045512.2	476	A	1574	100	0	0	0
NC_045512.2	477	T	1568	0.0637755	0	0	99.9362
NC_045512.2	478	C	1594	0	100	0	0
NC_045512.2	479	A	1576	99.9365	0	0.0634518	0
NC_045512.2	480	A	1582	99.9368	0.0632111	0	0
NC_045512.2	481	A	1514	100	0	0	0
NC_045512.2	482	C	1580	0	99.9367	0.0632911	0
NC_045512.2	483	G	1551	0	0	100	0
NC_045512.2	484	T	1462	0	0	0.0683995	99.9316
NC_045512.2	485	T	1523	0	0.0656599	0	99.9343
NC_045512.2	486	C	1564	0	100	0	0
NC_045512.2	487	G	1516	0.0659631	0	99.934	0
NC_045512.2	488	G	1529	0	0	100	0
NC_045512.2	489	A	1531	99.9347	0	0.0653168	0
NC_045512.2	490	T	1493	0	0	0	100
NC_045512.2	491	G	1537	0.0650618	0	99.9349	0
NC_045512.2	492	C	1558	0	99.8716	0	0.12837
NC_045512.2	493	T	1557	0	0.0642261	0	99.9358
NC_045512.2	494	C	1571	0	100	0	0
NC_045512.2	495	G	1562	0	0	100	0
NC_045512.2	496	A	1563	100	0	0	0
NC_045512.2	497	A	1560	99.9359	0	0	0.0641026
NC_045512.2	498	C	1594	0	100	0	0
NC_045512.2	499	T	1562	0	0.0640205	0.384123	99.5519
NC_045512.2	500	G	1571	0	0	100	0
NC_045512.2	501	C	1553	0	100	0	0
NC_045512.2	502	A	1548	99.9354	0	0	0.0645995
NC_045512.2	503	C	1509	0	100	0	0
NC_045512.2	504	C	1557	0	99.0366	0	0.0642261
NC_045512.2	505	T	1471	0	0	0	100
NC_045512.2	506	C	1324	100	0	0	0
NC_045512.2	507	A	1289	99.5345	0	0	0
NC_045512.2	508	T	1360	0	0	0	100
NC_045512.2	509	G	1502	0	0	99.2011	0
NC_045512.2	510	G	1485	0	0	100	0
NC_045512.2	511	T	1520	0	0.0657895	0.0657895	99.8684
NC_045512.2	512	C	1526	0	99.8034	0.0655308	0.0655308
NC_045512.2	513	A	1464	99.8634	0.068306	0	0
NC_045512.2	514	T	1417	0	0.0705716	0.0705716	99.506
NC_045512.2	515	G	1535	0	0	99.4137	0
NC_045512.2	516	T	1454	0	0	0	100
NC_045512.2	517	T	1475	0.542373	0	0	99.0508
NC_045512.2	518	A	1478	99.1204	0	0	0
NC_045512.2	519	T	1473	0	0	0	100
NC_045512.2	520	G	1527	0.0654879	0	99.9345	0
NC_045512.2	521	G	1531	0	0	100	0
NC_045512.2	522	T	1529	0.0654022	0	0	99.9346
NC_045512.2	523	T	1559	0.0641437	0.128287	0.0641437	99.7434
NC_045512.2	524	G	1603	0	0	100	0
NC_045512.2	525	A	1616	100	0	0	0
NC_045512.2	526	G	1608	0	0	100	0
NC_045512.2	527	C	1616	0	99.9381	0	0.0618812
NC_045512.2	528	T	1581	0	0.0632511	0	99.9367
NC_045512.2	529	G	1612	0.0620347	0	99.938	0
NC_045512.2	530	G	1625	0	0	100	0
NC_045512.2	531	T	1536	0	0.130208	0	99.8698
NC_045512.2	532	A	1534	100	0	0	0
NC_045512.2	533	G	1626	0	0	100	0
NC_045512.2	534	C	1659	0	100	0	0
NC_045512.2	535	A	1668	100	0	0	0
NC_045512.2	536	G	1669	0	0	100	0
NC_045512.2	537	A	1657	100	0	0	0
NC_045512.2	538	A	1577	100	0	0	0
NC_045512.2	539	C	1697	0	98.409	0	1.59104
NC_045512.2	540	T	1697	0	0	0	100
NC_045512.2	541	C	1693	0	100	0	0
NC_045512.2	542	G	1685	0	0	100	0
NC_045512.2	543	A	1664	100	0	0	0
NC_045512.2	544	A	1648	100	0	0	0
NC_045512.2	545	G	1611	0	0	99.9379	0.0620732
NC_045512.2	546	G	1610	0	0	100	0
NC_045512.2	547	C	1608	0	100	0	0
NC_045512.2	548	A	1592	100	0	0	0
NC_045512.2	549	T	1508	0	0	0	100
NC_045512.2	550	T	1587	0	0	0	100
NC_045512.2	551	C	1588	0	99.937	0	0.0629723
NC_045512.2	552	A	1573	100	0	0	0
NC_045512.2	553	G	1555	0	0	100	0
NC_045512.2	554	T	1480	0	0	0	100
NC_045512.2	555	A	1445	99.8616	0	0.138408	0
NC_045512.2	556	C	1473	0	100	0	0
NC_045512.2	557	G	1429	0	0	100	0
NC_045512.2	558	G	1440	0.138889	0	99.8611	0
NC_045512.2	559	T	1391	0	0	0	100
NC_045512.2	560	C	1385	0	100	0	0
NC_045512.2	561	G	1365	0	0	100	0
NC_045512.2	562	T	1310	0	0	0	100
NC_045512.2	563	A	1326	99.9246	0	0.0754148	0
NC_045512.2	564	G	1358	0	0	100	0
NC_045512.2	565	T	1319	0	0.075815	0	99.9242
NC_045512.2	566	G	1324	0	0	100	0
NC_045512.2	567	G	1338	0	0	100	0
NC_045512.2	568	T	1330	0	0	0	100
NC_045512.2	569	G	1360	0	0.0735294	99.9265	0
NC_045512.2	570	A	1361	100	0	0	0
NC_045512.2	571	G	1371	0	0	99.9271	0.0729395
NC_045512.2	572	A	1336	100	0	0	0
NC_045512.2	573	C	1346	0	100	0	0
NC_045512.2	574	A	1313	100	0	0	0
NC_045512.2	575	C	1364	0	100	0	0
NC_045512.2	576	T	1332	0	0	0	100
NC_045512.2	577	T	1353	0	0.0739098	0	99.9261
NC_045512.2	578	G	1374	0	0	100	0
NC_045512.2	579	G	1376	0	0	99.9273	0.0726744
NC_045512.2	580	T	1325	0	0	0.0754717	99.9245
NC_045512.2	581	G	1363	0	0	100	0
NC_045512.2	582	T	1347	0	0	0	100
NC_045512.2	583	C	1333	0	100	0	0
NC_045512.2	584	C	1300	0	100	0	0
NC_045512.2	585	T	1297	0	0	0	100
NC_045512.2	586	T	1288	0	0	0	100
NC_045512.2	587	G	1288	0	0	99.9224	0
NC_045512.2	588	T	1256	0	0	0	100
NC_045512.2	589	C	1284	0	100	0	0
NC_045512.2	590	C	1218	0	100	0	0
NC_045512.2	591	C	1248	0	100	0	0
NC_045512.2	592	T	1249	0	0	0	100
NC_045512.2	593	C	1264	0	100	0	0
NC_045512.2	594	A	1221	100	0	0	0
NC_045512.2	595	T	1189	0	0.0841043	0	99.9159
NC_045512.2	596	G	1306	0	0	99.9234	0.0765697
NC_045512.2	597	T	1286	0	0	0	100
NC_045512.2	598	G	1314	0	0	99.9239	0.0761035
NC_045512.2	599	G	1325	0	0	100	0
NC_045512.2	600	G	1348	0.074184	0	99.9258	0
NC_045512.2	601	C	1314	0	99.8478	0	0.152207
NC_045512.2	602	G	1355	0	0	100	0
NC_045512.2	603	A	1378	100	0	0	0
NC_045512.2	604	A	1350	100	0	0	0
NC_045512.2	605	A	1306	100	0	0	0
NC_045512.2	606	T	1245	0	0	0	100
NC_045512.2	607	A	1346	100	0	0	0
NC_045512.2	608	C	1365	0	99.8535	0	0.14652
NC_045512.2	609	C	1392	0	100	0	0
NC_045512.2	610	A	1390	100	0	0	0
NC_045512.2	611	G	1411	0.0708717	0	99.9291	0
NC_045512.2	612	T	1357	0.073692	0	0	99.9263
NC_045512.2	613	G	1412	0	0	100	0
NC_045512.2	614	G	1408	0	0	100	0
NC_045512.2	615	C	1432	0	100	0	0
NC_045512.2	616	T	1383	0	0	0	100
NC_045512.2	617	T	1394	0.215208	0	0	99.7848
NC_045512.2	618	A	1446	100	0	0	0
NC_045512.2	619	C	1441	0	100	0	0
NC_045512.2	620	C	1419	0	100	0	0
NC_045512.2	621	G	1409	0.0709723	0	99.929	0
NC_045512.2	622	C	1428	0	100	0	0
NC_045512.2	623	A	1424	100	0	0	0
NC_045512.2	624	A	1416	99.9294	0	0.0706215	0
NC_045512.2	625	G	1426	0	0	100	0
NC_045512.2	626	G	1424	0.0702247	0	99.9298	0
NC_045512.2	627	T	1447	0	0.0691085	0	99.9309
NC_045512.2	628	T	1442	0.0693481	0	0	99.9307
NC_045512.2	629	C	1425	0	100	0	0
NC_045512.2	630	T	1448	0	0.0690608	0	99.9309
NC_045512.2	631	T	1451	0	0	0	100
NC_045512.2	632	C	1438	0	100	0	0
NC_045512.2	633	T	1413	0	0	0	100
NC_045512.2	634	T	1460	0	0	0	100
NC_045512.2	635	C	1430	0	100	0	0
NC_045512.2	636	G	1444	0	0	100	0
NC_045512.2	637	T	1443	0	0	0	100
NC_045512.2	638	A	1440	100	0	0	0
NC_045512.2	639	A	1413	100	0	0	0
NC_045512.2	640	G	1456	0	0	100	0
NC_045512.2	641	A	1434	100	0	0	0
NC_045512.2	642	A	1385	100	0	0	0
NC_045512.2	643	C	1407	0	100	0	0
NC_045512.2	644	G	1356	0.0737463	0	99.8525	0.0737463
NC_045512.2	645	G	1379	0	0	100	0
NC_045512.2	646	T	1394	0	0	0	100
NC_045512.2	647	A	1358	100	0	0	0
NC_045512.2	648	A	1345	99.8513	0	0	0.148699
NC_045512.2	649	T	1351	0.296077	0.0740192	0	99.6299
NC_045512.2	650	A	1352	99.5562	0.443787	0	0
NC_045512.2	651	A	1303	100	0	0	0
NC_045512.2	652	A	1313	99.4669	0.456969	0.0761615	0
NC_045512.2	653	G	1334	0.29985	0.149925	99.5502	0
NC_045512.2	654	G	1347	0	0	100	0
NC_045512.2	655	A	1323	99.8488	0	0.151172	0
NC_045512.2	656	G	1355	0	0.221402	99.7786	0
NC_045512.2	657	C	1360	0	99.8529	0.147059	0
NC_045512.2	658	T	1322	0	0	0	100
NC_045512.2	659	G	1379	0.0725163	0	99.9275	0
NC_045512.2	660	G	1375	0	0	100	0
NC_045512.2	661	T	1320	0	0	0	100
NC_045512.2	662	G	1354	0.0738552	0	99.9261	0
NC_045512.2	663	G	1354	0.221566	0.14771	99.6307	0
NC_045512.2	664	C	1349	0	99.9259	0	0.074129
NC_045512.2	665	C	1345	0	100	0	0
NC_045512.2	666	A	1261	100	0	0	0
NC_045512.2	667	T	1221	0	0	0	100
NC_045512.2	668	A	1318	100	0	0	0
NC_045512.2	669	G	1344	0	0	100	0
NC_045512.2	670	T	1285	0	0	0	100
NC_045512.2	671	T	1334	0	0	0	99.8501
NC_045512.2	672	A	1304	100	0	0	0
NC_045512.2	673	C	1340	0	100	0	0
NC_045512.2	674	G	1310	0.0763359	0	99.9237	0
NC_045512.2	675	G	1324	0.0755287	0.0755287	99.8489	0
NC_045512.2	676	C	1342	0	99.9255	0	0.0745156
NC_045512.2	677	G	1351	0	0	100	0
NC_045512.2	678	C	1342	0	100	0	0
NC_045512.2	679	C	1324	0	100	0	0
NC_045512.2	680	G	1326	0.15083	0.0754148	99.6983	0
NC_045512.2	681	A	1281	100	0	0	0
NC_045512.2	682	T	1324	0	0	0	100
NC_045512.2	683	C	1310	0	99.8473	0	0
NC_045512.2	684	T	1295	0	0	0	100
NC_045512.2	685	A	1298	98.228	0	0	0
NC_045512.2	686	A	1262	99.9208	0	0	0.0792393
NC_045512.2	687	A	1286	100	0	0	0
NC_045512.2	688	G	1275	0	0	99.9216	0
NC_045512.2	689	T	1283	0	0	0	100
NC_045512.2	690	C	1291	0.0774593	99.8451	0	0.0774593
NC_045512.2	691	A	1255	99.8406	0	0.0796813	0
NC_045512.2	692	T	1234	0	0.0810373	0	99.919
NC_045512.2	693	T	1257	0	0.0795545	0	99.9204
NC_045512.2	694	T	1305	0.0766284	0	0	99.9234
NC_045512.2	695	G	1328	0.301205	0	99.6988	0
NC_045512.2	696	A	1351	99.7039	0.222058	0.0740192	0
NC_045512.2	697	C	1338	0	100	0	0
NC_045512.2	698	T	1312	0	0	0	100
NC_045512.2	699	T	1293	0	0	0	100
NC_045512.2	700	A	1324	100	0	0	0
NC_045512.2	701	G	1334	0	0	100	0
NC_045512.2	702	G	1331	0	0	100	0
NC_045512.2	703	C	1336	0	100	0	0
NC_045512.2	704	G	1373	0	0.0728332	99.9272	0
NC_045512.2	705	A	1363	100	0	0	0
NC_045512.2	706	C	1380	0	100	0	0
NC_045512.2	707	G	1389	0	0	100	0
NC_045512.2	708	A	1392	100	0	0	0
NC_045512.2	709	G	1385	0	0	100	0
NC_045512.2	710	C	1407	0	100	0	0
NC_045512.2	711	T	1417	0	0	0	100
NC_045512.2	712	T	1442	0	0	0	100
NC_045512.2	713	G	1467	0	0	100	0
NC_045512.2	714	G	1435	0	0	100	0
NC_045512.2	715	C	1452	0	100	0	0
NC_045512.2	716	A	1383	100	0	0	0
NC_045512.2	717	C	1454	0	100	0	0
NC_045512.2	718	T	1462	0	0.0683995	0	99.9316
NC_045512.2	719	G	1441	0	0	100	0
NC_045512.2	720	A	1433	100	0	0	0
NC_045512.2	721	T	1409	0	0	0	100
NC_045512.2	722	C	1403	0	99.8574	0	0.142552
NC_045512.2	723	C	1404	0	100	0	0
NC_045512.2	724	T	1365	0.0732601	0.0732601	0	99.8535
NC_045512.2	725	T	1375	0	0.0727273	0	99.9273
NC_045512.2	726	A	1414	100	0	0	0
NC_045512.2	727	T	1390	0	0	0	100
NC_045512.2	728	G	1415	0	0	100	0
NC_045512.2	729	A	1439	100	0	0	0
NC_045512.2	730	A	1434	100	0	0	0
NC_045512.2	731	G	1432	0	0	100	0
NC_045512.2	732	A	1464	100	0	0	0
NC_045512.2	733	T	1490	0	0	0	100
NC_045512.2	734	T	1471	0	0	0	100
NC_045512.2	735	T	1471	0	0	0	100
NC_045512.2	736	T	1487	0	0	0	100
NC_045512.2	737	C	1514	0	100	0	0
NC_045512.2	738	A	1500	99.9333	0	0.0666667	0
NC_045512.2	739	A	1516	100	0	0	0
NC_045512.2	740	G	1523	0	0	100	0
NC_045512.2	741	A	1513	100	0	0	0
NC_045512.2	742	A	1500	100	0	0	0
NC_045512.2	743	A	1528	100	0	0	0
NC_045512.2	744	A	1517	99.9341	0	0.0659196	0
NC_045512.2	745	C	1537	0	99.9349	0	0.0650618
NC_045512.2	746	T	1504	0	0.531915	0.0664894	99.4016
NC_045512.2	747	G	1496	0	0	99.9332	0.0668449
NC_045512.2	748	G	1498	0	0	99.9332	0.0667557
NC_045512.2	749	A	1486	99.8654	0	0.13459	0
NC_045512.2	750	A	1373	99.9272	0.0728332	0	0
NC_045512.2	751	C	1445	0	100	0	0
NC_045512.2	752	A	1447	100	0	0	0
NC_045512.2	753	C	1468	0	99.9319	0	0.0681199
NC_045512.2	754	T	1476	0	0.0677507	0	99.9322
NC_045512.2	755	A	1440	100	0	0	0
NC_045512.2	756	A	1442	99.9307	0	0	0.0693481
NC_045512.2	757	A	1431	100	0	0	0
NC_045512.2	758	C	1492	0	99.933	0	0.0670241
NC_045512.2	759	A	1386	100	0	0	0
NC_045512.2	760	T	1380	0.0724638	0.0724638	0	99.8551
NC_045512.2	761	A	1366	99.8536	0	0.146413	0
NC_045512.2	762	G	1431	0	0	100	0
NC_045512.2	763	C	1471	0	99.864	0	0.067981
NC_045512.2	764	A	1433	99.9302	0	0.0697837	0
NC_045512.2	765	G	1482	0	0	100	0
NC_045512.2	766	T	1471	0	0	0	100
NC_045512.2	767	G	1498	0	0	100	0
NC_045512.2	768	G	1521	0	0	100	0
NC_045512.2	769	T	1489	0	0	0	100
NC_045512.2	770	G	1523	0	0	100	0
NC_045512.2	771	T	1470	0	0	0	100
NC_045512.2	772	T	1423	0	0.0702741	0	99.9297
NC_045512.2	773	A	1513	100	0	0	0
NC_045512.2	774	C	1522	0	99.9343	0	0.065703
NC_045512.2	775	C	1521	0	100	0	0
NC_045512.2	776	C	1519	0	100	0	0
NC_045512.2	777	G	1553	0	0	100	0
NC_045512.2	778	T	1551	0	0	0	100
NC_045512.2	779	G	1558	0	0	99.8074	0
NC_045512.2	780	A	1548	100	0	0	0
NC_045512.2	781	A	1466	100	0	0	0
NC_045512.2	782	C	1557	0	100	0	0
NC_045512.2	783	T	1575	0	0.0634921	0	99.9365
NC_045512.2	784	C	1583	0	100	0	0
NC_045512.2	785	A	1543	100	0	0	0
NC_045512.2	786	T	1564	0	0.0639386	0	99.9361
NC_045512.2	787	G	1568	0	0	100	0
NC_045512.2	788	C	1543	0	99.9352	0	0
NC_045512.2	789	G	1558	0	0	100	0
NC_045512.2	790	T	1546	0	0	0	100
NC_045512.2	791	G	1576	0	0.0634518	99.9365	0
NC_045512.2	792	A	1598	100	0	0	0
NC_045512.2	793	G	1599	0	0	100	0
NC_045512.2	794	C	1595	0	99.9373	0.0626959	0
NC_045512.2	795	T	1625	0	0	0	100
NC_045512.2	796	T	1594	0	0	0	100
NC_045512.2	797	A	1601	100	0	0	0
NC_045512.2	798	A	1607	100	0	0	0
NC_045512.2	799	C	1623	0	100	0	0
NC_045512.2	800	G	1599	0	0	100	0
NC_045512.2	801	G	1625	0.123077	0	99.8769	0
NC_045512.2	802	A	1608	99.9378	0	0.0621891	0
NC_045512.2	803	G	1624	0	0	100	0
NC_045512.2	804	G	1588	0	0	100	0
NC_045512.2	805	G	1603	0.187149	0	99.8129	0
NC_045512.2	806	G	1621	0	0	100	0
NC_045512.2	807	C	1641	0	100	0	0
NC_045512.2	808	A	1628	100	0	0	0
NC_045512.2	809	T	1633	0	0.122474	0	99.8775
NC_045512.2	810	A	1666	100	0	0	0
NC_045512.2	811	C	1702	0	100	0	0
NC_045512.2	812	A	1692	100	0	0	0
NC_045512.2	813	C	1723	0	99.942	0.0580383	0
NC_045512.2	814	T	1705	0	0	0	100
NC_045512.2	815	C	1709	0	100	0	0
NC_045512.2	816	G	1692	0.118203	0	99.8818	0
NC_045512.2	817	C	1696	0	100	0	0
NC_045512.2	818	T	1686	0	0	0	100
NC_045512.2	819	A	1592	99.8744	0	0.125628	0
NC_045512.2	820	T	1667	0	0	0	100
NC_045512.2	821	G	1724	0	0	100	0
NC_045512.2	822	T	1733	0	0	0	100
NC_045512.2	823	C	1714	0	99.8833	0	0.116686
NC_045512.2	824	G	1711	0.0584454	0	99.9416	0
NC_045512.2	825	A	1709	100	0	0	0
NC_045512.2	826	T	1634	0	0	0	100
NC_045512.2	827	A	1599	100	0	0	0
NC_045512.2	828	A	1560	99.9359	0	0.0641026	0
NC_045512.2	829	C	1692	0	99.9409	0	0.0591017
NC_045512.2	830	A	1571	99.9363	0.0636537	0	0
NC_045512.2	831	A	1514	99.9339	0	0	0.0660502
NC_045512.2	832	C	1640	0	100	0	0
NC_045512.2	833	T	1516	0	0	0	100
NC_045512.2	834	T	1627	0	0.122926	0	99.8771
NC_045512.2	835	C	1665	0.0600601	99.8799	0	0
NC_045512.2	836	T	1633	0.061237	0	0	99.9388
NC_045512.2	837	G	1643	0	0	99.9391	0.0608643
NC_045512.2	838	T	1588	0	0	0	100
NC_045512.2	839	G	1620	0.123457	0	99.8765	0
NC_045512.2	840	G	1612	0.0620347	0	99.938	0
NC_045512.2	841	C	1600	0.0625	99.875	0	0.0625
NC_045512.2	842	C	1588	0	100	0	0
NC_045512.2	843	C	1613	0	100	0	0
NC_045512.2	844	T	1585	0	0.0630915	0.126183	99.8107
NC_045512.2	845	G	1618	0	0	100	0
NC_045512.2	846	A	1581	100	0	0	0
NC_045512.2	847	T	1450	0.137931	0	0	99.8621
NC_045512.2	848	G	1620	0	0.123457	99.8765	0
NC_045512.2	849	G	1604	0.124688	0	99.8753	0
NC_045512.2	850	C	1623	0	100	0	0
NC_045512.2	851	T	1414	0.141443	0	0.0707214	99.7878
NC_045512.2	852	A	1515	99.868	0	0.132013	0
NC_045512.2	853	C	1582	0.126422	99.8736	0	0
NC_045512.2	854	C	1552	0	100	0	0
NC_045512.2	855	C	1572	0	100	0	0
NC_045512.2	856	T	1551	0	0	0	100
NC_045512.2	857	C	1554	0	100	0	0
NC_045512.2	858	T	1499	0	0	0	100
NC_045512.2	859	T	1516	0	0.0659631	0	99.934
NC_045512.2	860	G	1530	0.130719	0	99.8693	0
NC_045512.2	861	A	1488	99.9328	0	0.0672043	0
NC_045512.2	862	G	1481	0.0675219	0	99.9325	0
NC_045512.2	863	T	1472	0.13587	0	0	99.8641
NC_045512.2	864	G	1470	0.0680272	0	99.932	0
NC_045512.2	865	C	1457	0.0686342	99.9314	0	0
NC_045512.2	866	A	1405	100	0	0	0
NC_045512.2	867	T	1410	0	0.070922	0	99.9291
NC_045512.2	868	T	1463	0	0	0	100
NC_045512.2	869	A	1444	99.8615	0	0.138504	0
NC_045512.2	870	A	1502	99.9334	0.0665779	0	0
NC_045512.2	871	A	1517	99.8682	0.0659196	0	0.0659196
NC_045512.2	872	G	1537	0	0.195185	99.7398	0.0650618
NC_045512.2	873	A	1531	99.8694	0	0.130634	0
NC_045512.2	874	C	1533	0.130463	99.8695	0	0
NC_045512.2	875	C	1536	0	100	0	0
NC_045512.2	876	T	1524	0.0656168	0.0656168	0	99.8688
NC_045512.2	877	T	1530	0	0.0653595	0	99.9346
NC_045512.2	878	C	1520	0	100	0	0
NC_045512.2	879	T	1429	0.069979	0	0	99.93
NC_045512.2	880	A	1277	99.8434	0	0.156617	0
NC_045512.2	881	G	1471	0	0	99.932	0.067981
NC_045512.2	882	C	1477	0.0677048	99.8646	0	0.0677048
NC_045512.2	883	A	1395	100	0	0	0
NC_045512.2	884	C	1446	0	99.9308	0.0691563	0
NC_045512.2	885	G	1442	0	0	100	0
NC_045512.2	886	T	1446	0.0691563	0.0691563	0	99.8617
NC_045512.2	887	G	1442	0	0.0693481	99.9307	0
NC_045512.2	888	C	1433	0	100	0	0
NC_045512.2	889	T	1160	0.0862069	0.172414	0.0862069	99.6552
NC_045512.2	890	G	1412	0	0	100	0
NC_045512.2	891	G	1426	0	0	100	0
NC_045512.2	892	T	1409	0	0	0	100
NC_045512.2	893	A	1374	100	0	0	0
NC_045512.2	894	A	1395	100	0	0	0
NC_045512.2	895	A	1445	99.9308	0	0.0692042	0
NC_045512.2	896	G	1475	0	0	100	0
NC_045512.2	897	C	1449	0	100	0	0
NC_045512.2	898	T	1395	0	0.0716846	0	99.9283
NC_045512.2	899	T	1445	0	0	0	100
NC_045512.2	900	C	1472	0	97.4864	0	2.51359
NC_045512.2	901	A	1438	100	0	0	0
NC_045512.2	902	T	1424	0	0	0	100
NC_045512.2	903	G	1431	0.139762	0	99.8602	0
NC_045512.2	904	C	1422	0	100	0	0
NC_045512.2	905	A	1434	100	0	0	0
NC_045512.2	906	C	1463	0	100	0	0
NC_045512.2	907	T	1470	0	0.0680272	0	99.932
NC_045512.2	908	T	1424	0	0	0	100
NC_045512.2	909	T	1430	0	0	0	100
NC_045512.2	910	G	1464	0	0	100	0
NC_045512.2	911	T	1467	0	0	0	100
NC_045512.2	912	C	1448	0	100	0	0
NC_045512.2	913	C	1383	100	0	0	0
NC_045512.2	914	G	1414	0	0	100	0
NC_045512.2	915	A	1415	100	0	0	0
NC_045512.2	916	A	1394	100	0	0	0
NC_045512.2	917	C	1432	0	100	0	0
NC_045512.2	918	A	1399	100	0	0	0
NC_045512.2	919	A	1360	100	0	0	0
NC_045512.2	920	C	1414	0	100	0	0
NC_045512.2	921	T	1431	0	0.0698812	0	99.9301
NC_045512.2	922	G	1407	0	0	100	0
NC_045512.2	923	G	1421	0.070373	0	99.9296	0
NC_045512.2	924	A	1446	100	0	0	0
NC_045512.2	925	C	1416	0	100	0	0
NC_045512.2	926	T	1395	0	0.143369	0	99.8566
NC_045512.2	927	T	1365	0	0	0	100
NC_045512.2	928	T	1348	0	0	0	100
NC_045512.2	929	A	1388	100	0	0	0
NC_045512.2	930	T	1357	0	0	0	100
NC_045512.2	931	T	1357	0	0	0	100
NC_045512.2	932	G	1363	0	0	100	0
NC_045512.2	933	A	1354	99.8523	0	0.14771	0
NC_045512.2	934	C	1355	0	100	0	0
NC_045512.2	935	A	1352	100	0	0	0
NC_045512.2	936	C	1351	0	99.926	0	0.0740192
NC_045512.2	937	T	1331	0	0	0	100
NC_045512.2	938	A	1293	99.9227	0	0	0.0773395
NC_045512.2	939	A	1342	100	0	0	0
NC_045512.2	940	G	1368	0	0	100	0
NC_045512.2	941	A	1327	100	0	0	0
NC_045512.2	942	G	1321	0	0	100	0
NC_045512.2	943	G	1296	0	0	100	0
NC_045512.2	944	G	1299	0	0	100	0
NC_045512.2	945	G	1315	0	0	100	0
NC_045512.2	946	T	1305	0	0	0	100
NC_045512.2	947	G	1291	0	0	99.8451	0
NC_045512.2	948	T	1302	0	0	0	100
NC_045512.2	949	A	1302	99.7696	0	0.15361	0.0768049
NC_045512.2	950	T	1281	0	0.078064	0	99.9219
NC_045512.2	951	A	1304	100	0	0	0
NC_045512.2	952	C	1311	0	99.9237	0	0.0762777
NC_045512.2	953	T	1320	0	0.0757576	0.0757576	99.8485
NC_045512.2	954	G	1312	0	0	100	0
NC_045512.2	955	C	1313	0	100	0	0
NC_045512.2	956	T	1276	0	0.0783699	0	99.9216
NC_045512.2	957	G	1270	0.23622	0	99.7638	0
NC_045512.2	958	C	1219	0	100	0	0
NC_045512.2	959	C	1185	0	100	0	0
NC_045512.2	960	G	1236	0.0809061	0	99.9191	0
NC_045512.2	961	T	1209	0	0	0	100
NC_045512.2	962	G	1236	0	0	100	0
NC_045512.2	963	A	1216	100	0	0	0
NC_045512.2	964	A	1150	99.913	0	0.0869565	0
NC_045512.2	965	C	1209	0	100	0	0
NC_045512.2	966	A	1183	100	0	0	0
NC_045512.2	967	T	1202	0	0.166389	0.0831947	99.7504
NC_045512.2	968	G	1210	0	0	100	0
NC_045512.2	969	A	1218	100	0	0	0
NC_045512.2	970	G	1177	0	0.0849618	99.915	0
NC_045512.2	971	C	1134	0	100	0	0
NC_045512.2	972	A	1147	100	0	0	0
NC_045512.2	973	T	1144	0	0.0874126	0	99.9126
NC_045512.2	974	G	1153	0	0	100	0
NC_045512.2	975	A	1164	100	0	0	0
NC_045512.2	976	A	1133	99.9117	0	0.0882613	0
NC_045512.2	977	A	1140	100	0	0	0
NC_045512.2	978	T	1020	0	0	0	100
NC_045512.2	979	T	1184	0	0	0	100
NC_045512.2	980	G	1176	0	0	100	0
NC_045512.2	981	C	1172	0	100	0	0
NC_045512.2	982	T	1122	0	0	0	100
NC_045512.2	983	T	1170	0	0	0	100
NC_045512.2	984	G	1161	0	0	100	0
NC_045512.2	985	G	1153	0	0	100	0
NC_045512.2	986	T	1152	0	0	0	100
NC_045512.2	987	A	1067	100	0	0	0
NC_045512.2	988	C	1161	0	100	0	0
NC_045512.2	989	A	1121	100	0	0	0
NC_045512.2	990	C	1146	0	100	0	0
NC_045512.2	991	G	1142	0	0	100	0
NC_045512.2	992	G	1158	0	0	100	0
NC_045512.2	993	A	1158	100	0	0	0
NC_045512.2	994	A	1040	100	0	0	0
NC_045512.2	995	C	1121	0	100	0	0
NC_045512.2	996	G	1128	0	0	100	0
NC_045512.2	997	T	1116	0	0	0	100
NC_045512.2	998	T	1125	0	0.0888889	0	99.9111
NC_045512.2	999	C	1124	0	100	0	0
NC_045512.2	1000	T	1125	0	0	0	100
NC_045512.2	1001	G	1137	0	0	100	0
NC_045512.2	1002	A	1153	100	0	0	0
NC_045512.2	1003	A	1116	100	0	0	0
NC_045512.2	1004	A	1128	100	0	0	0
NC_045512.2	1005	A	1152	100	0	0	0
NC_045512.2	1006	G	1148	0	0	100	0
NC_045512.2	1007	A	1148	100	0	0	0
NC_045512.2	1008	G	1129	0	0	100	0
NC_045512.2	1009	C	1120	0	100	0	0
NC_045512.2	1010	T	1155	0	0	0	100
NC_045512.2	1011	A	1102	99.8185	0	0	0
NC_045512.2	1012	T	1147	0	0.087184	0	99.9128
NC_045512.2	1013	G	1112	0	0	99.9101	0.0899281
NC_045512.2	1014	A	1138	99.7364	0	0	0.26362
NC_045512.2	1015	A	1104	99.9094	0	0	0.0905797
NC_045512.2	1016	T	1099	0	0.0909918	0	99.909
NC_045512.2	1017	T	1119	0	0	0	100
NC_045512.2	1018	G	1117	0.179051	0	99.8209	0
NC_045512.2	1019	C	1121	0.0892061	99.9108	0	0
NC_045512.2	1020	A	1109	99.9098	0.0901713	0	0
NC_045512.2	1021	G	1080	0	0.0925926	99.9074	0
NC_045512.2	1022	A	1065	100	0	0	0
NC_045512.2	1023	C	1065	0	99.9061	0.0938967	0
NC_045512.2	1024	A	1048	100	0	0	0
NC_045512.2	1025	C	1023	0	99.9022	0	0.0977517
NC_045512.2	1026	C	1025	0	99.8049	0	0
NC_045512.2	1027	T	1013	0	0.197433	0	99.7038
NC_045512.2	1028	T	1018	0	0	0	100
NC_045512.2	1029	T	1031	0	0	0	100
NC_045512.2	1030	T	1033	0	0	0	100
NC_045512.2	1031	G	1034	0	0	99.8066	0.193424
NC_045512.2	1032	A	1024	100	0	0	0
NC_045512.2	1033	A	1001	100	0	0	0
NC_045512.2	1034	A	1030	100	0	0	0
NC_045512.2	1035	T	1016	0	0	0	100
NC_045512.2	1036	T	1024	0	0	0	100
NC_045512.2	1037	A	1043	99.9041	0.0958773	0	0
NC_045512.2	1038	A	1043	100	0	0	0
NC_045512.2	1039	A	1052	100	0	0	0
NC_045512.2	1040	T	1036	0	0.0965251	0	99.9035
NC_045512.2	1041	T	1008	0	0	0	100
NC_045512.2	1042	G	999	0	0	99.8999	0.1001
NC_045512.2	1043	G	964	0.103734	0	99.8963	0
NC_045512.2	1044	C	1020	0	99.902	0	0.0980392
NC_045512.2	1045	A	1008	100	0	0	0
NC_045512.2	1046	A	967	100	0	0	0
NC_045512.2	1047	A	885	100	0	0	0
NC_045512.2	1048	G	991	0	0	100	0
NC_045512.2	1049	A	948	100	0	0	0
NC_045512.2	1050	A	1007	100	0	0	0
NC_045512.2	1051	A	1033	100	0	0	0
NC_045512.2	1052	T	1012	0	0	0	100
NC_045512.2	1053	T	1022	0	0	0	100
NC_045512.2	1054	T	1039	0	0	0	100
NC_045512.2	1055	G	1026	0	0	100	0
NC_045512.2	1056	A	979	100	0	0	0
NC_045512.2	1057	C	988	0	100	0	0
NC_045512.2	1058	A	966	100	0	0	0
NC_045512.2	1059	C	941	0	100	0	0
NC_045512.2	1060	C	953	0	100	0	0
NC_045512.2	1061	T	943	0	0	0	100
NC_045512.2	1062	T	943	0	0	0	100
NC_045512.2	1063	C	961	0	100	0	0
NC_045512.2	1064	A	947	99.8944	0	0.105597	0
NC_045512.2	1065	A	926	100	0	0	0
NC_045512.2	1066	T	962	0	0	0	100
NC_045512.2	1067	G	946	0	0	100	0
NC_045512.2	1068	G	928	0	0	100	0
NC_045512.2	1069	G	930	0	0	100	0
NC_045512.2	1070	G	948	0	0	100	0
NC_045512.2	1071	A	930	100	0	0	0
NC_045512.2	1072	A	713	99.8597	0.140252	0	0
NC_045512.2	1073	T	910	0	0	0	100
NC_045512.2	1074	G	929	0.107643	0	99.8924	0
NC_045512.2	1075	T	938	0	0	0	100
NC_045512.2	1076	C	906	0	100	0	0
NC_045512.2	1077	C	923	0.108342	99.8917	0	0
NC_045512.2	1078	A	941	100	0	0	0
NC_045512.2	1079	A	915	100	0	0	0
NC_045512.2	1080	A	913	100	0	0	0
NC_045512.2	1081	T	887	0	0	0	100
NC_045512.2	1082	T	939	0	0	0	100
NC_045512.2	1083	T	932	0	0	0	99.8927
NC_045512.2	1084	T	960	0	0	0.104167	99.8958
NC_045512.2	1085	G	953	0	0	100	0
NC_045512.2	1086	T	953	0	0	0	100
NC_045512.2	1087	A	935	100	0	0	0
NC_045512.2	1088	T	947	0	0	0	100
NC_045512.2	1089	T	892	0	0	0	100
NC_045512.2	1090	T	953	0	0	0	100
NC_045512.2	1091	C	936	0	100	0	0
NC_045512.2	1092	C	884	0	100	0	0
NC_045512.2	1093	C	927	0	100	0	0
NC_045512.2	1094	T	933	0	0	0	100
NC_045512.2	1095	T	928	0	0	0	100
NC_045512.2	1096	A	939	100	0	0	0
NC_045512.2	1097	A	906	100	0	0	0
NC_045512.2	1098	A	901	100	0	0	0
NC_045512.2	1099	T	746	0	0	0	100
NC_045512.2	1100	T	899	0	0	0	100
NC_045512.2	1101	C	878	0.22779	99.7722	0	0
NC_045512.2	1102	C	866	0	100	0	0
NC_045512.2	1103	A	880	100	0	0	0
NC_045512.2	1104	T	853	0	0	0	100
NC_045512.2	1105	A	845	100	0	0	0
NC_045512.2	1106	A	833	100	0	0	0
NC_045512.2	1107	T	853	0	0	0	100
NC_045512.2	1108	C	844	0	100	0	0
NC_045512.2	1109	A	841	99.8811	0	0.118906	0
NC_045512.2	1110	A	849	100	0	0	0
NC_045512.2	1111	G	807	0.123916	0	99.8761	0
NC_045512.2	1112	A	832	99.8798	0.120192	0	0
NC_045512.2	1113	C	839	0	100	0	0
NC_045512.2	1114	T	828	0	0	0	100
NC_045512.2	1115	A	825	100	0	0	0
NC_045512.2	1116	T	831	0	0	0	100
NC_045512.2	1117	T	868	0	0	0	100
NC_045512.2	1118	C	862	0	99.768	0.232019	0
NC_045512.2	1119	A	853	100	0	0	0
NC_045512.2	1120	A	876	99.7717	0	0.228311	0
NC_045512.2	1121	C	872	0	100	0	0
NC_045512.2	1122	C	855	0.233918	99.7661	0	0
NC_045512.2	1123	A	851	100	0	0	0
NC_045512.2	1124	A	842	100	0	0	0
NC_045512.2	1125	G	855	0	0	100	0
NC_045512.2	1126	G	834	0	0	100	0
NC_045512.2	1127	G	844	0	0	100	0
NC_045512.2	1128	T	824	0	0	0	100
NC_045512.2	1129	T	826	0	0	0	100
NC_045512.2	1130	G	854	0	0	100	0
NC_045512.2	1131	A	871	100	0	0	0
NC_045512.2	1132	A	863	100	0	0	0
NC_045512.2	1133	A	880	100	0	0	0
NC_045512.2	1134	A	854	100	0	0	0
NC_045512.2	1135	G	909	0	0	100	0
NC_045512.2	1136	A	881	100	0	0	0
NC_045512.2	1137	A	943	100	0	0	0
NC_045512.2	1138	A	946	99.8943	0	0.105708	0
NC_045512.2	1139	A	917	99.7819	0	0.218103	0
NC_045512.2	1140	A	894	100	0	0	0
NC_045512.2	1141	G	913	0	0.219058	99.7809	0
NC_045512.2	1142	C	904	0	100	0	0
NC_045512.2	1143	T	915	0	0	0	100
NC_045512.2	1144	T	916	0	0.10917	0	99.8908
NC_045512.2	1145	G	929	0	0	100	0
NC_045512.2	1146	A	940	100	0	0	0
NC_045512.2	1147	T	970	0	0.206186	0	99.7938
NC_045512.2	1148	G	960	0	0	100	0
NC_045512.2	1149	G	946	0	0	100	0
NC_045512.2	1150	C	936	0	100	0	0
NC_045512.2	1151	T	926	0	0	0	100
NC_045512.2	1152	T	922	0	0	0	100
NC_045512.2	1153	T	929	0	0	0	100
NC_045512.2	1154	A	939	100	0	0	0
NC_045512.2	1155	T	922	0	0	0	100
NC_045512.2	1156	G	939	0	0	100	0
NC_045512.2	1157	G	936	0	0	100	0
NC_045512.2	1158	G	951	0	0	100	0
NC_045512.2	1159	T	972	0	0	0	100
NC_045512.2	1160	A	923	100	0	0	0
NC_045512.2	1161	G	974	0	0	100	0
NC_045512.2	1162	A	982	100	0	0	0
NC_045512.2	1163	A	998	100	0	0	0
NC_045512.2	1164	T	1013	0	0	0	100
NC_045512.2	1165	T	1047	0	0	0	100
NC_045512.2	1166	C	1039	0	100	0	0
NC_045512.2	1167	G	1029	0	0	100	0
NC_045512.2	1168	A	1050	100	0	0	0
NC_045512.2	1169	T	1036	0	0	0	100
NC_045512.2	1170	C	1038	0.0963391	99.9037	0	0
NC_045512.2	1171	T	1006	0	0	0	100
NC_045512.2	1172	G	1042	0.0959693	0	99.904	0
NC_045512.2	1173	T	1049	0	0.0953289	0	99.9047
NC_045512.2	1174	C	1033	0	100	0	0
NC_045512.2	1175	T	1024	0	0	0	100
NC_045512.2	1176	A	994	100	0	0	0
NC_045512.2	1177	T	1046	0	0	0	100
NC_045512.2	1178	C	1029	0	100	0	0
NC_045512.2	1179	C	1025	0.097561	99.9024	0	0
NC_045512.2	1180	A	1044	100	0	0	0
NC_045512.2	1181	G	1049	0	0	100	0
NC_045512.2	1182	T	985	0	0	0	100
NC_045512.2	1183	T	1055	0	0	0	100
NC_045512.2	1184	G	1036	0	0	100	0
NC_045512.2	1185	C	1016	0	100	0	0
NC_045512.2	1186	G	1038	0	0	100	0
NC_045512.2	1187	T	1028	0	0	0	100
NC_045512.2	1188	C	1036	0	100	0	0
NC_045512.2	1189	A	1038	100	0	0	0
NC_045512.2	1190	C	1037	0	100	0	0
NC_045512.2	1191	C	1028	0	99.9027	0	0.0972763
NC_045512.2	1192	A	1031	100	0	0	0
NC_045512.2	1193	A	1037	99.9036	0.096432	0	0
NC_045512.2	1194	A	1025	99.9024	0	0.097561	0
NC_045512.2	1195	T	1068	0	0	0	100
NC_045512.2	1196	G	1056	0	0	99.9053	0.094697
NC_045512.2	1197	A	1065	100	0	0	0
NC_045512.2	1198	A	1023	100	0	0	0
NC_045512.2	1199	T	1075	0	0	0	100
NC_045512.2	1200	G	1052	0	0	100	0
NC_045512.2	1201	C	1049	0	100	0	0
NC_045512.2	1202	A	1058	100	0	0	0
NC_045512.2	1203	A	1018	100	0	0	0
NC_045512.2	1204	C	1067	0	100	0	0
NC_045512.2	1205	C	1086	0	99.9079	0	0.092081
NC_045512.2	1206	A	1079	100	0	0	0
NC_045512.2	1207	A	1058	100	0	0	0
NC_045512.2	1208	A	1004	100	0	0	0
NC_045512.2	1209	T	1085	0	0	0	100
NC_045512.2	1210	G	1100	0	0	100	0
NC_045512.2	1211	T	1102	0.181488	0.0907441	0	99.7278
NC_045512.2	1212	G	1094	0.274223	0	99.7258	0
NC_045512.2	1213	C	1081	0	100	0	0
NC_045512.2	1214	C	1074	0	100	0	0
NC_045512.2	1215	T	1071	0	0	0	100
NC_045512.2	1216	T	1051	0	0	0	100
NC_045512.2	1217	T	1070	0	0.0934579	0	99.9065
NC_045512.2	1218	C	1068	0	99.9064	0	0.093633
NC_045512.2	1219	A	1058	99.811	0	0	0.189036
NC_045512.2	1220	A	1043	100	0	0	0
NC_045512.2	1221	C	1049	0	99.9047	0	0.0953289
NC_045512.2	1222	T	1049	0	0	0	100
NC_045512.2	1223	C	1047	0	100	0	0
NC_045512.2	1224	T	1048	0	0.0954198	0	99.9046
NC_045512.2	1225	C	1048	0	100	0	0
NC_045512.2	1226	A	1001	100	0	0	0
NC_045512.2	1227	T	1014	0	0.0986193	0	99.9014
NC_045512.2	1228	G	1045	0	0	100	0
NC_045512.2	1229	A	1029	100	0	0	0
NC_045512.2	1230	A	1011	100	0	0	0
NC_045512.2	1231	G	1079	0	0	99.2586	0
NC_045512.2	1232	T	1042	0	0	0	100
NC_045512.2	1233	G	1057	0	0	99.9054	0
NC_045512.2	1234	T	1056	0	0	0	99.9053
NC_045512.2	1235	G	1083	0	0	99.5383	0
NC_045512.2	1236	A	1073	100	0	0	0
NC_045512.2	1237	T	1053	0.0949668	0	0	99.905
NC_045512.2	1238	C	1045	0	99.8086	0	0.0956938
NC_045512.2	1239	A	1033	100	0	0	0
NC_045512.2	1240	T	944	0	0	0.105932	99.0466
NC_045512.2	1241	T	1058	0	0	0.094518	98.6767
NC_045512.2	1242	G	1070	0	0	99.9065	0.0934579
NC_045512.2	1243	T	1045	0.287081	0	0	99.7129
NC_045512.2	1244	G	1058	0	0	100	0
NC_045512.2	1245	G	1098	0	0	99.8179	0.182149
NC_045512.2	1246	T	1111	0	0	0.090009	99.91
NC_045512.2	1247	G	1144	0.0874126	0	99.9126	0
NC_045512.2	1248	A	1144	100	0	0	0
NC_045512.2	1249	A	1143	100	0	0	0
NC_045512.2	1250	A	1128	100	0	0	0
NC_045512.2	1251	C	1143	0	100	0	0
NC_045512.2	1252	T	1146	0	0	0.08726	99.9127
NC_045512.2	1253	T	1181	0	0	0	100
NC_045512.2	1254	C	1179	0	100	0	0
NC_045512.2	1255	A	1185	100	0	0	0
NC_045512.2	1256	T	1186	0	0	0	100
NC_045512.2	1257	G	1195	0	0	100	0
NC_045512.2	1258	G	1173	0	0	100	0
NC_045512.2	1259	C	1210	0	100	0	0
NC_045512.2	1260	A	1209	99.9173	0.082713	0	0
NC_045512.2	1261	G	1209	0	0	100	0
NC_045512.2	1262	A	1167	100	0	0	0
NC_045512.2	1263	C	1189	0	100	0	0
NC_045512.2	1264	G	1168	0	0	100	0
NC_045512.2	1265	G	1163	0.0859845	0	99.914	0
NC_045512.2	1266	G	1177	0.0849618	0	99.915	0
NC_045512.2	1267	C	1154	0	100	0	0
NC_045512.2	1268	G	1161	0.0861326	0	99.8277	0.0861326
NC_045512.2	1269	A	1178	99.9151	0	0	0
NC_045512.2	1270	T	1212	0	0	0	100
NC_045512.2	1271	T	1238	0	0	0	99.8384
NC_045512.2	1272	T	1249	0	0	0.0800641	99.8399
NC_045512.2	1273	T	1273	0	0	0	100
NC_045512.2	1274	G	1266	0	0	100	0
NC_045512.2	1275	T	1260	0	0	0	100
NC_045512.2	1276	T	1311	0	0	0	100
NC_045512.2	1277	A	1316	99.924	0	0.0759878	0
NC_045512.2	1278	A	1286	99.9222	0	0.0777605	0
NC_045512.2	1279	A	1285	100	0	0	0
NC_045512.2	1280	G	1206	0	0	100	0
NC_045512.2	1281	C	1244	0	100	0	0
NC_045512.2	1282	C	1274	0	100	0	0
NC_045512.2	1283	A	1232	99.9188	0	0	0.0811688
NC_045512.2	1284	C	1275	0	99.9216	0	0
NC_045512.2	1285	T	1154	0	0	0	100
NC_045512.2	1286	T	1236	0	0	0	100
NC_045512.2	1287	G	1220	0	0	100	0
NC_045512.2	1288	C	1203	0	99.8337	0	0.166251
NC_045512.2	1289	G	1256	0	0	100	0
NC_045512.2	1290	A	1245	100	0	0	0
NC_045512.2	1291	A	1200	99.75	0.0833333	0.166667	0
NC_045512.2	1292	T	1233	0.081103	0	0	99.9189
NC_045512.2	1293	T	1310	0.0763359	0	0	99.9237
NC_045512.2	1294	T	1278	0.0782473	0	0	99.9218
NC_045512.2	1295	T	1332	0.0750751	0.0750751	0	99.8498
NC_045512.2	1296	G	1252	0	0	99.9201	0.0798722
NC_045512.2	1297	T	1289	0	0	0	100
NC_045512.2	1298	G	1243	0.160901	0	99.8391	0
NC_045512.2	1299	G	1232	0.162338	0	99.7565	0.0811688
NC_045512.2	1300	C	1245	0.160643	99.759	0	0.0803213
NC_045512.2	1301	A	1259	99.7617	0.158856	0.0794281	0
NC_045512.2	1302	C	1251	0	100	0	0
NC_045512.2	1303	T	1244	0	0	0.160772	99.8392
NC_045512.2	1304	G	1302	0	0	100	0
NC_045512.2	1305	A	1295	100	0	0	0
NC_045512.2	1306	G	1288	0	0	99.9224	0
NC_045512.2	1307	A	1280	100	0	0	0
NC_045512.2	1308	A	1169	100	0	0	0
NC_045512.2	1309	T	1260	0	0	0	100
NC_045512.2	1310	T	1281	0	0	0	99.7658
NC_045512.2	1311	T	1282	0.0780031	0	0	99.844
NC_045512.2	1312	G	1246	0.0802568	0	99.9197	0
NC_045512.2	1313	A	1251	100	0	0	0
NC_045512.2	1314	C	1197	0	99.9165	0	0.0835422
NC_045512.2	1315	T	1201	0	0	0	100
NC_045512.2	1316	A	1214	100	0	0	0
NC_045512.2	1317	A	1195	100	0	0	0
NC_045512.2	1318	A	1220	100	0	0	0
NC_045512.2	1319	G	1172	0	0	100	0
NC_045512.2	1320	A	1183	100	0	0	0
NC_045512.2	1321	A	1214	99.9176	0	0	0.0823723
NC_045512.2	1322	G	1192	0	0.0838926	99.9161	0
NC_045512.2	1323	G	1232	0	0	100	0
NC_045512.2	1324	T	1261	0	0	0	100
NC_045512.2	1325	G	1264	0	0	100	0
NC_045512.2	1326	C	1251	0	100	0	0
NC_045512.2	1327	C	1281	0	100	0	0
NC_045512.2	1328	A	1221	100	0	0	0
NC_045512.2	1329	C	1280	0	100	0	0
NC_045512.2	1330	T	1253	0	0	0	100
NC_045512.2	1331	A	1255	100	0	0	0
NC_045512.2	1332	C	1282	0	100	0	0
NC_045512.2	1333	T	1267	0	0	0	100
NC_045512.2	1334	T	1298	0	0	0	100
NC_045512.2	1335	G	1286	0	0	100	0
NC_045512.2	1336	T	1303	0	0	0	100
NC_045512.2	1337	G	1288	0	0	100	0
NC_045512.2	1338	G	1283	0	0	100	0
NC_045512.2	1339	T	1241	0	0	0	100
NC_045512.2	1340	T	1257	0	0	0	100
NC_045512.2	1341	A	1262	100	0	0	0
NC_045512.2	1342	C	1253	0	100	0	0
NC_045512.2	1343	T	1123	0	0	0	100
NC_045512.2	1344	T	1189	0	0.168209	0	99.8318
NC_045512.2	1345	A	1222	100	0	0	0
NC_045512.2	1346	C	1205	0	100	0	0
NC_045512.2	1347	C	1205	0	100	0	0
NC_045512.2	1348	C	1208	0	100	0	0
NC_045512.2	1349	C	1210	0	100	0	0
NC_045512.2	1350	A	1165	100	0	0	0
NC_045512.2	1351	A	1187	100	0	0	0
NC_045512.2	1352	A	1203	100	0	0	0
NC_045512.2	1353	A	1166	99.9142	0	0	0
NC_045512.2	1354	T	1149	0	0	0	100
NC_045512.2	1355	G	1103	0	0	100	0
NC_045512.2	1356	C	1060	0	99.9057	0	0
NC_045512.2	1357	T	1049	0	0	0	100
NC_045512.2	1358	G	1130	0	0	99.9115	0
NC_045512.2	1359	T	1066	0	0	0	100
NC_045512.2	1360	T	1059	0.0944287	0	0	99.9056
NC_045512.2	1361	G	1109	0.631199	0	99.0983	0
NC_045512.2	1362	T	1081	0	0	0	100
NC_045512.2	1363	T	1108	0	0	0	99.9097
NC_045512.2	1364	A	1091	99.6334	0	0	0.091659
NC_045512.2	1365	A	1133	100	0	0	0
NC_045512.2	1366	A	1141	99.8247	0.0876424	0.0876424	0
NC_045512.2	1367	A	1142	100	0	0	0
NC_045512.2	1368	T	1141	0	0	0.0876424	99.9124
NC_045512.2	1369	T	1183	0	0	0	100
NC_045512.2	1370	T	1171	0.0853971	0	0	99.9146
NC_045512.2	1371	A	1165	99.9142	0	0	0.0858369
NC_045512.2	1372	T	1132	0	0	0.0883392	99.9117
NC_045512.2	1373	T	1142	0	0	0	100
NC_045512.2	1374	G	1131	0	0	100	0
NC_045512.2	1375	T	1188	0	0.0841751	0	99.9158
NC_045512.2	1376	C	1132	0	100	0	0
NC_045512.2	1377	C	1176	0	99.915	0	0.085034
NC_045512.2	1378	A	1178	100	0	0	0
NC_045512.2	1379	G	1172	0	0	99.9147	0.0853242
NC_045512.2	1380	C	1156	0	100	0	0
NC_045512.2	1381	A	1140	99.9123	0	0.0877193	0
NC_045512.2	1382	T	1127	0	0	0	100
NC_045512.2	1383	G	1148	0	0	100	0
NC_045512.2	1384	T	1154	0	0	0	100
NC_045512.2	1385	C	1156	0	100	0	0
NC_045512.2	1386	A	1148	100	0	0	0
NC_045512.2	1387	C	1170	0	99.7436	0	0.25641
NC_045512.2	1388	A	1179	100	0	0	0
NC_045512.2	1389	A	1116	99.9104	0	0	0.0896057
NC_045512.2	1390	T	1136	0	0.0880282	0	99.912
NC_045512.2	1391	T	1185	0	0	0	100
NC_045512.2	1392	C	1205	0	100	0	0
NC_045512.2	1393	A	1225	100	0	0	0
NC_045512.2	1394	G	1208	0	0	100	0
NC_045512.2	1395	A	1179	100	0	0	0
NC_045512.2	1396	A	1153	100	0	0	0
NC_045512.2	1397	G	1190	0	0	100	0
NC_045512.2	1398	T	1208	0	0.165563	0	99.8344
NC_045512.2	1399	A	1236	100	0	0	0
NC_045512.2	1400	G	1202	0.0831947	0	99.9168	0
NC_045512.2	1401	G	1207	0	0	100	0
NC_045512.2	1402	A	1219	99.918	0	0.0820345	0
NC_045512.2	1403	C	1222	0	99.9182	0	0.0818331
NC_045512.2	1404	C	1214	0	100	0	0
NC_045512.2	1405	T	1199	0.0834028	0.333611	0	99.583
NC_045512.2	1406	G	1208	0	0	100	0
NC_045512.2	1407	A	1194	100	0	0	0
NC_045512.2	1408	G	1193	0	0	100	0
NC_045512.2	1409	C	1168	0	100	0	0
NC_045512.2	1410	A	1169	100	0	0	0
NC_045512.2	1411	T	1123	0	0	0	100
NC_045512.2	1412	A	1177	99.915	0	0.0849618	0
NC_045512.2	1413	G	1172	0	0	99.9147	0.0853242
NC_045512.2	1414	T	1150	0	0	0	100
NC_045512.2	1415	C	1161	0	100	0	0
NC_045512.2	1416	T	1121	0	0.0892061	0	99.9108
NC_045512.2	1417	T	1184	0	0	0	100
NC_045512.2	1418	G	1228	0.0814332	0	99.9186	0
NC_045512.2	1419	C	1203	0	100	0	0
NC_045512.2	1420	C	1155	0	100	0	0
NC_045512.2	1421	G	1175	0	0	100	0
NC_045512.2	1422	A	1166	99.9142	0	0	0
NC_045512.2	1423	A	1126	100	0	0	0
NC_045512.2	1424	T	1045	0	0.0956938	0	99.9043
NC_045512.2	1425	A	1128	100	0	0	0
NC_045512.2	1426	C	1131	0	99.9116	0	0.0884173
NC_045512.2	1427	C	1133	0	99.8235	0	0.176523
NC_045512.2	1428	A	1113	99.9102	0	0.0898473	0
NC_045512.2	1429	T	1087	0	0.0919963	0	99.908
NC_045512.2	1430	A	1118	99.9106	0	0	0.0894454
NC_045512.2	1431	A	1114	99.9102	0	0	0.0897666
NC_045512.2	1432	T	1148	0	0	0	100
NC_045512.2	1433	G	1150	0	0	100	0
NC_045512.2	1434	A	1108	99.9097	0	0	0.0902527
NC_045512.2	1435	A	1128	100	0	0	0
NC_045512.2	1436	T	1176	0	0.170068	0	99.8299
NC_045512.2	1437	C	1169	0	100	0	0
NC_045512.2	1438	T	1103	0	0.271985	0	99.728
NC_045512.2	1439	G	1151	0	0	100	0
NC_045512.2	1440	G	1129	0.177148	0	99.8229	0
NC_045512.2	1441	C	1111	0	99.91	0	0.090009
NC_045512.2	1442	T	1083	0	0	0	100
NC_045512.2	1443	T	1089	0	0	0	100
NC_045512.2	1444	G	1094	0.0914077	0	99.9086	0
NC_045512.2	1445	A	1093	100	0	0	0
NC_045512.2	1446	A	1101	99.8183	0	0.0908265	0.0908265
NC_045512.2	1447	A	1116	100	0	0	0
NC_045512.2	1448	A	1099	99.909	0.0909918	0	0
NC_045512.2	1449	C	1114	0	100	0	0
NC_045512.2	1450	C	1112	0	100	0	0
NC_045512.2	1451	A	1100	100	0	0	0
NC_045512.2	1452	T	1056	0	0	0	100
NC_045512.2	1453	T	1102	0	0.0907441	0	99.9093
NC_045512.2	1454	C	1087	0	100	0	0
NC_045512.2	1455	T	1031	0	0	0	100
NC_045512.2	1456	T	1102	0	0	0	100
NC_045512.2	1457	C	1093	0	100	0	0
NC_045512.2	1458	G	1092	0	0	100	0
NC_045512.2	1459	T	1052	0	0	0	100
NC_045512.2	1460	A	1031	99.903	0	0.0969932	0
NC_045512.2	1461	A	1022	100	0	0	0
NC_045512.2	1462	G	1086	0	0	100	0
NC_045512.2	1463	G	1078	0	0	100	0
NC_045512.2	1464	G	1089	0	0	100	0
NC_045512.2	1465	T	1073	0	0.0931966	0	99.9068
NC_045512.2	1466	G	1073	0	0	100	0
NC_045512.2	1467	G	1080	0.0925926	0	99.9074	0
NC_045512.2	1468	T	1074	0	0.18622	0.0931099	99.7207
NC_045512.2	1469	C	1087	0	100	0	0
NC_045512.2	1470	G	1083	0.0923361	0	99.9077	0
NC_045512.2	1471	C	1098	0	99.9089	0.0910747	0
NC_045512.2	1472	A	1078	100	0	0	0
NC_045512.2	1473	C	1100	0	100	0	0
NC_045512.2	1474	T	1056	0	0	0	99.9053
NC_045512.2	1475	A	1056	99.9053	0	0	0
NC_045512.2	1476	T	902	0	0	0	100
NC_045512.2	1477	T	1069	0	0.0935454	0	99.9065
NC_045512.2	1478	G	1119	0.0893655	0.0893655	99.8213	0
NC_045512.2	1479	C	1090	0	99.8165	0	0.183486
NC_045512.2	1480	C	1095	0	100	0	0
NC_045512.2	1481	T	1055	0	0	0	100
NC_045512.2	1482	T	1051	0	0	0	100
NC_045512.2	1483	T	1053	0	0	0	100
NC_045512.2	1484	G	1114	0	0	100	0
NC_045512.2	1485	G	1107	0	0	100	0
NC_045512.2	1486	A	1108	100	0	0	0
NC_045512.2	1487	G	1114	0.179533	0	99.8205	0
NC_045512.2	1488	G	1100	0	0	100	0
NC_045512.2	1489	C	1091	0	100	0	0
NC_045512.2	1490	T	1065	0	0	0	100
NC_045512.2	1491	G	1117	0	0	99.9105	0.0895255
NC_045512.2	1492	T	1103	0	0	0	100
NC_045512.2	1493	G	1103	0	0	100	0
NC_045512.2	1494	T	1086	0	0.092081	0	99.9079
NC_045512.2	1495	G	1114	0	0	100	0
NC_045512.2	1496	T	1048	0	0	0	100
NC_045512.2	1497	T	1141	0	0	0	100
NC_045512.2	1498	C	1118	0	100	0	0
NC_045512.2	1499	T	1115	0	0	0	100
NC_045512.2	1500	C	1109	0	100	0	0
NC_045512.2	1501	T	1065	0	0	0	100
NC_045512.2	1502	T	1078	0	0	0	100
NC_045512.2	1503	A	1089	99.9082	0	0	0
NC_045512.2	1504	T	1078	0	0	0	100
NC_045512.2	1505	G	1103	0	0	100	0
NC_045512.2	1506	T	1089	0	0	0	100
NC_045512.2	1507	T	1098	0	0	0	100
NC_045512.2	1508	G	1107	0.0903342	0	99.9097	0
NC_045512.2	1509	G	1105	0	0	100	0
NC_045512.2	1510	T	1000	0	0	0	100
NC_045512.2	1511	T	1098	0	0	0	100
NC_045512.2	1512	G	1095	0	0	100	0
NC_045512.2	1513	C	1081	0	100	0	0
NC_045512.2	1514	C	1078	0	100	0	0
NC_045512.2	1515	A	1097	100	0	0	0
NC_045512.2	1516	T	1062	0	0	0	100
NC_045512.2	1517	A	1076	99.5353	0	0	0.0929368
NC_045512.2	1518	A	1048	100	0	0	0
NC_045512.2	1519	C	1043	0.287632	99.7124	0	0
NC_045512.2	1520	A	1045	100	0	0	0
NC_045512.2	1521	A	1020	99.5098	0.392157	0.0980392	0
NC_045512.2	1522	G	1058	0.283554	0	99.7164	0
NC_045512.2	1523	T	1035	0	0.289855	0.0966184	99.6135
NC_045512.2	1524	G	1051	0.285442	0	99.7146	0
NC_045512.2	1525	T	1011	0	0	0.197824	99.8022
NC_045512.2	1526	G	1058	0.283554	0	99.7164	0
NC_045512.2	1527	C	1014	0	100	0	0
NC_045512.2	1528	C	1021	0.195886	99.8041	0	0
NC_045512.2	1529	T	1002	0	0.0998004	0	99.9002
NC_045512.2	1530	A	992	99.8992	0	0	0
NC_045512.2	1531	T	994	0	0	0	100
NC_045512.2	1532	T	1031	0.0969932	0	0	99.903
NC_045512.2	1533	G	1037	0	0	100	0
NC_045512.2	1534	G	1012	0.197628	0	99.8024	0
NC_045512.2	1535	G	1026	0	0.194932	99.8051	0
NC_045512.2	1536	T	847	0	0	0	100
NC_045512.2	1537	T	1011	0	0	0	100
NC_045512.2	1538	C	1014	0	99.9014	0	0.0986193
NC_045512.2	1539	C	1025	0	100	0	0
NC_045512.2	1540	A	989	100	0	0	0
NC_045512.2	1541	C	997	0	99.8997	0.100301	0
NC_045512.2	1542	G	974	0	0	100	0
NC_045512.2	1543	T	906	0	0	0	100
NC_045512.2	1544	G	945	0	0	100	0
NC_045512.2	1545	C	949	0	100	0	0
NC_045512.2	1546	T	889	0	0.56243	0	99.4376
NC_045512.2	1547	A	727	100	0	0	0
NC_045512.2	1548	G	903	0	0	100	0
NC_045512.2	1549	C	899	0	100	0	0
NC_045512.2	1550	G	899	0	0	100	0
NC_045512.2	1551	C	883	0	100	0	0
NC_045512.2	1552	T	818	0	0.122249	0	99.8778
NC_045512.2	1553	A	862	100	0	0	0
NC_045512.2	1554	A	838	100	0	0	0
NC_045512.2	1555	C	767	0	99.7392	0	0.130378
NC_045512.2	1556	A	874	100	0	0	0
NC_045512.2	1557	T	806	0	0	0	100
NC_045512.2	1558	A	862	100	0	0	0
NC_045512.2	1559	G	864	0	0	100	0
NC_045512.2	1560	G	880	0	0	100	0
NC_045512.2	1561	T	879	0	0.113766	0	99.8862
NC_045512.2	1562	T	893	0	0	0	100
NC_045512.2	1563	G	885	0	0	100	0
NC_045512.2	1564	T	887	0	0	0.11274	99.8873
NC_045512.2	1565	A	885	99.887	0	0.112994	0
NC_045512.2	1566	A	861	100	0	0	0
NC_045512.2	1567	C	866	0	100	0	0
NC_045512.2	1568	C	817	0	100	0	0
NC_045512.2	1569	A	814	100	0	0	0
NC_045512.2	1570	T	809	0	0	0	100
NC_045512.2	1571	A	796	100	0	0	0
NC_045512.2	1572	C	778	0	100	0	0
NC_045512.2	1573	A	773	100	0	0	0
NC_045512.2	1574	G	774	0	0	100	0
NC_045512.2	1575	G	765	0	0	100	0
NC_045512.2	1576	T	754	0	0	0	100
NC_045512.2	1577	G	747	0	0	99.7323	0
NC_045512.2	1578	T	733	0	0	0	100
NC_045512.2	1579	T	736	0	0	0	100
NC_045512.2	1580	G	737	0	0	100	0
NC_045512.2	1581	T	719	0	0	0	100
NC_045512.2	1582	T	721	0	0	0	100
NC_045512.2	1583	G	717	0	0	100	0
NC_045512.2	1584	G	730	0	0	100	0
NC_045512.2	1585	A	749	100	0	0	0
NC_045512.2	1586	G	736	0	0	100	0
NC_045512.2	1587	A	707	100	0	0	0
NC_045512.2	1588	A	700	100	0	0	0
NC_045512.2	1589	G	717	0	0	100	0
NC_045512.2	1590	G	725	0	0	100	0
NC_045512.2	1591	T	680	0	0	0	100
NC_045512.2	1592	T	743	0	0.13459	0	99.8654
NC_045512.2	1593	C	747	0	100	0	0
NC_045512.2	1594	C	734	0	100	0	0
NC_045512.2	1595	G	743	0	0	100	0
NC_045512.2	1596	A	736	100	0	0	0
NC_045512.2	1597	A	719	99.8609	0	0	0
NC_045512.2	1598	G	703	0	0	100	0
NC_045512.2	1599	G	702	0	0	100	0
NC_045512.2	1600	T	704	0	0	0	100
NC_045512.2	1601	C	689	0	99.7097	0.290276	0
NC_045512.2	1602	T	725	0	0	0	100
NC_045512.2	1603	T	721	0	0	0	100
NC_045512.2	1604	A	723	100	0	0	0
NC_045512.2	1605	A	699	99.7139	0.143062	0	0.143062
NC_045512.2	1606	T	719	0.417246	0	0	99.5828
NC_045512.2	1607	G	708	0.141243	0.141243	99.435	0.282486
NC_045512.2	1608	A	711	99.7187	0	0	0.281294
NC_045512.2	1609	C	721	0.416089	99.5839	0	0
NC_045512.2	1610	A	708	99.8588	0	0.141243	0
NC_045512.2	1611	A	681	99.7063	0	0	0.293686
NC_045512.2	1612	C	689	0.145138	99.7097	0	0.145138
NC_045512.2	1613	C	693	0.721501	99.2785	0	0
NC_045512.2	1614	T	698	0.143266	0	0	99.8567
NC_045512.2	1615	T	676	0	0.147929	0	99.8521
NC_045512.2	1616	C	675	0	100	0	0
NC_045512.2	1617	T	687	0	0	0.436681	99.5633
NC_045512.2	1618	T	684	0.292398	0	0	99.7076
NC_045512.2	1619	G	675	0	0	100	0
NC_045512.2	1620	A	658	100	0	0	0
NC_045512.2	1621	A	661	100	0	0	0
NC_045512.2	1622	A	645	100	0	0	0
NC_045512.2	1623	T	583	0	0	0.343053	99.6569
NC_045512.2	1624	A	595	100	0	0	0
NC_045512.2	1625	C	596	0	100	0	0
NC_045512.2	1626	T	591	0	0.338409	0	99.6616
NC_045512.2	1627	C	558	0	100	0	0
NC_045512.2	1628	C	563	0	100	0	0
NC_045512.2	1629	A	584	100	0	0	0
NC_045512.2	1630	A	577	100	0	0	0
NC_045512.2	1631	A	576	99.6528	0.347222	0	0
NC_045512.2	1632	A	571	99.1243	0	0.875657	0
NC_045512.2	1633	A	553	100	0	0	0
NC_045512.2	1634	G	585	0	0	100	0
NC_045512.2	1635	A	569	100	0	0	0
NC_045512.2	1636	G	593	0	0	100	0
NC_045512.2	1637	A	591	100	0	0	0
NC_045512.2	1638	A	580	100	0	0	0
NC_045512.2	1639	A	593	100	0	0	0
NC_045512.2	1640	G	591	0	0	100	0
NC_045512.2	1641	T	591	0	0.169205	0	99.8308
NC_045512.2	1642	C	601	0	98.0033	0	1.99667
NC_045512.2	1643	A	590	100	0	0	0
NC_045512.2	1644	A	579	100	0	0	0
NC_045512.2	1645	C	582	0	100	0	0
NC_045512.2	1646	A	557	100	0	0	0
NC_045512.2	1647	T	567	0	0	0	100
NC_045512.2	1648	C	565	0	100	0	0
NC_045512.2	1649	A	554	100	0	0	0
NC_045512.2	1650	A	549	100	0	0	0
NC_045512.2	1651	T	547	0	0	0	100
NC_045512.2	1652	A	554	100	0	0	0
NC_045512.2	1653	T	544	0	0	0	100
NC_045512.2	1654	T	568	0	0	0	100
NC_045512.2	1655	G	566	0	0	100	0
NC_045512.2	1656	T	542	0	0	0	100
NC_045512.2	1657	T	562	0	0	0	100
NC_045512.2	1658	G	566	0	0	100	0
NC_045512.2	1659	G	556	0	0	100	0
NC_045512.2	1660	T	563	0.17762	0	0	99.8224
NC_045512.2	1661	G	566	0	0	100	0
NC_045512.2	1662	A	563	100	0	0	0
NC_045512.2	1663	C	535	0	100	0	0
NC_045512.2	1664	T	552	0.181159	0	0	99.8188
NC_045512.2	1665	T	556	0	0	0	100
NC_045512.2	1666	T	556	0	0	0	100
NC_045512.2	1667	A	546	100	0	0	0
NC_045512.2	1668	A	537	100	0	0	0
NC_045512.2	1669	A	519	99.8073	0.192678	0	0
NC_045512.2	1670	C	539	0	100	0	0
NC_045512.2	1671	T	535	0	0	0	100
NC_045512.2	1672	T	537	0	0	0	100
NC_045512.2	1673	A	542	99.8155	0	0.184502	0
NC_045512.2	1674	A	520	99.8077	0	0	0.192308
NC_045512.2	1675	T	534	0	0.187266	0	99.8127
NC_045512.2	1676	G	523	0	0	100	0
NC_045512.2	1677	A	508	99.8031	0	0.19685	0
NC_045512.2	1678	A	503	100	0	0	0
NC_045512.2	1679	G	513	0	0	100	0
NC_045512.2	1680	A	523	100	0	0	0
NC_045512.2	1681	G	507	0	0	100	0
NC_045512.2	1682	A	504	99.8016	0	0.198413	0
NC_045512.2	1683	T	501	0	0.199601	0	99.8004
NC_045512.2	1684	C	506	0	99.8024	0.197628	0
NC_045512.2	1685	G	494	0	0	100	0
NC_045512.2	1686	C	490	0	100	0	0
NC_045512.2	1687	C	497	0	99.7988	0	0
NC_045512.2	1688	A	482	100	0	0	0
NC_045512.2	1689	T	473	0	0	0	100
NC_045512.2	1690	T	486	0	0	0	100
NC_045512.2	1691	A	482	99.7925	0	0	0
NC_045512.2	1692	T	474	0	0	0	100
NC_045512.2	1693	T	493	0	0	0	100
NC_045512.2	1694	T	501	0	0	0	100
NC_045512.2	1695	T	499	0	0	0	100
NC_045512.2	1696	G	496	0	0	100	0
NC_045512.2	1697	G	483	0	0	100	0
NC_045512.2	1698	C	493	0	100	0	0
NC_045512.2	1699	A	499	100	0	0	0
NC_045512.2	1700	T	490	0	0	0	100
NC_045512.2	1701	C	498	0	100	0	0
NC_045512.2	1702	T	494	0	0.202429	0	99.7976
NC_045512.2	1703	T	518	0	0	0	100
NC_045512.2	1704	T	509	0	0	0	100
NC_045512.2	1705	T	508	0	0	0	100
NC_045512.2	1706	T	514	0	0	0	100
NC_045512.2	1707	C	521	0	100	0	0
NC_045512.2	1708	T	516	0	0	0	100
NC_045512.2	1709	G	502	0	0	100	0
NC_045512.2	1710	C	491	0	100	0	0
NC_045512.2	1711	T	467	0	0	0	100
NC_045512.2	1712	T	502	0	0	0	100
NC_045512.2	1713	C	495	0	100	0	0
NC_045512.2	1714	C	488	0	100	0	0
NC_045512.2	1715	A	497	100	0	0	0
NC_045512.2	1716	C	496	0	100	0	0
NC_045512.2	1717	A	462	100	0	0	0
NC_045512.2	1718	A	470	100	0	0	0
NC_045512.2	1719	G	473	0	0	100	0
NC_045512.2	1720	T	483	0	0	0	100
NC_045512.2	1721	G	481	0	0	100	0
NC_045512.2	1722	C	475	0	100	0	0
NC_045512.2	1723	T	486	0	0.617284	0	99.3827
NC_045512.2	1724	T	459	0	0	0	100
NC_045512.2	1725	T	459	0	0	0	100
NC_045512.2	1726	T	485	0	0	0	100
NC_045512.2	1727	G	491	0	0	100	0
NC_045512.2	1728	T	494	0	0	0	100
NC_045512.2	1729	G	487	0	0	100	0
NC_045512.2	1730	G	473	0	0	100	0
NC_045512.2	1731	A	492	100	0	0	0
NC_045512.2	1732	A	459	100	0	0	0
NC_045512.2	1733	A	462	100	0	0	0
NC_045512.2	1734	C	448	0	100	0	0
NC_045512.2	1735	T	461	0.21692	0	0	99.7831
NC_045512.2	1736	G	470	0	0	100	0
NC_045512.2	1737	T	461	0	0	0	100
NC_045512.2	1738	G	463	0	0	100	0
NC_045512.2	1739	A	458	100	0	0	0
NC_045512.2	1740	A	423	100	0	0	0
NC_045512.2	1741	A	441	100	0	0	0
NC_045512.2	1742	G	432	0	0	100	0
NC_045512.2	1743	G	423	0	0	100	0
NC_045512.2	1744	T	396	0	0	0	100
NC_045512.2	1745	T	405	0	0	0	100
NC_045512.2	1746	T	426	0	0	0	100
NC_045512.2	1747	G	421	0	0	100	0
NC_045512.2	1748	G	417	0	0	100	0
NC_045512.2	1749	A	428	100	0	0	0
NC_045512.2	1750	T	402	0	0	0	100
NC_045512.2	1751	T	424	0	0	0	100
NC_045512.2	1752	A	417	100	0	0	0
NC_045512.2	1753	T	421	0	0	0	100
NC_045512.2	1754	A	427	100	0	0	0
NC_045512.2	1755	A	432	100	0	0	0
NC_045512.2	1756	A	429	100	0	0	0
NC_045512.2	1757	G	408	0	0	100	0
NC_045512.2	1758	C	418	0	99.5215	0	0.478469
NC_045512.2	1759	A	432	100	0	0	0
NC_045512.2	1760	T	441	0	0	0	100
NC_045512.2	1761	T	449	0	0	0	100
NC_045512.2	1762	C	454	0	100	0	0
NC_045512.2	1763	A	469	100	0	0	0
NC_045512.2	1764	A	466	99.7854	0	0.214592	0
NC_045512.2	1765	A	422	100	0	0	0
NC_045512.2	1766	C	458	0	100	0	0
NC_045512.2	1767	A	469	100	0	0	0
NC_045512.2	1768	A	463	100	0	0	0
NC_045512.2	1769	A	477	99.7904	0	0	0
NC_045512.2	1770	T	457	0	0	0	100
NC_045512.2	1771	T	470	0	0	0	100
NC_045512.2	1772	G	468	0	0	100	0
NC_045512.2	1773	T	479	0.208768	0	0	99.7912
NC_045512.2	1774	T	476	0	0.210084	0	99.7899
NC_045512.2	1775	G	470	0.212766	0	99.7872	0
NC_045512.2	1776	A	465	100	0	0	0
NC_045512.2	1777	A	472	99.7881	0.211864	0	0
NC_045512.2	1778	T	471	0.424628	0	0	99.5754
NC_045512.2	1779	C	455	0	100	0	0
NC_045512.2	1780	C	450	0.222222	99.7778	0	0
NC_045512.2	1781	T	464	0	0.215517	0	99.7845
NC_045512.2	1782	G	473	0	0	100	0
NC_045512.2	1783	T	457	0	0	0	100
NC_045512.2	1784	G	436	0	0	100	0
NC_045512.2	1785	G	440	0.227273	0	99.7727	0
NC_045512.2	1786	T	452	0	0	0	100
NC_045512.2	1787	A	459	99.7821	0	0	0
NC_045512.2	1788	A	455	100	0	0	0
NC_045512.2	1789	T	469	0	0	0	100
NC_045512.2	1790	T	477	0	0	0	100
NC_045512.2	1791	T	470	0	0	0	100
NC_045512.2	1792	T	474	0	0	0	100
NC_045512.2	1793	A	476	100	0	0	0
NC_045512.2	1794	A	465	100	0	0	0
NC_045512.2	1795	A	456	100	0	0	0
NC_045512.2	1796	G	464	0	0	100	0
NC_045512.2	1797	T	468	0	0	0	100
NC_045512.2	1798	T	468	0	0.213675	0.213675	99.5726
NC_045512.2	1799	A	459	100	0	0	0
NC_045512.2	1800	C	470	0	100	0	0
NC_045512.2	1801	A	489	100	0	0	0
NC_045512.2	1802	A	481	100	0	0	0
NC_045512.2	1803	A	473	100	0	0	0
NC_045512.2	1804	A	464	99.7845	0.215517	0	0
NC_045512.2	1805	G	498	0	0	100	0
NC_045512.2	1806	G	497	0	0	100	0
NC_045512.2	1807	A	518	100	0	0	0
NC_045512.2	1808	A	491	99.7963	0	0.203666	0
NC_045512.2	1809	A	500	100	0	0	0
NC_045512.2	1810	A	497	99.7988	0	0	0.201207
NC_045512.2	1811	G	498	0	0	100	0
NC_045512.2	1812	C	496	0	100	0	0
NC_045512.2	1813	T	543	0	0	0	100
NC_045512.2	1814	A	551	100	0	0	0
NC_045512.2	1815	A	567	100	0	0	0
NC_045512.2	1816	A	555	100	0	0	0
NC_045512.2	1817	A	565	100	0	0	0
NC_045512.2	1818	A	556	100	0	0	0
NC_045512.2	1819	A	537	100	0	0	0
NC_045512.2	1820	G	565	0	0	100	0
NC_045512.2	1821	G	550	0	0	100	0
NC_045512.2	1822	T	564	0	0	0	100
NC_045512.2	1823	G	573	0	0	100	0
NC_045512.2	1824	C	555	0	100	0	0
NC_045512.2	1825	C	583	0	100	0	0
NC_045512.2	1826	T	584	0	0	0	100
NC_045512.2	1827	G	607	0	0	100	0
NC_045512.2	1828	G	606	0	0	100	0
NC_045512.2	1829	A	621	100	0	0	0
NC_045512.2	1830	A	495	100	0	0	0
NC_045512.2	1831	T	598	0	0	0	100
NC_045512.2	1832	A	607	99.6705	0	0.329489	0
NC_045512.2	1833	T	602	0	0.332226	0	99.6678
NC_045512.2	1834	T	615	0	0	0	100
NC_045512.2	1835	G	613	0	0	100	0
NC_045512.2	1836	G	615	0	0.162602	99.8374	0
NC_045512.2	1837	T	616	0.162338	0	0	99.8377
NC_045512.2	1838	G	615	0	0	100	0
NC_045512.2	1839	A	627	100	0	0	0
NC_045512.2	1840	A	605	99.8347	0.165289	0	0
NC_045512.2	1841	C	629	0	100	0	0
NC_045512.2	1842	A	636	100	0	0	0
NC_045512.2	1843	G	627	0	0	100	0
NC_045512.2	1844	A	628	100	0	0	0
NC_045512.2	1845	A	616	100	0	0	0
NC_045512.2	1846	A	633	100	0	0	0
NC_045512.2	1847	T	642	0	0	0	100
NC_045512.2	1848	C	650	0	99.8462	0	0.153846
NC_045512.2	1849	A	656	100	0	0	0
NC_045512.2	1850	A	655	100	0	0	0
NC_045512.2	1851	T	621	0	0	0	100
NC_045512.2	1852	A	646	100	0	0	0
NC_045512.2	1853	C	647	0	100	0	0
NC_045512.2	1854	T	658	0	0	0	100
NC_045512.2	1855	G	635	0.629921	0.15748	99.2126	0
NC_045512.2	1856	A	632	99.3671	0.474684	0.158228	0
NC_045512.2	1857	G	630	0.15873	0.15873	99.6825	0
NC_045512.2	1858	T	619	0.161551	0.323102	0	99.5153
NC_045512.2	1859	C	624	0	99.6795	0	0.320513
NC_045512.2	1860	C	617	0.162075	99.6759	0	0.162075
NC_045512.2	1861	T	628	0	0	0.159236	99.8408
NC_045512.2	1862	C	624	0	99.8397	0	0.160256
NC_045512.2	1863	T	630	0	0	0	100
NC_045512.2	1864	T	623	0	0	0	100
NC_045512.2	1865	T	617	0	0	0	100
NC_045512.2	1866	A	619	100	0	0	0
NC_045512.2	1867	T	627	0	0	0	100
NC_045512.2	1868	G	619	0	0	100	0
NC_045512.2	1869	C	612	0	100	0	0
NC_045512.2	1870	A	614	100	0	0	0
NC_045512.2	1871	T	609	0	0	0	100
NC_045512.2	1872	T	544	0	0	0	100
NC_045512.2	1873	T	625	0	0	0	100
NC_045512.2	1874	G	613	0	0	100	0
NC_045512.2	1875	C	612	0	100	0	0
NC_045512.2	1876	A	628	100	0	0	0
NC_045512.2	1877	T	623	0	0	0	100
NC_045512.2	1878	C	621	0	100	0	0
NC_045512.2	1879	A	612	100	0	0	0
NC_045512.2	1880	G	618	0	0	100	0
NC_045512.2	1881	A	624	100	0	0	0
NC_045512.2	1882	G	618	0	0	100	0
NC_045512.2	1883	G	618	0	0	100	0
NC_045512.2	1884	C	629	0	100	0	0
NC_045512.2	1885	T	633	0	0	0	100
NC_045512.2	1886	G	625	0	0	100	0
NC_045512.2	1887	C	625	0	100	0	0
NC_045512.2	1888	T	649	0	0	0	100
NC_045512.2	1889	C	643	0	99.8445	0	0.155521
NC_045512.2	1890	G	654	0	0	100	0
NC_045512.2	1891	T	641	0	0	0	100
NC_045512.2	1892	G	651	0	0	100	0
NC_045512.2	1893	T	640	0	0	0	100
NC_045512.2	1894	T	647	0	0	0	100
NC_045512.2	1895	G	648	0	0.308642	99.6914	0
NC_045512.2	1896	T	643	0	0	0	100
NC_045512.2	1897	A	633	100	0	0	0
NC_045512.2	1898	C	633	0	99.684	0	0.315956
NC_045512.2	1899	G	637	0	0	100	0
NC_045512.2	1900	A	636	99.8428	0	0	0.157233
NC_045512.2	1901	T	642	0	0	0	100
NC_045512.2	1902	C	648	0	100	0	0
NC_045512.2	1903	A	656	100	0	0	0
NC_045512.2	1904	A	649	100	0	0	0
NC_045512.2	1905	T	660	0	0	0	100
NC_045512.2	1906	T	643	0	0	0	100
NC_045512.2	1907	T	645	0	0	0	100
NC_045512.2	1908	T	661	0	0	0	100
NC_045512.2	1909	C	659	0	100	0	0
NC_045512.2	1910	T	654	0	0.152905	0	99.8471
NC_045512.2	1911	C	650	0	100	0	0
NC_045512.2	1912	C	640	0	100	0	0
NC_045512.2	1913	C	646	0	100	0	0
NC_045512.2	1914	G	650	0	0	100	0
NC_045512.2	1915	C	652	0	100	0	0
NC_045512.2	1916	A	661	100	0	0	0
NC_045512.2	1917	C	654	0	100	0	0
NC_045512.2	1918	T	653	0	0	0	100
NC_045512.2	1919	C	663	0	100	0	0
NC_045512.2	1920	T	663	0	0	0	100
NC_045512.2	1921	T	657	0	0	0	100
NC_045512.2	1922	G	651	0	0	100	0
NC_045512.2	1923	A	664	100	0	0	0
NC_045512.2	1924	A	674	100	0	0	0
NC_045512.2	1925	A	672	100	0	0	0
NC_045512.2	1926	C	672	0	100	0	0
NC_045512.2	1927	T	674	0	0	0	100
NC_045512.2	1928	G	665	0	0	100	0
NC_045512.2	1929	C	665	0	100	0	0
NC_045512.2	1930	T	654	0	0	0	100
NC_045512.2	1931	C	668	0	100	0	0
NC_045512.2	1932	A	668	100	0	0	0
NC_045512.2	1933	A	648	100	0	0	0
NC_045512.2	1934	A	658	100	0	0	0
NC_045512.2	1935	A	634	100	0	0	0
NC_045512.2	1936	T	612	0.163399	0	0	99.8366
NC_045512.2	1937	T	659	0	0	0	100
NC_045512.2	1938	C	656	0	100	0	0
NC_045512.2	1939	T	641	0	0	0	100
NC_045512.2	1940	G	638	0	0.470219	99.5298	0
NC_045512.2	1941	T	625	0	0	0	100
NC_045512.2	1942	G	629	0	0	100	0
NC_045512.2	1943	C	619	0	100	0	0
NC_045512.2	1944	G	630	0	0	100	0
NC_045512.2	1945	T	625	0	0	0	100
NC_045512.2	1946	G	622	0.160772	0	99.8392	0
NC_045512.2	1947	T	629	0	0	0	100
NC_045512.2	1948	T	617	0	0	0	100
NC_045512.2	1949	T	647	0	0	0	100
NC_045512.2	1950	T	648	0	0	0	100
NC_045512.2	1951	A	645	99.845	0	0.155039	0
NC_045512.2	1952	C	643	0	100	0	0
NC_045512.2	1953	A	659	100	0	0	0
NC_045512.2	1954	G	652	0	0.153374	99.8466	0
NC_045512.2	1955	A	628	99.8408	0	0.159236	0
NC_045512.2	1956	A	621	100	0	0	0
NC_045512.2	1957	G	631	0.316957	0	99.683	0
NC_045512.2	1958	G	627	0	0	100	0
NC_045512.2	1959	C	627	0	100	0	0
NC_045512.2	1960	C	624	0	100	0	0
NC_045512.2	1961	G	618	0	0	100	0
NC_045512.2	1962	C	612	0	99.8366	0	0.163399
NC_045512.2	1963	T	600	0	0	0	100
NC_045512.2	1964	A	572	100	0	0	0
NC_045512.2	1965	T	587	0	0	0	100
NC_045512.2	1966	A	581	100	0	0	0
NC_045512.2	1967	A	594	99.8316	0	0.16835	0
NC_045512.2	1968	C	627	0	100	0	0
NC_045512.2	1969	A	612	100	0	0	0
NC_045512.2	1970	A	583	100	0	0	0
NC_045512.2	1971	T	596	0	0	0	100
NC_045512.2	1972	A	611	99.509	0.490998	0	0
NC_045512.2	1973	C	594	0	99.8316	0	0.16835
NC_045512.2	1974	T	593	0	0	0	100
NC_045512.2	1975	A	558	99.8208	0	0	0.179211
NC_045512.2	1976	G	568	0	0	100	0
NC_045512.2	1977	A	555	99.8198	0	0.18018	0
NC_045512.2	1978	T	555	0	0	0	100
NC_045512.2	1979	G	552	0	0	100	0
NC_045512.2	1980	G	567	0	0	100	0
NC_045512.2	1981	A	574	100	0	0	0
NC_045512.2	1982	A	517	100	0	0	0
NC_045512.2	1983	T	550	0	0	0	100
NC_045512.2	1984	T	561	0	0	0	100
NC_045512.2	1985	T	573	0	0	0	100
NC_045512.2	1986	C	571	0	100	0	0
NC_045512.2	1987	A	580	100	0	0	0
NC_045512.2	1988	C	567	0	100	0	0
NC_045512.2	1989	A	540	99.2593	0.555556	0.185185	0
NC_045512.2	1990	G	538	0.185874	0	99.8141	0
NC_045512.2	1991	T	537	0	0	0	100
NC_045512.2	1992	A	524	100	0	0	0
NC_045512.2	1993	T	516	0.193798	0	0	99.8062
NC_045512.2	1994	T	542	0	0	0	100
NC_045512.2	1995	C	549	0	100	0	0
NC_045512.2	1996	A	549	100	0	0	0
NC_045512.2	1997	C	549	0	100	0	0
NC_045512.2	1998	T	531	0	0	0	100
NC_045512.2	1999	G	538	0	0	100	0
[truncated: 27,904 more rows]

## Sheet: N-wt SARS-CoV-2 virus-as-1
CHR	POS	REF	READS	A	C	G	T
NC_045512.2	1	A	5	100	0	0	0
NC_045512.2	2	T	7	0	0	0	100
NC_045512.2	3	T	10	0	0	0	100
NC_045512.2	4	A	11	90.9091	0	9.09091	0
NC_045512.2	5	A	14	100	0	0	0
NC_045512.2	6	A	14	100	0	0	0
NC_045512.2	7	G	14	0	0	92.8571	7.14286
NC_045512.2	8	G	14	0	0	100	0
NC_045512.2	9	T	15	0	0	0	100
NC_045512.2	10	T	21	0	0	0	100
NC_045512.2	11	T	33	0	0	0	100
NC_045512.2	12	A	89	100	0	0	0
NC_045512.2	13	T	140	0	0	0	100
NC_045512.2	14	A	198	100	0	0	0
NC_045512.2	15	C	281	0	100	0	0
NC_045512.2	16	C	415	0	100	0	0
NC_045512.2	17	T	572	0	0	0	100
NC_045512.2	18	T	659	0	0	0	100
NC_045512.2	19	C	782	0	100	0	0
NC_045512.2	20	C	866	0	100	0	0
NC_045512.2	21	C	988	0	100	0	0
NC_045512.2	22	A	1098	99.7268	0	0	0.273224
NC_045512.2	23	G	1119	0	0	100	0
NC_045512.2	24	G	1185	0	0	100	0
NC_045512.2	25	T	1342	0	0	0	100
NC_045512.2	26	A	1402	99.9287	0	0.0713267	0
NC_045512.2	27	A	1387	99.9279	0	0	0.0720981
NC_045512.2	28	C	1554	0	100	0	0
NC_045512.2	29	A	1880	100	0	0	0
NC_045512.2	30	A	2107	100	0	0	0
NC_045512.2	31	A	2115	100	0	0	0
NC_045512.2	32	C	2178	0	100	0	0
NC_045512.2	33	C	2363	0	99.9577	0	0.0423191
NC_045512.2	34	A	2515	99.9602	0	0.0397614	0
NC_045512.2	35	A	2606	99.9616	0	0	0.038373
NC_045512.2	36	C	2736	0	100	0	0
NC_045512.2	37	C	2925	0	100	0	0
NC_045512.2	38	A	2924	100	0	0	0
NC_045512.2	39	A	2984	100	0	0	0
NC_045512.2	40	C	3038	0	99.9342	0	0.0658328
NC_045512.2	41	T	3212	0	0	0	100
NC_045512.2	42	T	3190	0	0	0.031348	99.9687
NC_045512.2	43	T	3332	0	0	0	100
NC_045512.2	44	C	3284	0	99.9695	0	0.0304507
NC_045512.2	45	G	3304	0.0302663	0.0302663	99.9395	0
NC_045512.2	46	A	3280	99.9695	0	0	0
NC_045512.2	47	T	3345	0	0.0298954	0	99.9701
NC_045512.2	48	C	3236	0	100	0	0
NC_045512.2	49	T	3321	0	0.0602228	0	99.9398
NC_045512.2	50	C	3256	0	100	0	0
NC_045512.2	51	T	3115	0.0321027	0	0	99.9679
NC_045512.2	52	T	3374	0	0.0889152	0	99.9111
NC_045512.2	53	G	3579	0.0279408	0	99.9721	0
NC_045512.2	54	T	3638	0	0	0	100
NC_045512.2	55	A	3539	100	0	0	0
NC_045512.2	56	G	3604	0	0	100	0
NC_045512.2	57	A	3694	100	0	0	0
NC_045512.2	58	T	3725	0	0.0268456	0	99.9732
NC_045512.2	59	C	3720	0	100	0	0
NC_045512.2	60	T	3775	0	0.0264901	0	99.9735
NC_045512.2	61	G	3739	0	0	100	0
NC_045512.2	62	T	3723	0	0	0	100
NC_045512.2	63	T	3828	0	0	0	100
NC_045512.2	64	C	3798	0	100	0	0
NC_045512.2	65	T	3930	0	0	0	100
NC_045512.2	66	C	2992	0	99.9332	0.0334225	0.0334225
NC_045512.2	67	T	3038	0.0329164	0	0	99.9671
NC_045512.2	68	A	2954	99.9661	0	0	0.0338524
NC_045512.2	69	A	3004	99.9667	0	0	0.0332889
NC_045512.2	70	A	2985	99.9665	0	0.0335008	0
NC_045512.2	71	C	3053	0	99.869	0.0655093	0.0655093
NC_045512.2	72	G	3080	0.0649351	0	99.9351	0
NC_045512.2	73	A	3046	100	0	0	0
NC_045512.2	74	A	3001	99.9667	0.0333222	0	0
NC_045512.2	75	C	2847	0	99.8595	0	0.105374
NC_045512.2	76	T	3095	0.0646204	0	0	99.9354
NC_045512.2	77	T	3119	0.160308	0.0320616	0	99.8076
NC_045512.2	78	T	3287	1.58199	0	0.0912686	98.2963
NC_045512.2	79	A	3347	98.4762	0	0	1.52375
NC_045512.2	80	A	3344	98.4151	0	1.43541	0.149522
NC_045512.2	81	A	3370	98.546	0	0.0296736	1.42433
NC_045512.2	82	A	3410	99.824	0	0.0293255	0.146628
NC_045512.2	83	T	3461	0.0288934	1.27131	0	98.6998
NC_045512.2	84	C	3376	0.0296209	99.9111	0	0.0592417
NC_045512.2	85	T	3445	0.0290276	0.0290276	0.0580552	99.8839
NC_045512.2	86	G	3414	0	0.0878735	99.9121	0
NC_045512.2	87	T	3508	0	0	0	100
NC_045512.2	88	G	3518	0	0.0284252	99.9716	0
NC_045512.2	89	T	3517	0	0	0	100
NC_045512.2	90	G	3569	0.0280191	0	99.972	0
NC_045512.2	91	G	3577	0.0559128	0.0279564	99.9161	0
NC_045512.2	92	C	3665	0	99.9454	0	0.0545703
NC_045512.2	93	T	3824	0.0523013	0	0.0261506	99.9215
NC_045512.2	94	G	3824	0	0	100	0
NC_045512.2	95	T	3914	0	0	0	100
NC_045512.2	96	C	3927	0	99.9236	0	0.0763942
NC_045512.2	97	A	3952	100	0	0	0
NC_045512.2	98	C	3999	0	100	0	0
NC_045512.2	99	T	4075	0.0245399	0	0.0245399	99.9509
NC_045512.2	100	C	4151	0	99.8314	0	0.168634
NC_045512.2	101	G	4049	0	0	100	0
NC_045512.2	102	G	4104	0.0243665	0	99.9756	0
NC_045512.2	103	C	4177	0	100	0	0
NC_045512.2	104	T	4177	0	0.0239406	0	99.9521
NC_045512.2	105	G	4200	0.0238095	0	99.9762	0
NC_045512.2	106	C	4243	0	99.9764	0	0.0235682
NC_045512.2	107	A	4260	100	0	0	0
NC_045512.2	108	T	4357	0	0	0	100
NC_045512.2	109	G	4348	0.0229991	0	99.977	0
NC_045512.2	110	C	4376	0	100	0	0
NC_045512.2	111	T	3761	0	0.0531773	0	99.9468
NC_045512.2	112	T	4078	0	0.0735655	0	99.9264
NC_045512.2	113	A	3947	99.9747	0	0.0253357	0
NC_045512.2	114	G	4491	0	0	99.9777	0.0222668
NC_045512.2	115	T	4547	0	0.0219925	0	99.978
NC_045512.2	116	G	4517	0	0	100	0
NC_045512.2	117	C	4498	0	99.8888	0	0.111161
NC_045512.2	118	A	4647	99.957	0	0.0430385	0
NC_045512.2	119	C	4608	0	100	0	0
NC_045512.2	120	T	4711	0	0	0	100
NC_045512.2	121	C	4700	0	100	0	0
NC_045512.2	122	A	4760	99.958	0	0.0420168	0
NC_045512.2	123	C	4792	0	99.9583	0	0.0417362
NC_045512.2	124	G	4692	0.0213129	0.0213129	99.9574	0
NC_045512.2	125	C	4800	0	100	0	0
NC_045512.2	126	A	4874	99.9795	0	0.020517	0
NC_045512.2	127	G	4875	0.0615385	0	99.9385	0
NC_045512.2	128	T	4942	0	0	0	100
NC_045512.2	129	A	4707	99.9788	0	0.021245	0
NC_045512.2	130	T	5004	0	0	0	100
NC_045512.2	131	A	4861	99.9383	0.0205719	0.0411438	0
NC_045512.2	132	A	4923	100	0	0	0
NC_045512.2	133	T	5064	0	0	0.0197472	99.9803
NC_045512.2	134	T	5208	0	0	0	100
NC_045512.2	135	A	5150	100	0	0	0
NC_045512.2	136	A	5250	100	0	0	0
NC_045512.2	137	T	5309	0	0.0565078	0	99.9435
NC_045512.2	138	A	5314	99.9435	0	0.0564546	0
NC_045512.2	139	A	5358	100	0	0	0
NC_045512.2	140	C	5219	0	100	0	0
NC_045512.2	141	T	5383	0	0.037154	0	99.9628
NC_045512.2	142	A	5266	100	0	0	0
NC_045512.2	143	A	5516	100	0	0	0
NC_045512.2	144	T	5574	0	0	0	100
NC_045512.2	145	T	5537	0	0	0	100
NC_045512.2	146	A	5761	99.9653	0	0.0347162	0
NC_045512.2	147	C	5736	0	100	0	0
NC_045512.2	148	T	5846	0	0	0	100
NC_045512.2	149	G	5777	0	0.03462	99.9654	0
NC_045512.2	150	T	5965	0	0.0335289	0	99.9665
NC_045512.2	151	C	5971	0	99.9665	0	0.0334952
NC_045512.2	152	G	5815	0.0171969	0	99.9656	0.0171969
NC_045512.2	153	T	5873	0	0	0	100
NC_045512.2	154	T	6046	0	0	0	100
NC_045512.2	155	G	5772	0	0	100	0
NC_045512.2	156	A	5892	99.9661	0.0169722	0.0169722	0
NC_045512.2	157	C	6038	0	99.9503	0	0.0496853
NC_045512.2	158	A	6153	99.9675	0	0.0325045	0
NC_045512.2	159	G	6060	0.0165016	0	99.9505	0.0330033
NC_045512.2	160	G	6371	0.0313922	0	99.9529	0.0156961
NC_045512.2	161	A	6543	100	0	0	0
NC_045512.2	162	C	6349	0	99.9527	0	0.0472515
NC_045512.2	163	A	6034	99.9669	0	0.0331455	0
NC_045512.2	164	C	6429	0	99.9222	0	0.0777726
NC_045512.2	165	G	6369	0.0157011	0	99.9843	0
NC_045512.2	166	A	6489	99.9692	0	0.0154107	0.0154107
NC_045512.2	167	G	6268	0	0	100	0
NC_045512.2	168	T	6415	0	0	0	100
NC_045512.2	169	A	6234	100	0	0	0
NC_045512.2	170	A	6141	99.9837	0	0	0.016284
NC_045512.2	171	C	6144	0	100	0	0
NC_045512.2	172	T	6245	0.0160128	0.0160128	0	99.968
NC_045512.2	173	C	6138	0	100	0	0
NC_045512.2	174	G	6231	0.0481464	0	99.9358	0.0160488
NC_045512.2	175	T	6195	0	0.0322841	0	99.9677
NC_045512.2	176	C	6074	0	100	0	0
NC_045512.2	177	T	6138	0	0.016292	0	99.9837
NC_045512.2	178	A	5889	100	0	0	0
NC_045512.2	179	T	6033	0.0165755	0.033151	0	99.9503
NC_045512.2	180	C	5674	0	100	0	0
NC_045512.2	181	T	5585	0	0.0179051	0	99.9821
NC_045512.2	182	T	5865	0	0.0341006	0	99.9659
NC_045512.2	183	C	5503	0.0363438	99.9273	0	0.0363438
NC_045512.2	184	T	5629	0	0	0	100
NC_045512.2	185	G	5396	0.0555967	0	99.9444	0
NC_045512.2	186	C	5386	0	99.9629	0	0.0371333
NC_045512.2	187	A	5438	99.9448	0	0.0551673	0
NC_045512.2	188	G	5283	0	0	99.9811	0.0189286
NC_045512.2	189	G	5446	0	0	100	0
NC_045512.2	190	C	5542	0	99.9639	0	0.018044
NC_045512.2	191	T	5463	0	0.018305	0	99.9817
NC_045512.2	192	G	5446	0	0	100	0
NC_045512.2	193	C	5442	0	100	0	0
NC_045512.2	194	T	4951	0.0201979	0	0	99.9798
NC_045512.2	195	T	5360	0	0.0373134	0	99.9627
NC_045512.2	196	A	5619	99.9822	0	0.0177968	0
NC_045512.2	197	C	5466	0	99.9268	0	0.0731797
NC_045512.2	198	G	5615	0	0	100	0
NC_045512.2	199	G	5741	0	0.0174186	99.9652	0
NC_045512.2	200	T	5359	0	0.0373204	0	99.9627
NC_045512.2	201	T	5638	0	0	0	100
NC_045512.2	202	T	5857	0	0.0341472	0	99.9659
NC_045512.2	203	C	5605	0	99.9465	0	0.0535236
NC_045512.2	204	G	5818	0	0	99.9656	0.0343761
NC_045512.2	205	T	5982	0	0	0	100
NC_045512.2	206	C	5782	0	100	0	0
NC_045512.2	207	C	5932	0	99.9831	0	0.0168577
NC_045512.2	208	G	6035	0.04971	0	99.9171	0.03314
NC_045512.2	209	T	5865	0	0.0170503	0.0341006	99.9488
NC_045512.2	210	G	6123	0	0.0163319	99.9837	0
NC_045512.2	211	T	5870	0	0.0511073	0	99.9489
NC_045512.2	212	T	6307	0	0.0317108	0	99.9683
NC_045512.2	213	G	5998	0	0.0166722	99.9667	0.0166722
NC_045512.2	214	C	6230	0	100	0	0
NC_045512.2	215	A	6336	99.9053	0	0.094697	0
NC_045512.2	216	G	6230	0	0	100	0
NC_045512.2	217	C	6342	0	99.8896	0.0315358	0.0788395
NC_045512.2	218	C	6327	0	99.9368	0	0.0632211
NC_045512.2	219	G	6384	0.0313283	0	99.9687	0
NC_045512.2	220	A	6515	99.9847	0	0.0153492	0
NC_045512.2	221	T	6476	0	0.0154416	0.0154416	99.9537
NC_045512.2	222	C	6400	0	99.5781	0	0.421875
NC_045512.2	223	A	6356	99.9685	0	0.0157332	0.0157332
NC_045512.2	224	T	6497	0.0153917	0.0307834	0	99.9538
NC_045512.2	225	C	6368	0	99.9686	0	0.031407
NC_045512.2	226	A	6446	99.9535	0	0.0465405	0
NC_045512.2	227	G	6335	0.0157853	0	99.9842	0
NC_045512.2	228	C	6518	0.0153421	99.954	0	0.0306843
NC_045512.2	229	A	6532	99.9694	0	0.0306185	0
NC_045512.2	230	C	6396	0	100	0	0
NC_045512.2	231	A	6146	100	0	0	0
NC_045512.2	232	T	6183	0	0.0323468	0	99.9677
NC_045512.2	233	C	6367	0	100	0	0
NC_045512.2	234	T	5912	0	0.0507442	0	99.9493
NC_045512.2	235	A	6279	99.9681	0.0159261	0.0159261	0
NC_045512.2	236	G	6318	0	0	99.9683	0.0316556
NC_045512.2	237	G	6412	0.0155958	0	99.9064	0
NC_045512.2	238	T	6431	0	0	0	100
NC_045512.2	239	T	6569	0	0	0	100
NC_045512.2	240	T	6690	0	0.0149477	0	99.9851
NC_045512.2	241	C	6416	0.015586	99.9532	0	0.0311721
NC_045512.2	242	G	6545	0.0152788	0	99.9847	0
NC_045512.2	243	T	6581	0	0	0	100
NC_045512.2	244	C	6490	0	99.9538	0	0.046225
NC_045512.2	245	C	6564	0	99.9391	0	0.0609385
NC_045512.2	246	G	6414	0.0311818	0	99.9688	0
NC_045512.2	247	G	6587	0.0151814	0	99.9696	0.0151814
NC_045512.2	248	G	6561	0.0304832	0	99.939	0
NC_045512.2	249	T	6389	0	0.0156519	0	99.9843
NC_045512.2	250	G	6587	0.0303628	0	99.9545	0.0151814
NC_045512.2	251	T	6565	0	0	0	100
NC_045512.2	252	G	6557	0	0	99.939	0.0610035
NC_045512.2	253	A	6603	99.9697	0	0.0151446	0.0151446
NC_045512.2	254	C	6449	0	99.9845	0	0.0155063
NC_045512.2	255	C	6622	0	100	0	0
NC_045512.2	256	G	6760	0.0591716	0	99.926	0
NC_045512.2	257	A	6743	100	0	0	0
NC_045512.2	258	A	6481	99.9383	0.0154297	0.0462892	0
NC_045512.2	259	A	6529	99.9847	0.0153163	0	0
NC_045512.2	260	G	6556	0.0152532	0	99.9847	0
NC_045512.2	261	G	6637	0	0	100	0
NC_045512.2	262	T	6895	0	0	0	100
NC_045512.2	263	A	6660	99.9099	0.015015	0.0750751	0
NC_045512.2	264	A	6572	99.9391	0	0.0304321	0.0304321
NC_045512.2	265	G	6917	0	0	100	0
NC_045512.2	266	A	6991	99.9714	0	0.0286082	0
NC_045512.2	267	T	7094	0	0	0	100
NC_045512.2	268	G	6838	0	0	99.9708	0
NC_045512.2	269	G	7174	0	0	100	0
NC_045512.2	270	A	7492	99.96	0	0.0400427	0
NC_045512.2	271	G	7481	0.0133672	0.0133672	99.9733	0
NC_045512.2	272	A	7665	99.9739	0.0260926	0	0
NC_045512.2	273	G	7563	0	0.0132223	99.9736	0
NC_045512.2	274	C	7459	0	99.9866	0	0.0134066
NC_045512.2	275	C	7525	0.0531561	99.9336	0.013289	0
NC_045512.2	276	T	7499	0	0.0133351	0	99.9867
NC_045512.2	277	T	7518	0	0	0	100
NC_045512.2	278	G	7531	0	0.0265569	99.9734	0
NC_045512.2	279	T	7557	0	0.0132328	0	99.9868
NC_045512.2	280	C	7509	0	100	0	0
NC_045512.2	281	C	7394	0	99.973	0	0.027049
NC_045512.2	282	C	7561	0.0132258	99.9868	0	0
NC_045512.2	283	T	7463	0.107195	0.0133994	0	99.8794
NC_045512.2	284	G	7346	0	0	99.9728	0.0272257
NC_045512.2	285	G	7333	0.013637	0	99.9455	0.027274
NC_045512.2	286	T	7365	0	0.0407332	0	99.9593
NC_045512.2	287	T	7334	0.0954459	0.0954459	0	99.8091
NC_045512.2	288	T	7358	0.108725	0.0271813	0	99.8641
NC_045512.2	289	C	7239	0.0138141	99.9586	0	0.0276281
NC_045512.2	290	A	7362	99.9321	0	0.0135833	0.0543331
NC_045512.2	291	A	7167	99.9442	0.0139528	0.0418585	0
NC_045512.2	292	C	7124	0.0561482	99.9298	0	0
NC_045512.2	293	G	7234	0.0552944	0.0138236	99.9309	0
NC_045512.2	294	A	7512	99.9468	0.0532481	0	0
NC_045512.2	295	G	7448	0.0268528	0	99.9463	0
NC_045512.2	296	A	7646	99.9738	0	0	0.0261575
NC_045512.2	297	A	7390	100	0	0	0
NC_045512.2	298	A	7412	99.9056	0.0539665	0.0269833	0
NC_045512.2	299	A	7378	99.9593	0	0.0406614	0
NC_045512.2	300	C	7498	0.0533476	99.92	0	0.0266738
NC_045512.2	301	A	7342	99.9864	0	0.0136203	0
NC_045512.2	302	C	7412	0.0269833	99.9595	0	0.0134916
NC_045512.2	303	A	7054	99.9433	0.0141764	0.0425291	0
NC_045512.2	304	C	7313	0.0136743	99.9453	0	0.0410228
NC_045512.2	305	G	6998	0.0142898	0	99.9714	0.0142898
NC_045512.2	306	T	7272	0.0550055	0.0550055	0	99.89
NC_045512.2	307	C	7252	0.0413679	99.9311	0	0.0275786
NC_045512.2	308	C	7174	0	99.9861	0	0.0139392
NC_045512.2	309	A	7182	99.9861	0	0.0139237	0
NC_045512.2	310	A	6926	99.9711	0	0.0288767	0
NC_045512.2	311	C	7103	0	99.9859	0	0.0140786
NC_045512.2	312	T	7015	0.0142552	0.0142552	0	99.9715
NC_045512.2	313	C	7006	0	99.9286	0	0.0570939
NC_045512.2	314	A	6914	99.8988	0	0.0289268	0.0144634
NC_045512.2	315	G	6897	0.0289981	0.0144991	99.9275	0.0289981
NC_045512.2	316	T	6575	0.0152091	0	0.0152091	99.9696
NC_045512.2	317	T	6458	0.046454	0.0154847	0	99.9381
NC_045512.2	318	T	6860	0.0145773	0.0145773	0.0291545	99.9417
NC_045512.2	319	G	6785	0.0884304	0	99.9116	0
NC_045512.2	320	C	6683	0	99.9551	0.0299267	0.0149633
NC_045512.2	321	C	6640	0.0451807	99.9548	0	0
NC_045512.2	322	T	6754	0	0.0296121	0.0296121	99.9408
NC_045512.2	323	G	6628	0.06035	0.0150875	99.834	0
NC_045512.2	324	T	6442	0	0.0155231	0.0155231	99.969
NC_045512.2	325	T	6478	0	0	0	100
NC_045512.2	326	T	6492	0.0154036	0.0308071	0	99.9538
NC_045512.2	327	T	6726	0.0148677	0	0	99.9851
NC_045512.2	328	A	6718	99.9553	0	0.0148854	0.0297708
NC_045512.2	329	C	6483	0	99.9537	0	0.0462749
NC_045512.2	330	A	6685	99.9402	0	0.0448766	0.0149589
NC_045512.2	331	G	6645	0	0	99.9248	0.0752445
NC_045512.2	332	G	6638	0	0	100	0
NC_045512.2	333	T	6223	0	0	0	100
NC_045512.2	334	T	6873	0	0.0436491	0	99.9564
NC_045512.2	335	C	6751	0	99.9111	0	0.0888757
NC_045512.2	336	G	6589	0.0151768	0.0151768	99.9545	0.0151768
NC_045512.2	337	C	6817	0.0440076	99.8386	0.0146692	0.102684
NC_045512.2	338	G	6979	0.0143287	0.0286574	99.9284	0.0286574
NC_045512.2	339	A	6914	99.9277	0	0.0578536	0.0144634
NC_045512.2	340	C	6907	0	100	0	0
NC_045512.2	341	G	6891	0	0	99.9855	0.0145117
NC_045512.2	342	T	6864	0	0.0582751	0	99.9272
NC_045512.2	343	G	6832	0	0	99.9854	0.014637
NC_045512.2	344	C	6781	0.0294942	99.8673	0	0.10323
NC_045512.2	345	T	6726	0	0.0297354	0	99.9703
NC_045512.2	346	C	6791	0	99.9558	0.0294507	0.0147254
NC_045512.2	347	G	6753	0	0.0148082	99.9852	0
NC_045512.2	348	T	6688	0	0.0149522	0.0149522	99.9701
NC_045512.2	349	A	6693	99.9552	0	0.0448229	0
NC_045512.2	350	C	6690	0.0149477	99.9402	0	0.044843
NC_045512.2	351	G	6652	0.135298	0	99.8497	0.0150331
NC_045512.2	352	T	6333	0.0947418	0.0631612	0	99.8421
NC_045512.2	353	G	6669	0.0149948	0	99.985	0
NC_045512.2	354	G	6527	0	0.0306419	99.9694	0
NC_045512.2	355	C	6203	0.0161212	99.9355	0	0.0322425
NC_045512.2	356	T	5998	0	0.0166722	0.0166722	99.9667
NC_045512.2	357	T	6117	0	0.0163479	0	99.9837
NC_045512.2	358	T	6431	0.0155497	0.0777484	0	99.9067
NC_045512.2	359	G	6630	0.0452489	0.015083	99.9246	0
NC_045512.2	360	G	6679	0.0149723	0	99.9701	0.0149723
NC_045512.2	361	A	6769	99.9409	0	0.0443197	0.0147732
NC_045512.2	362	G	6570	0	0	100	0
NC_045512.2	363	A	6715	99.9702	0	0.0297841	0
NC_045512.2	364	C	6691	0	100	0	0
NC_045512.2	365	T	6741	0.0296692	0.0296692	0.0148346	99.9258
NC_045512.2	366	C	6545	0.0152788	99.9542	0	0.0305577
NC_045512.2	367	C	6483	0.015425	99.9692	0	0
NC_045512.2	368	G	6624	0.0150966	0	99.9849	0
NC_045512.2	369	T	6026	0.0165948	0.0165948	0	99.9668
NC_045512.2	370	G	6552	0	0.030525	99.9695	0
NC_045512.2	371	G	6669	0	0.0149948	99.97	0.0149948
NC_045512.2	372	A	6665	99.97	0	0.0150038	0.0150038
NC_045512.2	373	G	6675	0	0	100	0
NC_045512.2	374	G	6759	0	0	99.9852	0.0147951
NC_045512.2	375	A	6782	99.9705	0	0.0294898	0
NC_045512.2	376	G	6527	0.0306419	0	99.9694	0
NC_045512.2	377	G	6685	0	0	99.985	0.0149589
NC_045512.2	378	T	6837	0	0	0	100
NC_045512.2	379	C	6408	0	99.9844	0	0.0156055
NC_045512.2	380	T	6785	0	0	0	100
NC_045512.2	381	T	6855	0	0	0	100
NC_045512.2	382	A	6916	99.9855	0	0.0144592	0
NC_045512.2	383	T	7007	0	0	0	100
NC_045512.2	384	C	6944	0	100	0	0
NC_045512.2	385	A	6970	100	0	0	0
NC_045512.2	386	G	6948	0.0287853	0	99.9712	0
NC_045512.2	387	A	6911	99.9855	0	0	0.0144697
NC_045512.2	388	G	6788	0.0147319	0.0147319	99.9705	0
NC_045512.2	389	G	6638	0.0903887	0.0150648	99.8945	0
NC_045512.2	390	C	6798	0.0147102	99.9853	0	0
NC_045512.2	391	A	6814	100	0	0	0
NC_045512.2	392	C	6770	0	99.9557	0	0.0443131
NC_045512.2	393	G	6801	0.0441112	0	99.9559	0
NC_045512.2	394	T	6833	0	0.0146349	0	99.9854
NC_045512.2	395	C	6837	0.0146263	99.9561	0	0.0292526
NC_045512.2	396	A	7014	99.9857	0	0.0142572	0
NC_045512.2	397	A	6981	100	0	0	0
NC_045512.2	398	C	6937	0	99.9712	0	0.0288309
NC_045512.2	399	A	6925	100	0	0	0
NC_045512.2	400	T	6789	0.0294594	0.0441891	0	99.9264
NC_045512.2	401	C	6983	0.0143205	99.9714	0	0.0143205
NC_045512.2	402	T	6990	0	0.0572246	0	99.9428
NC_045512.2	403	T	6856	0	0.0291715	0	99.9708
NC_045512.2	404	A	6926	99.9856	0	0.0144383	0
NC_045512.2	405	A	6591	100	0	0	0
NC_045512.2	406	A	6801	100	0	0	0
NC_045512.2	407	G	7121	0	0	100	0
NC_045512.2	408	A	6754	100	0	0	0
NC_045512.2	409	T	7071	0.0282845	0.113138	0	99.8586
NC_045512.2	410	G	7312	0.0410284	0	99.959	0
NC_045512.2	411	G	7159	0	0	99.986	0.0139684
NC_045512.2	412	C	7335	0	99.9591	0	0.0408998
NC_045512.2	413	A	7192	99.9861	0	0	0
NC_045512.2	414	C	7176	0	100	0	0
NC_045512.2	415	T	7161	0	0.0139645	0	99.986
NC_045512.2	416	T	7317	0	0.0410004	0	99.959
NC_045512.2	417	G	7307	0.027371	0	99.9726	0
NC_045512.2	418	T	7157	0.0279447	0.111779	0	99.8603
NC_045512.2	419	G	7170	0	0.013947	99.9861	0
NC_045512.2	420	G	6892	0	0	99.971	0.0290192
NC_045512.2	421	C	6571	0	100	0	0
NC_045512.2	422	T	6636	0	0.0301386	0.0150693	99.8794
NC_045512.2	423	T	6614	0	0.0151194	0	99.9849
NC_045512.2	424	A	6975	100	0	0	0
NC_045512.2	425	G	6857	0.0145836	0	99.9854	0
NC_045512.2	426	T	6944	0	0.0144009	0.0144009	99.9712
NC_045512.2	427	A	7096	100	0	0	0
NC_045512.2	428	G	6683	0.0149633	0.0149633	99.9551	0.0149633
NC_045512.2	429	A	6991	100	0	0	0
NC_045512.2	430	A	6707	99.9553	0.0149098	0.0298196	0
NC_045512.2	431	G	6765	0.014782	0	99.9852	0
NC_045512.2	432	T	6871	0	0	0	100
NC_045512.2	433	T	7023	0	0.0142389	0	99.9858
NC_045512.2	434	G	7009	0.0285347	0	99.8145	0
NC_045512.2	435	A	7199	100	0	0	0
NC_045512.2	436	A	7086	100	0	0	0
NC_045512.2	437	A	6990	99.9714	0.0143062	0.0143062	0
NC_045512.2	438	A	7122	99.986	0	0.014041	0
NC_045512.2	439	A	6879	99.9128	0	0.072685	0.014537
NC_045512.2	440	G	7210	0.0416089	0	99.9584	0
NC_045512.2	441	G	7215	0.02772	0	99.9723	0
NC_045512.2	442	C	7153	0	99.9441	0	0.0559206
NC_045512.2	443	G	7267	0.0137608	0.0137608	99.5046	0
NC_045512.2	444	T	6537	0	0.0152975	0.0458926	99.9388
NC_045512.2	445	T	6809	0	0.0440593	0.0293729	99.9266
NC_045512.2	446	T	6419	0	0.0311575	0.0311575	99.9221
NC_045512.2	447	T	7009	0.0428021	0	0	99.9287
NC_045512.2	448	G	7010	0.042796	0	99.9287	0.0285307
NC_045512.2	449	C	6879	0.014537	99.9564	0	0.029074
NC_045512.2	450	C	7034	0.0142167	99.9858	0	0
NC_045512.2	451	T	7257	0	0	0	100
NC_045512.2	452	C	7134	0.0280348	99.972	0	0
NC_045512.2	453	A	7181	99.9721	0	0.0278513	0
NC_045512.2	454	A	7058	99.9858	0	0	0.0141683
NC_045512.2	455	C	7120	0	100	0	0
NC_045512.2	456	T	7274	0.0137476	0.0274952	0	99.9588
NC_045512.2	457	T	7316	0	0.041006	0	99.959
NC_045512.2	458	G	7210	0.0277393	0	99.9723	0
NC_045512.2	459	A	7347	99.9864	0	0	0.013611
NC_045512.2	460	A	7311	99.9863	0	0.013678	0
NC_045512.2	461	C	7129	0	99.9719	0	0.0280544
NC_045512.2	462	A	7304	99.9589	0	0.0410734	0
NC_045512.2	463	G	7175	0.0139373	0	99.9861	0
NC_045512.2	464	C	7062	0	99.9575	0	0.0424809
NC_045512.2	465	C	6982	0	99.9857	0	0.0143225
NC_045512.2	466	C	7069	0.0282925	99.9434	0	0.0282925
NC_045512.2	467	T	7182	0	0	0	100
NC_045512.2	468	A	6841	100	0	0	0
NC_045512.2	469	T	7181	0	0.0417769	0	99.9582
NC_045512.2	470	G	7130	0	0.0140252	99.986	0
NC_045512.2	471	T	7248	0	0	0	100
NC_045512.2	472	G	7210	0	0	100	0
NC_045512.2	473	T	6982	0	0.0286451	0.0286451	99.9427
NC_045512.2	474	T	7385	0	0.0541638	0	99.9458
NC_045512.2	475	C	7216	0	99.9584	0	0.0415743
NC_045512.2	476	A	7333	99.9727	0.013637	0	0.013637
NC_045512.2	477	T	7303	0	0	0	100
NC_045512.2	478	C	7343	0	99.9864	0	0.0136184
NC_045512.2	479	A	7434	99.9865	0	0.0134517	0
NC_045512.2	480	A	7453	99.9463	0.0268348	0.0268348	0
NC_045512.2	481	A	7160	99.9581	0.0418994	0	0
NC_045512.2	482	C	7301	0	99.9315	0	0.0684838
NC_045512.2	483	G	7127	0.0420934	0	99.9439	0.0140311
NC_045512.2	484	T	6695	0	0.0149365	0	99.9851
NC_045512.2	485	T	7119	0	0.0702346	0	99.9298
NC_045512.2	486	C	7226	0	99.9723	0	0.0276778
NC_045512.2	487	G	7026	0.0142328	0	99.9715	0.0142328
NC_045512.2	488	G	7115	0	0	99.9859	0.0140548
NC_045512.2	489	A	7164	99.9581	0	0.041876	0
NC_045512.2	490	T	7069	0	0	0.0282925	99.9576
NC_045512.2	491	G	7118	0.0280978	0.0140489	99.9579	0
NC_045512.2	492	C	7151	0	99.958	0	0.0419522
NC_045512.2	493	T	7371	0	0.0814001	0	99.9186
NC_045512.2	494	C	7249	0	100	0	0
NC_045512.2	495	G	7200	0	0.0138889	99.9722	0.0138889
NC_045512.2	496	A	7380	99.9864	0	0.0135501	0
NC_045512.2	497	A	7301	99.9863	0	0.0136968	0
NC_045512.2	498	C	7359	0	99.9864	0	0.0135888
NC_045512.2	499	T	7396	0	0.0135208	0.0135208	99.973
NC_045512.2	500	G	7234	0.0276472	0	99.9585	0.0138236
NC_045512.2	501	C	7112	0	99.9156	0.0140607	0.0703037
NC_045512.2	502	A	7278	99.9863	0	0	0.01374
NC_045512.2	503	C	6956	0	99.9569	0	0.0431282
NC_045512.2	504	C	7089	0	99.5909	0	0.0282127
NC_045512.2	505	T	6846	0	0	0.0146071	99.9708
NC_045512.2	506	C	6187	99.9838	0	0.0161629	0
NC_045512.2	507	A	5824	99.5536	0.051511	0.0343407	0.0171703
NC_045512.2	508	T	6250	0.064	0	0.016	99.904
NC_045512.2	509	G	6846	0.189892	0.0146071	99.0067	0
NC_045512.2	510	G	6456	0.0774473	0	99.6902	0.154895
NC_045512.2	511	T	7138	0.140095	0.0840572	0.0140095	99.7618
NC_045512.2	512	C	6886	0	99.9564	0	0.0290444
NC_045512.2	513	A	6781	99.941	0	0	0.0147471
NC_045512.2	514	T	6515	0.138143	0	0.0153492	99.4935
NC_045512.2	515	G	7131	0.0140233	0	99.7616	0
NC_045512.2	516	T	6769	0.0147732	0.0147732	0.0590929	99.867
NC_045512.2	517	T	6835	0.0292612	0.0731529	0.0146306	99.6635
NC_045512.2	518	A	6882	99.6077	0	0.043592	0
NC_045512.2	519	T	7025	0.0569395	0.0142349	0.0142349	99.9146
NC_045512.2	520	G	7038	0.0710429	0	99.7727	0.0142086
NC_045512.2	521	G	7074	0.0282725	0.0282725	99.9152	0.0282725
NC_045512.2	522	T	7041	0	0.0852152	0.0284051	99.8864
NC_045512.2	523	T	7228	0.0553403	0.0415053	0	99.9032
NC_045512.2	524	G	7275	0.109966	0.0137457	99.8488	0.0274914
NC_045512.2	525	A	7457	99.9329	0.0268204	0.0134102	0.0268204
NC_045512.2	526	G	7262	0	0.0275406	99.9174	0.0550812
NC_045512.2	527	C	7267	0.0412825	99.9312	0	0.0275217
NC_045512.2	528	T	7330	0.0682128	0.0136426	0	99.9181
NC_045512.2	529	G	7090	0	0	100	0
NC_045512.2	530	G	7249	0.013795	0.013795	99.9586	0
NC_045512.2	531	T	7101	0	0.0140825	0	99.9859
NC_045512.2	532	A	7126	99.9018	0.0280662	0.0701656	0
NC_045512.2	533	G	7287	0	0	99.9863	0.0137231
NC_045512.2	534	C	7383	0	99.9865	0	0.0135446
NC_045512.2	535	A	7648	99.9608	0	0.0130753	0.0261506
NC_045512.2	536	G	7495	0	0	100	0
NC_045512.2	537	A	7555	99.9603	0.0132363	0.0264725	0
NC_045512.2	538	A	7148	99.986	0.0139899	0	0
NC_045512.2	539	C	7545	0.0132538	99.894	0.0132538	0.0795229
NC_045512.2	540	T	7698	0	0.0129904	0	99.987
NC_045512.2	541	C	7515	0	99.9734	0	0.0266134
NC_045512.2	542	G	7429	0.0403823	0	99.9192	0.0269215
NC_045512.2	543	A	7536	99.9735	0	0.0132696	0.0132696
NC_045512.2	544	A	7257	99.9587	0.0137798	0.0137798	0.0137798
NC_045512.2	545	G	7289	0	0	99.9863	0.0137193
NC_045512.2	546	G	7086	0	0	100	0
NC_045512.2	547	C	7211	0.0138677	99.9029	0	0.0832062
NC_045512.2	548	A	7226	99.9446	0	0.0553557	0
NC_045512.2	549	T	6683	0	0	0	100
NC_045512.2	550	T	7318	0.0136649	0.0136649	0	99.9727
NC_045512.2	551	C	7144	0	99.972	0	0.0279955
NC_045512.2	552	A	7222	99.9862	0	0.0138466	0
NC_045512.2	553	G	7121	0.014043	0	99.9579	0.0280859
NC_045512.2	554	T	7100	0.028169	0.0422535	0	99.9296
NC_045512.2	555	A	6871	99.9272	0.0145539	0.0436618	0.0145539
NC_045512.2	556	C	6803	0	99.9265	0.0293988	0.0440982
NC_045512.2	557	G	6693	0.029882	0	99.9701	0
NC_045512.2	558	G	6762	0.029577	0	99.9704	0
NC_045512.2	559	T	6771	0	0.0738443	0	99.9262
NC_045512.2	560	C	6671	0.0149903	99.955	0.0149903	0.0149903
NC_045512.2	561	G	6626	0.0150921	0	99.9849	0
NC_045512.2	562	T	6498	0.0153894	0.0307787	0	99.9384
NC_045512.2	563	A	6575	99.9392	0	0.0304183	0.0152091
NC_045512.2	564	G	6568	0	0	100	0
NC_045512.2	565	T	6600	0	0.106061	0	99.8939
NC_045512.2	566	G	6462	0.0619003	0	99.9381	0
NC_045512.2	567	G	6533	0.0612276	0	99.9388	0
NC_045512.2	568	T	6558	0.0152486	0.198231	0	99.7865
NC_045512.2	569	G	6612	0.015124	0	99.9849	0
NC_045512.2	570	A	6766	100	0	0	0
NC_045512.2	571	G	6643	0.0150534	0.0150534	99.9699	0
NC_045512.2	572	A	6677	99.97	0	0.0299536	0
NC_045512.2	573	C	6554	0	99.939	0.0152579	0.0305157
NC_045512.2	574	A	6491	99.9846	0	0	0
NC_045512.2	575	C	6544	0	100	0	0
NC_045512.2	576	T	6528	0	0	0.0153186	99.9847
NC_045512.2	577	T	6659	0	0	0	99.985
NC_045512.2	578	G	6598	0.0151561	0	99.9848	0
NC_045512.2	579	G	6636	0.0150693	0	99.9699	0
NC_045512.2	580	T	6559	0	0.0304925	0.0152462	99.9543
NC_045512.2	581	G	6651	0	0	99.9549	0.0150353
NC_045512.2	582	T	6705	0	0.0298285	0	99.9702
NC_045512.2	583	C	6596	0	99.9848	0	0.0151607
NC_045512.2	584	C	6424	0	99.9689	0	0.0311333
NC_045512.2	585	T	6438	0	0.0310655	0.0155328	99.9534
NC_045512.2	586	T	6490	0	0.0308166	0	99.923
NC_045512.2	587	G	6416	0.0311721	0	99.9377	0.0311721
NC_045512.2	588	T	6394	0	0.093838	0.0312793	99.8749
NC_045512.2	589	C	6362	0.0314367	99.9686	0	0
NC_045512.2	590	C	6011	0.0166362	99.9834	0	0
NC_045512.2	591	C	6247	0.0160077	99.984	0	0
NC_045512.2	592	T	6248	0.0160051	0.0480154	0	99.936
NC_045512.2	593	C	6206	0	100	0	0
NC_045512.2	594	A	6052	99.9835	0	0.0165235	0
NC_045512.2	595	T	5844	0.0171116	0	0.0684463	99.9144
NC_045512.2	596	G	6368	0.031407	0	99.9529	0.0157035
NC_045512.2	597	T	6447	0	0.0930665	0	99.9069
NC_045512.2	598	G	6466	0.0927931	0.0154655	99.8608	0.030931
NC_045512.2	599	G	6502	0.0307598	0	99.9539	0.0153799
NC_045512.2	600	G	6536	0.0458996	0.0152999	99.9388	0
NC_045512.2	601	C	6434	0	99.9689	0	0.0310849
NC_045512.2	602	G	6564	0.0457038	0	99.9543	0
NC_045512.2	603	A	6826	99.8682	0.117199	0.0146499	0
NC_045512.2	604	A	6609	99.9849	0	0.0151309	0
NC_045512.2	605	A	6559	99.9695	0.0304925	0	0
NC_045512.2	606	T	6335	0	0.0157853	0	99.9842
NC_045512.2	607	A	6744	100	0	0	0
NC_045512.2	608	C	6680	0	99.985	0	0.0149701
NC_045512.2	609	C	6706	0	99.9851	0	0.014912
NC_045512.2	610	A	6854	100	0	0	0
NC_045512.2	611	G	6922	0	0	100	0
NC_045512.2	612	T	6820	0	0	0	100
NC_045512.2	613	G	6995	0	0	100	0
NC_045512.2	614	G	6933	0	0.0144238	99.9856	0
NC_045512.2	615	C	7028	0	99.9573	0	0.0426864
NC_045512.2	616	T	7019	0	0.014247	0	99.9858
NC_045512.2	617	T	7088	0	0.0423251	0	99.9577
NC_045512.2	618	A	7283	99.9863	0	0.0137306	0
NC_045512.2	619	C	7084	0	99.9718	0	0.0282326
NC_045512.2	620	C	6997	0.0142918	99.9571	0	0.0285837
NC_045512.2	621	G	6877	0.0581649	0	99.9273	0.0145412
NC_045512.2	622	C	7083	0	100	0	0
NC_045512.2	623	A	7150	99.958	0	0.041958	0
NC_045512.2	624	A	7089	100	0	0	0
NC_045512.2	625	G	7005	0	0	99.7002	0.299786
NC_045512.2	626	G	7017	0	0	100	0
NC_045512.2	627	T	7180	0	0.0139276	0	99.9861
NC_045512.2	628	T	7277	0	0.0137419	0	99.9863
NC_045512.2	629	C	7002	0.0142816	99.9	0	0.0856898
NC_045512.2	630	T	7232	0	0	0	100
NC_045512.2	631	T	7295	0	0	0	100
NC_045512.2	632	C	7073	0	99.9859	0	0.0141383
NC_045512.2	633	T	7095	0	0.0140944	0	99.9859
NC_045512.2	634	T	7399	0	0	0	99.9865
NC_045512.2	635	C	7063	0.0141583	99.9434	0.0283166	0
NC_045512.2	636	G	7170	0.013947	0	99.9861	0
NC_045512.2	637	T	7245	0	0.0276052	0	99.9724
NC_045512.2	638	A	7181	99.9721	0	0.0278513	0
NC_045512.2	639	A	7083	100	0	0	0
NC_045512.2	640	G	7269	0	0	100	0
NC_045512.2	641	A	7168	99.986	0	0.0139509	0
NC_045512.2	642	A	7023	100	0	0	0
NC_045512.2	643	C	7090	0	99.9718	0	0.0282087
NC_045512.2	644	G	6629	0.0452557	0	99.9547	0
NC_045512.2	645	G	6959	0.0718494	0	99.8994	0.0287398
NC_045512.2	646	T	7167	0.0279057	0	0	99.9721
NC_045512.2	647	A	7114	99.9719	0	0.0281136	0
NC_045512.2	648	A	6875	99.9855	0	0.0145455	0
NC_045512.2	649	T	7103	0.0281571	0.0422357	0	99.9296
NC_045512.2	650	A	7090	99.9577	0	0.0282087	0.0141044
NC_045512.2	651	A	6644	99.9849	0	0.0150512	0
NC_045512.2	652	A	6811	99.9413	0	0.0440464	0.0146821
NC_045512.2	653	G	6815	0.029347	0	99.956	0.0146735
NC_045512.2	654	G	6923	0.0144446	0	99.9711	0.0144446
NC_045512.2	655	A	7084	99.9859	0	0.0141163	0
NC_045512.2	656	G	7090	0	0	100	0
NC_045512.2	657	C	7236	0	99.9033	0.0138198	0.0829187
NC_045512.2	658	T	7070	0.0282885	0.0990099	0	99.8727
NC_045512.2	659	G	7202	0.0555401	0	99.9445	0
NC_045512.2	660	G	7249	0.096565	0.013795	99.862	0.02759
NC_045512.2	661	T	7140	0.070028	0.070028	0	99.8599
NC_045512.2	662	G	7242	0.0690417	0	99.9171	0.0138083
NC_045512.2	663	G	7157	0.0698617	0.0279447	99.8882	0.0139723
NC_045512.2	664	C	7105	0	99.9859	0	0.0140746
NC_045512.2	665	C	7104	0	99.9859	0	0.0140766
NC_045512.2	666	A	6824	100	0	0	0
NC_045512.2	667	T	6618	0	0.0151103	0	99.9849
NC_045512.2	668	A	6936	99.9567	0	0	0
NC_045512.2	669	G	6973	0.014341	0.014341	99.9713	0
NC_045512.2	670	T	6806	0	0.0440788	0	99.9559
NC_045512.2	671	T	7081	0	0.169468	0	99.8305
NC_045512.2	672	A	6974	99.9713	0	0.014339	0.014339
NC_045512.2	673	C	6996	0.0285878	99.9428	0	0.0285878
NC_045512.2	674	G	6893	0.0870448	0.0145075	99.8694	0.0290149
NC_045512.2	675	G	6921	0.11559	0	99.8844	0
NC_045512.2	676	C	6993	0.0286	99.9142	0.0143	0.0429
NC_045512.2	677	G	6947	0.0287894	0.0143947	99.9568	0
NC_045512.2	678	C	6936	0	99.7549	0	0.245098
NC_045512.2	679	C	6818	0.0146671	99.956	0	0.0293341
NC_045512.2	680	G	6876	0.0145433	0	99.9855	0
NC_045512.2	681	A	6781	99.9705	0	0.0294942	0
NC_045512.2	682	T	6935	0	0.0144196	0	99.9856
NC_045512.2	683	C	6700	0	99.6567	0	0.179104
NC_045512.2	684	T	6806	0	0.0146929	0	99.8971
NC_045512.2	685	A	6742	98.7986	0	0	0
NC_045512.2	686	A	6532	99.8928	0.0459277	0.0459277	0.0153092
NC_045512.2	687	A	6640	99.9247	0.0301205	0.0451807	0
NC_045512.2	688	G	6462	0.0619003	0.0619003	99.8762	0
NC_045512.2	689	T	6644	0.0150512	0.0150512	0.0150512	99.9548
NC_045512.2	690	C	6661	0.0300255	99.9099	0	0.0450383
NC_045512.2	691	A	6560	99.9543	0	0.0152439	0.0304878
NC_045512.2	692	T	6259	0.063908	0	0	99.9361
NC_045512.2	693	T	6494	0.0615953	0.0153988	0.0153988	99.9076
NC_045512.2	694	T	6941	0.0144071	0.0144071	0.0144071	99.9568
NC_045512.2	695	G	6707	0.0596392	0.0149098	99.8956	0.0298196
NC_045512.2	696	A	7039	99.9432	0.0426197	0.0142066	0
NC_045512.2	697	C	6793	0	100	0	0
NC_045512.2	698	T	6932	0.0288517	0.0144259	0	99.9567
NC_045512.2	699	T	6881	0	0.0145328	0	99.9855
NC_045512.2	700	A	7061	99.9575	0	0.0141623	0.0283246
NC_045512.2	701	G	6859	0.0145794	0	99.9854	0
NC_045512.2	702	G	6865	0	0.0145666	99.9709	0.0145666
NC_045512.2	703	C	6971	0	99.9426	0	0.0573806
NC_045512.2	704	G	7086	0.042337	0	99.9436	0.0141123
NC_045512.2	705	A	7168	99.986	0	0.0139509	0
NC_045512.2	706	C	7176	0	99.9721	0	0.0278707
NC_045512.2	707	G	7243	0	0.0138064	99.9862	0
NC_045512.2	708	A	7338	100	0	0	0
NC_045512.2	709	G	7158	0	0	99.986	0.0139704
NC_045512.2	710	C	7281	0	100	0	0
NC_045512.2	711	T	7356	0	0.0135943	0.040783	99.9456
NC_045512.2	712	T	7499	0	0	0	100
NC_045512.2	713	G	7467	0.0133923	0	99.9866	0
NC_045512.2	714	G	7301	0.0410903	0.0136968	99.9178	0.0273935
NC_045512.2	715	C	7448	0.0134264	99.9463	0	0.0402793
NC_045512.2	716	A	7387	99.9865	0.0135373	0	0
NC_045512.2	717	C	7331	0	99.9454	0	0.0545628
NC_045512.2	718	T	7651	0.0130702	0.0392106	0	99.9477
NC_045512.2	719	G	7365	0.0135777	0	99.9728	0.0135777
NC_045512.2	720	A	7416	99.9865	0	0	0.0134844
NC_045512.2	721	T	7402	0	0.0135099	0	99.9865
NC_045512.2	722	C	7216	0	100	0	0
NC_045512.2	723	C	7149	0	100	0	0
NC_045512.2	724	T	7158	0.0279408	0.0279408	0.0139704	99.9301
NC_045512.2	725	T	7153	0	0	0	100
NC_045512.2	726	A	7391	100	0	0	0
NC_045512.2	727	T	7366	0	0.0271518	0	99.9728
NC_045512.2	728	G	7364	0.0135796	0	99.9864	0
NC_045512.2	729	A	7586	99.9868	0	0.0131822	0
NC_045512.2	730	A	7498	99.9733	0	0.0133369	0.0133369
NC_045512.2	731	G	7339	0	0.0408775	99.9455	0.0136258
NC_045512.2	732	A	7710	99.9351	0	0	0
NC_045512.2	733	T	7708	0	0	0	100
NC_045512.2	734	T	7724	0	0.0258933	0	99.9741
NC_045512.2	735	T	7705	0.0129786	0	0.0648929	99.9221
NC_045512.2	736	T	7836	0.0127616	0	0	99.9872
NC_045512.2	737	C	7678	0.0520969	99.8958	0	0.0520969
NC_045512.2	738	A	7852	99.8981	0.063678	0.0382068	0
NC_045512.2	739	A	7804	99.9872	0	0.0128139	0
NC_045512.2	740	G	7720	0.0388601	0.0129534	99.9482	0
NC_045512.2	741	A	7892	99.9493	0	0.0126711	0.0380132
NC_045512.2	742	A	7722	99.9611	0	0.03885	0
NC_045512.2	743	A	7873	100	0	0	0
NC_045512.2	744	A	7772	99.9871	0.0128667	0	0
NC_045512.2	745	C	7795	0	99.9743	0	0.0256575
NC_045512.2	746	T	7903	0.0126534	0.392256	0.0632671	99.5318
NC_045512.2	747	G	7669	0	0	99.987	0.0130395
NC_045512.2	748	G	7546	0.159025	0	99.8277	0.0132521
NC_045512.2	749	A	7708	99.8443	0.0129735	0.0259471	0.116762
NC_045512.2	750	A	7109	99.8593	0.0140667	0	0.1266
NC_045512.2	751	C	7349	0.122466	99.8367	0.0136073	0.0272146
NC_045512.2	752	A	7576	99.868	0.118796	0	0.0131996
NC_045512.2	753	C	7495	0.0133422	99.9333	0	0.0533689
NC_045512.2	754	T	7625	0	0.052459	0	99.9475
NC_045512.2	755	A	7482	100	0	0	0
NC_045512.2	756	A	7331	99.9727	0.0136407	0	0.0136407
NC_045512.2	757	A	7184	99.9722	0	0.0278396	0
NC_045512.2	758	C	7488	0	99.9733	0	0.0267094
NC_045512.2	759	A	7082	100	0	0	0
NC_045512.2	760	T	6983	0.0143205	0.0716025	0.028641	99.8854
NC_045512.2	761	A	7139	99.958	0.0140076	0.0280151	0
NC_045512.2	762	G	7141	0.0420109	0.0420109	99.916	0
NC_045512.2	763	C	7146	0.0279877	99.944	0	0.0279877
NC_045512.2	764	A	7112	99.9297	0.0140607	0.056243	0
NC_045512.2	765	G	7234	0	0	100	0
NC_045512.2	766	T	7280	0	0	0	100
NC_045512.2	767	G	7302	0.0136949	0.0136949	99.9726	0
NC_045512.2	768	G	7407	0	0	100	0
NC_045512.2	769	T	7342	0	0	0.0272405	99.9728
NC_045512.2	770	G	7429	0	0	100	0
NC_045512.2	771	T	7374	0	0	0	100
NC_045512.2	772	T	7125	0	0	0.0140351	99.986
NC_045512.2	773	A	7628	99.9738	0	0.0131096	0.0131096
NC_045512.2	774	C	7462	0	99.9464	0	0.0536049
NC_045512.2	775	C	7489	0	100	0	0
NC_045512.2	776	C	7436	0.0134481	99.9731	0	0.0134481
NC_045512.2	777	G	7701	0.077912	0	99.9091	0.0129853
NC_045512.2	778	T	7646	0	0.0523149	0	99.9477
NC_045512.2	779	G	7629	0	0.0131079	99.9345	0.0131079
NC_045512.2	780	A	7748	99.9742	0	0.0258131	0
NC_045512.2	781	A	7352	100	0	0	0
NC_045512.2	782	C	7594	0	99.9868	0	0.0131683
NC_045512.2	783	T	7786	0.0128436	0.0385307	0	99.9486
NC_045512.2	784	C	7648	0	99.9869	0	0.0130753
NC_045512.2	785	A	7590	99.9605	0	0.0395257	0
NC_045512.2	786	T	7749	0	0.0129049	0	99.9871
NC_045512.2	787	G	7652	0.026137	0.0130685	99.9347	0.026137
NC_045512.2	788	C	7395	0.0135227	99.9053	0	0.0811359
NC_045512.2	789	G	7611	0.0131389	0	99.9737	0.0131389
NC_045512.2	790	T	7613	0	0.0262709	0	99.9737
NC_045512.2	791	G	7712	0	0	100	0
NC_045512.2	792	A	7852	99.9873	0	0.0127356	0
NC_045512.2	793	G	7755	0.0128949	0	99.9742	0.0128949
NC_045512.2	794	C	7751	0	99.9871	0	0.0129016
NC_045512.2	795	T	8103	0	0.0123411	0	99.9877
NC_045512.2	796	T	7769	0	0	0	100
NC_045512.2	797	A	7891	99.9747	0.0126727	0.0126727	0
NC_045512.2	798	A	7881	99.9873	0	0.0126887	0
NC_045512.2	799	C	7856	0.0127291	99.9745	0.0127291	0
NC_045512.2	800	G	7777	0.0128584	0	99.9871	0
NC_045512.2	801	G	7938	0.0377929	0	99.9622	0
NC_045512.2	802	A	7935	99.9244	0	0.0504096	0.0252048
NC_045512.2	803	G	7999	0	0.0125016	99.975	0.0125016
NC_045512.2	804	G	7818	0	0	99.9616	0.038373
NC_045512.2	805	G	7818	0.012791	0	99.9872	0
NC_045512.2	806	G	7789	0.0770317	0	99.8973	0.0256772
NC_045512.2	807	C	7952	0	100	0	0
NC_045512.2	808	A	8007	100	0	0	0
NC_045512.2	809	T	7867	0	0.038134	0	99.9619
NC_045512.2	810	A	8132	99.9385	0	0.0614855	0
NC_045512.2	811	C	8137	0	100	0	0
NC_045512.2	812	A	8236	100	0	0	0
NC_045512.2	813	C	8230	0	100	0	0
NC_045512.2	814	T	8284	0	0.0362144	0.0120715	99.9517
NC_045512.2	815	C	8188	0	99.9511	0	0.048852
NC_045512.2	816	G	7976	0.0501505	0	99.9498	0
NC_045512.2	817	C	8109	0	99.9877	0	0.012332
NC_045512.2	818	T	8164	0	0.0367467	0	99.951
NC_045512.2	819	A	7888	100	0	0	0
NC_045512.2	820	T	8236	0	0	0	100
NC_045512.2	821	G	8286	0	0	100	0
NC_045512.2	822	T	8438	0	0.0237023	0	99.9763
NC_045512.2	823	C	8202	0	99.9634	0.0121921	0.0243843
NC_045512.2	824	G	8161	0.0122534	0	99.9755	0.0122534
NC_045512.2	825	A	8258	99.9758	0	0.0121095	0.0121095
NC_045512.2	826	T	7904	0	0.0126518	0	99.9873
NC_045512.2	827	A	7706	99.974	0	0.0259538	0
NC_045512.2	828	A	7623	99.9344	0.0131182	0.0131182	0.0393546
NC_045512.2	829	C	8174	0	99.9388	0.0122339	0.0489356
NC_045512.2	830	A	7566	99.9471	0.013217	0.026434	0.013217
NC_045512.2	831	A	7298	99.9452	0.0411072	0.0137024	0
NC_045512.2	832	C	7862	0.0127194	99.9746	0	0.0127194
NC_045512.2	833	T	7247	0.0965917	0.0137988	0.0137988	99.8758
NC_045512.2	834	T	7948	0.0125818	0	0	99.9874
NC_045512.2	835	C	8113	0	99.926	0	0.0739554
NC_045512.2	836	T	8012	0	0.0374438	0	99.9376
NC_045512.2	837	G	8002	0.0124969	0.0124969	99.9625	0.0124969
NC_045512.2	838	T	7873	0.0254033	0.0889115	0.0127016	99.873
NC_045512.2	839	G	8019	0.0872927	0	99.9127	0
NC_045512.2	840	G	7868	0.0635486	0.0127097	99.911	0.0127097
NC_045512.2	841	C	7856	0.0127291	99.9236	0	0.0636456
NC_045512.2	842	C	7745	0.0387347	99.9354	0.0129116	0.0129116
NC_045512.2	843	C	7930	0.0630517	99.8235	0	0.113493
NC_045512.2	844	T	7871	0.0127049	0.0127049	0	99.9746
NC_045512.2	845	G	8021	0.0124673	0.0249345	99.9377	0.0249345
NC_045512.2	846	A	7941	100	0	0	0
NC_045512.2	847	T	7454	0	0	0.0268312	99.9732
NC_045512.2	848	G	7972	0	0	100	0
NC_045512.2	849	G	7919	0.0252557	0	99.9621	0.0126279
NC_045512.2	850	C	7974	0	99.9875	0	0.0125408
NC_045512.2	851	T	7409	0	0.0539884	0.0134971	99.9325
NC_045512.2	852	A	7847	99.9618	0	0.0254874	0.0127437
NC_045512.2	853	C	7905	0	100	0	0
NC_045512.2	854	C	7737	0	99.9225	0	0.0775494
NC_045512.2	855	C	7863	0.0127178	99.9618	0	0.0127178
NC_045512.2	856	T	7872	0.0127033	0.050813	0	99.9365
NC_045512.2	857	C	7732	0	99.9612	0	0.0387998
NC_045512.2	858	T	7297	0	0.0137043	0	99.9863
NC_045512.2	859	T	7483	0	0.0400909	0	99.9599
NC_045512.2	860	G	7655	0.104507	0.0261267	99.8432	0.0261267
NC_045512.2	861	A	7658	99.9086	0	0.0652912	0.0261165
NC_045512.2	862	G	7492	0.0400427	0	99.9333	0.0266951
NC_045512.2	863	T	7530	0.0132802	0.0796813	0.0132802	99.8938
NC_045512.2	864	G	7342	0.0817216	0	99.891	0.0272405
NC_045512.2	865	C	7295	0.027416	99.904	0.013708	0.0548321
NC_045512.2	866	A	7031	99.9858	0	0.0142227	0
NC_045512.2	867	T	6997	0.0142918	0.0285837	0	99.9571
NC_045512.2	868	T	7309	0.0136818	0.0410453	0	99.9453
NC_045512.2	869	A	7286	99.8902	0.0274499	0.0686248	0.013725
NC_045512.2	870	A	7368	99.9321	0.0135722	0.0271444	0.0271444
NC_045512.2	871	A	7650	99.9869	0.0130719	0	0
NC_045512.2	872	G	7560	0	0	100	0
NC_045512.2	873	A	7731	99.9741	0	0.0129349	0.0129349
NC_045512.2	874	C	7540	0	99.9337	0.0265252	0.0397878
NC_045512.2	875	C	7638	0	99.9345	0.0130924	0.0392773
NC_045512.2	876	T	7472	0	0.0267666	0.0133833	99.9599
NC_045512.2	877	T	7674	0	0.013031	0.013031	99.9479
NC_045512.2	878	C	7722	0.01295	99.9482	0	0.0259
NC_045512.2	879	T	7245	0.0138026	0.0552105	0.0138026	99.9172
NC_045512.2	880	A	6524	99.9693	0.015328	0.015328	0
NC_045512.2	881	G	7331	0.0409221	0.0136407	99.8363	0.109126
NC_045512.2	882	C	7350	0.0680272	99.8503	0.0136054	0.0680272
NC_045512.2	883	A	7244	99.931	0.0414136	0.0276091	0
NC_045512.2	884	C	7278	0.01374	99.8626	0.0687002	0.0549602
NC_045512.2	885	G	7278	0.0687002	0.0412201	99.8901	0
NC_045512.2	886	T	7406	0.094518	0.0405077	0	99.865
NC_045512.2	887	G	7097	0.0422714	0.112724	99.845	0
NC_045512.2	888	C	7180	0	99.9721	0	0.0278552
NC_045512.2	889	T	6190	0.0161551	0.0646204	0.0161551	99.9031
NC_045512.2	890	G	7165	0.0139567	0	99.9302	0
NC_045512.2	891	G	7169	0	0	100	0
NC_045512.2	892	T	7239	0.0138141	0.0414422	0	99.9309
NC_045512.2	893	A	7161	99.9581	0.0139645	0	0
NC_045512.2	894	A	7082	99.9718	0	0.0141203	0.0141203
NC_045512.2	895	A	7354	99.9728	0	0	0.0271961
NC_045512.2	896	G	7415	0	0.0134862	99.973	0.0134862
NC_045512.2	897	C	7314	0	100	0	0
NC_045512.2	898	T	7351	0	0.0272072	0.0136036	99.9592
NC_045512.2	899	T	7467	0	0.0401768	0	99.9598
NC_045512.2	900	C	7385	0	86.1747	0.013541	13.8118
NC_045512.2	901	A	7390	99.9729	0	0.0135318	0.0135318
NC_045512.2	902	T	7228	0	0	0	100
NC_045512.2	903	G	7280	0.0137363	0.0137363	99.9725	0
NC_045512.2	904	C	7207	0	99.8612	0	0.138754
NC_045512.2	905	A	7401	99.9865	0	0.0135117	0
NC_045512.2	906	C	7322	0.0136575	99.9454	0	0.0273149
NC_045512.2	907	T	7542	0	0.0530363	0	99.947
NC_045512.2	908	T	7318	0.0409948	0	0	99.9453
NC_045512.2	909	T	7407	0.0675037	0.0270015	0	99.865
NC_045512.2	910	G	7389	0.0676682	0	99.9188	0.0135336
NC_045512.2	911	T	7527	0.0132855	0.0398565	0.053142	99.8937
NC_045512.2	912	C	7391	0	99.9865	0	0.01353
NC_045512.2	913	C	7191	99.9861	0	0	0.0139063
NC_045512.2	914	G	7285	0.0274537	0	99.9725	0
NC_045512.2	915	A	7451	99.9597	0.026842	0.013421	0
NC_045512.2	916	A	7207	100	0	0	0
NC_045512.2	917	C	7314	0	100	0	0
NC_045512.2	918	A	7369	99.9593	0	0.0407111	0
NC_045512.2	919	A	6988	99.9857	0.0143102	0	0
NC_045512.2	920	C	7272	0	99.9862	0	0.0137514
NC_045512.2	921	T	7494	0.013344	0.306912	0.040032	99.6397
NC_045512.2	922	G	7279	0.0824289	0	99.8764	0.0412145
NC_045512.2	923	G	7380	0.121951	0.0135501	99.8645	0
NC_045512.2	924	A	7495	99.9867	0	0.0133422	0
NC_045512.2	925	C	7130	0	99.9719	0.0280505	0
NC_045512.2	926	T	7317	0	0.0546672	0	99.9317
NC_045512.2	927	T	7121	0	0	0.0280859	99.9579
NC_045512.2	928	T	7253	0	0.0275748	0	99.9724
NC_045512.2	929	A	7358	99.9864	0	0	0.0135906
NC_045512.2	930	T	7245	0	0	0	100
NC_045512.2	931	T	7352	0	0.0136017	0	99.9864
NC_045512.2	932	G	7256	0.0137817	0.0275634	99.9311	0.0137817
NC_045512.2	933	A	7289	99.9314	0	0.0411579	0.0274386
NC_045512.2	934	C	7032	0.0142207	99.9858	0	0
NC_045512.2	935	A	7314	100	0	0	0
NC_045512.2	936	C	7040	0	100	0	0
NC_045512.2	937	T	7193	0	0.0139024	0	99.9861
NC_045512.2	938	A	7006	99.9857	0	0.0142735	0
NC_045512.2	939	A	7140	99.986	0.0140056	0	0
NC_045512.2	940	G	7248	0.0413907	0	99.931	0.0275938
NC_045512.2	941	A	7255	99.9862	0	0.0137836	0
NC_045512.2	942	G	7220	0.0415512	0.0138504	99.9446	0
NC_045512.2	943	G	6995	0.0714796	0	99.9285	0
NC_045512.2	944	G	7020	0	0.014245	99.9715	0.014245
NC_045512.2	945	G	7211	0.0277354	0.0138677	99.9445	0.0138677
NC_045512.2	946	T	7335	0	0.0136333	0	99.9864
NC_045512.2	947	G	7059	0	0	99.9717	0.0141663
NC_045512.2	948	T	7392	0	0.0135281	0	99.9729
NC_045512.2	949	A	7319	99.9863	0	0.0136631	0
NC_045512.2	950	T	7257	0.192917	0.0137798	0	99.7933
NC_045512.2	951	A	7320	99.959	0.0273224	0.0136612	0
NC_045512.2	952	C	7290	0	99.9314	0.0274348	0.0411523
NC_045512.2	953	T	7378	0.1762	0.0542152	0	99.7696
NC_045512.2	954	G	7336	0.0136314	0.177208	99.8092	0
NC_045512.2	955	C	7371	0.0135667	99.9864	0	0
NC_045512.2	956	T	7347	0.013611	0.217776	0	99.7686
NC_045512.2	957	G	7269	0.0962994	0	99.9037	0
NC_045512.2	958	C	7039	0	99.9432	0	0.0568263
NC_045512.2	959	C	6883	0.0145285	99.9564	0	0.0290571
NC_045512.2	960	G	7221	0.0138485	0.0138485	99.9723	0
NC_045512.2	961	T	7196	0	0.0138966	0	99.9861
NC_045512.2	962	G	7186	0.0417478	0	99.9304	0.0278319
NC_045512.2	963	A	7401	99.9595	0	0.0135117	0.0270234
NC_045512.2	964	A	6929	100	0	0	0
NC_045512.2	965	C	7175	0	99.9721	0	0.0278746
NC_045512.2	966	A	7015	99.9572	0	0.0427655	0
NC_045512.2	967	T	7180	0.0139276	0.0835655	0.0278552	99.8747
NC_045512.2	968	G	7208	0	0.0277469	99.9723	0
NC_045512.2	969	A	7386	99.9865	0	0.0135391	0
NC_045512.2	970	G	7113	0.0281175	0	99.9438	0.0281175
NC_045512.2	971	C	7022	0	100	0	0
NC_045512.2	972	A	7070	99.9859	0	0.0141443	0
NC_045512.2	973	T	6953	0	0.115058	0	99.8849
NC_045512.2	974	G	7172	0.0278862	0	99.9582	0
NC_045512.2	975	A	7391	99.9865	0	0.01353	0
NC_045512.2	976	A	7024	100	0	0	0
NC_045512.2	977	A	7067	99.9717	0	0	0.0283006
NC_045512.2	978	T	6512	0	0	0.0153563	99.9846
NC_045512.2	979	T	7368	0	0.0135722	0	99.9864
NC_045512.2	980	G	7199	0	0	99.9722	0.0277816
NC_045512.2	981	C	7130	0	99.9579	0.0140252	0.0280505
NC_045512.2	982	T	7077	0.0423908	0	0	99.9576
NC_045512.2	983	T	7265	0	0.0137646	0	99.9862
NC_045512.2	984	G	7104	0.0140766	0	99.9859	0
NC_045512.2	985	G	7102	0	0	99.9859	0.0140805
NC_045512.2	986	T	7208	0	0	0	100
NC_045512.2	987	A	6807	99.9706	0	0.0293815	0
NC_045512.2	988	C	7151	0	99.986	0	0.0139841
NC_045512.2	989	A	7095	100	0	0	0
NC_045512.2	990	C	7244	0.0138045	99.9724	0	0.0138045
NC_045512.2	991	G	7029	0.0142268	0	99.9573	0.0284536
NC_045512.2	992	G	7202	0.0277701	0.013885	99.9583	0
NC_045512.2	993	A	7418	99.9461	0	0.0404422	0.0134807
NC_045512.2	994	A	6656	100	0	0	0
NC_045512.2	995	C	7077	0	99.9717	0	0.0282606
NC_045512.2	996	G	7123	0.014039	0.014039	99.9719	0
NC_045512.2	997	T	7157	0.0139723	0	0	99.986
NC_045512.2	998	T	7305	0	0.0684463	0	99.9042
NC_045512.2	999	C	7204	0.0138812	99.9445	0	0
NC_045512.2	1000	T	7169	0	0.0139489	0	99.9861
NC_045512.2	1001	G	7228	0	0	99.9862	0.0138351
NC_045512.2	1002	A	7415	100	0	0	0
NC_045512.2	1003	A	7001	100	0	0	0
NC_045512.2	1004	A	7145	99.986	0.0139958	0	0
NC_045512.2	1005	A	7300	100	0	0	0
NC_045512.2	1006	G	7218	0	0	100	0
NC_045512.2	1007	A	7371	100	0	0	0
NC_045512.2	1008	G	7180	0	0.0278552	99.9721	0
NC_045512.2	1009	C	7038	0	99.9858	0	0.0142086
NC_045512.2	1010	T	7425	0	0	0	100
NC_045512.2	1011	A	7028	99.8293	0	0.0284576	0
NC_045512.2	1012	T	7374	0.0135612	0.0678058	0	99.9186
NC_045512.2	1013	G	7220	0.0969529	0	99.8615	0.0277008
NC_045512.2	1014	A	7435	99.9597	0	0.0134499	0.0268998
NC_045512.2	1015	A	7106	99.9156	0.0281452	0.0281452	0.0140726
NC_045512.2	1016	T	7084	0.0141163	0.0141163	0.0282326	99.9435
NC_045512.2	1017	T	7248	0	0.0551876	0.0137969	99.931
NC_045512.2	1018	G	7230	0.0691563	0	99.917	0.0138313
NC_045512.2	1019	C	7309	0.0410453	99.8905	0	0.0684088
NC_045512.2	1020	A	7452	99.9866	0	0	0.0134192
NC_045512.2	1021	G	7102	0.0281611	0.0281611	99.9437	0
NC_045512.2	1022	A	7203	99.9861	0	0.0138831	0
NC_045512.2	1023	C	7096	0	99.9718	0	0.0281849
NC_045512.2	1024	A	7057	99.9858	0	0.0141703	0
NC_045512.2	1025	C	6820	0	99.9853	0	0.0146628
NC_045512.2	1026	C	6817	0	99.8533	0	0.0293384
NC_045512.2	1027	T	6921	0.0144488	0.11559	0	99.87
NC_045512.2	1028	T	6883	0.0145285	0	0	99.9855
NC_045512.2	1029	T	7021	0.028486	0	0	99.9715
NC_045512.2	1030	T	7113	0.0281175	0	0.0421763	99.8875
NC_045512.2	1031	G	6946	0	0	99.9136	0.0719839
NC_045512.2	1032	A	7143	99.986	0	0.0139997	0
NC_045512.2	1033	A	6906	99.9276	0.0434405	0.0289603	0
NC_045512.2	1034	A	7160	99.9721	0	0.0139665	0
NC_045512.2	1035	T	7082	0	0	0.0282406	99.9718
NC_045512.2	1036	T	7247	0	0	0	100
NC_045512.2	1037	A	7310	99.9726	0.0136799	0	0.0136799
NC_045512.2	1038	A	7263	99.9862	0.0137684	0	0
NC_045512.2	1039	A	7280	99.9451	0.0137363	0.0137363	0.0137363
NC_045512.2	1040	T	7254	0	0.0413565	0	99.9586
NC_045512.2	1041	T	7151	0	0.0699203	0	99.9301
NC_045512.2	1042	G	6929	0.0288642	0	99.9567	0.0144321
NC_045512.2	1043	G	6713	0.0595859	0.0297929	99.9106	0
NC_045512.2	1044	C	7056	0	99.9575	0	0.0283447
NC_045512.2	1045	A	7241	100	0	0	0
NC_045512.2	1046	A	7075	100	0	0	0
NC_045512.2	1047	A	6443	99.9379	0.0310414	0.0155207	0.0155207
NC_045512.2	1048	G	6939	0	0	99.9568	0.0432339
NC_045512.2	1049	A	6966	99.9569	0	0.0430663	0
NC_045512.2	1050	A	7243	99.9448	0	0.0138064	0.0414193
NC_045512.2	1051	A	7192	99.9722	0	0.0278087	0
NC_045512.2	1052	T	7044	0.0425894	0.028393	0	99.929
NC_045512.2	1053	T	7133	0.042058	0	0	99.9439
NC_045512.2	1054	T	7275	0.0274914	0.0137457	0	99.9588
NC_045512.2	1055	G	7122	0	0	99.9438	0.056164
NC_045512.2	1056	A	7177	99.9582	0.0139334	0.0278668	0
NC_045512.2	1057	C	6975	0.0430108	99.871	0	0.0860215
NC_045512.2	1058	A	7020	99.9573	0	0.042735	0
NC_045512.2	1059	C	6774	0	99.9557	0	0.044287
NC_045512.2	1060	C	6866	0	100	0	0
NC_045512.2	1061	T	6970	0	0.0286944	0.0286944	99.9426
NC_045512.2	1062	T	6900	0.0144928	0.0144928	0	99.971
NC_045512.2	1063	C	6964	0	99.9713	0	0
NC_045512.2	1064	A	6859	99.9708	0	0	0.0291588
NC_045512.2	1065	A	6738	99.9852	0	0.0148412	0
NC_045512.2	1066	T	7116	0	0.126476	0.0140528	99.8595
NC_045512.2	1067	G	7041	0.11362	0	99.858	0.0284051
NC_045512.2	1068	G	6848	0.0292056	0	99.9708	0
NC_045512.2	1069	G	6913	0	0	100	0
NC_045512.2	1070	G	6879	0.029074	0	99.9564	0.014537
NC_045512.2	1071	A	6916	99.9855	0	0.0144592	0
NC_045512.2	1072	A	5318	99.9812	0	0.0188041	0
NC_045512.2	1073	T	6975	0	0.0430108	0	99.957
NC_045512.2	1074	G	6920	0	0	99.9855	0
NC_045512.2	1075	T	7166	0	0.153503	0	99.8465
NC_045512.2	1076	C	6662	0	99.985	0	0.0150105
NC_045512.2	1077	C	6774	0.0147623	99.941	0	0.044287
NC_045512.2	1078	A	7059	99.9717	0	0	0
NC_045512.2	1079	A	6696	100	0	0	0
NC_045512.2	1080	A	6714	99.9702	0	0	0
NC_045512.2	1081	T	6499	0.015387	0.015387	0	99.9692
NC_045512.2	1082	T	6903	0	0	0	99.9855
NC_045512.2	1083	T	6950	0.028777	0	0.0431655	99.9137
NC_045512.2	1084	T	7179	0.139295	0.0139295	0.027859	99.8189
NC_045512.2	1085	G	6953	0.158205	0.0143823	99.7843	0.0431468
NC_045512.2	1086	T	7212	0.0970605	0.0554631	0.0138658	99.8336
NC_045512.2	1087	A	7071	99.8162	0.0424268	0.0141423	0.113138
NC_045512.2	1088	T	7045	0.0851668	0.0283889	0.0283889	99.8581
NC_045512.2	1089	T	6760	0.192308	0	0.0147929	99.7929
NC_045512.2	1090	T	7270	0.0825309	0.0825309	0.0137552	99.8212
NC_045512.2	1091	C	6893	0.23212	99.7534	0	0.0145075
NC_045512.2	1092	C	6345	0.0157604	99.937	0.0472813	0
NC_045512.2	1093	C	6739	0	99.9555	0	0.044517
NC_045512.2	1094	T	6982	0.0143225	0	0	99.9714
NC_045512.2	1095	T	6931	0	0.0144279	0.0721397	99.9134
NC_045512.2	1096	A	6971	99.9139	0	0.0717257	0.0143451
NC_045512.2	1097	A	6764	100	0	0	0
NC_045512.2	1098	A	6562	100	0	0	0
NC_045512.2	1099	T	5754	0.0173792	0	0	99.9826
NC_045512.2	1100	T	6804	0	0.0881834	0	99.9118
NC_045512.2	1101	C	6360	0.0628931	99.9214	0	0.0157233
NC_045512.2	1102	C	6262	0	100	0	0
NC_045512.2	1103	A	6666	100	0	0	0
NC_045512.2	1104	T	6455	0	0.0154919	0	99.9845
NC_045512.2	1105	A	6472	100	0	0	0
NC_045512.2	1106	A	6292	99.9682	0	0	0.0317864
NC_045512.2	1107	T	6488	0.0154131	0.0462392	0	99.9383
NC_045512.2	1108	C	6250	0.016	99.936	0	0.048
NC_045512.2	1109	A	6327	99.9526	0	0.0316106	0.0158053
NC_045512.2	1110	A	6302	99.9524	0.015868	0.031736	0
NC_045512.2	1111	G	5898	0.0169549	0	99.9661	0.0169549
NC_045512.2	1112	A	6328	99.9842	0.0158028	0	0
NC_045512.2	1113	C	6139	0	99.9837	0	0.0162893
NC_045512.2	1114	T	6269	0	0	0	100
NC_045512.2	1115	A	6176	99.9676	0	0	0.0323834
NC_045512.2	1116	T	6168	0	0	0	100
NC_045512.2	1117	T	6292	0.0317864	0.0317864	0	99.9364
NC_045512.2	1118	C	6155	0	99.9675	0	0.0324939
NC_045512.2	1119	A	6370	100	0	0	0
NC_045512.2	1120	A	6399	99.9844	0	0.0156274	0
NC_045512.2	1121	C	6061	0	100	0	0
NC_045512.2	1122	C	6081	0	100	0	0
NC_045512.2	1123	A	6188	99.9838	0	0.0161603	0
NC_045512.2	1124	A	5979	100	0	0	0
NC_045512.2	1125	G	6100	0	0.0327869	99.8852	0.0819672
NC_045512.2	1126	G	5864	0	0	100	0
NC_045512.2	1127	G	5973	0.016742	0	99.9833	0
NC_045512.2	1128	T	5942	0	0.0168293	0	99.9832
NC_045512.2	1129	T	6024	0	0.0498008	0	99.9502
NC_045512.2	1130	G	6129	0.0326318	0	99.9674	0
NC_045512.2	1131	A	6376	99.9843	0.0156838	0	0
NC_045512.2	1132	A	6381	99.9843	0	0.0156715	0
NC_045512.2	1133	A	6480	100	0	0	0
NC_045512.2	1134	A	6387	99.953	0	0.0469704	0
NC_045512.2	1135	G	6641	0	0.015058	99.9699	0
NC_045512.2	1136	A	6707	99.9702	0	0.0149098	0.0149098
NC_045512.2	1137	A	6939	99.9568	0	0.0432339	0
NC_045512.2	1138	A	6875	99.9709	0	0.0145455	0.0145455
NC_045512.2	1139	A	6565	99.9391	0.0609292	0	0
NC_045512.2	1140	A	6440	99.8913	0	0.0465839	0
NC_045512.2	1141	G	6457	0	0.0619483	99.9381	0
NC_045512.2	1142	C	6497	0.0153917	99.9846	0	0
NC_045512.2	1143	T	6594	0	0	0	100
NC_045512.2	1144	T	6581	0	0	0	100
NC_045512.2	1145	G	6664	0.015006	0	99.985	0
NC_045512.2	1146	A	6715	99.9851	0	0.014892	0
NC_045512.2	1147	T	6871	0.0145539	0.0582157	0	99.9272
NC_045512.2	1148	G	6640	0	0	99.9699	0.0301205
NC_045512.2	1149	G	6344	0.0157629	0	99.9842	0
NC_045512.2	1150	C	6288	0	99.9523	0	0.0159033
NC_045512.2	1151	T	6535	0	0.0765111	0	99.9235
NC_045512.2	1152	T	6457	0	0	0	100
NC_045512.2	1153	T	6557	0	0	0.0152509	99.9847
NC_045512.2	1154	A	6634	99.9699	0	0	0
NC_045512.2	1155	T	6578	0	0	0.0152022	99.9848
NC_045512.2	1156	G	6602	0.0151469	0	99.9849	0
NC_045512.2	1157	G	6343	0.0315308	0.0315308	99.9212	0.0157654
NC_045512.2	1158	G	6553	0	0	99.9695	0.0305204
NC_045512.2	1159	T	6728	0	0.0297265	0	99.9703
NC_045512.2	1160	A	6544	100	0	0	0
NC_045512.2	1161	G	6634	0	0	100	0
NC_045512.2	1162	A	6858	100	0	0	0
NC_045512.2	1163	A	6671	99.97	0	0.0149903	0.0149903
NC_045512.2	1164	T	6753	0	0	0	100
NC_045512.2	1165	T	7087	0	0.0705517	0	99.9153
NC_045512.2	1166	C	6791	0	99.9705	0	0.0294507
NC_045512.2	1167	G	6707	0.0149098	0	99.9404	0.0447294
NC_045512.2	1168	A	6861	100	0	0	0
NC_045512.2	1169	T	6855	0	0	0	100
NC_045512.2	1170	C	6820	0	100	0	0
NC_045512.2	1171	T	6719	0	0.0297663	0	99.9702
NC_045512.2	1172	G	6733	0	0.0148522	99.9851	0
NC_045512.2	1173	T	6931	0	0	0	100
NC_045512.2	1174	C	6772	0	100	0	0
NC_045512.2	1175	T	6766	0	0.0295596	0	99.9704
NC_045512.2	1176	A	6652	99.9699	0.0150331	0	0.0150331
NC_045512.2	1177	T	6835	0	0.0292612	0.0146306	99.9561
NC_045512.2	1178	C	6698	0	99.9552	0	0.0447895
NC_045512.2	1179	C	6569	0	99.9848	0	0.015223
NC_045512.2	1180	A	6860	99.9563	0.0291545	0	0.0145773
NC_045512.2	1181	G	6706	0	0	99.9553	0.0447361
NC_045512.2	1182	T	6364	0	0	0	100
NC_045512.2	1183	T	6782	0	0.0294898	0	99.9705
NC_045512.2	1184	G	6629	0.0301705	0	99.9698	0
NC_045512.2	1185	C	6443	0	99.9845	0	0.0155207
NC_045512.2	1186	G	6561	0	0	100	0
NC_045512.2	1187	T	6605	0.01514	0.181681	0.0302801	99.7729
NC_045512.2	1188	C	6661	0	99.97	0	0.0300255
NC_045512.2	1189	A	6760	99.9704	0	0.0295858	0
NC_045512.2	1190	C	6575	0	99.8023	0	0.197719
NC_045512.2	1191	C	6468	0	99.8145	0	0.185529
NC_045512.2	1192	A	6709	99.9851	0	0.0149054	0
NC_045512.2	1193	A	6589	99.9393	0.0151768	0.0303536	0
NC_045512.2	1194	A	6421	99.9844	0.0155739	0	0
NC_045512.2	1195	T	6647	0	0.0451331	0	99.9549
NC_045512.2	1196	G	6601	0.0151492	0	99.9849	0
NC_045512.2	1197	A	6806	99.9559	0	0.0440788	0
NC_045512.2	1198	A	6495	99.9538	0.0153965	0.0153965	0.0153965
NC_045512.2	1199	T	6823	0	0	0	100
NC_045512.2	1200	G	6687	0.0149544	0	99.985	0
NC_045512.2	1201	C	6650	0.0150376	99.8496	0	0.135338
NC_045512.2	1202	A	6981	99.9714	0	0.0286492	0
NC_045512.2	1203	A	6620	99.9547	0	0.0453172	0
NC_045512.2	1204	C	6756	0.0148017	99.9556	0	0.0296033
NC_045512.2	1205	C	6870	0.014556	99.9563	0	0.0291121
NC_045512.2	1206	A	6930	99.9567	0	0.01443	0.02886
NC_045512.2	1207	A	6653	99.9549	0.0300616	0.0150308	0
NC_045512.2	1208	A	6127	99.9347	0.0163212	0.0326424	0.0163212
NC_045512.2	1209	T	6787	0.0147341	0	0	99.9853
NC_045512.2	1210	G	6590	0	0.0151745	99.9393	0.0151745
NC_045512.2	1211	T	6878	0.203548	0.0726956	0.0145391	99.7092
NC_045512.2	1212	G	6779	0.177017	0	99.7787	0.0442543
NC_045512.2	1213	C	6788	0.0294638	99.8674	0.0147319	0.0883913
NC_045512.2	1214	C	6707	0.0596392	99.9255	0	0
NC_045512.2	1215	T	6795	0.0588668	0	0	99.9411
NC_045512.2	1216	T	6591	0.0303444	0.0303444	0.0455166	99.8938
NC_045512.2	1217	T	6786	0	0.0442087	0	99.9411
NC_045512.2	1218	C	6760	0.0147929	99.9556	0.0147929	0.0147929
NC_045512.2	1219	A	6787	100	0	0	0
NC_045512.2	1220	A	6577	99.9392	0.060818	0	0
NC_045512.2	1221	C	6661	0.0150128	99.97	0	0.0150128
NC_045512.2	1222	T	6702	0.0298418	0.0298418	0	99.9403
NC_045512.2	1223	C	6618	0	99.9547	0	0.0453309
NC_045512.2	1224	T	6607	0.0302709	0.0151355	0	99.9546
NC_045512.2	1225	C	6604	0.0302847	99.7577	0	0.211993
NC_045512.2	1226	A	5600	100	0	0	0
NC_045512.2	1227	T	6235	0	0	0	100
NC_045512.2	1228	G	6417	0	0	100	0
NC_045512.2	1229	A	6388	100	0	0	0
NC_045512.2	1230	A	6168	99.9351	0	0	0
NC_045512.2	1231	G	6578	0.0152022	0	99.5135	0
NC_045512.2	1232	T	6408	0.0468165	0.0156055	0	99.8439
NC_045512.2	1233	G	6504	0.0307503	0	99.6617	0
NC_045512.2	1234	T	6532	0	0.0306185	0	99.9694
NC_045512.2	1235	G	6614	0.0151194	0	99.743	0.0151194
NC_045512.2	1236	A	6617	99.9547	0.0302252	0	0.0151126
NC_045512.2	1237	T	6453	0.170463	0.0154967	0	99.814
NC_045512.2	1238	C	6386	0.062637	99.8121	0.0469778	0.0313185
NC_045512.2	1239	A	6313	99.8574	0	0.0158403	0.110882
NC_045512.2	1240	T	5652	0.12385	0	0.0707714	99.5223
NC_045512.2	1241	T	6410	0.0312012	0.0156006	0.327613	98.4867
NC_045512.2	1242	G	6401	0.0781128	0	99.7188	0.203093
NC_045512.2	1243	T	6313	0.316807	0.205924	0	99.4773
NC_045512.2	1244	G	6260	0.175719	0	99.7764	0.0479233
NC_045512.2	1245	G	6443	0.0776036	0	99.8914	0.0310414
NC_045512.2	1246	T	6559	0.167708	0.0609849	0	99.7713
NC_045512.2	1247	G	6625	0.0301887	0.135849	99.834	0
NC_045512.2	1248	A	6758	99.7484	0.192365	0.0591891	0
NC_045512.2	1249	A	6690	99.9701	0	0.0298954	0
NC_045512.2	1250	A	6657	99.8197	0.16524	0.0150218	0
NC_045512.2	1251	C	6617	0.0151126	99.9849	0	0
NC_045512.2	1252	T	6704	0	0	0.0149165	99.9851
NC_045512.2	1253	T	6925	0	0.0144404	0.0144404	99.9711
NC_045512.2	1254	C	6803	0	100	0	0
NC_045512.2	1255	A	6836	99.9854	0	0.0146284	0
NC_045512.2	1256	T	6836	0	0.0146284	0.0292569	99.9561
NC_045512.2	1257	G	6818	0.0293341	0	99.9707	0
NC_045512.2	1258	G	6604	0.0302847	0	99.9546	0.0151423
NC_045512.2	1259	C	6837	0	99.9415	0	0.0292526
NC_045512.2	1260	A	6917	100	0	0	0
NC_045512.2	1261	G	6903	0.0144865	0	99.9855	0
NC_045512.2	1262	A	6722	100	0	0	0
NC_045512.2	1263	C	6704	0	99.9403	0	0.0596659
NC_045512.2	1264	G	6650	0.0902256	0	99.9098	0
NC_045512.2	1265	G	6547	0.0763709	0.0152742	99.8931	0.0152742
NC_045512.2	1266	G	6629	0.120682	0	99.8793	0
NC_045512.2	1267	C	6439	0	100	0	0
NC_045512.2	1268	G	6501	0	0	99.9846	0.0153822
NC_045512.2	1269	A	6788	99.7496	0	0	0.0147319
NC_045512.2	1270	T	6773	0	0.0147645	0	99.9705
NC_045512.2	1271	T	6797	0.0147124	0.0147124	0	99.9412
NC_045512.2	1272	T	6789	0.132567	0	0.0441891	99.7349
NC_045512.2	1273	T	7007	0	0.0285429	0.156986	99.8145
NC_045512.2	1274	G	6715	0.0446761	0	99.9106	0.0446761
NC_045512.2	1275	T	6852	0.0145943	0.0145943	0	99.9708
NC_045512.2	1276	T	7067	0.0141503	0.0141503	0	99.9717
NC_045512.2	1277	A	7095	99.9859	0	0.0140944	0
NC_045512.2	1278	A	6882	99.9564	0	0.0290613	0.0145307
NC_045512.2	1279	A	6996	99.8999	0.0285878	0.0142939	0.0571755
NC_045512.2	1280	G	6462	0.0309502	0	99.9381	0.0154751
NC_045512.2	1281	C	6545	0.0152788	99.9542	0.0152788	0.0152788
NC_045512.2	1282	C	6732	0.0297089	99.9554	0	0.0148544
NC_045512.2	1283	A	6634	99.9699	0.0301477	0	0
NC_045512.2	1284	C	6546	0	100	0	0
NC_045512.2	1285	T	6025	0	0	0.0165975	99.9834
NC_045512.2	1286	T	6444	0	0.0465549	0	99.9534
NC_045512.2	1287	G	6352	0.0157431	0	99.9685	0.0157431
NC_045512.2	1288	C	6243	0.0160179	99.9359	0	0.0480538
NC_045512.2	1289	G	6500	0.0153846	0	99.9846	0
NC_045512.2	1290	A	6556	99.9847	0.0152532	0	0
NC_045512.2	1291	A	6138	99.9511	0.016292	0	0
NC_045512.2	1292	T	6427	0	0	0	100
NC_045512.2	1293	T	6799	0.014708	0.014708	0	99.9706
NC_045512.2	1294	T	6855	0.0145879	0	0.0145879	99.9708
NC_045512.2	1295	T	7004	0	0.0285551	0.0142776	99.9572
NC_045512.2	1296	G	6591	0.0151722	0	99.9697	0.0151722
NC_045512.2	1297	T	6841	0	0.0438532	0.0146177	99.9415
NC_045512.2	1298	G	6463	0	0.0154727	99.9536	0.0309454
NC_045512.2	1299	G	6354	0.0157381	0	99.9528	0.0314762
NC_045512.2	1300	C	6579	0.0151999	99.9392	0	0.0455996
NC_045512.2	1301	A	6631	99.9548	0.0301614	0.0150807	0
NC_045512.2	1302	C	6496	0	100	0	0
NC_045512.2	1303	T	6590	0	0.0455235	0.060698	99.8938
NC_045512.2	1304	G	6764	0	0	99.9704	0
NC_045512.2	1305	A	6777	99.9705	0	0.0147558	0.0147558
NC_045512.2	1306	G	6644	0.0150512	0	99.9699	0.0150512
NC_045512.2	1307	A	6769	100	0	0	0
NC_045512.2	1308	A	6083	99.9671	0.0164393	0.0164393	0
NC_045512.2	1309	T	6523	0.0306607	0	0	99.9693
NC_045512.2	1310	T	6703	0	0.0149187	0	99.7315
NC_045512.2	1311	T	6875	0	0	0	99.7673
NC_045512.2	1312	G	6522	0.0613309	0	99.8927	0.0459982
NC_045512.2	1313	A	6756	99.926	0.044405	0.0296033	0
NC_045512.2	1314	C	6281	0.0318421	99.9522	0	0.015921
NC_045512.2	1315	T	6497	0.0461752	0.0153917	0.0153917	99.923
NC_045512.2	1316	A	6534	99.9694	0	0	0.0306091
NC_045512.2	1317	A	6364	99.9843	0.0157134	0	0
NC_045512.2	1318	A	6553	99.9847	0	0	0.0152602
NC_045512.2	1319	G	6259	0.015977	0	99.984	0
NC_045512.2	1320	A	6531	99.9234	0.0153116	0.0612464	0
NC_045512.2	1321	A	6541	99.9694	0	0	0.0305764
NC_045512.2	1322	G	6404	0.0312305	0	99.9688	0
NC_045512.2	1323	G	6472	0	0	100	0
NC_045512.2	1324	T	6908	0	0	0	100
NC_045512.2	1325	G	6880	0.0290698	0.0290698	99.9419	0
NC_045512.2	1326	C	6776	0	99.9557	0	0.0442739
NC_045512.2	1327	C	6990	0	99.9714	0	0
NC_045512.2	1328	A	6930	99.9856	0	0.01443	0
NC_045512.2	1329	C	7023	0	100	0	0
NC_045512.2	1330	T	6957	0	0	0	100
NC_045512.2	1331	A	7086	100	0	0	0
NC_045512.2	1332	C	7021	0	99.943	0	0.042729
NC_045512.2	1333	T	7210	0.0138696	0.0138696	0	99.9584
NC_045512.2	1334	T	7210	0	0.0277393	0.0138696	99.9307
NC_045512.2	1335	G	7074	0.0141363	0.0141363	99.9435	0.0282725
NC_045512.2	1336	T	7214	0	0.0138619	0.0693097	99.9168
NC_045512.2	1337	G	7000	0	0.0142857	99.9714	0.0142857
NC_045512.2	1338	G	6996	0.0142939	0	99.9714	0.0142939
NC_045512.2	1339	T	6835	0.0438917	0.0292612	0	99.9268
NC_045512.2	1340	T	7009	0.0570695	0	0	99.9429
NC_045512.2	1341	A	7033	99.9573	0.0284374	0	0
NC_045512.2	1342	C	6814	0	99.9413	0.0293513	0.0146757
NC_045512.2	1343	T	6403	0	0	0	100
NC_045512.2	1344	T	6769	0.0443197	0.354558	0.0147732	99.5863
NC_045512.2	1345	A	6846	99.9124	0	0.0730353	0.0146071
NC_045512.2	1346	C	6572	0.0152161	99.9696	0.0152161	0
NC_045512.2	1347	C	6494	0	100	0	0
NC_045512.2	1348	C	6572	0.0456482	99.8478	0	0.106512
NC_045512.2	1349	C	6592	0.0455097	99.8786	0	0
NC_045512.2	1350	A	6666	99.97	0	0.0150015	0.0150015
NC_045512.2	1351	A	6626	99.9698	0.0150921	0	0.0150921
NC_045512.2	1352	A	6708	99.9702	0.0298151	0	0
NC_045512.2	1353	A	6353	99.937	0.0157406	0	0
NC_045512.2	1354	T	6427	0.0155594	0.0155594	0	99.9689
NC_045512.2	1355	G	6069	0	0.0164772	99.967	0.0164772
NC_045512.2	1356	C	5992	0	99.9666	0	0.0333778
NC_045512.2	1357	T	5862	0	0	0.0511771	99.9488
NC_045512.2	1358	G	6222	0	0	99.9518	0.048216
NC_045512.2	1359	T	5773	0	0.034644	0	99.9654
NC_045512.2	1360	T	5987	0	0.0167029	0	99.9666
NC_045512.2	1361	G	6170	0.0162075	0	99.9028	0
NC_045512.2	1362	T	6112	0	0.0163613	0	99.9836
NC_045512.2	1363	T	6204	0	0.0161186	0.0161186	99.9678
NC_045512.2	1364	A	6201	99.871	0.0483793	0	0.0161264
NC_045512.2	1365	A	6283	99.9841	0	0.015916	0
NC_045512.2	1366	A	6327	100	0	0	0
NC_045512.2	1367	A	6484	99.9537	0.0308452	0	0
NC_045512.2	1368	T	6361	0	0	0	99.9843
NC_045512.2	1369	T	6583	0	0	0	100
NC_045512.2	1370	T	6571	0.0152184	0.0456552	0.0152184	99.9239
NC_045512.2	1371	A	6563	99.9848	0	0	0.0152369
NC_045512.2	1372	T	6289	0.0318016	0	0	99.9682
NC_045512.2	1373	T	6413	0	0	0.0311867	99.9688
NC_045512.2	1374	G	6304	0	0.0475888	99.9207	0.0317259
NC_045512.2	1375	T	6731	0.0594265	0.207993	0	99.7326
NC_045512.2	1376	C	6340	0.0157729	99.9054	0.0315457	0.0473186
NC_045512.2	1377	C	6357	0	99.9685	0	0.0314614
NC_045512.2	1378	A	6638	99.9397	0.0301296	0.0301296	0
NC_045512.2	1379	G	6431	0.0310994	0	99.9689	0
NC_045512.2	1380	C	6433	0	99.9378	0.0155448	0.0466345
NC_045512.2	1381	A	6498	99.9846	0.0153894	0	0
NC_045512.2	1382	T	6541	0	0	0	100
NC_045512.2	1383	G	6428	0.0155569	0	99.9844	0
NC_045512.2	1384	T	6601	0	0.0302984	0.0151492	99.9546
NC_045512.2	1385	C	6537	0.0152975	99.9541	0	0.0305951
NC_045512.2	1386	A	6618	99.9547	0.0151103	0.0302206	0
NC_045512.2	1387	C	6588	0	99.9545	0.0303582	0.0151791
NC_045512.2	1388	A	6612	99.9698	0.015124	0.015124	0
NC_045512.2	1389	A	6262	99.984	0.0159693	0	0
NC_045512.2	1390	T	6328	0	0	0	100
NC_045512.2	1391	T	6746	0.0148236	0.0148236	0	99.9704
NC_045512.2	1392	C	6589	0.0151768	99.9848	0	0
NC_045512.2	1393	A	6852	99.9562	0	0	0.0437828
NC_045512.2	1394	G	6639	0	0	100	0
NC_045512.2	1395	A	6636	99.9849	0	0.0150693	0
NC_045512.2	1396	A	6290	99.9523	0	0.0317965	0.0158983
NC_045512.2	1397	G	6421	0.0467217	0	99.9377	0.0155739
NC_045512.2	1398	T	6572	0	0.0912964	0.0456482	99.8631
NC_045512.2	1399	A	6770	99.8671	0.014771	0.0590842	0.0590842
NC_045512.2	1400	G	6566	0	0	100	0
NC_045512.2	1401	G	6588	0.0455373	0	99.9393	0.0151791
NC_045512.2	1402	A	6761	99.9556	0.0147907	0.0295814	0
NC_045512.2	1403	C	6524	0	99.9693	0	0.030656
NC_045512.2	1404	C	6650	0.0150376	99.985	0	0
NC_045512.2	1405	T	6777	0.0442674	0.28036	0.0147558	99.6606
NC_045512.2	1406	G	6697	0.0597282	0	99.9253	0
NC_045512.2	1407	A	6776	99.9852	0	0.014758	0
NC_045512.2	1408	G	6626	0	0	100	0
NC_045512.2	1409	C	6516	0	99.954	0	0.0460405
NC_045512.2	1410	A	6626	99.9849	0.0150921	0	0
NC_045512.2	1411	T	6343	0	0	0.0157654	99.9842
NC_045512.2	1412	A	6708	99.9553	0	0.0149076	0.0149076
NC_045512.2	1413	G	6560	0.106707	0.0152439	99.8476	0.0304878
NC_045512.2	1414	T	6613	0	0.0302435	0	99.9698
NC_045512.2	1415	C	6597	0.0151584	99.9242	0	0.0606336
NC_045512.2	1416	T	6438	0.0155328	0.0621311	0.0310655	99.8913
NC_045512.2	1417	T	6653	0.0150308	0.0601233	0	99.9248
NC_045512.2	1418	G	6655	0.0150263	0.0150263	99.9699	0
NC_045512.2	1419	C	6499	0.015387	99.9692	0	0.015387
NC_045512.2	1420	C	6393	0.0312842	99.9374	0	0.0312842
NC_045512.2	1421	G	6484	0.0308452	0.0154226	99.9537	0
NC_045512.2	1422	A	6617	99.9849	0	0.0151126	0
NC_045512.2	1423	A	6321	99.9842	0	0.0158203	0
NC_045512.2	1424	T	6095	0	0	0	100
NC_045512.2	1425	A	6499	100	0	0	0
NC_045512.2	1426	C	6386	0	99.9843	0	0.0156593
NC_045512.2	1427	C	6396	0.0469043	99.9531	0	0
NC_045512.2	1428	A	6364	99.9843	0	0.0157134	0
NC_045512.2	1429	T	6295	0	0.0317712	0.0158856	99.9523
NC_045512.2	1430	A	6365	99.9529	0	0.0157109	0
NC_045512.2	1431	A	6180	99.9515	0.0323625	0.0161812	0
NC_045512.2	1432	T	6555	0.0152555	0	0	99.9847
NC_045512.2	1433	G	6509	0.04609	0	99.9385	0
NC_045512.2	1434	A	6536	99.9388	0.0152999	0.0152999	0.0305998
NC_045512.2	1435	A	6512	99.9232	0.0614251	0	0.0153563
NC_045512.2	1436	T	6844	0	0.087668	0.0292227	99.8831
NC_045512.2	1437	C	6731	0.0445699	99.9257	0	0.0297133
NC_045512.2	1438	T	6478	0	0.138932	0.0617475	99.7993
NC_045512.2	1439	G	6651	0.0601413	0	99.9399	0
NC_045512.2	1440	G	6502	0.107659	0.0461396	99.8462	0
NC_045512.2	1441	C	6413	0.0311867	99.8908	0	0.0779666
NC_045512.2	1442	T	6412	0	0.0155958	0.0311915	99.9532
NC_045512.2	1443	T	6524	0	0.030656	0	99.9693
NC_045512.2	1444	G	6449	0.0620251	0.0310126	99.8449	0.0310126
NC_045512.2	1445	A	6563	99.9543	0	0.0304739	0.0152369
NC_045512.2	1446	A	6552	99.9695	0	0	0.030525
NC_045512.2	1447	A	6613	99.7732	0.211704	0.0151217	0
NC_045512.2	1448	A	6523	100	0	0	0
NC_045512.2	1449	C	6434	0.0155424	99.9534	0	0.0310849
NC_045512.2	1450	C	6366	0.172793	99.8115	0	0.0157085
NC_045512.2	1451	A	6458	99.8297	0	0.154847	0.0154847
NC_045512.2	1452	T	6152	0.162549	0	0	99.8375
NC_045512.2	1453	T	6528	0	0.137868	0	99.8468
NC_045512.2	1454	C	6244	0.0160154	99.952	0	0.0320307
NC_045512.2	1455	T	5887	0	0	0.0169866	99.983
NC_045512.2	1456	T	6399	0	0.0156274	0	99.9844
NC_045512.2	1457	C	6394	0	99.9218	0	0.0781983
NC_045512.2	1458	G	6373	0.0313824	0	99.9372	0.0313824
NC_045512.2	1459	T	6228	0.0160565	0	0	99.9679
NC_045512.2	1460	A	6013	99.9501	0.0166306	0.0166306	0
NC_045512.2	1461	A	5971	99.9833	0	0.0167476	0
NC_045512.2	1462	G	6416	0.015586	0	99.9532	0.0311721
NC_045512.2	1463	G	6452	0	0.0154991	99.9535	0.0309981
NC_045512.2	1464	G	6509	0	0	100	0
NC_045512.2	1465	T	6436	0	0	0	100
NC_045512.2	1466	G	6387	0	0	99.9843	0.0156568
NC_045512.2	1467	G	6445	0.0775795	0	99.9224	0
NC_045512.2	1468	T	6622	0.0151012	0.0453035	0	99.9396
NC_045512.2	1469	C	6569	0	99.9543	0	0.0456691
NC_045512.2	1470	G	6428	0.217797	0	99.7822	0
NC_045512.2	1471	C	6551	0	100	0	0
NC_045512.2	1472	A	6355	99.9528	0	0.0157356	0.0314713
NC_045512.2	1473	C	6246	0	99.968	0	0.0160102
NC_045512.2	1474	T	6151	0	0	0	100
NC_045512.2	1475	A	6103	99.9017	0	0.0163854	0
NC_045512.2	1476	T	5449	0.165168	0.018352	0.073408	99.7431
NC_045512.2	1477	T	6334	0.0789391	0	0.0157878	99.9053
NC_045512.2	1478	G	6394	0.156397	0.109478	99.7341	0
NC_045512.2	1479	C	6150	0.0325203	99.9024	0.0325203	0.0325203
NC_045512.2	1480	C	6027	0.033184	99.8673	0	0.08296
NC_045512.2	1481	T	5785	0	0.0864304	0.103717	99.8099
NC_045512.2	1482	T	5727	0	0.0698446	0	99.9127
NC_045512.2	1483	T	5984	0	0.150401	0.0668449	99.766
NC_045512.2	1484	G	6289	0.0318016	0.0477023	99.7933	0.127206
NC_045512.2	1485	G	6252	0.0319898	0.127959	99.7761	0.0639795
NC_045512.2	1486	A	6383	99.953	0	0	0.0469998
NC_045512.2	1487	G	6280	0.0955414	0.0159236	99.8885	0
NC_045512.2	1488	G	6183	0.0323468	0.129387	99.8383	0
NC_045512.2	1489	C	6128	0.0326371	99.8858	0	0.0326371
NC_045512.2	1490	T	6222	0.032144	0.016072	0.032144	99.9196
NC_045512.2	1491	G	6299	0.0476266	0.0158755	99.9206	0.0158755
NC_045512.2	1492	T	6279	0	0.0159261	0	99.9841
NC_045512.2	1493	G	6327	0.0316106	0	99.9368	0.0316106
NC_045512.2	1494	T	6360	0	0.0314465	0	99.9686
NC_045512.2	1495	G	6411	0.0155982	0.0155982	99.9376	0.0311964
NC_045512.2	1496	T	6102	0	0.0163881	0	99.9836
NC_045512.2	1497	T	6610	0	0	0	100
NC_045512.2	1498	C	6485	0.0154202	99.9846	0	0
NC_045512.2	1499	T	6603	0	0.0151446	0	99.9849
NC_045512.2	1500	C	6452	0	99.969	0	0.0154991
NC_045512.2	1501	T	6305	0	0	0	100
NC_045512.2	1502	T	6343	0	0	0	100
NC_045512.2	1503	A	6309	99.9841	0	0.0158504	0
NC_045512.2	1504	T	6407	0	0.0156079	0.0312159	99.9532
NC_045512.2	1505	G	6422	0	0	99.9844	0.0155715
NC_045512.2	1506	T	6366	0	0.0157085	0	99.9843
NC_045512.2	1507	T	6402	0	0	0	100
NC_045512.2	1508	G	6408	0	0	99.9532	0.0468165
NC_045512.2	1509	G	6354	0	0	100	0
NC_045512.2	1510	T	5959	0	0	0	100
NC_045512.2	1511	T	6510	0	0.0460829	0	99.9539
NC_045512.2	1512	G	6388	0.0313087	0	99.9687	0
NC_045512.2	1513	C	6236	0.0160359	99.9359	0	0.0481078
NC_045512.2	1514	C	6367	0	99.7644	0	0.031412
NC_045512.2	1515	A	6484	99.8766	0	0.0154226	0.0616903
NC_045512.2	1516	T	6316	0.0633312	0.0158328	0	99.905
NC_045512.2	1517	A	6312	99.8574	0	0.0316857	0.0158428
NC_045512.2	1518	A	6210	99.5169	0.257649	0.128824	0.0966184
NC_045512.2	1519	C	6113	0.212662	99.4438	0.0490757	0.294454
NC_045512.2	1520	A	6200	99.7903	0.0806452	0.0967742	0.0322581
NC_045512.2	1521	A	6042	99.52	0.165508	0.231711	0.0662032
NC_045512.2	1522	G	6130	0.228385	0	99.69	0.0815661
NC_045512.2	1523	T	6151	0.0812876	0.13006	0.113803	99.6748
NC_045512.2	1524	G	6161	0.0649245	0	99.8539	0.0811557
NC_045512.2	1525	T	5999	0.0166694	0.133356	0.0333389	99.8166
NC_045512.2	1526	G	6100	0.213115	0	99.7705	0.0163934
NC_045512.2	1527	C	5930	0	99.9494	0	0.0505902
NC_045512.2	1528	C	5860	0	99.9829	0	0.0170648
NC_045512.2	1529	T	6002	0	0.0166611	0	99.9833
NC_045512.2	1530	A	5884	99.881	0	0	0.0169952
NC_045512.2	1531	T	5929	0	0	0	100
NC_045512.2	1532	T	6150	0.0325203	0.178862	0	99.7398
NC_045512.2	1533	G	6088	0.197109	0	99.77	0.0328515
NC_045512.2	1534	G	5883	0.0679925	0	99.898	0.0339963
NC_045512.2	1535	G	5939	0	0	99.9663	0.0336757
NC_045512.2	1536	T	5330	0	0	0	100
NC_045512.2	1537	T	6172	0.0162022	0.0162022	0.0486066	99.919
NC_045512.2	1538	C	6028	0	99.9502	0.0497677	0
NC_045512.2	1539	C	6025	0	99.917	0.0497925	0.033195
NC_045512.2	1540	A	6058	99.967	0	0.0165071	0.0165071
NC_045512.2	1541	C	5950	0	99.8655	0.0504202	0.0840336
NC_045512.2	1542	G	5916	0.0338066	0.0338066	99.9155	0.0169033
NC_045512.2	1543	T	5784	0	0.0518672	0	99.9481
NC_045512.2	1544	G	5806	0.0172236	0.0172236	99.9656	0
NC_045512.2	1545	C	5854	0	100	0	0
NC_045512.2	1546	T	5665	0.0353045	0.282436	0.0176523	99.6646
NC_045512.2	1547	A	4706	99.915	0.0212495	0.0424989	0.0212495
NC_045512.2	1548	G	5756	0.0173732	0.0173732	99.9653	0
NC_045512.2	1549	C	5696	0	99.9649	0	0.0351124
NC_045512.2	1550	G	5660	0.0883392	0	99.9117	0
NC_045512.2	1551	C	5711	0	99.93	0	0.0525302
NC_045512.2	1552	T	5549	0.0180213	0.0720851	0.0180213	99.8919
NC_045512.2	1553	A	5605	100	0	0	0
NC_045512.2	1554	A	5396	99.9815	0	0	0.0185322
NC_045512.2	1555	C	3706	0	99.973	0	0.0269833
NC_045512.2	1556	A	5702	100	0	0	0
NC_045512.2	1557	T	5460	0	0	0	100
NC_045512.2	1558	A	5684	99.9824	0	0	0.0175932
NC_045512.2	1559	G	5549	0	0	100	0
NC_045512.2	1560	G	5519	0	0	99.9819	0.0181192
NC_045512.2	1561	T	5643	0	0.0354421	0	99.9646
NC_045512.2	1562	T	5812	0	0	0	100
NC_045512.2	1563	G	5653	0	0.0176897	99.9469	0.0176897
NC_045512.2	1564	T	5743	0	0	0	100
NC_045512.2	1565	A	5757	99.861	0	0.138961	0
NC_045512.2	1566	A	5572	99.9821	0	0.0179469	0
NC_045512.2	1567	C	5537	0	99.9819	0	0.0180603
NC_045512.2	1568	C	5479	0.0182515	99.9817	0	0
NC_045512.2	1569	A	5566	99.9641	0	0.0179662	0.0179662
NC_045512.2	1570	T	5574	0	0.0358809	0	99.9641
NC_045512.2	1571	A	5447	99.9816	0	0.0183587	0
NC_045512.2	1572	C	5305	0	99.9623	0	0.0377003
NC_045512.2	1573	A	5433	99.9816	0	0	0.018406
NC_045512.2	1574	G	5389	0.0185563	0.167007	99.7959	0.0185563
NC_045512.2	1575	G	5386	0.1671	0.0185667	99.7401	0.0371333
NC_045512.2	1576	T	5339	0	0.0374602	0.168571	99.794
NC_045512.2	1577	G	5276	0	0.0189538	99.9242	0.0189538
NC_045512.2	1578	T	5353	0	0.0186811	0	99.9813
NC_045512.2	1579	T	5315	0	0	0	100
NC_045512.2	1580	G	5228	0.0382555	0	99.9235	0.0382555
NC_045512.2	1581	T	5265	0.0189934	0.0759734	0.0189934	99.886
NC_045512.2	1582	T	5239	0	0.0572628	0.0190876	99.9236
NC_045512.2	1583	G	5152	0.0388199	0	99.9418	0.0194099
NC_045512.2	1584	G	5153	0.0970309	0	99.8836	0.0194062
NC_045512.2	1585	A	5370	99.9441	0.0372439	0	0.018622
NC_045512.2	1586	G	5158	0.0387747	0	99.9418	0.0193874
NC_045512.2	1587	A	5142	99.9222	0.0388954	0.0388954	0
NC_045512.2	1588	A	5067	99.9803	0	0.0197355	0
NC_045512.2	1589	G	5123	0	0	100	0
NC_045512.2	1590	G	5035	0	0	100	0
NC_045512.2	1591	T	5052	0	0	0.0197941	99.9802
NC_045512.2	1592	T	5373	0	0.0372232	0	99.9628
NC_045512.2	1593	C	5213	0	100	0	0
NC_045512.2	1594	C	5100	0	99.9216	0.0196078	0.0588235
NC_045512.2	1595	G	5279	0.018943	0	99.9432	0
NC_045512.2	1596	A	5365	99.9814	0	0.0186393	0
NC_045512.2	1597	A	5234	99.9427	0	0.0191058	0.0191058
NC_045512.2	1598	G	5049	0.0198059	0	99.9406	0.0396118
NC_045512.2	1599	G	5033	0	0	99.9801	0
NC_045512.2	1600	T	5291	0	0	0	100
NC_045512.2	1601	C	4979	0	99.9799	0.0200844	0
NC_045512.2	1602	T	5237	0	0.0190949	0.0190949	99.9618
NC_045512.2	1603	T	5314	0.0376364	0.0188182	0	99.9059
NC_045512.2	1604	A	5306	99.9435	0	0.0376932	0
NC_045512.2	1605	A	5103	99.9608	0	0.0195963	0.0195963
NC_045512.2	1606	T	5297	0.0188786	0.0566358	0	99.9245
NC_045512.2	1607	G	5209	0.0767902	0.0383951	99.8848	0
NC_045512.2	1608	A	5277	99.8863	0.0947508	0.0189502	0
NC_045512.2	1609	C	5252	0.0761615	99.7715	0	0.152323
NC_045512.2	1610	A	5356	99.832	0.0373413	0.112024	0.0186707
NC_045512.2	1611	A	5107	99.9413	0.019581	0.0391619	0
NC_045512.2	1612	C	5028	0.0596659	99.9204	0	0
NC_045512.2	1613	C	4938	0.0405022	99.9392	0	0.0202511
NC_045512.2	1614	T	5146	0.0194326	0	0.0194326	99.9611
NC_045512.2	1615	T	5126	0	0.0585252	0	99.9415
NC_045512.2	1616	C	5004	0.019984	99.96	0	0.019984
NC_045512.2	1617	T	5137	0.0194666	0.0389332	0	99.9416
NC_045512.2	1618	T	5128	0	0.0195008	0	99.9805
NC_045512.2	1619	G	4921	0	0	100	0
NC_045512.2	1620	A	5009	99.98	0	0.0199641	0
NC_045512.2	1621	A	4994	100	0	0	0
NC_045512.2	1622	A	4941	100	0	0	0
NC_045512.2	1623	T	4740	0	0.168776	0	99.8312
NC_045512.2	1624	A	4824	100	0	0	0
NC_045512.2	1625	C	4689	0	100	0	0
NC_045512.2	1626	T	4827	0	0.269318	0	99.7307
NC_045512.2	1627	C	4525	0	100	0	0
NC_045512.2	1628	C	4520	0.0442478	99.9336	0	0
NC_045512.2	1629	A	4744	99.9789	0	0.0210793	0
NC_045512.2	1630	A	4763	100	0	0	0
NC_045512.2	1631	A	4751	100	0	0	0
NC_045512.2	1632	A	4686	100	0	0	0
NC_045512.2	1633	A	4576	100	0	0	0
NC_045512.2	1634	G	4916	0	0	100	0
NC_045512.2	1635	A	4918	99.9593	0	0.0203335	0
NC_045512.2	1636	G	4947	0.0202143	0	99.9798	0
NC_045512.2	1637	A	5116	99.9805	0	0	0.0195465
NC_045512.2	1638	A	4853	99.9588	0	0.0412116	0
NC_045512.2	1639	A	4989	100	0	0	0
NC_045512.2	1640	G	4671	0.0428174	0	99.9572	0
NC_045512.2	1641	T	5013	0.0199481	0.31917	0.0398963	99.621
NC_045512.2	1642	C	5031	0	100	0	0
NC_045512.2	1643	A	4984	100	0	0	0
NC_045512.2	1644	A	4835	99.9793	0	0	0.0206825
NC_045512.2	1645	C	4830	0	100	0	0
NC_045512.2	1646	A	4609	99.9783	0	0.0216967	0
NC_045512.2	1647	T	4718	0	0	0	100
NC_045512.2	1648	C	4679	0.0213721	99.9359	0	0
NC_045512.2	1649	A	4632	99.9784	0	0.0215889	0
NC_045512.2	1650	A	4549	99.978	0	0.0219829	0
NC_045512.2	1651	T	4481	0	0.0223164	0	99.9777
NC_045512.2	1652	A	4596	99.8695	0	0	0.0217581
NC_045512.2	1653	T	4478	0.0669942	0.0223314	0.0223314	99.8883
NC_045512.2	1654	T	4643	0.0646134	0	0.0861512	99.8277
NC_045512.2	1655	G	4606	0.0217108	0.108554	99.8263	0.0434216
NC_045512.2	1656	T	4354	0	0.0459348	0	99.9541
NC_045512.2	1657	T	4553	0.0219635	0.0439271	0.0219635	99.9121
NC_045512.2	1658	G	4565	0	0.0438116	99.9562	0
NC_045512.2	1659	G	4453	0.0449135	0.0449135	99.9102	0
NC_045512.2	1660	T	4703	0	0.042526	0	99.9575
NC_045512.2	1661	G	4624	0.0648789	0	99.9351	0
NC_045512.2	1662	A	4646	99.9354	0.0430478	0	0.0215239
NC_045512.2	1663	C	4180	0	100	0	0
NC_045512.2	1664	T	4573	0.0218675	0.109337	0	99.8469
NC_045512.2	1665	T	4602	0.0217297	0.0217297	0.0434594	99.9131
NC_045512.2	1666	T	4701	0	0.0212721	0	99.9787
NC_045512.2	1667	A	4588	100	0	0	0
NC_045512.2	1668	A	4485	99.9331	0	0.0668896	0
NC_045512.2	1669	A	4394	99.9772	0	0	0.0227583
NC_045512.2	1670	C	4342	0	99.9079	0	0.0921234
NC_045512.2	1671	T	4535	0	0.0220507	0	99.9779
NC_045512.2	1672	T	4581	0.0436586	0	0	99.9345
NC_045512.2	1673	A	4619	99.8918	0	0.0216497	0.0649491
NC_045512.2	1674	A	4505	99.8446	0	0.133185	0.0221976
NC_045512.2	1675	T	4558	0.0219394	0.0219394	0	99.9561
NC_045512.2	1676	G	4484	0.156111	0	99.8216	0.0223015
NC_045512.2	1677	A	4435	100	0	0	0
NC_045512.2	1678	A	4462	100	0	0	0
NC_045512.2	1679	G	4361	0	0	100	0
NC_045512.2	1680	A	4630	99.9352	0	0.0647948	0
NC_045512.2	1681	G	4443	0	0	100	0
NC_045512.2	1682	A	4629	100	0	0	0
NC_045512.2	1683	T	4580	0	0.327511	0	99.6725
NC_045512.2	1684	C	4463	0.0224065	99.8656	0	0.112032
NC_045512.2	1685	G	4405	0.0681044	0	99.9319	0
NC_045512.2	1686	C	4423	0.0226091	99.9548	0	0.0226091
NC_045512.2	1687	C	4330	0	99.9538	0	0.0230947
NC_045512.2	1688	A	4424	100	0	0	0
NC_045512.2	1689	T	4339	0	0	0	100
NC_045512.2	1690	T	4490	0	0	0	99.9777
NC_045512.2	1691	A	4497	99.622	0.022237	0.0667111	0
NC_045512.2	1692	T	4426	0.0903751	0.0451875	0.0451875	99.8192
NC_045512.2	1693	T	4470	0.0671141	0.0894855	0.0223714	99.821
NC_045512.2	1694	T	4580	0.0218341	0	0	99.9782
NC_045512.2	1695	T	4544	0.176056	0.022007	0.0440141	99.7579
NC_045512.2	1696	G	4419	0.0452591	0.0452591	99.7511	0.158407
NC_045512.2	1697	G	4270	0.0468384	0.0234192	99.9063	0.0234192
NC_045512.2	1698	C	4442	0.0225124	99.91	0	0.0675371
NC_045512.2	1699	A	4590	99.9564	0.0217865	0.0217865	0
NC_045512.2	1700	T	4573	0	0.0656024	0	99.9344
NC_045512.2	1701	C	4437	0	99.9324	0	0
NC_045512.2	1702	T	4503	0.0222074	0.111037	0	99.8668
NC_045512.2	1703	T	4740	0	0.0421941	0	99.9578
NC_045512.2	1704	T	4723	0.042346	0	0	99.9365
NC_045512.2	1705	T	4609	0.0216967	0	0.0433934	99.9349
NC_045512.2	1706	T	4744	0.189713	0.0210793	0.0632378	99.726
NC_045512.2	1707	C	4581	0.196464	99.738	0.0436586	0.0218293
NC_045512.2	1708	T	4792	0.250417	0	0	99.7496
NC_045512.2	1709	G	4493	0	0.222568	99.7329	0.0445137
NC_045512.2	1710	C	4469	0.0223764	99.9329	0	0.0223764
NC_045512.2	1711	T	4386	0.0227998	0.0455996	0.0227998	99.9088
NC_045512.2	1712	T	4679	0.0213721	0.170977	0.0213721	99.7863
NC_045512.2	1713	C	4475	0.0446927	99.8436	0.0670391	0.0446927
NC_045512.2	1714	C	4479	0	99.9777	0	0.0223264
NC_045512.2	1715	A	4545	99.956	0	0.0440044	0
NC_045512.2	1716	C	4451	0	99.9775	0	0.0224669
NC_045512.2	1717	A	4275	100	0	0	0
NC_045512.2	1718	A	4169	100	0	0	0
NC_045512.2	1719	G	4228	0.0236518	0	99.9527	0.0236518
NC_045512.2	1720	T	4561	0.021925	0	0	99.9781
NC_045512.2	1721	G	4337	0.0230574	0	99.9539	0.0230574
NC_045512.2	1722	C	4296	0	99.9302	0	0.0232775
NC_045512.2	1723	T	4577	0.0218484	0.109242	0	99.8689
NC_045512.2	1724	T	4295	0	0.0232829	0	99.9767
NC_045512.2	1725	T	4221	0.0236911	0	0.0236911	99.9289
NC_045512.2	1726	T	4548	0	0	0	99.978
NC_045512.2	1727	G	4469	0	0	99.9776	0.0223764
NC_045512.2	1728	T	4623	0	0.021631	0	99.9784
NC_045512.2	1729	G	4369	0	0	99.9084	0.0915541
NC_045512.2	1730	G	4364	0.0458295	0	99.9313	0.0229148
NC_045512.2	1731	A	4705	99.9575	0	0.042508	0
NC_045512.2	1732	A	4483	100	0	0	0
NC_045512.2	1733	A	4437	100	0	0	0
NC_045512.2	1734	C	4212	0	99.9763	0	0.0237417
NC_045512.2	1735	T	4460	0	0.0672646	0.0224215	99.9103
NC_045512.2	1736	G	4413	0.0226603	0	99.9547	0.0226603
NC_045512.2	1737	T	4356	0	0.0459137	0	99.9541
NC_045512.2	1738	G	4423	0.0226091	0	99.9322	0
NC_045512.2	1739	A	4449	99.7528	0.0899078	0.134862	0.022477
NC_045512.2	1740	A	4142	99.8793	0.0241429	0.0724288	0.0241429
NC_045512.2	1741	A	4266	99.9766	0	0	0.0234412
NC_045512.2	1742	G	4183	0.0478126	0	99.9522	0
NC_045512.2	1743	G	4126	0.0242365	0	99.9758	0
NC_045512.2	1744	T	4017	0	0	0	99.9751
NC_045512.2	1745	T	4068	0	0.0245821	0	99.9754
NC_045512.2	1746	T	4321	0	0	0.0231428	99.9306
NC_045512.2	1747	G	4085	0.0244798	0	99.9755	0
NC_045512.2	1748	G	4090	0.0244499	0	99.9511	0.0244499
NC_045512.2	1749	A	4395	99.9317	0	0.0682594	0
NC_045512.2	1750	T	4182	0	0	0	99.9044
NC_045512.2	1751	T	4374	0	0.0457247	0.0228624	99.8857
NC_045512.2	1752	A	4409	99.9773	0.0226809	0	0
NC_045512.2	1753	T	4443	0.0225073	0.112537	0	99.865
NC_045512.2	1754	A	4469	99.8881	0.0223764	0.0447527	0.0223764
NC_045512.2	1755	A	4380	99.8174	0.0456621	0.0456621	0.0913242
NC_045512.2	1756	A	4299	99.9535	0	0	0.0465224
NC_045512.2	1757	G	4028	0	0	99.9752	0.0248262
NC_045512.2	1758	C	3993	0.0250438	99.9249	0.0250438	0.0250438
NC_045512.2	1759	A	4337	100	0	0	0
NC_045512.2	1760	T	4338	0	0	0	100
NC_045512.2	1761	T	4408	0.022686	0.0680581	0	99.9093
NC_045512.2	1762	C	4340	0	100	0	0
NC_045512.2	1763	A	4578	99.9782	0	0.0218436	0
NC_045512.2	1764	A	4454	100	0	0	0
NC_045512.2	1765	A	4062	99.9754	0	0.0246184	0
NC_045512.2	1766	C	4298	0	99.9767	0	0
NC_045512.2	1767	A	4503	100	0	0	0
NC_045512.2	1768	A	4380	100	0	0	0
NC_045512.2	1769	A	4439	99.9099	0.0450552	0	0
NC_045512.2	1770	T	4289	0	0	0	100
NC_045512.2	1771	T	4443	0	0	0	99.9775
NC_045512.2	1772	G	4338	0.161365	0	99.8156	0
NC_045512.2	1773	T	4499	0.0889086	0	0	99.9111
NC_045512.2	1774	T	4552	0.0659051	0.0219684	0	99.9121
NC_045512.2	1775	G	4428	0.203252	0	99.729	0.0677507
NC_045512.2	1776	A	4508	99.9556	0	0	0.0443656
NC_045512.2	1777	A	4529	99.8234	0.13248	0	0.0441599
NC_045512.2	1778	T	4523	0.243201	0.0221092	0	99.7347
NC_045512.2	1779	C	4263	0.0234577	99.9296	0	0.0469153
NC_045512.2	1780	C	4272	0.0702247	99.9298	0	0
NC_045512.2	1781	T	4449	0.022477	0.0674309	0.0674309	99.8427
NC_045512.2	1782	G	4376	0	0	99.9543	0.0457038
NC_045512.2	1783	T	4377	0	0.0685401	0	99.9315
NC_045512.2	1784	G	3906	0	0	99.8976	0.0768049
NC_045512.2	1785	G	3952	0	0.0253036	99.9747	0
NC_045512.2	1786	T	4323	0	0.0231321	0	99.9769
NC_045512.2	1787	A	4275	99.9298	0.0233918	0	0
NC_045512.2	1788	A	4234	99.9528	0	0	0
NC_045512.2	1789	T	4393	0	0.045527	0	99.9545
NC_045512.2	1790	T	4411	0	0.0906824	0	99.864
NC_045512.2	1791	T	4350	0.091954	0.045977	0	99.8621
NC_045512.2	1792	T	4381	0.27391	0.0228258	0.136955	99.5435
NC_045512.2	1793	A	4325	99.6069	0.369942	0.0231214	0
NC_045512.2	1794	A	4192	99.9284	0.023855	0	0.0477099
NC_045512.2	1795	A	4100	99.5854	0.0243902	0.219512	0.170732
NC_045512.2	1796	G	4011	0.0997258	0	99.8504	0.0498629
NC_045512.2	1797	T	4245	0	0	0.0471143	99.9529
NC_045512.2	1798	T	4260	0.0469484	0	0.0234742	99.9296
NC_045512.2	1799	A	4256	99.9295	0.0234962	0	0.0469925
NC_045512.2	1800	C	4094	0	99.9267	0	0
NC_045512.2	1801	A	4344	99.9309	0.0460405	0	0.0230203
NC_045512.2	1802	A	4231	100	0	0	0
NC_045512.2	1803	A	4171	99.976	0	0	0.0239751
NC_045512.2	1804	A	4099	99.9024	0	0.0731886	0.0243962
NC_045512.2	1805	G	4115	0.0243013	0	99.9514	0.0243013
NC_045512.2	1806	G	4248	0.0235405	0	99.9294	0
NC_045512.2	1807	A	4528	100	0	0	0
NC_045512.2	1808	A	4236	100	0	0	0
NC_045512.2	1809	A	4259	99.9765	0.0234797	0	0
NC_045512.2	1810	A	4199	99.8809	0	0.119076	0
NC_045512.2	1811	G	4314	0	0	100	0
NC_045512.2	1812	C	4323	0	99.9769	0	0.0231321
NC_045512.2	1813	T	4660	0	0	0	99.8712
NC_045512.2	1814	A	4586	100	0	0	0
NC_045512.2	1815	A	4722	100	0	0	0
NC_045512.2	1816	A	4677	100	0	0	0
NC_045512.2	1817	A	4617	100	0	0	0
NC_045512.2	1818	A	4526	100	0	0	0
NC_045512.2	1819	A	4447	99.4603	0.0224871	0.0899483	0.0224871
NC_045512.2	1820	G	4523	0.0663277	0	99.9337	0
NC_045512.2	1821	G	4383	0	0	100	0
NC_045512.2	1822	T	4619	0	0	0.0216497	99.9784
NC_045512.2	1823	G	4589	0	0	100	0
NC_045512.2	1824	C	4397	0.0227428	99.9318	0	0.0454856
NC_045512.2	1825	C	4501	0.0222173	99.9556	0	0.0222173
NC_045512.2	1826	T	4723	0	0.042346	0	99.9577
NC_045512.2	1827	G	4646	0	0	100	0
NC_045512.2	1828	G	4669	0.0428357	0	99.9572	0
NC_045512.2	1829	A	4800	99.9375	0	0.0208333	0.0208333
NC_045512.2	1830	A	4011	99.9751	0.0249314	0	0
NC_045512.2	1831	T	4681	0	0.021363	0	99.9786
NC_045512.2	1832	A	4668	100	0	0	0
NC_045512.2	1833	T	4716	0.0636132	0.0212044	0	99.9152
NC_045512.2	1834	T	4797	0.0625391	0.0208464	0	99.9166
NC_045512.2	1835	G	4588	0	0.021796	99.9782	0
NC_045512.2	1836	G	4592	0	0.043554	99.9564	0
NC_045512.2	1837	T	4778	0	0	0	100
NC_045512.2	1838	G	4662	0	0	100	0
NC_045512.2	1839	A	4725	99.9577	0	0.042328	0
NC_045512.2	1840	A	4601	99.8913	0	0.108672	0
NC_045512.2	1841	C	4708	0	99.9788	0	0.0212404
NC_045512.2	1842	A	4804	100	0	0	0
NC_045512.2	1843	G	4634	0.0431593	0.0215796	99.9353	0
NC_045512.2	1844	A	4760	99.979	0	0	0.0210084
NC_045512.2	1845	A	4559	99.9781	0	0	0.0219346
NC_045512.2	1846	A	4753	100	0	0	0
NC_045512.2	1847	T	4792	0	0	0.0208681	99.9791
NC_045512.2	1848	C	4729	0	99.9154	0.0211461	0.0634384
NC_045512.2	1849	A	4807	99.9584	0	0.041606	0
NC_045512.2	1850	A	4709	99.9788	0	0	0.0212359
NC_045512.2	1851	T	4659	0.0429277	0.0214638	0	99.9356
NC_045512.2	1852	A	4703	99.9362	0.042526	0	0.021263
NC_045512.2	1853	C	4742	0	99.9789	0	0.0210881
NC_045512.2	1854	T	4822	0	0.103691	0	99.8963
NC_045512.2	1855	G	4623	0.367727	0.0865239	99.3078	0.237941
NC_045512.2	1856	A	4646	99.6556	0.150667	0.0645717	0.129143
NC_045512.2	1857	G	4422	0.248756	0	99.4573	0.293985
NC_045512.2	1858	T	4606	0.347373	0.0434216	0.0217108	99.5875
NC_045512.2	1859	C	4527	0.0662691	99.8454	0.0441794	0.0441794
NC_045512.2	1860	C	4466	0.111957	99.8657	0.0223914	0
NC_045512.2	1861	T	4606	0.0651324	0.0868432	0	99.848
NC_045512.2	1862	C	4555	0	99.9341	0	0.0219539
NC_045512.2	1863	T	4582	0	0	0.0218245	99.9564
NC_045512.2	1864	T	4547	0.0219925	0.043985	0.0219925	99.89
NC_045512.2	1865	T	4619	0.0216497	0	0.0216497	99.9351
NC_045512.2	1866	A	4567	99.8905	0	0.0437924	0.0218962
NC_045512.2	1867	T	4589	0.0217912	0.0217912	0.0217912	99.9346
NC_045512.2	1868	G	4389	0.0683527	0	99.9089	0.0227842
NC_045512.2	1869	C	4331	0	99.8615	0	0.115447
NC_045512.2	1870	A	4415	99.9547	0	0.0226501	0
NC_045512.2	1871	T	4380	0.022831	0	0	99.9772
NC_045512.2	1872	T	4014	0	0	0.0996512	99.9003
NC_045512.2	1873	T	4556	0.0438982	0.0438982	0.0219491	99.8903
NC_045512.2	1874	G	4383	0.0228154	0.0456308	99.9087	0.0228154
NC_045512.2	1875	C	4407	0	100	0	0
NC_045512.2	1876	A	4589	99.9782	0	0	0.0217912
NC_045512.2	1877	T	4686	0	0.0213402	0.0426803	99.936
NC_045512.2	1878	C	4564	0	99.9562	0	0.0438212
NC_045512.2	1879	A	4606	100	0	0	0
NC_045512.2	1880	G	4588	0.021796	0	99.9782	0
NC_045512.2	1881	A	4618	99.9567	0	0.0433088	0
NC_045512.2	1882	G	4592	0	0	100	0
NC_045512.2	1883	G	4499	0	0	99.8444	0.15559
NC_045512.2	1884	C	4639	0	99.9353	0.0215564	0.0431127
NC_045512.2	1885	T	4793	0.0208638	0	0	99.9583
NC_045512.2	1886	G	4586	0	0.043611	99.9564	0
NC_045512.2	1887	C	4596	0.0435161	99.9347	0	0.0217581
NC_045512.2	1888	T	4779	0	0.0418498	0	99.9582
NC_045512.2	1889	C	4649	0	100	0	0
NC_045512.2	1890	G	4658	0.0429369	0	99.9571	0
NC_045512.2	1891	T	4667	0	0	0.0428541	99.9571
NC_045512.2	1892	G	4689	0	0	99.936	0
NC_045512.2	1893	T	4555	0	0.0219539	0	99.978
NC_045512.2	1894	T	4673	0	0	0	100
NC_045512.2	1895	G	4626	0.0432339	0	99.9568	0
NC_045512.2	1896	T	4758	0	0.0420345	0	99.958
NC_045512.2	1897	A	4621	100	0	0	0
NC_045512.2	1898	C	4444	0	99.9325	0	0.0675068
NC_045512.2	1899	G	4502	0.0444247	0.0222123	99.9334	0
NC_045512.2	1900	A	4520	99.9779	0	0.0221239	0
NC_045512.2	1901	T	4596	0	0.0217581	0.0217581	99.9565
NC_045512.2	1902	C	4566	0	99.9124	0	0.065703
NC_045512.2	1903	A	4670	100	0	0	0
NC_045512.2	1904	A	4540	100	0	0	0
NC_045512.2	1905	T	4553	0	0	0	100
NC_045512.2	1906	T	4478	0.0446628	0.0446628	0.0223314	99.866
NC_045512.2	1907	T	4562	0	0.0219202	0	99.9781
NC_045512.2	1908	T	4739	0	0.084406	0.0211015	99.8945
NC_045512.2	1909	C	4622	0.0216357	99.9567	0	0.0216357
NC_045512.2	1910	T	4667	0.021427	0.0428541	0	99.9357
NC_045512.2	1911	C	4477	0.0223364	99.9107	0.0223364	0.0446728
NC_045512.2	1912	C	4402	0.0227169	99.9546	0	0.0227169
NC_045512.2	1913	C	4486	0.0668747	99.844	0.0222916	0.0668747
NC_045512.2	1914	G	4450	0.0449438	0	99.9326	0.0224719
NC_045512.2	1915	C	4552	0.0439367	99.9121	0.0219684	0.0219684
NC_045512.2	1916	A	4622	99.9784	0.0216357	0	0
NC_045512.2	1917	C	4494	0.0222519	99.9555	0	0.0222519
NC_045512.2	1918	T	4558	0	0.0219394	0	99.9781
NC_045512.2	1919	C	4530	0	100	0	0
NC_045512.2	1920	T	4554	0.0439174	0.0439174	0.0219587	99.8902
NC_045512.2	1921	T	4623	0	0.021631	0	99.9784
NC_045512.2	1922	G	4547	0.0659776	0.043985	99.8241	0.0659776
NC_045512.2	1923	A	4710	99.8938	0	0.0636943	0.0424628
NC_045512.2	1924	A	4660	99.9356	0.0643777	0	0
NC_045512.2	1925	A	4670	99.9143	0.0428266	0.0214133	0.0214133
NC_045512.2	1926	C	4627	0.0216123	99.9136	0.0216123	0.0432246
NC_045512.2	1927	T	4673	0.0427991	0.0641986	0.0213995	99.8716
NC_045512.2	1928	G	4571	0.0875082	0.0437541	99.8687	0
NC_045512.2	1929	C	4518	0	100	0	0
NC_045512.2	1930	T	4591	0	0.0435635	0	99.9564
NC_045512.2	1931	C	4590	0	99.8475	0	0.0653595
NC_045512.2	1932	A	4642	100	0	0	0
NC_045512.2	1933	A	4506	99.9778	0	0.0221926	0
NC_045512.2	1934	A	4455	100	0	0	0
NC_045512.2	1935	A	4519	100	0	0	0
NC_045512.2	1936	T	4285	0	0.0233372	0.0233372	99.9533
NC_045512.2	1937	T	4592	0.043554	0.021777	0	99.9347
NC_045512.2	1938	C	4479	0	99.9777	0	0.0223264
NC_045512.2	1939	T	4538	0	0	0	100
NC_045512.2	1940	G	4367	0.022899	0.022899	99.9542	0
NC_045512.2	1941	T	4329	0	0.0231	0	99.9769
NC_045512.2	1942	G	4321	0.0231428	0.0231428	99.9537	0
NC_045512.2	1943	C	4147	0	99.9277	0.0723415	0
NC_045512.2	1944	G	4283	0.0233481	0	99.9767	0
NC_045512.2	1945	T	4324	0.0693802	0	0	99.9306
NC_045512.2	1946	G	4335	0	0	99.9308	0
NC_045512.2	1947	T	4293	0	0.0698812	0	99.9301
NC_045512.2	1948	T	4303	0.0464792	0	0	99.9535
NC_045512.2	1949	T	4458	0	0.0224316	0	99.9776
NC_045512.2	1950	T	4472	0.0447227	0.111807	0	99.8435
NC_045512.2	1951	A	4480	99.8214	0	0.0892857	0.0892857
NC_045512.2	1952	C	4358	0.0229463	99.9312	0	0.0458926
NC_045512.2	1953	A	4539	99.978	0	0.0220313	0
NC_045512.2	1954	G	4355	0.0229621	0.0688863	99.9082	0
NC_045512.2	1955	A	4363	99.9771	0	0	0.02292
NC_045512.2	1956	A	4260	99.9296	0	0	0.0704225
NC_045512.2	1957	G	4255	0.0940071	0	99.906	0
NC_045512.2	1958	G	4214	0.355956	0	99.644	0
NC_045512.2	1959	C	4296	0.0698324	99.8836	0	0.0465549
NC_045512.2	1960	C	4209	0.0237586	99.9287	0	0.0475172
NC_045512.2	1961	G	4192	0.0477099	0	99.9523	0
NC_045512.2	1962	C	4141	0	99.9276	0	0.0482975
NC_045512.2	1963	T	4163	0	0.0240211	0	99.976
NC_045512.2	1964	A	3965	100	0	0	0
NC_045512.2	1965	T	4064	0.0738189	0.0246063	0	99.9016
NC_045512.2	1966	A	4082	99.951	0	0	0.0489956
NC_045512.2	1967	A	4052	99.9013	0	0.0246792	0.0740375
NC_045512.2	1968	C	4145	0.0482509	99.8794	0.0482509	0.0241255
NC_045512.2	1969	A	4205	99.9049	0.0237812	0.0475624	0.0237812
NC_045512.2	1970	A	3968	99.9244	0.0756048	0	0
NC_045512.2	1971	T	4002	0.09995	0.049975	0	99.8501
NC_045512.2	1972	A	4246	99.8822	0.0706547	0.0235516	0.0235516
NC_045512.2	1973	C	4228	0.0236518	99.9763	0	0
NC_045512.2	1974	T	4105	0.0243605	0.0243605	0	99.9513
NC_045512.2	1975	A	3871	99.9225	0	0.0516662	0.0258331
NC_045512.2	1976	G	3963	0	0.201867	99.7981	0
NC_045512.2	1977	A	3921	100	0	0	0
NC_045512.2	1978	T	3882	0.180319	0.0257599	0	99.7939
NC_045512.2	1979	G	3850	0	0	100	0
NC_045512.2	1980	G	3894	0	0	100	0
NC_045512.2	1981	A	4084	99.9755	0	0.0244858	0
NC_045512.2	1982	A	3557	99.9157	0	0	0
NC_045512.2	1983	T	3899	0	0	0	100
NC_045512.2	1984	T	3923	0	0.0509814	0	99.949
NC_045512.2	1985	T	4102	0.0243784	0.0731351	0	99.9025
NC_045512.2	1986	C	3984	0.0251004	99.9247	0	0.0502008
NC_045512.2	1987	A	4065	99.9262	0	0.0492005	0.0246002
NC_045512.2	1988	C	3940	0	99.9746	0	0.0253807
NC_045512.2	1989	A	3846	99.844	0.026001	0.104004	0.026001
NC_045512.2	1990	G	3721	0.188121	0.0268745	99.4088	0.376243
NC_045512.2	1991	T	3725	0.0536913	0.0268456	0.0268456	99.8926
NC_045512.2	1992	A	3631	99.7797	0.0550812	0	0.165244
NC_045512.2	1993	T	3651	0.164339	0	0.0273898	99.8083
NC_045512.2	1994	T	3783	0.185038	0	0.026434	99.7885
NC_045512.2	1995	C	3677	0.190373	99.728	0.0271961	0.0543922
NC_045512.2	1996	A	3791	99.789	0.184648	0.0263783	0
NC_045512.2	1997	C	3703	0	100	0	0
NC_045512.2	1998	T	3710	0	0.0808625	0	99.9191
NC_045512.2	1999	G	3673	0	0.0272257	99.9728	0
[truncated: 27,904 more rows]

## Sheet: N-wt SARS-CoV-2 virus-as-2
CHR	POS	REF	READS	A	C	G	T
NC_045512.2	1	A	3	100	0	0	0
NC_045512.2	2	T	6	0	0	0	100
NC_045512.2	3	T	7	0	0	0	100
NC_045512.2	4	A	9	88.8889	0	11.1111	0
NC_045512.2	5	A	13	100	0	0	0
NC_045512.2	6	A	13	100	0	0	0
NC_045512.2	7	G	12	0	0	100	0
NC_045512.2	8	G	14	0	0	100	0
NC_045512.2	9	T	20	0	0	0	100
NC_045512.2	10	T	26	0	0	0	100
NC_045512.2	11	T	42	0	2.38095	0	97.619
NC_045512.2	12	A	96	100	0	0	0
NC_045512.2	13	T	144	0	0	0	100
NC_045512.2	14	A	198	100	0	0	0
NC_045512.2	15	C	282	0	100	0	0
NC_045512.2	16	C	388	0	99.7423	0	0.257732
NC_045512.2	17	T	544	0	0	0	100
NC_045512.2	18	T	635	0	0	0	100
NC_045512.2	19	C	774	0	100	0	0
NC_045512.2	20	C	835	0	99.8802	0	0.11976
NC_045512.2	21	C	944	0	100	0	0
NC_045512.2	22	A	1028	99.8054	0	0.0972763	0.0972763
NC_045512.2	23	G	1075	0	0	100	0
NC_045512.2	24	G	1117	0	0	100	0
NC_045512.2	25	T	1279	0	0	0	100
NC_045512.2	26	A	1368	100	0	0	0
NC_045512.2	27	A	1305	100	0	0	0
NC_045512.2	28	C	1499	0	100	0	0
NC_045512.2	29	A	1777	100	0	0	0
NC_045512.2	30	A	1950	100	0	0	0
NC_045512.2	31	A	1980	99.9495	0	0	0.0505051
NC_045512.2	32	C	2082	0	100	0	0
NC_045512.2	33	C	2194	0	99.9088	0	0.0911577
NC_045512.2	34	A	2323	100	0	0	0
NC_045512.2	35	A	2396	100	0	0	0
NC_045512.2	36	C	2528	0	99.9604	0.039557	0
NC_045512.2	37	C	2744	0	99.9636	0	0.0364431
NC_045512.2	38	A	2740	100	0	0	0
NC_045512.2	39	A	2756	99.9637	0.0362845	0	0
NC_045512.2	40	C	2830	0	99.9647	0	0.0353357
NC_045512.2	41	T	3006	0	0	0	100
NC_045512.2	42	T	2956	0	0.0338295	0	99.9662
NC_045512.2	43	T	3066	0	0	0	100
NC_045512.2	44	C	3049	0	99.9016	0	0.0983929
NC_045512.2	45	G	3056	0	0	99.9673	0.0327225
NC_045512.2	46	A	3006	100	0	0	0
NC_045512.2	47	T	3088	0	0.0323834	0	99.9676
NC_045512.2	48	C	3049	0	100	0	0
NC_045512.2	49	T	3070	0	0.0325733	0	99.9674
NC_045512.2	50	C	3070	0.0325733	99.9674	0	0
NC_045512.2	51	T	2910	0	0	0	100
NC_045512.2	52	T	3172	0	0	0	100
NC_045512.2	53	G	3313	0	0	100	0
NC_045512.2	54	T	3350	0	0	0	100
NC_045512.2	55	A	3341	100	0	0	0
NC_045512.2	56	G	3355	0	0	100	0
NC_045512.2	57	A	3428	99.9708	0	0.0291715	0
NC_045512.2	58	T	3439	0	0	0	100
NC_045512.2	59	C	3468	0.0288351	99.9712	0	0
NC_045512.2	60	T	3514	0	0	0.0284576	99.9715
NC_045512.2	61	G	3464	0.0288684	0	99.9711	0
NC_045512.2	62	T	3426	0	0.0291886	0	99.9708
NC_045512.2	63	T	3515	0	0.0284495	0	99.9716
NC_045512.2	64	C	3531	0	99.9434	0	0.0566412
NC_045512.2	65	T	3636	0	0	0	100
NC_045512.2	66	C	2744	0	99.9271	0	0.0728863
NC_045512.2	67	T	2790	0	0	0	100
NC_045512.2	68	A	2723	100	0	0	0
NC_045512.2	69	A	2768	100	0	0	0
NC_045512.2	70	A	2766	100	0	0	0
NC_045512.2	71	C	2807	0.0712504	99.8219	0	0.106876
NC_045512.2	72	G	2858	0.104969	0	99.86	0.0349895
NC_045512.2	73	A	2841	100	0	0	0
NC_045512.2	74	A	2803	99.9286	0.0356761	0	0.0356761
NC_045512.2	75	C	2714	0.036846	99.9263	0	0
NC_045512.2	76	T	2891	0.10377	0	0.0345901	99.8616
NC_045512.2	77	T	2924	0.341997	0.102599	0	99.5554
NC_045512.2	78	T	3079	2.24099	0.129912	0.129912	97.4992
NC_045512.2	79	A	3076	98.0169	0	0	1.98309
NC_045512.2	80	A	3127	97.7614	0.0639591	1.79085	0.383754
NC_045512.2	81	A	3140	98.0255	0.0636943	0.0636943	1.84713
NC_045512.2	82	A	3160	99.6203	0.0316456	0	0.348101
NC_045512.2	83	T	3238	0.0617665	1.72946	0	98.2088
NC_045512.2	84	C	3156	0.0633714	99.9049	0	0.0316857
NC_045512.2	85	T	3183	0	0	0.0628338	99.9372
NC_045512.2	86	G	3141	0.031837	0	99.9682	0
NC_045512.2	87	T	3222	0	0.0620732	0.0310366	99.9069
NC_045512.2	88	G	3262	0	0	100	0
NC_045512.2	89	T	3276	0	0	0	100
NC_045512.2	90	G	3288	0	0	100	0
NC_045512.2	91	G	3270	0.030581	0	99.9388	0.030581
NC_045512.2	92	C	3364	0	99.9703	0	0.0297265
NC_045512.2	93	T	3529	0	0	0.0283366	99.9717
NC_045512.2	94	G	3535	0.0282885	0	99.9717	0
NC_045512.2	95	T	3597	0	0.0556019	0	99.9444
NC_045512.2	96	C	3632	0	100	0	0
NC_045512.2	97	A	3629	99.9724	0	0	0.0275558
NC_045512.2	98	C	3693	0.0270783	99.9729	0	0
NC_045512.2	99	T	3772	0	0	0	100
NC_045512.2	100	C	3821	0	99.9738	0	0.0261712
NC_045512.2	101	G	3766	0	0	100	0
NC_045512.2	102	G	3803	0	0.026295	99.9737	0
NC_045512.2	103	C	3851	0.0259673	99.974	0	0
NC_045512.2	104	T	3834	0	0	0	99.9739
NC_045512.2	105	G	3869	0.0516929	0	99.9483	0
NC_045512.2	106	C	3908	0	99.8976	0.0511771	0.0511771
NC_045512.2	107	A	3926	99.9491	0	0.0509424	0
NC_045512.2	108	T	3994	0	0	0	100
NC_045512.2	109	G	3985	0	0	99.9749	0.0250941
NC_045512.2	110	C	4029	0	99.9504	0	0.0496401
NC_045512.2	111	T	3587	0	0	0	100
NC_045512.2	112	T	3893	0.0256871	0.0256871	0	99.9486
NC_045512.2	113	A	3816	99.7904	0	0.209644	0
NC_045512.2	114	G	4076	0.0736016	0	99.9264	0
NC_045512.2	115	T	4139	0	0.0483208	0	99.9517
NC_045512.2	116	G	4121	0.0485319	0.024266	99.9272	0
NC_045512.2	117	C	4095	0	99.9756	0	0.02442
NC_045512.2	118	A	4208	100	0	0	0
NC_045512.2	119	C	4187	0	100	0	0
NC_045512.2	120	T	4245	0	0	0	100
NC_045512.2	121	C	4235	0	99.9764	0	0.0236128
NC_045512.2	122	A	4310	100	0	0	0
NC_045512.2	123	C	4345	0	99.977	0	0.023015
NC_045512.2	124	G	4240	0.0707547	0.0235849	99.9057	0
NC_045512.2	125	C	4350	0	99.954	0	0.045977
NC_045512.2	126	A	4392	100	0	0	0
NC_045512.2	127	G	4410	0	0	100	0
NC_045512.2	128	T	4455	0	0	0	100
NC_045512.2	129	A	4213	100	0	0	0
NC_045512.2	130	T	4510	0	0	0	100
NC_045512.2	131	A	4372	100	0	0	0
NC_045512.2	132	A	4477	100	0	0	0
NC_045512.2	133	T	4559	0	0	0	100
NC_045512.2	134	T	4701	0	0.0212721	0	99.9787
NC_045512.2	135	A	4653	99.9785	0.0214915	0	0
NC_045512.2	136	A	4756	100	0	0	0
NC_045512.2	137	T	4779	0.0209249	0	0	99.9791
NC_045512.2	138	A	4794	100	0	0	0
NC_045512.2	139	A	4814	100	0	0	0
NC_045512.2	140	C	4736	0	99.9367	0	0.0633446
NC_045512.2	141	T	4870	0	0.0205339	0	99.9795
NC_045512.2	142	A	4725	100	0	0	0
NC_045512.2	143	A	4998	100	0	0	0
NC_045512.2	144	T	4969	0	0	0	100
NC_045512.2	145	T	4976	0	0	0	100
NC_045512.2	146	A	5199	99.9808	0	0	0.0192345
NC_045512.2	147	C	5165	0.0193611	99.9806	0	0
NC_045512.2	148	T	5277	0	0	0	100
NC_045512.2	149	G	5210	0	0	100	0
NC_045512.2	150	T	5349	0	0.0560853	0	99.9439
NC_045512.2	151	C	5352	0	99.9813	0	0.0186846
NC_045512.2	152	G	5211	0.0767607	0	99.9232	0
NC_045512.2	153	T	5341	0	0	0	100
NC_045512.2	154	T	5474	0	0	0	100
NC_045512.2	155	G	5268	0.0759301	0.0189825	99.9051	0
NC_045512.2	156	A	5396	100	0	0	0
NC_045512.2	157	C	5442	0	100	0	0
NC_045512.2	158	A	5592	99.9464	0	0.0178827	0.0357654
NC_045512.2	159	G	5475	0	0	100	0
NC_045512.2	160	G	5719	0	0	100	0
NC_045512.2	161	A	5904	99.9831	0	0.0169377	0
NC_045512.2	162	C	5737	0	99.9826	0	0.0174307
NC_045512.2	163	A	5503	100	0	0	0
NC_045512.2	164	C	5836	0	99.9829	0	0.017135
NC_045512.2	165	G	5771	0.017328	0	99.9653	0.017328
NC_045512.2	166	A	5823	100	0	0	0
NC_045512.2	167	G	5684	0.070373	0.0351865	99.8944	0
NC_045512.2	168	T	5744	0	0	0.0348189	99.9652
NC_045512.2	169	A	5467	100	0	0	0
NC_045512.2	170	A	5525	100	0	0	0
NC_045512.2	171	C	5577	0	100	0	0
NC_045512.2	172	T	5633	0.0177525	0	0	99.9822
NC_045512.2	173	C	5566	0	99.982	0	0.0179662
NC_045512.2	174	G	5629	0	0.0177651	99.9822	0
NC_045512.2	175	T	5632	0.0177557	0	0	99.9822
NC_045512.2	176	C	5542	0	100	0	0
NC_045512.2	177	T	5538	0.0361141	0	0	99.9639
NC_045512.2	178	A	5308	99.9812	0	0.0188395	0
NC_045512.2	179	T	5427	0	0.0368528	0	99.9631
NC_045512.2	180	C	5137	0.0389332	99.9221	0	0.0389332
NC_045512.2	181	T	5112	0	0.0195618	0	99.9804
NC_045512.2	182	T	5286	0	0.0189179	0	99.9811
NC_045512.2	183	C	4991	0	100	0	0
NC_045512.2	184	T	5090	0	0	0	100
NC_045512.2	185	G	4886	0.0204666	0.0204666	99.9386	0.0204666
NC_045512.2	186	C	4872	0	99.9384	0.0205255	0.0410509
NC_045512.2	187	A	4910	99.9389	0	0.0610998	0
NC_045512.2	188	G	4771	0	0	100	0
NC_045512.2	189	G	4943	0	0	100	0
NC_045512.2	190	C	5018	0	99.9801	0	0.0199283
NC_045512.2	191	T	4951	0	0.0605938	0	99.9394
NC_045512.2	192	G	4944	0.0202265	0	99.9798	0
NC_045512.2	193	C	4983	0	100	0	0
NC_045512.2	194	T	4409	0	0	0	100
NC_045512.2	195	T	4894	0	0	0	100
NC_045512.2	196	A	5135	100	0	0	0
NC_045512.2	197	C	5005	0	99.96	0	0.03996
NC_045512.2	198	G	5102	0	0	100	0
NC_045512.2	199	G	5302	0.0754432	0	99.9246	0
NC_045512.2	200	T	4926	0	0	0	100
NC_045512.2	201	T	5082	0	0.0196773	0	99.9803
NC_045512.2	202	T	5370	0.018622	0	0	99.9814
NC_045512.2	203	C	5174	0	99.884	0	0.115964
NC_045512.2	204	G	5341	0	0.0187231	99.9813	0
NC_045512.2	205	T	5473	0	0	0	100
NC_045512.2	206	C	5352	0	100	0	0
NC_045512.2	207	C	5499	0	100	0	0
NC_045512.2	208	G	5564	0	0	100	0
NC_045512.2	209	T	5414	0	0	0	100
NC_045512.2	210	G	5632	0	0	100	0
NC_045512.2	211	T	5275	0	0	0	100
NC_045512.2	212	T	5774	0	0	0	100
NC_045512.2	213	G	5564	0	0	100	0
NC_045512.2	214	C	5724	0	99.9651	0	0.0349406
NC_045512.2	215	A	5801	99.9828	0	0.0172384	0
NC_045512.2	216	G	5700	0	0	100	0
NC_045512.2	217	C	5746	0.0174034	99.9826	0	0
NC_045512.2	218	C	5752	0.0347705	99.9652	0	0
NC_045512.2	219	G	5805	0.0172265	0	99.9828	0
NC_045512.2	220	A	5902	100	0	0	0
NC_045512.2	221	T	5843	0	0.034229	0	99.9658
NC_045512.2	222	C	5774	0	99.1687	0	0.831313
NC_045512.2	223	A	5714	99.9825	0	0.0175009	0
NC_045512.2	224	T	5856	0	0.0170765	0	99.9829
NC_045512.2	225	C	5744	0	99.9478	0	0.0522284
NC_045512.2	226	A	5857	99.9488	0.0170736	0.0341472	0
NC_045512.2	227	G	5713	0.0175039	0	99.9825	0
NC_045512.2	228	C	5866	0	99.983	0	0.0170474
NC_045512.2	229	A	5728	100	0	0	0
NC_045512.2	230	C	5777	0	99.9827	0	0.01731
NC_045512.2	231	A	5393	100	0	0	0
NC_045512.2	232	T	5507	0	0	0	100
NC_045512.2	233	C	5724	0	100	0	0
NC_045512.2	234	T	5274	0	0.0189609	0	99.981
NC_045512.2	235	A	5699	100	0	0	0
NC_045512.2	236	G	5673	0.0176274	0	99.9824	0
NC_045512.2	237	G	5752	0	0	99.9826	0
NC_045512.2	238	T	5731	0	0	0	100
NC_045512.2	239	T	5915	0	0.0169062	0	99.9831
NC_045512.2	240	T	6000	0	0	0	99.9833
NC_045512.2	241	C	5857	0	99.9829	0	0.0170736
NC_045512.2	242	G	5912	0.0507442	0.0169147	99.9323	0
NC_045512.2	243	T	5940	0	0.03367	0	99.9663
NC_045512.2	244	C	5864	0	100	0	0
NC_045512.2	245	C	5877	0	99.9149	0	0.0850774
NC_045512.2	246	G	5668	0	0.0176429	99.9824	0
NC_045512.2	247	G	5898	0.0339098	0	99.9491	0.0169549
NC_045512.2	248	G	5846	0.0513171	0.0171057	99.9316	0
NC_045512.2	249	T	5706	0	0	0	100
NC_045512.2	250	G	5901	0	0	100	0
NC_045512.2	251	T	5881	0	0.0510117	0	99.949
NC_045512.2	252	G	5870	0	0	100	0
NC_045512.2	253	A	5914	99.9831	0	0.016909	0
NC_045512.2	254	C	5869	0	99.983	0	0.0170387
NC_045512.2	255	C	5983	0.016714	99.9666	0	0.016714
NC_045512.2	256	G	6072	0.016469	0	99.9835	0
NC_045512.2	257	A	6088	99.9836	0	0.0164258	0
NC_045512.2	258	A	5868	99.983	0.0170416	0	0
NC_045512.2	259	A	5945	99.9832	0	0	0.0168209
NC_045512.2	260	G	5962	0	0	99.9832	0.0167729
NC_045512.2	261	G	6008	0.0332889	0.0166445	99.9501	0
NC_045512.2	262	T	6157	0	0	0	100
NC_045512.2	263	A	5938	100	0	0	0
NC_045512.2	264	A	5942	99.9663	0	0.0336587	0
NC_045512.2	265	G	6325	0	0	100	0
NC_045512.2	266	A	6437	100	0	0	0
NC_045512.2	267	T	6495	0	0	0	100
NC_045512.2	268	G	6121	0.0326744	0	99.951	0.0163372
NC_045512.2	269	G	6574	0	0	100	0
NC_045512.2	270	A	6815	100	0	0	0
NC_045512.2	271	G	6859	0	0	99.9854	0.0145794
NC_045512.2	272	A	6976	99.9713	0.0143349	0.0143349	0
NC_045512.2	273	G	6849	0	0	100	0
NC_045512.2	274	C	6825	0	100	0	0
NC_045512.2	275	C	6912	0.0434028	99.9566	0	0
NC_045512.2	276	T	6882	0	0	0	100
NC_045512.2	277	T	6860	0.0145773	0.0291545	0	99.9563
NC_045512.2	278	G	6889	0	0	100	0
NC_045512.2	279	T	6869	0	0.0145582	0	99.9854
NC_045512.2	280	C	6867	0	99.9854	0	0.0145624
NC_045512.2	281	C	6772	0	100	0	0
NC_045512.2	282	C	6900	0.0434783	99.942	0	0.0144928
NC_045512.2	283	T	6773	0.0738225	0.029529	0	99.8966
NC_045512.2	284	G	6676	0	0	99.985	0.014979
NC_045512.2	285	G	6661	0.0150128	0.0150128	99.8799	0.0750638
NC_045512.2	286	T	6743	0	0.0148302	0	99.9852
NC_045512.2	287	T	6645	0.0451467	0.0752445	0.0150489	99.8646
NC_045512.2	288	T	6685	0.0448766	0	0	99.9551
NC_045512.2	289	C	6561	0	99.9848	0	0.0152416
NC_045512.2	290	A	6711	99.9404	0	0	0.0596036
NC_045512.2	291	A	6595	99.9848	0	0.015163	0
NC_045512.2	292	C	6473	0.0617951	99.9073	0	0.0308976
NC_045512.2	293	G	6544	0.0611247	0	99.9389	0
NC_045512.2	294	A	6800	99.9412	0.0588235	0	0
NC_045512.2	295	G	6745	0.0148258	0	99.9555	0
NC_045512.2	296	A	6859	99.9854	0	0.0145794	0
NC_045512.2	297	A	6667	99.985	0	0.0149993	0
NC_045512.2	298	A	6653	99.6543	0.315647	0.0150308	0
NC_045512.2	299	A	6629	99.7436	0	0	0.256449
NC_045512.2	300	C	6755	0.0740192	99.8372	0	0.0888231
NC_045512.2	301	A	6564	99.9848	0	0.0152346	0
NC_045512.2	302	C	6682	0.0299312	99.9551	0	0.0149656
NC_045512.2	303	A	6221	99.9839	0.0160746	0	0
NC_045512.2	304	C	6533	0	99.9541	0.0153069	0.0306138
NC_045512.2	305	G	6132	0	0	100	0
NC_045512.2	306	T	6439	0	0.0621214	0	99.9379
NC_045512.2	307	C	6470	0	100	0	0
NC_045512.2	308	C	6424	0	99.9689	0	0.0311333
NC_045512.2	309	A	6406	99.9688	0	0.0312207	0
NC_045512.2	310	A	6193	99.9839	0	0.0161473	0
NC_045512.2	311	C	6343	0	100	0	0
NC_045512.2	312	T	6265	0	0.0478851	0	99.9521
NC_045512.2	313	C	6246	0.0320205	99.8719	0	0.0480307
NC_045512.2	314	A	6142	99.9186	0.0162813	0.048844	0
NC_045512.2	315	G	6123	0.0489956	0	99.8367	0.0653275
NC_045512.2	316	T	5904	0.0677507	0.0169377	0.0169377	99.8984
NC_045512.2	317	T	5775	0.0692641	0.017316	0	99.9134
NC_045512.2	318	T	6049	0.165317	0.049595	0	99.7851
NC_045512.2	319	G	6047	0.314205	0	99.6693	0.0165371
NC_045512.2	320	C	5978	0.016728	99.9498	0	0.033456
NC_045512.2	321	C	5914	0.0507271	99.9155	0	0.0338181
NC_045512.2	322	T	5982	0	0.0167168	0.0334336	99.9498
NC_045512.2	323	G	5889	0	0.0169808	99.966	0
NC_045512.2	324	T	5697	0	0.0175531	0.0175531	99.9649
NC_045512.2	325	T	5776	0	0	0	100
NC_045512.2	326	T	5730	0.017452	0	0	99.9825
NC_045512.2	327	T	5931	0	0	0.0168606	99.9831
NC_045512.2	328	A	5962	99.9665	0	0.0167729	0.0167729
NC_045512.2	329	C	5803	0	99.9311	0	0.0689299
NC_045512.2	330	A	5943	99.899	0.033653	0.0504796	0.0168265
NC_045512.2	331	G	5890	0	0	99.9321	0.0679117
NC_045512.2	332	G	5916	0.0338066	0	99.9662	0
NC_045512.2	333	T	5486	0	0.0182282	0	99.9818
NC_045512.2	334	T	6073	0	0	0	100
NC_045512.2	335	C	6004	0	99.9667	0	0.0333111
NC_045512.2	336	G	5854	0	0.0170823	99.9829	0
NC_045512.2	337	C	6045	0.0165426	99.7519	0	0.231596
NC_045512.2	338	G	6115	0.0163532	0	99.9673	0.0163532
NC_045512.2	339	A	6067	99.9835	0.0164826	0	0
NC_045512.2	340	C	6017	0	100	0	0
NC_045512.2	341	G	6013	0.0166306	0.0332613	99.9501	0
NC_045512.2	342	T	5968	0	0	0	100
NC_045512.2	343	G	5953	0	0.0503948	99.9496	0
NC_045512.2	344	C	5926	0	99.9494	0	0.0506244
NC_045512.2	345	T	5858	0	0.0341413	0	99.9659
NC_045512.2	346	C	5927	0	99.9663	0.0168719	0.0168719
NC_045512.2	347	G	5898	0.0169549	0.0169549	99.9661	0
NC_045512.2	348	T	5819	0	0.0343702	0	99.9656
NC_045512.2	349	A	5802	100	0	0	0
NC_045512.2	350	C	5785	0.0172861	99.8617	0	0.121003
NC_045512.2	351	G	5755	0.0695048	0	99.9305	0
NC_045512.2	352	T	5401	0.0370302	0.111091	0.0185151	99.8334
NC_045512.2	353	G	5866	0.0340948	0	99.9489	0.0170474
NC_045512.2	354	G	5733	0	0.0174429	99.9826	0
NC_045512.2	355	C	5471	0	99.9817	0	0.0182782
NC_045512.2	356	T	5250	0.0190476	0.0190476	0.0380952	99.9238
NC_045512.2	357	T	5327	0	0.0187723	0.0187723	99.9625
NC_045512.2	358	T	5597	0.0178667	0.0178667	0.0178667	99.9464
NC_045512.2	359	G	5763	0	0	99.9653	0.0347041
NC_045512.2	360	G	5794	0	0	100	0
NC_045512.2	361	A	5876	99.983	0	0.0170184	0
NC_045512.2	362	G	5710	0	0.0175131	99.9825	0
NC_045512.2	363	A	5767	99.9827	0	0.01734	0
NC_045512.2	364	C	5750	0	100	0	0
NC_045512.2	365	T	5775	0	0.034632	0.017316	99.9481
NC_045512.2	366	C	5638	0	99.9291	0	0.0709471
NC_045512.2	367	C	5547	0	99.982	0	0.0180278
NC_045512.2	368	G	5697	0.0526593	0.0175531	99.9122	0.0175531
NC_045512.2	369	T	5153	0	0.0194062	0	99.9806
NC_045512.2	370	G	5580	0	0	100	0
NC_045512.2	371	G	5686	0	0	99.9824	0.0175871
NC_045512.2	372	A	5707	99.9474	0	0.052567	0
NC_045512.2	373	G	5688	0	0	99.9824	0.0175809
NC_045512.2	374	G	5743	0	0	100	0
NC_045512.2	375	A	5760	99.9653	0	0.0347222	0
NC_045512.2	376	G	5571	0.0538503	0	99.9282	0.0179501
NC_045512.2	377	G	5677	0.0176149	0	99.9824	0
NC_045512.2	378	T	5780	0	0	0	100
NC_045512.2	379	C	5522	0	99.9638	0	0.0362188
NC_045512.2	380	T	5738	0.0348554	0.0174277	0	99.9477
NC_045512.2	381	T	5800	0	0.0172414	0	99.9828
NC_045512.2	382	A	5848	99.9487	0	0.0512996	0
NC_045512.2	383	T	5904	0.0169377	0.0169377	0	99.9661
NC_045512.2	384	C	5864	0	99.9829	0	0.0170532
NC_045512.2	385	A	5885	99.983	0	0.0169924	0
NC_045512.2	386	G	5860	0.0170648	0.0170648	99.9659	0
NC_045512.2	387	A	5844	100	0	0	0
NC_045512.2	388	G	5693	0	0	100	0
NC_045512.2	389	G	5609	0.0534855	0	99.9465	0
NC_045512.2	390	C	5711	0	99.965	0	0.0350201
NC_045512.2	391	A	5705	99.9825	0	0.0175285	0
NC_045512.2	392	C	5685	0	99.9472	0	0.0527704
NC_045512.2	393	G	5723	0.0174734	0	99.9825	0
NC_045512.2	394	T	5721	0	0.0699178	0	99.9301
NC_045512.2	395	C	5794	0	100	0	0
NC_045512.2	396	A	5922	100	0	0	0
NC_045512.2	397	A	5922	99.9662	0	0.0168862	0.0168862
NC_045512.2	398	C	5888	0	99.983	0	0.0169837
NC_045512.2	399	A	5891	99.983	0	0	0.016975
NC_045512.2	400	T	5752	0	0	0	100
NC_045512.2	401	C	5914	0.016909	99.9493	0	0.0338181
NC_045512.2	402	T	5929	0	0	0	100
NC_045512.2	403	T	5967	0	0	0	100
NC_045512.2	404	A	6056	100	0	0	0
NC_045512.2	405	A	5813	100	0	0	0
NC_045512.2	406	A	5912	100	0	0	0
NC_045512.2	407	G	6143	0	0	99.9837	0.0162787
NC_045512.2	408	A	5838	100	0	0	0
NC_045512.2	409	T	6140	0	0.0488599	0	99.9511
NC_045512.2	410	G	6311	0.0158453	0	99.9842	0
NC_045512.2	411	G	6170	0.0324149	0.0162075	99.9352	0.0162075
NC_045512.2	412	C	6326	0	99.9842	0	0.0158078
NC_045512.2	413	A	6157	100	0	0	0
NC_045512.2	414	C	6178	0	99.9676	0	0.0323729
NC_045512.2	415	T	6096	0	0	0	100
NC_045512.2	416	T	6240	0	0.0641026	0	99.9359
NC_045512.2	417	G	6265	0	0	100	0
NC_045512.2	418	T	6101	0	0.114735	0.0163908	99.8689
NC_045512.2	419	G	6150	0.0325203	0	99.9675	0
NC_045512.2	420	G	5908	0	0	100	0
NC_045512.2	421	C	5665	0.0176523	99.9823	0	0
NC_045512.2	422	T	5725	0	0	0	99.9301
NC_045512.2	423	T	5661	0	0.0176647	0	99.9823
NC_045512.2	424	A	5996	100	0	0	0
NC_045512.2	425	G	5879	0	0	100	0
NC_045512.2	426	T	5966	0	0.0502849	0	99.9497
NC_045512.2	427	A	6043	100	0	0	0
NC_045512.2	428	G	5749	0	0	99.9826	0.0173943
NC_045512.2	429	A	5992	100	0	0	0
NC_045512.2	430	A	5819	99.9828	0	0.0171851	0
NC_045512.2	431	G	5820	0	0	99.9828	0
NC_045512.2	432	T	5963	0	0	0	100
NC_045512.2	433	T	6100	0	0	0	100
NC_045512.2	434	G	6052	0.0330469	0	99.8843	0
NC_045512.2	435	A	6232	99.9679	0	0.0320924	0
NC_045512.2	436	A	6141	99.9674	0	0.016284	0
NC_045512.2	437	A	5973	99.9833	0.016742	0	0
NC_045512.2	438	A	6158	100	0	0	0
NC_045512.2	439	A	5911	99.9492	0	0.0338352	0
NC_045512.2	440	G	6205	0.0483481	0	99.9517	0
NC_045512.2	441	G	6184	0.0323415	0	99.9677	0
NC_045512.2	442	C	6211	0.0161005	99.9839	0	0
NC_045512.2	443	G	6243	0	0	99.6636	0
NC_045512.2	444	T	5721	0	0	0	100
NC_045512.2	445	T	5875	0	0	0	100
NC_045512.2	446	T	5626	0	0	0	100
NC_045512.2	447	T	6058	0.132057	0	0	99.8514
NC_045512.2	448	G	6087	0.147856	0	99.8521	0
NC_045512.2	449	C	6001	0	100	0	0
NC_045512.2	450	C	6072	0	99.9671	0	0.0329381
NC_045512.2	451	T	6252	0	0.0319898	0	99.968
NC_045512.2	452	C	6171	0	99.9838	0	0.0162048
NC_045512.2	453	A	6196	99.9677	0	0.0161394	0.0161394
NC_045512.2	454	A	6113	99.9509	0	0.0327172	0.0163586
NC_045512.2	455	C	6158	0	100	0	0
NC_045512.2	456	T	6242	0	0.0160205	0	99.984
NC_045512.2	457	T	6267	0	0.0319132	0	99.9681
NC_045512.2	458	G	6225	0.0321285	0	99.9679	0
NC_045512.2	459	A	6327	99.9684	0	0.0158053	0.0158053
NC_045512.2	460	A	6317	99.9842	0	0.0158303	0
NC_045512.2	461	C	6156	0	99.9675	0	0.0324886
NC_045512.2	462	A	6305	99.9841	0	0	0.0158604
NC_045512.2	463	G	6177	0	0	99.9838	0.0161891
NC_045512.2	464	C	6115	0	100	0	0
NC_045512.2	465	C	6062	0.0164962	99.9505	0	0.0329924
NC_045512.2	466	C	6120	0.0326797	99.9673	0	0
NC_045512.2	467	T	6204	0.0161186	0	0	99.9839
NC_045512.2	468	A	5899	100	0	0	0
NC_045512.2	469	T	6130	0.0163132	0.0163132	0	99.9674
NC_045512.2	470	G	6179	0	0	100	0
NC_045512.2	471	T	6241	0	0.0320461	0	99.968
NC_045512.2	472	G	6237	0	0.0160333	99.984	0
NC_045512.2	473	T	5988	0.0167001	0	0.0167001	99.9666
NC_045512.2	474	T	6353	0	0.078703	0	99.9213
NC_045512.2	475	C	6203	0	99.9839	0	0.0161212
NC_045512.2	476	A	6210	100	0	0	0
NC_045512.2	477	T	6232	0	0	0	100
NC_045512.2	478	C	6277	0	99.9522	0	0.0477935
NC_045512.2	479	A	6274	99.9841	0.0159388	0	0
NC_045512.2	480	A	6357	100	0	0	0
NC_045512.2	481	A	6121	99.9673	0	0.0326744	0
NC_045512.2	482	C	6225	0	99.7912	0	0.208835
NC_045512.2	483	G	6092	0.016415	0	99.9836	0
NC_045512.2	484	T	5651	0	0.017696	0	99.9823
NC_045512.2	485	T	6010	0	0.0166389	0	99.9834
NC_045512.2	486	C	6163	0	99.9838	0	0.0162259
NC_045512.2	487	G	6024	0	0	100	0
NC_045512.2	488	G	6102	0.0327761	0	99.9181	0.0491642
NC_045512.2	489	A	6090	99.9672	0	0.0164204	0.0164204
NC_045512.2	490	T	5995	0	0	0	100
NC_045512.2	491	G	6084	0	0	99.9836	0.0164366
NC_045512.2	492	C	6093	0	99.9672	0	0.0328246
NC_045512.2	493	T	6232	0	0.0802311	0	99.9198
NC_045512.2	494	C	6202	0	100	0	0
NC_045512.2	495	G	6134	0	0.0163026	99.9837	0
NC_045512.2	496	A	6225	99.9839	0	0.0160643	0
NC_045512.2	497	A	6170	99.9352	0	0.0648298	0
NC_045512.2	498	C	6244	0	99.968	0	0.0320307
NC_045512.2	499	T	6236	0	0.0481078	0	99.9519
NC_045512.2	500	G	6143	0.0162787	0	99.9837	0
NC_045512.2	501	C	6009	0	99.9834	0	0.0166417
NC_045512.2	502	A	6155	99.9838	0	0.016247	0
NC_045512.2	503	C	5909	0	99.9662	0	0.0338467
NC_045512.2	504	C	6072	0	99.473	0	0.0494071
NC_045512.2	505	T	5807	0	0.0516618	0	99.9483
NC_045512.2	506	C	5276	100	0	0	0
NC_045512.2	507	A	4903	99.5105	0.0203957	0	0
NC_045512.2	508	T	5336	0.168666	0.0187406	0	99.8126
NC_045512.2	509	G	5855	0.0853971	0	99.2143	0
NC_045512.2	510	G	5488	0.0182216	0	99.9636	0.0182216
NC_045512.2	511	T	6082	0.0328839	0.0493259	0	99.9178
NC_045512.2	512	C	5920	0.0337838	99.9155	0	0.0168919
NC_045512.2	513	A	5807	99.9828	0	0.0172206	0
NC_045512.2	514	T	5647	0.0531256	0	0	99.5927
NC_045512.2	515	G	6157	0.0649667	0	99.7401	0.0162417
NC_045512.2	516	T	5882	0.017001	0.017001	0.017001	99.949
NC_045512.2	517	T	5977	0.0167308	0.083654	0	99.5985
NC_045512.2	518	A	6025	99.5519	0.033195	0.116183	0.0165975
NC_045512.2	519	T	6140	0.0488599	0	0.0488599	99.9023
NC_045512.2	520	G	6120	0.0816993	0.0326797	99.5588	0.0490196
NC_045512.2	521	G	6170	0.0486224	0.0162075	99.7569	0.178282
NC_045512.2	522	T	6131	0.0326211	0	0.0652422	99.9021
NC_045512.2	523	T	6325	0.221344	0.0632411	0.0158103	99.6838
NC_045512.2	524	G	6355	0.110149	0.0157356	99.8112	0.0629426
NC_045512.2	525	A	6464	99.9691	0.0154703	0.0154703	0
NC_045512.2	526	G	6323	0.0316306	0.126522	99.826	0.0158153
NC_045512.2	527	C	6341	0	99.7161	0	0.283867
NC_045512.2	528	T	6384	0.0156642	0.0626566	0	99.9217
NC_045512.2	529	G	6193	0	0	100	0
NC_045512.2	530	G	6329	0	0	99.9842	0.0158003
NC_045512.2	531	T	6206	0	0.0322269	0	99.9678
NC_045512.2	532	A	6204	100	0	0	0
NC_045512.2	533	G	6295	0	0	99.9841	0.0158856
NC_045512.2	534	C	6421	0	99.9844	0	0.0155739
NC_045512.2	535	A	6624	99.9698	0	0.0301932	0
NC_045512.2	536	G	6505	0.0153728	0	99.9846	0
NC_045512.2	537	A	6569	99.9848	0	0.015223	0
NC_045512.2	538	A	6210	99.9839	0	0.0161031	0
NC_045512.2	539	C	6543	0	99.893	0	0.106985
NC_045512.2	540	T	6657	0	0	0	100
NC_045512.2	541	C	6540	0	100	0	0
NC_045512.2	542	G	6446	0.0155135	0	99.9845	0
NC_045512.2	543	A	6504	100	0	0	0
NC_045512.2	544	A	6414	99.9844	0	0.0155909	0
NC_045512.2	545	G	6327	0	0	99.9526	0.0474158
NC_045512.2	546	G	6161	0	0.0162311	99.9838	0
NC_045512.2	547	C	6238	0	99.9679	0	0.0320616
NC_045512.2	548	A	6236	100	0	0	0
NC_045512.2	549	T	5800	0	0	0.0172414	99.9828
NC_045512.2	550	T	6361	0	0	0	100
NC_045512.2	551	C	6202	0	99.9839	0	0.0161238
NC_045512.2	552	A	6206	100	0	0	0
NC_045512.2	553	G	6110	0	0	100	0
NC_045512.2	554	T	6010	0.0166389	0.0166389	0	99.9667
NC_045512.2	555	A	5791	99.9309	0	0.0690727	0
NC_045512.2	556	C	5799	0	99.9655	0	0.0344887
NC_045512.2	557	G	5613	0.0178158	0	99.9644	0.0178158
NC_045512.2	558	G	5699	0.0526408	0	99.9474	0
NC_045512.2	559	T	5681	0	0.0704101	0	99.9296
NC_045512.2	560	C	5581	0	99.8925	0	0.107508
NC_045512.2	561	G	5528	0.0180897	0	99.9819	0
NC_045512.2	562	T	5432	0.0184094	0.0368189	0	99.9448
NC_045512.2	563	A	5450	100	0	0	0
NC_045512.2	564	G	5469	0	0	100	0
NC_045512.2	565	T	5485	0	0.0729262	0	99.9271
NC_045512.2	566	G	5422	0	0	99.9816	0.0184434
NC_045512.2	567	G	5438	0.0551673	0	99.9448	0
NC_045512.2	568	T	5466	0	0.146359	0	99.8536
NC_045512.2	569	G	5519	0.0181192	0	99.9819	0
NC_045512.2	570	A	5596	99.9285	0	0.0178699	0.0536097
NC_045512.2	571	G	5510	0	0	100	0
NC_045512.2	572	A	5522	99.9819	0.0181094	0	0
NC_045512.2	573	C	5420	0	99.9815	0	0.0184502
NC_045512.2	574	A	5368	99.9627	0	0.0186289	0.0186289
NC_045512.2	575	C	5463	0	100	0	0
NC_045512.2	576	T	5439	0	0	0	100
NC_045512.2	577	T	5509	0.0181521	0.0363042	0	99.9455
NC_045512.2	578	G	5443	0.0183722	0	99.9816	0
NC_045512.2	579	G	5497	0	0	100	0
NC_045512.2	580	T	5472	0	0	0	100
NC_045512.2	581	G	5514	0.0181357	0	99.9819	0
NC_045512.2	582	T	5519	0	0.108715	0	99.8913
NC_045512.2	583	C	5459	0	99.945	0	0.0549551
NC_045512.2	584	C	5324	0.0187829	99.9249	0	0.0375657
NC_045512.2	585	T	5327	0	0	0.0187723	99.9812
NC_045512.2	586	T	5394	0	0	0	99.9258
NC_045512.2	587	G	5282	0	0.0378644	99.9432	0.0189322
NC_045512.2	588	T	5280	0	0.0568182	0	99.9432
NC_045512.2	589	C	5272	0	99.9621	0	0.0379363
NC_045512.2	590	C	5037	0	100	0	0
NC_045512.2	591	C	5203	0	100	0	0
NC_045512.2	592	T	5228	0	0.0765111	0	99.9235
NC_045512.2	593	C	5189	0	99.9615	0.0385431	0
NC_045512.2	594	A	5134	100	0	0	0
NC_045512.2	595	T	4887	0	0	0.0204625	99.9795
NC_045512.2	596	G	5342	0.0374392	0.0187196	99.9438	0
NC_045512.2	597	T	5409	0.0184877	0	0	99.963
NC_045512.2	598	G	5465	0.0548948	0	99.9268	0.0182983
NC_045512.2	599	G	5485	0	0	100	0
NC_045512.2	600	G	5483	0.0547146	0	99.9453	0
NC_045512.2	601	C	5482	0.0182415	99.9088	0	0.0729661
NC_045512.2	602	G	5600	0.0357143	0	99.9643	0
NC_045512.2	603	A	5790	100	0	0	0
NC_045512.2	604	A	5629	99.9645	0	0.0355303	0
NC_045512.2	605	A	5632	99.9645	0	0.0355114	0
NC_045512.2	606	T	5428	0	0.018423	0	99.9816
NC_045512.2	607	A	5760	100	0	0	0
NC_045512.2	608	C	5750	0	99.9652	0	0.0347826
NC_045512.2	609	C	5776	0	100	0	0
NC_045512.2	610	A	5895	100	0	0	0
NC_045512.2	611	G	5940	0	0	100	0
NC_045512.2	612	T	5866	0	0	0	100
NC_045512.2	613	G	6035	0	0	99.9834	0.01657
NC_045512.2	614	G	5963	0.0167701	0	99.9832	0
NC_045512.2	615	C	6091	0	100	0	0
NC_045512.2	616	T	6040	0	0	0	100
NC_045512.2	617	T	6085	0	0.0328677	0	99.9671
NC_045512.2	618	A	6238	100	0	0	0
NC_045512.2	619	C	6081	0	99.9836	0	0.0164447
NC_045512.2	620	C	5944	0	99.9832	0	0.0168237
NC_045512.2	621	G	5894	0.0508992	0.0169664	99.9321	0
NC_045512.2	622	C	6107	0	100	0	0
NC_045512.2	623	A	6227	100	0	0	0
NC_045512.2	624	A	6171	99.9838	0	0.0162048	0
NC_045512.2	625	G	6107	0	0	100	0
NC_045512.2	626	G	6158	0	0.016239	99.9838	0
NC_045512.2	627	T	6316	0	0.0158328	0	99.9842
NC_045512.2	628	T	6367	0	0.015706	0	99.9686
NC_045512.2	629	C	6139	0	100	0	0
NC_045512.2	630	T	6283	0	0	0	100
NC_045512.2	631	T	6368	0.0157035	0.0157035	0	99.9529
NC_045512.2	632	C	6222	0	99.9518	0	0.048216
NC_045512.2	633	T	6210	0	0.0161031	0	99.9839
NC_045512.2	634	T	6467	0	0	0	100
NC_045512.2	635	C	6200	0	99.9839	0	0.016129
NC_045512.2	636	G	6263	0	0.0159668	99.9681	0.0159668
NC_045512.2	637	T	6342	0	0	0	100
NC_045512.2	638	A	6305	100	0	0	0
NC_045512.2	639	A	6236	99.984	0	0.0160359	0
NC_045512.2	640	G	6325	0	0	100	0
NC_045512.2	641	A	6273	99.9522	0	0.047824	0
NC_045512.2	642	A	6100	99.9508	0	0.0491803	0
NC_045512.2	643	C	6191	0	99.9515	0.0161525	0.032305
NC_045512.2	644	G	5737	0	0	99.9651	0.0348614
NC_045512.2	645	G	6128	0.0163185	0	99.9674	0.0163185
NC_045512.2	646	T	6265	0	0.0478851	0	99.9362
NC_045512.2	647	A	6208	99.9517	0	0.0483247	0
NC_045512.2	648	A	6057	99.967	0	0.0330196	0
NC_045512.2	649	T	6216	0.0482625	0.19305	0.0160875	99.7426
NC_045512.2	650	A	6174	99.9028	0.0485909	0.016197	0.0323939
NC_045512.2	651	A	5824	99.9485	0	0.0343407	0.0171703
NC_045512.2	652	A	5927	99.8313	0.0506158	0.0674878	0.0506158
NC_045512.2	653	G	5929	0.067465	0.0168663	99.9157	0
NC_045512.2	654	G	6036	0.0331345	0.0165673	99.9337	0.0165673
NC_045512.2	655	A	6142	99.9674	0	0.0325627	0
NC_045512.2	656	G	6228	0	0.0802826	99.9197	0
NC_045512.2	657	C	6303	0	99.9841	0.0158655	0
NC_045512.2	658	T	6192	0.0161499	0	0	99.9839
NC_045512.2	659	G	6300	0.031746	0	99.9683	0
NC_045512.2	660	G	6267	0.0638264	0	99.9362	0
NC_045512.2	661	T	6177	0.0161891	0.0323782	0	99.9514
NC_045512.2	662	G	6268	0.0159541	0	99.984	0
NC_045512.2	663	G	6187	0.0323258	0	99.9677	0
NC_045512.2	664	C	6134	0.0163026	99.9511	0	0.0326052
NC_045512.2	665	C	6101	0.0163908	99.9672	0	0.0163908
NC_045512.2	666	A	5796	100	0	0	0
NC_045512.2	667	T	5708	0	0.0175193	0	99.9825
NC_045512.2	668	A	5950	99.9496	0	0.0168067	0
NC_045512.2	669	G	6019	0	0	100	0
NC_045512.2	670	T	5848	0	0.0512996	0	99.9487
NC_045512.2	671	T	6020	0	0.0830565	0.0166113	99.9003
NC_045512.2	672	A	6027	99.9834	0	0.016592	0
NC_045512.2	673	C	5997	0	99.95	0	0.050025
NC_045512.2	674	G	5959	0.100688	0	99.8825	0.0167813
NC_045512.2	675	G	5955	0.117548	0.0167926	99.8489	0.0167926
NC_045512.2	676	C	6012	0	99.9667	0	0.0332668
NC_045512.2	677	G	6016	0.0664894	0	99.9335	0
NC_045512.2	678	C	6001	0	99.9833	0	0.0166639
NC_045512.2	679	C	5918	0.0168976	99.9831	0	0
NC_045512.2	680	G	5954	0	0	99.9832	0.0167954
NC_045512.2	681	A	5861	99.9829	0	0	0
NC_045512.2	682	T	6017	0	0	0	100
NC_045512.2	683	C	5837	0.0171321	99.5203	0	0.188453
NC_045512.2	684	T	5890	0	0.0339559	0	99.966
NC_045512.2	685	A	5827	99.039	0	0.0171615	0
NC_045512.2	686	A	5704	99.9123	0.0175316	0.0701262	0
NC_045512.2	687	A	5826	99.9485	0.0171644	0.0343289	0
NC_045512.2	688	G	5724	0	0	99.9651	0.0349406
NC_045512.2	689	T	5826	0	0	0	100
NC_045512.2	690	C	5856	0	99.9658	0	0.034153
NC_045512.2	691	A	5812	99.8968	0	0.0344116	0.0172058
NC_045512.2	692	T	5553	0	0	0	99.964
NC_045512.2	693	T	5731	0.017449	0	0	99.9826
NC_045512.2	694	T	6064	0	0.0494723	0.0164908	99.934
NC_045512.2	695	G	5807	0	0.0344412	99.9656	0
NC_045512.2	696	A	6154	99.9513	0	0.0487488	0
NC_045512.2	697	C	5909	0	99.9831	0	0.0169233
NC_045512.2	698	T	6023	0	0	0	100
NC_045512.2	699	T	5987	0.0167029	0	0	99.9833
NC_045512.2	700	A	6119	99.9673	0	0.0326851	0
NC_045512.2	701	G	5965	0.0167645	0	99.9497	0.0335289
NC_045512.2	702	G	5970	0	0.0167504	99.9832	0
NC_045512.2	703	C	6063	0	99.967	0	0.032987
NC_045512.2	704	G	6207	0.0644434	0	99.9356	0
NC_045512.2	705	A	6295	99.9682	0.0158856	0.0158856	0
NC_045512.2	706	C	6249	0	99.968	0.0160026	0.0160026
NC_045512.2	707	G	6259	0	0	99.984	0.015977
NC_045512.2	708	A	6364	100	0	0	0
NC_045512.2	709	G	6193	0.0161473	0.0484418	99.9354	0
NC_045512.2	710	C	6353	0.0157406	99.9685	0	0.0157406
NC_045512.2	711	T	6445	0	0	0	100
NC_045512.2	712	T	6594	0.0151653	0.0151653	0.0151653	99.9545
NC_045512.2	713	G	6587	0.0151814	0	99.9696	0.0151814
NC_045512.2	714	G	6442	0.0155231	0	99.9845	0
NC_045512.2	715	C	6536	0	99.9847	0	0.0152999
NC_045512.2	716	A	6534	100	0	0	0
NC_045512.2	717	C	6492	0	99.9384	0	0.0616143
NC_045512.2	718	T	6740	0	0.0593472	0	99.9407
NC_045512.2	719	G	6434	0	0	100	0
NC_045512.2	720	A	6582	99.9848	0.015193	0	0
NC_045512.2	721	T	6525	0	0	0	100
NC_045512.2	722	C	6388	0	100	0	0
NC_045512.2	723	C	6322	0.0158178	99.9842	0	0
NC_045512.2	724	T	6388	0.0156544	0	0.0156544	99.9687
NC_045512.2	725	T	6315	0.0158353	0.0158353	0	99.9683
NC_045512.2	726	A	6567	99.9848	0	0.0152277	0
NC_045512.2	727	T	6560	0.0152439	0	0	99.9848
NC_045512.2	728	G	6496	0	0.0153941	99.9846	0
NC_045512.2	729	A	6660	99.9249	0	0.03003	0.045045
NC_045512.2	730	A	6588	99.9545	0.0303582	0.0151791	0
NC_045512.2	731	G	6500	0	0	100	0
NC_045512.2	732	A	6828	99.9268	0.0146456	0.0439367	0
NC_045512.2	733	T	6851	0	0	0	100
NC_045512.2	734	T	6820	0	0.0146628	0.0146628	99.9707
NC_045512.2	735	T	6855	0.0875274	0	0.0145879	99.8979
NC_045512.2	736	T	6931	0.0144279	0.0432838	0.0144279	99.9279
NC_045512.2	737	C	6802	0.0294031	99.8824	0	0.0882094
NC_045512.2	738	A	6945	99.9712	0.0143988	0	0.0143988
NC_045512.2	739	A	6938	99.9568	0.0288268	0.0144134	0
NC_045512.2	740	G	6847	0.0146049	0	99.9854	0
NC_045512.2	741	A	6979	99.9713	0	0	0.0286574
NC_045512.2	742	A	6843	99.9854	0	0.0146135	0
NC_045512.2	743	A	6953	100	0	0	0
NC_045512.2	744	A	6850	99.9708	0.0145985	0.0145985	0
NC_045512.2	745	C	6856	0	100	0	0
NC_045512.2	746	T	6892	0	0.319211	0.0435287	99.6373
NC_045512.2	747	G	6716	0	0.0297796	99.9702	0
NC_045512.2	748	G	6623	0	0	100	0
NC_045512.2	749	A	6729	99.9851	0.014861	0	0
NC_045512.2	750	A	6212	99.9517	0.0160979	0.0321958	0
NC_045512.2	751	C	6457	0	99.9845	0	0.0154871
NC_045512.2	752	A	6579	100	0	0	0
NC_045512.2	753	C	6499	0	100	0	0
NC_045512.2	754	T	6633	0	0.0150761	0	99.9849
NC_045512.2	755	A	6453	100	0	0	0
NC_045512.2	756	A	6398	99.9687	0.0156299	0	0.0156299
NC_045512.2	757	A	6255	99.9201	0.0319744	0.0319744	0.0159872
NC_045512.2	758	C	6517	0.0153445	99.9386	0	0.0460335
NC_045512.2	759	A	6087	99.9179	0.0164285	0.0164285	0.0492854
NC_045512.2	760	T	6045	0.115798	0	0.0330852	99.8511
NC_045512.2	761	A	5987	99.7996	0	0.183731	0.0167029
NC_045512.2	762	G	6201	0.0161264	0	99.9516	0.0322529
NC_045512.2	763	C	6296	0.0794155	99.9047	0	0.0158831
NC_045512.2	764	A	6179	99.9353	0	0.0647354	0
NC_045512.2	765	G	6288	0	0	100	0
NC_045512.2	766	T	6327	0.0158053	0.0316106	0	99.9526
NC_045512.2	767	G	6384	0.0156642	0	99.9843	0
NC_045512.2	768	G	6480	0.0154321	0	99.9846	0
NC_045512.2	769	T	6446	0.031027	0	0	99.969
NC_045512.2	770	G	6527	0.015321	0	99.9847	0
NC_045512.2	771	T	6457	0	0	0	100
NC_045512.2	772	T	6232	0	0.0160462	0	99.984
NC_045512.2	773	A	6605	99.9849	0	0.01514	0
NC_045512.2	774	C	6485	0	99.9846	0	0.0154202
NC_045512.2	775	C	6533	0	99.9694	0	0
NC_045512.2	776	C	6354	0	100	0	0
NC_045512.2	777	G	6681	0.104775	0	99.8952	0
NC_045512.2	778	T	6693	0	0	0	100
NC_045512.2	779	G	6631	0.0301614	0	99.8944	0.0150807
NC_045512.2	780	A	6748	100	0	0	0
NC_045512.2	781	A	6448	100	0	0	0
NC_045512.2	782	C	6627	0	100	0	0
NC_045512.2	783	T	6745	0	0.0889548	0	99.911
NC_045512.2	784	C	6683	0	99.9701	0	0.0299267
NC_045512.2	785	A	6642	99.9849	0	0.0150557	0
NC_045512.2	786	T	6741	0	0.0148346	0	99.9852
NC_045512.2	787	G	6612	0.015124	0	99.9849	0
NC_045512.2	788	C	6492	0.0154036	99.8614	0.0308071	0.0924214
NC_045512.2	789	G	6631	0.0754034	0.0301614	99.8944	0
NC_045512.2	790	T	6632	0	0.0301568	0	99.9698
NC_045512.2	791	G	6687	0.0149544	0.0149544	99.9701	0
NC_045512.2	792	A	6800	99.9853	0.0147059	0	0
NC_045512.2	793	G	6704	0	0	99.9851	0.0149165
NC_045512.2	794	C	6755	0	100	0	0
NC_045512.2	795	T	6988	0	0	0	100
NC_045512.2	796	T	6793	0	0.014721	0.014721	99.9264
NC_045512.2	797	A	6785	99.9558	0	0.0294768	0.0147384
NC_045512.2	798	A	6756	99.9852	0.0148017	0	0
NC_045512.2	799	C	6833	0	99.9854	0	0.0146349
NC_045512.2	800	G	6756	0	0	99.9852	0.0148017
NC_045512.2	801	G	6838	0.0438725	0	99.9561	0
NC_045512.2	802	A	6866	99.9854	0	0	0
NC_045512.2	803	G	6868	0.0145603	0	99.9854	0
NC_045512.2	804	G	6755	0.0592154	0	99.9408	0
NC_045512.2	805	G	6760	0	0	99.9852	0.0147929
NC_045512.2	806	G	6723	0.0892459	0	99.8959	0.0148743
NC_045512.2	807	C	6844	0	99.9708	0	0.0292227
NC_045512.2	808	A	6879	100	0	0	0
NC_045512.2	809	T	6841	0	0.0438532	0	99.9561
NC_045512.2	810	A	7023	100	0	0	0
NC_045512.2	811	C	7083	0	99.9576	0.0282366	0.0141183
NC_045512.2	812	A	7146	99.944	0.0139938	0.0279877	0.0139938
NC_045512.2	813	C	7163	0	99.9581	0.0139606	0.0279213
NC_045512.2	814	T	7255	0	0	0	100
NC_045512.2	815	C	7154	0	99.9301	0	0.069891
NC_045512.2	816	G	7062	0.0141603	0	99.9717	0.0141603
NC_045512.2	817	C	7154	0.0559128	99.9301	0	0.0139782
NC_045512.2	818	T	7198	0	0	0	100
NC_045512.2	819	A	6950	100	0	0	0
NC_045512.2	820	T	7182	0	0.0139237	0	99.9861
NC_045512.2	821	G	7243	0	0	100	0
NC_045512.2	822	T	7413	0	0	0	100
NC_045512.2	823	C	7198	0	100	0	0
NC_045512.2	824	G	7213	0.0415916	0	99.9584	0
NC_045512.2	825	A	7303	100	0	0	0
NC_045512.2	826	T	6967	0	0	0	99.9713
NC_045512.2	827	A	6820	100	0	0	0
NC_045512.2	828	A	6680	99.9102	0	0.0898204	0
NC_045512.2	829	C	7191	0.0417188	99.9027	0.0139063	0.0417188
NC_045512.2	830	A	6644	99.9097	0	0.0602047	0.0301023
NC_045512.2	831	A	6437	99.9223	0.0310704	0	0.0466056
NC_045512.2	832	C	6965	0	99.9426	0.0143575	0.0430725
NC_045512.2	833	T	6344	0.0157629	0	0	99.9842
NC_045512.2	834	T	6954	0	0.0287604	0	99.9712
NC_045512.2	835	C	7099	0.056346	99.9437	0	0
NC_045512.2	836	T	6972	0	0.100402	0	99.8996
NC_045512.2	837	G	6992	0	0.0143021	99.9857	0
NC_045512.2	838	T	6855	0	0.0291758	0	99.9708
NC_045512.2	839	G	6930	0.02886	0	99.9423	0.02886
NC_045512.2	840	G	6855	0.0729395	0.0291758	99.8979	0
NC_045512.2	841	C	6841	0	99.9708	0	0.0292355
NC_045512.2	842	C	6779	0	99.9557	0	0.0442543
NC_045512.2	843	C	6895	0.0145033	99.9855	0	0
NC_045512.2	844	T	6812	0	0.0440399	0.01468	99.9413
NC_045512.2	845	G	6914	0.0289268	0	99.9711	0
NC_045512.2	846	A	6864	100	0	0	0
NC_045512.2	847	T	6413	0	0	0	100
NC_045512.2	848	G	6902	0.0144886	0	99.9565	0.0289771
NC_045512.2	849	G	6840	0	0.0146199	99.9415	0.0292398
NC_045512.2	850	C	6905	0	100	0	0
NC_045512.2	851	T	6257	0.0159821	0.0958926	0	99.8881
NC_045512.2	852	A	6743	100	0	0	0
NC_045512.2	853	C	6853	0	99.9708	0	0.0291843
NC_045512.2	854	C	6717	0	99.9404	0	0.0595504
NC_045512.2	855	C	6792	0	99.9558	0	0.0441696
NC_045512.2	856	T	6801	0	0.0441112	0	99.9559
NC_045512.2	857	C	6739	0	100	0	0
NC_045512.2	858	T	6333	0	0.0157903	0	99.9842
NC_045512.2	859	T	6469	0	0.0309167	0	99.9691
NC_045512.2	860	G	6598	0.0151561	0.0151561	99.9242	0.0454683
NC_045512.2	861	A	6564	99.9848	0	0.0152346	0
NC_045512.2	862	G	6413	0.0155933	0.04678	99.9064	0.0311867
NC_045512.2	863	T	6464	0	0.0464109	0.0154703	99.9381
NC_045512.2	864	G	6220	0.0803859	0	99.9196	0
NC_045512.2	865	C	6234	0	100	0	0
NC_045512.2	866	A	6011	99.9834	0	0.0166362	0
NC_045512.2	867	T	5997	0	0.016675	0	99.9833
NC_045512.2	868	T	6215	0.0160901	0.0160901	0.0160901	99.9356
NC_045512.2	869	A	6197	99.9839	0.0161368	0	0
NC_045512.2	870	A	6336	99.9684	0.0157828	0	0.0157828
NC_045512.2	871	A	6515	99.9233	0.0306984	0.0460476	0
NC_045512.2	872	G	6449	0.0465188	0.0775314	99.8759	0
NC_045512.2	873	A	6592	99.9697	0.0151699	0	0.0151699
NC_045512.2	874	C	6465	0.0154679	99.9536	0	0.0309358
NC_045512.2	875	C	6534	0.0153046	99.9847	0	0
NC_045512.2	876	T	6438	0.0310655	0.0155328	0	99.9534
NC_045512.2	877	T	6519	0	0.0306796	0	99.954
NC_045512.2	878	C	6564	0	99.9695	0.0152346	0
NC_045512.2	879	T	6166	0	0.0486539	0.0324359	99.9189
NC_045512.2	880	A	5526	99.9457	0.0180963	0.0180963	0.0180963
NC_045512.2	881	G	6295	0.0953137	0	99.8729	0.0317712
NC_045512.2	882	C	6250	0.016	99.92	0.016	0.048
NC_045512.2	883	A	6140	99.9674	0	0.0162866	0.0162866
NC_045512.2	884	C	6181	0	99.9191	0.0808931	0
NC_045512.2	885	G	6198	0.0806712	0	99.9032	0.0161342
NC_045512.2	886	T	6257	0.0639284	0.0159821	0	99.9041
NC_045512.2	887	G	6053	0	0.0660829	99.9339	0
NC_045512.2	888	C	6117	0	99.9837	0	0.0163479
NC_045512.2	889	T	5241	0	0.0381607	0.0190803	99.9428
NC_045512.2	890	G	6078	0	0.0164528	99.9671	0
NC_045512.2	891	G	6147	0	0	99.9837	0.0162681
NC_045512.2	892	T	6132	0	0.0652316	0	99.9348
NC_045512.2	893	A	6045	99.9173	0	0.0165426	0
NC_045512.2	894	A	6025	99.9834	0.0165975	0	0
NC_045512.2	895	A	6253	99.952	0	0.047977	0
NC_045512.2	896	G	6345	0.0315209	0.0157604	99.937	0.0157604
NC_045512.2	897	C	6273	0	99.9681	0	0.0318827
NC_045512.2	898	T	6238	0	0.0320616	0	99.9679
NC_045512.2	899	T	6384	0	0.0156642	0	99.9687
NC_045512.2	900	C	6332	0	84.5704	0	15.4296
NC_045512.2	901	A	6426	99.9844	0	0	0.0155618
NC_045512.2	902	T	6264	0	0	0	100
NC_045512.2	903	G	6269	0	0	100	0
NC_045512.2	904	C	6288	0	99.9682	0	0.0318066
NC_045512.2	905	A	6437	100	0	0	0
NC_045512.2	906	C	6473	0	99.9537	0	0.0463464
NC_045512.2	907	T	6608	0	0.0605327	0	99.9395
NC_045512.2	908	T	6391	0.015647	0	0	99.9844
NC_045512.2	909	T	6498	0.0153894	0.0153894	0	99.9538
NC_045512.2	910	G	6540	0.0152905	0	99.9847	0
NC_045512.2	911	T	6643	0	0.0150534	0	99.9849
NC_045512.2	912	C	6539	0	99.9541	0	0.0458786
NC_045512.2	913	C	6302	99.9048	0.031736	0.0476039	0.015868
NC_045512.2	914	G	6395	0	0.0156372	99.9844	0
NC_045512.2	915	A	6527	99.9847	0	0.015321	0
NC_045512.2	916	A	6338	100	0	0	0
NC_045512.2	917	C	6434	0	99.9845	0	0.0155424
NC_045512.2	918	A	6480	99.9846	0	0.0154321	0
NC_045512.2	919	A	6140	100	0	0	0
NC_045512.2	920	C	6456	0.0309789	99.9535	0	0.0154895
NC_045512.2	921	T	6594	0	0.166818	0.0454959	99.7877
NC_045512.2	922	G	6452	0.0464972	0	99.9535	0
NC_045512.2	923	G	6549	0.0152695	0	99.9695	0.0152695
NC_045512.2	924	A	6601	99.9849	0	0.0151492	0
NC_045512.2	925	C	6351	0	99.9685	0	0.0157456
NC_045512.2	926	T	6421	0	0	0	99.9844
NC_045512.2	927	T	6311	0	0	0	100
NC_045512.2	928	T	6321	0.0158203	0.0316406	0	99.9525
NC_045512.2	929	A	6436	100	0	0	0
NC_045512.2	930	T	6333	0	0.0157903	0	99.9842
NC_045512.2	931	T	6370	0.0156986	0	0.0470958	99.9372
NC_045512.2	932	G	6401	0.0468677	0	99.9063	0.0156226
NC_045512.2	933	A	6391	99.9844	0	0.015647	0
NC_045512.2	934	C	6205	0.0483481	99.9517	0	0
NC_045512.2	935	A	6388	99.953	0.0469631	0	0
NC_045512.2	936	C	6217	0	100	0	0
NC_045512.2	937	T	6250	0.016	0	0	99.984
NC_045512.2	938	A	6050	99.9835	0	0.0165289	0
NC_045512.2	939	A	6252	100	0	0	0
NC_045512.2	940	G	6358	0	0	99.9843	0.0157282
NC_045512.2	941	A	6324	99.9684	0	0.0316256	0
NC_045512.2	942	G	6279	0.0159261	0	99.9681	0.0159261
NC_045512.2	943	G	6095	0.0328138	0	99.9508	0.0164069
NC_045512.2	944	G	6067	0	0	99.967	0.0329652
NC_045512.2	945	G	6199	0.0161316	0	99.9839	0
NC_045512.2	946	T	6252	0	0.0479846	0.0159949	99.936
NC_045512.2	947	G	5972	0.0502344	0	99.933	0.0167448
NC_045512.2	948	T	6269	0	0	0.0159515	99.984
NC_045512.2	949	A	6209	99.9839	0	0.0161057	0
NC_045512.2	950	T	6151	0.0812876	0.146318	0.0162575	99.7561
NC_045512.2	951	A	6247	99.936	0.0640307	0	0
NC_045512.2	952	C	6254	0.0319795	99.8721	0	0.0959386
NC_045512.2	953	T	6263	0.0319336	0.0798339	0	99.8882
NC_045512.2	954	G	6228	0.0642261	0.0481696	99.8876	0
NC_045512.2	955	C	6221	0	99.9196	0	0.0803729
NC_045512.2	956	T	6183	0.0161734	0.161734	0	99.8221
NC_045512.2	957	G	6138	0.0488759	0.0325839	99.9185	0
NC_045512.2	958	C	5923	0.0168833	99.9325	0	0.05065
NC_045512.2	959	C	5828	0	100	0	0
NC_045512.2	960	G	6002	0.0666445	0.0166611	99.8834	0.0166611
NC_045512.2	961	T	6010	0	0	0	100
NC_045512.2	962	G	5971	0	0.0167476	99.9833	0
NC_045512.2	963	A	6182	100	0	0	0
NC_045512.2	964	A	5720	99.9825	0	0	0.0174825
NC_045512.2	965	C	5990	0	100	0	0
NC_045512.2	966	A	5862	99.9829	0	0	0
NC_045512.2	967	T	6018	0	0.166168	0.0166168	99.8172
NC_045512.2	968	G	6038	0	0	100	0
NC_045512.2	969	A	6173	100	0	0	0
NC_045512.2	970	G	5889	0.0169808	0.0169808	99.966	0
NC_045512.2	971	C	5868	0	99.983	0	0.0170416
NC_045512.2	972	A	5877	100	0	0	0
NC_045512.2	973	T	5803	0	0.0516974	0	99.9483
NC_045512.2	974	G	5981	0	0	99.9833	0.0167196
NC_045512.2	975	A	6142	99.9512	0.0162813	0.0162813	0.0162813
NC_045512.2	976	A	5846	99.9658	0	0.0342114	0
NC_045512.2	977	A	5888	100	0	0	0
NC_045512.2	978	T	5392	0.018546	0	0	99.9815
NC_045512.2	979	T	6158	0	0	0	100
NC_045512.2	980	G	5973	0.033484	0	99.933	0.033484
NC_045512.2	981	C	5972	0	99.9833	0	0.0167448
NC_045512.2	982	T	5929	0	0.0168663	0	99.9831
NC_045512.2	983	T	6084	0.0164366	0	0	99.9836
NC_045512.2	984	G	5970	0	0	100	0
NC_045512.2	985	G	5938	0	0	100	0
NC_045512.2	986	T	6029	0	0.0497595	0	99.9502
NC_045512.2	987	A	5499	99.9818	0	0.0181851	0
NC_045512.2	988	C	6024	0	99.9834	0	0.0166003
NC_045512.2	989	A	5915	99.9831	0	0.0169062	0
NC_045512.2	990	C	6078	0	100	0	0
NC_045512.2	991	G	5922	0.0337724	0	99.9662	0
NC_045512.2	992	G	6041	0.0165536	0.0331071	99.9503	0
NC_045512.2	993	A	6156	99.9675	0	0.0324886	0
NC_045512.2	994	A	5534	100	0	0	0
NC_045512.2	995	C	5924	0	99.9662	0	0.033761
NC_045512.2	996	G	5985	0	0.0167084	99.9666	0.0167084
NC_045512.2	997	T	5954	0	0.0167954	0	99.9832
NC_045512.2	998	T	6063	0.0164935	0.0164935	0	99.967
NC_045512.2	999	C	6018	0	99.9834	0	0
NC_045512.2	1000	T	5997	0.016675	0.016675	0	99.9666
NC_045512.2	1001	G	6017	0.0166196	0	99.9335	0
NC_045512.2	1002	A	6168	99.9838	0.0162127	0	0
NC_045512.2	1003	A	5852	100	0	0	0
NC_045512.2	1004	A	5957	100	0	0	0
NC_045512.2	1005	A	6077	100	0	0	0
NC_045512.2	1006	G	6028	0.0331785	0	99.9668	0
NC_045512.2	1007	A	6131	99.9837	0	0.0163106	0
NC_045512.2	1008	G	5964	0	0	99.9832	0.0167673
NC_045512.2	1009	C	5830	0.0171527	99.9314	0	0.0343053
NC_045512.2	1010	T	6189	0	0.0323154	0	99.9515
NC_045512.2	1011	A	5931	99.6628	0	0.0168606	0
NC_045512.2	1012	T	6155	0	0	0	100
NC_045512.2	1013	G	5913	0	0.0169119	99.9831	0
NC_045512.2	1014	A	6177	99.9514	0	0.0323782	0.0161891
NC_045512.2	1015	A	5899	100	0	0	0
NC_045512.2	1016	T	5873	0.0510812	0	0	99.9489
NC_045512.2	1017	T	6059	0	0.0330087	0.0165044	99.9505
NC_045512.2	1018	G	6013	0.0997838	0	99.867	0.0332613
NC_045512.2	1019	C	6038	0.0165618	99.9338	0	0.0496853
NC_045512.2	1020	A	6135	99.9511	0	0.0162999	0.0325998
NC_045512.2	1021	G	5904	0.0338753	0	99.9322	0.0338753
NC_045512.2	1022	A	5903	99.9831	0	0.0169405	0
NC_045512.2	1023	C	5827	0	99.9828	0	0.0171615
NC_045512.2	1024	A	5801	99.9828	0	0	0.0172384
NC_045512.2	1025	C	5639	0	100	0	0
NC_045512.2	1026	C	5642	0	99.8405	0	0.106345
NC_045512.2	1027	T	5732	0.0348918	0.0697837	0.0348918	99.8604
NC_045512.2	1028	T	5695	0	0.0351185	0	99.9473
NC_045512.2	1029	T	5757	0	0.0347403	0	99.9653
NC_045512.2	1030	T	5832	0	0	0	99.9829
NC_045512.2	1031	G	5741	0.0174186	0.0174186	99.9477	0.0174186
NC_045512.2	1032	A	5852	99.9658	0.0170882	0.0170882	0
NC_045512.2	1033	A	5708	99.9825	0	0.0175193	0
NC_045512.2	1034	A	5847	100	0	0	0
NC_045512.2	1035	T	5830	0	0.0171527	0	99.9828
NC_045512.2	1036	T	5983	0.016714	0.016714	0	99.9666
NC_045512.2	1037	A	6005	100	0	0	0
NC_045512.2	1038	A	6029	100	0	0	0
NC_045512.2	1039	A	6010	99.9834	0	0.0166389	0
NC_045512.2	1040	T	5926	0.0168748	0.0506244	0.0168748	99.9156
NC_045512.2	1041	T	5888	0	0.0169837	0	99.983
NC_045512.2	1042	G	5740	0.0348432	0	99.9652	0
NC_045512.2	1043	G	5525	0.0180995	0	99.9457	0.0361991
NC_045512.2	1044	C	5818	0	99.9828	0.017188	0
NC_045512.2	1045	A	5928	99.9663	0	0.0337382	0
NC_045512.2	1046	A	5704	99.9825	0	0	0.0175316
NC_045512.2	1047	A	5316	100	0	0	0
NC_045512.2	1048	G	5762	0	0	100	0
NC_045512.2	1049	A	5684	100	0	0	0
NC_045512.2	1050	A	5886	99.966	0	0.0339789	0
NC_045512.2	1051	A	5889	100	0	0	0
NC_045512.2	1052	T	5803	0.0172325	0	0	99.9828
NC_045512.2	1053	T	5822	0	0	0.0171762	99.9828
NC_045512.2	1054	T	5899	0	0.0847601	0	99.9152
NC_045512.2	1055	G	5841	0.0684814	0	99.863	0.0684814
NC_045512.2	1056	A	5795	99.8965	0.069025	0.0172563	0.0172563
NC_045512.2	1057	C	5689	0.0703111	99.8418	0	0.0878889
NC_045512.2	1058	A	5655	100	0	0	0
NC_045512.2	1059	C	5500	0	99.9636	0	0.0363636
NC_045512.2	1060	C	5603	0	99.9108	0	0.0892379
NC_045512.2	1061	T	5581	0.0358359	0.0537538	0.0179179	99.8925
NC_045512.2	1062	T	5597	0	0	0	99.9821
NC_045512.2	1063	C	5672	0	100	0	0
NC_045512.2	1064	A	5572	100	0	0	0
NC_045512.2	1065	A	5515	99.9819	0	0.0181324	0
NC_045512.2	1066	T	5729	0	0.0523652	0	99.9476
NC_045512.2	1067	G	5667	0.0529381	0	99.9471	0
NC_045512.2	1068	G	5523	0	0	100	0
NC_045512.2	1069	G	5545	0.0360685	0	99.9459	0.0180343
NC_045512.2	1070	G	5533	0.0180734	0	99.9819	0
NC_045512.2	1071	A	5497	99.9636	0.0181917	0	0.0181917
NC_045512.2	1072	A	4252	100	0	0	0
NC_045512.2	1073	T	5510	0	0.0181488	0	99.9819
NC_045512.2	1074	G	5539	0	0	100	0
NC_045512.2	1075	T	5680	0.0176056	0.158451	0.0352113	99.7887
NC_045512.2	1076	C	5314	0	99.9812	0	0.0188182
NC_045512.2	1077	C	5363	0.0186463	99.9441	0.0186463	0.0186463
NC_045512.2	1078	A	5585	99.9821	0	0.0179051	0
NC_045512.2	1079	A	5312	99.9059	0	0	0.0376506
NC_045512.2	1080	A	5379	99.9442	0.0185908	0	0.0185908
NC_045512.2	1081	T	5157	0.0387822	0	0	99.9612
NC_045512.2	1082	T	5489	0	0.0182183	0.0182183	99.9271
NC_045512.2	1083	T	5447	0.0917936	0.0183587	0	99.8898
NC_045512.2	1084	T	5656	0.053041	0.0707214	0.0353607	99.8409
NC_045512.2	1085	G	5497	0.0363835	0.0181917	99.9272	0.0181917
NC_045512.2	1086	T	5665	0.0353045	0	0	99.9647
NC_045512.2	1087	A	5528	99.9457	0	0.0361795	0.0180897
NC_045512.2	1088	T	5524	0.0362056	0.0181028	0	99.9457
NC_045512.2	1089	T	5256	0.0190259	0.0190259	0.0190259	99.9429
NC_045512.2	1090	T	5689	0.0175778	0.0527333	0	99.9297
NC_045512.2	1091	C	5440	0.0367647	99.9449	0.0183824	0
NC_045512.2	1092	C	5107	0.019581	99.9804	0	0
NC_045512.2	1093	C	5358	0.0373274	99.944	0	0.0186637
NC_045512.2	1094	T	5595	0.0178731	0.0536193	0	99.9285
NC_045512.2	1095	T	5575	0	0.0179372	0	99.9821
NC_045512.2	1096	A	5567	99.9641	0	0	0.035926
NC_045512.2	1097	A	5404	100	0	0	0
NC_045512.2	1098	A	5323	99.9624	0.0375728	0	0
NC_045512.2	1099	T	4644	0	0	0.0430663	99.9569
NC_045512.2	1100	T	5478	0.0182548	0.0365097	0	99.9452
NC_045512.2	1101	C	5132	0.0584567	99.9221	0	0.0194856
NC_045512.2	1102	C	5101	0.019604	99.8824	0.019604	0.078416
NC_045512.2	1103	A	5373	99.9628	0.0186116	0.0186116	0
NC_045512.2	1104	T	5205	0	0.0192123	0	99.9808
NC_045512.2	1105	A	5232	99.9618	0	0.0382263	0
NC_045512.2	1106	A	5106	99.8825	0	0.097924	0.0195848
NC_045512.2	1107	T	5256	0.0570776	0.0380518	0.0190259	99.8858
NC_045512.2	1108	C	5110	0.0391389	99.8826	0	0.0782779
NC_045512.2	1109	A	5162	99.9613	0	0.0387447	0
NC_045512.2	1110	A	5084	100	0	0	0
NC_045512.2	1111	G	4898	0.040833	0	99.9592	0
NC_045512.2	1112	A	5149	99.9417	0.0388425	0.0194212	0
NC_045512.2	1113	C	5033	0	100	0	0
NC_045512.2	1114	T	5099	0	0	0	100
NC_045512.2	1115	A	4967	99.9799	0	0.0201329	0
NC_045512.2	1116	T	4966	0	0.0201369	0.0402739	99.9396
NC_045512.2	1117	T	5230	0.0191205	0.0191205	0	99.9618
NC_045512.2	1118	C	5078	0	99.9803	0	0.0196928
NC_045512.2	1119	A	5243	100	0	0	0
NC_045512.2	1120	A	5305	100	0	0	0
NC_045512.2	1121	C	5075	0	99.9803	0	0.0197044
NC_045512.2	1122	C	5064	0.0197472	99.9408	0	0.0394945
NC_045512.2	1123	A	5088	100	0	0	0
NC_045512.2	1124	A	4917	99.9797	0	0.0203376	0
NC_045512.2	1125	G	5096	0	0	99.9804	0.0196232
NC_045512.2	1126	G	4906	0	0	100	0
NC_045512.2	1127	G	5009	0	0	100	0
NC_045512.2	1128	T	4922	0	0	0	100
NC_045512.2	1129	T	4946	0	0	0.0202184	99.9798
NC_045512.2	1130	G	5092	0	0	100	0
NC_045512.2	1131	A	5250	100	0	0	0
NC_045512.2	1132	A	5227	99.9426	0.0382629	0.0191314	0
NC_045512.2	1133	A	5331	99.9812	0.0187582	0	0
NC_045512.2	1134	A	5303	99.9623	0	0.0377145	0
NC_045512.2	1135	G	5458	0.0183217	0	99.9267	0
NC_045512.2	1136	A	5486	100	0	0	0
NC_045512.2	1137	A	5716	99.9825	0.0174948	0	0
NC_045512.2	1138	A	5703	99.9825	0	0.0175346	0
NC_045512.2	1139	A	5487	99.9818	0.0182249	0	0
NC_045512.2	1140	A	5420	99.9446	0	0.0369004	0.0184502
NC_045512.2	1141	G	5450	0.0183486	0.0550459	99.9083	0.0183486
NC_045512.2	1142	C	5412	0.0184775	99.963	0	0.0184775
NC_045512.2	1143	T	5515	0.0181324	0	0	99.9819
NC_045512.2	1144	T	5551	0	0.0180148	0	99.982
NC_045512.2	1145	G	5607	0.0178348	0	99.9465	0.0356697
NC_045512.2	1146	A	5666	99.9294	0	0.0352983	0.0352983
NC_045512.2	1147	T	5788	0.0172771	0	0	99.9827
NC_045512.2	1148	G	5674	0.0352485	0	99.9471	0.0176243
NC_045512.2	1149	G	5445	0.0550964	0.0367309	99.9082	0
NC_045512.2	1150	C	5293	0	99.83	0	0.0944644
NC_045512.2	1151	T	5525	0	0.0180995	0	99.9819
NC_045512.2	1152	T	5444	0	0	0	100
NC_045512.2	1153	T	5535	0.0180668	0.0361337	0	99.9458
NC_045512.2	1154	A	5634	99.9645	0	0.0354988	0
NC_045512.2	1155	T	5535	0	0.0180668	0	99.9819
NC_045512.2	1156	G	5663	0.035317	0	99.9294	0
NC_045512.2	1157	G	5462	0	0	99.9817	0.0183083
NC_045512.2	1158	G	5703	0.0701385	0.0175346	99.9123	0
NC_045512.2	1159	T	5757	0	0	0	100
NC_045512.2	1160	A	5504	99.9818	0	0.0181686	0
NC_045512.2	1161	G	5681	0	0	100	0
NC_045512.2	1162	A	5832	100	0	0	0
NC_045512.2	1163	A	5670	99.9647	0	0.0352734	0
NC_045512.2	1164	T	5786	0	0	0	100
NC_045512.2	1165	T	6065	0	0.0659522	0.016488	99.9176
NC_045512.2	1166	C	5803	0	99.9655	0	0.0344649
NC_045512.2	1167	G	5760	0.0173611	0	99.9826	0
NC_045512.2	1168	A	5885	99.966	0.0169924	0.0169924	0
NC_045512.2	1169	T	5904	0	0.0338753	0.0169377	99.9492
NC_045512.2	1170	C	5818	0	99.8969	0	0.103128
NC_045512.2	1171	T	5727	0	0.0174611	0	99.9825
NC_045512.2	1172	G	5792	0	0	100	0
NC_045512.2	1173	T	5954	0	0	0	100
NC_045512.2	1174	C	5831	0.0171497	99.9829	0	0
NC_045512.2	1175	T	5750	0	0	0	100
NC_045512.2	1176	A	5696	99.9824	0	0.0175562	0
NC_045512.2	1177	T	5809	0	0	0	100
NC_045512.2	1178	C	5762	0	100	0	0
NC_045512.2	1179	C	5648	0	99.9823	0	0.0177054
NC_045512.2	1180	A	5812	99.9828	0.0172058	0	0
NC_045512.2	1181	G	5756	0	0	100	0
NC_045512.2	1182	T	5474	0	0.0182682	0	99.9817
NC_045512.2	1183	T	5828	0	0.0514756	0	99.9142
NC_045512.2	1184	G	5724	0.0174703	0	99.9825	0
NC_045512.2	1185	C	5577	0	99.9641	0	0.0358616
NC_045512.2	1186	G	5635	0.0177462	0.0177462	99.9645	0
NC_045512.2	1187	T	5665	0	0.070609	0.0176523	99.9117
NC_045512.2	1188	C	5681	0	99.9824	0	0.0176025
NC_045512.2	1189	A	5759	100	0	0	0
NC_045512.2	1190	C	5568	0	99.9102	0	0.0897989
NC_045512.2	1191	C	5529	0.0180865	99.8915	0	0.0904323
NC_045512.2	1192	A	5678	99.9648	0	0.0352237	0
NC_045512.2	1193	A	5564	100	0	0	0
NC_045512.2	1194	A	5455	100	0	0	0
NC_045512.2	1195	T	5728	0.0174581	0	0	99.9825
NC_045512.2	1196	G	5656	0.0176803	0	99.9823	0
NC_045512.2	1197	A	5817	100	0	0	0
NC_045512.2	1198	A	5565	99.9641	0	0.0179695	0
NC_045512.2	1199	T	5815	0	0	0	100
NC_045512.2	1200	G	5777	0	0	100	0
NC_045512.2	1201	C	5669	0.0176398	99.9824	0	0
NC_045512.2	1202	A	5940	99.9832	0	0.016835	0
NC_045512.2	1203	A	5519	100	0	0	0
NC_045512.2	1204	C	5787	0.0172801	99.9654	0	0.0172801
NC_045512.2	1205	C	5818	0.017188	99.9484	0	0.0343761
NC_045512.2	1206	A	5905	99.9661	0	0	0.0338696
NC_045512.2	1207	A	5613	100	0	0	0
NC_045512.2	1208	A	5178	99.9614	0.038625	0	0
NC_045512.2	1209	T	5713	0	0.0175039	0	99.9825
NC_045512.2	1210	G	5551	0.0360295	0	99.946	0.0180148
NC_045512.2	1211	T	5768	0.156033	0.0520111	0.017337	99.7746
NC_045512.2	1212	G	5651	0.230048	0.017696	99.7346	0.017696
NC_045512.2	1213	C	5700	0.0175439	99.8947	0.0701754	0.0175439
NC_045512.2	1214	C	5624	0.124467	99.8578	0	0.0177809
NC_045512.2	1215	T	5711	0.0875503	0	0.0175101	99.8949
NC_045512.2	1216	T	5541	0.0721891	0.0180473	0.0541419	99.8556
NC_045512.2	1217	T	5693	0	0.0175654	0.0351309	99.9473
NC_045512.2	1218	C	5680	0.0352113	99.9648	0	0
NC_045512.2	1219	A	5686	100	0	0	0
NC_045512.2	1220	A	5564	99.8922	0.0898634	0.0179727	0
NC_045512.2	1221	C	5595	0	100	0	0
NC_045512.2	1222	T	5627	0	0.0355429	0	99.9645
NC_045512.2	1223	C	5594	0.0536289	99.9106	0	0.0357526
NC_045512.2	1224	T	5615	0	0.0178094	0	99.9822
NC_045512.2	1225	C	5595	0	99.8213	0	0.178731
NC_045512.2	1226	A	5238	99.9809	0	0.0190913	0
NC_045512.2	1227	T	5429	0	0.0184196	0	99.9816
NC_045512.2	1228	G	5494	0	0.0182017	99.9818	0
NC_045512.2	1229	A	5438	99.9816	0	0.0183891	0
NC_045512.2	1230	A	5246	99.8856	0	0	0.0190621
NC_045512.2	1231	G	5652	0	0	99.5931	0
NC_045512.2	1232	T	5559	0	0	0	99.8741
NC_045512.2	1233	G	5592	0.0178827	0	99.7318	0
NC_045512.2	1234	T	5660	0	0.0353357	0	99.9293
NC_045512.2	1235	G	5657	0	0	99.6995	0.0176772
NC_045512.2	1236	A	5679	99.9296	0.0352175	0	0.0352175
NC_045512.2	1237	T	5562	0.0539374	0.0179791	0	99.9281
NC_045512.2	1238	C	5463	0.018305	99.8719	0	0.0549149
NC_045512.2	1239	A	5454	99.78	0.0183352	0.0183352	0.165017
NC_045512.2	1240	T	4871	0.0410593	0.0205297	0.0205297	99.4868
NC_045512.2	1241	T	5485	0.127621	0.0364631	0.0729262	98.8879
NC_045512.2	1242	G	5513	0.0725558	0.16325	99.7642	0
NC_045512.2	1243	T	5461	0.256363	0.0183117	0.0366233	99.6887
NC_045512.2	1244	G	5471	0.0548346	0.0731128	99.8538	0.0182782
NC_045512.2	1245	G	5600	0.0535714	0.0178571	99.875	0.0535714
NC_045512.2	1246	T	5736	0.0348675	0.0523013	0	99.9128
NC_045512.2	1247	G	5780	0.0346021	0.017301	99.9481	0
NC_045512.2	1248	A	5905	99.8815	0.0508044	0.0169348	0.0508044
NC_045512.2	1249	A	5789	99.9827	0.0172741	0	0
NC_045512.2	1250	A	5780	99.8616	0.121107	0.017301	0
NC_045512.2	1251	C	5798	0	99.9828	0.0172473	0
NC_045512.2	1252	T	5837	0.0171321	0.0342642	0	99.9486
NC_045512.2	1253	T	6053	0	0.0165207	0	99.9835
NC_045512.2	1254	C	6019	0	100	0	0
NC_045512.2	1255	A	6023	99.9834	0	0.016603	0
NC_045512.2	1256	T	5951	0.0168039	0	0	99.9832
NC_045512.2	1257	G	5972	0	0	100	0
NC_045512.2	1258	G	5852	0.0170882	0.0170882	99.9658	0
NC_045512.2	1259	C	6036	0	99.9503	0	0.0497018
NC_045512.2	1260	A	6039	99.9503	0	0.0496771	0
NC_045512.2	1261	G	6024	0.0166003	0	99.9834	0
NC_045512.2	1262	A	5885	99.966	0	0.0339847	0
NC_045512.2	1263	C	5892	0	99.9661	0	0.0339443
NC_045512.2	1264	G	5830	0.102916	0.0171527	99.8799	0
NC_045512.2	1265	G	5726	0.139714	0.0174642	99.8428	0
NC_045512.2	1266	G	5733	0.0872144	0	99.8953	0.0174429
NC_045512.2	1267	C	5591	0	100	0	0
NC_045512.2	1268	G	5621	0	0	99.9822	0.0177904
NC_045512.2	1269	A	5897	99.8813	0	0	0
NC_045512.2	1270	T	5939	0	0	0	99.9832
NC_045512.2	1271	T	5994	0	0	0.05005	99.9333
NC_045512.2	1272	T	5990	0	0.0166945	0.033389	99.8998
NC_045512.2	1273	T	6110	0.0327332	0.0654664	0	99.9018
NC_045512.2	1274	G	5963	0	0.0335402	99.9665	0
NC_045512.2	1275	T	6047	0	0.0165371	0	99.9835
NC_045512.2	1276	T	6207	0.0161108	0.0161108	0	99.9678
NC_045512.2	1277	A	6198	99.9032	0.0322685	0.0645369	0
NC_045512.2	1278	A	6057	100	0	0	0
NC_045512.2	1279	A	6143	100	0	0	0
NC_045512.2	1280	G	5713	0.0350079	0	99.965	0
NC_045512.2	1281	C	5771	0	99.9134	0	0.0866401
NC_045512.2	1282	C	5940	0	99.9832	0	0.016835
NC_045512.2	1283	A	5846	99.9829	0	0.0171057	0
NC_045512.2	1284	C	5805	0	99.9828	0	0.0172265
NC_045512.2	1285	T	5299	0	0.0188715	0	99.9811
NC_045512.2	1286	T	5663	0	0.0176585	0	99.9823
NC_045512.2	1287	G	5592	0.0536481	0	99.9464	0
NC_045512.2	1288	C	5543	0	99.9098	0	0.0902039
NC_045512.2	1289	G	5752	0	0.0173853	99.9826	0
NC_045512.2	1290	A	5771	99.9827	0.017328	0	0
NC_045512.2	1291	A	5459	99.9634	0.0366367	0	0
NC_045512.2	1292	T	5727	0	0	0	100
NC_045512.2	1293	T	5995	0	0	0	100
NC_045512.2	1294	T	5984	0	0.0167112	0.0167112	99.9666
NC_045512.2	1295	T	6117	0.0163479	0.0163479	0	99.9673
NC_045512.2	1296	G	5767	0	0	99.9827	0.01734
NC_045512.2	1297	T	5989	0	0	0.0166973	99.9833
NC_045512.2	1298	G	5686	0	0.0175871	99.9824	0
NC_045512.2	1299	G	5569	0	0	99.982	0.0179565
NC_045512.2	1300	C	5721	0.0174795	99.9301	0	0.0524384
NC_045512.2	1301	A	5763	99.9653	0.0347041	0	0
NC_045512.2	1302	C	5687	0	100	0	0
NC_045512.2	1303	T	5651	0.017696	0.0884799	0.017696	99.8761
NC_045512.2	1304	G	5881	0.0340078	0	99.932	0
NC_045512.2	1305	A	5897	100	0	0	0
NC_045512.2	1306	G	5813	0	0	99.9828	0
NC_045512.2	1307	A	5866	99.9659	0	0.0340948	0
NC_045512.2	1308	A	5295	99.9622	0.0188857	0	0.0188857
NC_045512.2	1309	T	5676	0.017618	0.017618	0	99.9648
NC_045512.2	1310	T	5865	0.0170503	0.0341006	0	99.6419
NC_045512.2	1311	T	5942	0	0.0336587	0.0168293	99.7644
NC_045512.2	1312	G	5669	0.176398	0.0176398	99.6825	0.0529194
NC_045512.2	1313	A	5847	99.7606	0.11972	0.0171028	0.102617
NC_045512.2	1314	C	5501	0.0545355	99.9091	0	0.036357
NC_045512.2	1315	T	5642	0.0177242	0.0708968	0	99.9114
NC_045512.2	1316	A	5664	99.8941	0.0353107	0.0353107	0.0353107
NC_045512.2	1317	A	5532	99.9096	0.0723066	0	0.0180766
NC_045512.2	1318	A	5727	99.9651	0.0174611	0	0.0174611
NC_045512.2	1319	G	5512	0	0	100	0
NC_045512.2	1320	A	5719	99.965	0.0174856	0.0174856	0
NC_045512.2	1321	A	5719	99.9475	0.0524567	0	0
NC_045512.2	1322	G	5623	0	0.0355682	99.9644	0
NC_045512.2	1323	G	5691	0.0351432	0	99.9649	0
NC_045512.2	1324	T	6007	0	0	0	100
NC_045512.2	1325	G	5986	0.0167056	0.0167056	99.9165	0.0501169
NC_045512.2	1326	C	5934	0	99.9494	0	0.0505561
NC_045512.2	1327	C	6095	0	99.9836	0	0.0164069
NC_045512.2	1328	A	6007	100	0	0	0
NC_045512.2	1329	C	6144	0	99.9674	0.0325521	0
NC_045512.2	1330	T	6060	0	0.0495049	0	99.9505
NC_045512.2	1331	A	6114	99.9836	0	0.0163559	0
NC_045512.2	1332	C	6148	0	99.9675	0	0.0162655
NC_045512.2	1333	T	6228	0	0	0	100
NC_045512.2	1334	T	6305	0.0158604	0.0317209	0	99.9048
NC_045512.2	1335	G	6195	0	0.0161421	99.9839	0
NC_045512.2	1336	T	6271	0	0	0.0318928	99.9522
NC_045512.2	1337	G	6126	0.0326477	0	99.9021	0.0163239
NC_045512.2	1338	G	6117	0	0	99.9837	0.0163479
NC_045512.2	1339	T	5922	0	0.0168862	0	99.9831
NC_045512.2	1340	T	6104	0.0327654	0	0	99.9672
NC_045512.2	1341	A	6123	99.9837	0.0163319	0	0
NC_045512.2	1342	C	6009	0.0166417	99.9001	0.0332834	0.0499251
NC_045512.2	1343	T	5552	0.0360231	0	0	99.964
NC_045512.2	1344	T	5852	0.0341764	0.324675	0	99.6411
NC_045512.2	1345	A	5953	99.9496	0.0167983	0.0335965	0
NC_045512.2	1346	C	5729	0.0349101	99.8953	0	0.0698202
NC_045512.2	1347	C	5714	0	100	0	0
NC_045512.2	1348	C	5758	0.0173671	99.9479	0	0.0347343
NC_045512.2	1349	C	5670	0	99.9118	0	0
NC_045512.2	1350	A	5755	100	0	0	0
NC_045512.2	1351	A	5711	99.9825	0	0	0.0175101
NC_045512.2	1352	A	5778	99.9308	0.0692281	0	0
NC_045512.2	1353	A	5526	99.9276	0	0.0361925	0
NC_045512.2	1354	T	5480	0	0	0.0182482	99.9818
NC_045512.2	1355	G	5267	0.0189861	0	99.943	0.0379723
NC_045512.2	1356	C	5249	0	99.9809	0	0
NC_045512.2	1357	T	5092	0	0	0	100
NC_045512.2	1358	G	5391	0	0	99.9629	0
NC_045512.2	1359	T	5058	0	0.0395413	0.0197707	99.9407
NC_045512.2	1360	T	5179	0	0.0386175	0	99.9421
NC_045512.2	1361	G	5331	0.0375164	0	99.8312	0
NC_045512.2	1362	T	5290	0.0378072	0.0378072	0	99.9244
NC_045512.2	1363	T	5336	0.0374813	0	0	99.9625
NC_045512.2	1364	A	5377	99.9256	0	0.0185977	0
NC_045512.2	1365	A	5471	99.8903	0.091391	0	0.0182782
NC_045512.2	1366	A	5516	99.9637	0	0	0.0362582
NC_045512.2	1367	A	5601	99.8929	0.0357079	0.017854	0.0535619
NC_045512.2	1368	T	5530	0.108499	0	0	99.8915
NC_045512.2	1369	T	5662	0	0.0353232	0.0353232	99.9294
NC_045512.2	1370	T	5624	0	0	0.0177809	99.9822
NC_045512.2	1371	A	5610	99.9109	0.0356506	0.0534759	0
NC_045512.2	1372	T	5440	0.0183824	0	0	99.9816
NC_045512.2	1373	T	5486	0	0.0182282	0.0182282	99.9635
NC_045512.2	1374	G	5391	0.0185494	0	99.9258	0.0556483
NC_045512.2	1375	T	5737	0	0.0697229	0	99.9128
NC_045512.2	1376	C	5446	0.0367242	99.9633	0	0
NC_045512.2	1377	C	5522	0.0181094	99.8913	0	0.0905469
NC_045512.2	1378	A	5645	100	0	0	0
NC_045512.2	1379	G	5503	0.0545157	0.0181719	99.9273	0
NC_045512.2	1380	C	5538	0	99.9639	0	0.0361141
NC_045512.2	1381	A	5526	99.9819	0	0.0180963	0
NC_045512.2	1382	T	5510	0.0181488	0.0181488	0	99.9637
NC_045512.2	1383	G	5497	0.0181917	0	99.9818	0
NC_045512.2	1384	T	5647	0	0.0177085	0	99.9823
NC_045512.2	1385	C	5602	0	99.9821	0.0178508	0
NC_045512.2	1386	A	5655	99.9646	0.0176835	0.0176835	0
NC_045512.2	1387	C	5590	0	99.9821	0	0.0178891
NC_045512.2	1388	A	5668	99.9647	0	0.0352858	0
NC_045512.2	1389	A	5365	100	0	0	0
NC_045512.2	1390	T	5404	0.0185048	0	0	99.9815
NC_045512.2	1391	T	5735	0	0.0697472	0	99.9303
NC_045512.2	1392	C	5649	0.0177022	99.9292	0	0.0531067
NC_045512.2	1393	A	5850	99.9658	0	0.034188	0
NC_045512.2	1394	G	5692	0.0175685	0	99.9649	0.0175685
NC_045512.2	1395	A	5678	100	0	0	0
NC_045512.2	1396	A	5444	99.9816	0	0.0183688	0
NC_045512.2	1397	G	5521	0.0181127	0	99.9819	0
NC_045512.2	1398	T	5643	0.0177211	0.0531632	0	99.9291
NC_045512.2	1399	A	5828	99.9828	0	0.0171585	0
NC_045512.2	1400	G	5668	0.0352858	0	99.9118	0.0529287
NC_045512.2	1401	G	5682	0	0	100	0
NC_045512.2	1402	A	5818	100	0	0	0
NC_045512.2	1403	C	5679	0	100	0	0
NC_045512.2	1404	C	5731	0	99.9826	0	0.017449
NC_045512.2	1405	T	5812	0	0.154852	0.0344116	99.8107
NC_045512.2	1406	G	5803	0.0172325	0	99.9655	0
NC_045512.2	1407	A	5811	100	0	0	0
NC_045512.2	1408	G	5660	0.0353357	0	99.9647	0
NC_045512.2	1409	C	5551	0	100	0	0
NC_045512.2	1410	A	5629	100	0	0	0
NC_045512.2	1411	T	5467	0	0.0182916	0	99.9817
NC_045512.2	1412	A	5691	99.7891	0	0.140573	0
NC_045512.2	1413	G	5628	0	0	100	0
NC_045512.2	1414	T	5652	0	0.0353857	0	99.9646
NC_045512.2	1415	C	5615	0	99.9644	0	0.0356189
NC_045512.2	1416	T	5415	0	0.110803	0	99.8892
NC_045512.2	1417	T	5656	0	0	0.0176803	99.9823
NC_045512.2	1418	G	5728	0	0.0523743	99.8778	0.0698324
NC_045512.2	1419	C	5569	0.0179565	99.9102	0	0.0718262
NC_045512.2	1420	C	5424	0.0368732	99.8894	0.0184366	0.0553097
NC_045512.2	1421	G	5533	0.0180734	0.0180734	99.9639	0
NC_045512.2	1422	A	5602	99.9821	0	0.0178508	0
NC_045512.2	1423	A	5408	99.8336	0	0.129438	0.0369822
NC_045512.2	1424	T	5206	0	0.0384172	0.0192086	99.9424
NC_045512.2	1425	A	5526	100	0	0	0
NC_045512.2	1426	C	5467	0	100	0	0
NC_045512.2	1427	C	5402	0	99.9815	0	0.0185117
NC_045512.2	1428	A	5422	100	0	0	0
NC_045512.2	1429	T	5346	0	0.0374111	0	99.9626
NC_045512.2	1430	A	5464	99.9268	0	0.0732064	0
NC_045512.2	1431	A	5327	99.7935	0.0750892	0.0750892	0.0563169
NC_045512.2	1432	T	5602	0.107105	0.0178508	0.0178508	99.8572
NC_045512.2	1433	G	5584	0	0.0895415	99.8746	0.0358166
NC_045512.2	1434	A	5570	99.8923	0.0359066	0.0359066	0.0359066
NC_045512.2	1435	A	5462	99.9451	0.0183083	0	0.0366166
NC_045512.2	1436	T	5785	0.0345722	0.121003	0.0172861	99.8271
NC_045512.2	1437	C	5708	0	99.9474	0	0.0525578
NC_045512.2	1438	T	5421	0.0184468	0.166021	0	99.8155
NC_045512.2	1439	G	5575	0.0717489	0	99.9103	0.0179372
NC_045512.2	1440	G	5446	0	0.0734484	99.9082	0.0183621
NC_045512.2	1441	C	5405	0	99.963	0	0.0370028
NC_045512.2	1442	T	5315	0	0	0	100
NC_045512.2	1443	T	5370	0	0.018622	0	99.9814
NC_045512.2	1444	G	5396	0.0555967	0.0185322	99.8332	0.0370645
NC_045512.2	1445	A	5490	99.9818	0.0182149	0	0
NC_045512.2	1446	A	5454	99.9267	0.0733407	0	0
NC_045512.2	1447	A	5539	100	0	0	0
NC_045512.2	1448	A	5460	99.9451	0	0.018315	0.03663
NC_045512.2	1449	C	5433	0	99.9448	0	0.0552181
NC_045512.2	1450	C	5378	0.0929714	99.907	0	0
NC_045512.2	1451	A	5423	100	0	0	0
NC_045512.2	1452	T	5118	0.0390778	0	0	99.9609
NC_045512.2	1453	T	5480	0	0.0547445	0	99.9453
NC_045512.2	1454	C	5302	0	100	0	0
NC_045512.2	1455	T	4978	0	0	0	100
NC_045512.2	1456	T	5377	0.0185977	0	0	99.9814
NC_045512.2	1457	C	5405	0	99.9815	0	0.0185014
NC_045512.2	1458	G	5321	0.0187935	0	99.9248	0.0187935
NC_045512.2	1459	T	5136	0.0389408	0.0194704	0	99.9416
NC_045512.2	1460	A	4967	99.9799	0	0	0.0201329
NC_045512.2	1461	A	4983	100	0	0	0
NC_045512.2	1462	G	5380	0	0.0185874	99.9814	0
NC_045512.2	1463	G	5346	0.0561167	0	99.9439	0
NC_045512.2	1464	G	5410	0.0184843	0	99.9815	0
NC_045512.2	1465	T	5383	0	0.037154	0	99.9628
NC_045512.2	1466	G	5251	0.057132	0	99.9429	0
NC_045512.2	1467	G	5367	0.0186324	0	99.9814	0
NC_045512.2	1468	T	5462	0	0.0366166	0	99.9634
NC_045512.2	1469	C	5460	0.03663	99.8901	0.018315	0.0549451
NC_045512.2	1470	G	5330	0.0562852	0.0187617	99.8874	0.0375235
NC_045512.2	1471	C	5445	0.0183655	99.9816	0	0
NC_045512.2	1472	A	5319	99.9812	0	0.0188005	0
NC_045512.2	1473	C	5312	0	99.9812	0	0.0188253
NC_045512.2	1474	T	5209	0	0	0.0191975	99.9808
NC_045512.2	1475	A	5160	99.7868	0	0.0387597	0.0193798
NC_045512.2	1476	T	4511	0.022168	0.022168	0.22168	99.6675
NC_045512.2	1477	T	5281	0.094679	0	0.0568074	99.8296
NC_045512.2	1478	G	5284	0.208176	0	99.7918	0
NC_045512.2	1479	C	5222	0	99.866	0.0957488	0.0382995
NC_045512.2	1480	C	5204	0	99.9808	0	0.019216
NC_045512.2	1481	T	5006	0	0.019976	0.019976	99.96
NC_045512.2	1482	T	4919	0	0	0	99.9797
NC_045512.2	1483	T	5073	0.0394244	0.0591366	0.0394244	99.7832
NC_045512.2	1484	G	5266	0.0189897	0	99.962	0.0189897
NC_045512.2	1485	G	5260	0	0.0760456	99.9049	0.0190114
NC_045512.2	1486	A	5339	99.8876	0	0.0561903	0.0561903
NC_045512.2	1487	G	5273	0.0568936	0.0379291	99.9052	0
NC_045512.2	1488	G	5156	0.0193949	0.0387898	99.9418	0
NC_045512.2	1489	C	5175	0.057971	99.8261	0.057971	0
NC_045512.2	1490	T	5194	0.038506	0.038506	0.019253	99.9037
NC_045512.2	1491	G	5297	0.0188786	0.0566358	99.9245	0
NC_045512.2	1492	T	5282	0	0	0.0189322	99.9811
NC_045512.2	1493	G	5293	0.0377858	0	99.9433	0.0188929
NC_045512.2	1494	T	5330	0	0.0187617	0	99.9812
NC_045512.2	1495	G	5390	0	0	100	0
NC_045512.2	1496	T	5154	0	0	0.0194024	99.9806
NC_045512.2	1497	T	5545	0	0	0	100
NC_045512.2	1498	C	5452	0	99.9817	0.0183419	0
NC_045512.2	1499	T	5541	0.0180473	0	0	99.982
NC_045512.2	1500	C	5395	0.0185357	99.9629	0	0.0185357
NC_045512.2	1501	T	5329	0	0	0	100
NC_045512.2	1502	T	5336	0.0187406	0	0	99.9813
NC_045512.2	1503	A	5389	99.9814	0	0.0185563	0
NC_045512.2	1504	T	5378	0	0	0	100
NC_045512.2	1505	G	5408	0	0	100	0
NC_045512.2	1506	T	5383	0	0	0	100
NC_045512.2	1507	T	5382	0	0	0	100
NC_045512.2	1508	G	5356	0	0	100	0
NC_045512.2	1509	G	5357	0.0373343	0	99.9627	0
NC_045512.2	1510	T	4967	0	0	0	100
NC_045512.2	1511	T	5384	0	0.0185736	0	99.9814
NC_045512.2	1512	G	5290	0.0189036	0.0189036	99.9622	0
NC_045512.2	1513	C	5204	0.057648	99.9424	0	0
NC_045512.2	1514	C	5273	0.0189645	99.7914	0	0.151716
NC_045512.2	1515	A	5389	99.8144	0.0185563	0	0
NC_045512.2	1516	T	5250	0	0.0380952	0.0190476	99.8476
NC_045512.2	1517	A	5265	99.5821	0	0.0379867	0.11396
NC_045512.2	1518	A	5186	99.5758	0.154261	0.0771307	0.192827
NC_045512.2	1519	C	5125	0.136585	99.6293	0.0585366	0.17561
NC_045512.2	1520	A	5149	99.8446	0	0.0582637	0.0971062
NC_045512.2	1521	A	5046	99.6631	0.158541	0.178359	0
NC_045512.2	1522	G	5136	0.155763	0.0194704	99.7664	0.0584112
NC_045512.2	1523	T	5129	0.019497	0.0584909	0.136479	99.7855
NC_045512.2	1524	G	5132	0.0974279	0.0194856	99.8636	0
NC_045512.2	1525	T	4976	0.100482	0.0602894	0.0200965	99.8191
NC_045512.2	1526	G	5084	0.216365	0	99.764	0.0196696
NC_045512.2	1527	C	4920	0	99.9593	0	0.0406504
NC_045512.2	1528	C	4884	0	99.9181	0	0.0819001
NC_045512.2	1529	T	4967	0	0.0603986	0	99.9396
NC_045512.2	1530	A	4903	99.9184	0	0.0203957	0.0203957
NC_045512.2	1531	T	4886	0	0.0204666	0	99.9795
NC_045512.2	1532	T	5085	0.0786627	0.0196657	0	99.882
NC_045512.2	1533	G	5085	0.0196657	0	99.9607	0.0196657
NC_045512.2	1534	G	4994	0.0600721	0	99.9399	0
NC_045512.2	1535	G	5032	0.0198728	0.0198728	99.9603	0
NC_045512.2	1536	T	4433	0	0.0225581	0	99.9774
NC_045512.2	1537	T	5219	0	0.0191608	0	99.9808
NC_045512.2	1538	C	5118	0	99.9805	0.0195389	0
NC_045512.2	1539	C	5118	0	99.9805	0	0.0195389
NC_045512.2	1540	A	5127	99.961	0	0.0390092	0
NC_045512.2	1541	C	5057	0	99.9605	0	0.0395491
NC_045512.2	1542	G	5001	0.019996	0.039992	99.92	0.019996
NC_045512.2	1543	T	4872	0	0	0.0205255	99.9795
NC_045512.2	1544	G	4861	0	0	100	0
NC_045512.2	1545	C	4947	0	99.9798	0	0.0202143
NC_045512.2	1546	T	4654	0	0.0859476	0	99.9141
NC_045512.2	1547	A	3807	99.8424	0.10507	0.0262674	0.0262674
NC_045512.2	1548	G	4806	0	0	100	0
NC_045512.2	1549	C	4752	0	99.8737	0	0.105219
NC_045512.2	1550	G	4678	0.0427533	0	99.9572	0
NC_045512.2	1551	C	4690	0	99.9787	0	0.021322
NC_045512.2	1552	T	4548	0	0.0219877	0	99.978
NC_045512.2	1553	A	4607	99.9783	0.0217061	0	0
NC_045512.2	1554	A	4391	100	0	0	0
NC_045512.2	1555	C	3089	0	99.9676	0	0.0323729
NC_045512.2	1556	A	4673	100	0	0	0
NC_045512.2	1557	T	4473	0	0	0	100
NC_045512.2	1558	A	4690	100	0	0	0
NC_045512.2	1559	G	4590	0	0	100	0
NC_045512.2	1560	G	4633	0.0215843	0	99.9784	0
NC_045512.2	1561	T	4717	0.0211999	0.0423998	0	99.9364
NC_045512.2	1562	T	4825	0	0	0	100
NC_045512.2	1563	G	4742	0	0	100	0
NC_045512.2	1564	T	4779	0	0.0209249	0.0209249	99.9582
NC_045512.2	1565	A	4789	99.833	0	0.167049	0
NC_045512.2	1566	A	4647	100	0	0	0
NC_045512.2	1567	C	4649	0	99.9785	0	0.02151
NC_045512.2	1568	C	4533	0	99.9338	0	0.0661813
NC_045512.2	1569	A	4568	99.9124	0.0437828	0.0437828	0
NC_045512.2	1570	T	4632	0.0431779	0.0431779	0	99.9136
NC_045512.2	1571	A	4472	99.9553	0.0447227	0	0
NC_045512.2	1572	C	4385	0.04561	99.9316	0.022805	0
NC_045512.2	1573	A	4442	99.9325	0	0	0.0675371
NC_045512.2	1574	G	4387	0	0	100	0
NC_045512.2	1575	G	4375	0.0228571	0	99.9543	0
NC_045512.2	1576	T	4376	0	0.0228519	0	99.9771
NC_045512.2	1577	G	4334	0	0.0461467	99.9077	0.0230734
NC_045512.2	1578	T	4370	0.0228833	0.0457666	0	99.9314
NC_045512.2	1579	T	4309	0	0	0.0696217	99.9304
NC_045512.2	1580	G	4275	0	0.0233918	99.9532	0
NC_045512.2	1581	T	4277	0.0233809	0.0467617	0.0467617	99.8831
NC_045512.2	1582	T	4284	0.0233427	0.0466853	0	99.93
NC_045512.2	1583	G	4195	0.0715137	0.0238379	99.9046	0
NC_045512.2	1584	G	4225	0.0710059	0.0236686	99.9053	0
NC_045512.2	1585	A	4386	99.9316	0.0455996	0.0227998	0
NC_045512.2	1586	G	4247	0.0470921	0.023546	99.8823	0.023546
NC_045512.2	1587	A	4198	99.9047	0.0476417	0.0238209	0.0238209
NC_045512.2	1588	A	4161	99.9279	0	0.0240327	0.0480654
NC_045512.2	1589	G	4205	0.0237812	0	99.9762	0
NC_045512.2	1590	G	4181	0	0	100	0
NC_045512.2	1591	T	4118	0.0242836	0.0728509	0	99.9029
NC_045512.2	1592	T	4408	0.022686	0.0453721	0	99.9319
NC_045512.2	1593	C	4318	0	99.9305	0	0.0694766
NC_045512.2	1594	C	4225	0	100	0	0
NC_045512.2	1595	G	4361	0.0917221	0	99.9083	0
NC_045512.2	1596	A	4378	100	0	0	0
NC_045512.2	1597	A	4305	99.9535	0	0.0232288	0.0232288
NC_045512.2	1598	G	4164	0	0	99.976	0.0240154
NC_045512.2	1599	G	4141	0.0482975	0	99.9517	0
NC_045512.2	1600	T	4319	0	0.0231535	0	99.9768
NC_045512.2	1601	C	4081	0	100	0	0
NC_045512.2	1602	T	4306	0.0232234	0.0232234	0.0232234	99.9303
NC_045512.2	1603	T	4351	0.0459664	0	0	99.7242
NC_045512.2	1604	A	4279	99.8598	0	0.0701098	0
NC_045512.2	1605	A	4148	99.7348	0	0.168756	0.096432
NC_045512.2	1606	T	4326	0.11558	0.0462321	0	99.8382
NC_045512.2	1607	G	4256	0.0234962	0.093985	99.8355	0.0469925
NC_045512.2	1608	A	4339	99.8617	0.0230468	0.0691404	0.0460936
NC_045512.2	1609	C	4335	0.0922722	99.8616	0.0230681	0.0230681
NC_045512.2	1610	A	4377	99.9086	0	0.0456934	0.0456934
NC_045512.2	1611	A	4191	99.8807	0.0238607	0.0238607	0.071582
NC_045512.2	1612	C	4157	0.0481116	99.9519	0	0
NC_045512.2	1613	C	4116	0.0485909	99.9271	0	0.0242954
NC_045512.2	1614	T	4272	0.0702247	0.0234082	0	99.9064
NC_045512.2	1615	T	4219	0.0474046	0.0474046	0	99.9052
NC_045512.2	1616	C	4149	0	99.9518	0	0.0482044
NC_045512.2	1617	T	4223	0	0.0473597	0	99.9526
NC_045512.2	1618	T	4216	0.0474383	0.0237192	0	99.9288
NC_045512.2	1619	G	4108	0.0486855	0.0243427	99.927	0
NC_045512.2	1620	A	4127	99.9273	0	0.0242307	0.0484614
NC_045512.2	1621	A	4117	99.9757	0	0	0.0242895
NC_045512.2	1622	A	4104	99.9756	0.0243665	0	0
NC_045512.2	1623	T	3894	0.0513611	0.0256805	0.0256805	99.8973
NC_045512.2	1624	A	3927	99.9745	0.0254647	0	0
NC_045512.2	1625	C	3820	0	100	0	0
NC_045512.2	1626	T	3920	0.0255102	0.255102	0	99.7194
NC_045512.2	1627	C	3714	0	100	0	0
NC_045512.2	1628	C	3721	0	99.8925	0	0.0268745
NC_045512.2	1629	A	3845	100	0	0	0
NC_045512.2	1630	A	3891	100	0	0	0
NC_045512.2	1631	A	3900	99.9744	0.025641	0	0
NC_045512.2	1632	A	3826	99.9739	0	0.026137	0
NC_045512.2	1633	A	3776	99.947	0	0	0
NC_045512.2	1634	G	4035	0	0	100	0
NC_045512.2	1635	A	4001	100	0	0	0
NC_045512.2	1636	G	4069	0.0245761	0	99.9508	0.0245761
NC_045512.2	1637	A	4174	100	0	0	0
NC_045512.2	1638	A	3983	100	0	0	0
NC_045512.2	1639	A	4086	100	0	0	0
NC_045512.2	1640	G	3856	0	0	100	0
NC_045512.2	1641	T	4161	0	0.36049	0.0240327	99.6155
NC_045512.2	1642	C	4166	0	100	0	0
NC_045512.2	1643	A	4147	100	0	0	0
NC_045512.2	1644	A	4039	100	0	0	0
NC_045512.2	1645	C	4032	0	100	0	0
NC_045512.2	1646	A	3780	100	0	0	0
NC_045512.2	1647	T	3909	0	0	0	100
NC_045512.2	1648	C	3931	0	100	0	0
NC_045512.2	1649	A	3869	100	0	0	0
NC_045512.2	1650	A	3801	99.9737	0	0.0263089	0
NC_045512.2	1651	T	3766	0	0	0	100
NC_045512.2	1652	A	3806	99.9737	0	0	0
NC_045512.2	1653	T	3770	0.0530504	0	0.0795756	99.8674
NC_045512.2	1654	T	3884	0.0514933	0	0.0257467	99.9228
NC_045512.2	1655	G	3860	0.0518135	0	99.9482	0
NC_045512.2	1656	T	3665	0	0.0545703	0	99.9454
NC_045512.2	1657	T	3845	0	0	0.0260078	99.974
NC_045512.2	1658	G	3871	0	0.0774994	99.9225	0
NC_045512.2	1659	G	3837	0.026062	0	99.9479	0.026062
NC_045512.2	1660	T	3983	0.0251067	0	0	99.9749
NC_045512.2	1661	G	3924	0.0254842	0	99.9745	0
NC_045512.2	1662	A	3970	99.9496	0.0503778	0	0
NC_045512.2	1663	C	3578	0	99.9721	0	0.0279486
NC_045512.2	1664	T	3874	0.0258131	0.0516262	0	99.9226
NC_045512.2	1665	T	3939	0	0.0253872	0.0253872	99.9238
NC_045512.2	1666	T	3978	0	0	0.0251383	99.9749
NC_045512.2	1667	A	3841	99.9219	0	0.0520698	0
NC_045512.2	1668	A	3829	99.8955	0	0.0783494	0.0261165
NC_045512.2	1669	A	3768	99.9735	0	0	0.0265393
NC_045512.2	1670	C	3770	0.0530504	99.8143	0	0.106101
NC_045512.2	1671	T	3902	0	0	0	100
NC_045512.2	1672	T	3953	0	0	0	99.9747
NC_045512.2	1673	A	3969	99.8236	0	0.100781	0.0251953
NC_045512.2	1674	A	3904	99.8719	0	0.0512295	0.0768443
NC_045512.2	1675	T	3964	0	0.025227	0.0504541	99.9243
NC_045512.2	1676	G	3907	0.0255951	0	99.9488	0.0255951
NC_045512.2	1677	A	3873	99.9484	0	0	0.0258198
NC_045512.2	1678	A	3888	99.9743	0.0257202	0	0
NC_045512.2	1679	G	3837	0.026062	0	99.9739	0
NC_045512.2	1680	A	4054	99.9753	0	0	0.024667
NC_045512.2	1681	G	3922	0	0	100	0
NC_045512.2	1682	A	4061	99.9754	0	0	0.0246245
NC_045512.2	1683	T	3961	0	0.252462	0.0252461	99.7223
NC_045512.2	1684	C	3871	0.0258331	99.9742	0	0
NC_045512.2	1685	G	3817	0.0261986	0	99.9738	0
NC_045512.2	1686	C	3874	0	99.9742	0	0.0258131
NC_045512.2	1687	C	3791	0	99.9472	0	0
NC_045512.2	1688	A	3821	99.9738	0	0	0
NC_045512.2	1689	T	3737	0.0267594	0	0	99.9732
NC_045512.2	1690	T	3862	0	0.0258933	0	99.9482
NC_045512.2	1691	A	3841	99.9219	0	0	0
NC_045512.2	1692	T	3852	0.0259605	0.0259605	0.0259605	99.9221
NC_045512.2	1693	T	3882	0	0.0515198	0.0257599	99.9227
NC_045512.2	1694	T	3962	0	0.0252398	0.0504796	99.9243
NC_045512.2	1695	T	3950	0.0759494	0.0253165	0.0506329	99.8481
NC_045512.2	1696	G	3814	0.0262192	0.0262192	99.8427	0.104877
NC_045512.2	1697	G	3691	0.0270929	0	99.9458	0.0270929
NC_045512.2	1698	C	3869	0.0516929	99.8966	0	0.0516929
NC_045512.2	1699	A	3943	99.9239	0.0253614	0.0253614	0.0253614
NC_045512.2	1700	T	3941	0	0.0253743	0.0253743	99.9493
NC_045512.2	1701	C	3875	0	99.9226	0	0.0258065
NC_045512.2	1702	T	3922	0	0.229475	0.0254972	99.7195
NC_045512.2	1703	T	4102	0.0243784	0.0487567	0	99.9269
NC_045512.2	1704	T	4125	0.0969697	0	0.0484848	99.8545
NC_045512.2	1705	T	4047	0.420064	0.0247097	0	99.5552
NC_045512.2	1706	T	4131	0	0.387315	0.0484144	99.5643
NC_045512.2	1707	C	4021	0	100	0	0
NC_045512.2	1708	T	4123	0.0242542	0.0242542	0	99.9515
NC_045512.2	1709	G	3898	0	0.0256542	99.9487	0.0256542
NC_045512.2	1710	C	3862	0	99.9741	0	0.0258933
NC_045512.2	1711	T	3819	0	0.130924	0	99.8691
NC_045512.2	1712	T	4034	0	0.198314	0.0495786	99.7521
NC_045512.2	1713	C	3847	0	99.974	0	0.0259943
NC_045512.2	1714	C	3832	0	100	0	0
NC_045512.2	1715	A	3890	100	0	0	0
NC_045512.2	1716	C	3830	0	99.9478	0	0.0522193
NC_045512.2	1717	A	3582	99.9442	0	0.0558347	0
NC_045512.2	1718	A	3554	100	0	0	0
NC_045512.2	1719	G	3632	0	0	100	0
NC_045512.2	1720	T	3877	0	0.0257931	0	99.9742
NC_045512.2	1721	G	3716	0	0	100	0
NC_045512.2	1722	C	3666	0	99.9454	0	0.0272777
NC_045512.2	1723	T	3904	0	0.230533	0	99.7695
NC_045512.2	1724	T	3641	0	0	0.027465	99.9725
NC_045512.2	1725	T	3593	0	0	0	100
NC_045512.2	1726	T	3895	0.0256739	0	0	99.9487
NC_045512.2	1727	G	3863	0	0	100	0
NC_045512.2	1728	T	3956	0	0	0	99.9747
NC_045512.2	1729	G	3761	0.0265887	0	99.9734	0
NC_045512.2	1730	G	3736	0	0.0267666	99.9732	0
NC_045512.2	1731	A	4028	99.9752	0	0.0248262	0
NC_045512.2	1732	A	3846	99.948	0	0.0520021	0
NC_045512.2	1733	A	3801	100	0	0	0
NC_045512.2	1734	C	3647	0	99.9452	0	0.0548396
NC_045512.2	1735	T	3838	0	0.0260552	0	99.9739
NC_045512.2	1736	G	3845	0.0780234	0	99.922	0
NC_045512.2	1737	T	3744	0.0267094	0.0534188	0	99.9199
NC_045512.2	1738	G	3835	0	0	100	0
NC_045512.2	1739	A	3865	99.7154	0.206986	0.0776197	0
NC_045512.2	1740	A	3558	99.9438	0	0.0281057	0.0281057
NC_045512.2	1741	A	3665	99.9454	0	0	0.0545703
NC_045512.2	1742	G	3676	0.0272035	0	99.9456	0.0272035
NC_045512.2	1743	G	3655	0	0	99.9453	0.0273598
NC_045512.2	1744	T	3524	0	0	0	100
NC_045512.2	1745	T	3518	0	0.0284252	0	99.9716
NC_045512.2	1746	T	3761	0	0	0	100
NC_045512.2	1747	G	3602	0.0277624	0	99.9722	0
NC_045512.2	1748	G	3612	0	0	100	0
NC_045512.2	1749	A	3854	100	0	0	0
NC_045512.2	1750	T	3651	0.0273898	0	0	99.9726
NC_045512.2	1751	T	3831	0	0	0	99.8956
NC_045512.2	1752	A	3877	99.9742	0	0.0257931	0
NC_045512.2	1753	T	3862	0	0	0	100
NC_045512.2	1754	A	3924	99.9745	0	0	0.0254842
NC_045512.2	1755	A	3871	99.9742	0	0	0.0258331
NC_045512.2	1756	A	3836	99.9739	0	0.0260688	0
NC_045512.2	1757	G	3588	0.0557414	0.0278707	99.9164	0
NC_045512.2	1758	C	3539	0	100	0	0
NC_045512.2	1759	A	3871	100	0	0	0
NC_045512.2	1760	T	3893	0	0	0	100
NC_045512.2	1761	T	3959	0	0	0	100
NC_045512.2	1762	C	3871	0.0258331	99.9742	0	0
NC_045512.2	1763	A	4097	100	0	0	0
NC_045512.2	1764	A	4007	99.975	0	0.0249563	0
NC_045512.2	1765	A	3726	100	0	0	0
NC_045512.2	1766	C	3913	0	99.9744	0	0.0255558
NC_045512.2	1767	A	4073	100	0	0	0
NC_045512.2	1768	A	3935	100	0	0	0
NC_045512.2	1769	A	4037	99.9752	0	0	0
NC_045512.2	1770	T	3893	0	0.0256871	0	99.9743
NC_045512.2	1771	T	4012	0	0	0	99.9751
NC_045512.2	1772	G	3935	0	0.025413	99.9746	0
NC_045512.2	1773	T	4086	0	0	0	100
NC_045512.2	1774	T	4117	0.0242895	0	0	99.9757
NC_045512.2	1775	G	4009	0.0748316	0.0249439	99.9002	0
NC_045512.2	1776	A	4070	100	0	0	0
NC_045512.2	1777	A	4060	99.9015	0.0738916	0.0246305	0
NC_045512.2	1778	T	4076	0.0245339	0.0245339	0	99.9509
NC_045512.2	1779	C	3814	0	99.9738	0.0262192	0
NC_045512.2	1780	C	3862	0.0258933	99.9741	0	0
NC_045512.2	1781	T	3970	0	0.0755668	0	99.9244
NC_045512.2	1782	G	3975	0.0251572	0	99.8491	0.0503145
NC_045512.2	1783	T	3947	0	0.0253357	0	99.9747
NC_045512.2	1784	G	3600	0.0555556	0	99.8889	0.0555556
NC_045512.2	1785	G	3646	0	0	100	0
NC_045512.2	1786	T	3909	0	0	0	100
NC_045512.2	1787	A	3872	99.9483	0	0	0
NC_045512.2	1788	A	3834	100	0	0	0
NC_045512.2	1789	T	3978	0.0251383	0.0502765	0	99.9246
NC_045512.2	1790	T	3959	0.101036	0.0252589	0	99.8737
NC_045512.2	1791	T	3931	0	0	0.0254388	99.9491
NC_045512.2	1792	T	3954	0.0758725	0	0.126454	99.7977
NC_045512.2	1793	A	3889	99.8457	0.0257136	0.0257136	0.102854
NC_045512.2	1794	A	3785	99.9472	0.0528402	0	0
NC_045512.2	1795	A	3733	99.7857	0.133941	0.0267881	0.0535762
NC_045512.2	1796	G	3657	0.109379	0	99.8906	0
NC_045512.2	1797	T	3837	0	0	0	100
NC_045512.2	1798	T	3827	0	0.0522603	0	99.9477
NC_045512.2	1799	A	3817	100	0	0	0
NC_045512.2	1800	C	3711	0	99.9192	0	0.0538938
NC_045512.2	1801	A	3907	99.9488	0.0511902	0	0
NC_045512.2	1802	A	3809	100	0	0	0
NC_045512.2	1803	A	3794	99.9473	0.0527148	0	0
NC_045512.2	1804	A	3740	99.9733	0	0.026738	0
NC_045512.2	1805	G	3780	0	0	100	0
NC_045512.2	1806	G	3862	0	0	99.9741	0.0258933
NC_045512.2	1807	A	4120	99.9515	0	0.0485437	0
NC_045512.2	1808	A	3888	99.9743	0	0	0.0257202
NC_045512.2	1809	A	3913	100	0	0	0
NC_045512.2	1810	A	3903	99.8719	0.0256213	0.102485	0
NC_045512.2	1811	G	4003	0	0.0249813	99.975	0
NC_045512.2	1812	C	3946	0.0253421	99.8733	0	0.101368
NC_045512.2	1813	T	4300	0.0232558	0	0	99.6512
NC_045512.2	1814	A	4240	99.9292	0	0.0471698	0.0235849
NC_045512.2	1815	A	4376	99.9543	0	0.0457038	0
NC_045512.2	1816	A	4344	100	0	0	0
NC_045512.2	1817	A	4320	99.9537	0	0.0462963	0
NC_045512.2	1818	A	4227	100	0	0	0
NC_045512.2	1819	A	4153	99.687	0	0.024079	0
NC_045512.2	1820	G	4195	0.0476758	0	99.9285	0.0238379
NC_045512.2	1821	G	4037	0	0	100	0
NC_045512.2	1822	T	4220	0	0	0	100
NC_045512.2	1823	G	4237	0	0	99.9764	0.0236016
NC_045512.2	1824	C	4046	0	99.9753	0	0.0247158
NC_045512.2	1825	C	4153	0	100	0	0
NC_045512.2	1826	T	4247	0	0.0941841	0	99.9058
NC_045512.2	1827	G	4225	0	0	100	0
NC_045512.2	1828	G	4246	0	0	100	0
NC_045512.2	1829	A	4355	99.9541	0	0.0459242	0
NC_045512.2	1830	A	3576	99.8602	0.0279642	0.0559284	0
NC_045512.2	1831	T	4249	0	0	0	100
NC_045512.2	1832	A	4251	99.9294	0.0235239	0.0470478	0
NC_045512.2	1833	T	4268	0.0234302	0.0234302	0	99.9531
NC_045512.2	1834	T	4320	0.0925926	0.0231481	0	99.8611
NC_045512.2	1835	G	4168	0.0239923	0	99.976	0
NC_045512.2	1836	G	4161	0.0240327	0	99.976	0
NC_045512.2	1837	T	4310	0	0.0232019	0	99.9768
NC_045512.2	1838	G	4231	0	0	100	0
NC_045512.2	1839	A	4285	99.9767	0	0.0233372	0
NC_045512.2	1840	A	4128	100	0	0	0
NC_045512.2	1841	C	4259	0	99.953	0	0.0469594
NC_045512.2	1842	A	4316	100	0	0	0
NC_045512.2	1843	G	4209	0.0237586	0.0237586	99.9525	0
NC_045512.2	1844	A	4281	100	0	0	0
NC_045512.2	1845	A	4093	100	0	0	0
NC_045512.2	1846	A	4302	100	0	0	0
NC_045512.2	1847	T	4347	0	0.0230044	0	99.977
NC_045512.2	1848	C	4323	0.0462642	99.8843	0.0231321	0.0462642
NC_045512.2	1849	A	4418	99.9321	0.0226347	0.0452694	0
NC_045512.2	1850	A	4310	99.9768	0	0.0232019	0
NC_045512.2	1851	T	4204	0.0237869	0.0475737	0	99.9286
NC_045512.2	1852	A	4315	99.9768	0.023175	0	0
NC_045512.2	1853	C	4318	0.0231589	99.9074	0	0.0694766
NC_045512.2	1854	T	4395	0.0227531	0.0682594	0	99.909
NC_045512.2	1855	G	4264	0.351782	0.140713	99.3668	0.140713
NC_045512.2	1856	A	4276	99.4855	0.25725	0.070159	0.187091
NC_045512.2	1857	G	4054	0.074001	0.148002	99.556	0.222003
[truncated: 28,046 more rows]

## Sheet: N-wt SARS-CoV-2 virus-as-3
CHR	POS	REF	READS	A	C	G	T
[truncated: 29,903 more rows]
