# Supplementary material for: Viral N protein hijacks deaminase-containing RNA granules to enhance SARS-CoV-2 mutagenesis
Source: EMBO J. 2024 Nov 20;43(24):6444–68. doi: 10.1038/s44318-024-00314-y (PMC11649915; doi:10.1038/s44318-024-00314-y)
Supplement: Supplementary file 8 — Data Set EV6 [file 44318_2024_314_MOESM8_ESM.xlsx]

## Sheet: Legend
DATASET	Description
Dataset EV6	SNVs information of individuals from the mRNA of SARS-CoV-2 N protein in G3BP1/2-null HeLa cells

## Sheet: G3BP dKO IVT mRNA N protein-1
CHR	POS	REF	READS	A	C	G	T
NC_045512.2	28274	A	2135	100	0	0	0
NC_045512.2	28275	T	2185	0	0	0	100
NC_045512.2	28276	G	2446	0.0408831	0	99.9591	0
NC_045512.2	28277	T	2522	0	0	0	100
NC_045512.2	28278	C	2777	0	100	0	0
NC_045512.2	28279	T	3144	0.0318066	0.0954198	0	99.8728
NC_045512.2	28280	G	3296	0	0	100	0
NC_045512.2	28281	A	3507	99.9715	0	0.0285144	0
NC_045512.2	28282	T	3741	0	0	0	100
NC_045512.2	28283	A	3915	99.8978	0	0.0510856	0.0255428
NC_045512.2	28284	A	4107	99.9757	0	0	0
NC_045512.2	28285	T	4479	0	0.0223264	0	99.9777
NC_045512.2	28286	G	4675	0.0427807	0	99.9144	0.0427807
NC_045512.2	28287	G	4725	0.021164	0.021164	99.9577	0
NC_045512.2	28288	A	4796	99.8957	0.0417014	0.0417014	0
NC_045512.2	28289	C	4935	0.0202634	99.8582	0	0.101317
NC_045512.2	28290	C	5054	0.0197863	99.9011	0	0.0593589
NC_045512.2	28291	C	5388	0	99.9443	0	0.0556793
NC_045512.2	28292	C	5662	0.10597	99.8057	0	0.0176616
NC_045512.2	28293	A	5690	99.8594	0.0527241	0.0175747	0.0351494
NC_045512.2	28294	A	5907	99.9661	0	0.0169291	0.0169291
NC_045512.2	28295	A	5915	100	0	0	0
NC_045512.2	28296	A	6016	99.9003	0	0.0332447	0.0664894
NC_045512.2	28297	T	6201	0	0.0322529	0	99.9677
NC_045512.2	28298	C	6369	0	99.9686	0	0.0314021
NC_045512.2	28299	A	6206	99.8711	0.0161134	0.0805672	0.0322269
NC_045512.2	28300	G	6748	0.0296384	0	99.9704	0
NC_045512.2	28301	C	6816	0	99.9413	0	0.0586854
NC_045512.2	28302	G	6904	0.0289687	0	99.9565	0.0144844
NC_045512.2	28303	A	7024	99.9003	0	0.0996583	0
NC_045512.2	28304	A	6980	99.9713	0	0.0143266	0.0143266
NC_045512.2	28305	A	7035	99.9431	0	0.0284293	0.0284293
NC_045512.2	28306	T	7390	0.0135318	0	0	99.9865
NC_045512.2	28307	G	7496	0.173426	0	99.8266	0
NC_045512.2	28308	C	7566	0.013217	99.9075	0.013217	0.0660851
NC_045512.2	28309	A	7547	99.8012	0.0132503	0.132503	0.0397509
NC_045512.2	28310	C	7730	0.0129366	99.9741	0	0.0129366
NC_045512.2	28311	C	7886	0	99.9746	0	0.0253614
NC_045512.2	28312	C	8015	0.0249532	99.9127	0	0.062383
NC_045512.2	28313	C	8097	0.0123503	99.9753	0	0.0123503
NC_045512.2	28314	G	8096	0.13587	0.0123518	99.8394	0.0123518
NC_045512.2	28315	C	8169	0.0122414	99.9266	0	0.061207
NC_045512.2	28316	A	8001	99.975	0	0.0124984	0
NC_045512.2	28317	T	7972	0	0.0376317	0	99.9624
NC_045512.2	28318	T	8244	0	0.0485201	0	99.9515
NC_045512.2	28319	A	8258	99.9152	0	0.0726568	0.0121095
NC_045512.2	28320	C	8345	0	99.8442	0.0119832	0.143799
NC_045512.2	28321	G	8557	0.0584317	0.0116863	99.8948	0.0233727
NC_045512.2	28322	T	8444	0.0236855	0.0236855	0.0118427	99.9289
NC_045512.2	28323	T	8571	0.0116673	0.0700035	0	99.9183
NC_045512.2	28324	T	8911	0.0448883	0.0224442	0	99.8766
NC_045512.2	28325	G	8984	0.0111309	0	99.9889	0
NC_045512.2	28326	G	9154	0.0109242	0	99.9891	0
NC_045512.2	28327	T	9339	0	0.0107078	0.0107078	99.9572
NC_045512.2	28328	G	9417	0.0212382	0.0106191	99.9469	0.0212382
NC_045512.2	28329	G	9495	0.0105319	0	99.9684	0.0210637
NC_045512.2	28330	A	9385	99.8721	0	0.0958977	0.0319659
NC_045512.2	28331	C	9213	0.0108542	99.9566	0	0.0325627
NC_045512.2	28332	C	9476	0.021106	99.9683	0	0.010553
NC_045512.2	28333	C	9834	0.0406752	99.939	0.0101688	0.0101688
NC_045512.2	28334	T	9876	0.0303767	0.0506278	0	99.919
NC_045512.2	28335	C	10158	0	100	0	0
NC_045512.2	28336	A	10046	99.8308	0.0298626	0.0796337	0.0597253
NC_045512.2	28337	G	10268	0.019478	0.009739	99.9708	0
NC_045512.2	28338	A	10388	99.923	0	0.0481325	0.0288795
NC_045512.2	28339	T	10154	0.00984834	0.0196967	0	99.9606
NC_045512.2	28340	T	10676	0	0.0187336	0	99.9813
NC_045512.2	28341	C	10765	0.0185787	99.9071	0	0.0743149
NC_045512.2	28342	A	10910	99.8717	0.0091659	0.0733272	0.0458295
NC_045512.2	28343	A	10990	99.9363	0.0181984	0.0272975	0.0181984
NC_045512.2	28344	C	11152	0.017934	99.9462	0	0.035868
NC_045512.2	28345	T	11297	0.0265557	0.0354076	0	99.938
NC_045512.2	28346	G	11381	0	0.0175731	99.9824	0
NC_045512.2	28347	G	11476	0.11328	0	99.878	0.00871384
NC_045512.2	28348	C	11638	0.0257776	99.8711	0	0.10311
NC_045512.2	28349	A	11615	99.802	0.00860956	0.0860956	0.103315
NC_045512.2	28350	G	11758	0	0	100	0
NC_045512.2	28351	T	11539	0	0.0173325	0	99.9827
NC_045512.2	28352	A	11719	99.9403	0	0.0426658	0.0170663
NC_045512.2	28353	A	11141	99.9192	0	0.0538551	0.0269276
NC_045512.2	28354	C	11837	0	99.9831	0.00844809	0.00844809
NC_045512.2	28355	C	12293	0	99.9593	0	0.0406736
NC_045512.2	28356	A	11960	99.8411	0.0083612	0.0334448	0.100334
NC_045512.2	28357	G	12500	0.008	0	99.976	0.016
NC_045512.2	28358	A	12715	99.9607	0	0.0314589	0.00786473
NC_045512.2	28359	A	11929	99.8407	0	0.0419147	0.117361
NC_045512.2	28360	T	12924	0.00773754	0.00773754	0	99.9845
NC_045512.2	28361	G	13099	0.0305367	0	99.9389	0.0152683
NC_045512.2	28362	G	13264	0.0226176	0	99.9698	0.0075392
NC_045512.2	28363	A	13489	99.8591	0.00741345	0.0963748	0.0370672
NC_045512.2	28364	G	13589	0.00735889	0.00735889	99.9853	0
NC_045512.2	28365	A	13965	99.9141	0	0.0716076	0.0143215
NC_045512.2	28366	A	13132	99.9772	0	0.022845	0
NC_045512.2	28367	C	14125	0.00707965	99.9221	0.00707965	0.0566372
NC_045512.2	28368	G	14163	0.0282426	0	99.9506	0.0141213
NC_045512.2	28369	C	14447	0.0207656	99.9031	0	0.0761404
NC_045512.2	28370	A	14301	99.8112	0.013985	0.0699252	0.104888
NC_045512.2	28371	G	14649	0.0204792	0.0136528	99.959	0
NC_045512.2	28372	T	14821	0	0.0202415	0	99.973
NC_045512.2	28373	G	14886	0.00671772	0.0134354	99.953	0.0134354
NC_045512.2	28374	G	14960	0.013369	0	99.9866	0
NC_045512.2	28375	G	15168	0.0197785	0	99.9736	0.00659283
NC_045512.2	28376	G	15291	0.0065398	0	99.9608	0.0261592
NC_045512.2	28377	C	15449	0.00647291	99.9417	0	0.0323646
NC_045512.2	28378	G	15549	0.0192938	0	99.955	0.0192938
NC_045512.2	28379	C	15577	0	99.9486	0	0.0449381
NC_045512.2	28380	G	15841	0.0631273	0	99.9369	0
NC_045512.2	28381	A	15903	99.9308	0	0.050305	0.0188644
NC_045512.2	28382	T	15306	0	0.0326669	0	99.9347
NC_045512.2	28383	C	16330	0.0122474	99.8898	0	0.0367422
NC_045512.2	28384	A	16345	99.8226	0.00611808	0.0428266	0.0856531
NC_045512.2	28385	A	16284	99.9017	0	0.042987	0.030705
NC_045512.2	28386	A	16567	99.8732	0.0120722	0.0784692	0.0362166
NC_045512.2	28387	A	16312	99.6383	0.0367827	0.0613046	0.0429132
NC_045512.2	28388	C	17107	0.0233822	99.9415	0	0.0116911
NC_045512.2	28389	A	17048	99.9061	0.00586579	0.0117316	0.0762553
NC_045512.2	28390	A	16736	99.9343	0.00597514	0.0298757	0.0119503
NC_045512.2	28391	C	17345	0.0230614	99.902	0.0461228	0.0288268
NC_045512.2	28392	G	17356	0.0345702	0	99.9539	0.0115234
NC_045512.2	28393	T	17531	0.0171125	0.0114084	0	99.9715
NC_045512.2	28394	C	17903	0	99.9441	0.00558566	0.0446852
NC_045512.2	28395	G	17795	0.00561956	0.00561956	99.9438	0.0449564
NC_045512.2	28396	G	17853	0.0280065	0.0112026	99.9216	0.0112026
NC_045512.2	28397	C	18129	0.00551602	99.9173	0.0165481	0.0496442
NC_045512.2	28398	C	18118	0	99.9724	0	0.0275969
NC_045512.2	28399	C	18347	0.0272524	99.9509	0.00545048	0.0163514
NC_045512.2	28400	C	18713	0.00534388	99.9572	0	0.00534388
NC_045512.2	28401	A	18314	99.8635	0.0163809	0.0764443	0.0436824
NC_045512.2	28402	A	18381	99.9021	0.0054404	0.0598444	0.027202
NC_045512.2	28403	G	18640	0.0160944	0.0107296	99.9464	0.026824
NC_045512.2	28404	G	18956	0.0105507	0.0105507	99.942	0.0158261
NC_045512.2	28405	T	18644	0.0107273	0.0214546	0.0107273	99.9571
NC_045512.2	28406	T	18868	0	0.0158999	0	99.9523
NC_045512.2	28407	T	19162	0	0.0104373	0.00521866	99.9739
NC_045512.2	28408	A	19424	99.8507	0	0.056631	0.0875206
NC_045512.2	28409	C	19215	0.0104085	99.9636	0.0104085	0.0156128
NC_045512.2	28410	C	19238	0	99.9688	0	0.0311883
NC_045512.2	28411	C	19688	0.0304754	99.9441	0	0.0152377
NC_045512.2	28412	A	19227	99.922	0.00520102	0.0156031	0.0572112
NC_045512.2	28413	A	19166	99.9374	0.0104351	0.0104351	0.0417406
NC_045512.2	28414	T	19791	0.0101056	0.0555808	0.0050528	99.9242
NC_045512.2	28415	A	19194	99.9531	0	0.0260498	0.0208398
NC_045512.2	28416	A	19211	99.8699	0.0312321	0.0520535	0.0364375
NC_045512.2	28417	T	18833	0.0637179	0.0212393	0	99.9044
NC_045512.2	28418	A	19055	99.895	0.0104959	0.0419837	0.0472317
NC_045512.2	28419	C	19049	0	99.958	0.0157489	0.0262481
NC_045512.2	28420	T	19137	0.0470293	0.0365784	0.0209019	99.8955
NC_045512.2	28421	G	19079	0.0471723	0.0104827	99.9266	0.0157241
NC_045512.2	28422	C	18929	0.0052829	99.8732	0.0475461	0.0739606
NC_045512.2	28423	G	19103	0.0157043	0.0209391	99.9319	0.0314087
NC_045512.2	28424	T	18731	0	0.0320325	0.00533874	99.9626
NC_045512.2	28425	C	18755	0.0106638	99.936	0.0213276	0.0319915
NC_045512.2	28426	T	18417	0.0162893	0.0108595	0.0162893	99.9566
NC_045512.2	28427	T	18658	0.0214385	0.0267982	0	99.941
NC_045512.2	28428	G	18743	0.00533533	0	99.984	0.0106707
NC_045512.2	28429	G	18581	0.0484366	0.0161455	99.9193	0.0107637
NC_045512.2	28430	T	17570	0	0.0227661	0.011383	99.9659
NC_045512.2	28431	T	18266	0	0.0383226	0.00547465	99.9398
NC_045512.2	28432	C	18578	0.00538271	99.9462	0.00538271	0.0430617
NC_045512.2	28433	A	18394	99.8913	0	0.0598021	0.048929
NC_045512.2	28434	C	18364	0.00544544	99.9238	0.0108909	0.0598998
NC_045512.2	28435	C	18221	0.00548817	99.9232	0	0.0713462
NC_045512.2	28436	G	17532	0.0570386	0.0171116	99.9201	0.00570386
NC_045512.2	28437	C	18374	0.0108849	99.9619	0	0.0217699
NC_045512.2	28438	T	18419	0.0162875	0.0434334	0.0162875	99.924
NC_045512.2	28439	C	18556	0.0269455	99.9623	0	0.0107782
NC_045512.2	28440	T	18505	0.0216158	0.0432316	0.0108079	99.9135
NC_045512.2	28441	C	18317	0.0163782	99.9727	0	0.0109188
NC_045512.2	28442	A	17853	99.8768	0.0336078	0.0616143	0.0280065
NC_045512.2	28443	C	17896	0.00558784	99.9721	0.00558784	0.0167635
NC_045512.2	28444	T	18192	0	0.0604661	0	99.9395
NC_045512.2	28445	C	18288	0.00546807	99.9781	0	0.0164042
NC_045512.2	28446	A	17855	99.8656	0.0112013	0.0728087	0.050406
NC_045512.2	28447	A	17502	99.9257	0.0171409	0.0228545	0.0342818
NC_045512.2	28448	C	17784	0	99.9044	0.00562303	0.0899685
NC_045512.2	28449	A	16982	99.8646	0.0294429	0.0471087	0.0588859
NC_045512.2	28450	T	17015	0.00587717	0.0176315	0.00587717	99.9706
NC_045512.2	28451	G	17276	0.0231535	0	99.9653	0.00578838
NC_045512.2	28452	G	17717	0.0677316	0.0056443	99.921	0.0056443
NC_045512.2	28453	C	18091	0.00552761	99.9116	0.00552761	0.0773865
NC_045512.2	28454	A	17920	99.8772	0	0.0334821	0.0837054
NC_045512.2	28455	A	15981	99.9187	0.0187723	0.0125149	0.0500594
NC_045512.2	28456	G	18092	0.0221092	0.0055273	99.9226	0.0497457
NC_045512.2	28457	G	18372	0.0217723	0	99.9619	0.0163292
NC_045512.2	28458	A	18593	99.9301	0.0107567	0.0376486	0.0215135
NC_045512.2	28459	A	15773	99.6957	0.0443796	0.145819	0.101439
NC_045512.2	28460	G	18417	0.0162893	0.0217191	99.9348	0.0217191
NC_045512.2	28461	A	18467	99.9079	0.0108301	0.0541506	0.0270753
NC_045512.2	28462	C	17988	0.00555926	99.9611	0.0111185	0.022237
NC_045512.2	28463	C	18415	0.0271518	99.9294	0.00543036	0.0271518
NC_045512.2	28464	T	18815	0.0159447	0.058464	0.0106298	99.915
NC_045512.2	28465	T	18520	0.0323974	0.0593952	0	99.8974
NC_045512.2	28466	A	18414	99.8914	0.0217226	0.0705985	0.016292
NC_045512.2	28467	A	18633	99.9356	0.0107336	0.0161005	0.0375678
NC_045512.2	28468	A	18547	99.8868	0	0.0539171	0.037742
NC_045512.2	28469	T	13928	0.0215393	0.0215393	0.0287191	99.9282
NC_045512.2	28470	T	19083	0.0157208	0.0366819	0	99.9319
NC_045512.2	28471	C	19055	0.0262398	99.9318	0	0.0419837
NC_045512.2	28472	C	18922	0.0158546	99.9472	0	0.036994
NC_045512.2	28473	C	19192	0.010421	99.9687	0	0.020842
NC_045512.2	28474	T	19251	0	0.0155836	0	99.9844
NC_045512.2	28475	C	19386	0.0154751	99.9381	0.00515836	0.0412669
NC_045512.2	28476	G	19371	0	0	99.9897	0.00516236
NC_045512.2	28477	A	19485	99.9487	0.00513215	0.0307929	0.0153965
NC_045512.2	28478	G	19410	0.0206079	0	99.9536	0.0257599
NC_045512.2	28479	G	19471	0.0410867	0.00513584	99.9435	0.0102717
NC_045512.2	28480	A	19384	99.9381	0.00515889	0.04643	0.00515889
NC_045512.2	28481	C	19789	0	99.9697	0.00505331	0.0252666
NC_045512.2	28482	A	18893	99.8783	0.0211719	0.0370508	0.0635156
NC_045512.2	28483	A	19072	99.9161	0.0104866	0.0524329	0.0209732
NC_045512.2	28484	G	19708	0.0253704	0	99.9442	0.0304445
NC_045512.2	28485	G	19983	0	0.00500425	99.975	0.0150128
NC_045512.2	28486	C	20019	0	99.9451	0.00499525	0.0499525
NC_045512.2	28487	G	20232	0.00988533	0	99.9605	0.0247133
NC_045512.2	28488	T	18961	0	0.0369179	0	99.9631
NC_045512.2	28489	T	20016	0.004996	0.039968	0	99.95
NC_045512.2	28490	C	20010	0	99.95	0.0049975	0.0449775
NC_045512.2	28491	C	20172	0.0148721	99.9504	0	0.0297442
NC_045512.2	28492	A	20265	99.8618	0.0197385	0.0690846	0.0493462
NC_045512.2	28493	A	20685	99.9275	0.00483442	0.0338409	0.0290065
NC_045512.2	28494	T	20543	0.00973568	0.0194714	0	99.9708
NC_045512.2	28495	T	20597	0.00971015	0.0485508	0.0145652	99.9126
NC_045512.2	28496	A	20449	99.956	0	0.0391217	0.00489021
NC_045512.2	28497	A	20508	99.9025	0.0195046	0.034133	0.0438853
NC_045512.2	28498	C	20743	0.0144627	99.9325	0.00964181	0.0433881
NC_045512.2	28499	A	20566	99.8444	0.0340368	0.0729359	0.0437615
NC_045512.2	28500	C	20791	0.0336684	99.9182	0.0144293	0.0336684
NC_045512.2	28501	C	20632	0.00484684	99.9418	0	0.0436216
NC_045512.2	28502	A	20032	99.9052	0.0199681	0.0349441	0.0399361
NC_045512.2	28503	A	20091	99.9652	0	0.0199094	0.0149321
NC_045512.2	28504	T	19975	0.0150188	0.0300375	0.00500626	99.9499
NC_045512.2	28505	A	20170	99.9058	0.0148736	0.0545364	0.0247893
NC_045512.2	28506	G	20680	0.0531915	0.0193424	99.9081	0.0193424
NC_045512.2	28507	C	20792	0.0384763	99.875	0	0.0673336
NC_045512.2	28508	A	20984	99.8809	0.0142966	0.071483	0.0333587
NC_045512.2	28509	G	20483	0.0244105	0	99.9658	0.00976419
NC_045512.2	28510	T	21206	0.0141469	0.0235782	0	99.9576
NC_045512.2	28511	C	21127	0	99.9527	0.00473328	0.0425995
NC_045512.2	28512	C	21114	0.00947239	99.9432	0.00473619	0.0378896
NC_045512.2	28513	A	21150	99.844	0.0378251	0.0661939	0.0520095
NC_045512.2	28514	G	21087	0.00474226	0.00948452	99.9763	0.00948452
NC_045512.2	28515	A	20711	99.9421	0.00482835	0.0386268	0.0144851
NC_045512.2	28516	T	20657	0	0.0290458	0.00484097	99.9661
NC_045512.2	28517	G	20570	0.0243072	0.00486145	99.966	0.00486145
NC_045512.2	28518	A	20898	99.9521	0	0.0287109	0.0191406
NC_045512.2	28519	C	20290	0.00492854	99.9409	0.00985707	0.0443568
NC_045512.2	28520	C	20835	0.00479962	99.928	0	0.0335973
NC_045512.2	28521	A	20179	99.8811	0.0148669	0.0297339	0.0743347
NC_045512.2	28522	A	20182	99.9356	0.0148647	0.0346844	0.0148647
NC_045512.2	28523	A	20083	99.9452	0.00995867	0.014938	0.0199173
NC_045512.2	28524	T	19860	0.020141	0.0251762	0.00503525	99.9496
NC_045512.2	28525	T	19719	0.0152138	0.0101425	0	99.9544
NC_045512.2	28526	G	20853	0.0239774	0.00959095	99.9616	0.00479547
NC_045512.2	28527	G	20670	0.0241896	0.0241896	99.8984	0.0290276
NC_045512.2	28528	C	20545	0.0146021	99.8978	0.0194695	0.0681431
NC_045512.2	28529	T	20879	0.028737	0.028737	0	99.9425
NC_045512.2	28530	A	19492	99.9128	0.0205212	0.0564334	0.0102606
NC_045512.2	28531	C	20906	0.00478332	99.9378	0	0.0573998
NC_045512.2	28532	T	20220	0	0.0296736	0	99.9703
NC_045512.2	28533	A	19415	99.9073	0	0.0566572	0.0360546
NC_045512.2	28534	C	20871	0.00958268	99.9377	0.00479134	0.0479134
NC_045512.2	28535	C	20950	0.00954654	99.9523	0.00477327	0.0334129
NC_045512.2	28536	G	21065	0.00949442	0	99.9858	0.00474721
NC_045512.2	28537	A	20497	99.9561	0.00487876	0.0292726	0.00975752
NC_045512.2	28538	A	19134	99.9373	0.0156789	0.0313578	0.0156789
NC_045512.2	28539	G	20586	0.00485767	0.00485767	99.9806	0
NC_045512.2	28540	A	21038	99.9715	0	0.0237665	0.0047533
NC_045512.2	28541	G	21098	0.0284387	0.0426581	99.9194	0.00947957
NC_045512.2	28542	C	20920	0.00478011	99.9618	0	0.0334608
NC_045512.2	28543	T	20733	0.00964646	0.062702	0.00482323	99.9228
NC_045512.2	28544	A	18399	99.8696	0	0.070656	0.0489157
NC_045512.2	28545	C	20914	0.00478149	99.957	0	0.0382519
NC_045512.2	28546	C	21248	0.00941265	99.9671	0	0.0235316
NC_045512.2	28547	A	19007	99.7632	0.0315673	0.094702	0.110486
NC_045512.2	28548	G	21370	0.0561535	0	99.9204	0.0233973
NC_045512.2	28549	A	18906	99.9312	0.0105787	0.0476039	0.0105787
NC_045512.2	28550	C	21212	0.00471431	99.9811	0.00471431	0.00942862
NC_045512.2	28551	G	21580	0.0370714	0.00463392	99.9537	0.00463392
NC_045512.2	28552	A	21544	99.9211	0.013925	0.0557	0.00928333
NC_045512.2	28553	A	19747	99.9342	0.0253203	0.0202562	0.0202562
NC_045512.2	28554	T	20895	0.00957167	0.0239292	0.00478583	99.9617
NC_045512.2	28555	T	21970	0.0227583	0.040965	0	99.9272
NC_045512.2	28556	C	21718	0.0138134	99.8757	0.0322313	0.0736716
NC_045512.2	28557	G	22016	0.0272529	0.0136265	99.95	0.00454215
NC_045512.2	28558	T	21417	0.0140076	0.0373535	0	99.944
NC_045512.2	28559	G	21983	0.0227448	0.00454897	99.9636	0.00909794
NC_045512.2	28560	G	22104	0.0135722	0.00452407	99.9774	0.00452407
NC_045512.2	28561	T	21970	0	0.0546199	0.00910332	99.9363
NC_045512.2	28562	G	21713	0.0138166	0.00460554	99.9724	0.00921107
NC_045512.2	28563	G	22299	0.017938	0.00896901	99.9596	0.0134535
NC_045512.2	28564	T	22393	0	0.0178627	0.00446568	99.9777
NC_045512.2	28565	G	22690	0.0132217	0	99.9603	0.0220361
NC_045512.2	28566	A	22775	99.9034	0.00439078	0.0570801	0.0351262
NC_045512.2	28567	C	22236	0.00899442	99.955	0.00899442	0.0224861
NC_045512.2	28568	G	22153	0.0631969	0.00451406	99.9052	0.0270844
NC_045512.2	28569	G	22519	0.0177628	0.00444069	99.9512	0.0222035
NC_045512.2	28570	T	23134	0.0216132	0.0129679	0	99.9265
NC_045512.2	28571	A	21931	99.9453	0.00911951	0.0410378	0.00455976
NC_045512.2	28572	A	23012	99.9652	0	0.0217278	0.0130367
NC_045512.2	28573	A	23147	99.9611	0	0.0129606	0.0216011
NC_045512.2	28574	A	23261	99.828	0.0257942	0.0300933	0.0601866
NC_045512.2	28575	T	23813	0.0125982	0.00419939	0.0125982	99.9706
NC_045512.2	28576	G	23898	0.0251067	0.0125534	99.9205	0.0251067
NC_045512.2	28577	A	24365	99.9549	0.0082085	0.032834	0.00410425
NC_045512.2	28578	A	23125	99.9395	0.0216216	0.0259459	0.012973
NC_045512.2	28579	A	24453	99.8569	0.0245369	0.0531632	0.0490737
NC_045512.2	28580	G	24331	0.0164399	0.00821997	99.9425	0.0246599
NC_045512.2	28581	A	24478	99.9673	0.0081706	0.0122559	0.0122559
NC_045512.2	28582	T	24724	0.00808931	0.0283126	0	99.9636
NC_045512.2	28583	C	24697	0.0121472	99.9514	0.00809815	0.0283435
NC_045512.2	28584	T	24677	0.00810471	0.0850995	0	99.8987
NC_045512.2	28585	C	24497	0.0163285	99.9673	0	0.0163285
NC_045512.2	28586	A	23620	99.8434	0.0296359	0.0635055	0.0635055
NC_045512.2	28587	G	23650	0.012685	0.00422833	99.9704	0.012685
NC_045512.2	28588	T	24371	0.0205162	0.0410324	0.00820647	99.9261
NC_045512.2	28589	C	24129	0.00414439	99.9668	0.0165776	0.0124332
NC_045512.2	28590	C	24114	0.0124409	99.9336	0.00829394	0.0290288
NC_045512.2	28591	A	24196	99.9256	0.00826583	0.0123987	0.0537279
NC_045512.2	28592	A	23944	99.9624	0.00835282	0.00835282	0.0125292
NC_045512.2	28593	G	24374	0.0205137	0.00410273	99.9631	0.0123082
NC_045512.2	28594	A	24130	99.9461	0.00414422	0.0248653	0.0124327
NC_045512.2	28595	T	24185	0.020674	0.0165392	0.00826959	99.9504
NC_045512.2	28596	G	23910	0.0083647	0.00418235	99.9749	0.0125471
NC_045512.2	28597	G	24381	0.0492187	0.00820311	99.9221	0.0123047
NC_045512.2	28598	T	24940	0	0.032077	0	99.9639
NC_045512.2	28599	A	23413	99.9231	0.00427113	0.0256268	0.0341691
NC_045512.2	28600	T	24895	0.0120506	0.00401687	0.0120506	99.9719
NC_045512.2	28601	T	24671	0.00810668	0.0243201	0.00405334	99.9473
NC_045512.2	28602	T	25318	0	0.015799	0	99.8657
NC_045512.2	28603	C	24661	0.00810997	99.9392	0.012165	0.0405499
NC_045512.2	28604	T	25307	0.0118544	0.0474177	0.00395148	99.9249
NC_045512.2	28605	A	25012	99.912	0.00799616	0.0679674	0.0119942
NC_045512.2	28606	C	24700	0.00809717	99.9433	0.00404858	0.0445344
NC_045512.2	28607	T	23385	0.00855249	0.0299337	0.00427624	99.9572
NC_045512.2	28608	A	23932	99.9331	0.00835701	0.0543206	0.00417851
NC_045512.2	28609	C	24635	0.00811853	99.9635	0.0121778	0.0162371
NC_045512.2	28610	C	24815	0.0322386	99.9396	0	0.0241789
NC_045512.2	28611	T	24464	0	0.0572269	0.0122629	99.9305
NC_045512.2	28612	A	24231	99.9505	0	0.0247617	0.0206347
NC_045512.2	28613	G	24722	0.0121349	0.0161799	99.9353	0.0364048
NC_045512.2	28614	G	24795	0.00806614	0.00806614	99.9718	0.0120992
NC_045512.2	28615	A	25264	99.9525	0	0.0356238	0.0118746
NC_045512.2	28616	A	22034	99.9183	0.0181538	0.0272306	0.0363075
NC_045512.2	28617	C	25017	0	99.972	0	0.027981
NC_045512.2	28618	T	25304	0.0276636	0.205501	0.0276636	99.7352
NC_045512.2	28619	G	25508	0.0313627	0.011761	99.9373	0.0196017
NC_045512.2	28620	G	25361	0.0236584	0.00788612	99.9487	0.0197153
NC_045512.2	28621	G	25719	0.0738753	0.00777635	99.895	0.0233291
NC_045512.2	28622	C	25640	0	99.9259	0.0117005	0.0624025
NC_045512.2	28623	C	25827	0.0154877	99.9729	0	0.00774383
NC_045512.2	28624	A	25694	99.8599	0.0272437	0.0428116	0.0700553
NC_045512.2	28625	G	26112	0.00382966	0.00765931	99.9809	0.00765931
NC_045512.2	28626	A	25676	99.9766	0	0.0233681	0
NC_045512.2	28627	A	24422	99.914	0.00818934	0.049136	0.0286627
NC_045512.2	28628	G	26097	0.0114956	0.0114956	99.954	0.0229911
NC_045512.2	28629	C	26238	0.00381127	99.9657	0	0.0266789
NC_045512.2	28630	T	26252	0.00761847	0.121895	0.0228554	99.8438
NC_045512.2	28631	G	26078	0.0536851	0	99.9386	0.0076693
NC_045512.2	28632	G	26426	0.0264891	0	99.9735	0
NC_045512.2	28633	A	26143	99.9579	0	0.0382512	0.00382512
NC_045512.2	28634	C	25746	0.0155364	99.9612	0	0.0233046
NC_045512.2	28635	T	20918	0.00478057	0.0382446	0.00956114	99.9474
NC_045512.2	28636	T	26034	0.00768226	0.0652992	0	99.927
NC_045512.2	28637	C	26049	0.0153557	99.9463	0	0.0383892
NC_045512.2	28638	C	25296	0.00395319	99.9644	0	0.0316256
NC_045512.2	28639	C	25604	0.054679	99.9219	0	0.0195282
NC_045512.2	28640	T	25467	0	0.0314132	0.0078533	99.9607
NC_045512.2	28641	A	24389	99.918	0.00410021	0.0410021	0.0369019
NC_045512.2	28642	T	25035	0.0119832	0.019972	0	99.9601
NC_045512.2	28643	G	25572	0.00782105	0	99.9883	0.00391053
NC_045512.2	28644	G	25809	0.0271223	0.00387462	99.9651	0.00387462
NC_045512.2	28645	T	25883	0	0.050226	0.00386354	99.9459
NC_045512.2	28646	G	24325	0.0781089	0	99.9178	0.004111
NC_045512.2	28647	C	25563	0.0156476	99.9335	0.0039119	0.0430309
NC_045512.2	28648	T	25866	0.00773216	0.0541251	0.00773216	99.9227
NC_045512.2	28649	A	24827	99.9315	0.00805575	0.0563902	0.00402787
NC_045512.2	28650	A	26004	99.95	0.00769112	0.0192278	0.0230734
NC_045512.2	28651	C	26172	0.0114626	99.935	0.00764176	0.0229253
NC_045512.2	28652	A	26369	99.9052	0.011377	0.045508	0.0379233
NC_045512.2	28653	A	25437	99.9568	0.00786256	0.0235877	0.0117938
NC_045512.2	28654	A	25494	99.8666	0.01569	0.0823723	0.0196125
NC_045512.2	28655	G	25226	0.0832474	0.00792833	99.8969	0.00792833
NC_045512.2	28656	A	25417	99.9607	0	0.0157375	0.0236062
NC_045512.2	28657	C	26611	0	99.9248	0.0112735	0.0638834
NC_045512.2	28658	G	25983	0.0307894	0.011546	99.9461	0.011546
NC_045512.2	28659	G	25994	0.0653997	0.0115411	99.9154	0.00384704
NC_045512.2	28660	C	26328	0.0113947	99.9278	0	0.0607718
NC_045512.2	28661	A	24684	99.8947	0.00810241	0.0243072	0.0729217
NC_045512.2	28662	T	25586	0	0.0429923	0	99.957
NC_045512.2	28663	C	26340	0.00379651	99.9582	0.00379651	0.022779
NC_045512.2	28664	A	25385	99.9291	0.00393933	0.0315147	0.035454
NC_045512.2	28665	T	24256	0	0.0453496	0.00412269	99.9423
NC_045512.2	28666	A	24881	99.9156	0.00401913	0.0401913	0.0361722
NC_045512.2	28667	T	25732	0.00777242	0.0272035	0.0116586	99.9456
NC_045512.2	28668	G	26138	0.0153034	0.0076517	99.9617	0.0153034
NC_045512.2	28669	G	26128	0.0382731	0	99.9464	0.0153092
NC_045512.2	28670	G	26471	0.026444	0.00377772	99.9622	0.00377772
NC_045512.2	28671	T	25042	0.00798658	0.027953	0	99.9641
NC_045512.2	28672	T	26856	0.00372356	0.0223414	0.00372356	99.9702
NC_045512.2	28673	G	26110	0.0651092	0	99.9157	0.0191498
NC_045512.2	28674	C	26338	0	99.8747	0.0151872	0.10631
NC_045512.2	28675	A	26517	99.8378	0.0188558	0.090508	0.0527963
NC_045512.2	28676	A	24810	99.9154	0.00403063	0.0523982	0.0161225
NC_045512.2	28677	C	26257	0.0114255	99.9657	0	0.022851
NC_045512.2	28678	T	25197	0.0158749	0.15478	0.00793745	99.8214
NC_045512.2	28679	G	26808	0.0223814	0.0111907	99.959	0.00746046
NC_045512.2	28680	A	26920	99.8848	0.0148588	0.0520059	0.0371471
NC_045512.2	28681	G	26886	0.0297553	0.00743882	99.9293	0.0334747
NC_045512.2	28682	G	26648	0.0750525	0.00375263	99.8762	0.0450315
NC_045512.2	28683	G	26911	0.0928988	0.00371595	99.8922	0.0111479
NC_045512.2	28684	A	26662	99.8762	0.00750131	0.0750131	0.0412572
NC_045512.2	28685	G	26677	0.0149942	0.00374855	99.9738	0.00749709
NC_045512.2	28686	C	26367	0.0113779	99.9317	0	0.0568893
NC_045512.2	28687	C	26433	0.0378315	99.9092	0.00378315	0.0453978
NC_045512.2	28688	T	26669	0.011249	0.0562451	0.0187484	99.9138
NC_045512.2	28689	T	26850	0.0037244	0.0446927	0.0037244	99.9404
NC_045512.2	28690	G	26718	0.0598847	0.0112284	99.9214	0.00748559
NC_045512.2	28691	A	26942	99.9332	0.00371168	0.0408284	0.0185584
NC_045512.2	28692	A	26275	99.9163	0.0114177	0.0342531	0.0342531
NC_045512.2	28693	T	26542	0.00376761	0.0791199	0.00376761	99.9096
NC_045512.2	28694	A	26614	99.8985	0.00375742	0.0864207	0.0112723
NC_045512.2	28695	C	26627	0.00751117	99.9399	0.0112668	0.0375559
NC_045512.2	28696	A	26420	99.9129	0.01514	0.0416351	0.0302801
NC_045512.2	28697	C	26545	0.00753438	99.9623	0	0.0301375
NC_045512.2	28698	C	26431	0.0189172	99.8562	0	0.0302675
NC_045512.2	28699	A	25887	99.8802	0.0347665	0.0540812	0.0309035
NC_045512.2	28700	A	25922	99.973	0	0.0231464	0.00385773
NC_045512.2	28701	A	25787	99.9457	0	0.0349013	0.0193896
NC_045512.2	28702	A	26199	99.7977	0.0267186	0.110691	0.0267186
NC_045512.2	28703	G	26016	0.0115314	0.00768758	99.9654	0.0153752
NC_045512.2	28704	A	26162	99.958	0	0.022934	0.0191117
NC_045512.2	28705	T	26514	0.00754318	0.0113148	0	99.9736
NC_045512.2	28706	C	26461	0.00755829	99.9622	0.00377915	0.0226749
NC_045512.2	28707	A	26406	99.8599	0.0265091	0.0757404	0.0378702
NC_045512.2	28708	C	26493	0	99.9849	0	0.0150983
NC_045512.2	28709	A	25992	99.8961	0.0153894	0.0538627	0.034626
NC_045512.2	28710	T	25131	0.0079583	0.0119374	0.00397915	99.9761
NC_045512.2	28711	T	25571	0.00391068	0.0508388	0.0195534	99.9218
NC_045512.2	28712	G	26339	0.0075933	0	99.9696	0.0227799
NC_045512.2	28713	G	26196	0.0877997	0.0114521	99.8855	0.0114521
NC_045512.2	28714	C	26265	0.0152294	99.901	0	0.076147
NC_045512.2	28715	A	26213	99.9123	0.0038149	0.0190745	0.0648533
NC_045512.2	28716	C	26345	0.00379579	99.9658	0	0.0303663
NC_045512.2	28717	C	25935	0	99.9499	0	0.0501253
NC_045512.2	28718	C	26033	0.0307302	99.9155	0.00384128	0.0499366
NC_045512.2	28719	G	25721	0.101085	0.00388787	99.8717	0.0233272
NC_045512.2	28720	C	25930	0.00771307	99.9537	0.00385654	0.0347088
NC_045512.2	28721	A	25849	99.9458	0.00773724	0.0270804	0.0193431
NC_045512.2	28722	A	23910	99.9749	0	0.0083647	0.0167294
NC_045512.2	28723	T	25490	0	0.0588466	0.00392311	99.9372
NC_045512.2	28724	C	25726	0.00388712	99.9845	0	0.0116614
NC_045512.2	28725	C	25730	0.0505247	99.9262	0.00388651	0.0194326
NC_045512.2	28726	T	25700	0.0233463	0.136187	0.0350195	99.8016
NC_045512.2	28727	G	25101	0.0557747	0.0159356	99.9163	0.0119517
NC_045512.2	28728	C	25029	0.00399536	99.9561	0	0.0359583
NC_045512.2	28729	T	25141	0.00795513	0.027843	0	99.9523
NC_045512.2	28730	A	24065	99.9418	0.00415541	0.0415541	0.00415541
NC_045512.2	28731	A	24860	99.9236	0.00804505	0.0482703	0.00402253
NC_045512.2	28732	C	25262	0.0118755	99.9565	0.00395852	0.0237511
NC_045512.2	28733	A	25112	99.9164	0.00398216	0.0517681	0.0278751
NC_045512.2	28734	A	23840	99.9287	0.00838926	0.0251678	0.0293624
NC_045512.2	28735	T	25313	0.0158022	0.0474065	0	99.9328
NC_045512.2	28736	G	25345	0.0473466	0.0315644	99.9093	0.0118367
NC_045512.2	28737	C	25623	0	99.9571	0.00390274	0.0390274
NC_045512.2	28738	T	25780	0.0232739	0.0814585	0.00775795	99.8875
NC_045512.2	28739	G	25367	0.031537	0.0197106	99.933	0.0157685
NC_045512.2	28740	C	25314	0.00395038	99.9249	0	0.0671565
NC_045512.2	28741	A	25537	99.9139	0.0156635	0.0234953	0.0469906
NC_045512.2	28742	A	24193	99.9421	0.00413343	0.0165337	0.0372008
NC_045512.2	28743	T	25517	0.00391896	0.0744602	0.00391896	99.9177
NC_045512.2	28744	C	25693	0.00389211	99.9222	0	0.070058
NC_045512.2	28745	G	25611	0.0390457	0.0234274	99.9297	0.00780914
NC_045512.2	28746	T	24980	0.0080064	0.0760608	0	99.9159
NC_045512.2	28747	G	25352	0.0631114	0.0118334	99.9093	0.0157778
NC_045512.2	28748	C	25121	0.00398073	99.9522	0	0.0437881
NC_045512.2	28749	T	25227	0.011892	0.0475681	0.015856	99.9247
NC_045512.2	28750	A	24138	99.9544	0.00414285	0.0248571	0.0165714
NC_045512.2	28751	C	25223	0.00396464	99.9247	0	0.0515403
NC_045512.2	28752	A	25024	99.9081	0.0119885	0.0319693	0.047954
NC_045512.2	28753	A	24314	99.926	0.02879	0.0329029	0.0123386
NC_045512.2	28754	C	25157	0.00795007	99.9523	0.00397504	0.0318003
NC_045512.2	28755	T	20687	0.0338377	0.0531735	0.0241698	99.8888
NC_045512.2	28756	T	24932	0.00802182	0.104284	0.00802182	99.8797
NC_045512.2	28757	C	25338	0.00394664	99.9684	0	0.0276265
NC_045512.2	28758	C	25408	0.0275504	99.9528	0.00393577	0.0157431
NC_045512.2	28759	T	25176	0.00397204	0.115189	0.00397204	99.8769
NC_045512.2	28760	C	25512	0.00783945	99.9608	0	0.0195986
NC_045512.2	28761	A	24735	99.8949	0.00808571	0.0283	0.0687285
NC_045512.2	28762	A	24446	99.91	0.0163626	0.0327252	0.0368158
NC_045512.2	28763	G	24293	0.00411641	0	99.9753	0.0205821
NC_045512.2	28764	G	25185	0.0357356	0.00397062	99.9404	0.0158825
NC_045512.2	28765	A	25603	99.9531	0.00781159	0.0273405	0.0117174
NC_045512.2	28766	A	20801	99.8846	0.0192298	0.0576895	0.0384597
NC_045512.2	28767	C	25642	0.0077997	99.9376	0.0077997	0.0233991
NC_045512.2	28768	A	25578	99.9101	0	0.0508249	0.0390961
NC_045512.2	28769	A	24354	99.9589	0.0123183	0.0123183	0.0164244
NC_045512.2	28770	C	25738	0.00777061	99.9534	0	0.0349678
NC_045512.2	28771	A	25209	99.9207	0.023801	0.0119005	0.0436352
NC_045512.2	28772	T	22304	0.017934	0.098637	0.017934	99.8655
NC_045512.2	28773	T	24611	0.0203161	0.0528219	0.0162529	99.9065
NC_045512.2	28774	G	25162	0.0715364	0.0238455	99.8847	0.015897
NC_045512.2	28775	C	25048	0.0159693	99.9122	0.00798467	0.059885
NC_045512.2	28776	C	25442	0.0117915	99.8703	0	0.0393051
NC_045512.2	28777	A	24646	99.8823	0.0202873	0.0486894	0.0405745
NC_045512.2	28778	A	24877	99.9638	0.00401978	0.0120593	0.0200989
NC_045512.2	28779	A	24259	99.9423	0.0123665	0.0247331	0.0206109
NC_045512.2	28780	A	23835	99.6853	0.00839102	0.251731	0.0251731
NC_045512.2	28781	G	24999	0.024001	0.0120005	99.932	0.0320013
NC_045512.2	28782	G	24838	0.00805218	0.00805218	99.9597	0.0120783
NC_045512.2	28783	C	24993	0.00400112	99.96	0	0.0280078
NC_045512.2	28784	T	24036	0.0166417	0.0374438	0.0124813	99.9334
NC_045512.2	28785	T	25293	0.00790733	0.00790733	0.00790733	99.9723
NC_045512.2	28786	C	25124	0	99.9682	0.00398026	0.0278618
NC_045512.2	28787	T	25036	0	0.095862	0.00399425	99.9001
NC_045512.2	28788	A	25239	99.9089	0.00792424	0.0554697	0.0277349
NC_045512.2	28789	C	25249	0.00792111	99.9049	0	0.0871322
NC_045512.2	28790	G	25215	0.0634543	0.00396589	99.9167	0.0158636
NC_045512.2	28791	C	25383	0.00393965	99.9606	0.00393965	0.0315172
NC_045512.2	28792	A	24637	99.8945	0.0162357	0.0405894	0.0487072
NC_045512.2	28793	G	25438	0.00786225	0	99.9607	0.0196556
NC_045512.2	28794	A	25190	99.9524	0	0.0357285	0.0119095
NC_045512.2	28795	A	24602	99.8984	0.0121941	0.0609707	0.0203236
NC_045512.2	28796	G	25437	0.0629005	0.00393128	99.9135	0.0196564
NC_045512.2	28797	G	25141	0.0198878	0.00795513	99.9602	0.0119327
NC_045512.2	28798	G	25436	0.062903	0.0235886	99.9096	0.00393144
NC_045512.2	28799	A	24509	99.9347	0	0.0489616	0.0163205
NC_045512.2	28800	G	25705	0.0505738	0.00778059	99.9339	0.00778059
NC_045512.2	28801	C	25320	0.00789889	99.9131	0.00394945	0.07109
NC_045512.2	28802	A	24818	99.8469	0.0282053	0.0523813	0.072528
NC_045512.2	28803	G	25262	0.0316681	0.00395852	99.9604	0.00395852
NC_045512.2	28804	A	24897	99.9317	0.00401655	0.0602482	0.00401655
NC_045512.2	28805	G	25063	0.0997486	0	99.8723	0.0279296
NC_045512.2	28806	G	25213	0.150716	0.00396621	99.8374	0.00396621
NC_045512.2	28807	C	25288	0.0118633	99.9486	0.00395445	0.03559
NC_045512.2	28808	G	25349	0.0710087	0	99.9053	0.0236696
NC_045512.2	28809	G	25108	0.0955871	0.00796559	99.8566	0.0159312
NC_045512.2	28810	C	25221	0.0198247	99.885	0.0118949	0.079299
NC_045512.2	28811	A	25224	99.893	0	0.0277513	0.0792896
NC_045512.2	28812	G	25394	0.0196897	0.0196897	99.9527	0.00787588
NC_045512.2	28813	T	25463	0.00392727	0.058909	0.0117818	99.9175
NC_045512.2	28814	C	25770	0.0155219	99.9146	0.00776096	0.0426853
NC_045512.2	28815	A	25508	99.8863	0.0392034	0.0156814	0.0588051
NC_045512.2	28816	A	25007	99.936	0.0119966	0.0199944	0.031991
NC_045512.2	28817	G	25579	0.0156378	0.00781891	99.9492	0.0273662
NC_045512.2	28818	C	25718	0	99.9533	0	0.0466599
NC_045512.2	28819	C	25840	0.0116099	99.9613	0.00386997	0.0154799
NC_045512.2	28820	T	25759	0.027175	0.0543499	0.00776428	99.9068
NC_045512.2	28821	C	25704	0.0155618	99.9611	0	0.0233427
NC_045512.2	28822	T	24152	0.0124213	0.0124213	0.0124213	99.9586
NC_045512.2	28823	T	25939	0.0038552	0.0346968	0.0115656	99.946
NC_045512.2	28824	C	26107	0.00383039	99.9579	0.00383039	0.0344735
NC_045512.2	28825	T	26061	0	0.0115115	0	99.9885
NC_045512.2	28826	C	25970	0	99.9653	0.00770119	0.0269542
NC_045512.2	28827	G	25792	0.0271402	0.00387717	99.9147	0.0542804
NC_045512.2	28828	T	21629	0.00924685	0.0138703	0.00924685	99.9676
NC_045512.2	28829	T	25782	0	0.0193934	0	99.9728
NC_045512.2	28830	C	25671	0.00389545	99.9766	0	0.0194772
NC_045512.2	28831	C	25487	0.0117707	99.9647	0	0.0235414
NC_045512.2	28832	T	25414	0	0.0708271	0	99.9252
NC_045512.2	28833	C	25690	0	99.9766	0.00778513	0.0116777
NC_045512.2	28834	A	25039	99.8402	0.0319502	0.051919	0.0758816
NC_045512.2	28835	T	25255	0	0.0197981	0	99.9762
NC_045512.2	28836	C	25774	0	99.9573	0	0.0426787
NC_045512.2	28837	A	25042	99.9121	0.0239597	0.0519128	0.00798658
NC_045512.2	28838	C	25487	0	99.9647	0.00392357	0.027465
NC_045512.2	28839	G	25224	0.0317158	0.00792896	99.9524	0.00792896
NC_045512.2	28840	T	24351	0.0123198	0.0123198	0.00410661	99.9713
NC_045512.2	28841	A	25093	99.9283	0	0.0438369	0.0278962
NC_045512.2	28842	G	25493	0.0196132	0.0117679	99.9608	0.00784529
NC_045512.2	28843	T	26196	0.00381738	0.0725302	0.00763475	99.916
NC_045512.2	28844	C	26108	0	99.9617	0.00383024	0.0344722
NC_045512.2	28845	G	25926	0.0809998	0.0154285	99.9036	0
NC_045512.2	28846	C	26225	0.0228789	99.897	0.00762631	0.0457579
NC_045512.2	28847	A	26062	99.9041	0.003837	0.042207	0.0498811
NC_045512.2	28848	A	24329	99.9548	0.00411032	0.012331	0.0246619
NC_045512.2	28849	C	25773	0.00388003	99.9767	0	0.0194001
NC_045512.2	28850	A	25428	99.8663	0.0275287	0.0550574	0.0511247
NC_045512.2	28851	G	24665	0.0162173	0	99.9595	0.0202716
NC_045512.2	28852	T	25222	0	0.0436127	0.0118944	99.9445
NC_045512.2	28853	T	25655	0.0116936	0.113038	0.00779575	99.8636
NC_045512.2	28854	C	25711	0.00777877	99.965	0	0.0194469
NC_045512.2	28855	A	25868	99.9343	0.00386578	0.0193289	0.034792
NC_045512.2	28856	A	25520	99.9295	0.0117555	0.0509404	0.00783699
NC_045512.2	28857	G	25985	0.00769675	0.00769675	99.9769	0.00769675
NC_045512.2	28858	A	26416	99.9621	0	0.0264991	0.0113568
NC_045512.2	28859	A	25422	99.9607	0.0078672	0.019668	0.0118008
NC_045512.2	28860	A	25311	99.9249	0	0.0395085	0.027656
NC_045512.2	28861	T	25246	0	0.0118831	0.00396102	99.9842
NC_045512.2	28862	T	26797	0.00373176	0.0298541	0	99.944
NC_045512.2	28863	C	26773	0.00373511	99.9178	0.00747021	0.0634968
NC_045512.2	28864	A	26760	99.8543	0.0224215	0.0635277	0.0597907
NC_045512.2	28865	A	26189	99.9351	0.0038184	0.0305472	0.0305472
NC_045512.2	28866	C	26899	0.0111528	99.974	0	0.0148704
NC_045512.2	28867	T	26267	0.00761412	0.0989835	0.00380706	99.8896
NC_045512.2	28868	C	26693	0.0112389	99.955	0.0074926	0.0262241
NC_045512.2	28869	C	26585	0.0263306	99.9511	0	0.0225691
NC_045512.2	28870	A	25961	99.7843	0.0346674	0.13867	0.0423712
NC_045512.2	28871	G	25989	0.0384778	0.0115433	99.9307	0.0153911
NC_045512.2	28872	G	26269	0.0647151	0.0228406	99.8934	0.00761354
NC_045512.2	28873	C	26549	0.00753324	99.951	0	0.0376662
NC_045512.2	28874	A	26194	99.9313	0.011453	0.0190883	0.0381767
NC_045512.2	28875	G	26590	0.0413689	0.00752162	99.9398	0
NC_045512.2	28876	C	26497	0.00377401	99.917	0.00377401	0.0717062
NC_045512.2	28877	A	25760	99.9146	0.015528	0.0388199	0.0310559
NC_045512.2	28878	G	26546	0.00753409	0	99.9586	0.0226023
NC_045512.2	28879	T	24381	0.0123047	0.164062	0.00410155	99.8154
NC_045512.2	28880	A	24970	99.8959	0.0120144	0.0720865	0.0160192
NC_045512.2	28881	G	26907	0.0445981	0.00743301	99.9405	0.00743301
NC_045512.2	28882	G	26799	0.0223889	0.00373148	99.9552	0.0186574
NC_045512.2	28883	G	26829	0.048455	0.00372731	99.9292	0.0186366
NC_045512.2	28884	G	26925	0.0445682	0.0111421	99.9294	0.0111421
NC_045512.2	28885	A	26653	99.9437	0.00375192	0.0412712	0.0112558
NC_045512.2	28886	A	20594	99.932	0.00971157	0.0242789	0.0291347
NC_045512.2	28887	C	26238	0.00381127	99.9619	0.0190563	0.0114338
NC_045512.2	28888	T	24227	0.0288934	0.0206381	0.00412763	99.934
NC_045512.2	28889	T	26702	0.0149802	0.0411954	0.00374504	99.9363
NC_045512.2	28890	C	26776	0.0149388	99.9589	0.00373469	0.0224081
NC_045512.2	28891	T	26647	0.00750553	0.0412804	0	99.9512
NC_045512.2	28892	C	26599	0	99.9737	0	0.0263168
NC_045512.2	28893	C	26338	0.0113904	99.9772	0	0.0113904
NC_045512.2	28894	T	25418	0.0118027	0.0472106	0	99.941
NC_045512.2	28895	G	26078	0.0690237	0.0076693	99.9233	0
NC_045512.2	28896	C	26121	0.00382834	99.9158	0.011485	0.0689101
NC_045512.2	28897	T	25516	0.00783822	0.0391911	0.00391911	99.9451
NC_045512.2	28898	A	24045	99.921	0.00415887	0.0457476	0.0249532
NC_045512.2	28899	G	25980	0.0153965	0.00384912	99.9654	0.0115473
NC_045512.2	28900	A	25893	99.9614	0	0.0308964	0.0077241
NC_045512.2	28901	A	24600	99.8943	0.0243902	0.0447154	0.0365854
NC_045512.2	28902	T	24434	0.012278	0.0327413	0.012278	99.9427
NC_045512.2	28903	G	25731	0.04275	0.00388636	99.9262	0.0272045
NC_045512.2	28904	G	25316	0.0948017	0.0118502	99.8815	0.0118502
NC_045512.2	28905	C	25676	0.0272628	99.9338	0	0.0389469
NC_045512.2	28906	T	25660	0.00389712	0.035074	0.00389712	99.9571
NC_045512.2	28907	G	25845	0.0309538	0	99.9652	0.00386922
NC_045512.2	28908	G	25715	0.0699981	0.00388878	99.8911	0.0272215
NC_045512.2	28909	C	25931	0.00385639	99.9036	0.0115692	0.069415
NC_045512.2	28910	A	24724	99.8625	0.012134	0.0444912	0.0808931
NC_045512.2	28911	A	22580	99.9336	0.0132861	0.0221435	0.0310009
NC_045512.2	28912	T	24695	0.0040494	0.020247	0.0040494	99.9636
NC_045512.2	28913	G	26201	0.0419831	0.00381665	99.916	0.0381665
NC_045512.2	28914	G	26068	0.0575418	0.00767224	99.9271	0.00767224
NC_045512.2	28915	C	26167	0.0152864	99.8854	0	0.0993618
NC_045512.2	28916	G	25967	0.0616167	0.00385104	99.9307	0.00385104
NC_045512.2	28917	G	26329	0.0151924	0	99.9772	0.00759619
NC_045512.2	28918	T	26061	0.00383715	0.0805802	0.0115115	99.9041
NC_045512.2	28919	G	26316	0.0113999	0	99.9848	0.00379997
NC_045512.2	28920	A	26252	99.9352	0.00761847	0.0266646	0.0304739
NC_045512.2	28921	T	26202	0.0114495	0.030532	0.007633	99.9466
NC_045512.2	28922	G	26214	0.030518	0.0114443	99.9466	0.0114443
NC_045512.2	28923	C	26619	0.00751343	99.9361	0.00375671	0.0488373
NC_045512.2	28924	T	26717	0.00374294	0.059887	0.0224576	99.9102
NC_045512.2	28925	G	26173	0.0191037	0.00382073	99.9733	0.00382073
NC_045512.2	28926	C	26320	0.0113982	99.962	0.00759878	0.018997
NC_045512.2	28927	T	25975	0.0153994	0.0500481	0	99.9346
NC_045512.2	28928	C	26130	0.0191351	99.9617	0.00382702	0.0114811
NC_045512.2	28929	T	24626	0.0081215	0.0203037	0.0121822	99.9594
NC_045512.2	28930	T	26190	0.0076365	0.0381825	0	99.9465
NC_045512.2	28931	G	25607	0.0351466	0.00781036	99.9102	0.042957
NC_045512.2	28932	C	25764	0	99.9301	0.00388138	0.0465766
NC_045512.2	28933	T	25883	0.0270448	0.0579531	0.0115906	99.8995
NC_045512.2	28934	T	25331	0	0.0355296	0	99.9645
NC_045512.2	28935	T	26143	0	0.0191256	0	99.9617
NC_045512.2	28936	G	25499	0.0235303	0.00392172	99.9686	0.00392172
NC_045512.2	28937	C	25675	0.0116845	99.9104	0	0.0778968
NC_045512.2	28938	T	25836	0.00774114	0.0619291	0.0193528	99.911
NC_045512.2	28939	G	24867	0.0482567	0.00402139	99.9357	0.0120642
NC_045512.2	28940	C	25343	0	99.9605	0.00789173	0.0315669
NC_045512.2	28941	T	25254	0	0.0435575	0.00791954	99.9485
NC_045512.2	28942	G	25044	0.0678805	0.00399297	99.9241	0.00399297
NC_045512.2	28943	C	25022	0.00799297	99.968	0	0.0239789
NC_045512.2	28944	T	24848	0.00804894	0.068416	0.0160979	99.9074
NC_045512.2	28945	T	25479	0.019624	0.039248	0	99.9333
NC_045512.2	28946	G	25394	0.0236276	0.0157518	99.9291	0.0275656
NC_045512.2	28947	A	25439	99.9292	0.00393097	0.0628956	0.00393097
NC_045512.2	28948	C	24988	0.00800384	99.94	0	0.052025
NC_045512.2	28949	A	25196	99.869	0.0238133	0.0555644	0.0515955
NC_045512.2	28950	G	25370	0.035475	0.00788333	99.9369	0.0197083
NC_045512.2	28951	A	25530	99.9726	0	0.0195848	0.00783392
NC_045512.2	28952	T	25301	0.00395241	0.0355717	0	99.9605
NC_045512.2	28953	T	25753	0	0.0271813	0	99.9728
NC_045512.2	28954	G	25703	0.0233436	0	99.9689	0.00778119
NC_045512.2	28955	A	24893	99.9397	0.00401719	0.0361547	0.020086
NC_045512.2	28956	A	25255	99.9446	0	0.0277173	0.0277173
NC_045512.2	28957	C	25392	0.0118147	99.9488	0	0.0393825
NC_045512.2	28958	C	25243	0.00792299	99.9683	0.00396149	0.0198075
NC_045512.2	28959	A	25487	99.8627	0.0313886	0.0627771	0.0431593
NC_045512.2	28960	G	25456	0.0353551	0.00392835	99.9371	0.0235701
NC_045512.2	28961	C	25388	0.0196943	99.9488	0	0.0236332
NC_045512.2	28962	T	25108	0	0.0238968	0.00398279	99.9721
NC_045512.2	28963	T	25845	0	0.034823	0	99.9613
NC_045512.2	28964	G	26083	0.0268374	0	99.9732	0
NC_045512.2	28965	A	26153	99.8815	0	0.087944	0.0305892
NC_045512.2	28966	G	26166	0.0191088	0.00764351	99.9503	0.0229305
NC_045512.2	28967	A	26121	99.9349	0.00382834	0.0497684	0.011485
NC_045512.2	28968	G	25852	0.0464181	0.00386817	99.9304	0.0154727
NC_045512.2	28969	C	25821	0.0116185	99.8412	0	0.0387282
NC_045512.2	28970	A	26285	99.9505	0.00380445	0.0266312	0.0152178
NC_045512.2	28971	A	24939	99.9679	0.00801957	0.0120294	0.0120294
NC_045512.2	28972	A	26221	99.9542	0.00381374	0.0190687	0.0228824
NC_045512.2	28973	A	25652	99.8869	0.00779666	0.0428816	0.0311867
NC_045512.2	28974	T	25721	0.00777575	0.00388787	0	99.9844
NC_045512.2	28975	G	26207	0.0152631	0.00381577	99.958	0.0228946
NC_045512.2	28976	T	26643	0	0.0638066	0.00750666	99.9287
NC_045512.2	28977	C	26397	0.00757662	99.9697	0	0.0151532
NC_045512.2	28978	T	26584	0.0451399	0.0564249	0.00376166	99.8947
NC_045512.2	28979	G	26138	0.0267809	0.0076517	99.9617	0.00382585
NC_045512.2	28980	G	26262	0.0190389	0	99.9695	0.0114233
NC_045512.2	28981	T	26653	0.00375192	0.0262635	0	99.9587
NC_045512.2	28982	A	25684	99.8988	0	0.081763	0.0194674
NC_045512.2	28983	A	26361	99.8748	0	0.0910436	0.0341413
NC_045512.2	28984	A	26705	99.8427	0.0262123	0.078637	0.0374462
NC_045512.2	28985	G	26792	0.0447895	0.00373246	99.9104	0.0373246
NC_045512.2	28986	G	26527	0.0791646	0.00376974	99.902	0.0113092
NC_045512.2	28987	C	26252	0.00761847	99.6991	0.00761847	0.0533293
NC_045512.2	28988	C	26586	0.030091	99.9624	0	0
NC_045512.2	28989	A	26234	99.9161	0.00762369	0.0266829	0.049554
NC_045512.2	28990	A	26659	99.9587	0	0.0300086	0.00375108
NC_045512.2	28991	C	27218	0.00734808	99.9559	0	0.0367404
NC_045512.2	28992	A	26927	99.8552	0.00742749	0.0779886	0.0594199
NC_045512.2	28993	A	26365	99.9317	0.0151716	0.0227574	0.0265504
NC_045512.2	28994	C	27464	0.0182057	99.9272	0.00364113	0.0364113
NC_045512.2	28995	A	26804	99.903	0.0149231	0.0559618	0.0261155
NC_045512.2	28996	A	25812	99.9496	0.00387417	0.0154967	0.0309933
NC_045512.2	28997	C	27542	0.0108925	99.9383	0.00726164	0.039939
NC_045512.2	28998	A	25958	99.8266	0.0385238	0.0847523	0.0500809
NC_045512.2	28999	A	25298	99.8893	0.0158115	0.0513875	0.0276702
NC_045512.2	29000	G	25522	0.0117546	0.0117546	99.9334	0.0431001
NC_045512.2	29001	G	26592	0.0940132	0.0188026	99.8834	0.00376053
NC_045512.2	29002	C	27417	0.0109421	99.9489	0.00729474	0.029179
NC_045512.2	29003	C	27977	0.0178718	99.9428	0	0.00357436
NC_045512.2	29004	A	27375	99.9196	0.00365297	0.0219178	0.0547945
NC_045512.2	29005	A	27851	99.9677	0	0.0179527	0.0143621
NC_045512.2	29006	A	27048	99.8743	0.0221828	0.055457	0.0110914
NC_045512.2	29007	C	27264	0.0110035	99.9487	0.00733568	0.0293427
NC_045512.2	29008	T	27005	0.0111091	0.0666543	0.0148121	99.9074
NC_045512.2	29009	G	27517	0.0254388	0.00726823	99.9455	0.0218047
NC_045512.2	29010	T	27264	0.0110035	0.110035	0.0146714	99.8606
NC_045512.2	29011	C	27056	0.0110881	99.9483	0.00369604	0.0369604
NC_045512.2	29012	A	27070	99.8522	0.0258589	0.0628001	0.059106
NC_045512.2	29013	C	26025	0.00768492	99.9731	0.00768492	0.0115274
NC_045512.2	29014	T	26630	0.0112655	0.11641	0	99.8686
NC_045512.2	29015	A	25844	99.9458	0.00773874	0.030955	0.0154775
NC_045512.2	29016	A	26536	99.9623	0.0113054	0.0188423	0.00753693
NC_045512.2	29017	G	27248	0.0366999	0.00366999	99.9413	0.01101
NC_045512.2	29018	A	27240	99.9413	0.0220264	0.0330396	0.00367107
NC_045512.2	29019	A	26323	99.9658	0.00759792	0.0113969	0.0151958
NC_045512.2	29020	A	26390	99.928	0.00378931	0.0265252	0.0416825
NC_045512.2	29021	T	27417	0.00364737	0.0510632	0.00364737	99.9416
NC_045512.2	29022	C	27672	0.00361376	99.9639	0	0.0289101
NC_045512.2	29023	T	27365	0.00730861	0.0548145	0.0109629	99.9269
NC_045512.2	29024	G	27501	0.0218174	0.00363623	99.9455	0.0290899
NC_045512.2	29025	C	27564	0.00725584	99.9565	0	0.0362792
NC_045512.2	29026	T	27755	0	0.0288236	0	99.9712
NC_045512.2	29027	G	27323	0.0365992	0.00731984	99.9305	0.0256194
NC_045512.2	29028	C	27582	0.0108767	99.9492	0	0.0398811
NC_045512.2	29029	T	28072	0.0213736	0.153178	0.00712454	99.8183
NC_045512.2	29030	G	27868	0.0179417	0	99.9641	0.0143534
NC_045512.2	29031	A	27638	99.9168	0.0108546	0.0434185	0.0289457
NC_045512.2	29032	G	27396	0.021901	0.00365017	99.927	0.0474522
NC_045512.2	29033	G	26679	0.0224896	0	99.9625	0.00749653
NC_045512.2	29034	C	26336	0.00379708	99.9582	0.0151883	0.0189854
NC_045512.2	29035	T	25757	0.0271771	0.0388244	0.00776488	99.9262
NC_045512.2	29036	T	26193	0.00381781	0.0534494	0	99.9351
NC_045512.2	29037	C	26729	0.014965	99.9588	0.00748251	0.0187063
NC_045512.2	29038	T	27458	0.0182096	0.0327773	0	99.9381
NC_045512.2	29039	A	26675	99.8838	0	0.0674789	0.0412371
NC_045512.2	29040	A	27491	99.9309	0.0109127	0.0436506	0.0145502
NC_045512.2	29041	G	27860	0.0215363	0.0143575	99.9354	0.028715
NC_045512.2	29042	A	27892	99.9713	0	0.014341	0.014341
NC_045512.2	29043	A	22903	99.9258	0.00436624	0.0305637	0.0349299
NC_045512.2	29044	G	27847	0.0179553	0.00359105	99.9677	0.0107732
NC_045512.2	29045	C	28160	0.00355114	99.9787	0.00355114	0.0142045
NC_045512.2	29046	C	28256	0.00707814	99.9752	0.00353907	0.0141563
NC_045512.2	29047	T	28539	0.00350398	0.0315358	0.00350398	99.9615
NC_045512.2	29048	C	29015	0.00689299	99.9655	0.00344649	0.0241255
NC_045512.2	29049	G	28806	0.0590155	0.0034715	99.9202	0.0173575
NC_045512.2	29050	G	28584	0.0944584	0.00349846	99.895	0
NC_045512.2	29051	C	29075	0.0103181	99.7868	0.00343938	0.0309544
NC_045512.2	29052	A	29476	99.9288	0.00339259	0.0203555	0.0271407
NC_045512.2	29053	A	29349	99.9659	0	0.0272582	0.00681454
NC_045512.2	29054	A	27873	99.9534	0.0035877	0.0251139	0.0179385
NC_045512.2	29055	A	29814	99.9765	0	0.0134165	0.0100624
NC_045512.2	29056	A	26921	99.1196	0.0148583	0.0482894	0.0594332
NC_045512.2	29057	C	28775	0.00347524	99.9548	0.00347524	0.0382276
NC_045512.2	29058	G	28972	0.0138064	0.00690322	99.9758	0.00345161
NC_045512.2	29059	T	29130	0.00686577	0.030896	0.0102987	99.9519
NC_045512.2	29060	A	29198	99.9658	0.00684978	0.0239742	0.00342489
NC_045512.2	29061	C	29560	0	99.9696	0.0067659	0.0202977
NC_045512.2	29062	T	28986	0.00344994	0.134548	0.00689988	99.8551
NC_045512.2	29063	G	28956	0.0552563	0.00690703	99.924	0.0138141
NC_045512.2	29064	C	28660	0.00697837	99.8744	0	0.115143
NC_045512.2	29065	C	28928	0.0172843	99.9758	0	0.00691372
NC_045512.2	29066	A	27917	99.9248	0.0107461	0.0250743	0.0394025
NC_045512.2	29067	C	28227	0.00354271	99.961	0.00354271	0.0283417
NC_045512.2	29068	T	28416	0.0105574	0.049268	0.00351914	99.9085
NC_045512.2	29069	A	27267	99.9633	0	0.0330069	0.00366744
NC_045512.2	29070	A	27667	99.953	0.00361441	0.0289153	0.0144577
NC_045512.2	29071	A	27193	99.9081	0.0220645	0.0330968	0.0367742
NC_045512.2	29072	G	27066	0.0332521	0.00738935	99.9594	0
NC_045512.2	29073	C	27602	0.00724585	99.9674	0	0.0253605
NC_045512.2	29074	A	27778	99.9244	0.0107999	0.0251998	0.0323997
NC_045512.2	29075	T	27827	0.0143745	0.03953	0	99.9389
NC_045512.2	29076	A	27211	99.9596	0	0.0257249	0.0146999
NC_045512.2	29077	C	27358	0.00731048	99.9342	0.00365524	0.0438629
NC_045512.2	29078	A	26916	99.9257	0.0222916	0.0222916	0.0297221
NC_045512.2	29079	A	25897	99.9459	0.0077229	0.0308916	0.0154458
NC_045512.2	29080	T	27658	0.0108468	0.0289247	0.0108468	99.9494
NC_045512.2	29081	G	27873	0.0107631	0.0179385	99.9498	0.0215262
NC_045512.2	29082	T	28106	0	0.13876	0.00355796	99.8434
NC_045512.2	29083	A	28245	99.9115	0.0070809	0.0389449	0.0070809
NC_045512.2	29084	A	27614	99.9348	0.0072427	0.0362135	0.0217281
NC_045512.2	29085	C	28556	0.0175095	99.958	0.0105057	0.0140076
NC_045512.2	29086	A	27788	99.9172	0.0143947	0.0359868	0.0323881
NC_045512.2	29087	C	28860	0.017325	99.948	0.003465	0.031185
NC_045512.2	29088	A	28738	99.9374	0.0173986	0.0313174	0.0139189
NC_045512.2	29089	A	27426	99.9161	0.0145847	0.0510465	0.0182309
NC_045512.2	29090	G	28524	0.0140233	0.00701164	99.9614	0.0175291
NC_045512.2	29091	C	29092	0	99.9759	0.00343737	0.0137495
NC_045512.2	29092	T	28887	0.00346176	0.0242324	0.00346176	99.9654
NC_045512.2	29093	T	28778	0.0104246	0.0243241	0	99.9653
NC_045512.2	29094	T	29467	0.00339363	0.0305426	0.00339363	99.9457
NC_045512.2	29095	C	29802	0.00671096	99.9396	0	0.0503322
NC_045512.2	29096	G	29458	0.0373413	0.00339466	99.9389	0.020368
NC_045512.2	29097	G	29533	0.0575627	0	99.9357	0.00677208
NC_045512.2	29098	C	29888	0.0100375	99.913	0	0.0669165
NC_045512.2	29099	A	29419	99.9456	0.00679833	0.020395	0.0271933
NC_045512.2	29100	G	30084	0.0132961	0.00332403	99.9601	0.0232682
NC_045512.2	29101	A	29616	99.9696	0	0.0202593	0.0101297
NC_045512.2	29102	C	29740	0	99.9462	0	0.0537996
NC_045512.2	29103	G	29615	0.03039	0.00337667	99.9629	0.00337667
NC_045512.2	29104	T	29984	0	0.0633671	0.00333511	99.93
NC_045512.2	29105	G	29595	0.0168947	0	99.9628	0.0202737
NC_045512.2	29106	G	30063	0.0232844	0.00997904	99.9468	0.0199581
NC_045512.2	29107	T	30411	0.0263063	0.194009	0.0131531	99.7632
NC_045512.2	29108	C	29870	0	99.9732	0	0.0267827
NC_045512.2	29109	C	30098	0.0199349	99.9601	0	0.0199349
NC_045512.2	29110	A	29607	99.8818	0.0236431	0.0439085	0.0506637
NC_045512.2	29111	G	29868	0.0100442	0.00669613	99.9699	0.0133923
NC_045512.2	29112	A	29917	99.9733	0	0.0200555	0.00668516
NC_045512.2	29113	A	28459	99.9473	0.00351383	0.0281106	0.021083
NC_045512.2	29114	C	30259	0.016524	99.9537	0	0.0264384
NC_045512.2	29115	A	29714	99.926	0.0134617	0.0302888	0.0302888
NC_045512.2	29116	A	28782	99.927	0.00347439	0.0625391	0.00694879
NC_045512.2	29117	A	28227	99.9185	0.0212562	0.0318844	0.0177135
NC_045512.2	29118	C	30130	0.00995685	99.9535	0.0066379	0.0265516
NC_045512.2	29119	C	29752	0.0100834	99.9765	0	0.0134445
NC_045512.2	29120	C	30034	0.0133182	99.97	0	0.00998868
NC_045512.2	29121	A	27657	99.8771	0.0180786	0.0470044	0.0578515
NC_045512.2	29122	A	26989	99.9037	0.0111156	0.0703991	0.0111156
NC_045512.2	29123	G	26869	0.0186088	0.00744352	99.9479	0.0260523
NC_045512.2	29124	G	29548	0.0135373	0.00676865	99.9492	0.0135373
NC_045512.2	29125	A	30709	99.9674	0	0.0325637	0
NC_045512.2	29126	A	26451	99.913	0.0378058	0.0302446	0.0189029
NC_045512.2	29127	A	29134	99.9108	0.00686483	0.0102972	0.00686483
NC_045512.2	29128	T	30392	0.019742	0.00329034	0.00329034	99.9737
NC_045512.2	29129	T	30182	0	0.00331323	0.0099397	99.9834
NC_045512.2	29130	T	30226	0	0.016542	0.00330841	99.9801
NC_045512.2	29131	T	30905	0	0.0258858	0.0744216	99.8285
NC_045512.2	29132	G	31614	0.0189789	0	99.9494	0.0316316
NC_045512.2	29133	G	31505	0.0380892	0.0031741	99.9238	0.0349151
NC_045512.2	29134	G	31641	0.0189627	0	99.9305	0.0505673
NC_045512.2	29135	G	32065	0.0436613	0	99.9252	0.009356
NC_045512.2	29136	A	31212	99.859	0.0032039	0.128156	0.00640779
NC_045512.2	29137	C	31134	0	99.9679	0	0.0321192
NC_045512.2	29138	C	32152	0.00311023	99.9782	0	0.0155511
NC_045512.2	29139	A	31921	99.8277	0.0375928	0.0720529	0.0563892
NC_045512.2	29140	G	32246	0.0279104	0.00620232	99.9442	0.0217081
NC_045512.2	29141	G	32099	0.00623072	0	99.9657	0.0218075
NC_045512.2	29142	A	32543	99.9385	0.00921857	0.04302	0.00921857
NC_045512.2	29143	A	29265	99.9317	0.00341705	0.0375876	0.0273364
NC_045512.2	29144	C	32094	0.00311585	99.947	0.00934754	0.0373902
NC_045512.2	29145	T	31585	0.00949818	0.050657	0.00316606	99.9335
NC_045512.2	29146	A	32060	99.9782	0.00311915	0.00935746	0.00935746
NC_045512.2	29147	A	30589	99.9085	0.00980745	0.022884	0.0588447
NC_045512.2	29148	T	32023	0.00936827	0.0718234	0.00624551	99.9126
NC_045512.2	29149	C	32523	0.00307475	99.957	0	0.0399717
NC_045512.2	29150	A	31260	99.8624	0.0351887	0.0831734	0.0191939
NC_045512.2	29151	G	30911	0.00647019	0	99.9871	0.00647019
NC_045512.2	29152	A	31857	99.9561	0.00313903	0.0345293	0.00313903
NC_045512.2	29153	C	31969	0	99.9593	0.00312803	0.0344083
NC_045512.2	29154	A	30547	99.8036	0.0949357	0.0556519	0.045831
NC_045512.2	29155	A	29695	99.9326	0.00336757	0.0269406	0.0370433
NC_045512.2	29156	G	30976	0.00645661	0.00322831	99.9451	0.0451963
NC_045512.2	29157	G	31591	0.00949638	0.00316546	99.9747	0.0126618
NC_045512.2	29158	A	31889	99.9467	0.00627176	0.0344947	0.0125435
NC_045512.2	29159	A	26544	99.9058	0.022604	0.0414406	0.0301386
NC_045512.2	29160	C	31445	0.0190809	99.9428	0.00318016	0.0349817
NC_045512.2	29161	T	31935	0.00313136	0.043839	0.0156568	99.9374
NC_045512.2	29162	G	32268	0.0464857	0.00619809	99.938	0.00929714
NC_045512.2	29163	A	32557	99.9478	0.00307154	0.03993	0.00614307
NC_045512.2	29164	T	31131	0.00321223	0.00642446	0.00642446	99.9839
NC_045512.2	29165	T	32115	0.00311381	0.0186829	0	99.9689
NC_045512.2	29166	A	32259	99.8884	0.0123996	0.0774978	0.0185995
NC_045512.2	29167	C	32777	0.00915276	99.9268	0	0.0610184
NC_045512.2	29168	A	32305	99.9133	0.0154775	0.0557189	0.012382
NC_045512.2	29169	A	31621	99.9526	0	0.0284621	0.0189747
NC_045512.2	29170	A	31699	99.9369	0.00630935	0.0378561	0.00630935
NC_045512.2	29171	C	32765	0.00305204	99.9786	0.00610407	0.0122081
NC_045512.2	29172	A	29933	99.9131	0.0300672	0.0233856	0.0334079
NC_045512.2	29173	T	30902	0	0.0614847	0.00323604	99.9353
NC_045512.2	29174	T	30800	0.00324675	0.0681818	0.0162338	99.9123
NC_045512.2	29175	G	31861	0.0721886	0.00627727	99.9121	0.0094159
NC_045512.2	29176	G	32074	0.0904159	0.00935337	99.8659	0.0311779
NC_045512.2	29177	C	32616	0.00613196	99.9325	0	0.0582536
NC_045512.2	29178	C	32527	0.024595	99.9354	0.00614874	0.0338181
NC_045512.2	29179	G	32507	0.126127	0.00307626	99.8431	0.0276863
NC_045512.2	29180	C	32649	0.0153144	99.9296	0	0.0367546
NC_045512.2	29181	A	32255	99.9442	0.0124012	0.0341032	0.00930088
NC_045512.2	29182	A	29886	99.9766	0.00334605	0.0066921	0.0133842
NC_045512.2	29183	A	32012	99.9656	0	0.00624766	0.0124953
NC_045512.2	29184	T	30393	0.0197414	0.0296121	0	99.9506
NC_045512.2	29185	T	32459	0	0.0462121	0.00616162	99.9415
NC_045512.2	29186	G	32640	0.101103	0.00306373	99.8866	0.00612745
NC_045512.2	29187	C	32705	0.00305764	99.8899	0.00305764	0.10396
NC_045512.2	29188	A	32735	99.9114	0.018329	0.0397128	0.0305483
NC_045512.2	29189	C	32492	0	99.9661	0	0.0307768
NC_045512.2	29190	A	32193	99.913	0.00621253	0.0403814	0.0403814
NC_045512.2	29191	A	30499	99.9049	0.0032788	0.0295092	0.0262304
NC_045512.2	29192	T	31749	0.0125988	0.00314971	0.00314971	99.9811
NC_045512.2	29193	T	29663	0.0033712	0.033712	0	99.9562
NC_045512.2	29194	T	32207	0.00620983	0.037259	0.0155246	99.9193
NC_045512.2	29195	G	32311	0.0835629	0.0340441	99.8143	0.0185695
NC_045512.2	29196	C	32046	0.00936154	99.8471	0.00624103	0.137303
NC_045512.2	29197	C	31980	0	99.9812	0.00312695	0.0156348
NC_045512.2	29198	C	31802	0.00314446	99.978	0	0.0188667
NC_045512.2	29199	C	32052	0.0124797	99.9657	0.00623986	0.0155997
NC_045512.2	29200	C	32069	0.00623655	99.9252	0	0.0374193
NC_045512.2	29201	A	30910	99.8835	0.0258816	0.0614688	0.0291168
NC_045512.2	29202	G	31826	0.0157104	0.00628417	99.956	0.0219946
NC_045512.2	29203	C	31884	0.00627274	99.9247	0	0.0690001
NC_045512.2	29204	G	31750	0.0598425	0.00629921	99.9181	0.015748
NC_045512.2	29205	C	31684	0.00631233	99.9716	0	0.018937
NC_045512.2	29206	T	25520	0.0117555	0.0862069	0.039185	99.8629
NC_045512.2	29207	T	28906	0.00345949	0.0864872	0.0103785	99.8962
NC_045512.2	29208	C	31998	0.00625039	99.95	0.00937559	0.0343771
NC_045512.2	29209	A	31228	99.8879	0.0160113	0.0800564	0.0160113
NC_045512.2	29210	G	31873	0.0156873	0.00313745	99.978	0.00313745
NC_045512.2	29211	C	31814	0.00314327	99.9057	0.00314327	0.0880116
NC_045512.2	29212	G	32006	0.0468662	0.00937324	99.9375	0.00624883
NC_045512.2	29213	T	30079	0.00664916	0.0299212	0.00332458	99.9601
NC_045512.2	29214	T	31988	0	0.00937852	0	99.9844
NC_045512.2	29215	C	32139	0.00311148	99.9627	0.00622297	0.0248919
NC_045512.2	29216	T	31648	0.00947927	0.0347573	0.0252781	99.9305
NC_045512.2	29217	T	32784	0	0.0488043	0	99.9451
NC_045512.2	29218	C	33175	0.00301432	99.9216	0.00904295	0.066315
NC_045512.2	29219	G	32891	0.0364841	0	99.9422	0.0212824
NC_045512.2	29220	G	33119	0.0241553	0.00301942	99.9668	0
NC_045512.2	29221	A	33069	99.9456	0	0.0362878	0.0181439
NC_045512.2	29222	A	27788	99.9748	0.00719735	0.010796	0
NC_045512.2	29223	T	32622	0	0.0153271	0.00613083	99.9785
NC_045512.2	29224	G	33329	0.00600078	0.00300039	99.985	0.00600078
NC_045512.2	29225	T	33713	0.00593243	0.0563581	0	99.9318
NC_045512.2	29226	C	34179	0.00292577	99.959	0.00585155	0.0175546
NC_045512.2	29227	G	33812	0.0177452	0.0147876	99.9616	0.00591506
NC_045512.2	29228	C	34230	0.00584283	99.9533	0.00292141	0.0262927
NC_045512.2	29229	G	33607	0.0357068	0.0119023	99.9405	0.0119023
NC_045512.2	29230	C	33820	0.00295683	99.9734	0	0.0206978
NC_045512.2	29231	A	33092	99.9335	0.00906564	0.0181313	0.0392844
NC_045512.2	29232	T	32626	0.00613008	0.0183902	0	99.9755
NC_045512.2	29233	T	32781	0	0.0396571	0.00305055	99.9573
NC_045512.2	29234	G	33947	0.0206204	0.00589154	99.9617	0.0117831
NC_045512.2	29235	G	33436	0.0837421	0.00897236	99.8953	0.0119632
NC_045512.2	29236	C	33972	0.0029436	99.9117	0	0.0853644
NC_045512.2	29237	A	33761	99.923	0.011848	0.026658	0.038506
NC_045512.2	29238	T	34060	0.00587199	0.026424	0.00880799	99.956
NC_045512.2	29239	G	33875	0.0118081	0.00295203	99.9557	0.0295203
NC_045512.2	29240	G	34112	0.0263837	0.00586304	99.959	0.00586304
NC_045512.2	29241	A	34305	99.9359	0	0.0553855	0.00874508
NC_045512.2	29242	A	27523	99.931	0.0145333	0.0326999	0.0217999
NC_045512.2	29243	G	33905	0.0117977	0.00589883	99.9676	0.0147471
NC_045512.2	29244	T	34028	0.00587751	0.0881627	0.00587751	99.8854
NC_045512.2	29245	C	34441	0.0116141	99.9361	0.00871055	0.0435527
NC_045512.2	29246	A	33709	99.8962	0.0148328	0.0563648	0.0326322
NC_045512.2	29247	C	34296	0.00583158	99.9184	0.00291579	0.0728948
NC_045512.2	29248	A	33726	99.9229	0.0177904	0.0326158	0.0266856
NC_045512.2	29249	C	33417	0.00299249	99.9671	0.00299249	0.0269324
NC_045512.2	29250	C	33619	0.0208216	99.9494	0	0.0267706
NC_045512.2	29251	T	32899	0.0121584	0.0182376	0.0243168	99.9422
NC_045512.2	29252	T	33804	0.00295823	0.0828304	0.00295823	99.9053
NC_045512.2	29253	C	34197	0.00292423	99.921	0.0087727	0.0526362
NC_045512.2	29254	G	33318	0.0300138	0.00300138	99.931	0.0360166
NC_045512.2	29255	G	33431	0.0299124	0.00598247	99.9581	0.00598247
NC_045512.2	29256	G	33714	0.0177968	0.00593225	99.9644	0.0118645
NC_045512.2	29257	A	32800	99.9451	0.00304878	0.0487805	0.00304878
NC_045512.2	29258	A	25305	99.921	0.0395179	0.0237107	0.0118554
NC_045512.2	29259	C	32484	0.00923532	99.9354	0.00307844	0.0430981
NC_045512.2	29260	G	33437	0.0388791	0.0179442	99.9342	0.0089721
NC_045512.2	29261	T	32205	0.00931532	0.027946	0.00931532	99.9503
NC_045512.2	29262	G	32481	0.0184723	0.00615745	99.9631	0.0123149
NC_045512.2	29263	G	33006	0.0333273	0.00302975	99.9515	0.0060595
NC_045512.2	29264	T	32798	0.00304897	0.0457345	0.00609793	99.9451
NC_045512.2	29265	T	32717	0.00916954	0.0244521	0.00611303	99.9603
NC_045512.2	29266	G	33315	0.0060033	0.00300165	99.976	0.0150083
NC_045512.2	29267	A	33297	99.9339	0	0.0510557	0.0150164
NC_045512.2	29268	C	32161	0.00310936	99.9378	0	0.0590778
NC_045512.2	29269	C	32683	0.0183582	99.9235	0.00305969	0.0550745
NC_045512.2	29270	T	33209	0.0090337	0.0572134	0.0210786	99.8946
NC_045512.2	29271	A	31891	99.9592	0.00313568	0.0250854	0.0125427
NC_045512.2	29272	C	33093	0.0181307	99.9517	0.00604357	0.0211525
NC_045512.2	29273	A	32575	99.911	0.00920952	0.0583269	0.0214889
NC_045512.2	29274	C	32653	0.0153125	99.9602	0.00306251	0.0214375
NC_045512.2	29275	A	32094	99.8162	0.0342743	0.0934754	0.0498536
NC_045512.2	29276	G	32420	0.0431832	0	99.9198	0.0370142
NC_045512.2	29277	G	32397	0.0401272	0.0123468	99.9197	0.0277803
NC_045512.2	29278	T	32495	0.0123096	0.0400062	0.0030774	99.9446
NC_045512.2	29279	G	31590	0.0854701	0.0158278	99.8829	0.0158278
NC_045512.2	29280	C	30663	0.0195676	99.9119	0.013045	0.0554414
NC_045512.2	29281	C	31385	0.0286761	99.9299	0	0.0414211
NC_045512.2	29282	A	31529	99.8953	0.0253735	0.0285451	0.0507469
NC_045512.2	29283	T	31137	0.0128465	0.0353277	0	99.9518
NC_045512.2	29284	C	30987	0.00645432	99.9484	0	0.0322716
NC_045512.2	29285	A	31507	99.927	0.0222173	0.0285651	0.0222173
NC_045512.2	29286	A	31041	99.9646	0.00966464	0.0225508	0.00322155
NC_045512.2	29287	A	31147	99.9807	0	0.00642116	0.00321058
NC_045512.2	29288	T	30227	0.0099249	0.0099249	0.0033083	99.9768
NC_045512.2	29289	T	30828	0	0.016219	0.00648761	99.974
NC_045512.2	29290	G	30057	0.00998104	0.00998104	99.9601	0.0199621
NC_045512.2	29291	G	30436	0.0229991	0	99.9639	0.0131423
NC_045512.2	29292	A	31401	99.9204	0.00636922	0.0700615	0.00318461
NC_045512.2	29293	T	31223	0.0096083	0.0384332	0	99.952
NC_045512.2	29294	G	30703	0.0325701	0.00325701	99.9609	0.00325701
NC_045512.2	29295	A	31125	99.9582	0	0.0321285	0.00963855
NC_045512.2	29296	C	30312	0.00329902	99.9175	0.00989707	0.0362893
NC_045512.2	29297	A	30428	99.8751	0.029578	0.0624425	0.029578
NC_045512.2	29298	A	30626	99.9739	0.0032652	0.0195912	0.0032652
NC_045512.2	29299	A	30800	99.9091	0.0162338	0.0454545	0.0227273
NC_045512.2	29300	G	30032	0.00665956	0.00332978	99.9767	0.0133191
NC_045512.2	29301	A	30573	99.9673	0.00981258	0.0163543	0.00654172
NC_045512.2	29302	T	30350	0.00658979	0.0428336	0.00329489	99.9407
NC_045512.2	29303	C	29017	0.00689251	99.969	0.00344626	0.0206775
NC_045512.2	29304	C	29785	0.0201444	99.9194	0.00671479	0.0302166
NC_045512.2	29305	A	30368	99.9078	0.0164647	0.0493941	0.0263435
NC_045512.2	29306	A	30324	99.9934	0	0	0.00659544
NC_045512.2	29307	A	30794	99.948	0	0.00649477	0.0259791
NC_045512.2	29308	T	30273	0.0165164	0.0198196	0	99.9571
NC_045512.2	29309	T	30429	0.00328634	0.0131454	0	99.9836
NC_045512.2	29310	T	27240	0.0146843	0.0403818	0	99.8128
NC_045512.2	29311	C	30063	0.0133054	99.8703	0	0.0831587
NC_045512.2	29312	A	30461	99.8949	0.0262631	0.0656577	0.0131315
NC_045512.2	29313	A	30311	99.9505	0.0197948	0.0263931	0.00329913
NC_045512.2	29314	A	29261	99.9043	0.0239226	0.0444277	0.0136701
NC_045512.2	29315	G	29448	0.0135833	0.00339582	99.9728	0.0101874
NC_045512.2	29316	A	29316	99.9761	0.00341111	0.0136444	0.00682221
NC_045512.2	29317	T	29756	0.00336067	0.040328	0.00336067	99.953
NC_045512.2	29318	C	29480	0.00339213	99.9661	0	0.0237449
NC_045512.2	29319	A	29735	99.9159	0.0168152	0.0403565	0.0269043
NC_045512.2	29320	A	29481	99.9118	0.0135681	0.0508802	0.0237441
NC_045512.2	29321	G	28242	0.00354083	0.00708165	99.9858	0.00354083
NC_045512.2	29322	T	29456	0.00678979	0.0203694	0.00339489	99.9694
NC_045512.2	29323	C	29231	0	99.9897	0	0.0102631
NC_045512.2	29324	A	29788	99.8086	0.0201423	0.0167853	0.0268565
NC_045512.2	29325	T	29777	0.0201498	0.0167915	0.0100749	99.9396
NC_045512.2	29326	T	29716	0	0.00673038	0	99.9933
NC_045512.2	29327	T	27079	0.0073858	0.0073858	0	99.9852
NC_045512.2	29328	T	28338	0.00352883	0.00352883	0.0105865	99.9012
NC_045512.2	29329	G	27119	0.0294996	0.0073749	99.9558	0.0073749
NC_045512.2	29330	C	29263	0.00683457	99.9043	0	0.0888494
NC_045512.2	29331	T	29583	0.00676064	0.0608458	0.0169016	99.9155
NC_045512.2	29332	G	28882	0.038086	0.00346236	99.9411	0.0138495
NC_045512.2	29333	A	29940	99.9833	0	0.0133601	0.00334001
NC_045512.2	29334	A	29231	99.9795	0	0.0102631	0.0102631
NC_045512.2	29335	T	29956	0.0233676	0.0133529	0	99.9633
NC_045512.2	29336	A	29927	99.9432	0.00668293	0.0300732	0.0200488
NC_045512.2	29337	A	30054	99.9235	0.0166367	0.0366008	0.0199641
NC_045512.2	29338	G	29097	0.0378046	0.00343678	99.9484	0.00687356
NC_045512.2	29339	C	29514	0.00338822	99.9424	0	0.0508233
NC_045512.2	29340	A	29998	99.9367	0.0200013	0.0133342	0.030002
NC_045512.2	29341	T	29796	0.0100685	0.0234931	0.00671231	99.9597
NC_045512.2	29342	A	29982	99.94	0.00667067	0.040024	0.0133413
NC_045512.2	29343	T	30225	0.00992556	0.0132341	0	99.9768
NC_045512.2	29344	T	30507	0	0.0786705	0.00983381	99.9082
NC_045512.2	29345	G	30149	0.0398023	0.00331686	99.9536	0.00331686
NC_045512.2	29346	A	30487	99.918	0.0164004	0.0492013	0.0164004
NC_045512.2	29347	C	30239	0.00330699	99.9339	0.00661398	0.0562188
NC_045512.2	29348	G	28176	0.088728	0.0141965	99.858	0.0354912
NC_045512.2	29349	C	30264	0.013217	99.9637	0	0.0231298
NC_045512.2	29350	A	30068	99.9102	0.0199548	0.0365837	0.0332579
NC_045512.2	29351	T	29954	0.00667691	0.0500768	0.00667691	99.9366
NC_045512.2	29352	A	30079	99.9601	0	0.0265966	0.00997374
NC_045512.2	29353	C	30412	0.00986453	99.9079	0	0.0164409
NC_045512.2	29354	A	30489	99.9016	0.0163994	0.0524779	0.0196792
NC_045512.2	29355	A	28855	99.9723	0.0034656	0.0103968	0.00693121
NC_045512.2	29356	A	28417	99.9472	0.0175951	0.0316712	0.00351902
NC_045512.2	29357	A	28907	99.706	0.00691874	0.0103781	0.0242156
NC_045512.2	29358	C	30696	0	99.9674	0.00325775	0.0293198
NC_045512.2	29359	A	28462	99.9157	0.0140538	0.0351346	0.0351346
NC_045512.2	29360	T	23113	0.00865314	0.0346126	0.0432657	99.9135
NC_045512.2	29361	T	30307	0.0098987	0.0758901	0.00329957	99.9076
NC_045512.2	29362	C	30495	0.0131169	99.9344	0.00655845	0.0459092
NC_045512.2	29363	C	29947	0.0166962	99.9299	0.0133569	0.0267139
NC_045512.2	29364	C	30677	0.0130391	99.9218	0.00325977	0.0554161
NC_045512.2	29365	A	30132	99.8739	0.00995619	0.0995619	0.0132749
NC_045512.2	29366	C	29823	0.00670623	99.9363	0.00335312	0.0536499
NC_045512.2	29367	C	30188	0.00662515	99.9536	0	0.0265006
NC_045512.2	29368	A	28566	99.909	0.0140027	0.042008	0.0350067
NC_045512.2	29369	A	28261	99.954	0.0106153	0.0176922	0.0176922
NC_045512.2	29370	C	30591	0	99.9542	0	0.0457651
NC_045512.2	29371	A	28186	99.851	0.0425743	0.0780529	0.0283829
NC_045512.2	29372	G	28447	0.0281225	0.0105459	99.9262	0.0351531
NC_045512.2	29373	A	30191	99.9603	0.00993674	0.013249	0.0165612
NC_045512.2	29374	G	28260	0.0353857	0.0106157	99.9398	0.0141543
NC_045512.2	29375	C	29783	0	99.9564	0.00671524	0.0369338
NC_045512.2	29376	C	28918	0.0276644	99.9585	0	0.0138322
NC_045512.2	29377	T	29709	0.0168299	0.0437578	0.00673197	99.6937
NC_045512.2	29378	A	29129	99.9416	0	0.0446291	0.00686601
NC_045512.2	29379	A	30034	99.9367	0.00665912	0.0432843	0.00998868
NC_045512.2	29380	A	29975	99.9766	0.00333611	0.0166806	0
NC_045512.2	29381	A	28889	99.8754	0.0138461	0.107307	0.00346153
NC_045512.2	29382	A	29718	99.4885	0.0168248	0.211993	0.0168248
NC_045512.2	29383	G	27842	0.0395087	0.0107751	99.8958	0.046692
NC_045512.2	29384	G	29363	0.0340565	0.00340565	99.9251	0.0102169
NC_045512.2	29385	A	31289	99.9329	0.0223721	0.0223721	0.0159801
NC_045512.2	29386	C	30334	0.0197798	99.8813	0	0.0197798
NC_045512.2	29387	A	30240	99.9107	0.00992064	0.0496032	0.026455
NC_045512.2	29388	A	30163	99.9569	0.0165766	0.0165766	0.00994596
NC_045512.2	29389	A	30487	99.9377	0.0164004	0.0229606	0.0131203
NC_045512.2	29390	A	29945	99.9599	0.00333946	0.0233762	0.0133578
NC_045512.2	29391	A	29908	99.669	0.0133743	0.120369	0.00668717
NC_045512.2	29392	G	29943	0.0233778	0.0166984	99.9532	0.00333968
NC_045512.2	29393	A	31046	99.9485	0.00322103	0.0450944	0.00322103
NC_045512.2	29394	A	30729	99.9447	0.00976276	0.0162713	0.0292883
NC_045512.2	29395	G	29429	0.0237861	0.013592	99.9184	0.0339801
NC_045512.2	29396	A	30166	99.9436	0	0.0530398	0.00331499
NC_045512.2	29397	A	29954	99.9332	0.0133538	0.0166923	0.036723
NC_045512.2	29398	G	29351	0.00340704	0	99.9762	0.0204422
NC_045512.2	29399	G	30335	0.0164826	0.00329652	99.967	0
NC_045512.2	29400	C	30728	0.0195262	99.9317	0	0.0455611
NC_045512.2	29401	T	30742	0.0130115	0.0943335	0.0227702	99.8699
NC_045512.2	29402	G	30623	0.0359207	0.0130621	99.938	0.0130621
NC_045512.2	29403	A	30837	99.9514	0.00324286	0.0259429	0.0194571
NC_045512.2	29404	T	30476	0.00984381	0.0295314	0	99.9606
NC_045512.2	29405	G	30839	0.0064853	0.00324265	99.9514	0.0226985
NC_045512.2	29406	A	30945	99.9418	0.00323154	0.0226208	0.0193892
NC_045512.2	29407	A	30175	99.9801	0	0.01657	0.003314
NC_045512.2	29408	A	30650	99.9119	0.00978793	0.0326264	0.0163132
NC_045512.2	29409	C	30658	0.00978537	99.9706	0	0.0195707
NC_045512.2	29410	T	30283	0.0132087	0.108972	0.00990655	99.8679
NC_045512.2	29411	C	30767	0.00975071	99.961	0	0.0227516
NC_045512.2	29412	A	30217	99.9007	0.0264752	0.0397127	0.033094
NC_045512.2	29413	A	29055	99.9002	0.0206505	0.055068	0.0240922
NC_045512.2	29414	G	29126	0.0137334	0	99.9725	0.0103001
NC_045512.2	29415	C	29956	0.00333823	99.9332	0	0.0634264
NC_045512.2	29416	C	29967	0.016685	99.9466	0	0.03337
NC_045512.2	29417	T	28545	0.00700648	0.014013	0.014013	99.965
NC_045512.2	29418	T	29343	0	0.0340797	0	99.9659
NC_045512.2	29419	A	30294	99.9736	0	0.0264079	0
NC_045512.2	29420	C	29983	0.0100057	99.9333	0	0.0566988
NC_045512.2	29421	C	29739	0.00672518	99.9361	0.00672518	0.0504388
NC_045512.2	29422	G	29554	0.125195	0.00338364	99.8545	0.0169182
NC_045512.2	29423	C	29682	0	99.9562	0.00336905	0.0336905
NC_045512.2	29424	A	29011	99.9173	0.0103409	0.0448106	0.0275757
NC_045512.2	29425	G	28920	0.00345781	0.00345781	99.9862	0
NC_045512.2	29426	A	29442	99.9626	0.00339651	0.0305686	0.00339651
NC_045512.2	29427	G	28386	0.02466	0	99.9542	0.0211372
NC_045512.2	29428	A	29085	99.9725	0.0034382	0.017191	0.0068764
NC_045512.2	29429	C	28893	0.00346105	99.9273	0.0138442	0.0380715
NC_045512.2	29430	A	28273	99.8797	0.00353694	0.0954975	0.0212217
NC_045512.2	29431	G	28119	0.0248942	0.00711263	99.9573	0.00711263
NC_045512.2	29432	A	28011	99.9322	0.00357003	0.0499804	0.00714005
NC_045512.2	29433	A	26873	99.9591	0.00372121	0.0260485	0.0111636
NC_045512.2	29434	G	26290	0.0114112	0	99.962	0.0114112
NC_045512.2	29435	A	28081	99.9608	0	0.0142445	0.0142445
NC_045512.2	29436	A	26610	99.9173	0.0150319	0.0676437	0
NC_045512.2	29437	A	26463	99.9093	0.0113366	0.026452	0.0151154
NC_045512.2	29438	C	28066	0.00356303	99.9822	0	0.0142521
NC_045512.2	29439	A	26783	99.9141	0.0224023	0.0485383	0.0149348
NC_045512.2	29440	G	25650	0.0740741	0.00779727	99.9025	0.0155945
NC_045512.2	29441	C	27692	0.00361115	99.9675	0.00361115	0.0180558
NC_045512.2	29442	A	27720	99.9567	0.0036075	0.01443	0.021645
NC_045512.2	29443	A	26411	99.9811	0	0.0075726	0.0113589
NC_045512.2	29444	A	26636	99.9212	0.00375432	0.00750863	0.0187716
NC_045512.2	29445	C	27853	0.00359028	99.9533	0	0.0179514
NC_045512.2	29446	T	26868	0.0074438	0.0595504	0.0186095	99.9144
NC_045512.2	29447	G	26229	0.0419383	0.0152503	99.9428	0
NC_045512.2	29448	T	27247	0.00734026	0.0477117	0	99.9449
NC_045512.2	29449	G	27590	0.007249	0.0036245	99.9783	0.0108735
NC_045512.2	29450	A	27541	99.8983	0	0.0580952	0.0399405
NC_045512.2	29451	C	26904	0	99.9777	0	0.0223015
NC_045512.2	29452	T	26916	0.00743053	0.014861	0	99.9777
NC_045512.2	29453	C	26939	0	99.974	0	0.0222725
NC_045512.2	29454	T	25964	0.0115545	0.0577723	0.0154059	99.9153
NC_045512.2	29455	T	26151	0	0.0229437	0	99.9771
NC_045512.2	29456	C	26990	0.0111152	99.9741	0	0.00741015
NC_045512.2	29457	T	23334	0	0.0171424	0.00428559	99.9786
NC_045512.2	29458	T	27146	0	0.0368378	0	99.9595
NC_045512.2	29459	C	26698	0.0037456	99.9588	0.0037456	0.0299648
NC_045512.2	29460	C	26612	0.00751541	99.9511	0.0037577	0.0300616
NC_045512.2	29461	T	26094	0.0038323	0.038323	0.0114969	99.9463
NC_045512.2	29462	G	26094	0.0574845	0.0229938	99.9195	0
NC_045512.2	29463	C	26194	0.00763534	99.9466	0.00763534	0.0381767
NC_045512.2	29464	T	26275	0.0038059	0.038059	0.0114177	99.9467
NC_045512.2	29465	G	25579	0.0820986	0.00781891	99.8984	0.0117284
NC_045512.2	29466	C	25988	0.00384793	99.9192	0.0115438	0.053871
NC_045512.2	29467	A	26229	99.939	0.0114377	0.0305006	0.0190629
NC_045512.2	29468	G	26015	0.00384394	0	99.9885	0.00768787
NC_045512.2	29469	A	26030	99.9501	0	0.0192086	0
NC_045512.2	29470	T	25135	0	0	0.00397852	99.996
NC_045512.2	29471	T	24740	0.00404204	0.00808407	0.0121261	99.9757
NC_045512.2	29472	T	25272	0.00395695	0.0316556	0.00395695	99.9486
NC_045512.2	29473	G	25161	0.0119232	0	99.9682	0.019872
NC_045512.2	29474	G	25077	0	0	99.996	0.00398772
NC_045512.2	29475	A	25368	99.9566	0	0.0354778	0.00788395
NC_045512.2	29476	T	24944	0.00400898	0.00400898	0.00400898	99.988
NC_045512.2	29477	G	24813	0.028211	0.0120904	99.9476	0.0120904
NC_045512.2	29478	A	24836	99.9477	0	0.0161057	0
NC_045512.2	29479	T	23643	0.00422958	0.0126887	0	99.9831
NC_045512.2	29480	T	23924	0	0.00835981	0.0041799	99.9791
NC_045512.2	29481	T	24659	0	0.0364978	0	99.9229
NC_045512.2	29482	C	24286	0.0164704	99.9135	0	0.0699992
NC_045512.2	29483	T	24354	0.0123183	0.127289	0	99.8604
NC_045512.2	29484	C	23918	0	99.9791	0	0.0167238
NC_045512.2	29485	C	23629	0.0253925	99.9365	0	0.00846418
NC_045512.2	29486	A	23432	99.8848	0.0170707	0.0682827	0.025606
NC_045512.2	29487	A	23088	99.9827	0	0.017325	0
NC_045512.2	29488	A	23042	99.9306	0.0086798	0.0086798	0.0043399
NC_045512.2	29489	C	22786	0	99.9868	0	0.00877732
NC_045512.2	29490	A	22513	99.9112	0.0222094	0.035535	0.0310931
NC_045512.2	29491	A	20809	99.9616	0.00480561	0.0144168	0.0192225
NC_045512.2	29492	T	20054	0	0.0299192	0.00498654	99.9651
NC_045512.2	29493	T	21586	0	0.0602242	0.00463263	99.9351
NC_045512.2	29494	G	21562	0.0417401	0.0139134	99.9258	0.00927558
NC_045512.2	29495	C	21632	0	99.9445	0	0.0508506
NC_045512.2	29496	A	21592	99.9074	0	0.0555761	0.0277881
NC_045512.2	29497	A	20612	99.9612	0	0.0388123	0
NC_045512.2	29498	C	20927	0.00477852	99.9666	0.00477852	0.0238926
NC_045512.2	29499	A	19986	99.95	0.0050035	0.0250175	0.020014
NC_045512.2	29500	A	18256	99.9726	0	0.016433	0.00547765
NC_045512.2	29501	T	19497	0	0.0564189	0	99.9436
NC_045512.2	29502	C	20241	0.00494047	99.921	0	0.074107
NC_045512.2	29503	C	19854	0.0151103	99.9597	0	0.0251838
NC_045512.2	29504	A	16557	99.8007	0.024159	0.0966359	0.0785166
NC_045512.2	29505	T	17770	0.0168824	0.0675295	0	99.9156
NC_045512.2	29506	G	18017	0.0222013	0.00555031	99.9445	0.0277516
NC_045512.2	29507	A	18715	99.9092	0.0106866	0.0641197	0.0160299
NC_045512.2	29508	G	18520	0.0215983	0.0107991	99.9406	0.0269978
NC_045512.2	29509	C	18584	0.0107619	99.9193	0	0.0699526
NC_045512.2	29510	A	18356	99.9074	0.0217912	0.0272391	0.0435825
NC_045512.2	29511	G	17922	0.0278987	0	99.9721	0
NC_045512.2	29512	T	17981	0.00556143	0.0556143	0	99.9388
NC_045512.2	29513	G	18106	0.110461	0	99.8785	0.0110461
NC_045512.2	29514	C	17760	0.00563063	99.9606	0	0.0337838
NC_045512.2	29515	T	17329	0.0461654	0.386635	0.017312	99.5499
NC_045512.2	29516	G	17369	0.0575738	0.00575738	99.9367	0
NC_045512.2	29517	A	16865	99.9111	0.0118589	0.0415061	0.0355766
NC_045512.2	29518	C	16703	0.00598695	99.994	0	0
NC_045512.2	29519	T	15937	0.0250988	0.163142	0.0250988	99.7867
NC_045512.2	29520	C	16068	0.00622355	99.9689	0	0.0248942
NC_045512.2	29521	A	15779	99.9113	0.00633754	0.0697129	0.0126751
NC_045512.2	29522	A	15061	99.9668	0.00663967	0.0265587	0
NC_045512.2	29523	C	15352	0	99.9935	0	0.00651381
NC_045512.2	29524	T	14382	0.0347657	0.445001	0.0278125	99.4924
NC_045512.2	29525	C	14742	0.0339167	99.9389	0	0.0271334
NC_045512.2	29526	A	13496	99.7333	0.0592768	0.0963248	0.111144
NC_045512.2	29527	G	13572	0.0736811	0.0147362	99.8674	0.0442087
NC_045512.2	29528	G	13783	0.0870638	0.0362766	99.8621	0.0145106
NC_045512.2	29529	C	13460	0	99.9926	0.00742942	0
NC_045512.2	29530	C	13163	0	100	0	0

## Sheet: G3BP dKO IVT mRNA N protein-2
CHR	POS	REF	READS	A	C	G	T
NC_045512.2	28274	A	1245	100	0	0	0
NC_045512.2	28275	T	1246	0	0	0.0802568	99.9197
NC_045512.2	28276	G	1407	0.0710732	0	99.9289	0
NC_045512.2	28277	T	1440	0.0694444	0	0	99.9306
NC_045512.2	28278	C	1609	0.0621504	99.8757	0	0.0621504
NC_045512.2	28279	T	1892	0	0.0528541	0.0528541	99.8943
NC_045512.2	28280	G	1983	0.0504286	0	99.9496	0
NC_045512.2	28281	A	2129	99.8591	0	0	0.140911
NC_045512.2	28282	T	2263	0	0	0.0441891	99.9558
NC_045512.2	28283	A	2385	99.8323	0.0419287	0.0419287	0.0838574
NC_045512.2	28284	A	2552	99.9216	0	0	0.0783699
NC_045512.2	28285	T	2765	0	0	0	100
NC_045512.2	28286	G	2861	0.0349528	0	99.8602	0.104858
NC_045512.2	28287	G	2917	0.102845	0	99.8972	0
NC_045512.2	28288	A	2951	99.9322	0.0338868	0.0338868	0
NC_045512.2	28289	C	2992	0	99.8997	0.0334225	0.0668449
NC_045512.2	28290	C	3095	0.0323102	99.9354	0	0.0323102
NC_045512.2	28291	C	3370	0	99.9703	0	0.0296736
NC_045512.2	28292	C	3543	0.0282247	99.8307	0.0282247	0.0282247
NC_045512.2	28293	A	3586	99.8048	0.0836587	0.0557724	0.0278862
NC_045512.2	28294	A	3693	99.9188	0.0270783	0.0541565	0
NC_045512.2	28295	A	3653	99.8905	0.0273748	0.0547495	0.0273748
NC_045512.2	28296	A	3728	99.9464	0	0	0.0536481
NC_045512.2	28297	T	3832	0	0	0	100
NC_045512.2	28298	C	3936	0	99.9238	0.0254065	0.050813
NC_045512.2	28299	A	3793	99.71	0.0527287	0.131822	0.105457
NC_045512.2	28300	G	4203	0.118963	0	99.881	0
NC_045512.2	28301	C	4217	0	99.9763	0	0.0237135
NC_045512.2	28302	G	4307	0	0	100	0
NC_045512.2	28303	A	4388	99.9316	0	0.0683683	0
NC_045512.2	28304	A	4342	100	0	0	0
NC_045512.2	28305	A	4380	99.9315	0.022831	0	0.0456621
NC_045512.2	28306	T	4546	0	0	0	100
NC_045512.2	28307	G	4605	0.0217155	0	99.9566	0.0217155
NC_045512.2	28308	C	4632	0	99.8489	0	0.151123
NC_045512.2	28309	A	4690	99.7655	0.021322	0.0852878	0.10661
NC_045512.2	28310	C	4740	0.021097	99.9367	0	0.0421941
NC_045512.2	28311	C	4844	0.0206441	99.9381	0	0.0412882
NC_045512.2	28312	C	4923	0.0203128	99.9391	0	0.0406256
NC_045512.2	28313	C	4963	0	99.9597	0	0.0201491
NC_045512.2	28314	G	4973	0.120652	0.0201086	99.8592	0
NC_045512.2	28315	C	5012	0.0199521	99.9401	0.0199521	0.0199521
NC_045512.2	28316	A	4884	99.8157	0.0614251	0	0.102375
NC_045512.2	28317	T	4836	0.0413565	0.0620347	0	99.8966
NC_045512.2	28318	T	5025	0.0199005	0.0199005	0.039801	99.9204
NC_045512.2	28319	A	5017	99.9402	0.0199322	0	0.0398645
NC_045512.2	28320	C	5021	0.0398327	99.7809	0.0597491	0.119498
NC_045512.2	28321	G	5231	0.0764672	0.0191168	99.8853	0
NC_045512.2	28322	T	5113	0.019558	0.019558	0	99.9413
NC_045512.2	28323	T	5227	0.0191314	0.0191314	0	99.9617
NC_045512.2	28324	T	5411	0.0554426	0.0369617	0	99.8891
NC_045512.2	28325	G	5421	0.0184468	0	99.9816	0
NC_045512.2	28326	G	5516	0	0	100	0
NC_045512.2	28327	T	5643	0.0177211	0.0354421	0	99.9291
NC_045512.2	28328	G	5661	0.0353294	0.0176647	99.947	0
NC_045512.2	28329	G	5691	0	0.0175716	99.9297	0.0527148
NC_045512.2	28330	A	5617	99.9288	0	0.0534093	0
NC_045512.2	28331	C	5595	0	99.9285	0.0536193	0.0178731
NC_045512.2	28332	C	5709	0.087581	99.9124	0	0
NC_045512.2	28333	C	5923	0.0337667	99.9493	0	0.0168833
NC_045512.2	28334	T	5938	0	0.0673627	0	99.9326
NC_045512.2	28335	C	6090	0.0164204	99.9179	0	0.0656814
NC_045512.2	28336	A	6007	99.7503	0.0499417	0.0998835	0.0998835
NC_045512.2	28337	G	6155	0	0.016247	99.9675	0.016247
NC_045512.2	28338	A	6217	99.9839	0	0.0160849	0
NC_045512.2	28339	T	6045	0.0165426	0.0165426	0	99.9669
NC_045512.2	28340	T	6351	0	0.0472367	0	99.9528
NC_045512.2	28341	C	6404	0.0156152	99.8282	0	0.0936914
NC_045512.2	28342	A	6535	99.8011	0.0306044	0.122418	0.0459067
NC_045512.2	28343	A	6555	99.9237	0.0610221	0.0152555	0
NC_045512.2	28344	C	6657	0	99.8948	0	0.105152
NC_045512.2	28345	T	6748	0	0.0444576	0	99.9555
NC_045512.2	28346	G	6753	0.0148082	0.0296165	99.926	0.0296165
NC_045512.2	28347	G	6800	0.0882353	0.0294118	99.8676	0.0147059
NC_045512.2	28348	C	6880	0.0726744	99.7965	0.0436047	0.0872093
NC_045512.2	28349	A	6902	99.8696	0	0.0724428	0.0579542
NC_045512.2	28350	G	6980	0.0143266	0	99.9857	0
NC_045512.2	28351	T	6854	0.0437701	0	0	99.9562
NC_045512.2	28352	A	6909	99.9276	0	0.0578955	0.0144739
NC_045512.2	28353	A	6570	99.8782	0	0.0913242	0.0304414
NC_045512.2	28354	C	7015	0	99.9715	0	0.0285103
NC_045512.2	28355	C	7269	0.013757	99.9312	0	0.0550282
NC_045512.2	28356	A	7143	99.748	0.0699986	0.097998	0.0839983
NC_045512.2	28357	G	7389	0.0135336	0.0135336	99.9729	0
NC_045512.2	28358	A	7499	99.9733	0	0.0266702	0
NC_045512.2	28359	A	7056	99.8441	0.0283447	0.0992063	0.0283447
NC_045512.2	28360	T	7602	0.0394633	0.0131544	0	99.9474
NC_045512.2	28361	G	7684	0.0260281	0	99.9479	0.0260281
NC_045512.2	28362	G	7765	0.0128783	0	99.9871	0
NC_045512.2	28363	A	7951	99.8742	0.012577	0.0628852	0.0503081
NC_045512.2	28364	G	7942	0	0.0251826	99.9622	0.0125913
NC_045512.2	28365	A	8193	99.9146	0.0122055	0.0732332	0
NC_045512.2	28366	A	7732	99.9224	0.0129333	0.0129333	0.0258665
NC_045512.2	28367	C	8298	0	99.9397	0.0120511	0.0482044
NC_045512.2	28368	G	8301	0.0361402	0.0120467	99.9518	0
NC_045512.2	28369	C	8442	0	99.9052	0.0118455	0.0829187
NC_045512.2	28370	A	8393	99.9166	0	0.0476588	0.0357441
NC_045512.2	28371	G	8557	0.0116863	0	99.9766	0.0116863
NC_045512.2	28372	T	8686	0.0115128	0.0460511	0.0230256	99.8964
NC_045512.2	28373	G	8696	0.0114995	0	99.977	0.0114995
NC_045512.2	28374	G	8748	0.0457247	0	99.9428	0.0114312
NC_045512.2	28375	G	8829	0.0113263	0.0113263	99.966	0.0113263
NC_045512.2	28376	G	8988	0.0111259	0	99.9777	0.0111259
NC_045512.2	28377	C	8994	0	99.9555	0	0.0444741
NC_045512.2	28378	G	9137	0.0328335	0	99.9343	0.0328335
NC_045512.2	28379	C	9123	0	99.9781	0	0.0219226
NC_045512.2	28380	G	9295	0.0322754	0	99.957	0.0107585
NC_045512.2	28381	A	9348	99.9679	0	0.0320924	0
NC_045512.2	28382	T	8840	0	0.0452489	0	99.9434
NC_045512.2	28383	C	9534	0.0209776	99.8427	0.0104888	0.0209776
NC_045512.2	28384	A	9561	99.9163	0	0.0418366	0.0313775
NC_045512.2	28385	A	9486	99.9578	0.0105419	0	0.0105419
NC_045512.2	28386	A	9731	99.9486	0	0.0411057	0.0102764
NC_045512.2	28387	A	9478	99.6624	0.0211015	0.0211015	0.0633045
NC_045512.2	28388	C	9997	0	99.99	0	0
NC_045512.2	28389	A	10046	99.8109	0	0.0497711	0.139359
NC_045512.2	28390	A	9862	99.9696	0	0.0304198	0
NC_045512.2	28391	C	10149	0	99.931	0.0295596	0.0394128
NC_045512.2	28392	G	10160	0.019685	0	99.9803	0
NC_045512.2	28393	T	10242	0.00976372	0	0	99.9902
NC_045512.2	28394	C	10453	0	99.9617	0.00956663	0.0286999
NC_045512.2	28395	G	10430	0.0287632	0.0191755	99.9137	0.0383509
NC_045512.2	28396	G	10420	0.0479846	0.0383877	99.8752	0.00959693
NC_045512.2	28397	C	10597	0.0283099	99.9245	0.00943663	0.0377465
NC_045512.2	28398	C	10561	0.0284064	99.9716	0	0
NC_045512.2	28399	C	10711	0	99.9907	0	0.0093362
NC_045512.2	28400	C	10934	0	99.9543	0.0182916	0.00914578
NC_045512.2	28401	A	10712	99.888	0.0373413	0.0653473	0.00933533
NC_045512.2	28402	A	10712	99.9253	0	0.0373413	0.0186707
NC_045512.2	28403	G	10819	0.009243	0.018486	99.9261	0.046215
NC_045512.2	28404	G	11011	0	0	99.9455	0.0272455
NC_045512.2	28405	T	10872	0	0.0275938	0.0183959	99.954
NC_045512.2	28406	T	10908	0	0	0.0183352	99.89
NC_045512.2	28407	T	11055	0	0.0180914	0.00904568	99.9095
NC_045512.2	28408	A	11319	99.9558	0	0.0441735	0
NC_045512.2	28409	C	11243	0	99.8933	0.0177888	0.0889442
NC_045512.2	28410	C	11167	0.0358198	99.9105	0	0.0537297
NC_045512.2	28411	C	11473	0.0348645	99.9303	0	0.0174322
NC_045512.2	28412	A	11238	99.8932	0.0177968	0.071187	0.0177968
NC_045512.2	28413	A	11114	99.946	0.0179953	0.00899766	0.026993
NC_045512.2	28414	T	11529	0	0.0433689	0.00867378	99.948
NC_045512.2	28415	A	11060	99.9277	0.00904159	0.045208	0.0180832
NC_045512.2	28416	A	11201	99.9107	0.00892777	0.0267833	0.0535666
NC_045512.2	28417	T	10849	0.0460872	0.0276523	0	99.9263
NC_045512.2	28418	A	10956	99.9087	0.0273823	0.0547645	0.00912742
NC_045512.2	28419	C	10980	0.0182149	99.9089	0	0.0728597
NC_045512.2	28420	T	11050	0.0180995	0.0995475	0.00904977	99.8733
NC_045512.2	28421	G	10926	0.018305	0	99.9634	0.018305
NC_045512.2	28422	C	10771	0.0278526	99.9257	0.0185684	0.0278526
NC_045512.2	28423	G	10960	0.0456204	0	99.9544	0
NC_045512.2	28424	T	10742	0	0.037237	0	99.9628
NC_045512.2	28425	C	10703	0	99.9626	0	0.0373727
NC_045512.2	28426	T	10612	0.00942329	0.0659631	0	99.9246
NC_045512.2	28427	T	10897	0	0.00917684	0	99.9908
NC_045512.2	28428	G	10690	0	0	99.9719	0.0280636
NC_045512.2	28429	G	10598	0	0.0471787	99.9528	0
NC_045512.2	28430	T	9959	0	0.0200823	0	99.9799
NC_045512.2	28431	T	10403	0.00961261	0	0	99.9808
NC_045512.2	28432	C	10602	0.00943218	99.934	0	0.0377287
NC_045512.2	28433	A	10463	99.8758	0.00955749	0.0573449	0.0573449
NC_045512.2	28434	C	10447	0.00957213	99.933	0	0.0574328
NC_045512.2	28435	C	10306	0.0194062	99.903	0	0.0679216
NC_045512.2	28436	G	9835	0.0711744	0.0406711	99.878	0.0101678
NC_045512.2	28437	C	10446	0.00957304	99.9809	0	0.00957304
NC_045512.2	28438	T	10524	0.0190042	0.0475105	0	99.9335
NC_045512.2	28439	C	10568	0	99.9716	0	0.0283876
NC_045512.2	28440	T	10529	0	0.0379903	0	99.962
NC_045512.2	28441	C	10319	0.0290726	99.9515	0.00969086	0.00969086
NC_045512.2	28442	A	10121	99.8716	0.0592827	0.00988045	0.0592827
NC_045512.2	28443	C	10123	0	99.9605	0	0.039514
NC_045512.2	28444	T	10267	0.00973994	0.0486997	0	99.9416
NC_045512.2	28445	C	10240	0.00976562	99.9414	0.0195312	0.0195312
NC_045512.2	28446	A	10080	99.9107	0.00992064	0.0396825	0.0396825
NC_045512.2	28447	A	9877	99.8988	0.0101245	0.0607472	0.0303736
NC_045512.2	28448	C	9970	0	99.99	0.0100301	0
NC_045512.2	28449	A	9676	99.8346	0.0310045	0.0413394	0.0930136
NC_045512.2	28450	T	9584	0.0208681	0.0104341	0.0104341	99.9583
NC_045512.2	28451	G	9649	0.0310913	0	99.9689	0
NC_045512.2	28452	G	9779	0.061356	0.020452	99.908	0.010226
NC_045512.2	28453	C	10017	0	99.9501	0	0.0499151
NC_045512.2	28454	A	9990	99.8699	0	0.0600601	0.0700701
NC_045512.2	28455	A	8912	99.9327	0	0.0336625	0.0336625
NC_045512.2	28456	G	10051	0	0	99.9403	0.0596956
NC_045512.2	28457	G	10189	0.00981451	0	99.9804	0
NC_045512.2	28458	A	10346	99.913	0.00966557	0.0483279	0.0289967
NC_045512.2	28459	A	8896	99.7977	0.022482	0.078687	0.101169
NC_045512.2	28460	G	10169	0.0295014	0.00983381	99.9115	0.049169
NC_045512.2	28461	A	10229	99.9609	0	0.0293284	0.00977613
NC_045512.2	28462	C	9866	0	100	0	0
NC_045512.2	28463	C	10154	0.029545	99.9311	0	0.0196967
NC_045512.2	28464	T	10390	0.0192493	0.0577478	0.0481232	99.8749
NC_045512.2	28465	T	10203	0.00980104	0	0	99.951
NC_045512.2	28466	A	10152	99.8916	0.0295508	0.0394011	0.0394011
NC_045512.2	28467	A	10218	99.9413	0.00978665	0.0391466	0.00978665
NC_045512.2	28468	A	10250	99.8537	0.0097561	0.0682927	0.0292683
NC_045512.2	28469	T	7460	0.0268097	0.0268097	0	99.9464
NC_045512.2	28470	T	10534	0.00949307	0.0949307	0	99.8766
NC_045512.2	28471	C	10465	0.00955566	99.9522	0.0191113	0.0191113
NC_045512.2	28472	C	10397	0.00961816	99.9615	0	0.0288545
NC_045512.2	28473	C	10548	0.0379219	99.9336	0.0189609	0.00948047
NC_045512.2	28474	T	10572	0.00945895	0.0189179	0	99.9716
NC_045512.2	28475	C	10633	0	99.9812	0	0.0188094
NC_045512.2	28476	G	10653	0.00938703	0.00938703	99.9625	0.0187741
NC_045512.2	28477	A	10721	99.8974	0.00932749	0.0932749	0
NC_045512.2	28478	G	10712	0.0186707	0.00933533	99.9533	0.0186707
NC_045512.2	28479	G	10740	0.0465549	0.027933	99.9069	0.018622
NC_045512.2	28480	A	10674	99.8876	0	0.0655799	0.0468428
NC_045512.2	28481	C	10880	0	99.9357	0.0183824	0.0459559
NC_045512.2	28482	A	10440	99.9042	0.0287356	0.0478927	0.0191571
NC_045512.2	28483	A	10442	99.8755	0	0.0861904	0.0383068
NC_045512.2	28484	G	10776	0	0.00927988	99.9629	0.0278396
NC_045512.2	28485	G	10882	0.018379	0.00918949	99.9449	0.0275685
NC_045512.2	28486	C	10891	0	99.9449	0.0183638	0.0367276
NC_045512.2	28487	G	11012	0.027243	0.009081	99.9183	0.036324
NC_045512.2	28488	T	10484	0.00953834	0.0476917	0	99.9428
NC_045512.2	28489	T	10965	0.00911993	0.0364797	0.00911993	99.9453
NC_045512.2	28490	C	10914	0	99.9542	0	0.0458127
NC_045512.2	28491	C	11084	0.018044	99.9368	0	0.00902201
NC_045512.2	28492	A	11080	99.8736	0.0180505	0.0812274	0.0270758
NC_045512.2	28493	A	11322	99.9028	0.00883236	0.0529942	0.0264971
NC_045512.2	28494	T	11201	0.0357111	0.00892777	0	99.9464
NC_045512.2	28495	T	11203	0	0.0267785	0	99.9643
NC_045512.2	28496	A	11140	99.9013	0.00897666	0.0807899	0.00897666
NC_045512.2	28497	A	11168	99.9642	0.00895416	0.00895416	0.0179083
NC_045512.2	28498	C	11226	0.00890789	99.9644	0.0178158	0.00890789
NC_045512.2	28499	A	11145	99.8654	0.0179453	0.0807537	0.0358905
NC_045512.2	28500	C	11205	0	99.9197	0.00892459	0.0713967
NC_045512.2	28501	C	11149	0.00896941	99.9641	0	0.0269082
NC_045512.2	28502	A	10764	99.9164	0.0185805	0.0278707	0.0371609
NC_045512.2	28503	A	10808	99.9815	0	0.0185048	0
NC_045512.2	28504	T	10804	0.0185117	0.055535	0.00925583	99.9167
NC_045512.2	28505	A	10787	99.898	0.00927042	0.0741633	0.0185408
NC_045512.2	28506	G	11110	0.0180018	0.0090009	99.955	0.0180018
NC_045512.2	28507	C	11215	0.0356665	99.893	0	0.071333
NC_045512.2	28508	A	11313	99.8409	0.00883939	0.0618757	0.0883939
NC_045512.2	28509	G	10966	0.0182382	0	99.9635	0.0182382
NC_045512.2	28510	T	11518	0.00868206	0.0520924	0.00868206	99.9305
NC_045512.2	28511	C	11433	0.00874661	99.9738	0	0.0174932
NC_045512.2	28512	C	11406	0.0263019	99.9386	0	0.0263019
NC_045512.2	28513	A	11455	99.8167	0.0174596	0.0785683	0.0872981
NC_045512.2	28514	G	11442	0	0	99.9825	0
NC_045512.2	28515	A	11217	99.9643	0.00891504	0.0267451	0
NC_045512.2	28516	T	11120	0.00899281	0	0	99.991
NC_045512.2	28517	G	11072	0.0361272	0	99.9639	0
NC_045512.2	28518	A	11267	99.9024	0.00887548	0.0532529	0.0355019
NC_045512.2	28519	C	10982	0.00910581	99.9272	0.00910581	0.045529
NC_045512.2	28520	C	11171	0.035807	99.9105	0	0.0179035
NC_045512.2	28521	A	10922	99.8535	0.054935	0.0183117	0.0732467
NC_045512.2	28522	A	10830	99.9261	0.00923361	0.0646353	0
NC_045512.2	28523	A	10723	99.9067	0.00932575	0.0279772	0.0466287
NC_045512.2	28524	T	10715	0.00933271	0.00933271	0	99.9813
NC_045512.2	28525	T	10530	0.00949668	0.00949668	0.0189934	99.943
NC_045512.2	28526	G	11083	0.0451141	0	99.9549	0
NC_045512.2	28527	G	10977	0.0273299	0.0364398	99.918	0
NC_045512.2	28528	C	10925	0.0183066	99.9268	0	0.0549199
NC_045512.2	28529	T	11115	0.0179937	0.0449843	0	99.937
NC_045512.2	28530	A	10448	99.9521	0.0191424	0.0191424	0.00957121
NC_045512.2	28531	C	11112	0.00899928	99.973	0	0.0179986
NC_045512.2	28532	T	10809	0	0.00925155	0.00925155	99.9815
NC_045512.2	28533	A	10317	99.8352	0.0290782	0.038771	0.0969274
NC_045512.2	28534	C	11144	0	99.9731	0	0.0269203
NC_045512.2	28535	C	11135	0.00898069	99.9192	0.00898069	0.0628648
NC_045512.2	28536	G	11179	0.0447267	0.00894534	99.9284	0.0178907
NC_045512.2	28537	A	10899	99.9633	0.0183503	0.00917515	0
NC_045512.2	28538	A	10097	99.9109	0.00990393	0.0495197	0.0297118
NC_045512.2	28539	G	10874	0.0183925	0	99.954	0.0275887
NC_045512.2	28540	A	11107	99.946	0	0.02701	0.02701
NC_045512.2	28541	G	11124	0.00898957	0.0359583	99.9551	0
NC_045512.2	28542	C	11036	0.00906125	99.9547	0	0.036245
NC_045512.2	28543	T	10935	0.00914495	0.0365798	0.0274348	99.9086
NC_045512.2	28544	A	9708	99.8867	0.0103008	0.0412031	0.0618047
NC_045512.2	28545	C	11007	0	99.9727	0	0.0272554
NC_045512.2	28546	C	11154	0.00896539	99.9372	0.0179308	0.0358616
NC_045512.2	28547	A	9948	99.7889	0.0100523	0.0502614	0.150784
NC_045512.2	28548	G	11238	0.0266951	0	99.9733	0
NC_045512.2	28549	A	9971	99.9298	0.0200582	0.0401163	0.0100291
NC_045512.2	28550	C	11205	0	99.9643	0	0.0178492
NC_045512.2	28551	G	11296	0.0619688	0	99.9026	0.0265581
NC_045512.2	28552	A	11385	99.9473	0	0.0351339	0.017567
NC_045512.2	28553	A	10425	99.9041	0.0191847	0.0383693	0.0383693
NC_045512.2	28554	T	10879	0.00919202	0.018384	0.00919202	99.9632
NC_045512.2	28555	T	11533	0.0520246	0.00867077	0.00867077	99.9306
NC_045512.2	28556	C	11378	0.0263667	99.8418	0.0439445	0.0791
NC_045512.2	28557	G	11562	0	0.0345961	99.9308	0.0345961
NC_045512.2	28558	T	11250	0.0444444	0.0444444	0.00888889	99.9022
NC_045512.2	28559	G	11505	0.00869187	0.00869187	99.9652	0.0173837
NC_045512.2	28560	G	11515	0.00868432	0	99.9913	0
NC_045512.2	28561	T	11483	0	0.0783767	0	99.9216
NC_045512.2	28562	G	11316	0.0176741	0	99.9823	0
NC_045512.2	28563	G	11635	0.00859476	0	99.9828	0
NC_045512.2	28564	T	11720	0	0.00853242	0.0170648	99.9744
NC_045512.2	28565	G	11875	0.0168421	0.00842105	99.9663	0.00842105
NC_045512.2	28566	A	11875	99.9074	0.00842105	0.0757895	0.00842105
NC_045512.2	28567	C	11586	0	99.9396	0	0.0604177
NC_045512.2	28568	G	11583	0.0431667	0	99.9309	0.0259
NC_045512.2	28569	G	11822	0.0338352	0	99.9492	0.00845881
NC_045512.2	28570	T	12104	0.0247852	0.00826173	0	99.9504
NC_045512.2	28571	A	11450	99.9389	0.00873362	0.0524017	0
NC_045512.2	28572	A	12087	99.9421	0	0.0413668	0.0165467
NC_045512.2	28573	A	12146	99.9177	0.0411658	0.0246995	0.0164663
NC_045512.2	28574	A	12139	99.8929	0.00823791	0.0411896	0.0164758
NC_045512.2	28575	T	12459	0.024079	0.024079	0	99.9518
NC_045512.2	28576	G	12473	0.0320693	0	99.9278	0.0320693
NC_045512.2	28577	A	12745	99.9215	0	0.0627697	0.0156924
NC_045512.2	28578	A	12256	99.9266	0	0.0652742	0.00815927
NC_045512.2	28579	A	12911	99.8993	0.0154907	0.0387267	0.0387267
NC_045512.2	28580	G	12717	0.015727	0.00786349	99.9607	0.015727
NC_045512.2	28581	A	12780	99.9452	0	0.0234742	0.0234742
NC_045512.2	28582	T	12957	0.0385892	0.00771784	0	99.9537
NC_045512.2	28583	C	12944	0.00772559	99.9382	0.00772559	0.0386279
NC_045512.2	28584	T	12927	0.0464145	0.092829	0.00773575	99.853
NC_045512.2	28585	C	12809	0.0390351	99.9063	0	0.0546491
NC_045512.2	28586	A	12770	99.859	0.0156617	0.0861394	0.0391543
NC_045512.2	28587	G	12348	0	0.00809848	99.9838	0.00809848
NC_045512.2	28588	T	12638	0	0.0395632	0	99.9604
NC_045512.2	28589	C	12474	0.00801667	99.9759	0	0.0160333
NC_045512.2	28590	C	12471	0.0481116	99.9359	0.0080186	0
NC_045512.2	28591	A	12553	99.8885	0.0159324	0.0318649	0.0637298
NC_045512.2	28592	A	12443	99.8875	0.00803665	0.0803665	0.0241099
NC_045512.2	28593	G	12653	0.0237098	0.0158065	99.9447	0.0158065
NC_045512.2	28594	A	12499	99.936	0.0160013	0.0240019	0.0160013
NC_045512.2	28595	T	12603	0.0476077	0.00793462	0	99.9365
NC_045512.2	28596	G	12377	0	0.016159	99.9596	0.0242385
NC_045512.2	28597	G	12625	0.0237624	0	99.9683	0.00792079
NC_045512.2	28598	T	12973	0	0.0308333	0	99.9615
NC_045512.2	28599	A	12339	99.846	0.0162088	0.0729395	0.0567307
NC_045512.2	28600	T	13037	0.00767048	0	0.00767048	99.9847
NC_045512.2	28601	T	12918	0.00774114	0.0309645	0.00774114	99.9381
NC_045512.2	28602	T	13288	0	0.0150512	0.00752559	99.9097
NC_045512.2	28603	C	12950	0.00772201	99.9228	0.00772201	0.0617761
NC_045512.2	28604	T	13303	0.0375855	0.0451026	0.0075171	99.9098
NC_045512.2	28605	A	13162	99.8784	0.0151953	0.060781	0.0455858
NC_045512.2	28606	C	12919	0	99.9613	0	0.0387027
NC_045512.2	28607	T	12195	0.00820008	0.00820008	0.00820008	99.9754
NC_045512.2	28608	A	12499	99.96	0.00800064	0.0320026	0
NC_045512.2	28609	C	12908	0	99.9613	0	0.0387357
NC_045512.2	28610	C	13032	0.0153468	99.954	0.00767342	0.0230203
NC_045512.2	28611	T	13022	0.00767931	0.0153586	0.00767931	99.9693
NC_045512.2	28612	A	12840	99.8754	0.0155763	0.0545171	0.0545171
NC_045512.2	28613	G	13048	0.00766401	0	99.9847	0.00766401
NC_045512.2	28614	G	13100	0.0458015	0	99.9542	0
NC_045512.2	28615	A	13478	99.9777	0	0.014839	0.0074195
NC_045512.2	28616	A	11571	99.9654	0.0172846	0.0172846	0
NC_045512.2	28617	C	13308	0	99.985	0.00751428	0.00751428
NC_045512.2	28618	T	13441	0.0223198	0.230638	0	99.7396
NC_045512.2	28619	G	13513	0.0370014	0.00740028	99.9408	0.0148006
NC_045512.2	28620	G	13449	0.0371775	0	99.9554	0.0074355
NC_045512.2	28621	G	13710	0.0729395	0.0145879	99.8614	0.0510576
NC_045512.2	28622	C	13556	0	99.9189	0.00737681	0.0737681
NC_045512.2	28623	C	13675	0.00731261	99.9707	0	0.0219378
NC_045512.2	28624	A	13661	99.8609	0.0146402	0.0512408	0.0732011
NC_045512.2	28625	G	13857	0.0216497	0	99.9711	0.00721657
NC_045512.2	28626	A	13660	99.9414	0	0.0439239	0.0146413
NC_045512.2	28627	A	13009	99.9385	0	0.0307479	0.0307479
NC_045512.2	28628	G	13840	0.0361272	0.0144509	99.935	0.0144509
NC_045512.2	28629	C	14021	0.0142643	99.9215	0.00713216	0.0570573
NC_045512.2	28630	T	14104	0.0425411	0.141804	0.0638117	99.7518
NC_045512.2	28631	G	13978	0.0286164	0	99.9571	0.0143082
NC_045512.2	28632	G	14132	0.00707614	0.00707614	99.9646	0.0212284
NC_045512.2	28633	A	13992	99.9428	0.00714694	0.0500286	0
NC_045512.2	28634	C	13759	0	99.9637	0	0.0363398
NC_045512.2	28635	T	11316	0.00883704	0.0441852	0	99.947
NC_045512.2	28636	T	14010	0.00713776	0.028551	0	99.9572
NC_045512.2	28637	C	13974	0	99.9857	0	0.0143123
NC_045512.2	28638	C	13535	0.0147765	99.9631	0	0.0221648
NC_045512.2	28639	C	13775	0.0435572	99.9347	0	0.0217786
NC_045512.2	28640	T	13662	0	0.0439174	0	99.9561
NC_045512.2	28641	A	13109	99.9313	0.00762835	0.022885	0.0381417
NC_045512.2	28642	T	13375	0	0.0224299	0.00747664	99.9701
NC_045512.2	28643	G	13726	0	0	100	0
NC_045512.2	28644	G	13782	0	0	99.9927	0.00725584
NC_045512.2	28645	T	13915	0	0.0215595	0.014373	99.9641
NC_045512.2	28646	G	12941	0.0463643	0	99.9459	0.00772738
NC_045512.2	28647	C	13607	0.00734916	99.9633	0	0.0220475
NC_045512.2	28648	T	13930	0.00717875	0.05743	0	99.921
NC_045512.2	28649	A	13349	99.97	0	0.0299648	0
NC_045512.2	28650	A	13943	99.9355	0.0143441	0.0143441	0.0286882
NC_045512.2	28651	C	14017	0.035671	99.9001	0.00713419	0.0285368
NC_045512.2	28652	A	14165	99.9012	0.0352983	0.0282386	0.0352983
NC_045512.2	28653	A	13680	99.9196	0.00730994	0.0584795	0.0146199
NC_045512.2	28654	A	13663	99.9195	0.0292761	0.0439142	0.00731904
NC_045512.2	28655	G	13459	0.11888	0.0148599	99.8663	0
NC_045512.2	28656	A	13621	99.9266	0	0.0146832	0.0587328
NC_045512.2	28657	C	14190	0.0140944	99.9154	0.0140944	0.0493305
NC_045512.2	28658	G	13826	0.057862	0.00723275	99.9204	0.0144655
NC_045512.2	28659	G	13793	0.0580004	0	99.9202	0.0145001
NC_045512.2	28660	C	13965	0.00716076	99.9284	0	0.0644468
NC_045512.2	28661	A	13224	99.9017	0.022686	0.00756201	0.0680581
NC_045512.2	28662	T	13443	0	0.0223164	0	99.9777
NC_045512.2	28663	C	13905	0.00719166	99.9569	0	0.0359583
NC_045512.2	28664	A	13576	99.8821	0.0220978	0.0368297	0.0589275
NC_045512.2	28665	T	12927	0.0232072	0.0696217	0	99.8994
NC_045512.2	28666	A	13227	99.8715	0.00756029	0.0604823	0.0604823
NC_045512.2	28667	T	13545	0.0073828	0.0442968	0.0147656	99.9336
NC_045512.2	28668	G	13793	0.0217502	0	99.9565	0.0217502
NC_045512.2	28669	G	13807	0.0144854	0.0072427	99.971	0.0072427
NC_045512.2	28670	G	14000	0.0214286	0	99.9714	0.00714286
NC_045512.2	28671	T	13308	0	0.0150286	0	99.985
NC_045512.2	28672	T	14263	0	0.0140223	0	99.986
NC_045512.2	28673	G	13770	0.0290487	0	99.9564	0.00726216
NC_045512.2	28674	C	13881	0.0144082	99.8775	0	0.079245
NC_045512.2	28675	A	14012	99.8858	0.00713674	0.0428204	0.0642307
NC_045512.2	28676	A	13182	99.9317	0.0151722	0.0303444	0.0227583
NC_045512.2	28677	C	13808	0	99.9855	0	0.0144844
NC_045512.2	28678	T	13325	0.00750469	0.210131	0	99.7749
NC_045512.2	28679	G	14052	0.0284657	0.00711643	99.9502	0.0142328
NC_045512.2	28680	A	14114	99.8583	0.00708516	0.120448	0.00708516
NC_045512.2	28681	G	14111	0.02126	0.00708667	99.9362	0.0354334
NC_045512.2	28682	G	13916	0.0287439	0.00718597	99.9641	0
NC_045512.2	28683	G	14083	0.0497053	0.0142015	99.9148	0.0213023
NC_045512.2	28684	A	14004	99.9429	0	0.0285633	0.0285633
NC_045512.2	28685	G	13888	0.00720046	0.0216014	99.9568	0.00720046
NC_045512.2	28686	C	13737	0.0145592	99.9709	0	0.0145592
NC_045512.2	28687	C	13792	0.0507541	99.8985	0	0.0435035
NC_045512.2	28688	T	14001	0.0428541	0.0642811	0.0142847	99.8714
NC_045512.2	28689	T	14051	0	0.0711693	0.0142339	99.9075
NC_045512.2	28690	G	13913	0.0287501	0.014375	99.9281	0.0287501
NC_045512.2	28691	A	14133	99.9646	0	0.0141513	0.0212269
NC_045512.2	28692	A	13740	99.9345	0	0.0291121	0.0363901
NC_045512.2	28693	T	13912	0	0.0503163	0	99.9497
NC_045512.2	28694	A	13914	99.9281	0	0.035935	0.035935
NC_045512.2	28695	C	13907	0.0143812	99.885	0.00719062	0.0647156
NC_045512.2	28696	A	13869	99.8918	0.00721033	0.100945	0
NC_045512.2	28697	C	13932	0.0358886	99.9426	0	0.0215332
NC_045512.2	28698	C	13877	0.0144123	99.8343	0	0.043237
NC_045512.2	28699	A	13576	99.9263	0	0.0441956	0.0294638
NC_045512.2	28700	A	13685	99.9415	0	0.0292291	0.0292291
NC_045512.2	28701	A	13540	99.9705	0	0.0295421	0
NC_045512.2	28702	A	13860	99.8701	0.00721501	0.0937951	0.021645
NC_045512.2	28703	G	13693	0.014606	0.007303	99.9708	0.007303
NC_045512.2	28704	A	13791	99.9637	0	0.0145022	0.0217533
NC_045512.2	28705	T	13979	0.0143072	0.0143072	0	99.9642
NC_045512.2	28706	C	13945	0.00717103	99.9498	0.00717103	0.0358551
NC_045512.2	28707	A	13911	99.9209	0.00718856	0.0503199	0.0215657
NC_045512.2	28708	C	13961	0.00716281	99.9642	0	0.0286512
NC_045512.2	28709	A	13715	99.876	0.0145826	0.0364564	0.0729129
NC_045512.2	28710	T	13431	0.00744546	0.00744546	0	99.9851
NC_045512.2	28711	T	13589	0	0.0441534	0.0367945	99.9117
NC_045512.2	28712	G	13962	0.0143246	0.0071623	99.9499	0.0286492
NC_045512.2	28713	G	13933	0.0645948	0	99.9354	0
NC_045512.2	28714	C	14073	0.0142116	99.8863	0.0071058	0.0923755
NC_045512.2	28715	A	14089	99.9006	0	0.0354887	0.0567819
NC_045512.2	28716	C	14045	0.00711997	99.9644	0	0.0284799
NC_045512.2	28717	C	13890	0	99.9712	0	0.0287977
NC_045512.2	28718	C	13997	0.0357219	99.9143	0.00714439	0.0428663
NC_045512.2	28719	G	13824	0.072338	0.0144676	99.877	0.036169
NC_045512.2	28720	C	14010	0.028551	99.9143	0.00713776	0.0499643
NC_045512.2	28721	A	13976	99.9499	0.0143102	0.0143102	0.0214654
NC_045512.2	28722	A	13037	99.9693	0.00767048	0.00767048	0.00767048
NC_045512.2	28723	T	13873	0.0360412	0.0216247	0.00720825	99.9207
NC_045512.2	28724	C	13912	0	99.9641	0	0.0359402
NC_045512.2	28725	C	13937	0	99.9713	0	0.0287006
NC_045512.2	28726	T	13897	0.0431748	0.100741	0.0143916	99.8417
NC_045512.2	28727	G	13491	0.103773	0	99.8592	0.0370617
NC_045512.2	28728	C	13406	0	99.9552	0	0.0372967
NC_045512.2	28729	T	13516	0	0.0221959	0.00739864	99.9482
NC_045512.2	28730	A	13167	99.9468	0	0.0227842	0.0151895
NC_045512.2	28731	A	13412	99.9627	0	0.00745601	0.029824
NC_045512.2	28732	C	13554	0.0221337	99.9041	0.0147558	0.0516453
NC_045512.2	28733	A	13594	99.9412	0.0147124	0.0367809	0.00735619
NC_045512.2	28734	A	13028	99.9232	0.00767578	0.0153516	0.0537304
NC_045512.2	28735	T	13656	0.0219684	0.0732279	0.00732279	99.8975
NC_045512.2	28736	G	13590	0.0367918	0.0515085	99.9117	0
NC_045512.2	28737	C	13830	0.021692	99.906	0.00723066	0.0650759
NC_045512.2	28738	T	13941	0.0215193	0.0645578	0.00717309	99.8996
NC_045512.2	28739	G	13624	0.0513799	0.00733999	99.9266	0.01468
NC_045512.2	28740	C	13665	0.0146359	99.8829	0.00731797	0.0951336
NC_045512.2	28741	A	13757	99.8692	0.0363451	0.0508832	0.0436142
NC_045512.2	28742	A	13034	99.8926	0.0153445	0.0383612	0.0537057
NC_045512.2	28743	T	13785	0.029017	0.0725426	0.00725426	99.8912
NC_045512.2	28744	C	13791	0.0290044	99.913	0.00725111	0.0435066
NC_045512.2	28745	G	13765	0.0653832	0.0290592	99.8692	0.036324
NC_045512.2	28746	T	13344	0.007494	0.059952	0.014988	99.9101
NC_045512.2	28747	G	13635	0.0293363	0.0146681	99.9487	0.00733407
NC_045512.2	28748	C	13462	0.0148566	99.948	0	0.0371416
NC_045512.2	28749	T	13490	0.0296516	0.0815419	0.0222387	99.8592
NC_045512.2	28750	A	12896	99.9302	0.00775434	0.0310174	0.0310174
NC_045512.2	28751	C	13412	0.00745601	99.9254	0.00745601	0.03728
NC_045512.2	28752	A	13364	99.9252	0	0.0299312	0.0448967
NC_045512.2	28753	A	12947	99.9846	0.0077238	0	0.0077238
NC_045512.2	28754	C	13315	0.0300413	99.9624	0	0.00751033
NC_045512.2	28755	T	10670	0.00937207	0.0562324	0.0187441	99.9157
NC_045512.2	28756	T	13316	0.0150195	0.0450586	0	99.9399
NC_045512.2	28757	C	13400	0	99.9179	0.00746269	0.0746269
NC_045512.2	28758	C	13464	0.0371361	99.9554	0	0.00742721
NC_045512.2	28759	T	13341	0.0299828	0.0899483	0	99.8726
NC_045512.2	28760	C	13463	0.00742777	99.9926	0	0
NC_045512.2	28761	A	13092	99.8396	0.00763825	0.0992973	0.0534678
NC_045512.2	28762	A	12945	99.9459	0	0.0463499	0.00772499
NC_045512.2	28763	G	12908	0.00774713	0.00774713	99.9458	0.0387357
NC_045512.2	28764	G	13217	0.022698	0.00756601	99.947	0.00756601
NC_045512.2	28765	A	13481	99.9555	0	0.0296714	0.0148357
NC_045512.2	28766	A	10900	99.789	0.0366972	0.0825688	0.0917431
NC_045512.2	28767	C	13536	0	99.9557	0.00738771	0.0295508
NC_045512.2	28768	A	13557	99.8894	0.00737626	0.0663864	0.0368813
NC_045512.2	28769	A	12989	99.9384	0	0.0384941	0.0230965
NC_045512.2	28770	C	13594	0.00735619	99.9779	0.00735619	0.00735619
NC_045512.2	28771	A	13394	99.8507	0.0447962	0.0223981	0.0821263
NC_045512.2	28772	T	12002	0.00833195	0.0499917	0.0499917	99.8917
NC_045512.2	28773	T	13091	0	0.0381942	0.0152777	99.9313
NC_045512.2	28774	G	13246	0.14344	0	99.8264	0.0226483
NC_045512.2	28775	C	13109	0	99.9542	0.00762835	0.0381417
NC_045512.2	28776	C	13347	0.0149846	99.8277	0	0.022477
NC_045512.2	28777	A	12944	99.9073	0.0309023	0.0231768	0.0386279
NC_045512.2	28778	A	13140	99.9543	0.00761035	0.022831	0.0152207
NC_045512.2	28779	A	12668	99.9526	0	0.0473634	0
NC_045512.2	28780	A	12357	99.7572	0.0242777	0.186129	0
NC_045512.2	28781	G	12992	0.0384852	0	99.9615	0
NC_045512.2	28782	G	12926	0.023209	0.0309454	99.8994	0.0386817
NC_045512.2	28783	C	12977	0.00770594	99.9384	0.0154119	0.0385297
NC_045512.2	28784	T	12450	0.0160643	0.0401606	0.0160643	99.9277
NC_045512.2	28785	T	13118	0.0152462	0.0381156	0.00762311	99.939
NC_045512.2	28786	C	12964	0	99.9846	0.00771367	0.00771367
NC_045512.2	28787	T	12974	0	0.084785	0	99.9152
NC_045512.2	28788	A	13001	99.8769	0.0153834	0.0769172	0.0307669
NC_045512.2	28789	C	12956	0.0231553	99.9383	0	0.0385922
NC_045512.2	28790	G	12936	0.0309215	0.0309215	99.9227	0.0154607
NC_045512.2	28791	C	13044	0	99.954	0	0.0459982
NC_045512.2	28792	A	12736	99.945	0.0157035	0.0235553	0.0157035
NC_045512.2	28793	G	13028	0.00767578	0.0153516	99.9616	0.0153516
NC_045512.2	28794	A	12941	99.9536	0	0.0309095	0.0154548
NC_045512.2	28795	A	12662	99.842	0.00789765	0.0947718	0.0473859
NC_045512.2	28796	G	13019	0.0768108	0.00768108	99.9155	0
NC_045512.2	28797	G	12877	0.0465947	0.00776578	99.9146	0.0310631
NC_045512.2	28798	G	13053	0.0536275	0.00766107	99.9234	0.0153221
NC_045512.2	28799	A	12613	99.8969	0	0.0554983	0.04757
NC_045512.2	28800	G	13206	0.0151446	0	99.9621	0.00757232
NC_045512.2	28801	C	12984	0	99.9461	0	0.0539125
NC_045512.2	28802	A	12750	99.8196	0.0470588	0.0705882	0.0627451
NC_045512.2	28803	G	12947	0.0231714	0	99.9768	0
NC_045512.2	28804	A	12744	99.9137	0	0.0706215	0
NC_045512.2	28805	G	12844	0.0545002	0	99.9299	0.00778574
NC_045512.2	28806	G	12903	0.108502	0.0155003	99.8527	0.0155003
NC_045512.2	28807	C	13052	0.022985	99.8851	0.0153233	0.0766166
NC_045512.2	28808	G	13119	0.0762253	0	99.9162	0.00762253
NC_045512.2	28809	G	13011	0.076858	0.0076858	99.8847	0.0153716
NC_045512.2	28810	C	13104	0	99.8932	0	0.106838
NC_045512.2	28811	A	13127	99.9467	0	0.0380894	0.0152358
NC_045512.2	28812	G	13266	0.0226142	0.00753807	99.9397	0.0226142
NC_045512.2	28813	T	13276	0	0	0.0150648	99.9699
NC_045512.2	28814	C	13463	0.0148555	99.9629	0	0.0148555
NC_045512.2	28815	A	13339	99.8726	0.0224904	0.0974586	0.00749681
NC_045512.2	28816	A	13053	99.9311	0	0.0229832	0.0306443
NC_045512.2	28817	G	13277	0.0225955	0.0225955	99.9473	0.00753182
NC_045512.2	28818	C	13455	0.0222965	99.9182	0	0.0594575
NC_045512.2	28819	C	13496	0.0518672	99.9259	0	0.0222288
NC_045512.2	28820	T	13469	0.0148489	0.0296978	0	99.9555
NC_045512.2	28821	C	13416	0.0298151	99.9553	0.00745379	0.00745379
NC_045512.2	28822	T	12691	0	0.0236388	0.0078796	99.9685
NC_045512.2	28823	T	13585	0	0	0.00736106	99.9853
NC_045512.2	28824	C	13679	0.00731048	99.9634	0	0.0292419
NC_045512.2	28825	T	13707	0.0218866	0.0437733	0.00729554	99.927
NC_045512.2	28826	C	13653	0	99.9487	0.0146488	0.0219732
NC_045512.2	28827	G	13530	0.0517369	0.014782	99.867	0.0665188
NC_045512.2	28828	T	11440	0	0.0262238	0	99.9738
NC_045512.2	28829	T	13587	0.0220799	0.00735998	0.00735998	99.9558
NC_045512.2	28830	C	13576	0	99.9632	0.00736594	0.0220978
NC_045512.2	28831	C	13504	0.0518365	99.8963	0.00740521	0.0370261
NC_045512.2	28832	T	13475	0.00742115	0.0593692	0.00742115	99.9258
NC_045512.2	28833	C	13543	0.00738389	99.9335	0.0147678	0.0443033
NC_045512.2	28834	A	13311	99.8197	0.0601007	0.0826384	0.0375629
NC_045512.2	28835	T	13462	0.0297133	0.0371416	0	99.9257
NC_045512.2	28836	C	13728	0.0145688	99.9272	0.00728438	0.0437063
NC_045512.2	28837	A	13373	99.8504	0.00747775	0.0672998	0.0747775
NC_045512.2	28838	C	13504	0.0148104	99.9259	0.0148104	0.0370261
NC_045512.2	28839	G	13409	0.0447461	0.00745768	99.9403	0.00745768
NC_045512.2	28840	T	13013	0.0307385	0	0	99.9616
NC_045512.2	28841	A	13188	99.9166	0	0.0606612	0.022748
NC_045512.2	28842	G	13586	0	0.014721	99.9853	0
NC_045512.2	28843	T	13917	0	0.0431127	0.00718546	99.9497
NC_045512.2	28844	C	13833	0	99.9133	0.00722909	0.07952
NC_045512.2	28845	G	13724	0.058292	0.00728651	99.8688	0.058292
NC_045512.2	28846	C	13854	0.00721813	99.9206	0	0.0360907
NC_045512.2	28847	A	13695	99.9051	0	0.0657174	0.0292077
NC_045512.2	28848	A	12724	99.9214	0.0157183	0.0314367	0.0314367
NC_045512.2	28849	C	13555	0.0295094	99.9336	0	0.0368868
NC_045512.2	28850	A	13416	99.8733	0.00745379	0.0670841	0.0521765
NC_045512.2	28851	G	13166	0.0151906	0.00759532	99.9316	0.0303813
NC_045512.2	28852	T	13303	0	0.0826881	0	99.9173
NC_045512.2	28853	T	13470	0.0074239	0.13363	0	99.8515
NC_045512.2	28854	C	13467	0	99.9629	0	0.0222767
NC_045512.2	28855	A	13652	99.8755	0.0219748	0.0292997	0.0732493
NC_045512.2	28856	A	13532	99.9261	0.0221697	0.0295596	0.0147798
NC_045512.2	28857	G	13722	0.00728757	0.00728757	99.9781	0.00728757
NC_045512.2	28858	A	13948	99.9713	0	0.00716949	0.0215085
NC_045512.2	28859	A	13346	99.9326	0	0.0524502	0.0149858
NC_045512.2	28860	A	13478	99.8961	0.0370975	0.0222585	0.044517
NC_045512.2	28861	T	13268	0.0150739	0.00753693	0	99.9774
NC_045512.2	28862	T	14131	0.00707664	0.0283066	0.0141533	99.908
NC_045512.2	28863	C	14180	0	99.9295	0.00705219	0.0493653
NC_045512.2	28864	A	14231	99.7892	0.00702691	0.133511	0.0702691
NC_045512.2	28865	A	13875	99.9423	0	0.036036	0.0216216
NC_045512.2	28866	C	14233	0	99.9789	0.0210778	0
NC_045512.2	28867	T	13783	0.00725532	0.0725531	0	99.9202
NC_045512.2	28868	C	14024	0.0142613	99.9144	0	0.0641757
NC_045512.2	28869	C	13913	0	99.9856	0	0.014375
NC_045512.2	28870	A	13518	99.8003	0.0295902	0.110963	0.0591804
NC_045512.2	28871	G	13580	0.0368189	0	99.9264	0.0294551
NC_045512.2	28872	G	13627	0.0220151	0.00733837	99.934	0.0293535
NC_045512.2	28873	C	13836	0	99.9639	0	0.0361376
NC_045512.2	28874	A	13559	99.9041	0	0.0516262	0.0442511
NC_045512.2	28875	G	13834	0	0.00722857	99.9783	0.00722857
NC_045512.2	28876	C	13816	0.014476	99.9059	0	0.0796178
NC_045512.2	28877	A	13389	99.9402	0.0298753	0.0298753	0
NC_045512.2	28878	G	13850	0.0216607	0	99.9639	0.00722022
NC_045512.2	28879	T	12665	0.00789578	0.142124	0.00789578	99.8421
NC_045512.2	28880	A	12837	99.8598	0.00778998	0.0778998	0.0389499
NC_045512.2	28881	G	13998	0.0500071	0.0142878	99.9214	0.0142878
NC_045512.2	28882	G	14009	0	0.00713827	99.9857	0.00713827
NC_045512.2	28883	G	14002	0.0214255	0.00714184	99.9571	0.0142837
NC_045512.2	28884	G	14013	0.0428174	0.00713623	99.9215	0.0285449
NC_045512.2	28885	A	13980	99.8426	0.00715308	0.114449	0.0357654
NC_045512.2	28886	A	10637	99.8966	0.0376046	0.0564069	0.00940115
NC_045512.2	28887	C	13592	0	99.9632	0	0.0367863
NC_045512.2	28888	T	12647	0.00790701	0.00790701	0	99.9763
NC_045512.2	28889	T	13916	0.0287439	0.0215579	0.00718597	99.9425
NC_045512.2	28890	C	13915	0.00718649	99.9353	0	0.0574919
NC_045512.2	28891	T	13916	0.0215579	0.0215579	0.00718597	99.9497
NC_045512.2	28892	C	13803	0.0434688	99.9058	0.0144896	0.036224
NC_045512.2	28893	C	13728	0.00728438	99.9636	0	0.0291375
NC_045512.2	28894	T	13657	0.00732225	0.0659003	0.00732225	99.9195
NC_045512.2	28895	G	13609	0.0440885	0.0146962	99.9118	0.0293923
NC_045512.2	28896	C	13623	0.0220216	99.9266	0	0.0513837
NC_045512.2	28897	T	13357	0.0224601	0.0748671	0.0224601	99.8727
NC_045512.2	28898	A	12397	99.879	0.0161329	0.0483988	0.00806647
NC_045512.2	28899	G	13538	0.0147732	0.0147732	99.9409	0.0221598
NC_045512.2	28900	A	13528	99.9335	0.00739208	0.0443525	0.0147842
NC_045512.2	28901	A	12838	99.9143	0.00778938	0.0233681	0.0545256
NC_045512.2	28902	T	12710	0.0157356	0.0393391	0.0157356	99.9292
NC_045512.2	28903	G	13397	0.0597149	0	99.9328	0.00746436
NC_045512.2	28904	G	13160	0.0987842	0.0227964	99.8708	0.00759878
NC_045512.2	28905	C	13381	0.0149466	99.9626	0	0.0224198
NC_045512.2	28906	T	13547	0.00738171	0.0442902	0.00738171	99.9336
NC_045512.2	28907	G	13509	0.0148049	0	99.9704	0.0148049
NC_045512.2	28908	G	13475	0.0667904	0	99.9109	0.0222635
NC_045512.2	28909	C	13506	0.0222123	99.8519	0	0.12587
NC_045512.2	28910	A	12963	99.838	0.00771426	0.0617141	0.0925712
NC_045512.2	28911	A	11647	99.9313	0.0257577	0.0085859	0.0257577
NC_045512.2	28912	T	13005	0.0153787	0.0230681	0	99.9616
NC_045512.2	28913	G	13662	0.0439174	0.0146391	99.9268	0.0146391
NC_045512.2	28914	G	13574	0.0515692	0.00736703	99.9263	0.0147341
NC_045512.2	28915	C	13634	0.0293384	99.89	0	0.0806807
NC_045512.2	28916	G	13591	0.0588625	0.0220734	99.8676	0.0515047
NC_045512.2	28917	G	13753	0.0145423	0.0145423	99.9709	0
NC_045512.2	28918	T	13626	0.00733891	0.124761	0.0146778	99.8532
NC_045512.2	28919	G	13736	0.00728014	0	99.9927	0
NC_045512.2	28920	A	13756	99.92	0	0.0508869	0.0290782
NC_045512.2	28921	T	13659	0	0.0292847	0.00732118	99.9634
NC_045512.2	28922	G	13761	0.0436015	0.0145338	99.8983	0.0436015
NC_045512.2	28923	C	14006	0.0071398	99.9286	0	0.0642582
NC_045512.2	28924	T	14071	0.0142136	0.0568545	0.00710681	99.9218
NC_045512.2	28925	G	13734	0.0509684	0.0145624	99.8981	0.036406
NC_045512.2	28926	C	13834	0.00722857	99.9639	0	0.0289143
NC_045512.2	28927	T	13674	0.0146263	0.0292526	0	99.9561
NC_045512.2	28928	C	13723	0.0145741	99.9563	0	0.0291481
NC_045512.2	28929	T	12992	0.0153941	0.0461823	0.00769704	99.9307
NC_045512.2	28930	T	13814	0.00723903	0.0434342	0	99.9493
NC_045512.2	28931	G	13479	0.0296758	0.00741895	99.9332	0.0148379
NC_045512.2	28932	C	13513	0.00740028	99.8668	0	0.0666025
NC_045512.2	28933	T	13680	0.0146199	0.0365497	0.00730994	99.9415
NC_045512.2	28934	T	13425	0.0223464	0.0446927	0	99.933
NC_045512.2	28935	T	13871	0.0216279	0.0288371	0	99.9279
NC_045512.2	28936	G	13517	0.0369905	0.00739809	99.9482	0.00739809
NC_045512.2	28937	C	13641	0	99.9707	0	0.0293234
NC_045512.2	28938	T	13829	0.00723118	0.0361559	0.0216935	99.9349
NC_045512.2	28939	G	13268	0.0829062	0.0150739	99.902	0
NC_045512.2	28940	C	13439	0.0148821	99.9181	0.00744103	0.0595282
NC_045512.2	28941	T	13500	0	0.0222222	0.0296296	99.9481
NC_045512.2	28942	G	13279	0.0225921	0	99.9623	0.0150614
NC_045512.2	28943	C	13275	0.0150659	99.9623	0	0.0150659
NC_045512.2	28944	T	13261	0.0226227	0.0226227	0.0226227	99.9321
NC_045512.2	28945	T	13625	0.0146789	0.0220183	0	99.956
NC_045512.2	28946	G	13580	0.00736377	0	99.9779	0.0147275
NC_045512.2	28947	A	13619	99.9119	0.00734268	0.0513988	0.022028
NC_045512.2	28948	C	13298	0.00751993	99.9398	0	0.0375996
NC_045512.2	28949	A	13451	99.8216	0.0148688	0.0966471	0.0669095
NC_045512.2	28950	G	13568	0.00737028	0	99.9631	0.0294811
NC_045512.2	28951	A	13710	99.9125	0	0.0729395	0.00729395
NC_045512.2	28952	T	13567	0.0294833	0.0221125	0	99.9484
NC_045512.2	28953	T	13845	0.00722282	0.0216685	0	99.9711
NC_045512.2	28954	G	13768	0.0290529	0	99.9637	0
NC_045512.2	28955	A	13483	99.9184	0	0.0667507	0.0148335
NC_045512.2	28956	A	13605	99.9338	0.00735024	0.0441014	0.0147005
NC_045512.2	28957	C	13539	0	99.9188	0.0221582	0.0590886
NC_045512.2	28958	C	13504	0.0148104	99.963	0	0.0222156
NC_045512.2	28959	A	13724	99.8106	0.029146	0.0801516	0.0801516
NC_045512.2	28960	G	13686	0.0219202	0.00730674	99.9708	0
NC_045512.2	28961	C	13601	0	99.9559	0	0.0441144
NC_045512.2	28962	T	13556	0	0.036884	0.00737681	99.9557
NC_045512.2	28963	T	13978	0.0071541	0.0286164	0	99.9571
NC_045512.2	28964	G	14122	0.0212435	0.00708115	99.9717	0
NC_045512.2	28965	A	14189	99.9436	0.00704771	0.0211431	0.0281909
NC_045512.2	28966	G	14168	0.0352908	0	99.9224	0.042349
NC_045512.2	28967	A	14151	99.9293	0	0.0565331	0.0141333
NC_045512.2	28968	G	13896	0.0863558	0	99.9064	0.00719632
NC_045512.2	28969	C	14012	0.00713674	99.7431	0.00713674	0.0499572
NC_045512.2	28970	A	14261	99.9439	0.00701213	0.0350607	0.00701213
NC_045512.2	28971	A	13577	99.9558	0.0073654	0.0220962	0.0147308
NC_045512.2	28972	A	14180	99.9436	0.00705219	0.0141044	0.0352609
NC_045512.2	28973	A	13896	99.928	0.00719632	0	0.0287853
NC_045512.2	28974	T	13843	0.0144477	0.0144477	0	99.9639
NC_045512.2	28975	G	14089	0.00709774	0	99.9929	0
NC_045512.2	28976	T	14373	0	0.0695749	0	99.9304
NC_045512.2	28977	C	14174	0	99.9859	0	0.0141103
NC_045512.2	28978	T	14325	0.0069808	0.0488656	0.0069808	99.9372
NC_045512.2	28979	G	14055	0.0213447	0	99.9573	0.0213447
NC_045512.2	28980	G	14089	0.00709774	0.0141955	99.9716	0.00709774
NC_045512.2	28981	T	14280	0	0.0210084	0	99.965
NC_045512.2	28982	A	13866	99.8413	0	0.100966	0.0576951
NC_045512.2	28983	A	14190	99.9013	0	0.0704722	0.0281889
NC_045512.2	28984	A	14483	99.8964	0.0138093	0.0759511	0.00690465
NC_045512.2	28985	G	14532	0.0412882	0.0137627	99.9037	0.0412882
NC_045512.2	28986	G	14300	0.0629371	0.020979	99.8881	0.027972
NC_045512.2	28987	C	14159	0.00706265	99.7811	0.00706265	0.098877
NC_045512.2	28988	C	14392	0.0486381	99.9166	0	0.0208449
NC_045512.2	28989	A	14312	99.8812	0.0139743	0.04891	0.0558971
NC_045512.2	28990	A	14459	99.9032	0.00691611	0.0484128	0.0345805
NC_045512.2	28991	C	14859	0.0403796	99.8721	0.00672993	0.0807591
NC_045512.2	28992	A	14724	99.8845	0.0271665	0.0407498	0.0475414
NC_045512.2	28993	A	14284	99.958	0.00700084	0.0210025	0.00700084
NC_045512.2	28994	C	14943	0.0401526	99.8662	0.0066921	0.0468447
NC_045512.2	28995	A	14803	99.8987	0.0202662	0.0270215	0.0540431
NC_045512.2	28996	A	14175	99.9295	0.0282187	0.0282187	0.0141093
NC_045512.2	28997	C	15095	0.0331236	99.9205	0.0198741	0.0132494
NC_045512.2	28998	A	14448	99.8408	0.0346069	0.110742	0.0138427
NC_045512.2	28999	A	14160	99.9153	0.0141243	0.0353107	0.0353107
NC_045512.2	29000	G	14127	0.0424719	0	99.9434	0.0141573
NC_045512.2	29001	G	14639	0.0888039	0.0136621	99.8702	0.0204932
NC_045512.2	29002	C	15080	0.0198939	99.9536	0.0066313	0.0198939
NC_045512.2	29003	C	15407	0.0454339	99.9091	0.00649056	0.0259622
NC_045512.2	29004	A	15325	99.9021	0.00652528	0.0261011	0.0652529
NC_045512.2	29005	A	15349	99.9805	0	0.0130302	0.00651508
NC_045512.2	29006	A	14834	99.9326	0.0269651	0.0134825	0.00674127
NC_045512.2	29007	C	14966	0.0267272	99.9198	0.00668181	0.0467727
NC_045512.2	29008	T	14619	0.0136808	0.0752445	0.0136808	99.8974
NC_045512.2	29009	G	14926	0.0200992	0	99.9732	0.00669972
NC_045512.2	29010	T	14885	0	0.0873362	0	99.9127
NC_045512.2	29011	C	14676	0.00681385	99.9659	0	0.0272554
NC_045512.2	29012	A	14627	99.9111	0.02051	0.0273467	0.04102
NC_045512.2	29013	C	13989	0.0142969	99.95	0.0142969	0.0214454
NC_045512.2	29014	T	14365	0.00696136	0.0487296	0.0139227	99.9234
NC_045512.2	29015	A	14000	99.9143	0.0214286	0.0357143	0.0285714
NC_045512.2	29016	A	14352	99.9582	0.00696767	0.020903	0.0139353
NC_045512.2	29017	G	14709	0.0407914	0	99.9592	0
NC_045512.2	29018	A	14751	99.9729	0	0.0135584	0.0135584
NC_045512.2	29019	A	14255	99.8948	0.0210452	0.0420905	0.0420905
NC_045512.2	29020	A	14282	99.944	0.0140036	0.00700182	0.0350091
NC_045512.2	29021	T	14951	0.013377	0.0468196	0	99.9398
NC_045512.2	29022	C	15064	0.0132767	99.9602	0	0.0265534
NC_045512.2	29023	T	14917	0.00670376	0.0469263	0.0134075	99.933
NC_045512.2	29024	G	14987	0.0400347	0	99.9266	0.0200173
NC_045512.2	29025	C	14991	0.0266827	99.9133	0	0.060036
NC_045512.2	29026	T	15192	0	0.0592417	0	99.9408
NC_045512.2	29027	G	14929	0.0267935	0	99.9665	0.00669837
NC_045512.2	29028	C	15094	0.00662515	99.9735	0.00662515	0.0132503
NC_045512.2	29029	T	15419	0.025942	0.0778261	0.0064855	99.8897
NC_045512.2	29030	G	15285	0.0327118	0	99.9673	0
NC_045512.2	29031	A	15151	99.9208	0	0.059402	0.0198007
NC_045512.2	29032	G	14907	0.00670826	0.00670826	99.9799	0.00670826
NC_045512.2	29033	G	14513	0.0413422	0	99.9449	0.00689037
NC_045512.2	29034	C	14335	0.0279037	99.9512	0.0139519	0.00697593
NC_045512.2	29035	T	14194	0	0.0493166	0	99.9507
NC_045512.2	29036	T	14286	0.00699986	0.0279994	0.00699986	99.951
NC_045512.2	29037	C	14596	0.0137024	99.9726	0	0.0137024
NC_045512.2	29038	T	15139	0.00660546	0.0462382	0	99.9339
NC_045512.2	29039	A	14641	99.8839	0.0136603	0.0478109	0.0546411
NC_045512.2	29040	A	15130	99.9207	0.0132188	0.0264375	0.0396563
NC_045512.2	29041	G	15263	0.0262072	0.00655179	99.9476	0.0196554
NC_045512.2	29042	A	15267	99.9214	0.00655007	0.0393005	0.0327504
NC_045512.2	29043	A	12466	99.9519	0.00802182	0.0160436	0.0240655
NC_045512.2	29044	G	15145	0.0132057	0	99.9802	0.00660284
NC_045512.2	29045	C	15381	0.0130031	99.9545	0	0.0325076
NC_045512.2	29046	C	15529	0.00643957	99.9807	0	0.0128791
NC_045512.2	29047	T	15736	0	0.0381291	0	99.9619
NC_045512.2	29048	C	15990	0.00625391	99.9437	0.00625391	0.0437774
NC_045512.2	29049	G	15840	0.0568182	0	99.9432	0
NC_045512.2	29050	G	15745	0.0698634	0.0127024	99.9111	0
NC_045512.2	29051	C	16150	0.00619195	99.7895	0.00619195	0.0185759
NC_045512.2	29052	A	16361	99.9694	0	0.0244484	0.0061121
NC_045512.2	29053	A	16344	99.9572	0.00611845	0.0122369	0.00611845
NC_045512.2	29054	A	15540	99.9807	0.00643501	0.00643501	0.00643501
NC_045512.2	29055	A	16598	99.9819	0.00602482	0.00602482	0.00602482
NC_045512.2	29056	A	14955	99.1575	0.0200602	0.073554	0.00668673
NC_045512.2	29057	C	15888	0.0188822	99.9308	0	0.0503525
NC_045512.2	29058	G	15909	0.050286	0.0125715	99.9183	0.00628575
NC_045512.2	29059	T	16072	0.012444	0.037332	0.006222	99.944
NC_045512.2	29060	A	16091	99.9379	0.018644	0.0248586	0.018644
NC_045512.2	29061	C	16268	0.0122941	99.9631	0	0.0245881
NC_045512.2	29062	T	15966	0.00626331	0.0939496	0	99.8998
NC_045512.2	29063	G	15881	0.0314842	0.0125937	99.9496	0.00629683
NC_045512.2	29064	C	15670	0	99.9298	0	0.0638162
NC_045512.2	29065	C	15856	0.00630676	99.9685	0	0.025227
NC_045512.2	29066	A	15152	99.934	0.0131996	0.0395987	0.0131996
NC_045512.2	29067	C	15403	0	99.8896	0	0.0129845
NC_045512.2	29068	T	15526	0.00644081	0.0837305	0	99.8841
NC_045512.2	29069	A	14923	99.9263	0	0.0536085	0
NC_045512.2	29070	A	15100	99.9536	0.00662252	0.0198676	0.0198676
NC_045512.2	29071	A	14803	99.8919	0.0202662	0.0472877	0.0337769
NC_045512.2	29072	G	14590	0.027416	0	99.9452	0.027416
NC_045512.2	29073	C	14864	0	99.9664	0.00672766	0.0269107
NC_045512.2	29074	A	15149	99.868	0.0066011	0.0132022	0.0594099
NC_045512.2	29075	T	15116	0.026462	0.039693	0.00661551	99.9206
NC_045512.2	29076	A	14614	99.9795	0	0.0205283	0
NC_045512.2	29077	C	14690	0.0136147	99.9251	0	0.0544588
NC_045512.2	29078	A	14484	99.9241	0	0.0276167	0.0483292
NC_045512.2	29079	A	13879	99.9207	0.00720513	0.0360256	0.0360256
NC_045512.2	29080	T	14754	0.00677782	0.00677782	0	99.9864
NC_045512.2	29081	G	14988	0.020016	0	99.94	0.020016
NC_045512.2	29082	T	15190	0	0.0987492	0.0131666	99.8618
NC_045512.2	29083	A	15275	99.8625	0.0261866	0.0589198	0.0196399
NC_045512.2	29084	A	14939	99.9732	0	0	0.0267756
NC_045512.2	29085	C	15394	0.0324802	99.9415	0	0.0259842
NC_045512.2	29086	A	15066	99.9071	0.0265498	0.0331873	0.0331873
NC_045512.2	29087	C	15535	0.0128742	99.9743	0	0.00643708
NC_045512.2	29088	A	15496	99.9032	0.0129066	0.0580795	0.0258131
NC_045512.2	29089	A	14952	99.8328	0.0200642	0.100321	0.0468165
NC_045512.2	29090	G	15385	0.0129997	0.0129997	99.9545	0.0194995
NC_045512.2	29091	C	15748	0.00635001	99.9619	0.00635001	0.01905
NC_045512.2	29092	T	15862	0	0.0252175	0.00630438	99.9685
NC_045512.2	29093	T	15766	0.0126855	0.00634276	0	99.981
NC_045512.2	29094	T	16151	0	0.0495325	0.00619157	99.9195
NC_045512.2	29095	C	16261	0	99.9139	0	0.0860956
NC_045512.2	29096	G	16034	0.0187102	0	99.9439	0.0374205
NC_045512.2	29097	G	16089	0.043508	0	99.9503	0.00621543
NC_045512.2	29098	C	16385	0.00610314	99.9207	0.00610314	0.0671346
NC_045512.2	29099	A	16154	99.9319	0.00619042	0.0309521	0.0309521
NC_045512.2	29100	G	16509	0.0121146	0.0060573	99.9818	0
NC_045512.2	29101	A	16247	100	0	0	0
NC_045512.2	29102	C	16263	0	99.9447	0	0.0491914
NC_045512.2	29103	G	16188	0.0308871	0.0247097	99.9444	0
NC_045512.2	29104	T	16488	0.00606502	0.0424551	0.00606502	99.9393
NC_045512.2	29105	G	16235	0.00615953	0	99.9692	0.0246381
NC_045512.2	29106	G	16526	0.0121021	0.00605107	99.9818	0
NC_045512.2	29107	T	16832	0.0118821	0.160409	0.0178232	99.8099
NC_045512.2	29108	C	16481	0	99.9454	0.0121352	0.0424732
NC_045512.2	29109	C	16568	0.0181072	99.9638	0	0.0181072
NC_045512.2	29110	A	16400	99.8902	0.0243902	0.0365854	0.0487805
NC_045512.2	29111	G	16309	0.0429211	0.00613158	99.9264	0.0245263
NC_045512.2	29112	A	16405	99.9269	0.0304785	0.0365742	0.0060957
NC_045512.2	29113	A	15404	99.8896	0.00649182	0.0454427	0.0584264
NC_045512.2	29114	C	16528	0.0121007	99.9697	0	0.00605034
NC_045512.2	29115	A	16330	99.9081	0.0183711	0.0367422	0.0306185
NC_045512.2	29116	A	15853	99.9243	0.0189239	0.0378477	0.0189239
NC_045512.2	29117	A	15474	99.8901	0.0323123	0.0258498	0.0193874
NC_045512.2	29118	C	16476	0.00606943	99.9575	0	0.0364166
NC_045512.2	29119	C	16217	0.0123327	99.9383	0.00616637	0.0431646
NC_045512.2	29120	C	16406	0.0243813	99.9573	0	0.018286
NC_045512.2	29121	A	15300	99.8889	0.0392157	0.0653595	0.00653595
NC_045512.2	29122	A	15022	99.8802	0.0133138	0.0465983	0.0399414
NC_045512.2	29123	G	15113	0.0330841	0	99.9206	0.0463177
NC_045512.2	29124	G	16261	0.0245987	0	99.9385	0
NC_045512.2	29125	A	17105	99.9415	0.0116925	0.0292312	0.0175387
NC_045512.2	29126	A	14790	99.9391	0.020284	0.020284	0.020284
NC_045512.2	29127	A	16246	99.8892	0.0123107	0.0553983	0.0307768
NC_045512.2	29128	T	17023	0.0411208	0.0117488	0	99.9471
NC_045512.2	29129	T	16856	0.00593261	0	0	99.9941
NC_045512.2	29130	T	16922	0	0.0177284	0	99.9823
NC_045512.2	29131	T	17214	0	0.0232369	0.0871384	99.756
NC_045512.2	29132	G	17602	0.0397682	0	99.9375	0.0170435
NC_045512.2	29133	G	17560	0.0113895	0	99.9658	0.0170843
NC_045512.2	29134	G	17629	0	0	99.966	0.0340348
NC_045512.2	29135	G	17790	0.0393479	0	99.9438	0.0112423
NC_045512.2	29136	A	17299	99.9249	0	0.0693682	0
NC_045512.2	29137	C	17267	0.0115828	99.9595	0	0.028957
NC_045512.2	29138	C	17903	0.00558566	99.9721	0.00558566	0.016757
NC_045512.2	29139	A	17810	99.8316	0.0280741	0.0505334	0.0898372
NC_045512.2	29140	G	17889	0.0167701	0.00559003	99.9441	0.0335402
NC_045512.2	29141	G	17681	0.0395905	0.0169674	99.9434	0
NC_045512.2	29142	A	18002	99.9556	0	0.0166648	0.0277747
NC_045512.2	29143	A	16197	99.895	0.0246959	0.0308699	0.0493919
NC_045512.2	29144	C	17683	0.0113103	99.9604	0.00565515	0.0226206
NC_045512.2	29145	T	17369	0.00575738	0.0518165	0	99.9367
NC_045512.2	29146	A	17702	99.9718	0	0.0225963	0.00564908
NC_045512.2	29147	A	16849	99.9585	0	0.0296754	0.0118701
NC_045512.2	29148	T	17626	0	0.0624078	0.00567344	99.9319
NC_045512.2	29149	C	17833	0.00560758	99.9159	0	0.0785061
NC_045512.2	29150	A	17164	99.8893	0.00582615	0.0640876	0.040783
NC_045512.2	29151	G	16895	0.0236756	0	99.9645	0.0118378
NC_045512.2	29152	A	17404	99.9598	0.00574581	0.0344748	0
NC_045512.2	29153	C	17341	0.00576668	99.9654	0	0.0230667
NC_045512.2	29154	A	16653	99.7898	0.114094	0.0300246	0.0660542
NC_045512.2	29155	A	16243	99.9569	0.0061565	0.036939	0
NC_045512.2	29156	G	16891	0.00592031	0	99.8994	0.094725
NC_045512.2	29157	G	17226	0.0116104	0.0116104	99.9594	0.0116104
NC_045512.2	29158	A	17519	99.9315	0.00570809	0.0114162	0.0513728
NC_045512.2	29159	A	14426	99.9307	0.0207958	0	0.0415916
NC_045512.2	29160	C	17029	0	99.9824	0	0.017617
NC_045512.2	29161	T	17307	0	0.02889	0	99.9711
NC_045512.2	29162	G	17666	0.0622665	0	99.9377	0
NC_045512.2	29163	A	17791	99.9719	0	0.0112416	0.0168625
NC_045512.2	29164	T	17078	0.00585549	0.011711	0.00585549	99.9766
NC_045512.2	29165	T	17615	0	0.0170309	0	99.9546
NC_045512.2	29166	A	17687	99.9378	0	0.045231	0.0169616
NC_045512.2	29167	C	17891	0	99.9609	0.0055894	0.0335364
NC_045512.2	29168	A	17772	99.9156	0.0112537	0.0450146	0.0281341
NC_045512.2	29169	A	17287	99.9306	0.0173541	0.0404929	0.0115694
NC_045512.2	29170	A	17393	99.9195	0.0344966	0.0229978	0.00574944
NC_045512.2	29171	C	17887	0.0111813	99.9665	0	0.016772
NC_045512.2	29172	A	16436	99.9331	0.0243368	0.0121684	0.030421
NC_045512.2	29173	T	16877	0	0.0414766	0.0237009	99.9348
NC_045512.2	29174	T	16915	0	0.0354715	0.0177357	99.9468
NC_045512.2	29175	G	17346	0.0807102	0	99.9078	0.01153
NC_045512.2	29176	G	17590	0.0682206	0.0113701	99.8863	0.0341103
NC_045512.2	29177	C	17814	0.0168407	99.8653	0	0.112271
NC_045512.2	29178	C	17770	0.0112549	99.9437	0.00562746	0.0393922
NC_045512.2	29179	G	17773	0.101277	0.011253	99.8706	0.0168795
NC_045512.2	29180	C	17860	0	99.9384	0.0055991	0.0335946
NC_045512.2	29181	A	17683	99.9434	0.00565515	0.0282757	0.0226206
NC_045512.2	29182	A	16417	99.9513	0.0182737	0.024365	0.00609125
NC_045512.2	29183	A	17529	99.9772	0	0.0171145	0
NC_045512.2	29184	T	16700	0.0239521	0.0479042	0	99.9281
NC_045512.2	29185	T	17754	0.00563253	0.0394277	0	99.9549
NC_045512.2	29186	G	17910	0.134003	0.00558347	99.8492	0
NC_045512.2	29187	C	17937	0.00557507	99.8885	0.0111501	0.0947762
NC_045512.2	29188	A	17919	99.933	0.00558067	0.0279033	0.033484
NC_045512.2	29189	C	17699	0.00565004	99.9378	0	0.0452003
NC_045512.2	29190	A	17609	99.9148	0.00567891	0.0624681	0.0170367
NC_045512.2	29191	A	16749	99.8686	0	0.0716461	0.047764
NC_045512.2	29192	T	17344	0.0115314	0.0230627	0.00576568	99.9539
NC_045512.2	29193	T	16262	0.0061493	0.0184479	0	99.9754
NC_045512.2	29194	T	17570	0	0.0227661	0.011383	99.9431
NC_045512.2	29195	G	17648	0.0906618	0.0849955	99.7733	0.00566636
NC_045512.2	29196	C	17495	0	99.9143	0	0.0857388
NC_045512.2	29197	C	17393	0.00574944	99.931	0.0287472	0.0344966
NC_045512.2	29198	C	17167	0	99.9417	0.00582513	0.0524262
NC_045512.2	29199	C	17402	0	99.9943	0	0.00574647
NC_045512.2	29200	C	17416	0.0114837	99.9483	0	0.0287092
NC_045512.2	29201	A	16818	99.8989	0.0297301	0.0297301	0.0416221
NC_045512.2	29202	G	17295	0.0289101	0	99.9422	0.0289101
NC_045512.2	29203	C	17227	0.0116097	99.9361	0.00580484	0.0464387
NC_045512.2	29204	G	17170	0.0407688	0.0116482	99.9359	0.0116482
NC_045512.2	29205	C	17232	0.0116063	99.9826	0	0.00580316
NC_045512.2	29206	T	13975	0.0143113	0.0715564	0.0143113	99.8998
NC_045512.2	29207	T	15852	0.00630835	0.0693919	0	99.918
NC_045512.2	29208	C	17436	0	99.9656	0.00573526	0.0286763
NC_045512.2	29209	A	17075	99.8653	0.0175695	0.0819912	0.0351391
NC_045512.2	29210	G	17511	0.0228428	0.0171321	99.9486	0.0114214
NC_045512.2	29211	C	17427	0.0172147	99.9311	0.00573822	0.0459058
NC_045512.2	29212	G	17540	0.0171038	0.0171038	99.9316	0.0285063
NC_045512.2	29213	T	16543	0	0.0181346	0	99.9819
NC_045512.2	29214	T	17748	0.00563444	0.0169033	0.00563444	99.9718
NC_045512.2	29215	C	17748	0	99.9606	0	0.0394411
NC_045512.2	29216	T	17580	0.0227531	0.0511945	0.00568828	99.9204
NC_045512.2	29217	T	18253	0	0.0438284	0	99.9562
NC_045512.2	29218	C	18467	0	99.9729	0.00541507	0.0216603
NC_045512.2	29219	G	18400	0.0271739	0	99.9293	0.0434783
NC_045512.2	29220	G	18579	0.0484418	0.0107648	99.93	0.0107648
NC_045512.2	29221	A	18599	99.957	0	0.0376364	0
NC_045512.2	29222	A	15677	99.9617	0.0127575	0.0255151	0
NC_045512.2	29223	T	18321	0.00545822	0.00545822	0	99.9891
NC_045512.2	29224	G	18748	0.0053339	0	99.9893	0.0053339
NC_045512.2	29225	T	18989	0.00526621	0.0579283	0	99.9368
NC_045512.2	29226	C	19236	0	99.9272	0.00519859	0.0675816
NC_045512.2	29227	G	19032	0.0630517	0.0105086	99.9159	0.0105086
NC_045512.2	29228	C	19324	0.0103498	99.9276	0.00517491	0.0517491
NC_045512.2	29229	G	18890	0.0476443	0	99.9312	0.0211752
NC_045512.2	29230	C	19067	0.00524466	99.9685	0	0.0262233
NC_045512.2	29231	A	18748	99.9627	0.0053339	0.0160017	0.0160017
NC_045512.2	29232	T	18444	0.0108436	0.00542182	0	99.9837
NC_045512.2	29233	T	18712	0.00534416	0.0160325	0	99.9733
NC_045512.2	29234	G	19361	0.0309901	0.00516502	99.9122	0.0516502
NC_045512.2	29235	G	19035	0.0788022	0	99.9107	0.010507
NC_045512.2	29236	C	19290	0.0155521	99.9378	0	0.0466563
NC_045512.2	29237	A	19333	99.9172	0.02069	0.04138	0.02069
NC_045512.2	29238	T	19343	0	0.0568681	0.00516983	99.938
NC_045512.2	29239	G	19352	0.036172	0	99.9328	0.0310045
NC_045512.2	29240	G	19502	0.0205107	0.00512768	99.959	0.015383
NC_045512.2	29241	A	19598	99.949	0.00510256	0.0255128	0.0204102
NC_045512.2	29242	A	15672	99.8788	0	0.0957121	0.0255232
NC_045512.2	29243	G	19436	0.0205804	0	99.9691	0.0102902
NC_045512.2	29244	T	19566	0	0.122662	0.00511091	99.862
NC_045512.2	29245	C	19689	0.00507898	99.9543	0	0.0355528
NC_045512.2	29246	A	19293	99.9015	0.0207329	0.0414658	0.0362826
NC_045512.2	29247	C	19677	0.0203283	99.9339	0	0.0406566
NC_045512.2	29248	A	19278	99.8963	0	0.0881834	0.0155618
NC_045512.2	29249	C	19107	0.00523368	99.9634	0	0.0314021
NC_045512.2	29250	C	19129	0.0261383	99.953	0	0.015683
NC_045512.2	29251	T	18923	0.0211383	0.0317074	0.0264229	99.9207
NC_045512.2	29252	T	19291	0.0207351	0.139962	0.00518376	99.8341
NC_045512.2	29253	C	19529	0.0153618	99.8976	0	0.0768088
NC_045512.2	29254	G	19096	0.0261835	0.0157101	99.9214	0.0366569
NC_045512.2	29255	G	19036	0.0105064	0	99.9895	0
NC_045512.2	29256	G	19120	0.0366109	0	99.9477	0.0156904
NC_045512.2	29257	A	18798	99.9468	0	0.0478774	0.00531972
NC_045512.2	29258	A	14618	99.8974	0.0342044	0.0205226	0.0478862
NC_045512.2	29259	C	18495	0	99.9676	0	0.0324412
NC_045512.2	29260	G	19015	0.042072	0	99.9527	0.00525901
NC_045512.2	29261	T	18511	0.00540219	0.0216088	0.00540219	99.9568
NC_045512.2	29262	G	18471	0.0378972	0.00541389	99.9513	0.00541389
NC_045512.2	29263	G	18811	0.0159481	0	99.9681	0.0106321
NC_045512.2	29264	T	18843	0.00530701	0.021228	0	99.9735
NC_045512.2	29265	T	18899	0	0.037039	0.00529128	99.9577
NC_045512.2	29266	G	18991	0.015797	0.00526565	99.9315	0.0473909
NC_045512.2	29267	A	18987	99.9157	0.0105335	0.0684679	0.00526676
NC_045512.2	29268	C	18285	0	99.9508	0.0109379	0.0382827
NC_045512.2	29269	C	18574	0.0376871	99.9515	0	0.0107677
NC_045512.2	29270	T	18935	0.0158437	0.0686559	0	99.8733
NC_045512.2	29271	A	18227	99.9451	0.00548637	0.0219455	0.0274318
NC_045512.2	29272	C	18881	0.00529633	99.9523	0	0.0423706
NC_045512.2	29273	A	18393	99.9076	0.0326211	0.038058	0.0217474
NC_045512.2	29274	C	18562	0.00538735	99.9461	0.0107747	0.0323241
NC_045512.2	29275	A	17985	99.8888	0.0222408	0.0611621	0.0278009
NC_045512.2	29276	G	18220	0.0274424	0	99.9561	0.0164654
NC_045512.2	29277	G	18188	0.043985	0.00549813	99.945	0.00549813
NC_045512.2	29278	T	18353	0	0.0326922	0	99.9673
NC_045512.2	29279	G	17689	0.0395726	0.0169597	99.9435	0
NC_045512.2	29280	C	17168	0.029124	99.901	0	0.0640727
NC_045512.2	29281	C	17652	0.0169952	99.9377	0.0113302	0.0339905
NC_045512.2	29282	A	17792	99.9382	0.011241	0	0.0505845
NC_045512.2	29283	T	17555	0.00569638	0.0341783	0.00569638	99.9544
NC_045512.2	29284	C	17433	0	99.9484	0.00573625	0.04589
NC_045512.2	29285	A	17801	99.9719	0.0112353	0.0112353	0.00561766
NC_045512.2	29286	A	17689	99.9604	0	0.0339194	0.00565323
NC_045512.2	29287	A	17778	99.9831	0	0.0112499	0.00562493
NC_045512.2	29288	T	17216	0.00580855	0.0232342	0.00580855	99.9651
NC_045512.2	29289	T	17629	0	0.0340348	0	99.9603
NC_045512.2	29290	G	17143	0.0174999	0	99.965	0.0174999
NC_045512.2	29291	G	17331	0	0	100	0
NC_045512.2	29292	A	17936	99.9387	0	0.0613292	0
NC_045512.2	29293	T	17881	0.0111851	0.0223701	0	99.9664
NC_045512.2	29294	G	17512	0.0342622	0	99.9429	0.0114207
NC_045512.2	29295	A	17774	99.9325	0.0056262	0.0506358	0.0112524
NC_045512.2	29296	C	17319	0.011548	99.9423	0	0.02887
NC_045512.2	29297	A	17442	99.8911	0.00573329	0.040133	0.0630662
NC_045512.2	29298	A	17629	99.9376	0.0113449	0.0397073	0.0113449
NC_045512.2	29299	A	17659	99.9264	0.0453027	0.00566283	0.0169885
NC_045512.2	29300	G	17200	0.0174419	0.00581395	99.9477	0.0290698
NC_045512.2	29301	A	17505	99.9886	0.00571265	0.00571265	0
NC_045512.2	29302	T	17478	0	0.011443	0	99.9828
NC_045512.2	29303	C	16586	0.00602918	99.9699	0.0120584	0.0120584
NC_045512.2	29304	C	16954	0.0471865	99.8879	0.0117966	0.0235933
NC_045512.2	29305	A	17557	99.9317	0.0113915	0.0455659	0.00569573
NC_045512.2	29306	A	17364	99.9654	0.00575904	0.0172771	0.0115181
NC_045512.2	29307	A	17642	99.9376	0	0.0113366	0.0510146
NC_045512.2	29308	T	17401	0.028734	0.0172404	0.0114936	99.9368
NC_045512.2	29309	T	17528	0	0.0171155	0	99.9829
NC_045512.2	29310	T	15826	0.0126374	0.0315936	0.0126374	99.7788
NC_045512.2	29311	C	17197	0.00581497	99.8546	0.0116299	0.104669
NC_045512.2	29312	A	17524	99.8973	0.0114129	0.0570646	0.0342388
NC_045512.2	29313	A	17385	99.9195	0.0230083	0.0345125	0.0230083
NC_045512.2	29314	A	16699	99.8802	0.0479071	0.0299419	0.0239535
NC_045512.2	29315	G	16784	0.0357483	0	99.9404	0.0238322
NC_045512.2	29316	A	16742	99.9642	0	0.023892	0.011946
NC_045512.2	29317	T	16971	0.0235696	0.029462	0	99.947
NC_045512.2	29318	C	16707	0.011971	99.9461	0.00598552	0.0359131
NC_045512.2	29319	A	16941	99.9233	0.00590284	0.0590284	0.0118057
NC_045512.2	29320	A	16890	99.9408	0	0.0414446	0.017762
NC_045512.2	29321	G	16351	0.0122317	0.0122317	99.9388	0.036695
NC_045512.2	29322	T	16808	0	0.0416468	0	99.9584
NC_045512.2	29323	C	16602	0	99.9759	0	0.0240935
NC_045512.2	29324	A	17055	99.8534	0.0175901	0.0175901	0.0234535
NC_045512.2	29325	T	17053	0.00586407	0.00586407	0	99.9883
NC_045512.2	29326	T	17057	0	0.0117254	0.0058627	99.959
NC_045512.2	29327	T	15746	0.0190525	0.00635082	0	99.9682
NC_045512.2	29328	T	16283	0.00614137	0	0	99.9263
NC_045512.2	29329	G	15652	0.0319448	0.00638896	99.9489	0.0127779
NC_045512.2	29330	C	16697	0.0119782	99.9401	0	0.0419237
NC_045512.2	29331	T	17010	0.0117578	0.0881834	0.0176367	99.8824
NC_045512.2	29332	G	16650	0.03003	0.00600601	99.958	0.00600601
NC_045512.2	29333	A	17191	99.9709	0.005817	0.017451	0.005817
NC_045512.2	29334	A	16795	99.9286	0.00595415	0.0238166	0.0416791
NC_045512.2	29335	T	17352	0.00576302	0.011526	0.00576302	99.9654
NC_045512.2	29336	A	17188	99.9069	0.00581801	0.0756342	0.011636
NC_045512.2	29337	A	17296	99.9191	0.0115634	0.0462535	0.0231267
NC_045512.2	29338	G	16738	0.10754	0.00597443	99.8805	0.00597443
NC_045512.2	29339	C	16949	0	99.9587	0	0.0413004
NC_045512.2	29340	A	17228	99.9536	0.0058045	0.023218	0.0174135
NC_045512.2	29341	T	17103	0.00584693	0.0643162	0	99.9298
NC_045512.2	29342	A	17241	99.9536	0	0.0348008	0.0116003
NC_045512.2	29343	T	17420	0.00574053	0.00574053	0	99.9885
NC_045512.2	29344	T	17665	0	0.0905746	0.00566091	99.9038
NC_045512.2	29345	G	17463	0.0114528	0	99.9828	0.00572639
NC_045512.2	29346	A	17670	99.9377	0.00565931	0.0565931	0
NC_045512.2	29347	C	17528	0.00570516	99.9315	0.0171155	0.0456413
NC_045512.2	29348	G	16482	0.0667395	0.0121344	99.8908	0.0303361
NC_045512.2	29349	C	17607	0.0170387	99.9489	0	0.0340774
NC_045512.2	29350	A	17500	99.9543	0.0171429	0.0171429	0.0114286
NC_045512.2	29351	T	17501	0.0228558	0.0285698	0	99.9257
NC_045512.2	29352	A	17613	99.9716	0.0113552	0.0113552	0.00567762
NC_045512.2	29353	C	17697	0.0113014	99.87	0.0113014	0.0395547
NC_045512.2	29354	A	17898	99.9162	0.0223489	0.0279361	0.0167616
NC_045512.2	29355	A	16995	99.9117	0.0117682	0.0353045	0.0353045
NC_045512.2	29356	A	16722	99.9342	0.0179404	0.0299007	0.0119603
NC_045512.2	29357	A	16960	99.7465	0.0294811	0.0294811	0.00589623
NC_045512.2	29358	C	17906	0.00558472	99.9553	0	0.039093
NC_045512.2	29359	A	17029	99.8884	0.035234	0.035234	0.035234
NC_045512.2	29360	T	13923	0	0	0.0359118	99.9641
NC_045512.2	29361	T	17851	0.00560193	0.0224077	0.00560193	99.9552
NC_045512.2	29362	C	17779	0	99.9606	0.00562461	0.0337477
NC_045512.2	29363	C	17495	0.0342955	99.8914	0.0228637	0.0514433
NC_045512.2	29364	C	17943	0	99.9554	0.0055732	0.0334392
NC_045512.2	29365	A	17576	99.8919	0.0284479	0.0625853	0.0170687
NC_045512.2	29366	C	17383	0	99.977	0.0115055	0.0115055
NC_045512.2	29367	C	17593	0.00568408	99.9659	0	0.00568408
NC_045512.2	29368	A	17032	99.8767	0.0234852	0.058713	0.0410991
NC_045512.2	29369	A	16844	99.9584	0.0118737	0.0118737	0.0178105
NC_045512.2	29370	C	17954	0.0111396	99.9443	0.00556979	0.0389885
NC_045512.2	29371	A	17079	99.9005	0.0292757	0.0468411	0.0234206
NC_045512.2	29372	G	17067	0.00585926	0	99.9707	0.023437
NC_045512.2	29373	A	17816	99.9495	0.00561293	0.0392905	0.00561293
NC_045512.2	29374	G	16720	0.0179426	0.00598086	99.9641	0.0119617
NC_045512.2	29375	C	17541	0	99.9715	0.0114019	0.0171028
NC_045512.2	29376	C	17009	0.0646716	99.9059	0	0.0176377
NC_045512.2	29377	T	17554	0.0113934	0.039877	0.00569671	99.7607
NC_045512.2	29378	A	17320	99.9249	0	0.034642	0.0288684
NC_045512.2	29379	A	18100	99.9558	0.00552486	0.0165746	0.0220994
NC_045512.2	29380	A	18169	99.9505	0	0.0220155	0.0220155
NC_045512.2	29381	A	17610	99.8751	0.0170358	0.0908575	0.0170358
NC_045512.2	29382	A	17765	99.5947	0.0112581	0.163242	0.0337743
NC_045512.2	29383	G	16610	0.0602047	0.00602047	99.8796	0.0481638
NC_045512.2	29384	G	17403	0.0344768	0.00574614	99.9253	0.0229845
NC_045512.2	29385	A	18661	99.9035	0.0214351	0.0643052	0.00535877
NC_045512.2	29386	C	18021	0.0443927	99.9001	0	0.00554908
NC_045512.2	29387	A	18012	99.8668	0.038863	0.0222074	0.0610704
NC_045512.2	29388	A	18092	99.9337	0.0165819	0.0331638	0.0165819
NC_045512.2	29389	A	18250	99.9562	0.0109589	0.0109589	0.0109589
NC_045512.2	29390	A	18045	99.9446	0.0110834	0.0166251	0.0277085
NC_045512.2	29391	A	17895	99.6871	0.0223526	0.122939	0.0335289
NC_045512.2	29392	G	17842	0.0392333	0.0112095	99.9383	0.0112095
NC_045512.2	29393	A	18532	99.973	0.00539607	0.0107921	0.0107921
NC_045512.2	29394	A	18473	99.9188	0.0108266	0.0433064	0.0270665
NC_045512.2	29395	G	17488	0.0114364	0.0228728	99.9371	0.028591
NC_045512.2	29396	A	17876	99.9329	0.00559409	0.0503468	0.0111882
NC_045512.2	29397	A	17657	99.9377	0.011327	0.0283174	0.0169904
NC_045512.2	29398	G	17145	0	0.0116652	99.9708	0.0174978
NC_045512.2	29399	G	18064	0.0110717	0	99.9834	0
NC_045512.2	29400	C	18404	0.0054336	99.9674	0.0163008	0.0054336
NC_045512.2	29401	T	18481	0.00541096	0.0811644	0	99.908
NC_045512.2	29402	G	18409	0.00543213	0	99.9891	0.00543213
NC_045512.2	29403	A	18560	99.9353	0	0.0377155	0.0215517
NC_045512.2	29404	T	18296	0	0.0218627	0	99.9781
NC_045512.2	29405	G	18552	0.00539025	0	99.9784	0.00539025
NC_045512.2	29406	A	18677	99.9786	0	0.0214167	0
NC_045512.2	29407	A	18253	99.9781	0.00547855	0.0109571	0.00547855
NC_045512.2	29408	A	18433	99.962	0	0.0217002	0
NC_045512.2	29409	C	18439	0.00542329	99.962	0.0108466	0.0216932
NC_045512.2	29410	T	18275	0.0164159	0.103967	0	99.8796
NC_045512.2	29411	C	18510	0	99.9622	0	0.0270124
NC_045512.2	29412	A	18043	99.9113	0.00554232	0.0387962	0.0443385
NC_045512.2	29413	A	17408	99.9023	0.0287224	0.0517004	0.0172335
NC_045512.2	29414	G	17386	0.0172553	0	99.9827	0
NC_045512.2	29415	C	17978	0	99.9944	0	0.00556235
NC_045512.2	29416	C	18058	0.0221508	99.9391	0.00553771	0.0276886
NC_045512.2	29417	T	17262	0	0.0289654	0.0115861	99.9594
NC_045512.2	29418	T	17748	0.00563444	0.0338066	0	99.9606
NC_045512.2	29419	A	18353	99.9455	0	0.0435896	0.0108974
NC_045512.2	29420	C	18094	0.0110534	99.9392	0	0.0497402
NC_045512.2	29421	C	17912	0.0446628	99.8325	0.0111657	0.100491
NC_045512.2	29422	G	17815	0.0729722	0.0168397	99.8877	0.022453
NC_045512.2	29423	C	17867	0.00559691	99.944	0.00559691	0.0223876
NC_045512.2	29424	A	17436	99.9197	0.022941	0.0516173	0.00573526
NC_045512.2	29425	G	17410	0.0114877	0.00574383	99.9713	0.0114877
NC_045512.2	29426	A	17829	99.9776	0.00560884	0.0112177	0.00560884
NC_045512.2	29427	G	17033	0.0117419	0.0176129	99.953	0.0176129
NC_045512.2	29428	A	17586	99.9602	0.0113727	0.0227454	0
NC_045512.2	29429	C	17424	0.0229568	99.9139	0	0.0401745
NC_045512.2	29430	A	17046	99.8592	0.0351989	0.0527983	0.0527983
NC_045512.2	29431	G	16927	0.0295386	0	99.9586	0.00590772
NC_045512.2	29432	A	16878	99.9348	0.00592487	0.047399	0.0118497
NC_045512.2	29433	A	16349	99.9327	0.0183497	0.0244663	0.0183497
NC_045512.2	29434	G	15945	0.0313578	0	99.9498	0.00627156
NC_045512.2	29435	A	16876	99.9644	0	0.0177767	0.00592557
NC_045512.2	29436	A	16177	99.8887	0	0.0989059	0.0123632
NC_045512.2	29437	A	16032	99.869	0.012475	0.0748503	0.012475
NC_045512.2	29438	C	16973	0.00589171	99.9705	0	0.0235668
NC_045512.2	29439	A	16293	99.8588	0.0122752	0.0736513	0.0552384
NC_045512.2	29440	G	15653	0.0638855	0	99.9169	0.0191657
NC_045512.2	29441	C	16765	0	99.9463	0	0.029824
NC_045512.2	29442	A	16798	99.9167	0.00595309	0.0357185	0.0357185
NC_045512.2	29443	A	16047	99.9252	0	0.0498536	0.0249268
NC_045512.2	29444	A	16408	99.933	0.00609459	0.0243784	0.0121892
NC_045512.2	29445	C	16987	0	99.9647	0	0.0176606
NC_045512.2	29446	T	16485	0.0121322	0.10919	0	99.8787
NC_045512.2	29447	G	16083	0.0621775	0.00621775	99.9316	0
NC_045512.2	29448	T	16642	0.0180267	0.05408	0	99.9279
NC_045512.2	29449	G	16790	0.0119119	0.00595593	99.9702	0.0119119
NC_045512.2	29450	A	16843	99.9584	0.00593719	0.0296859	0.00593719
NC_045512.2	29451	C	16457	0	99.9635	0	0.0364587
NC_045512.2	29452	T	16542	0	0.0302261	0.00604522	99.9637
NC_045512.2	29453	C	16510	0.00605694	99.9758	0	0.0121139
NC_045512.2	29454	T	16041	0.00623402	0.0436382	0.00623402	99.9439
NC_045512.2	29455	T	16041	0	0.0436382	0.00623402	99.9501
NC_045512.2	29456	C	16631	0.00601287	99.994	0	0
NC_045512.2	29457	T	14518	0.006888	0.027552	0.013776	99.9518
NC_045512.2	29458	T	16875	0	0.0118519	0	99.9881
NC_045512.2	29459	C	16508	0	99.9758	0.00605767	0.018173
NC_045512.2	29460	C	16498	0.00606134	99.9636	0.0121227	0.018184
NC_045512.2	29461	T	16205	0.00617093	0.0308547	0.00617093	99.9568
NC_045512.2	29462	G	16270	0.0614628	0.0122926	99.914	0.0122926
NC_045512.2	29463	C	16339	0	99.951	0.0122407	0.036722
NC_045512.2	29464	T	16479	0	0.0303416	0.00606833	99.9636
NC_045512.2	29465	G	15931	0.0753248	0.0188312	99.8996	0.00627707
NC_045512.2	29466	C	16203	0.0061717	99.9445	0	0.0493736
NC_045512.2	29467	A	16358	99.945	0.00611322	0.0366793	0.0122264
NC_045512.2	29468	G	16251	0.00615347	0	99.9815	0.0123069
NC_045512.2	29469	A	16263	99.957	0	0.0184468	0
NC_045512.2	29470	T	15717	0	0	0.00636254	99.9936
NC_045512.2	29471	T	15314	0.00652997	0.0130599	0.00652997	99.9739
NC_045512.2	29472	T	15798	0	0.0506393	0	99.9494
NC_045512.2	29473	G	15745	0.0127024	0.0190537	99.9428	0.0254049
NC_045512.2	29474	G	15679	0.0255118	0	99.9681	0.00637796
NC_045512.2	29475	A	15839	99.9306	0	0.0505082	0.0126271
NC_045512.2	29476	T	15529	0.00643957	0	0.0128791	99.9807
NC_045512.2	29477	G	15459	0.0323436	0.0129374	99.9353	0.0194062
NC_045512.2	29478	A	15488	99.9483	0	0.0322831	0.00645661
NC_045512.2	29479	T	14935	0.00669568	0	0.00669568	99.9866
NC_045512.2	29480	T	15060	0	0.00664011	0	99.9934
NC_045512.2	29481	T	15393	0.0129929	0.0324823	0	99.935
NC_045512.2	29482	C	15164	0	99.9341	0	0.0659457
NC_045512.2	29483	T	15295	0.0130762	0.0523047	0.00653808	99.9281
NC_045512.2	29484	C	14971	0.0200387	99.9666	0.00667958	0.00667958
NC_045512.2	29485	C	14806	0.0405241	99.9122	0	0.0405241
NC_045512.2	29486	A	14748	99.9525	0.00678058	0.0271223	0.0135612
NC_045512.2	29487	A	14460	99.9723	0	0.0276625	0
NC_045512.2	29488	A	14432	99.9307	0.00692905	0.0138581	0
NC_045512.2	29489	C	14281	0.00700231	99.979	0	0.0140046
NC_045512.2	29490	A	14164	99.9576	0.0141203	0.0141203	0.0141203
NC_045512.2	29491	A	13227	99.9471	0.0226809	0.00756029	0.0151206
NC_045512.2	29492	T	12662	0	0.0157953	0.00789765	99.9763
NC_045512.2	29493	T	13614	0.00734538	0.0661084	0.00734538	99.9192
NC_045512.2	29494	G	13564	0.0221174	0.0147449	99.9558	0
NC_045512.2	29495	C	13512	0	99.8816	0.00740083	0.0888099
NC_045512.2	29496	A	13559	99.9705	0.0147504	0.00737518	0.00737518
NC_045512.2	29497	A	12916	99.9613	0.0154847	0.023227	0
NC_045512.2	29498	C	13037	0	99.9923	0	0.00767048
NC_045512.2	29499	A	12601	99.9524	0.0158718	0.0238076	0.00793588
NC_045512.2	29500	A	11571	99.9222	0	0.0345692	0.0259269
NC_045512.2	29501	T	12281	0.00814266	0.024428	0	99.9511
NC_045512.2	29502	C	12715	0.00786473	99.9528	0	0.0393236
NC_045512.2	29503	C	12479	0	99.9519	0.0160269	0.0320539
NC_045512.2	29504	A	10736	99.9069	0.0186289	0.0465723	0.0279434
NC_045512.2	29505	T	11276	0	0.044342	0	99.9557
NC_045512.2	29506	G	11322	0.00883236	0.0176647	99.9647	0.00883236
NC_045512.2	29507	A	11686	99.9572	0	0.034229	0.00855725
NC_045512.2	29508	G	11541	0.00866476	0	99.9653	0.0259943
NC_045512.2	29509	C	11564	0.0172951	99.9222	0	0.0432376
NC_045512.2	29510	A	11511	99.8784	0.0173747	0.0694987	0.0347494
NC_045512.2	29511	G	11293	0	0.00885504	99.9646	0.0265651
NC_045512.2	29512	T	11331	0	0.026476	0	99.9735
NC_045512.2	29513	G	11316	0.0441852	0.00883704	99.9293	0.0176741
NC_045512.2	29514	C	11045	0	99.9819	0	0.0181077
NC_045512.2	29515	T	10871	0.0183976	0.331156	0.0275964	99.6228
NC_045512.2	29516	G	10810	0.00925069	0	99.9722	0.0185014
NC_045512.2	29517	A	10488	99.9047	0.00953471	0.0762777	0.00953471
NC_045512.2	29518	C	10336	0	99.9903	0	0.00967492
NC_045512.2	29519	T	9918	0.0201654	0.15124	0	99.8286
NC_045512.2	29520	C	9944	0	99.9799	0.0100563	0.0100563
NC_045512.2	29521	A	9793	99.8979	0.0204228	0.0612683	0.0204228
NC_045512.2	29522	A	9291	99.9677	0.0107631	0.0215262	0
NC_045512.2	29523	C	9480	0	99.9895	0	0.0105485
NC_045512.2	29524	T	8888	0.0450045	0.30378	0.0225023	99.6287
NC_045512.2	29525	C	9040	0.0331858	99.9004	0.0110619	0.0553097
NC_045512.2	29526	A	8271	99.6252	0.0362713	0.217628	0.120904
NC_045512.2	29527	G	8340	0.0359712	0.0119904	99.9281	0.0239808
NC_045512.2	29528	G	8392	0.166826	0	99.8213	0.0119161
NC_045512.2	29529	C	8082	0	100	0	0
NC_045512.2	29530	C	7911	0	99.9747	0.0252813	0

## Sheet: G3BP dKO IVT mRNA N protein-3
CHR	POS	REF	READS	A	C	G	T
NC_045512.2	28274	A	1000	100	0	0	0
NC_045512.2	28275	T	1008	0	0	0	100
NC_045512.2	28276	G	1151	0	0	99.8262	0.173762
NC_045512.2	28277	T	1177	0	0	0	100
NC_045512.2	28278	C	1327	0	100	0	0
NC_045512.2	28279	T	1571	0	0.0636537	0.0636537	99.8727
NC_045512.2	28280	G	1636	0	0	100	0
NC_045512.2	28281	A	1765	99.9433	0	0.0566572	0
NC_045512.2	28282	T	1849	0	0	0	100
NC_045512.2	28283	A	1970	100	0	0	0
NC_045512.2	28284	A	2083	99.856	0.0480077	0	0.0960154
NC_045512.2	28285	T	2285	0.0437637	0.0437637	0	99.8687
NC_045512.2	28286	G	2390	0.041841	0	99.9163	0.041841
NC_045512.2	28287	G	2422	0.0412882	0	99.9174	0.0412882
NC_045512.2	28288	A	2454	99.9593	0	0.0407498	0
NC_045512.2	28289	C	2505	0	99.9202	0	0.0399202
NC_045512.2	28290	C	2571	0.0388954	99.9611	0	0
NC_045512.2	28291	C	2775	0	100	0	0
NC_045512.2	28292	C	2953	0	99.9323	0	0
NC_045512.2	28293	A	2970	99.7306	0.20202	0.03367	0
NC_045512.2	28294	A	3056	100	0	0	0
NC_045512.2	28295	A	3072	99.9023	0	0	0.0976562
NC_045512.2	28296	A	3043	99.8686	0.0328623	0	0.0657246
NC_045512.2	28297	T	3165	0	0	0	100
NC_045512.2	28298	C	3277	0	99.9695	0	0.0305157
NC_045512.2	28299	A	3173	99.7479	0.0630318	0.0630318	0.126064
NC_045512.2	28300	G	3509	0.0569963	0.0284981	99.9145	0
NC_045512.2	28301	C	3510	0.02849	99.9145	0	0.0569801
NC_045512.2	28302	G	3575	0.0559441	0	99.9161	0.027972
NC_045512.2	28303	A	3641	99.8077	0.027465	0.0823949	0.0823949
NC_045512.2	28304	A	3613	100	0	0	0
NC_045512.2	28305	A	3642	99.9725	0	0	0.0274574
NC_045512.2	28306	T	3784	0	0	0	100
NC_045512.2	28307	G	3829	0.156699	0.052233	99.765	0
NC_045512.2	28308	C	3868	0.0258532	99.819	0	0.155119
NC_045512.2	28309	A	3864	99.9224	0	0.0517598	0.0258799
NC_045512.2	28310	C	3946	0	99.9493	0	0.0506842
NC_045512.2	28311	C	3992	0	99.9499	0	0.0501002
NC_045512.2	28312	C	4039	0.0495172	99.9505	0	0
NC_045512.2	28313	C	4080	0.0245098	99.8775	0	0.0980392
NC_045512.2	28314	G	4052	0.0987167	0	99.9013	0
NC_045512.2	28315	C	4108	0	99.9757	0	0
NC_045512.2	28316	A	3995	99.8999	0	0	0.100125
NC_045512.2	28317	T	3980	0	0.0251256	0.0251256	99.9497
NC_045512.2	28318	T	4113	0	0.0243132	0	99.9514
NC_045512.2	28319	A	4092	99.9022	0.0244379	0.0488759	0.0244379
NC_045512.2	28320	C	4129	0	99.8305	0.0726568	0.0968758
NC_045512.2	28321	G	4255	0.0235018	0.0235018	99.953	0
NC_045512.2	28322	T	4138	0.0483325	0	0	99.9275
NC_045512.2	28323	T	4210	0	0	0	100
NC_045512.2	28324	T	4404	0	0.0454133	0	99.9092
NC_045512.2	28325	G	4417	0	0	99.9774	0.0226398
NC_045512.2	28326	G	4498	0.0444642	0	99.9333	0.0222321
NC_045512.2	28327	T	4579	0	0	0	100
NC_045512.2	28328	G	4603	0	0	100	0
NC_045512.2	28329	G	4640	0.0215517	0	99.9569	0.0215517
NC_045512.2	28330	A	4499	99.8	0	0.15559	0.0444543
NC_045512.2	28331	C	4421	0	100	0	0
NC_045512.2	28332	C	4592	0.043554	99.9347	0	0.021777
NC_045512.2	28333	C	4794	0.0834376	99.8957	0	0.0208594
NC_045512.2	28334	T	4789	0.0208812	0.0835247	0	99.8956
NC_045512.2	28335	C	4949	0	99.9394	0.0202061	0.0404122
NC_045512.2	28336	A	4876	99.7949	0	0.164069	0.0410172
NC_045512.2	28337	G	5009	0.0199641	0.0399281	99.8802	0.0598922
NC_045512.2	28338	A	5039	99.9405	0	0.0595356	0
NC_045512.2	28339	T	4878	0	0.0820008	0.0205002	99.8975
NC_045512.2	28340	T	5131	0.0194894	0.0389788	0.0194894	99.922
NC_045512.2	28341	C	5190	0.0192678	99.8651	0	0.0578035
NC_045512.2	28342	A	5246	99.9047	0.0190621	0.0571864	0.0190621
NC_045512.2	28343	A	5306	99.8492	0.0753864	0.0753864	0
NC_045512.2	28344	C	5398	0	99.9444	0.0185254	0.0370508
NC_045512.2	28345	T	5423	0	0	0	100
NC_045512.2	28346	G	5461	0.0366233	0	99.9451	0.0183117
NC_045512.2	28347	G	5539	0.0180538	0	99.9819	0
NC_045512.2	28348	C	5597	0	99.9821	0	0.0178667
NC_045512.2	28349	A	5559	99.9101	0	0.0359777	0.0539665
NC_045512.2	28350	G	5671	0	0	99.9647	0.0352671
NC_045512.2	28351	T	5503	0	0.0181719	0.0363438	99.9273
NC_045512.2	28352	A	5557	99.964	0	0.0179953	0.0179953
NC_045512.2	28353	A	5259	99.962	0	0.03803	0
NC_045512.2	28354	C	5677	0	99.8415	0.0176149	0.14092
NC_045512.2	28355	C	5897	0.0339156	99.9322	0	0.0339156
NC_045512.2	28356	A	5767	99.9133	0.01734	0.0520201	0.01734
NC_045512.2	28357	G	6007	0.0166472	0.0166472	99.9667	0
NC_045512.2	28358	A	6084	99.9507	0	0.0493097	0
NC_045512.2	28359	A	5823	99.9141	0.0343466	0	0.0515198
NC_045512.2	28360	T	6170	0	0	0	100
NC_045512.2	28361	G	6245	0	0	100	0
NC_045512.2	28362	G	6305	0	0	99.9841	0.0158604
NC_045512.2	28363	A	6467	99.9072	0.0154631	0.0309262	0.0463894
NC_045512.2	28364	G	6469	0	0.0309167	99.9382	0.0309167
NC_045512.2	28365	A	6684	99.9252	0.0299222	0.0448833	0
NC_045512.2	28366	A	6244	99.9359	0.0320307	0.0160154	0.0160154
NC_045512.2	28367	C	6759	0.0295902	99.9408	0	0.0295902
NC_045512.2	28368	G	6761	0	0.0147907	99.9852	0
NC_045512.2	28369	C	6869	0.0145582	99.9418	0.0145582	0.0291163
NC_045512.2	28370	A	6805	99.853	0	0.0881705	0.0587803
NC_045512.2	28371	G	6982	0.0429676	0.0143225	99.9427	0
NC_045512.2	28372	T	7032	0	0	0	99.9858
NC_045512.2	28373	G	7048	0	0	99.9432	0.0567537
NC_045512.2	28374	G	7032	0.0142207	0	99.9431	0.0426621
NC_045512.2	28375	G	7157	0.0139723	0	99.9581	0
NC_045512.2	28376	G	7216	0.0277162	0	99.9723	0
NC_045512.2	28377	C	7274	0.0137476	99.89	0.0137476	0.0412428
NC_045512.2	28378	G	7370	0.0135685	0	99.9593	0.027137
NC_045512.2	28379	C	7317	0	99.9863	0	0.0136668
NC_045512.2	28380	G	7499	0.0266702	0	99.96	0.0133351
NC_045512.2	28381	A	7515	99.9468	0.0133067	0.0399202	0
NC_045512.2	28382	T	7016	0	0.0570125	0.0142531	99.8575
NC_045512.2	28383	C	7680	0.0130208	99.7526	0	0.078125
NC_045512.2	28384	A	7641	99.8299	0.0130873	0.091611	0.0130873
NC_045512.2	28385	A	7604	99.9079	0.0263019	0.0394529	0
NC_045512.2	28386	A	7800	99.9615	0.0128205	0.0128205	0.0128205
NC_045512.2	28387	A	7663	99.4258	0.0260994	0.0782983	0.0130497
NC_045512.2	28388	C	8043	0.0124332	99.9378	0.0124332	0.0248663
NC_045512.2	28389	A	8045	99.8757	0.0124301	0.0621504	0.0497203
NC_045512.2	28390	A	7881	99.9873	0.0126887	0	0
NC_045512.2	28391	C	8162	0.0367557	99.8775	0.0490076	0.0367557
NC_045512.2	28392	G	8132	0.0122971	0.0122971	99.9385	0.0368913
NC_045512.2	28393	T	8211	0.0121788	0.0121788	0	99.9756
NC_045512.2	28394	C	8432	0	99.8814	0.0118596	0.0830171
NC_045512.2	28395	G	8344	0	0	99.964	0.0119847
NC_045512.2	28396	G	8390	0.011919	0.0834327	99.857	0.0238379
NC_045512.2	28397	C	8518	0.0234797	99.9061	0	0.0704391
NC_045512.2	28398	C	8521	0	100	0	0
NC_045512.2	28399	C	8610	0	99.9768	0	0.0232288
NC_045512.2	28400	C	8772	0.0341997	99.8632	0.0113999	0.0683995
NC_045512.2	28401	A	8567	99.8949	0.0116727	0.0700362	0.0116727
NC_045512.2	28402	A	8580	99.9417	0	0.034965	0.011655
NC_045512.2	28403	G	8699	0.0114956	0	99.9655	0.0229911
NC_045512.2	28404	G	8829	0.0226526	0.0453052	99.8754	0
NC_045512.2	28405	T	8656	0	0.0231054	0	99.9653
NC_045512.2	28406	T	8583	0.0116509	0.0466038	0.0233019	99.8718
NC_045512.2	28407	T	8814	0	0	0.0113456	99.9546
NC_045512.2	28408	A	9037	99.8893	0	0.0663937	0.0442625
NC_045512.2	28409	C	8974	0.0111433	99.9777	0	0.0111433
NC_045512.2	28410	C	8933	0.0223889	99.9216	0	0.0559722
NC_045512.2	28411	C	9187	0.0217699	99.9565	0	0.0217699
NC_045512.2	28412	A	8896	99.9213	0	0.022482	0.056205
NC_045512.2	28413	A	8721	100	0	0	0
NC_045512.2	28414	T	9194	0.0108767	0.0217533	0.0108767	99.9565
NC_045512.2	28415	A	8761	99.8973	0.0114142	0.0570711	0.0228284
NC_045512.2	28416	A	8819	99.932	0	0.0453566	0.0226783
NC_045512.2	28417	T	8602	0.0116252	0.0697512	0	99.9186
NC_045512.2	28418	A	8786	99.8634	0.0113817	0.102436	0.0227635
NC_045512.2	28419	C	8781	0	99.9772	0	0.0227764
NC_045512.2	28420	T	8835	0.0565931	0.0339559	0.0113186	99.8981
NC_045512.2	28421	G	8746	0.057169	0.0228676	99.92	0
NC_045512.2	28422	C	8641	0.0115727	99.9306	0.0115727	0.0462909
NC_045512.2	28423	G	8721	0.0229331	0.0114666	99.9427	0.0229331
NC_045512.2	28424	T	8561	0.0116809	0.0350426	0	99.9533
NC_045512.2	28425	C	8546	0	100	0	0
NC_045512.2	28426	T	8402	0.0238039	0.0238039	0	99.9524
NC_045512.2	28427	T	8577	0	0.0466364	0	99.9534
NC_045512.2	28428	G	8422	0.0237473	0	99.9525	0.0237473
NC_045512.2	28429	G	8357	0.0478641	0.011966	99.9043	0.0358981
NC_045512.2	28430	T	7709	0	0.0259437	0	99.9481
NC_045512.2	28431	T	8175	0	0.0489297	0.0244648	99.9144
NC_045512.2	28432	C	8327	0	99.988	0	0.0120091
NC_045512.2	28433	A	8225	99.8784	0	0.0364742	0.0607903
NC_045512.2	28434	C	8153	0.0122654	99.9019	0	0.085858
NC_045512.2	28435	C	8051	0.0124208	99.9131	0.0124208	0.0496833
NC_045512.2	28436	G	7579	0.0659718	0	99.8813	0.0527774
NC_045512.2	28437	C	8081	0.0123747	99.9258	0	0.0618735
NC_045512.2	28438	T	8145	0	0.0122775	0.0122775	99.9754
NC_045512.2	28439	C	8202	0.0121921	99.9634	0	0.0243843
NC_045512.2	28440	T	8151	0.0122684	0.0122684	0.0245369	99.9509
NC_045512.2	28441	C	8001	0.0249969	99.9	0	0.0499938
NC_045512.2	28442	A	7740	99.845	0	0.0775194	0.0775194
NC_045512.2	28443	C	7792	0	99.9743	0.0128337	0.0128337
NC_045512.2	28444	T	7880	0.0253807	0.0507614	0.0126904	99.9112
NC_045512.2	28445	C	7911	0.0126406	99.8989	0	0.0758438
NC_045512.2	28446	A	7728	99.9094	0	0.0646998	0.0258799
NC_045512.2	28447	A	7554	99.947	0	0.0529521	0
NC_045512.2	28448	C	7709	0.0129719	99.9222	0.0129719	0.0518874
NC_045512.2	28449	A	7198	99.9166	0.0138927	0.0416782	0.0277855
NC_045512.2	28450	T	7227	0.069185	0.041511	0.013837	99.8755
NC_045512.2	28451	G	7254	0.0413565	0	99.9449	0.0137855
NC_045512.2	28452	G	7507	0.0666045	0.0266418	99.9068	0
NC_045512.2	28453	C	7643	0	99.9738	0	0.0261677
NC_045512.2	28454	A	7616	99.8424	0.0262605	0.0656513	0.0656513
NC_045512.2	28455	A	6918	99.9422	0	0	0.0578202
NC_045512.2	28456	G	7657	0.0130599	0.0130599	99.9478	0.0261199
NC_045512.2	28457	G	7730	0.0129366	0	99.9871	0
NC_045512.2	28458	A	7886	99.9873	0	0.0126807	0
NC_045512.2	28459	A	6808	99.8531	0.0587544	0.0293772	0.0587544
NC_045512.2	28460	G	7805	0.0128123	0	99.9616	0.0256246
NC_045512.2	28461	A	7834	99.9106	0	0.0382946	0.0510595
NC_045512.2	28462	C	7592	0.0131718	99.9605	0.0131718	0.0131718
NC_045512.2	28463	C	7791	0.0641766	99.8845	0	0.038506
NC_045512.2	28464	T	7949	0.0251604	0.0503208	0	99.9245
NC_045512.2	28465	T	7859	0.0127243	0.0508971	0	99.9109
NC_045512.2	28466	A	7847	99.949	0	0.0382312	0.0127437
NC_045512.2	28467	A	7885	99.9746	0	0	0.0253646
NC_045512.2	28468	A	7790	99.9487	0.012837	0.012837	0.0256739
NC_045512.2	28469	T	5439	0.0551572	0.0367715	0	99.9081
NC_045512.2	28470	T	8045	0	0.0497203	0	99.9378
NC_045512.2	28471	C	8034	0	99.9751	0	0.0248942
NC_045512.2	28472	C	8004	0	99.9625	0	0.0374813
NC_045512.2	28473	C	8074	0.0123854	99.9752	0	0.0123854
NC_045512.2	28474	T	8089	0	0.0247249	0	99.9753
NC_045512.2	28475	C	8119	0	99.9138	0	0.0862175
NC_045512.2	28476	G	8159	0.0245128	0	99.9755	0
NC_045512.2	28477	A	8214	99.8904	0	0.0486973	0.0608717
NC_045512.2	28478	G	8175	0.0122324	0.0122324	99.9633	0.0122324
NC_045512.2	28479	G	8198	0.0243962	0	99.9634	0.0121981
NC_045512.2	28480	A	8174	99.9633	0.0122339	0	0.0244678
NC_045512.2	28481	C	8327	0.0240183	99.94	0	0
NC_045512.2	28482	A	7928	99.8991	0.025227	0.025227	0.0504541
NC_045512.2	28483	A	7977	99.8872	0.012536	0.0626802	0.0376081
NC_045512.2	28484	G	8259	0.06054	0.012108	99.9152	0.012108
NC_045512.2	28485	G	8358	0.0239292	0.0239292	99.9282	0.0239292
NC_045512.2	28486	C	8341	0.011989	99.9041	0.0239779	0.0599449
NC_045512.2	28487	G	8412	0.0356633	0	99.9406	0.0237756
NC_045512.2	28488	T	7854	0	0.0127324	0	99.9873
NC_045512.2	28489	T	8407	0	0.0356845	0	99.9405
NC_045512.2	28490	C	8353	0	99.9641	0	0.0359152
NC_045512.2	28491	C	8466	0	99.9764	0	0.011812
NC_045512.2	28492	A	8452	99.8225	0.023663	0.0591576	0.0946522
NC_045512.2	28493	A	8581	99.965	0	0	0.034961
NC_045512.2	28494	T	8497	0.0117689	0	0	99.9882
NC_045512.2	28495	T	8508	0	0.0235073	0.0117536	99.9412
NC_045512.2	28496	A	8482	99.9175	0	0.0471587	0.035369
NC_045512.2	28497	A	8480	99.8821	0	0.0943396	0.0117925
NC_045512.2	28498	C	8505	0.0117578	99.9412	0.0117578	0.0352734
NC_045512.2	28499	A	8402	99.7739	0.0476077	0.142823	0.0357058
NC_045512.2	28500	C	8477	0	99.9528	0.0235933	0.0235933
NC_045512.2	28501	C	8426	0.011868	99.9169	0.011868	0.0593401
NC_045512.2	28502	A	8162	99.8775	0.0735114	0.0367557	0.0122519
NC_045512.2	28503	A	8097	99.9382	0.0123503	0.0123503	0.0370508
NC_045512.2	28504	T	8057	0.0372347	0.0496463	0	99.9131
NC_045512.2	28505	A	8070	99.9257	0	0.0619579	0.0123916
NC_045512.2	28506	G	8341	0.0479559	0	99.8921	0.0599449
NC_045512.2	28507	C	8430	0.0355872	99.8695	0.0118624	0.0830368
NC_045512.2	28508	A	8515	99.8708	0.0352319	0.0587199	0.0352319
NC_045512.2	28509	G	8316	0.012025	0.012025	99.9519	0.02405
NC_045512.2	28510	T	8619	0.0116023	0.0580114	0.0116023	99.9188
NC_045512.2	28511	C	8589	0	99.9767	0.0116428	0
NC_045512.2	28512	C	8534	0.0468713	99.9297	0	0.0234357
NC_045512.2	28513	A	8554	99.8363	0.0116904	0.0467617	0.105214
NC_045512.2	28514	G	8525	0.0234604	0.0234604	99.9179	0.0351906
NC_045512.2	28515	A	8280	99.9155	0.0120773	0.0603865	0.0120773
NC_045512.2	28516	T	8248	0	0.0606208	0.0242483	99.9151
NC_045512.2	28517	G	8141	0.0122835	0.0122835	99.9386	0.0368505
NC_045512.2	28518	A	8351	99.9641	0	0.0119746	0.0239492
NC_045512.2	28519	C	8178	0.0122279	99.8777	0.0244559	0.0855955
NC_045512.2	28520	C	8303	0.072263	99.9036	0	0
NC_045512.2	28521	A	8098	99.8765	0.0246975	0.0493949	0.0493949
NC_045512.2	28522	A	8033	99.9129	0.0248973	0.0373459	0.0248973
NC_045512.2	28523	A	7921	99.9116	0.0252493	0.0252493	0.0126247
NC_045512.2	28524	T	7960	0.0376884	0.0251256	0.0125628	99.9121
NC_045512.2	28525	T	7772	0.0257334	0.0128667	0.0257334	99.9357
NC_045512.2	28526	G	8256	0.0484496	0.0121124	99.9273	0.0121124
NC_045512.2	28527	G	8197	0.0243992	0.0487983	99.9146	0.0121996
NC_045512.2	28528	C	8107	0.012335	99.9507	0	0.0370051
NC_045512.2	28529	T	8274	0	0.0604303	0	99.9396
NC_045512.2	28530	A	7758	99.9484	0	0.0515597	0
NC_045512.2	28531	C	8261	0.0121051	99.9637	0.0121051	0.0121051
NC_045512.2	28532	T	8037	0	0.0746547	0.0248849	99.9005
NC_045512.2	28533	A	7668	99.8565	0.0130412	0.0782473	0.0521648
NC_045512.2	28534	C	8257	0	99.9273	0	0.0726656
NC_045512.2	28535	C	8255	0.0121139	99.9515	0.0121139	0.0242277
NC_045512.2	28536	G	8313	0.0481174	0.0120294	99.8917	0.0481174
NC_045512.2	28537	A	8038	99.9751	0	0	0.0248818
NC_045512.2	28538	A	7463	99.9196	0.0133994	0.0401983	0.0267989
NC_045512.2	28539	G	7983	0.0125266	0.0125266	99.9499	0.0125266
NC_045512.2	28540	A	8227	99.8906	0.0364653	0.0121551	0.0607755
NC_045512.2	28541	G	8182	0.012222	0.0366659	99.9389	0.012222
NC_045512.2	28542	C	8147	0	99.9386	0	0.0613723
NC_045512.2	28543	T	8054	0.0248324	0.111746	0.0248324	99.8262
NC_045512.2	28544	A	7169	99.9024	0	0.0836937	0.0139489
NC_045512.2	28545	C	8116	0	100	0	0
NC_045512.2	28546	C	8177	0.0122294	99.9633	0	0.0244588
NC_045512.2	28547	A	7202	99.7778	0.0416551	0.11108	0.0694252
NC_045512.2	28548	G	8272	0.0604449	0.012089	99.9275	0
NC_045512.2	28549	A	7244	99.9586	0.0138045	0.0138045	0.0138045
NC_045512.2	28550	C	8216	0	99.9513	0.0121714	0.0365141
NC_045512.2	28551	G	8320	0.0600962	0	99.8918	0.0480769
NC_045512.2	28552	A	8361	99.9402	0.0358809	0	0.0239206
NC_045512.2	28553	A	7593	99.921	0.0263401	0.01317	0.0395101
NC_045512.2	28554	T	8057	0.0248231	0.0496463	0.0124116	99.9131
NC_045512.2	28555	T	8480	0.0589623	0.0235849	0	99.9175
NC_045512.2	28556	C	8351	0.0239492	99.8204	0.0598731	0.0957969
NC_045512.2	28557	G	8466	0.0354359	0.0236239	99.9055	0.0236239
NC_045512.2	28558	T	8271	0.0362713	0	0.0120904	99.9516
NC_045512.2	28559	G	8461	0.0236379	0	99.9645	0.0118189
NC_045512.2	28560	G	8459	0.0354652	0	99.9645	0
NC_045512.2	28561	T	8471	0	0.0708299	0	99.9292
NC_045512.2	28562	G	8308	0.0240732	0	99.9639	0.0120366
NC_045512.2	28563	G	8555	0.0116891	0	99.9883	0
NC_045512.2	28564	T	8650	0	0.0115607	0	99.9884
NC_045512.2	28565	G	8762	0.0228258	0	99.9658	0.0114129
NC_045512.2	28566	A	8764	99.8973	0.0228206	0.0456413	0.0342309
NC_045512.2	28567	C	8572	0.0116659	99.9417	0.0116659	0.0349977
NC_045512.2	28568	G	8494	0.0588651	0	99.9411	0
NC_045512.2	28569	G	8671	0	0	99.9769	0.0230654
NC_045512.2	28570	T	8942	0	0.0782823	0	99.877
NC_045512.2	28571	A	8518	99.953	0	0.0469594	0
NC_045512.2	28572	A	8912	99.9551	0	0.0224417	0.0112208
NC_045512.2	28573	A	8908	99.9775	0.0112259	0.0112259	0
NC_045512.2	28574	A	8933	99.8992	0.0111944	0.0335833	0.0447778
NC_045512.2	28575	T	9166	0.0436395	0.0218198	0	99.9345
NC_045512.2	28576	G	9182	0.0544544	0.0326726	99.8911	0.0108909
NC_045512.2	28577	A	9422	99.8939	0.0106135	0.0849077	0.0106135
NC_045512.2	28578	A	9095	99.8791	0.0439802	0.0439802	0.0329852
NC_045512.2	28579	A	9561	99.9059	0.0104592	0.0209183	0.0313775
NC_045512.2	28580	G	9405	0.0212653	0.0212653	99.9575	0
NC_045512.2	28581	A	9448	99.9471	0.0105843	0.0211685	0.0105843
NC_045512.2	28582	T	9606	0.0312305	0.0416406	0	99.9271
NC_045512.2	28583	C	9570	0	99.9582	0.0104493	0.0208986
NC_045512.2	28584	T	9641	0.0311171	0.0726066	0.0103724	99.8859
NC_045512.2	28585	C	9504	0.0210438	99.9579	0.0105219	0
NC_045512.2	28586	A	9520	99.895	0.0105042	0.0945378	0
NC_045512.2	28587	G	9159	0	0	100	0
NC_045512.2	28588	T	9354	0	0.0213812	0.0106906	99.9679
NC_045512.2	28589	C	9333	0	99.9679	0	0.032144
NC_045512.2	28590	C	9315	0.0322061	99.9356	0.0107354	0.0107354
NC_045512.2	28591	A	9315	99.9034	0.0107354	0.0214707	0.0644122
NC_045512.2	28592	A	9294	99.9247	0.0107596	0.0430385	0.0215193
NC_045512.2	28593	G	9363	0.0106803	0	99.9786	0.0106803
NC_045512.2	28594	A	9293	99.957	0.0107608	0	0.0215216
NC_045512.2	28595	T	9280	0.0107759	0.0431034	0	99.9461
NC_045512.2	28596	G	9137	0.0109445	0.0109445	99.9562	0.021889
NC_045512.2	28597	G	9335	0.0321371	0.0107124	99.9357	0
NC_045512.2	28598	T	9636	0.0103777	0.0311333	0.0207555	99.9377
NC_045512.2	28599	A	9070	99.9118	0	0.0661522	0
NC_045512.2	28600	T	9674	0.031011	0	0	99.9587
NC_045512.2	28601	T	9574	0.0208899	0.010445	0.010445	99.9582
NC_045512.2	28602	T	9921	0.0100796	0.0201593	0	99.869
NC_045512.2	28603	C	9620	0	99.8857	0	0.10395
NC_045512.2	28604	T	9852	0.0101502	0.0304507	0.0101502	99.9492
NC_045512.2	28605	A	9781	99.8364	0.0204478	0.102239	0.0408956
NC_045512.2	28606	C	9639	0.020749	99.9689	0	0.0103745
NC_045512.2	28607	T	9052	0	0.0110473	0	99.989
NC_045512.2	28608	A	9310	99.9248	0	0.0537057	0.0214823
NC_045512.2	28609	C	9635	0	99.9896	0	0.0103788
NC_045512.2	28610	C	9684	0.0103263	99.9587	0	0.0309789
NC_045512.2	28611	T	9623	0.0103918	0.0623506	0.0103918	99.9169
NC_045512.2	28612	A	9505	99.9264	0.0105208	0.0315623	0.0315623
NC_045512.2	28613	G	9649	0.0621826	0.0103638	99.9275	0
NC_045512.2	28614	G	9751	0.0205107	0	99.9795	0
NC_045512.2	28615	A	10037	99.9004	0.00996314	0.0597788	0.0298894
NC_045512.2	28616	A	8654	99.9076	0.0231107	0.034666	0.034666
NC_045512.2	28617	C	9931	0	99.9698	0	0.0302084
NC_045512.2	28618	T	10006	0.009994	0.259844	0.009994	99.7202
NC_045512.2	28619	G	10027	0.0199461	0.00997307	99.9402	0.0299192
NC_045512.2	28620	G	10029	0.0797687	0	99.9003	0.0199422
NC_045512.2	28621	G	10150	0.0394089	0	99.9212	0.0394089
NC_045512.2	28622	C	10096	0.0198098	99.901	0.00990491	0.0693344
NC_045512.2	28623	C	10227	0.0195561	99.9707	0	0.00977804
NC_045512.2	28624	A	10192	99.8528	0	0.0981162	0.0490581
NC_045512.2	28625	G	10334	0.0387072	0	99.9516	0.0096768
NC_045512.2	28626	A	10217	99.9413	0.0391504	0.00978761	0.00978761
NC_045512.2	28627	A	9671	99.9069	0	0.0723813	0.0206804
NC_045512.2	28628	G	10347	0.00966464	0	99.9807	0.00966464
NC_045512.2	28629	C	10449	0.00957029	99.9713	0	0.0191406
NC_045512.2	28630	T	10473	0.0286451	0.238709	0	99.7326
NC_045512.2	28631	G	10433	0.0575098	0	99.9329	0.00958497
NC_045512.2	28632	G	10530	0.02849	0	99.962	0.00949668
NC_045512.2	28633	A	10420	99.9616	0	0.00959693	0.0287908
NC_045512.2	28634	C	10242	0	99.9414	0	0.0585823
NC_045512.2	28635	T	8218	0.0121684	0.0243368	0.0121684	99.9513
NC_045512.2	28636	T	10359	0	0.0193069	0.00965344	99.971
NC_045512.2	28637	C	10377	0.0385468	99.9229	0	0.0385468
NC_045512.2	28638	C	10053	0.0298418	99.9304	0	0.0397891
NC_045512.2	28639	C	10251	0.068286	99.8732	0.00975515	0.0487757
NC_045512.2	28640	T	10136	0.00986582	0.0295975	0.0197316	99.9408
NC_045512.2	28641	A	9731	99.9281	0.0205529	0.0411057	0
NC_045512.2	28642	T	9970	0	0.0200602	0.0100301	99.9599
NC_045512.2	28643	G	10202	0.019604	0.009802	99.9608	0.009802
NC_045512.2	28644	G	10247	0.0195179	0	99.961	0.0195179
NC_045512.2	28645	T	10305	0.00970403	0.0679282	0	99.9224
NC_045512.2	28646	G	9569	0.0313512	0.0104504	99.9373	0.0209008
NC_045512.2	28647	C	10114	0.00988729	99.9605	0	0.0296619
NC_045512.2	28648	T	10362	0	0.0482532	0	99.9324
NC_045512.2	28649	A	9809	99.9592	0	0.0305842	0.0101947
NC_045512.2	28650	A	10359	99.9614	0.00965344	0.00965344	0.0193069
NC_045512.2	28651	C	10430	0.0191755	99.9137	0.00958773	0.0287632
NC_045512.2	28652	A	10529	99.848	0.0474879	0.0569855	0.0379903
NC_045512.2	28653	A	10078	99.9206	0.0099226	0.0595356	0.0099226
NC_045512.2	28654	A	10145	99.8423	0.0394283	0.0591424	0.0295712
NC_045512.2	28655	G	9999	0.090009	0.010001	99.88	0.020002
NC_045512.2	28656	A	10121	99.9308	0	0.0296413	0.0395218
NC_045512.2	28657	C	10619	0.0188342	99.9341	0.0188342	0.0282512
NC_045512.2	28658	G	10349	0.0289883	0	99.9613	0.00966277
NC_045512.2	28659	G	10337	0.0580439	0.00967399	99.9033	0.00967399
NC_045512.2	28660	C	10474	0	99.9809	0	0.0190949
NC_045512.2	28661	A	9944	99.8693	0.0201126	0.0100563	0.100563
NC_045512.2	28662	T	10139	0.00986291	0.0690403	0.00986291	99.9112
NC_045512.2	28663	C	10425	0.0191847	99.9616	0	0.00959233
NC_045512.2	28664	A	10248	99.9219	0	0.019516	0.058548
NC_045512.2	28665	T	9815	0	0.0611309	0	99.9389
NC_045512.2	28666	A	10067	99.9007	0.00993345	0.0596007	0.0298003
NC_045512.2	28667	T	10401	0.00961446	0.0192289	0.00961446	99.9615
NC_045512.2	28668	G	10358	0.0289631	0	99.9517	0.0193087
NC_045512.2	28669	G	10329	0.0387259	0	99.9225	0.0387259
NC_045512.2	28670	G	10506	0.0285551	0.0190367	99.9334	0
NC_045512.2	28671	T	9938	0	0.0301872	0	99.9698
NC_045512.2	28672	T	10738	0	0.0186254	0.00931272	99.9721
NC_045512.2	28673	G	10355	0.0482859	0.00965717	99.9131	0.0289715
NC_045512.2	28674	C	10452	0.00956755	99.9043	0	0.0861079
NC_045512.2	28675	A	10548	99.9905	0	0	0
NC_045512.2	28676	A	9888	99.9191	0.0303398	0.0202265	0.0202265
NC_045512.2	28677	C	10437	0	99.9521	0	0.0479065
NC_045512.2	28678	T	9998	0	0.130026	0	99.87
NC_045512.2	28679	G	10612	0.0188466	0.00942329	99.9623	0.00942329
NC_045512.2	28680	A	10655	99.8405	0.00938527	0.103238	0.0469263
NC_045512.2	28681	G	10686	0.00935804	0.00935804	99.9532	0.0280741
NC_045512.2	28682	G	10484	0.0190767	0.00953834	99.9523	0.0190767
NC_045512.2	28683	G	10618	0.0470898	0.0282539	99.9247	0
NC_045512.2	28684	A	10545	99.9336	0	0.0663822	0
NC_045512.2	28685	G	10494	0.00952926	0	99.9809	0.00952926
NC_045512.2	28686	C	10377	0.0096367	99.9711	0.0096367	0.0096367
NC_045512.2	28687	C	10453	0.0382665	99.9139	0	0.0478332
NC_045512.2	28688	T	10620	0.0188324	0.0564972	0.0094162	99.9153
NC_045512.2	28689	T	10697	0.00934842	0.130878	0.0280452	99.8317
NC_045512.2	28690	G	10563	0.028401	0	99.9621	0.00946701
NC_045512.2	28691	A	10723	99.8788	0	0.0839317	0.0186515
NC_045512.2	28692	A	10294	99.8737	0.0194288	0.0680008	0.0388576
NC_045512.2	28693	T	10470	0.0095511	0.0573066	0	99.9331
NC_045512.2	28694	A	10504	99.9143	0	0.0761615	0.00952018
NC_045512.2	28695	C	10536	0.00949127	99.9336	0	0.0569476
NC_045512.2	28696	A	10503	99.8572	0.0380844	0.0761687	0.0285633
NC_045512.2	28697	C	10577	0	99.9716	0	0.0283634
NC_045512.2	28698	C	10485	0	99.9046	0	0.0190749
NC_045512.2	28699	A	10393	99.9134	0.0288656	0.0384874	0.0192437
NC_045512.2	28700	A	10372	99.9904	0	0	0.00964134
NC_045512.2	28701	A	10247	99.9512	0.0195179	0.00975895	0.0195179
NC_045512.2	28702	A	10533	99.8481	0	0.104434	0.0189879
NC_045512.2	28703	G	10379	0.0385394	0.0192697	99.9229	0.0192697
NC_045512.2	28704	A	10452	99.9522	0	0.0287026	0.0191351
NC_045512.2	28705	T	10606	0.0282859	0.00942862	0	99.9529
NC_045512.2	28706	C	10554	0	99.9431	0	0.0568505
NC_045512.2	28707	A	10516	99.8954	0.0380373	0.0475466	0.0190186
NC_045512.2	28708	C	10603	0	99.9717	0.00943129	0.0188626
NC_045512.2	28709	A	10381	99.9229	0.0385319	0.019266	0.019266
NC_045512.2	28710	T	10167	0	0.00983574	0	99.9902
NC_045512.2	28711	T	10281	0	0.0583601	0.02918	99.9027
NC_045512.2	28712	G	10586	0.0188929	0	99.9811	0
NC_045512.2	28713	G	10533	0.0664578	0.00949397	99.9146	0.00949397
NC_045512.2	28714	C	10058	0.00994233	99.8509	0	0.139193
NC_045512.2	28715	A	10585	99.915	0.00944733	0.0188947	0.056684
NC_045512.2	28716	C	10577	0.00945448	99.9622	0.018909	0.00945448
NC_045512.2	28717	C	10550	0.00947867	99.9716	0	0.0189573
NC_045512.2	28718	C	10656	0.0281532	99.9062	0.00938438	0.0469219
NC_045512.2	28719	G	10456	0.114767	0.0191278	99.847	0.0191278
NC_045512.2	28720	C	10546	0.00948227	99.9336	0	0.0568936
NC_045512.2	28721	A	10414	99.9136	0.00960246	0.0192049	0.0576147
NC_045512.2	28722	A	9613	99.9272	0.0312077	0.0208052	0.0208052
NC_045512.2	28723	T	10348	0	0.0579822	0	99.942
NC_045512.2	28724	C	10567	0	99.9527	0.00946342	0.0283903
NC_045512.2	28725	C	10598	0	99.9717	0	0.0283072
NC_045512.2	28726	T	10484	0.0190767	0.162152	0	99.8188
NC_045512.2	28727	G	10264	0.0876851	0.0389712	99.8636	0.00974279
NC_045512.2	28728	C	10197	0.0196136	99.9804	0	0
NC_045512.2	28729	T	10211	0.0293801	0.0293801	0	99.9412
NC_045512.2	28730	A	9934	99.8591	0.0100664	0.120797	0.0100664
NC_045512.2	28731	A	10093	99.9406	0.0198157	0.0297236	0.00990786
NC_045512.2	28732	C	10265	0.0292255	99.8928	0.0194837	0.0487092
NC_045512.2	28733	A	10310	99.9224	0.029098	0.00969932	0.0387973
NC_045512.2	28734	A	9864	99.9594	0	0	0.0304136
NC_045512.2	28735	T	10335	0.0290276	0.0290276	0	99.9323
NC_045512.2	28736	G	10292	0.00971628	0.0485814	99.9417	0
NC_045512.2	28737	C	10466	0	99.9427	0	0.0573285
NC_045512.2	28738	T	10526	0.0190006	0.123504	0	99.8575
NC_045512.2	28739	G	10289	0.0388765	0.00971912	99.9417	0.00971912
NC_045512.2	28740	C	10330	0	99.9226	0.0193611	0.0580833
NC_045512.2	28741	A	10384	99.9037	0.0192604	0.0577812	0.0192604
NC_045512.2	28742	A	9682	99.9793	0	0	0.0206569
NC_045512.2	28743	T	10427	0	0.0671334	0	99.9329
NC_045512.2	28744	C	10483	0.0190785	99.9523	0	0.0286178
NC_045512.2	28745	G	10463	0.0764599	0.00955749	99.9044	0.00955749
NC_045512.2	28746	T	10188	0.0196309	0.10797	0.0196309	99.8528
NC_045512.2	28747	G	10392	0.0577367	0.00962279	99.9134	0.0192456
NC_045512.2	28748	C	10213	0	99.9706	0.0195829	0.00979144
NC_045512.2	28749	T	10243	0.0195255	0.0488138	0.0195255	99.9121
NC_045512.2	28750	A	9704	99.9279	0.0206101	0.0206101	0.010305
NC_045512.2	28751	C	10163	0	99.9213	0.00983961	0.0491981
NC_045512.2	28752	A	10147	99.8817	0	0.0492756	0.0689859
NC_045512.2	28753	A	9781	99.9387	0.0204478	0.0204478	0.0204478
NC_045512.2	28754	C	10120	0.0197628	99.9506	0	0.0296443
NC_045512.2	28755	T	7884	0.0126839	0.0634196	0.0507357	99.8732
NC_045512.2	28756	T	10042	0.0298745	0.0896236	0.0199164	99.8506
NC_045512.2	28757	C	10144	0	99.9606	0.00985804	0.0295741
NC_045512.2	28758	C	10182	0	99.9705	0	0.0294638
NC_045512.2	28759	T	10080	0.0297619	0.15873	0	99.8016
NC_045512.2	28760	C	10161	0	99.9705	0	0.0295247
NC_045512.2	28761	A	9748	99.8359	0.0410341	0.112844	0.0102585
NC_045512.2	28762	A	9634	99.9689	0	0.0311397	0
NC_045512.2	28763	G	9592	0.0312761	0.0208507	99.927	0.0208507
NC_045512.2	28764	G	9944	0.0301689	0	99.9497	0.0201126
NC_045512.2	28765	A	10131	99.9506	0	0.0493535	0
NC_045512.2	28766	A	8153	99.8283	0.0245308	0.085858	0.0613271
NC_045512.2	28767	C	10118	0.0197668	99.9703	0	0.00988338
NC_045512.2	28768	A	10167	99.9311	0.00983574	0.0295072	0.0295072
NC_045512.2	28769	A	9680	99.938	0.0103306	0.0309917	0.0206612
NC_045512.2	28770	C	10204	0	99.9608	0	0.0392003
NC_045512.2	28771	A	9952	99.8895	0.0200965	0.0602894	0.0301447
NC_045512.2	28772	T	8630	0.023175	0.0463499	0.023175	99.9073
NC_045512.2	28773	T	9703	0.0103061	0.0412244	0.0206122	99.9279
NC_045512.2	28774	G	9890	0.0707786	0.0202224	99.8787	0
NC_045512.2	28775	C	9824	0.0305375	99.9389	0	0.0305375
NC_045512.2	28776	C	9991	0.040036	99.7598	0	0
NC_045512.2	28777	A	9732	99.9178	0.0513769	0.0205508	0.0102754
NC_045512.2	28778	A	9743	99.9897	0.0102638	0	0
NC_045512.2	28779	A	9437	99.9894	0	0.0105966	0
NC_045512.2	28780	A	9183	99.8911	0.0108897	0.0762278	0.0108897
NC_045512.2	28781	G	9684	0.0103263	0.0103263	99.9484	0.0309789
NC_045512.2	28782	G	9676	0.0206697	0.0103348	99.969	0
NC_045512.2	28783	C	9659	0	99.9689	0.010353	0.0207061
NC_045512.2	28784	T	9279	0.010777	0	0.010777	99.9784
NC_045512.2	28785	T	9832	0	0.0610252	0	99.939
NC_045512.2	28786	C	9740	0	99.9589	0.0205339	0.0205339
NC_045512.2	28787	T	9738	0.010269	0.0821524	0	99.9076
NC_045512.2	28788	A	9753	99.9385	0.0102533	0.0512663	0
NC_045512.2	28789	C	9769	0	99.9079	0	0.0818917
NC_045512.2	28790	G	9755	0.0615069	0.0102512	99.9282	0
NC_045512.2	28791	C	9837	0	99.9593	0	0.0304971
NC_045512.2	28792	A	9576	99.8747	0.0313283	0.0313283	0.0626566
NC_045512.2	28793	G	9849	0.0101533	0.0203066	99.9695	0
NC_045512.2	28794	A	9706	99.9588	0.0103029	0.0206058	0.0103029
NC_045512.2	28795	A	9468	99.9366	0.0316857	0.0105619	0.0211238
NC_045512.2	28796	G	9833	0.0508492	0.0101698	99.8881	0.0508492
NC_045512.2	28797	G	9725	0.0308483	0.0102828	99.9589	0
NC_045512.2	28798	G	9853	0.0304476	0.0304476	99.929	0.0101492
NC_045512.2	28799	A	9452	99.8413	0	0.126957	0.0317393
NC_045512.2	28800	G	9976	0.0300722	0.0200481	99.9198	0.0300722
NC_045512.2	28801	C	9800	0.0204082	99.9184	0	0.0612245
NC_045512.2	28802	A	9598	99.802	0.0104188	0.0833507	0.104188
NC_045512.2	28803	G	9766	0.0204792	0	99.9795	0
NC_045512.2	28804	A	9652	99.9378	0	0.0621633	0
NC_045512.2	28805	G	9724	0.061703	0	99.9383	0
NC_045512.2	28806	G	9758	0.133224	0	99.8463	0.010248
NC_045512.2	28807	C	9790	0.0306435	99.9183	0.020429	0.0306435
NC_045512.2	28808	G	9918	0.0403307	0	99.9597	0
NC_045512.2	28809	G	9771	0.0921093	0	99.8772	0
NC_045512.2	28810	C	9808	0	99.8573	0	0.142741
NC_045512.2	28811	A	9864	99.8581	0.0304136	0.0912409	0.0202757
NC_045512.2	28812	G	9953	0.0200944	0	99.9699	0.0100472
NC_045512.2	28813	T	10004	0.029988	0.019992	0	99.95
NC_045512.2	28814	C	10161	0.00984155	99.9606	0	0.0295247
NC_045512.2	28815	A	10069	99.861	0.0695203	0.0198629	0.0496574
NC_045512.2	28816	A	9909	99.9092	0.0100918	0.0706428	0.0100918
NC_045512.2	28817	G	10142	0.01972	0	99.9704	0.00985999
NC_045512.2	28818	C	10190	0.0294406	99.9411	0.00981354	0.0196271
NC_045512.2	28819	C	10237	0.0293055	99.9121	0	0.0586109
NC_045512.2	28820	T	10270	0	0.0778968	0	99.9221
NC_045512.2	28821	C	10161	0	99.9705	0	0.0295247
NC_045512.2	28822	T	9597	0	0.0208398	0.0104199	99.9687
NC_045512.2	28823	T	10288	0	0.0291602	0.00972006	99.9611
NC_045512.2	28824	C	10331	0	99.9903	0	0.00967961
NC_045512.2	28825	T	10367	0.028938	0.019292	0.019292	99.9325
NC_045512.2	28826	C	10295	0.00971345	99.9806	0	0.00971345
NC_045512.2	28827	G	10219	0.0684999	0.00978569	99.9021	0.0195714
NC_045512.2	28828	T	8543	0.0117055	0.023411	0	99.9649
NC_045512.2	28829	T	10264	0	0.0389712	0.00974279	99.9415
NC_045512.2	28830	C	10269	0	99.9318	0.0194761	0.0389522
NC_045512.2	28831	C	10157	0.0295363	99.9409	0	0.0295363
NC_045512.2	28832	T	10187	0	0.0588986	0	99.9411
NC_045512.2	28833	C	10218	0.00978665	99.9315	0	0.0489333
NC_045512.2	28834	A	10001	99.88	0.039996	0.069993	0.009999
NC_045512.2	28835	T	10156	0.0295392	0.0590784	0	99.9114
NC_045512.2	28836	C	10375	0	99.9711	0	0.0289157
NC_045512.2	28837	A	10070	99.8709	0.019861	0.0397219	0.0695134
NC_045512.2	28838	C	10184	0	99.9313	0.0196386	0.0392773
NC_045512.2	28839	G	10121	0.0691631	0.0197609	99.9012	0.00988045
NC_045512.2	28840	T	9756	0.0102501	0.0102501	0	99.9795
NC_045512.2	28841	A	9964	99.9297	0.0200723	0.0301084	0.0200723
NC_045512.2	28842	G	10270	0.0194742	0.0389484	99.9318	0.0097371
NC_045512.2	28843	T	10560	0	0.0757576	0.0094697	99.9148
NC_045512.2	28844	C	10439	0.00957946	99.9425	0	0.0478973
NC_045512.2	28845	G	10340	0.0580271	0.00967118	99.8936	0.0386847
NC_045512.2	28846	C	10460	0.00956023	99.9618	0.0191205	0.00956023
NC_045512.2	28847	A	10440	99.8755	0	0.0670498	0.0574713
NC_045512.2	28848	A	9681	99.969	0	0.020659	0.0103295
NC_045512.2	28849	C	10215	0	99.9902	0	0.00978953
NC_045512.2	28850	A	10098	99.9208	0.00990295	0.0495148	0.0198059
NC_045512.2	28851	G	9866	0.0101358	0	99.9797	0.0101358
NC_045512.2	28852	T	10012	0.00998801	0.0699161	0.00998801	99.9101
NC_045512.2	28853	T	10169	0.00983381	0.137673	0	99.8525
NC_045512.2	28854	C	10136	0	99.9408	0.0197316	0.0394633
NC_045512.2	28855	A	10334	99.8742	0.0193536	0.096768	0.0096768
NC_045512.2	28856	A	10203	99.9314	0.0196021	0.0392042	0.00980104
NC_045512.2	28857	G	10369	0.00964413	0	99.9518	0.0289324
NC_045512.2	28858	A	10566	99.9243	0.00946432	0.0567859	0.00946432
NC_045512.2	28859	A	10159	99.9311	0.00984349	0.0295305	0
NC_045512.2	28860	A	10140	99.8915	0	0.0197239	0.0788955
NC_045512.2	28861	T	10130	0	0.00987167	0	99.9901
NC_045512.2	28862	T	10722	0	0.0373065	0	99.9627
NC_045512.2	28863	C	10765	0	99.9536	0	0.0464468
NC_045512.2	28864	A	10762	99.8327	0.0185839	0.0836276	0.0650437
NC_045512.2	28865	A	10527	99.9715	0	0.0284981	0
NC_045512.2	28866	C	10782	0	99.9722	0.00927472	0.0185494
NC_045512.2	28867	T	10433	0	0.11502	0	99.8754
NC_045512.2	28868	C	10588	0	99.9622	0	0.0377786
NC_045512.2	28869	C	10538	0	99.9526	0	0.0474473
NC_045512.2	28870	A	10080	99.871	0.0496032	0.0198413	0.0595238
NC_045512.2	28871	G	10154	0.0196967	0	99.9311	0.0492417
NC_045512.2	28872	G	10268	0.038956	0.048695	99.9123	0
NC_045512.2	28873	C	10428	0.00958957	99.9712	0.00958957	0.00958957
NC_045512.2	28874	A	10265	99.8831	0	0.0876766	0.0292255
NC_045512.2	28875	G	10479	0.0381716	0	99.9427	0.0190858
NC_045512.2	28876	C	10445	0	99.9043	0	0.0957396
NC_045512.2	28877	A	10175	99.8526	0.00982801	0.0786241	0.0589681
NC_045512.2	28878	G	10455	0.0095648	0	99.9809	0.0095648
NC_045512.2	28879	T	9738	0	0.10269	0.010269	99.887
NC_045512.2	28880	A	9660	99.8654	0	0.113872	0.0207039
NC_045512.2	28881	G	10613	0.00942241	0.00942241	99.9435	0.0376896
NC_045512.2	28882	G	10631	0.0376258	0.0282194	99.9059	0.0282194
NC_045512.2	28883	G	10631	0.0564387	0	99.9342	0.00940645
NC_045512.2	28884	G	10673	0.0187389	0	99.9719	0.00936944
NC_045512.2	28885	A	10645	99.9718	0	0.0281822	0
NC_045512.2	28886	A	7910	99.9368	0.0126422	0.0505689	0
NC_045512.2	28887	C	10298	0.00971062	99.9514	0.00971062	0.0194212
NC_045512.2	28888	T	9539	0.0209666	0.0104833	0	99.9686
NC_045512.2	28889	T	10571	0	0.0283795	0.00945984	99.9622
NC_045512.2	28890	C	10622	0.00941442	99.9341	0.00941442	0.0470721
NC_045512.2	28891	T	10606	0.00942862	0.00942862	0	99.9811
NC_045512.2	28892	C	10532	0	99.943	0.0189897	0.0284846
NC_045512.2	28893	C	10423	0.00959417	99.9616	0	0.0191883
NC_045512.2	28894	T	10412	0.0096043	0.0192086	0	99.9712
NC_045512.2	28895	G	10272	0.0292056	0.048676	99.9221	0
NC_045512.2	28896	C	10359	0	99.9614	0	0.0386138
NC_045512.2	28897	T	10137	0	0.0295946	0	99.9605
NC_045512.2	28898	A	9581	99.9165	0	0.0417493	0.0208746
NC_045512.2	28899	G	10285	0.0097229	0.0097229	99.9708	0.0097229
NC_045512.2	28900	A	10271	99.9708	0	0.0194723	0.00973615
NC_045512.2	28901	A	9715	99.9177	0.0411734	0.0308801	0.0102934
NC_045512.2	28902	T	9661	0	0.0310527	0	99.9689
NC_045512.2	28903	G	10191	0.0196252	0	99.9607	0.0196252
NC_045512.2	28904	G	10021	0.0498952	0	99.9401	0.00997904
NC_045512.2	28905	C	10163	0	99.9803	0	0.0196792
NC_045512.2	28906	T	10280	0	0	0.0194553	99.9708
NC_045512.2	28907	G	10305	0.00970403	0	99.9806	0.00970403
NC_045512.2	28908	G	10227	0.0880023	0	99.9022	0.00977804
NC_045512.2	28909	C	10332	0.0193573	99.9419	0	0.0387147
NC_045512.2	28910	A	9779	99.8568	0	0.071582	0.071582
NC_045512.2	28911	A	8793	99.9431	0	0.0113727	0.0454907
NC_045512.2	28912	T	9954	0	0	0	100
NC_045512.2	28913	G	10443	0.0287274	0	99.9521	0.0191516
NC_045512.2	28914	G	10410	0.0192123	0.0384246	99.9328	0.00960615
NC_045512.2	28915	C	10450	0.0382775	99.8947	0	0.0574163
NC_045512.2	28916	G	10359	0.0482672	0	99.9421	0.00965344
NC_045512.2	28917	G	10543	0	0	99.981	0.00948497
NC_045512.2	28918	T	10411	0	0.0288157	0.00960523	99.9616
NC_045512.2	28919	G	10539	0.0189771	0.0189771	99.9526	0.00948857
NC_045512.2	28920	A	10602	99.9623	0	0.0188644	0.0188644
NC_045512.2	28921	T	10566	0	0.00946432	0	99.9905
NC_045512.2	28922	G	10542	0.0474293	0.0284576	99.9241	0
NC_045512.2	28923	C	10730	0.00931966	99.9534	0	0.0372787
NC_045512.2	28924	T	10804	0.0277675	0.0462792	0	99.926
NC_045512.2	28925	G	10507	0.0666223	0	99.9239	0
NC_045512.2	28926	C	10558	0	99.9905	0	0.00947149
NC_045512.2	28927	T	10413	0.00960338	0.0192068	0	99.9712
NC_045512.2	28928	C	10474	0	99.9714	0	0.0286424
NC_045512.2	28929	T	10004	0.019992	0.019992	0.009996	99.95
NC_045512.2	28930	T	10632	0.00940557	0.0282167	0.00940557	99.953
NC_045512.2	28931	G	10262	0.0487234	0.00974469	99.9318	0.00974469
NC_045512.2	28932	C	10293	0.00971534	99.9514	0	0.0194307
NC_045512.2	28933	T	10405	0.0192215	0.115329	0	99.8654
NC_045512.2	28934	T	10185	0.0196367	0.00981836	0	99.9705
NC_045512.2	28935	T	10586	0	0.00944644	0.00944644	99.9717
NC_045512.2	28936	G	10299	0.0194194	0.00970968	99.9515	0.0194194
NC_045512.2	28937	C	10373	0.0192808	99.9518	0	0.0289212
NC_045512.2	28938	T	10511	0	0.0475692	0.00951384	99.9429
NC_045512.2	28939	G	10015	0.0599101	0.01997	99.9201	0
NC_045512.2	28940	C	10239	0	99.9512	0	0.0488329
NC_045512.2	28941	T	10276	0.00973141	0	0	99.9903
NC_045512.2	28942	G	10060	0.0795229	0	99.9205	0
NC_045512.2	28943	C	10097	0	99.9802	0	0.0198079
NC_045512.2	28944	T	10071	0	0.0297885	0.0297885	99.9404
NC_045512.2	28945	T	10273	0	0.0681398	0	99.9319
NC_045512.2	28946	G	10323	0	0.00968711	99.9806	0.00968711
NC_045512.2	28947	A	10343	99.913	0	0.0676786	0.0193367
NC_045512.2	28948	C	10171	0.00983188	99.9705	0	0.0196638
NC_045512.2	28949	A	10298	99.9223	0.0194212	0.0291319	0.0291319
NC_045512.2	28950	G	10345	0.0289995	0	99.9613	0.00966651
NC_045512.2	28951	A	10432	99.9904	0	0.00958589	0
NC_045512.2	28952	T	10398	0	0.0192345	0	99.9808
NC_045512.2	28953	T	10563	0	0.018934	0	99.9811
NC_045512.2	28954	G	10449	0	0	99.9904	0.00957029
NC_045512.2	28955	A	10268	99.9513	0.009739	0.038956	0
NC_045512.2	28956	A	10355	99.9324	0	0.0386287	0.0289715
NC_045512.2	28957	C	10276	0.00973141	99.893	0.00973141	0.0778513
NC_045512.2	28958	C	10228	0	99.9707	0.00977708	0.0195542
NC_045512.2	28959	A	10375	99.8554	0.0192771	0.0578313	0.0674699
NC_045512.2	28960	G	10358	0.00965437	0.00965437	99.9807	0
NC_045512.2	28961	C	10313	0.0096965	99.9515	0.0096965	0.0290895
NC_045512.2	28962	T	10254	0.00975229	0.0390092	0.00975229	99.9415
NC_045512.2	28963	T	10596	0	0.00943752	0	99.9906
NC_045512.2	28964	G	10629	0.0188164	0.00940822	99.9718	0
NC_045512.2	28965	A	10726	99.9161	0	0.065262	0.0186463
NC_045512.2	28966	G	10691	0.0374146	0	99.9439	0.0187073
NC_045512.2	28967	A	10695	99.9813	0	0.00935016	0.00935016
NC_045512.2	28968	G	10483	0.104932	0	99.876	0.0190785
NC_045512.2	28969	C	10512	0.0190259	99.8478	0	0.0190259
NC_045512.2	28970	A	10793	99.9722	0	0.0185305	0.00926526
NC_045512.2	28971	A	10219	99.9315	0.0195714	0.0293571	0.0195714
NC_045512.2	28972	A	10727	99.9627	0.00932227	0.00932227	0.0186445
NC_045512.2	28973	A	10553	99.9052	0.018952	0.00947598	0.0284279
NC_045512.2	28974	T	10443	0.00957579	0.00957579	0	99.9808
NC_045512.2	28975	G	10665	0	0.0187529	99.9625	0.0187529
NC_045512.2	28976	T	10897	0.00917684	0.0825915	0	99.9082
NC_045512.2	28977	C	10711	0.0093362	99.9533	0	0.0373448
NC_045512.2	28978	T	10860	0.0092081	0.0276243	0.0276243	99.9263
NC_045512.2	28979	G	10618	0.0188359	0.00941797	99.9529	0.0188359
NC_045512.2	28980	G	10679	0.0374567	0	99.9532	0.00936417
NC_045512.2	28981	T	10920	0.00915751	0.0549451	0	99.8718
NC_045512.2	28982	A	10491	99.9619	0	0.0381279	0
NC_045512.2	28983	A	10828	99.8984	0.0184706	0.0738825	0.00923532
NC_045512.2	28984	A	10992	99.8635	0.00909753	0.0727802	0.0272926
NC_045512.2	28985	G	10946	0.0274073	0	99.9178	0.0548145
NC_045512.2	28986	G	10814	0.0924727	0.0277418	99.8243	0.0462364
NC_045512.2	28987	C	10700	0.00934579	99.8224	0.00934579	0.0373832
NC_045512.2	28988	C	10903	0	99.9083	0	0.0733743
NC_045512.2	28989	A	10793	99.861	0.0185305	0.0926526	0.0277958
NC_045512.2	28990	A	10961	99.9544	0	0.036493	0.00912326
NC_045512.2	28991	C	11277	0.00886761	99.9291	0.00886761	0.0354704
NC_045512.2	28992	A	11117	99.964	0	0.0179905	0.0179905
NC_045512.2	28993	A	10959	99.9361	0	0.0273748	0.0364997
NC_045512.2	28994	C	11322	0.00883236	99.9205	0.0176647	0.0529942
NC_045512.2	28995	A	11206	99.9018	0.0267714	0.044619	0.0267714
NC_045512.2	28996	A	10802	99.8797	0.00925755	0.0555453	0.0555453
NC_045512.2	28997	C	11420	0.0175131	99.9475	0.00875657	0.0262697
NC_045512.2	28998	A	10780	99.7959	0.0278293	0.102041	0.0742115
NC_045512.2	28999	A	10533	99.9146	0.0189879	0.0474699	0
NC_045512.2	29000	G	10609	0.00942596	0	99.9811	0.00942596
NC_045512.2	29001	G	11226	0.0445395	0.0356316	99.902	0.00890789
NC_045512.2	29002	C	11461	0.00872524	99.9564	0.0174505	0.0174505
NC_045512.2	29003	C	11716	0.0170707	99.9573	0	0.00853534
NC_045512.2	29004	A	11468	99.9564	0.00871992	0	0.0348797
NC_045512.2	29005	A	11673	99.9743	0.00856678	0.00856678	0.00856678
NC_045512.2	29006	A	11237	99.911	0.00889917	0.0444959	0.00889917
NC_045512.2	29007	C	11363	0.0264015	99.9472	0	0.0264015
NC_045512.2	29008	T	11110	0.0270027	0.0630063	0.0270027	99.883
NC_045512.2	29009	G	11359	0.00880359	0.0264108	99.9384	0.00880359
NC_045512.2	29010	T	11342	0.0176336	0.0264504	0	99.9559
NC_045512.2	29011	C	11175	0	99.9463	0.0178971	0.0268456
NC_045512.2	29012	A	11063	99.9186	0.0180783	0.0451957	0.0180783
NC_045512.2	29013	C	10564	0.0189322	99.9716	0	0.00946611
NC_045512.2	29014	T	10860	0.0276243	0.0644567	0	99.9079
NC_045512.2	29015	A	10586	99.9811	0.00944644	0.00944644	0
NC_045512.2	29016	A	10910	99.945	0	0.0366636	0.0183318
NC_045512.2	29017	G	11145	0.0269179	0.00897263	99.9462	0.0179453
NC_045512.2	29018	A	11218	99.9376	0	0.035657	0.0267427
NC_045512.2	29019	A	10796	99.9074	0.0370508	0.0277881	0.0277881
NC_045512.2	29020	A	10758	99.9535	0.00929541	0.0185908	0.0185908
NC_045512.2	29021	T	11354	0	0.0176149	0	99.9824
NC_045512.2	29022	C	11407	0	99.9825	0	0.0175331
NC_045512.2	29023	T	11331	0	0.0529521	0.00882535	99.9382
NC_045512.2	29024	G	11298	0.00885112	0.00885112	99.9823	0
NC_045512.2	29025	C	11299	0	99.9823	0.00885034	0.00885034
NC_045512.2	29026	T	11436	0	0.00874432	0.00874432	99.9825
NC_045512.2	29027	G	11264	0.0266335	0	99.9201	0.053267
NC_045512.2	29028	C	11427	0	99.9825	0	0.0175024
NC_045512.2	29029	T	11725	0.00852879	0.144989	0	99.8465
NC_045512.2	29030	G	11547	0.00866026	0.00866026	99.9827	0
NC_045512.2	29031	A	11416	99.9387	0	0.0613174	0
NC_045512.2	29032	G	11253	0	0	99.9645	0.0355461
NC_045512.2	29033	G	10869	0	0.018401	99.9816	0
NC_045512.2	29034	C	10809	0.0185031	99.963	0	0.0185031
NC_045512.2	29035	T	10606	0.0377145	0.0282859	0.0282859	99.9057
NC_045512.2	29036	T	10739	0.00931185	0.0279356	0	99.9628
NC_045512.2	29037	C	10971	0	100	0	0
NC_045512.2	29038	T	11285	0	0.0443066	0	99.9557
NC_045512.2	29039	A	10964	99.9088	0.00912076	0.0273623	0.0547246
NC_045512.2	29040	A	11350	99.9119	0	0.061674	0.0176211
NC_045512.2	29041	G	11444	0.0174764	0.0262146	99.9563	0
NC_045512.2	29042	A	11478	99.9303	0.00871232	0.0609862	0
NC_045512.2	29043	A	9320	99.9142	0	0.0429185	0.0429185
NC_045512.2	29044	G	11417	0.0175177	0.00875887	99.9387	0.0350355
NC_045512.2	29045	C	11503	0.00869338	99.9478	0	0.0434669
NC_045512.2	29046	C	11651	0.0257489	99.9743	0	0
NC_045512.2	29047	T	11850	0.00843882	0.0168776	0	99.9747
NC_045512.2	29048	C	12053	0.00829669	99.9502	0.00829669	0.0331868
NC_045512.2	29049	G	11873	0.0842247	0	99.8737	0.0421124
NC_045512.2	29050	G	11799	0.0508518	0	99.9152	0.0254259
NC_045512.2	29051	C	12129	0.0164894	99.8434	0	0.0247341
NC_045512.2	29052	A	12284	99.943	0.0162813	0.024422	0.00814067
NC_045512.2	29053	A	12297	99.9756	0	0.0162641	0.00813207
NC_045512.2	29054	A	11712	99.9915	0	0.00853825	0
NC_045512.2	29055	A	12470	99.9759	0	0.0240577	0
NC_045512.2	29056	A	11274	99.2372	0.0177399	0.0443498	0.0266099
NC_045512.2	29057	C	12010	0	99.9833	0	0.0166528
NC_045512.2	29058	G	11995	0.0333472	0.0166736	99.9166	0.0250104
NC_045512.2	29059	T	12099	0.0165303	0.0165303	0.0165303	99.9504
NC_045512.2	29060	A	12163	99.9589	0	0.024665	0.0164433
NC_045512.2	29061	C	12292	0	99.9919	0	0.00813537
NC_045512.2	29062	T	12036	0	0.0997009	0	99.9003
NC_045512.2	29063	G	11955	0.0250941	0	99.9665	0.0083647
NC_045512.2	29064	C	11865	0.00842815	99.9494	0	0.0421407
NC_045512.2	29065	C	11921	0.0335542	99.9581	0.00838856	0
NC_045512.2	29066	A	11403	99.9035	0.0350785	0.0263089	0.0350785
NC_045512.2	29067	C	11580	0.0259067	99.9136	0	0.0172712
NC_045512.2	29068	T	11618	0.00860733	0.0688587	0	99.9139
NC_045512.2	29069	A	11175	99.9374	0	0.0536913	0.00894855
NC_045512.2	29070	A	11362	99.956	0.00880127	0.00880127	0.0264038
NC_045512.2	29071	A	11164	99.9642	0	0.0358295	0
NC_045512.2	29072	G	11002	0.0636248	0	99.9182	0.0181785
NC_045512.2	29073	C	11158	0.00896218	99.9462	0	0.0358487
NC_045512.2	29074	A	11361	99.9032	0.00880204	0.00880204	0.0616143
NC_045512.2	29075	T	11343	0.00881601	0.026448	0	99.9559
NC_045512.2	29076	A	11089	99.9459	0.0180359	0.0270538	0.00901795
NC_045512.2	29077	C	11077	0.00902772	99.9458	0	0.0361109
NC_045512.2	29078	A	11033	99.8731	0.0271912	0.0543823	0.0453186
NC_045512.2	29079	A	10526	99.867	0.00950029	0.0475014	0.066502
NC_045512.2	29080	T	11124	0	0.0359583	0	99.964
NC_045512.2	29081	G	11225	0	0	99.9733	0.0178174
NC_045512.2	29082	T	11404	0	0.0789197	0	99.9123
NC_045512.2	29083	A	11497	99.8695	0	0.0695834	0
NC_045512.2	29084	A	11223	99.9287	0.0178205	0.0534616	0
NC_045512.2	29085	C	11589	0.0172577	99.9223	0	0.0604021
NC_045512.2	29086	A	11310	99.9293	0.0442087	0.0176835	0.00884173
NC_045512.2	29087	C	11684	0.0342349	99.8973	0.00855871	0.059911
NC_045512.2	29088	A	11715	99.9146	0.0256082	0.0512164	0.00853607
NC_045512.2	29089	A	11151	99.9552	0	0.0179356	0.0269034
NC_045512.2	29090	G	11566	0.0172921	0.0259381	99.9308	0.0172921
NC_045512.2	29091	C	11846	0.00844167	99.9578	0.00844167	0.00844167
NC_045512.2	29092	T	11826	0.00845594	0.0591916	0.0169119	99.9154
NC_045512.2	29093	T	11772	0	0.0169895	0.00849473	99.9745
NC_045512.2	29094	T	12146	0.0164663	0.0246995	0.00823316	99.9341
NC_045512.2	29095	C	12231	0.00817595	99.8937	0.00817595	0.0899354
NC_045512.2	29096	G	12096	0.0496032	0.0082672	99.9091	0.0330688
NC_045512.2	29097	G	12113	0.0577892	0.00825559	99.9257	0.00825559
NC_045512.2	29098	C	12311	0.0162456	99.9188	0	0.0649825
NC_045512.2	29099	A	12180	99.9179	0.0246305	0.0246305	0.0328407
NC_045512.2	29100	G	12374	0.00808146	0.00808146	99.9838	0
NC_045512.2	29101	A	12154	99.9753	0.00822774	0.0164555	0
NC_045512.2	29102	C	12215	0	99.9427	0	0.0573066
NC_045512.2	29103	G	12135	0.0412031	0.0247219	99.9341	0
NC_045512.2	29104	T	12320	0	0.0405844	0	99.9513
NC_045512.2	29105	G	12151	0.0411489	0	99.9342	0.0246893
NC_045512.2	29106	G	12360	0.00809062	0.00809062	99.9676	0.0161812
NC_045512.2	29107	T	12618	0.00792519	0.182279	0	99.7939
NC_045512.2	29108	C	12350	0	99.9757	0	0.0242915
NC_045512.2	29109	C	12445	0.00803536	99.9679	0.0160707	0.00803536
NC_045512.2	29110	A	12263	99.8451	0.0489277	0.0815461	0.0244638
NC_045512.2	29111	G	12264	0.00815395	0.0244618	99.9511	0.0163079
NC_045512.2	29112	A	12375	99.9515	0.00808081	0.040404	0
NC_045512.2	29113	A	11652	99.9313	0.0343289	0.0343289	0
NC_045512.2	29114	C	12419	0.00805218	99.9356	0	0.0483131
NC_045512.2	29115	A	12248	99.9184	0	0.0326584	0.0489876
NC_045512.2	29116	A	11792	99.9491	0	0.0339213	0.0169607
NC_045512.2	29117	A	11623	99.9398	0.00860363	0.0258109	0
NC_045512.2	29118	C	12361	0.0161799	99.9757	0	0.00808996
NC_045512.2	29119	C	12218	0.0163693	99.91	0.00818465	0.0654772
NC_045512.2	29120	C	12347	0.00809913	99.9676	0	0.0242974
NC_045512.2	29121	A	11355	99.8943	0.0264201	0.0264201	0.0528402
NC_045512.2	29122	A	11109	99.892	0.0360068	0.0540103	0.0180034
NC_045512.2	29123	G	10923	0.00915499	0	99.9817	0.00915499
NC_045512.2	29124	G	12187	0.0246164	0	99.9344	0.0164109
NC_045512.2	29125	A	12847	99.9689	0	0.0233518	0.00778392
NC_045512.2	29126	A	11216	99.9287	0.00891584	0.0624108	0
NC_045512.2	29127	A	12231	99.9428	0	0.00817595	0.0163519
NC_045512.2	29128	T	12810	0.0078064	0.0156128	0.0078064	99.961
NC_045512.2	29129	T	12614	0	0.0158554	0	99.9841
NC_045512.2	29130	T	12711	0	0.0236016	0	99.9764
NC_045512.2	29131	T	12962	0	0.0231446	0.054004	99.8534
NC_045512.2	29132	G	13311	0.00751258	0	99.9775	0.0150252
NC_045512.2	29133	G	13300	0	0.0075188	99.9774	0.0150376
NC_045512.2	29134	G	13271	0.0226057	0	99.9699	0.00753523
NC_045512.2	29135	G	13438	0.0297663	0	99.9628	0.00744158
NC_045512.2	29136	A	13056	99.8851	0	0.0995711	0
NC_045512.2	29137	C	13083	0	99.9236	0	0.0687916
NC_045512.2	29138	C	13516	0.0221959	99.963	0	0.0147973
NC_045512.2	29139	A	13444	99.9033	0	0.0743826	0.0223148
NC_045512.2	29140	G	13501	0.00740686	0	99.9704	0.0222206
NC_045512.2	29141	G	13367	0.0224433	0	99.9551	0.0224433
NC_045512.2	29142	A	13619	99.9633	0	0.022028	0.0146854
NC_045512.2	29143	A	12327	99.9594	0.0162245	0.0162245	0.00811227
NC_045512.2	29144	C	13359	0.0149712	99.9626	0	0.0224568
NC_045512.2	29145	T	13207	0.00757174	0.0378587	0.00757174	99.947
NC_045512.2	29146	A	13467	99.8812	0	0.103958	0.0148511
NC_045512.2	29147	A	12631	99.9525	0.0237511	0.00791703	0.0158341
NC_045512.2	29148	T	13355	0	0.0299513	0	99.97
NC_045512.2	29149	C	13599	0.00735348	99.9706	0	0.0220604
NC_045512.2	29150	A	12937	99.8609	0.0231893	0.0618381	0.0541084
NC_045512.2	29151	G	12753	0.0156826	0.00784129	99.9765	0
NC_045512.2	29152	A	13302	99.985	0	0.0150353	0
NC_045512.2	29153	C	13224	0.00756201	99.9773	0	0.015124
NC_045512.2	29154	A	12657	99.8578	0.0790077	0.0237023	0.0395038
NC_045512.2	29155	A	12295	99.9187	0.00813339	0.0488003	0.0244002
NC_045512.2	29156	G	12748	0.0235331	0	99.9059	0.0705993
NC_045512.2	29157	G	13172	0.0151837	0	99.9165	0.0683268
NC_045512.2	29158	A	13346	99.9326	0	0.0299715	0.0374644
NC_045512.2	29159	A	11168	99.9284	0.00895416	0.0447708	0.0179083
NC_045512.2	29160	C	13050	0.00766283	99.954	0	0.0383142
NC_045512.2	29161	T	13249	0	0.030191	0	99.9698
NC_045512.2	29162	G	13485	0.0370782	0	99.9629	0
NC_045512.2	29163	A	13619	99.978	0	0.00734268	0.00734268
NC_045512.2	29164	T	13042	0.00766754	0.0153351	0	99.977
NC_045512.2	29165	T	13462	0	0.022285	0	99.9777
NC_045512.2	29166	A	13520	99.9704	0.00739645	0.0147929	0.00739645
NC_045512.2	29167	C	13762	0.0290655	99.9128	0	0.0508647
NC_045512.2	29168	A	13606	99.9192	0	0.0587976	0.0146994
NC_045512.2	29169	A	13176	99.9545	0	0.0379478	0.00758956
NC_045512.2	29170	A	13189	99.9393	0.00758208	0.0303283	0
NC_045512.2	29171	C	13647	0.0146552	99.9707	0	0.0146552
NC_045512.2	29172	A	12363	99.9353	0.0161773	0.024266	0.024266
NC_045512.2	29173	T	12846	0.00778452	0.00778452	0.0233536	99.9611
NC_045512.2	29174	T	12813	0	0.0390229	0.0468274	99.9141
NC_045512.2	29175	G	13193	0.0606382	0	99.8939	0.0454787
NC_045512.2	29176	G	13453	0.0445997	0.0297331	99.9108	0.0148666
NC_045512.2	29177	C	13604	0.0147016	99.9191	0.00735078	0.0588062
NC_045512.2	29178	C	13551	0.0295181	99.9114	0.00737953	0.0442772
NC_045512.2	29179	G	13579	0.0883717	0	99.9116	0
NC_045512.2	29180	C	13633	0.0146703	99.956	0	0
NC_045512.2	29181	A	13498	99.9259	0.014817	0.0222255	0.0370425
NC_045512.2	29182	A	12615	99.9445	0	0.0237812	0.0317083
NC_045512.2	29183	A	13367	99.9551	0	0	0.0374056
NC_045512.2	29184	T	12681	0.0236574	0.0157716	0.00788581	99.9527
NC_045512.2	29185	T	13544	0.00738334	0.0147667	0	99.9705
NC_045512.2	29186	G	13640	0.0953079	0.00733138	99.8754	0.0146628
NC_045512.2	29187	C	13701	0.00729874	99.9416	0.0145975	0.0364937
NC_045512.2	29188	A	13770	99.9419	0.0217865	0.0145243	0.0217865
NC_045512.2	29189	C	13616	0.0146886	99.9266	0	0.0367215
NC_045512.2	29190	A	13459	99.896	0.0297199	0.0297199	0.0445798
NC_045512.2	29191	A	12799	99.9375	0	0.0234393	0.0312524
NC_045512.2	29192	T	13240	0.0453172	0.0377644	0	99.9018
NC_045512.2	29193	T	12479	0	0.00801346	0	99.992
NC_045512.2	29194	T	13472	0.0074228	0.0148456	0	99.9629
NC_045512.2	29195	G	13448	0.0966686	0.0223081	99.8587	0.0148721
NC_045512.2	29196	C	13373	0.00747775	99.8579	0.0149555	0.119644
NC_045512.2	29197	C	13273	0	99.9699	0.00753409	0.0226023
NC_045512.2	29198	C	13124	0.00761963	99.9619	0.00761963	0.0228589
NC_045512.2	29199	C	13285	0.0301091	99.9548	0	0.0150546
NC_045512.2	29200	C	13279	0.00753069	99.9096	0.0150614	0.0451841
NC_045512.2	29201	A	12880	99.9146	0.015528	0.0388199	0.0310559
NC_045512.2	29202	G	13174	0.0151814	0	99.9772	0.00759071
NC_045512.2	29203	C	13153	0.00760283	99.9316	0	0.0608226
NC_045512.2	29204	G	13091	0.0381942	0.00763884	99.9465	0.00763884
NC_045512.2	29205	C	13086	0.00764176	99.9541	0	0.0382088
NC_045512.2	29206	T	10718	0.0093301	0.111961	0.0373204	99.8414
NC_045512.2	29207	T	12042	0.00830427	0.0747384	0.0415213	99.8754
NC_045512.2	29208	C	13274	0.00753352	99.9699	0	0.0226006
NC_045512.2	29209	A	13010	99.8616	0	0.122982	0.0153728
NC_045512.2	29210	G	13306	0	0	99.985	0.0150308
NC_045512.2	29211	C	13262	0	99.9472	0	0.0527824
NC_045512.2	29212	G	13385	0.0224131	0.0149421	99.9626	0
NC_045512.2	29213	T	12617	0	0.0158516	0.0158516	99.9683
NC_045512.2	29214	T	13482	0	0.0222519	0	99.9703
NC_045512.2	29215	C	13457	0.0222932	99.9406	0	0.0371554
NC_045512.2	29216	T	13259	0.0301682	0.0377102	0.0226261	99.9095
NC_045512.2	29217	T	13892	0	0.0431903	0	99.9568
NC_045512.2	29218	C	14104	0.0141804	99.9645	0	0.0212706
NC_045512.2	29219	G	13998	0.0285755	0	99.9571	0.0142878
NC_045512.2	29220	G	14188	0.0493375	0	99.9436	0.00704821
NC_045512.2	29221	A	14226	99.9859	0	0.00702938	0.00702938
NC_045512.2	29222	A	11902	99.916	0.0588136	0.00840195	0.0168039
NC_045512.2	29223	T	13949	0	0.0215069	0	99.9785
NC_045512.2	29224	G	14293	0.0139929	0	99.958	0.0139929
NC_045512.2	29225	T	14463	0.00691419	0.0553136	0	99.9378
NC_045512.2	29226	C	14707	0.00679948	99.932	0	0.0611953
NC_045512.2	29227	G	14482	0.0276205	0	99.9379	0.0345256
NC_045512.2	29228	C	14726	0	99.9864	0	0.00679071
NC_045512.2	29229	G	14479	0.0552524	0	99.9447	0
NC_045512.2	29230	C	14572	0	99.9657	0.00686248	0.0274499
NC_045512.2	29231	A	14288	99.923	0	0.0489922	0.0279955
NC_045512.2	29232	T	14232	0.00702642	0.00702642	0	99.9859
NC_045512.2	29233	T	14328	0.0139587	0.0348967	0	99.9511
NC_045512.2	29234	G	14693	0.00680596	0.00680596	99.9728	0.0136119
NC_045512.2	29235	G	14480	0.089779	0	99.8964	0.0138122
NC_045512.2	29236	C	14766	0.00677232	99.9187	0.00677232	0.0677231
NC_045512.2	29237	A	14750	99.8983	0.0271186	0.00677966	0.0677966
NC_045512.2	29238	T	14865	0.0201816	0.0605449	0.0201816	99.8856
NC_045512.2	29239	G	14696	0.0136091	0.00680457	99.9388	0.0408274
NC_045512.2	29240	G	14872	0.0268962	0	99.9664	0.00672404
NC_045512.2	29241	A	14961	99.9198	0.0133681	0.0668405	0
NC_045512.2	29242	A	12039	99.9252	0.00830634	0.0332254	0.0332254
NC_045512.2	29243	G	14791	0.0202826	0.0270435	99.9324	0.0202826
NC_045512.2	29244	T	14897	0	0.0335638	0.00671276	99.953
NC_045512.2	29245	C	15006	0.013328	99.9267	0	0.046648
NC_045512.2	29246	A	14690	99.8775	0.0272294	0.0408441	0.0544588
NC_045512.2	29247	C	14902	0.00671051	99.9195	0	0.0671051
NC_045512.2	29248	A	14655	99.8908	0.0204708	0.0477653	0.0409417
NC_045512.2	29249	C	14471	0	99.9724	0	0.0276415
NC_045512.2	29250	C	14521	0.0206597	99.9587	0	0.0206597
NC_045512.2	29251	T	14303	0.0279662	0.0978816	0	99.8742
NC_045512.2	29252	T	14610	0.00684463	0.102669	0.00684463	99.8768
NC_045512.2	29253	C	14806	0.00675402	99.9527	0	0.0202621
NC_045512.2	29254	G	14438	0.0207785	0.00692617	99.9446	0.0277047
NC_045512.2	29255	G	14384	0.0208565	0	99.9583	0.0208565
NC_045512.2	29256	G	14457	0.0276683	0.00691706	99.9377	0.0276683
NC_045512.2	29257	A	14103	99.9575	0	0.0425441	0
NC_045512.2	29258	A	10736	99.8696	0.0186289	0.0745156	0.0372578
NC_045512.2	29259	C	13904	0.00719218	99.9712	0	0.0215765
NC_045512.2	29260	G	14380	0.0278164	0.0139082	99.9513	0
NC_045512.2	29261	T	13865	0.0072124	0.0288496	0	99.9639
NC_045512.2	29262	G	13930	0.028715	0	99.9569	0.0143575
NC_045512.2	29263	G	14231	0.00702691	0	99.9789	0.0140538
NC_045512.2	29264	T	14220	0	0.00703235	0	99.993
NC_045512.2	29265	T	14257	0.0070141	0.0350705	0	99.9579
NC_045512.2	29266	G	14423	0	0	99.9931	0.00693337
NC_045512.2	29267	A	14442	99.9654	0	0.0346212	0
NC_045512.2	29268	C	13889	0	100	0	0
NC_045512.2	29269	C	14058	0.0497937	99.9218	0.0142268	0.0142268
NC_045512.2	29270	T	14422	0.00693385	0.0554708	0	99.9307
NC_045512.2	29271	A	13779	99.9347	0.0145148	0.0362871	0.0145148
NC_045512.2	29272	C	14372	0.0208739	99.9583	0	0.0208739
NC_045512.2	29273	A	14158	99.9152	0.0141263	0.0282526	0.0423789
NC_045512.2	29274	C	14085	0	99.9432	0	0.056798
NC_045512.2	29275	A	13860	99.8413	0.02886	0.0865801	0.04329
NC_045512.2	29276	G	13970	0.035791	0.0143164	99.9069	0.0429492
NC_045512.2	29277	G	13966	0.0787627	0.00716025	99.8998	0.0143205
NC_045512.2	29278	T	13950	0.00716846	0.0143369	0	99.9785
NC_045512.2	29279	G	13542	0.051691	0.0147689	99.904	0.0295377
NC_045512.2	29280	C	13053	0.0153221	99.8927	0.00766107	0.0842718
NC_045512.2	29281	C	13371	0.00747887	99.9177	0.0224366	0.0523521
NC_045512.2	29282	A	13402	99.9105	0	0.0447694	0.0447694
NC_045512.2	29283	T	13246	0.0377472	0.0377472	0.0150989	99.9094
NC_045512.2	29284	C	13215	0.00756716	99.9395	0.0151343	0.0227015
NC_045512.2	29285	A	13510	99.9186	0.0148038	0.0296077	0.0370096
NC_045512.2	29286	A	13317	99.9775	0.0150184	0	0.0075092
NC_045512.2	29287	A	13370	99.9252	0.00747943	0.0373972	0.0224383
NC_045512.2	29288	T	12956	0.00771843	0	0	99.9923
NC_045512.2	29289	T	13207	0.00757174	0.030287	0.00757174	99.9319
NC_045512.2	29290	G	12809	0.023421	0	99.9375	0.0390351
NC_045512.2	29291	G	13044	0.0306654	0	99.9617	0.00766636
NC_045512.2	29292	A	13456	99.9183	0	0.0520214	0.0297265
NC_045512.2	29293	T	13448	0.00743605	0.00743605	0	99.9851
NC_045512.2	29294	G	13171	0.0227773	0.00759244	99.962	0.00759244
NC_045512.2	29295	A	13401	99.9254	0.00746213	0.0447728	0.0223864
NC_045512.2	29296	C	13019	0.0153622	99.8925	0.00768108	0.0307243
NC_045512.2	29297	A	12964	99.9306	0.0154273	0.0385683	0.0154273
NC_045512.2	29298	A	13141	99.9467	0.00760977	0.0228293	0.0152195
NC_045512.2	29299	A	13195	99.9545	0.0151573	0.00757863	0.0227359
NC_045512.2	29300	G	12810	0.0234192	0	99.961	0.0156128
NC_045512.2	29301	A	13089	99.9542	0	0.02292	0.02292
NC_045512.2	29302	T	13025	0	0.0383877	0	99.9463
NC_045512.2	29303	C	12425	0.0241449	99.9598	0	0.0160966
NC_045512.2	29304	C	12736	0.0235553	99.9293	0.00785176	0.031407
NC_045512.2	29305	A	13072	99.9694	0	0.0229498	0.00764994
NC_045512.2	29306	A	12979	99.9923	0.00770475	0	0
NC_045512.2	29307	A	13205	99.9394	0	0.0151458	0.0302916
NC_045512.2	29308	T	12971	0.030838	0	0	99.9692
NC_045512.2	29309	T	13102	0	0.00763242	0.0152648	99.9771
NC_045512.2	29310	T	11909	0.00839701	0.0671761	0	99.7901
NC_045512.2	29311	C	12969	0.0077107	99.8921	0	0.0539749
NC_045512.2	29312	A	13157	99.9316	0.00760052	0.0456031	0.015201
NC_045512.2	29313	A	13015	99.9693	0.00768344	0.00768344	0.0153669
NC_045512.2	29314	A	12494	99.912	0.0320154	0.0320154	0.0160077
NC_045512.2	29315	G	12589	0.0158869	0	99.9603	0.0238303
NC_045512.2	29316	A	12584	99.9603	0	0.0317864	0.0079466
NC_045512.2	29317	T	12688	0.0157629	0.0157629	0	99.9685
NC_045512.2	29318	C	12505	0.0159936	99.976	0	0
NC_045512.2	29319	A	12772	99.8982	0.00782963	0.0548074	0.0391481
NC_045512.2	29320	A	12672	99.9132	0.00789141	0.0552399	0.0236742
NC_045512.2	29321	G	12192	0.0082021	0.0082021	99.9754	0.0082021
NC_045512.2	29322	T	12588	0.00794407	0.0158881	0	99.9762
NC_045512.2	29323	C	12511	0	99.96	0	0.0399648
NC_045512.2	29324	A	12747	99.8039	0.00784498	0.00784498	0.0549149
NC_045512.2	29325	T	12752	0	0	0	100
NC_045512.2	29326	T	12767	0	0.00783269	0	99.9922
NC_045512.2	29327	T	11832	0.00845166	0	0	99.9915
NC_045512.2	29328	T	12301	0	0.00812942	0	99.9024
NC_045512.2	29329	G	11658	0.0257334	0.0257334	99.94	0.0085778
NC_045512.2	29330	C	12507	0	99.936	0.00799552	0.0559687
NC_045512.2	29331	T	12742	0.00784806	0.133417	0.0156961	99.843
NC_045512.2	29332	G	12485	0.0320384	0	99.9519	0.0160192
NC_045512.2	29333	A	12921	99.9381	0	0.0619147	0
NC_045512.2	29334	A	12486	100	0	0	0
NC_045512.2	29335	T	13051	0.0153245	0.0153245	0	99.9617
NC_045512.2	29336	A	12920	99.9381	0	0.0541796	0.00773994
NC_045512.2	29337	A	13002	99.9615	0.00769112	0.0307645	0
NC_045512.2	29338	G	12545	0.079713	0	99.9123	0.0079713
NC_045512.2	29339	C	12733	0.00785361	99.9607	0	0.0235608
NC_045512.2	29340	A	13012	99.9231	0.0230556	0.0230556	0.0307409
NC_045512.2	29341	T	13035	0	0.0153433	0	99.9847
NC_045512.2	29342	A	12987	99.9692	0	0.00770001	0.0154
NC_045512.2	29343	T	13160	0.00759878	0.00759878	0	99.9848
NC_045512.2	29344	T	13381	0.00747328	0.0224198	0	99.9626
NC_045512.2	29345	G	13141	0.0380489	0.00760977	99.9543	0
NC_045512.2	29346	A	13340	99.9625	0.0149925	0.00749625	0.0149925
NC_045512.2	29347	C	13284	0	99.9473	0	0.0451671
NC_045512.2	29348	G	12359	0.089004	0	99.8948	0.0161825
NC_045512.2	29349	C	13261	0.00754091	99.9849	0	0.00754091
NC_045512.2	29350	A	13269	99.9472	0	0.0226091	0.0301455
NC_045512.2	29351	T	13249	0.0226432	0.0377387	0	99.9321
NC_045512.2	29352	A	13248	99.9547	0	0.0301932	0.0150966
NC_045512.2	29353	C	13374	0.0149544	99.9178	0.00747719	0.0224316
NC_045512.2	29354	A	13424	99.9032	0.00744934	0.0372467	0.0372467
NC_045512.2	29355	A	12660	99.921	0.0157978	0.0394945	0.0236967
NC_045512.2	29356	A	12513	99.952	0.0159834	0	0.0239751
NC_045512.2	29357	A	12801	99.7578	0.0234357	0.0156238	0.00781189
NC_045512.2	29358	C	13574	0	99.9263	0	0.0736703
NC_045512.2	29359	A	12619	99.897	0.0396228	0.0158491	0.0475473
NC_045512.2	29360	T	10505	0	0.00951928	0.0380771	99.9524
NC_045512.2	29361	T	13358	0.0224585	0.0149723	0.0224585	99.9326
NC_045512.2	29362	C	13388	0.0149388	99.9402	0	0.0448163
NC_045512.2	29363	C	13133	0.0228432	99.9467	0	0.0304576
NC_045512.2	29364	C	13456	0.0371581	99.9183	0	0.0445898
NC_045512.2	29365	A	13219	99.8714	0.00756487	0.105908	0.0151297
NC_045512.2	29366	C	13111	0.00762718	99.9771	0	0.0152544
NC_045512.2	29367	C	13311	0.00751258	99.9474	0.00751258	0.0300503
NC_045512.2	29368	A	12507	99.8881	0.0319821	0.0639642	0.015991
NC_045512.2	29369	A	12440	99.9196	0	0.0401929	0.0401929
NC_045512.2	29370	C	13481	0.0148357	99.9481	0.0148357	0.0222535
NC_045512.2	29371	A	12491	99.8799	0.0400288	0.0480346	0.0320231
NC_045512.2	29372	G	12636	0.0395695	0.0079139	99.9288	0.0237417
NC_045512.2	29373	A	13490	99.8962	0.0370645	0.0518903	0.0148258
NC_045512.2	29374	G	12551	0.047805	0.00796749	99.9124	0.03187
NC_045512.2	29375	C	13237	0.0151092	99.9245	0	0.0604367
NC_045512.2	29376	C	12732	0.0471254	99.9215	0	0.0235627
NC_045512.2	29377	T	13245	0.0302001	0.0830502	0.0151	99.7282
NC_045512.2	29378	A	13029	99.9386	0.0153504	0.0153504	0.0307007
NC_045512.2	29379	A	13687	99.9342	0.0219186	0.0146124	0.0219186
NC_045512.2	29380	A	13687	99.9708	0.0073062	0.0146124	0
NC_045512.2	29381	A	13207	99.8713	0.0151435	0.0908609	0.0227152
NC_045512.2	29382	A	13440	99.375	0.0297619	0.208333	0.0372024
NC_045512.2	29383	G	12601	0.0238076	0.00793588	99.8968	0.0714229
NC_045512.2	29384	G	13287	0.0225785	0	99.9398	0
NC_045512.2	29385	A	14195	99.9507	0.0211342	0.0281789	0
NC_045512.2	29386	C	13693	0.007303	99.8978	0	0.029212
NC_045512.2	29387	A	13647	99.956	0	0.0146552	0.0219829
NC_045512.2	29388	A	13656	99.9414	0.00732279	0.0366139	0.0146456
NC_045512.2	29389	A	13889	99.9064	0.0215998	0.0431997	0.0287998
NC_045512.2	29390	A	13768	99.9564	0.00726322	0.0290529	0
NC_045512.2	29391	A	13693	99.6422	0.029212	0.14606	0
NC_045512.2	29392	G	13732	0.00728226	0.00728226	99.9782	0.00728226
NC_045512.2	29393	A	14167	99.9718	0.021176	0.00705866	0
NC_045512.2	29394	A	14125	99.9646	0.00707965	0.00707965	0.0212389
NC_045512.2	29395	G	13387	0.0224098	0.0149399	99.9328	0.0298797
NC_045512.2	29396	A	13792	99.9275	0	0.0652552	0.00725058
NC_045512.2	29397	A	13613	99.9706	0	0.0293837	0
NC_045512.2	29398	G	13373	0.0149555	0	99.9701	0.0149555
NC_045512.2	29399	G	13906	0.0143823	0.00719114	99.9784	0
NC_045512.2	29400	C	14148	0.0141363	99.9081	0.0212044	0.0565451
NC_045512.2	29401	T	14246	0.00701951	0.105293	0.0421171	99.8456
NC_045512.2	29402	G	14127	0.0212359	0.00707864	99.9717	0
NC_045512.2	29403	A	14351	99.9234	0.00696816	0.0557452	0.0139363
NC_045512.2	29404	T	14178	0.00705318	0.0282127	0.0141064	99.9506
NC_045512.2	29405	G	14258	0.0561089	0.00701361	99.9229	0.00701361
NC_045512.2	29406	A	14413	99.9514	0	0.0346909	0.0138764
NC_045512.2	29407	A	14036	99.9929	0	0	0.00712454
NC_045512.2	29408	A	14219	99.9015	0	0.0492299	0.0140657
NC_045512.2	29409	C	14177	0.0141074	99.9647	0	0.021161
NC_045512.2	29410	T	14072	0.0142126	0.0426379	0	99.9431
NC_045512.2	29411	C	14298	0.013988	99.958	0	0.020982
NC_045512.2	29412	A	13995	99.9214	0.00714541	0.0500179	0.0214362
NC_045512.2	29413	A	13454	99.8588	0.0222982	0.0891928	0.0297309
NC_045512.2	29414	G	13392	0.0298686	0.00746714	99.9627	0
NC_045512.2	29415	C	13799	0	99.9638	0	0.0362345
NC_045512.2	29416	C	13814	0.00723903	99.9783	0	0.0144781
NC_045512.2	29417	T	13159	0	0.0227981	0.0151987	99.962
NC_045512.2	29418	T	13548	0	0.00738116	0.00738116	99.9852
NC_045512.2	29419	A	14061	99.9644	0.0213356	0.0142237	0
NC_045512.2	29420	C	13860	0	99.9639	0.00721501	0.02886
NC_045512.2	29421	C	13760	0	99.9346	0	0.065407
NC_045512.2	29422	G	13592	0.0735727	0	99.9117	0.00735727
NC_045512.2	29423	C	13706	0	99.9416	0	0.0291843
NC_045512.2	29424	A	13466	99.8886	0	0.0742611	0.0371306
NC_045512.2	29425	G	13427	0.022343	0	99.9479	0.0297907
NC_045512.2	29426	A	13613	99.9486	0.0146918	0.0367296	0
NC_045512.2	29427	G	13234	0.0302252	0	99.9547	0.0151126
NC_045512.2	29428	A	13450	99.9554	0	0.0371747	0.00743494
NC_045512.2	29429	C	13327	0	99.925	0.0150071	0.0450214
NC_045512.2	29430	A	13036	99.8006	0.0306843	0.0767106	0.0920528
NC_045512.2	29431	G	12979	0.0154095	0	99.9615	0.0231143
NC_045512.2	29432	A	12994	99.9307	0.00769586	0.053871	0
NC_045512.2	29433	A	12384	99.9435	0.0161499	0.0242248	0.0161499
NC_045512.2	29434	G	12242	0.0081686	0	99.9673	0.0245058
NC_045512.2	29435	A	12988	100	0	0	0
NC_045512.2	29436	A	12183	99.9672	0	0.0328326	0
NC_045512.2	29437	A	12148	99.893	0	0.0576227	0.00823181
NC_045512.2	29438	C	12998	0	99.9846	0	0.015387
NC_045512.2	29439	A	12117	99.8432	0.0165057	0.0660229	0.0742758
NC_045512.2	29440	G	11658	0.102934	0.0085778	99.8799	0.0085778
NC_045512.2	29441	C	12831	0	99.961	0	0.0389681
NC_045512.2	29442	A	12939	99.9382	0.0154571	0.0463714	0
NC_045512.2	29443	A	12259	99.9429	0	0.0244718	0.0326291
NC_045512.2	29444	A	12559	99.9522	0.00796242	0.0159248	0
NC_045512.2	29445	C	13023	0	99.9462	0	0.0153574
NC_045512.2	29446	T	12618	0	0.0951022	0.0158504	99.889
NC_045512.2	29447	G	12295	0.00813339	0	99.9756	0.0162668
NC_045512.2	29448	T	12802	0	0.0234338	0.00781128	99.9688
NC_045512.2	29449	G	12869	0.0233118	0	99.9534	0.0233118
NC_045512.2	29450	A	12900	99.9612	0	0.0387597	0
NC_045512.2	29451	C	12559	0.00796242	99.9682	0.00796242	0.00796242
NC_045512.2	29452	T	12633	0.00791578	0.0554104	0	99.9367
NC_045512.2	29453	C	12606	0	99.9762	0.00793273	0.0158655
NC_045512.2	29454	T	12173	0	0.0328596	0.0246447	99.9425
NC_045512.2	29455	T	12314	0.00812084	0.0243625	0	99.9513
NC_045512.2	29456	C	12626	0.00792016	99.9604	0	0.0316807
NC_045512.2	29457	T	10965	0	0.0455996	0.00911993	99.9453
NC_045512.2	29458	T	12893	0	0.0310246	0	99.969
NC_045512.2	29459	C	12643	0	99.9842	0.00790952	0.00790952
NC_045512.2	29460	C	12583	0.0158945	99.9603	0.00794723	0.0158945
NC_045512.2	29461	T	12351	0	0.0647721	0.00809651	99.9271
NC_045512.2	29462	G	12341	0.0810307	0.00810307	99.9028	0.00810307
NC_045512.2	29463	C	12438	0	99.9759	0	0.0241196
NC_045512.2	29464	T	12596	0.0317561	0.0555732	0.0238171	99.8889
NC_045512.2	29465	G	12140	0.0823723	0.00823723	99.8929	0.0164745
NC_045512.2	29466	C	12306	0	99.9269	0.0162522	0.0568828
NC_045512.2	29467	A	12521	99.8962	0	0.0479195	0.0559061
NC_045512.2	29468	G	12373	0	0	99.9596	0.0323285
NC_045512.2	29469	A	12429	99.9437	0	0.0241371	0.0321828
NC_045512.2	29470	T	12111	0	0	0.00825696	99.9917
NC_045512.2	29471	T	11987	0	0.0417119	0	99.9583
NC_045512.2	29472	T	12286	0.00813935	0	0.00813935	99.9674
NC_045512.2	29473	G	12051	0.0165961	0	99.9834	0
NC_045512.2	29474	G	11946	0.033484	0	99.9665	0
NC_045512.2	29475	A	12093	99.9338	0	0.066154	0
NC_045512.2	29476	T	11911	0	0	0.0083956	99.9916
NC_045512.2	29477	G	11815	0.0507829	0	99.9323	0.0169276
NC_045512.2	29478	A	11864	99.9494	0	0.0168577	0.0168577
NC_045512.2	29479	T	11265	0.0266312	0.00887705	0	99.9645
NC_045512.2	29480	T	11315	0	0.00883783	0	99.9912
NC_045512.2	29481	T	11826	0.00845594	0.0253678	0	99.8732
NC_045512.2	29482	C	11553	0.00865576	99.9134	0	0.0779018
NC_045512.2	29483	T	11663	0.0171482	0.0257224	0	99.9571
NC_045512.2	29484	C	11421	0	99.9912	0	0.0087558
NC_045512.2	29485	C	11258	0	99.9645	0	0.0355303
NC_045512.2	29486	A	11206	99.9375	0.0178476	0.0356952	0
NC_045512.2	29487	A	11008	100	0	0	0
NC_045512.2	29488	A	11007	99.9273	0	0.00908513	0
NC_045512.2	29489	C	10874	0	99.9632	0	0.0275887
NC_045512.2	29490	A	10783	99.9629	0.0185477	0.00927386	0
NC_045512.2	29491	A	9912	99.9697	0	0.0100888	0.0201776
NC_045512.2	29492	T	9758	0.020496	0	0.010248	99.9693
NC_045512.2	29493	T	10377	0.0096367	0.0481835	0.0096367	99.9229
NC_045512.2	29494	G	10318	0.048459	0.0193836	99.9128	0.0193836
NC_045512.2	29495	C	10292	0.00971628	99.8737	0	0.106879
NC_045512.2	29496	A	10317	99.9515	0	0.038771	0.00969274
NC_045512.2	29497	A	9804	99.9388	0	0.0407997	0.0203998
NC_045512.2	29498	C	9979	0	99.98	0	0.010021
NC_045512.2	29499	A	9570	99.9687	0	0.0208986	0.0104493
NC_045512.2	29500	A	8789	99.9659	0.0113779	0.0227557	0
NC_045512.2	29501	T	9379	0	0.0106621	0	99.9893
NC_045512.2	29502	C	9737	0.0205402	99.9384	0	0.0410804
NC_045512.2	29503	C	9475	0.0211082	99.9367	0.0211082	0.0211082
NC_045512.2	29504	A	7919	99.9116	0	0.0126279	0.0757671
NC_045512.2	29505	T	8572	0.0233318	0.0466636	0	99.93
NC_045512.2	29506	G	8689	0.0345264	0.0115088	99.9194	0.0345264
NC_045512.2	29507	A	8944	99.8882	0	0.0894454	0.0223614
NC_045512.2	29508	G	8867	0.0225555	0.0112778	99.9436	0.0225555
NC_045512.2	29509	C	8849	0	99.9435	0	0.0565036
NC_045512.2	29510	A	8794	99.8863	0.0227428	0.0568569	0.0341142
NC_045512.2	29511	G	8598	0.0232612	0.0116306	99.9651	0
NC_045512.2	29512	T	8657	0	0.0231027	0.0115513	99.9653
NC_045512.2	29513	G	8677	0.080673	0	99.9078	0.0115247
NC_045512.2	29514	C	8511	0.0117495	99.9295	0	0.0587475
NC_045512.2	29515	T	8330	0	0.336134	0.0480192	99.6158
NC_045512.2	29516	G	8298	0.0482044	0	99.9397	0.0120511
NC_045512.2	29517	A	8029	99.9751	0.0124549	0	0.0124549
NC_045512.2	29518	C	7890	0	100	0	0
NC_045512.2	29519	T	7584	0	0.197785	0.0131857	99.789
NC_045512.2	29520	C	7578	0	99.9604	0.0131961	0.0263922
NC_045512.2	29521	A	7435	99.8117	0.0268998	0.134499	0.0268998
NC_045512.2	29522	A	7038	99.9716	0.0142086	0.0142086	0
NC_045512.2	29523	C	7207	0.0138754	99.9306	0.0138754	0.0416262
NC_045512.2	29524	T	6656	0.015024	0.510817	0.0300481	99.4441
NC_045512.2	29525	C	6873	0.0436491	99.8836	0.0145497	0.0581987
NC_045512.2	29526	A	6184	99.7089	0.0323415	0.161708	0.0970246
NC_045512.2	29527	G	6226	0.0160617	0	99.9679	0.0160617
NC_045512.2	29528	G	6327	0.0948317	0	99.9052	0
NC_045512.2	29529	C	6072	0	100	0	0
NC_045512.2	29530	C	5918	0	100	0	0
