# Supplementary material for: Viral N protein hijacks deaminase-containing RNA granules to enhance SARS-CoV-2 mutagenesis
Source: EMBO J. 2024 Nov 20;43(24):6444–68. doi: 10.1038/s44318-024-00314-y (PMC11649915; doi:10.1038/s44318-024-00314-y)
Supplement: Supplementary file 9 — Data Set EV7 [file 44318_2024_314_MOESM9_ESM.xlsx]

## Sheet: Legend
DATASET	Description
Dataset EV7	SNVs information of individuals from the mRNA of SARS-CoV-2 N protein in G3BP1/2-null HeLa cells treated with stressor

## Sheet: G3BP dKO mRNA N protein +as-1
CHR	POS	REF	READS	A	C	G	T
NC_045512.2	28274	A	959	100	0	0	0
NC_045512.2	28275	T	959	0	0	0	100
NC_045512.2	28276	G	1086	0	0	100	0
NC_045512.2	28277	T	1108	0	0	0	100
NC_045512.2	28278	C	1262	0	99.9208	0	0.0792393
NC_045512.2	28279	T	1506	0	0	0	100
NC_045512.2	28280	G	1566	0	0	99.9361	0.063857
NC_045512.2	28281	A	1694	99.941	0	0	0.0590319
NC_045512.2	28282	T	1792	0	0	0	100
NC_045512.2	28283	A	1903	99.8949	0	0.105097	0
NC_045512.2	28284	A	2040	99.951	0	0.0490196	0
NC_045512.2	28285	T	2226	0.0449236	0	0	99.9551
NC_045512.2	28286	G	2312	0	0.0432526	99.8702	0.0432526
NC_045512.2	28287	G	2346	0.0852515	0	99.8295	0.0852515
NC_045512.2	28288	A	2393	100	0	0	0
NC_045512.2	28289	C	2412	0	99.7927	0	0.124378
NC_045512.2	28290	C	2507	0.0398883	99.9202	0	0.0398883
NC_045512.2	28291	C	2735	0.0731261	99.8537	0	0.0731261
NC_045512.2	28292	C	2867	0.0348797	99.8954	0	0
NC_045512.2	28293	A	2909	99.8969	0.0343761	0.0343761	0
NC_045512.2	28294	A	2984	99.9665	0	0.0335121	0
NC_045512.2	28295	A	3005	99.9667	0	0.0332779	0
NC_045512.2	28296	A	3018	99.9337	0	0.0331345	0
NC_045512.2	28297	T	3120	0	0.0320513	0	99.9679
NC_045512.2	28298	C	3203	0.0624415	99.9063	0	0.0312207
NC_045512.2	28299	A	3121	99.6155	0.096123	0.224287	0.064082
NC_045512.2	28300	G	3446	0.0290192	0	99.971	0
NC_045512.2	28301	C	3443	0	99.8548	0.0580889	0.0871333
NC_045512.2	28302	G	3527	0.0567054	0.0283527	99.9149	0
NC_045512.2	28303	A	3593	99.9722	0.0278319	0	0
NC_045512.2	28304	A	3549	99.9718	0	0.028177	0
NC_045512.2	28305	A	3591	99.9165	0	0	0.0835422
NC_045512.2	28306	T	3719	0	0	0.0268889	99.9731
NC_045512.2	28307	G	3757	0.106468	0	99.8669	0.026617
NC_045512.2	28308	C	3803	0	99.737	0.026295	0.21036
NC_045512.2	28309	A	3814	99.9213	0	0.0524384	0.0262192
NC_045512.2	28310	C	3873	0	99.9225	0	0.0774593
NC_045512.2	28311	C	3924	0	99.949	0	0.0509684
NC_045512.2	28312	C	3984	0	99.8996	0	0.100402
NC_045512.2	28313	C	4020	0.0248756	99.9254	0	0.0497512
NC_045512.2	28314	G	3998	0.0250125	0	99.975	0
NC_045512.2	28315	C	4028	0	99.9007	0	0.0993049
NC_045512.2	28316	A	3935	99.8983	0	0.0508259	0.0508259
NC_045512.2	28317	T	3937	0	0	0.0254001	99.9492
NC_045512.2	28318	T	4066	0.0245942	0.0245942	0	99.9508
NC_045512.2	28319	A	4064	99.9262	0	0.0738189	0
NC_045512.2	28320	C	4085	0	99.8776	0.0734394	0.0489596
NC_045512.2	28321	G	4202	0	0	99.9286	0
NC_045512.2	28322	T	4110	0	0.0486618	0	99.9513
NC_045512.2	28323	T	4196	0.0238322	0.0476644	0	99.9285
NC_045512.2	28324	T	4330	0.0230947	0.0461894	0	99.9307
NC_045512.2	28325	G	4357	0.0688547	0	99.8852	0.0459031
NC_045512.2	28326	G	4443	0	0	99.955	0.0225073
NC_045512.2	28327	T	4511	0	0	0.022168	99.9778
NC_045512.2	28328	G	4540	0	0	99.9559	0.0440529
NC_045512.2	28329	G	4582	0.0218245	0.0218245	99.9564	0
NC_045512.2	28330	A	4483	99.9554	0.0223065	0.0223065	0
NC_045512.2	28331	C	4417	0	99.9547	0.0226398	0.0226398
NC_045512.2	28332	C	4537	0.044082	99.8678	0	0.088164
NC_045512.2	28333	C	4720	0.0211864	99.9788	0	0
NC_045512.2	28334	T	4687	0	0	0	100
NC_045512.2	28335	C	4850	0	99.9794	0	0.0206186
NC_045512.2	28336	A	4806	99.8543	0.0208073	0.0832293	0.0416146
NC_045512.2	28337	G	4881	0	0	100	0
NC_045512.2	28338	A	4911	99.9796	0	0.0203625	0
NC_045512.2	28339	T	4767	0	0.0419551	0	99.958
NC_045512.2	28340	T	5003	0	0	0	99.96
NC_045512.2	28341	C	5026	0	99.9602	0	0.0198965
NC_045512.2	28342	A	5108	99.8042	0	0.0391543	0.156617
NC_045512.2	28343	A	5164	99.9613	0	0.0387297	0
NC_045512.2	28344	C	5244	0	99.9809	0	0.0190694
NC_045512.2	28345	T	5298	0.018875	0	0	99.9811
NC_045512.2	28346	G	5351	0	0.0373762	99.9439	0.0186881
NC_045512.2	28347	G	5378	0.0929714	0.0185943	99.8884	0
NC_045512.2	28348	C	5480	0.0729927	99.927	0	0
NC_045512.2	28349	A	5483	99.8541	0	0.0547146	0.091191
NC_045512.2	28350	G	5553	0.0180083	0	99.982	0
NC_045512.2	28351	T	5397	0	0	0	100
NC_045512.2	28352	A	5488	99.8907	0	0.0546647	0.0546647
NC_045512.2	28353	A	5284	99.9432	0	0.0189251	0.0378501
NC_045512.2	28354	C	5584	0	100	0	0
NC_045512.2	28355	C	5801	0.0172384	99.9655	0	0.0172384
NC_045512.2	28356	A	5692	99.8243	0	0.0527056	0.12298
NC_045512.2	28357	G	5894	0.0339328	0	99.9321	0.0339328
NC_045512.2	28358	A	6013	99.9834	0	0.0166306	0
NC_045512.2	28359	A	5683	99.9824	0	0.0175963	0
NC_045512.2	28360	T	6068	0.0164799	0.0329598	0	99.9176
NC_045512.2	28361	G	6140	0.0162866	0	99.9674	0.0162866
NC_045512.2	28362	G	6205	0.016116	0	99.9678	0
NC_045512.2	28363	A	6347	99.9212	0	0.0787774	0
NC_045512.2	28364	G	6345	0.0315209	0.0472813	99.9212	0
NC_045512.2	28365	A	6532	99.9847	0	0	0.0153092
NC_045512.2	28366	A	6106	99.9345	0	0.0327547	0.0327547
NC_045512.2	28367	C	6576	0.0304136	99.9392	0.0152068	0.0152068
NC_045512.2	28368	G	6587	0.0455443	0	99.9545	0
NC_045512.2	28369	C	6696	0.0298686	99.8805	0.0149343	0.0597372
NC_045512.2	28370	A	6648	99.7894	0	0.120337	0.0902527
NC_045512.2	28371	G	6757	0	0.0443984	99.9556	0
NC_045512.2	28372	T	6851	0	0	0	99.9854
NC_045512.2	28373	G	6840	0.0146199	0	99.9854	0
NC_045512.2	28374	G	6867	0	0	100	0
NC_045512.2	28375	G	6962	0.0143637	0	99.9856	0
NC_045512.2	28376	G	7049	0	0	99.9716	0
NC_045512.2	28377	C	7098	0.028177	99.9436	0	0.028177
NC_045512.2	28378	G	7160	0.027933	0	99.9441	0
NC_045512.2	28379	C	7126	0	99.9298	0	0.0701656
NC_045512.2	28380	G	7286	0.0960747	0	99.8902	0.013725
NC_045512.2	28381	A	7347	99.9592	0	0	0.040833
NC_045512.2	28382	T	6906	0	0.0434405	0	99.9131
NC_045512.2	28383	C	7474	0	99.9465	0.0133797	0.0133797
NC_045512.2	28384	A	7492	99.8265	0.0266951	0.0533903	0.0266951
NC_045512.2	28385	A	7434	99.9058	0.0269034	0.0134517	0.0269034
NC_045512.2	28386	A	7639	99.9215	0	0.0523629	0.0261814
NC_045512.2	28387	A	7516	99.521	0.0665247	0.0266099	0.0266099
NC_045512.2	28388	C	7867	0.0127113	99.9492	0.0254227	0
NC_045512.2	28389	A	7845	99.9363	0.012747	0.0254939	0.0254939
NC_045512.2	28390	A	7737	99.9483	0	0.0258498	0.0258498
NC_045512.2	28391	C	7947	0	99.8616	0.0629168	0.0755002
NC_045512.2	28392	G	7957	0.0125676	0	99.9372	0.0377027
NC_045512.2	28393	T	8044	0	0.0124316	0	99.9876
NC_045512.2	28394	C	8214	0	99.9513	0	0.0486973
NC_045512.2	28395	G	8143	0.0736829	0	99.914	0.0122805
NC_045512.2	28396	G	8179	0.0366793	0	99.9144	0.0244529
NC_045512.2	28397	C	8301	0	99.988	0	0.0120467
NC_045512.2	28398	C	8264	0	100	0	0
NC_045512.2	28399	C	8369	0.0238977	99.9642	0	0.0119489
NC_045512.2	28400	C	8558	0.0233699	99.9182	0	0.011685
NC_045512.2	28401	A	8334	99.94	0.011999	0.0479962	0
NC_045512.2	28402	A	8368	99.9283	0	0.0358509	0.0358509
NC_045512.2	28403	G	8453	0.0236602	0	99.9527	0
NC_045512.2	28404	G	8582	0	0.0116523	99.9767	0
NC_045512.2	28405	T	8431	0	0	0	100
NC_045512.2	28406	T	8451	0	0.0354988	0.0118329	99.9053
NC_045512.2	28407	T	8583	0	0.0116509	0	99.9883
NC_045512.2	28408	A	8784	99.9089	0.0227687	0.034153	0.034153
NC_045512.2	28409	C	8729	0.0114561	99.9084	0.0343682	0.0458243
NC_045512.2	28410	C	8679	0.0691324	99.8963	0.0115221	0.0230441
NC_045512.2	28411	C	8928	0.0112007	99.9776	0	0
NC_045512.2	28412	A	8752	99.9429	0	0.0342779	0.0228519
NC_045512.2	28413	A	8656	99.9769	0	0.0115527	0
NC_045512.2	28414	T	8939	0.0223739	0.0559347	0	99.9217
NC_045512.2	28415	A	8584	99.8952	0.0232992	0.0582479	0.0232992
NC_045512.2	28416	A	8631	99.9189	0.0115861	0.0463446	0.0231723
NC_045512.2	28417	T	8384	0.0715649	0.0357824	0.0119275	99.8807
NC_045512.2	28418	A	8487	99.835	0.0353482	0.106045	0.0235655
NC_045512.2	28419	C	8466	0	99.9409	0.0236239	0.0354359
NC_045512.2	28420	T	8518	0.0352195	0.0352195	0	99.9296
NC_045512.2	28421	G	8423	0.0237445	0	99.9644	0.0118723
NC_045512.2	28422	C	8334	0.0239981	99.904	0.0239981	0.0479962
NC_045512.2	28423	G	8414	0.0475398	0.0237699	99.9287	0
NC_045512.2	28424	T	8264	0.0121007	0.0605034	0	99.9274
NC_045512.2	28425	C	8312	0.0240616	99.9759	0	0
NC_045512.2	28426	T	8209	0.0121818	0.048727	0.0365453	99.9025
NC_045512.2	28427	T	8349	0	0.0479099	0	99.9521
NC_045512.2	28428	G	8229	0	0	100	0
NC_045512.2	28429	G	8128	0.0123032	0	99.9877	0
NC_045512.2	28430	T	7591	0	0	0	100
NC_045512.2	28431	T	7984	0	0.0250501	0	99.9749
NC_045512.2	28432	C	8123	0	99.9261	0.0123107	0.0492429
NC_045512.2	28433	A	8024	99.8878	0.0124626	0.0872383	0.0124626
NC_045512.2	28434	C	7948	0	99.9623	0	0.0377453
NC_045512.2	28435	C	7853	0.025468	99.8727	0.012734	0.0891379
NC_045512.2	28436	G	7411	0.0809607	0.0134935	99.8921	0.0134935
NC_045512.2	28437	C	7935	0.0126024	99.937	0	0.0504096
NC_045512.2	28438	T	7989	0	0.0125172	0	99.9875
NC_045512.2	28439	C	8039	0.0124394	99.9876	0	0
NC_045512.2	28440	T	7989	0	0.0500688	0	99.9499
NC_045512.2	28441	C	7800	0.0128205	99.9615	0.0128205	0.0128205
NC_045512.2	28442	A	7618	99.9212	0	0.0131268	0.065634
NC_045512.2	28443	C	7601	0	100	0	0
NC_045512.2	28444	T	7680	0	0.0260417	0	99.974
NC_045512.2	28445	C	7685	0.0650618	99.8959	0	0.0260247
NC_045512.2	28446	A	7548	99.8808	0	0.0397456	0.0794913
NC_045512.2	28447	A	7383	99.9187	0	0.0541785	0.0270893
NC_045512.2	28448	C	7479	0.0133708	99.9465	0.0133708	0.0267415
NC_045512.2	28449	A	7005	99.8001	0.028551	0.0142755	0.157031
NC_045512.2	28450	T	7018	0.0284981	0.0284981	0	99.9288
NC_045512.2	28451	G	7071	0.0282845	0	99.9576	0.0141423
NC_045512.2	28452	G	7265	0.0825877	0	99.9036	0.0137646
NC_045512.2	28453	C	7376	0	100	0	0
NC_045512.2	28454	A	7334	99.9455	0	0.0272702	0.0272702
NC_045512.2	28455	A	6580	99.9088	0	0.0455927	0.0303951
NC_045512.2	28456	G	7353	0	0.0271998	99.9456	0.0271998
NC_045512.2	28457	G	7485	0.0133601	0.0133601	99.9599	0.0133601
NC_045512.2	28458	A	7584	99.9209	0	0.0527426	0.0263713
NC_045512.2	28459	A	6517	99.8466	0.0153445	0.0613779	0.0767224
NC_045512.2	28460	G	7509	0.0133174	0	99.9467	0.0399521
NC_045512.2	28461	A	7530	99.9602	0	0.0265604	0.0132802
NC_045512.2	28462	C	7297	0.0137043	99.9863	0	0
NC_045512.2	28463	C	7459	0.0134066	99.9598	0	0.0268132
NC_045512.2	28464	T	7619	0.0131251	0.0262502	0.0262502	99.9344
NC_045512.2	28465	T	7547	0.0132503	0.0397509	0.0132503	99.9072
NC_045512.2	28466	A	7503	99.8934	0.053312	0.039984	0
NC_045512.2	28467	A	7557	99.9735	0	0.0132328	0.0132328
NC_045512.2	28468	A	7545	99.9205	0	0.0265076	0.0265076
NC_045512.2	28469	T	5411	0.0369617	0.0739235	0	99.8891
NC_045512.2	28470	T	7728	0.01294	0.01294	0.01294	99.9353
NC_045512.2	28471	C	7657	0.0261199	99.9086	0.0261199	0.0391798
NC_045512.2	28472	C	7614	0.0788022	99.8949	0	0.0262674
NC_045512.2	28473	C	7687	0.013009	99.961	0	0.026018
NC_045512.2	28474	T	7732	0.0129333	0.0258665	0	99.9612
NC_045512.2	28475	C	7764	0	99.9871	0.01288	0
NC_045512.2	28476	G	7761	0.0257699	0	99.9485	0.0257699
NC_045512.2	28477	A	7818	99.9616	0.012791	0.012791	0.012791
NC_045512.2	28478	G	7773	0.012865	0	99.9743	0.012865
NC_045512.2	28479	G	7798	0.0128238	0.0128238	99.9487	0.0256476
NC_045512.2	28480	A	7722	99.9223	0.01295	0.0518001	0.01295
NC_045512.2	28481	C	7871	0	99.9873	0	0.0127049
NC_045512.2	28482	A	7558	99.9206	0.026462	0.039693	0.013231
NC_045512.2	28483	A	7545	99.8807	0.0265076	0.0397614	0.0530152
NC_045512.2	28484	G	7801	0.0512755	0	99.9359	0.0128189
NC_045512.2	28485	G	7871	0.0127049	0.0127049	99.9492	0.0127049
NC_045512.2	28486	C	7875	0	99.9492	0.0126984	0.0380952
NC_045512.2	28487	G	7959	0.062822	0	99.9372	0
NC_045512.2	28488	T	7559	0.0132293	0.0529171	0	99.9339
NC_045512.2	28489	T	7966	0	0.0251067	0	99.9749
NC_045512.2	28490	C	7947	0	99.9874	0	0.0125834
NC_045512.2	28491	C	8032	0.0373506	99.9626	0	0
NC_045512.2	28492	A	7999	99.875	0	0.0625078	0.0625078
NC_045512.2	28493	A	8210	99.9269	0	0.0487211	0.0243605
NC_045512.2	28494	T	8107	0	0	0	99.9753
NC_045512.2	28495	T	8104	0	0.0616979	0	99.9013
NC_045512.2	28496	A	8099	99.9136	0	0.0740832	0.0123472
NC_045512.2	28497	A	8088	99.864	0.012364	0.049456	0.06182
NC_045512.2	28498	C	8080	0.0123762	99.8886	0.0247525	0.0742574
NC_045512.2	28499	A	8063	99.9008	0.0124023	0.0496093	0.037207
NC_045512.2	28500	C	8045	0.0124301	99.9006	0.0248602	0.0621504
NC_045512.2	28501	C	7982	0.0125282	99.9499	0	0.0375846
NC_045512.2	28502	A	7779	99.9614	0	0	0.0385654
NC_045512.2	28503	A	7795	99.9743	0	0.0256575	0
NC_045512.2	28504	T	7779	0.0257102	0	0	99.9743
NC_045512.2	28505	A	7779	99.9229	0	0.0385654	0.0257102
NC_045512.2	28506	G	8009	0.0499438	0.0249719	99.9001	0.0249719
NC_045512.2	28507	C	8099	0.0123472	99.9383	0	0.0493888
NC_045512.2	28508	A	8197	99.8902	0.0243992	0.0609979	0.0243992
NC_045512.2	28509	G	7982	0.0125282	0.0250564	99.9374	0.0250564
NC_045512.2	28510	T	8286	0.0120685	0.0241371	0	99.9517
NC_045512.2	28511	C	8262	0	99.9153	0	0.0847252
NC_045512.2	28512	C	8293	0.0361751	99.9156	0	0.0241167
NC_045512.2	28513	A	8303	99.6989	0.072263	0.15657	0.072263
NC_045512.2	28514	G	8247	0.0242512	0.0121256	99.9394	0.0242512
NC_045512.2	28515	A	8111	99.926	0.0123289	0.0616447	0
NC_045512.2	28516	T	8005	0.0124922	0.0374766	0.0249844	99.925
NC_045512.2	28517	G	7999	0.0375047	0.0125016	99.9125	0.0375047
NC_045512.2	28518	A	8145	99.8772	0.0122775	0.0982198	0.0122775
NC_045512.2	28519	C	7895	0.0253325	99.9493	0	0.0126662
NC_045512.2	28520	C	8086	0.0371012	99.9382	0	0.0123671
NC_045512.2	28521	A	7879	99.8477	0.0507679	0.0380759	0.0634598
NC_045512.2	28522	A	7813	99.936	0.0127992	0.0511967	0
NC_045512.2	28523	A	7794	99.9615	0	0	0.0256608
NC_045512.2	28524	T	7777	0	0.0385753	0	99.9486
NC_045512.2	28525	T	7672	0.0130344	0.0260688	0.0130344	99.9479
NC_045512.2	28526	G	8088	0	0.012364	99.9876	0
NC_045512.2	28527	G	8010	0.0499376	0.0249688	99.9251	0
NC_045512.2	28528	C	7958	0.0251319	99.8492	0.0251319	0.100528
NC_045512.2	28529	T	8111	0.0123289	0.0123289	0.0246579	99.9507
NC_045512.2	28530	A	7627	99.9607	0	0.0131113	0.0262226
NC_045512.2	28531	C	8130	0	100	0	0
NC_045512.2	28532	T	7909	0	0.0379315	0	99.9621
NC_045512.2	28533	A	7567	99.8546	0	0.0792917	0.0660764
NC_045512.2	28534	C	8070	0.0123916	99.9628	0	0.0247831
NC_045512.2	28535	C	8110	0	99.9753	0.0123305	0.0123305
NC_045512.2	28536	G	8115	0.0369686	0	99.9507	0.0123229
NC_045512.2	28537	A	7917	99.9242	0	0.0505242	0.012631
NC_045512.2	28538	A	7386	99.9458	0.0270783	0.0270783	0
NC_045512.2	28539	G	7863	0	0.0254356	99.9746	0
NC_045512.2	28540	A	8064	100	0	0	0
NC_045512.2	28541	G	8061	0.0248108	0.0496216	99.9132	0.0124054
NC_045512.2	28542	C	7971	0.0125455	99.9624	0.0125455	0.0125455
NC_045512.2	28543	T	7913	0.0126374	0.101099	0	99.8484
NC_045512.2	28544	A	6968	99.8565	0	0.0717566	0.0574053
NC_045512.2	28545	C	7999	0.0125016	99.9625	0	0.0250031
NC_045512.2	28546	C	8066	0	99.9752	0	0.0123977
NC_045512.2	28547	A	7245	99.7378	0.0276052	0.0552105	0.179434
NC_045512.2	28548	G	8182	0.0611098	0	99.9144	0.0244439
NC_045512.2	28549	A	7213	99.9307	0	0.0277277	0.0415916
NC_045512.2	28550	C	8108	0.0123335	99.9137	0.0123335	0.049334
NC_045512.2	28551	G	8217	0.0608495	0	99.9026	0.0365097
NC_045512.2	28552	A	8290	99.8794	0.0361882	0.0603136	0.0241255
NC_045512.2	28553	A	7551	99.9338	0	0.0397298	0.0132433
NC_045512.2	28554	T	7983	0.0375799	0.0501065	0.0375799	99.8747
NC_045512.2	28555	T	8409	0.0356761	0.011892	0	99.9405
NC_045512.2	28556	C	8275	0	99.9033	0.0241692	0.0725076
NC_045512.2	28557	G	8401	0.0238067	0.0119033	99.9405	0.0238067
NC_045512.2	28558	T	8137	0.0122895	0	0	99.9877
NC_045512.2	28559	G	8345	0.0119832	0.0239664	99.9641	0
NC_045512.2	28560	G	8370	0.0119474	0.0119474	99.9642	0.0119474
NC_045512.2	28561	T	8351	0.0119746	0.0478985	0	99.9401
NC_045512.2	28562	G	8223	0.012161	0	99.9757	0.012161
NC_045512.2	28563	G	8424	0.0356125	0.0237417	99.9288	0
NC_045512.2	28564	T	8454	0	0	0	100
NC_045512.2	28565	G	8595	0.0232693	0	99.9302	0.0465387
NC_045512.2	28566	A	8602	99.8372	0.0232504	0.0813764	0.058126
NC_045512.2	28567	C	8389	0.0238407	99.9404	0	0.0357611
NC_045512.2	28568	G	8348	0.0119789	0	99.9281	0.0598946
NC_045512.2	28569	G	8534	0.0234357	0.0117178	99.9648	0
NC_045512.2	28570	T	8792	0.022748	0.011374	0	99.8976
NC_045512.2	28571	A	8289	99.9035	0	0.0603209	0.0361925
NC_045512.2	28572	A	8703	99.9196	0.0114903	0.0344709	0.0344709
NC_045512.2	28573	A	8766	99.9544	0	0.0342231	0.0114077
NC_045512.2	28574	A	8807	99.8183	0	0.0681276	0.056773
NC_045512.2	28575	T	9011	0.0110975	0	0	99.9889
NC_045512.2	28576	G	8994	0.0111185	0.022237	99.9333	0
NC_045512.2	28577	A	9242	99.8702	0.0108202	0.0973815	0.0216403
NC_045512.2	28578	A	8821	99.966	0	0.0340097	0
NC_045512.2	28579	A	9328	99.8606	0.0214408	0.0964837	0.0107204
NC_045512.2	28580	G	9162	0.0109146	0.0436586	99.9236	0.0218293
NC_045512.2	28581	A	9229	99.9783	0.0108354	0	0
NC_045512.2	28582	T	9320	0.0107296	0.0429185	0.0107296	99.9356
NC_045512.2	28583	C	9318	0	99.9678	0.0107319	0.0214638
NC_045512.2	28584	T	9349	0.0534817	0.064178	0	99.8823
NC_045512.2	28585	C	9209	0.0108589	99.9457	0	0.0434358
NC_045512.2	28586	A	9157	99.7925	0.0218412	0.0982855	0.0873649
NC_045512.2	28587	G	8861	0	0.0338562	99.9549	0.0112854
NC_045512.2	28588	T	9077	0.0220337	0.0440674	0	99.9339
NC_045512.2	28589	C	9004	0	99.9556	0	0.0444247
NC_045512.2	28590	C	8968	0.0111508	99.9554	0	0.0334523
NC_045512.2	28591	A	9091	99.923	0.0219998	0.0109999	0.0329997
NC_045512.2	28592	A	8963	99.9331	0	0.0446279	0.011157
NC_045512.2	28593	G	9135	0	0	99.9891	0.0109469
NC_045512.2	28594	A	9067	99.9779	0	0	0
NC_045512.2	28595	T	9118	0	0.0767712	0	99.9232
NC_045512.2	28596	G	9028	0.0110767	0	99.9778	0
NC_045512.2	28597	G	9189	0.0435303	0	99.9456	0.0108826
NC_045512.2	28598	T	9543	0	0.0104789	0.0104789	99.979
NC_045512.2	28599	A	9066	99.9228	0	0.0551511	0.0220604
NC_045512.2	28600	T	9577	0.0104417	0.0104417	0.0104417	99.9687
NC_045512.2	28601	T	9520	0.0105042	0.0210084	0	99.9685
NC_045512.2	28602	T	9809	0	0.0203894	0	99.8981
NC_045512.2	28603	C	9517	0	99.8844	0.0105075	0.0945676
NC_045512.2	28604	T	9818	0.0101854	0.0916684	0.0101854	99.888
NC_045512.2	28605	A	9753	99.9385	0.0307598	0.0102533	0.0205065
NC_045512.2	28606	C	9624	0.0103907	99.9584	0.0103907	0.0207814
NC_045512.2	28607	T	9018	0	0.0110889	0	99.9889
NC_045512.2	28608	A	9370	99.936	0	0.0426894	0.0213447
NC_045512.2	28609	C	9597	0	99.9583	0.0208398	0.0208398
NC_045512.2	28610	C	9696	0.0103135	99.9381	0	0.0515677
NC_045512.2	28611	T	9615	0.0104004	0.0208008	0.0104004	99.9584
NC_045512.2	28612	A	9487	99.8841	0	0.0632444	0.0316222
NC_045512.2	28613	G	9670	0.0310238	0.0206825	99.9276	0.0206825
NC_045512.2	28614	G	9821	0	0	99.9898	0.0101823
NC_045512.2	28615	A	10082	99.9504	0	0.029756	0.00991867
NC_045512.2	28616	A	8681	99.9654	0	0.0115194	0.0230388
NC_045512.2	28617	C	9975	0.0100251	99.99	0	0
NC_045512.2	28618	T	10078	0	0.168684	0.0198452	99.8115
NC_045512.2	28619	G	10132	0.00986972	0	99.9704	0.0197394
NC_045512.2	28620	G	10129	0.0296179	0.00987264	99.9605	0
NC_045512.2	28621	G	10272	0.048676	0	99.8832	0.0584112
NC_045512.2	28622	C	10233	0	99.9316	0.00977231	0.0586338
NC_045512.2	28623	C	10365	0	99.9421	0	0.0578871
NC_045512.2	28624	A	10338	99.9033	0.00967305	0.0386922	0.0483653
NC_045512.2	28625	G	10483	0.00953925	0.00953925	99.9809	0
NC_045512.2	28626	A	10320	99.9903	0	0.00968992	0
NC_045512.2	28627	A	9853	99.8884	0.0304476	0.0202984	0.0608952
NC_045512.2	28628	G	10587	0.0188911	0.0188911	99.9528	0.00944555
NC_045512.2	28629	C	10662	0.0375164	99.9343	0	0.0281373
NC_045512.2	28630	T	10706	0	0.214833	0.0653839	99.7198
NC_045512.2	28631	G	10600	0.00943396	0	99.9811	0.00943396
NC_045512.2	28632	G	10756	0.00929714	0	99.9907	0
NC_045512.2	28633	A	10668	99.9906	0	0	0.00937383
NC_045512.2	28634	C	10498	0	99.9809	0	0.0190512
NC_045512.2	28635	T	8400	0	0.0357143	0.0119048	99.9524
NC_045512.2	28636	T	10675	0.00936768	0.028103	0	99.9625
NC_045512.2	28637	C	10668	0.00937383	99.9531	0.00937383	0.0281215
NC_045512.2	28638	C	10269	0.00973805	99.9708	0	0.0194761
NC_045512.2	28639	C	10505	0.0285578	99.9429	0	0.0285578
NC_045512.2	28640	T	10306	0	0.0873278	0	99.9127
NC_045512.2	28641	A	10043	99.9602	0	0.0398287	0
NC_045512.2	28642	T	10262	0.0194894	0.0194894	0	99.9513
NC_045512.2	28643	G	10482	0	0	99.9905	0.00954016
NC_045512.2	28644	G	10598	0.00943574	0	99.9906	0
NC_045512.2	28645	T	10651	0	0	0	100
NC_045512.2	28646	G	9832	0.0610252	0.0203417	99.9186	0
NC_045512.2	28647	C	10377	0	99.9615	0	0.0385468
NC_045512.2	28648	T	10664	0.00937734	0.028132	0.00937734	99.9437
NC_045512.2	28649	A	10137	99.9507	0	0.0394594	0.00986485
NC_045512.2	28650	A	10616	99.9058	0.0282592	0.0282592	0.0282592
NC_045512.2	28651	C	10705	0.00934143	99.9346	0	0.0560486
NC_045512.2	28652	A	10773	99.9165	0.0371299	0.0185649	0.0278474
NC_045512.2	28653	A	10373	99.9325	0	0.0482021	0.0192808
NC_045512.2	28654	A	10395	99.8942	0.00962001	0.0481	0.0481
NC_045512.2	28655	G	10224	0.117371	0.00978091	99.8728	0
NC_045512.2	28656	A	10248	99.9415	0	0.029274	0.029274
NC_045512.2	28657	C	10732	0.0279538	99.9348	0	0.0372717
NC_045512.2	28658	G	10407	0.0576535	0.00960892	99.9231	0.00960892
NC_045512.2	28659	G	10377	0.0578202	0.0096367	99.9229	0.0096367
NC_045512.2	28660	C	10516	0	99.9334	0.028528	0.0380373
NC_045512.2	28661	A	9826	99.9186	0.0305312	0.0305312	0.0203542
NC_045512.2	28662	T	10102	0.00989903	0.0197981	0	99.9703
NC_045512.2	28663	C	10399	0	99.9712	0	0.0288489
NC_045512.2	28664	A	10099	99.901	0.00990197	0.0693138	0.0198039
NC_045512.2	28665	T	9617	0.0103983	0.0519913	0	99.9376
NC_045512.2	28666	A	9757	99.9488	0.0102491	0.0307472	0.0102491
NC_045512.2	28667	T	10112	0.0296677	0	0	99.9703
NC_045512.2	28668	G	10329	0.019363	0	99.9806	0
NC_045512.2	28669	G	10261	0.00974564	0	99.9805	0.00974564
NC_045512.2	28670	G	10454	0.0478286	0	99.9426	0.00956572
NC_045512.2	28671	T	9890	0	0.0606673	0	99.9393
NC_045512.2	28672	T	10642	0	0.0375869	0	99.9624
NC_045512.2	28673	G	10222	0.0489141	0.00978282	99.9315	0.00978282
NC_045512.2	28674	C	10318	0	99.9031	0.0096918	0.0872262
NC_045512.2	28675	A	10402	99.8077	0	0.115362	0.0769083
NC_045512.2	28676	A	9712	99.9897	0	0.0102965	0
NC_045512.2	28677	C	10211	0	99.9804	0	0.0195867
NC_045512.2	28678	T	9715	0	0.247041	0.0205867	99.7324
NC_045512.2	28679	G	10361	0.0193032	0.0193032	99.9421	0.0193032
NC_045512.2	28680	A	10415	99.8944	0.0480077	0.0384061	0.0192031
NC_045512.2	28681	G	10407	0.00960892	0	99.9231	0.0672624
NC_045512.2	28682	G	10189	0.0294435	0	99.9607	0.00981451
NC_045512.2	28683	G	10308	0.0194024	0.0388048	99.9418	0
NC_045512.2	28684	A	10280	99.9027	0	0.0972763	0
NC_045512.2	28685	G	10191	0.0294377	0.00981258	99.9411	0.0196252
NC_045512.2	28686	C	10086	0.0198295	99.9603	0	0.0198295
NC_045512.2	28687	C	10173	0.0491497	99.941	0.00982994	0
NC_045512.2	28688	T	10354	0	0.0193162	0.0289743	99.9517
NC_045512.2	28689	T	10383	0	0.0288934	0	99.9615
NC_045512.2	28690	G	10279	0.00972857	0.00972857	99.9805	0
NC_045512.2	28691	A	10412	99.9712	0	0.0288129	0
NC_045512.2	28692	A	10058	99.8509	0	0.0795387	0.0695963
NC_045512.2	28693	T	10238	0.0195351	0.0293026	0.00976753	99.9219
NC_045512.2	28694	A	10214	99.9119	0.00979048	0.0685334	0.00979048
NC_045512.2	28695	C	10210	0.0195886	99.9216	0.00979432	0.0489716
NC_045512.2	28696	A	10219	99.9021	0.0195714	0.0587142	0.0195714
NC_045512.2	28697	C	10280	0.00972763	99.9416	0	0.0486381
NC_045512.2	28698	C	10195	0.0294262	99.8136	0	0.00980873
NC_045512.2	28699	A	10033	99.8804	0.0299013	0.00996711	0.0797369
NC_045512.2	28700	A	10111	99.9802	0	0.0197804	0
NC_045512.2	28701	A	9947	99.9698	0	0.0301598	0
NC_045512.2	28702	A	10246	99.795	0.0390396	0.107359	0.0195198
NC_045512.2	28703	G	10063	0.00993739	0.00993739	99.9304	0.049687
NC_045512.2	28704	A	10196	99.9706	0	0.0196155	0.00980777
NC_045512.2	28705	T	10336	0	0.0386997	0	99.9613
NC_045512.2	28706	C	10304	0.00970497	99.9224	0.00970497	0.0582298
NC_045512.2	28707	A	10309	99.8545	0.0485013	0.0485013	0.0485013
NC_045512.2	28708	C	10402	0.0192271	99.9519	0	0.0288406
NC_045512.2	28709	A	10278	99.9611	0.019459	0	0.019459
NC_045512.2	28710	T	10019	0.0199621	0	0	99.98
NC_045512.2	28711	T	10120	0	0.00988142	0.0494071	99.9407
NC_045512.2	28712	G	10427	0.019181	0	99.9616	0.019181
NC_045512.2	28713	G	10436	0.0766577	0.0191644	99.885	0.0191644
NC_045512.2	28714	C	10471	0.00955019	99.9045	0	0.0859517
NC_045512.2	28715	A	10504	99.8667	0.0190404	0.0571211	0.0571211
NC_045512.2	28716	C	10527	0.0189988	99.9525	0	0.0284981
NC_045512.2	28717	C	10523	0.00950299	99.9715	0	0.019006
NC_045512.2	28718	C	10560	0.0284091	99.8769	0	0.094697
NC_045512.2	28719	G	10437	0.105394	0.0191626	99.8563	0.0191626
NC_045512.2	28720	C	10553	0.018952	99.9431	0	0.0379039
NC_045512.2	28721	A	10564	99.9148	0	0.0567967	0.0283983
NC_045512.2	28722	A	9932	99.9899	0	0.0100685	0
NC_045512.2	28723	T	10538	0.00948947	0.0664263	0	99.9241
NC_045512.2	28724	C	10583	0	99.9811	0	0.00944912
NC_045512.2	28725	C	10606	0.075429	99.8774	0	0.0471431
NC_045512.2	28726	T	10574	0.0189143	0.0756573	0	99.896
NC_045512.2	28727	G	10238	0.0586052	0.0195351	99.9219	0
NC_045512.2	28728	C	10190	0	99.9706	0.00981354	0.0196271
NC_045512.2	28729	T	10322	0.00968804	0.0581283	0	99.9225
NC_045512.2	28730	A	9911	99.9596	0.0100898	0.0302694	0
NC_045512.2	28731	A	10231	99.9414	0	0.0488711	0.00977422
NC_045512.2	28732	C	10314	0.0387822	99.8837	0	0.0775645
NC_045512.2	28733	A	10296	99.9611	0.00971251	0	0.0291375
NC_045512.2	28734	A	9723	99.9074	0	0.0617093	0.0308547
NC_045512.2	28735	T	10386	0.00962835	0.0192567	0.00962835	99.9615
NC_045512.2	28736	G	10377	0.0385468	0.0192734	99.9036	0.0385468
NC_045512.2	28737	C	10534	0.00949307	99.962	0	0.0284792
NC_045512.2	28738	T	10602	0.00943218	0.0660253	0	99.9245
NC_045512.2	28739	G	10424	0.0287797	0	99.9712	0
NC_045512.2	28740	C	10397	0.00961816	99.9615	0	0.0192363
NC_045512.2	28741	A	10455	99.9713	0	0.0095648	0.0191296
NC_045512.2	28742	A	9881	99.9899	0	0	0.0101204
NC_045512.2	28743	T	10381	0.00963298	0.0674309	0.00963298	99.894
NC_045512.2	28744	C	10454	0	99.8661	0.00956572	0.124354
NC_045512.2	28745	G	10394	0.0962094	0.0192419	99.8653	0.0192419
NC_045512.2	28746	T	9949	0.0100513	0.16082	0	99.8291
NC_045512.2	28747	G	10230	0.0977517	0.0195503	99.8729	0.00977517
NC_045512.2	28748	C	10069	0	99.9503	0.00993147	0.0397259
NC_045512.2	28749	T	10086	0.00991473	0.0892326	0.00991473	99.8909
NC_045512.2	28750	A	9626	99.9273	0.0103885	0.0311656	0.0311656
NC_045512.2	28751	C	9993	0.010007	99.96	0.010007	0.010007
NC_045512.2	28752	A	9981	99.8798	0.0300571	0.0400761	0.0500952
NC_045512.2	28753	A	9664	99.8965	0.0206954	0.0620861	0.0206954
NC_045512.2	28754	C	9918	0	99.9294	0.0100827	0.0604961
NC_045512.2	28755	T	8055	0.0372439	0.0744879	0.0248293	99.8634
NC_045512.2	28756	T	9897	0.0101041	0.0404163	0	99.9495
NC_045512.2	28757	C	9932	0	99.9698	0	0.0302054
NC_045512.2	28758	C	9985	0.0400601	99.9599	0	0
NC_045512.2	28759	T	9874	0.0101276	0.0810209	0.0101276	99.8987
NC_045512.2	28760	C	9927	0	99.9698	0	0.0302206
NC_045512.2	28761	A	9622	99.8961	0.0519642	0.0311785	0.0207857
NC_045512.2	28762	A	9484	99.9367	0	0.0421763	0.0210881
NC_045512.2	28763	G	9465	0.0528262	0	99.9366	0.0105652
NC_045512.2	28764	G	9755	0.0307535	0	99.9692	0
NC_045512.2	28765	A	9881	99.9393	0	0.0404817	0.0202409
NC_045512.2	28766	A	7996	99.9375	0.0125063	0.0250125	0.0250125
NC_045512.2	28767	C	9914	0.0504337	99.8689	0	0.0504337
NC_045512.2	28768	A	9943	99.9296	0	0.0402293	0.030172
NC_045512.2	28769	A	9462	99.9155	0.0105686	0.0634115	0.0105686
NC_045512.2	28770	C	9917	0.0201674	99.9294	0.0403348	0.0100837
NC_045512.2	28771	A	9760	99.8668	0.0204918	0.0307377	0.0717213
NC_045512.2	28772	T	8626	0.0115929	0.0347786	0	99.9536
NC_045512.2	28773	T	9458	0.0105731	0.105731	0.0105731	99.8731
NC_045512.2	28774	G	9563	0.10457	0.010457	99.8431	0.0418279
NC_045512.2	28775	C	9487	0	99.9051	0.0105407	0.0843259
NC_045512.2	28776	C	9656	0.0103563	99.7722	0	0
NC_045512.2	28777	A	9297	99.8924	0.0107562	0.0430246	0.0430246
NC_045512.2	28778	A	9366	99.9466	0	0.0213538	0.0320307
NC_045512.2	28779	A	9132	99.989	0	0	0.0109505
NC_045512.2	28780	A	8917	99.686	0.0448581	0.213076	0.0112145
NC_045512.2	28781	G	9329	0	0	99.9893	0.0107193
NC_045512.2	28782	G	9262	0	0	99.9784	0
NC_045512.2	28783	C	9335	0	99.9464	0	0.0535619
NC_045512.2	28784	T	9006	0	0.0333111	0.0444148	99.9223
NC_045512.2	28785	T	9425	0	0.0106101	0	99.9894
NC_045512.2	28786	C	9357	0.0106872	99.9679	0	0.0213744
NC_045512.2	28787	T	9330	0.0428725	0.0107181	0	99.9464
NC_045512.2	28788	A	9362	99.9466	0	0.021363	0.0320444
NC_045512.2	28789	C	9282	0.0107735	99.9461	0	0.0430942
NC_045512.2	28790	G	9296	0.0215146	0	99.9785	0
NC_045512.2	28791	C	9343	0.0107032	99.9358	0	0.0428128
NC_045512.2	28792	A	9105	99.8902	0	0.0988468	0.010983
NC_045512.2	28793	G	9344	0.0214041	0.0214041	99.9144	0.0428082
NC_045512.2	28794	A	9245	99.9567	0	0.0432666	0
NC_045512.2	28795	A	9000	99.9333	0	0.0444444	0.0222222
NC_045512.2	28796	G	9287	0.0215355	0	99.9139	0.0646064
NC_045512.2	28797	G	9245	0.0216333	0.0216333	99.9459	0.0108167
NC_045512.2	28798	G	9333	0.032144	0	99.9571	0.0107147
NC_045512.2	28799	A	8951	99.8995	0	0.0782036	0.0223439
NC_045512.2	28800	G	9437	0	0	99.9894	0
NC_045512.2	28801	C	9288	0.0107666	99.9246	0	0.0645995
NC_045512.2	28802	A	9121	99.8684	0.0109637	0.0657823	0.0548186
NC_045512.2	28803	G	9271	0.0215726	0	99.9676	0.0107863
NC_045512.2	28804	A	9187	99.9456	0.0108849	0.0108849	0.0326548
NC_045512.2	28805	G	9206	0.119487	0.0108625	99.8371	0.0325874
NC_045512.2	28806	G	9250	0.0540541	0	99.9243	0.0216216
NC_045512.2	28807	C	9355	0.0427579	99.9038	0.0213789	0.0320684
NC_045512.2	28808	G	9462	0.0951173	0	99.8943	0.0105686
NC_045512.2	28809	G	9364	0.0747544	0.0106792	99.8825	0.0213584
NC_045512.2	28810	C	9420	0	99.8514	0.0106157	0.138004
NC_045512.2	28811	A	9512	99.9579	0	0.010513	0.0210261
NC_045512.2	28812	G	9625	0.0103896	0.0103896	99.9792	0
NC_045512.2	28813	T	9667	0	0.0827558	0	99.9069
NC_045512.2	28814	C	9787	0.0204353	99.908	0.0102176	0.0613058
NC_045512.2	28815	A	9730	99.8767	0.0102775	0.0822199	0.0308325
NC_045512.2	28816	A	9558	99.9163	0.0209249	0.0523122	0.0104624
NC_045512.2	28817	G	9750	0.0512821	0.0410256	99.9077	0
NC_045512.2	28818	C	9903	0	99.9899	0	0.0100979
NC_045512.2	28819	C	9875	0.0303797	99.9494	0	0.0202532
NC_045512.2	28820	T	9886	0	0.0505766	0	99.9494
NC_045512.2	28821	C	9809	0.0203894	99.9286	0.0101947	0.0407789
NC_045512.2	28822	T	9373	0	0.0213379	0	99.9787
NC_045512.2	28823	T	9927	0	0	0.0201471	99.9799
NC_045512.2	28824	C	9999	0	99.98	0.010001	0.010001
NC_045512.2	28825	T	10064	0	0.0298092	0	99.9702
NC_045512.2	28826	C	10013	0.00998702	99.8901	0	0.0998702
NC_045512.2	28827	G	9932	0.0201369	0.0201369	99.9094	0.0503423
NC_045512.2	28828	T	8550	0.0350877	0	0	99.9649
NC_045512.2	28829	T	10023	0	0	0	100
NC_045512.2	28830	C	10010	0	99.99	0	0.00999001
NC_045512.2	28831	C	9954	0.0301386	99.9498	0	0.0200924
NC_045512.2	28832	T	9984	0.0200321	0.0500801	0.010016	99.9199
NC_045512.2	28833	C	10037	0	100	0	0
NC_045512.2	28834	A	9826	99.8677	0.0203542	0.0203542	0.0915937
NC_045512.2	28835	T	9973	0.0100271	0.0300812	0	99.9599
NC_045512.2	28836	C	10156	0.0098464	99.9409	0.0098464	0.0393856
NC_045512.2	28837	A	9855	99.8275	0.0202943	0.101471	0.0507357
NC_045512.2	28838	C	10057	0	99.9403	0.0198866	0.0397733
NC_045512.2	28839	G	9944	0.0301689	0.0402253	99.9195	0.0100563
NC_045512.2	28840	T	9711	0.0205952	0.0102976	0	99.9691
NC_045512.2	28841	A	9935	99.8792	0	0.100654	0.0201309
NC_045512.2	28842	G	10143	0	0.00985902	99.9704	0.019718
NC_045512.2	28843	T	10348	0.0096637	0.0483185	0	99.9324
NC_045512.2	28844	C	10307	0.00970214	99.9515	0	0.0388086
NC_045512.2	28845	G	10154	0.029545	0	99.9606	0.00984834
NC_045512.2	28846	C	10301	0.0194156	99.9709	0	0
NC_045512.2	28847	A	10219	99.9413	0	0.0293571	0.0293571
NC_045512.2	28848	A	9440	99.9364	0.0211864	0.0105932	0.0317797
NC_045512.2	28849	C	10039	0	99.9701	0	0.0298835
NC_045512.2	28850	A	9861	99.8884	0.010141	0.0608458	0.0405638
NC_045512.2	28851	G	9626	0.0103885	0	99.9584	0.0311656
NC_045512.2	28852	T	9796	0.0204165	0.0204165	0	99.9592
NC_045512.2	28853	T	9886	0.0303459	0.15173	0	99.8179
NC_045512.2	28854	C	9929	0	99.9496	0.0302145	0.020143
NC_045512.2	28855	A	10050	99.9502	0	0.00995025	0.039801
NC_045512.2	28856	A	10013	99.9301	0	0.0299611	0.0399481
NC_045512.2	28857	G	10148	0.0197083	0	99.9704	0.00985416
NC_045512.2	28858	A	10347	99.9613	0	0.0193293	0.0193293
NC_045512.2	28859	A	9970	99.99	0.0100301	0	0
NC_045512.2	28860	A	9987	99.9599	0.010013	0.020026	0.010013
NC_045512.2	28861	T	10074	0	0	0	100
NC_045512.2	28862	T	10646	0	0.0281796	0	99.9624
NC_045512.2	28863	C	10618	0	99.9529	0.0188359	0.0188359
NC_045512.2	28864	A	10715	99.86	0	0.111993	0.0279981
NC_045512.2	28865	A	10531	99.8861	0.0189915	0.0759662	0.0189915
NC_045512.2	28866	C	10654	0	99.9718	0	0.0281584
NC_045512.2	28867	T	10329	0	0.0968148	0	99.9032
NC_045512.2	28868	C	10464	0	99.9713	0	0.0286697
NC_045512.2	28869	C	10350	0.0289855	99.9614	0	0.00966184
NC_045512.2	28870	A	10156	99.872	0.0295392	0.0689248	0.0295392
NC_045512.2	28871	G	10169	0.049169	0	99.941	0.00983381
NC_045512.2	28872	G	10146	0.0689927	0.0098561	99.9014	0.0197122
NC_045512.2	28873	C	10269	0.0194761	99.9221	0.00973805	0.0486902
NC_045512.2	28874	A	10104	99.9307	0.0197941	0.0395883	0.00989707
NC_045512.2	28875	G	10195	0.0392349	0	99.9608	0
NC_045512.2	28876	C	10291	0.0194345	99.8834	0	0.0971723
NC_045512.2	28877	A	9956	99.8493	0.0200884	0.0401768	0.0903977
NC_045512.2	28878	G	10272	0.0097352	0.0097352	99.9805	0
NC_045512.2	28879	T	9211	0	0.119422	0.0325698	99.848
NC_045512.2	28880	A	9443	99.9047	0.0105899	0.0635391	0.0105899
NC_045512.2	28881	G	10390	0.0288739	0	99.9615	0.00962464
NC_045512.2	28882	G	10359	0.0579206	0	99.8938	0.0482672
NC_045512.2	28883	G	10379	0.0192697	0	99.9807	0
NC_045512.2	28884	G	10437	0.0191626	0	99.9713	0
NC_045512.2	28885	A	10395	99.923	0	0.0577201	0.01924
NC_045512.2	28886	A	7674	99.9218	0	0.026062	0.039093
NC_045512.2	28887	C	10098	0.00990295	99.9505	0	0.0396118
NC_045512.2	28888	T	9208	0.0108601	0.0543006	0.0108601	99.924
NC_045512.2	28889	T	10360	0	0.0289575	0	99.971
NC_045512.2	28890	C	10381	0.00963298	99.9615	0	0.0288989
NC_045512.2	28891	T	10397	0	0.0384726	0	99.9615
NC_045512.2	28892	C	10335	0.0193517	99.971	0	0.00967586
NC_045512.2	28893	C	10249	0.00975705	99.9707	0.00975705	0.00975705
NC_045512.2	28894	T	10262	0	0.0487234	0	99.9415
NC_045512.2	28895	G	10200	0.0490196	0.0196078	99.9216	0.00980392
NC_045512.2	28896	C	10247	0.00975895	99.961	0	0.0195179
NC_045512.2	28897	T	10007	0	0.019986	0	99.95
NC_045512.2	28898	A	9294	99.9354	0.0107596	0.0430385	0
NC_045512.2	28899	G	10131	0.0197414	0	99.9704	0.00987069
NC_045512.2	28900	A	10128	99.9506	0.00987362	0.0296209	0.00987362
NC_045512.2	28901	A	9554	99.9477	0.0104668	0.0209336	0.0209336
NC_045512.2	28902	T	9602	0.0104145	0.0729015	0.020829	99.8959
NC_045512.2	28903	G	10028	0.0398883	0	99.9601	0
NC_045512.2	28904	G	9874	0.101276	0.0303828	99.8683	0
NC_045512.2	28905	C	10068	0.0496623	99.9205	0.00993246	0.00993246
NC_045512.2	28906	T	10247	0.0195179	0.0585537	0.0195179	99.9024
NC_045512.2	28907	G	10232	0.0293198	0	99.9414	0.0195465
NC_045512.2	28908	G	10176	0.0491352	0	99.941	0.00982704
NC_045512.2	28909	C	10345	0.00966651	99.8937	0	0.0676655
NC_045512.2	28910	A	9768	99.8771	0	0.0716626	0.04095
NC_045512.2	28911	A	8783	99.9089	0.0455425	0.0113856	0.0341569
NC_045512.2	28912	T	9915	0.0100857	0.0100857	0.0100857	99.9597
NC_045512.2	28913	G	10513	0.0190241	0	99.9715	0.00951203
NC_045512.2	28914	G	10486	0.0476826	0	99.9523	0
NC_045512.2	28915	C	10603	0	99.934	0	0.0471565
NC_045512.2	28916	G	10487	0.0476781	0	99.9523	0
NC_045512.2	28917	G	10717	0.00933097	0	99.9907	0
NC_045512.2	28918	T	10617	0	0.0282566	0	99.9717
NC_045512.2	28919	G	10712	0.00933533	0	99.9813	0.00933533
NC_045512.2	28920	A	10730	99.8882	0	0.027959	0.0652377
NC_045512.2	28921	T	10751	0	0.00930146	0	99.9907
NC_045512.2	28922	G	10748	0.0279122	0.0279122	99.9349	0.00930406
NC_045512.2	28923	C	11012	0.009081	99.9183	0	0.072648
NC_045512.2	28924	T	11062	0.00903996	0.0180799	0	99.9729
NC_045512.2	28925	G	10793	0	0.0185305	99.9722	0.00926526
NC_045512.2	28926	C	10876	0	99.9724	0	0.0275837
NC_045512.2	28927	T	10758	0	0	0.00929541	99.9907
NC_045512.2	28928	C	10799	0.00926012	99.963	0	0.0277803
NC_045512.2	28929	T	10164	0.0295159	0.0295159	0.0196773	99.9213
NC_045512.2	28930	T	10891	0.00918189	0.0275457	0	99.9633
NC_045512.2	28931	G	10541	0.0379471	0.0284603	99.9241	0.00948677
NC_045512.2	28932	C	10655	0.0281558	99.8968	0.00938527	0.0375411
NC_045512.2	28933	T	10772	0.00928333	0.02785	0.02785	99.9257
NC_045512.2	28934	T	10523	0	0	0	100
NC_045512.2	28935	T	10903	0	0.00917179	0	99.9817
NC_045512.2	28936	G	10584	0.0283447	0.00944822	99.9622	0
NC_045512.2	28937	C	10713	0.00933445	99.9627	0	0.0280034
NC_045512.2	28938	T	10841	0.00922424	0.0922424	0.00922424	99.8801
NC_045512.2	28939	G	10341	0.0193405	0	99.971	0.00967024
NC_045512.2	28940	C	10618	0.00941797	99.9341	0.00941797	0.0376719
NC_045512.2	28941	T	10615	0	0.0282619	0.0188413	99.9435
NC_045512.2	28942	G	10412	0.0192086	0.0288129	99.952	0
NC_045512.2	28943	C	10472	0	99.9332	0	0.0668449
NC_045512.2	28944	T	10446	0.0191461	0.0382922	0.0191461	99.9234
NC_045512.2	28945	T	10705	0	0.112097	0	99.8786
NC_045512.2	28946	G	10692	0	0	99.9906	0.00935279
NC_045512.2	28947	A	10735	99.9534	0	0.027946	0.0186306
NC_045512.2	28948	C	10533	0.00949397	99.9525	0	0.0284819
NC_045512.2	28949	A	10644	99.9154	0	0.0281849	0.0563698
NC_045512.2	28950	G	10668	0.0187477	0.0187477	99.9531	0.00937383
NC_045512.2	28951	A	10840	99.9446	0	0.0461255	0
NC_045512.2	28952	T	10801	0	0.0277752	0.0092584	99.963
NC_045512.2	28953	T	10937	0	0.0182865	0.00914327	99.9726
NC_045512.2	28954	G	10915	0.0091617	0	99.9908	0
NC_045512.2	28955	A	10602	99.9623	0	0.0188644	0.0188644
NC_045512.2	28956	A	10787	99.9722	0	0.0185408	0.00927042
NC_045512.2	28957	C	10750	0.00930233	99.9721	0	0.0186047
NC_045512.2	28958	C	10657	0.0093835	99.9625	0	0.0281505
NC_045512.2	28959	A	10849	99.871	0.0460872	0.0460872	0.0368698
NC_045512.2	28960	G	10842	0.0184468	0.046117	99.8893	0.046117
NC_045512.2	28961	C	10862	0	99.9908	0	0.00920641
NC_045512.2	28962	T	10830	0.00923361	0.0461681	0.0184672	99.9261
NC_045512.2	28963	T	11155	0	0.0268938	0	99.9731
NC_045512.2	28964	G	11228	0.0178126	0.00890631	99.9733	0
NC_045512.2	28965	A	11309	99.9381	0	0.0265275	0.0353701
NC_045512.2	28966	G	11292	0.0177117	0	99.9734	0.00885583
NC_045512.2	28967	A	11317	99.8321	0.00883626	0.14138	0.0176725
NC_045512.2	28968	G	11132	0.0538987	0.00898311	99.9192	0.0179662
NC_045512.2	28969	C	11220	0.0178253	99.7683	0	0.0623886
NC_045512.2	28970	A	11491	99.9739	0	0.0174049	0.00870246
NC_045512.2	28971	A	10880	99.9449	0	0.0459559	0.00919118
NC_045512.2	28972	A	11434	99.9913	0	0.00874585	0
NC_045512.2	28973	A	11224	99.8842	0	0.017819	0.0445474
NC_045512.2	28974	T	11193	0	0.00893415	0	99.9911
NC_045512.2	28975	G	11347	0.0176258	0.0264387	99.9471	0.0088129
NC_045512.2	28976	T	11624	0.00860289	0.0258087	0	99.9656
NC_045512.2	28977	C	11453	0.00873134	99.9476	0.00873134	0.0349253
NC_045512.2	28978	T	11602	0.0172384	0.0689536	0.0086192	99.9052
NC_045512.2	28979	G	11342	0.00881679	0	99.9647	0.0264504
NC_045512.2	28980	G	11380	0.0175747	0.00878735	99.9385	0.0351494
NC_045512.2	28981	T	11649	0.0171689	0.0171689	0	99.9485
NC_045512.2	28982	A	11244	99.92	0	0.0533618	0.0266809
NC_045512.2	28983	A	11590	99.9223	0	0.0603969	0.0172563
NC_045512.2	28984	A	11781	99.9066	0	0.0509295	0.0254647
NC_045512.2	28985	G	11804	0.0423585	0	99.9068	0.0508302
NC_045512.2	28986	G	11612	0.0258353	0	99.9483	0.0172236
NC_045512.2	28987	C	11516	0.0173671	99.809	0	0.0260507
NC_045512.2	28988	C	11691	0	99.9743	0	0.00855359
NC_045512.2	28989	A	11633	99.8539	0.00859624	0.0773661	0.0601736
NC_045512.2	28990	A	11809	99.9831	0	0.0169362	0
NC_045512.2	28991	C	12144	0	99.9506	0	0.0411726
NC_045512.2	28992	A	12083	99.909	0.0248283	0.0496565	0.0165522
NC_045512.2	28993	A	11744	99.9234	0	0.0766349	0
NC_045512.2	28994	C	12234	0.0163479	99.9428	0	0.0326958
NC_045512.2	28995	A	12106	99.9091	0.0165207	0.0660829	0.00826037
NC_045512.2	28996	A	11558	99.9567	0.00865202	0.017304	0.017304
NC_045512.2	28997	C	12386	0.00807363	99.8789	0.00807363	0.0968836
NC_045512.2	28998	A	11613	99.8881	0	0.0861104	0.0258331
NC_045512.2	28999	A	11320	99.9382	0.0176678	0.0353357	0
NC_045512.2	29000	G	11323	0.0176632	0.0264947	99.9205	0.0353263
NC_045512.2	29001	G	11933	0.0754211	0	99.8994	0.0251404
NC_045512.2	29002	C	12361	0.00808996	99.9434	0	0.0323598
NC_045512.2	29003	C	12625	0.00792079	99.9366	0	0.0554455
NC_045512.2	29004	A	12473	99.9439	0.0160346	0.024052	0.0160346
NC_045512.2	29005	A	12568	99.9841	0.00795671	0.00795671	0
NC_045512.2	29006	A	12128	99.9588	0	0.0329815	0.00824538
NC_045512.2	29007	C	12155	0.0164541	99.9753	0	0.00822707
NC_045512.2	29008	T	11884	0.00841467	0.0420734	0.0420734	99.9074
NC_045512.2	29009	G	12120	0.0247525	0.0165016	99.9587	0
NC_045512.2	29010	T	12001	0.0166653	0.0249979	0.0249979	99.9333
NC_045512.2	29011	C	11870	0.0168492	99.941	0	0.042123
NC_045512.2	29012	A	11809	99.8899	0.0338725	0.0508087	0.0254044
NC_045512.2	29013	C	11293	0	99.9911	0	0.00885504
NC_045512.2	29014	T	11567	0.0172906	0.0864528	0.0172906	99.8703
NC_045512.2	29015	A	11229	99.902	0.017811	0.0623386	0.017811
NC_045512.2	29016	A	11557	99.9654	0.00865276	0.0173055	0.00865276
NC_045512.2	29017	G	11846	0.0590917	0.00844167	99.924	0
NC_045512.2	29018	A	11880	99.9832	0	0.016835	0
NC_045512.2	29019	A	11457	99.9651	0	0.0349132	0
NC_045512.2	29020	A	11533	99.9653	0	0.0173415	0.0173415
NC_045512.2	29021	T	12032	0.00831117	0.0415559	0	99.9501
NC_045512.2	29022	C	12221	0.0245479	99.9345	0	0.0409132
NC_045512.2	29023	T	12071	0	0.0331373	0	99.9669
NC_045512.2	29024	G	12078	0.0248385	0.00827952	99.9503	0.016559
NC_045512.2	29025	C	12120	0	99.967	0	0.0330033
NC_045512.2	29026	T	12281	0.00814266	0.048856	0.00814266	99.9349
NC_045512.2	29027	G	12030	0.00831255	0	99.9751	0.0166251
NC_045512.2	29028	C	12255	0	99.9347	0	0.0652795
NC_045512.2	29029	T	12549	0.0239063	0.0717189	0.0318751	99.8725
NC_045512.2	29030	G	12444	0.04018	0	99.9598	0
NC_045512.2	29031	A	12299	99.9756	0	0.00813074	0.0162615
NC_045512.2	29032	G	12173	0.0164298	0	99.9589	0.0246447
NC_045512.2	29033	G	11781	0.067906	0.00848824	99.9236	0
NC_045512.2	29034	C	11680	0	99.9829	0	0.0171233
NC_045512.2	29035	T	11472	0	0.0348675	0.00871688	99.9564
NC_045512.2	29036	T	11650	0.00858369	0.0429185	0	99.9485
NC_045512.2	29037	C	11909	0	99.9664	0	0.033588
NC_045512.2	29038	T	12324	0	0	0	99.9838
NC_045512.2	29039	A	11984	99.9583	0.0166889	0.00834446	0.00834446
NC_045512.2	29040	A	12387	99.8951	0.016146	0.0565109	0.0322919
NC_045512.2	29041	G	12496	0.0240077	0.0240077	99.936	0.0160051
NC_045512.2	29042	A	12521	99.9042	0.00798658	0.0878524	0
NC_045512.2	29043	A	10188	99.9509	0.00981547	0.0294464	0.00981547
NC_045512.2	29044	G	12430	0.0321802	0	99.9598	0.00804505
NC_045512.2	29045	C	12559	0	99.9761	0	0.0238873
NC_045512.2	29046	C	12697	0	100	0	0
NC_045512.2	29047	T	12866	0	0.0155448	0	99.9845
NC_045512.2	29048	C	13173	0.0151826	99.9469	0.0151826	0.0227739
NC_045512.2	29049	G	13041	0.0306725	0	99.954	0.0153362
NC_045512.2	29050	G	12917	0.0774174	0	99.8916	0.0232252
NC_045512.2	29051	C	13239	0.0151069	99.8263	0	0.0377672
NC_045512.2	29052	A	13507	99.9334	0	0.0666321	0
NC_045512.2	29053	A	13421	99.9553	0	0.037255	0
NC_045512.2	29054	A	12826	99.9688	0.00779666	0.00779666	0.0155933
NC_045512.2	29055	A	13599	99.9706	0	0.0220604	0.00735348
NC_045512.2	29056	A	12215	99.1895	0	0.0163733	0.02456
NC_045512.2	29057	C	13071	0	99.9617	0	0.0382526
NC_045512.2	29058	G	13051	0.0229867	0.00766225	99.954	0.0153245
NC_045512.2	29059	T	13147	0.0228189	0.0076063	0	99.9696
NC_045512.2	29060	A	13169	99.962	0	0.0151872	0.0151872
NC_045512.2	29061	C	13245	0	99.9849	0	0.0151
NC_045512.2	29062	T	12983	0.00770238	0.0693214	0.0308095	99.8922
NC_045512.2	29063	G	12838	0.0389469	0.00778938	99.9533	0
NC_045512.2	29064	C	12719	0.00786225	99.9214	0	0.0707603
NC_045512.2	29065	C	12747	0.0313799	99.9294	0	0.0392249
NC_045512.2	29066	A	12207	99.9017	0.0327681	0.016384	0.0491521
NC_045512.2	29067	C	12357	0.00809258	99.9676	0	0
NC_045512.2	29068	T	12441	0.00803794	0.0643035	0	99.9277
NC_045512.2	29069	A	11827	99.9662	0	0.00845523	0.0253657
NC_045512.2	29070	A	12139	99.967	0	0.0247137	0.00823791
NC_045512.2	29071	A	11885	99.9243	0.00841397	0.0504838	0.00841397
NC_045512.2	29072	G	11746	0.0510812	0	99.9404	0
NC_045512.2	29073	C	11962	0.0167196	99.9582	0	0.0250794
NC_045512.2	29074	A	12214	99.9181	0.0163747	0.00818733	0.049124
NC_045512.2	29075	T	12177	0.0164244	0.0164244	0.0082122	99.9425
NC_045512.2	29076	A	11837	99.9578	0	0.0253443	0.0168962
NC_045512.2	29077	C	11896	0.0252186	99.8655	0	0.0924681
NC_045512.2	29078	A	11803	99.9237	0.0169448	0.0338897	0.0254173
NC_045512.2	29079	A	11349	99.9471	0	0.0176227	0.026434
NC_045512.2	29080	T	12035	0	0.0249273	0	99.9751
NC_045512.2	29081	G	12166	0.0164393	0	99.926	0.0410981
NC_045512.2	29082	T	12297	0	0.105717	0	99.8943
NC_045512.2	29083	A	12336	99.9027	0.00810636	0.0567445	0.0162127
NC_045512.2	29084	A	12150	99.9753	0	0.0164609	0.00823045
NC_045512.2	29085	C	12523	0.0159706	99.976	0	0.00798531
NC_045512.2	29086	A	12250	99.9265	0.00816326	0.0326531	0.0326531
NC_045512.2	29087	C	12670	0.0394633	99.9053	0.00789266	0.047356
NC_045512.2	29088	A	12657	99.8973	0.0158015	0.0474046	0.0395038
NC_045512.2	29089	A	12180	99.9015	0.0246305	0.0492611	0.0246305
NC_045512.2	29090	G	12585	0.0238379	0.0476758	99.9205	0.00794597
NC_045512.2	29091	C	12963	0	99.9151	0	0.0539998
NC_045512.2	29092	T	12978	0	0.023116	0	99.9692
NC_045512.2	29093	T	12888	0.0387958	0.0155183	0	99.9379
NC_045512.2	29094	T	13309	0	0.0150274	0	99.9775
NC_045512.2	29095	C	13389	0	99.9627	0	0.0373441
NC_045512.2	29096	G	13258	0.0377131	0	99.9321	0.0301705
NC_045512.2	29097	G	13238	0.0453241	0.00755401	99.9471	0
NC_045512.2	29098	C	13576	0.00736594	99.9337	0	0.0589275
NC_045512.2	29099	A	13428	99.9851	0	0.00744712	0.00744712
NC_045512.2	29100	G	13670	0	0	99.9927	0.00731529
NC_045512.2	29101	A	13482	99.9852	0	0.0074173	0.0074173
NC_045512.2	29102	C	13490	0	99.8962	0	0.103781
NC_045512.2	29103	G	13453	0.0148666	0.0222999	99.9257	0.0371664
NC_045512.2	29104	T	13661	0.0219603	0.102482	0	99.8756
NC_045512.2	29105	G	13457	0	0	99.9703	0.0297243
NC_045512.2	29106	G	13731	0.0218484	0.0145656	99.9636	0
NC_045512.2	29107	T	13979	0.0143072	0.171686	0.0143072	99.7925
NC_045512.2	29108	C	13677	0.0219346	99.9708	0.00731155	0
NC_045512.2	29109	C	13794	0.0217486	99.9493	0.00724953	0.0217486
NC_045512.2	29110	A	13573	99.86	0.0221027	0.0589405	0.0589405
NC_045512.2	29111	G	13545	0.0442968	0.0147656	99.9336	0.0073828
NC_045512.2	29112	A	13555	99.9705	0	0.0295094	0
NC_045512.2	29113	A	12896	99.9225	0	0.0542804	0.023263
NC_045512.2	29114	C	13667	0	99.9707	0	0.0146338
NC_045512.2	29115	A	13391	99.9179	0.0074677	0.0298708	0.0448062
NC_045512.2	29116	A	12958	99.9614	0.00771724	0.030869	0
NC_045512.2	29117	A	12771	99.9765	0.00783024	0.00783024	0
NC_045512.2	29118	C	13490	0.0148258	99.9185	0.0074129	0.0593032
NC_045512.2	29119	C	13262	0	99.9774	0	0.022621
NC_045512.2	29120	C	13436	0.0223281	99.9479	0	0.0297708
NC_045512.2	29121	A	12314	99.9188	0.0162417	0.0243625	0.0406042
NC_045512.2	29122	A	12158	99.9342	0	0.0493502	0.0164501
NC_045512.2	29123	G	11855	0.0253058	0	99.8988	0.0759173
NC_045512.2	29124	G	13287	0.0526831	0	99.8946	0.0150523
NC_045512.2	29125	A	14070	99.9289	0	0.0568586	0.0142146
NC_045512.2	29126	A	12233	99.9591	0	0.0245238	0.0163492
NC_045512.2	29127	A	13479	99.8516	0.00741895	0.0445137	0.0148379
NC_045512.2	29128	T	13950	0.0501792	0	0	99.9498
NC_045512.2	29129	T	13782	0	0	0.0145117	99.9855
NC_045512.2	29130	T	13901	0	0.00719373	0	99.9928
NC_045512.2	29131	T	14151	0.00706664	0.0211999	0.0282666	99.8587
NC_045512.2	29132	G	14478	0.0276281	0	99.9517	0.0207211
NC_045512.2	29133	G	14391	0.0138976	0	99.9583	0.0208464
NC_045512.2	29134	G	14392	0.0486381	0.00694831	99.9166	0.0277932
NC_045512.2	29135	G	14581	0.0342912	0.00685824	99.9451	0.0137165
NC_045512.2	29136	A	14169	99.9153	0.00705766	0.0564613	0.021173
NC_045512.2	29137	C	14126	0.00707915	99.9292	0.0141583	0.049554
NC_045512.2	29138	C	14577	0	99.9931	0	0.00686012
NC_045512.2	29139	A	14489	99.7998	0.0276072	0.0897232	0.0828215
NC_045512.2	29140	G	14494	0.0137988	0	99.9793	0.00689941
NC_045512.2	29141	G	14250	0.0140351	0.00701754	99.9649	0.0140351
NC_045512.2	29142	A	14479	99.9517	0.00690655	0.0276262	0.0138131
NC_045512.2	29143	A	13008	99.9462	0	0.00768758	0.0384379
NC_045512.2	29144	C	14220	0	99.9648	0	0.0351617
NC_045512.2	29145	T	13872	0.0216263	0.0432526	0	99.9351
NC_045512.2	29146	A	14209	99.9507	0.00703779	0.035189	0.00703779
NC_045512.2	29147	A	13344	99.9625	0	0.014988	0.022482
NC_045512.2	29148	T	14148	0.0212044	0.0636132	0.0212044	99.8869
NC_045512.2	29149	C	14322	0	99.993	0	0.00698226
NC_045512.2	29150	A	13684	99.8904	0.0219234	0.0438468	0.036539
NC_045512.2	29151	G	13401	0.0223864	0	99.9627	0.0149243
NC_045512.2	29152	A	14004	99.9286	0.0142816	0.0428449	0.0142816
NC_045512.2	29153	C	14018	0	99.9715	0	0.0285347
NC_045512.2	29154	A	13421	99.851	0.0968631	0.014902	0.037255
NC_045512.2	29155	A	13013	99.854	0.0307385	0.0537924	0.0537924
NC_045512.2	29156	G	13413	0.0223664	0.0149109	99.8956	0.0670991
NC_045512.2	29157	G	13943	0.0143441	0.0143441	99.9498	0.0215162
NC_045512.2	29158	A	14177	99.9577	0.00705368	0.0282147	0.00705368
NC_045512.2	29159	A	11792	99.9322	0.0169607	0.0339213	0.0169607
NC_045512.2	29160	C	13894	0	99.9856	0.00719735	0.00719735
NC_045512.2	29161	T	14097	0	0.00709371	0.0141874	99.9787
NC_045512.2	29162	G	14308	0.0419346	0	99.9022	0.0489237
NC_045512.2	29163	A	14453	99.9446	0	0.0345949	0.00691898
NC_045512.2	29164	T	13766	0.0145285	0.0145285	0	99.9709
NC_045512.2	29165	T	14241	0.0210659	0.0351099	0	99.9438
NC_045512.2	29166	A	14306	99.965	0	0.0279603	0.00699007
NC_045512.2	29167	C	14446	0.0346117	99.9585	0	0
NC_045512.2	29168	A	14242	99.9649	0.014043	0.00702149	0.014043
NC_045512.2	29169	A	13942	99.9785	0.00717257	0.0143451	0
NC_045512.2	29170	A	13910	99.9065	0.00718907	0.0287563	0.0215672
NC_045512.2	29171	C	14330	0	99.9791	0.00697837	0.0139567
NC_045512.2	29172	A	12887	99.9224	0.0232793	0.0155195	0.0387988
NC_045512.2	29173	T	13358	0.00748615	0.0374308	0	99.9551
NC_045512.2	29174	T	13370	0	0.052356	0.00747943	99.9402
NC_045512.2	29175	G	13785	0.10156	0.00725426	99.8839	0.00725426
NC_045512.2	29176	G	13990	0.0786276	0	99.9071	0.0142959
NC_045512.2	29177	C	14231	0.00702691	99.9438	0	0.0491884
NC_045512.2	29178	C	14171	0.02117	99.9365	0	0.04234
NC_045512.2	29179	G	14161	0.12711	0.00706165	99.8588	0.00706165
NC_045512.2	29180	C	14205	0	99.9578	0	0.0140795
NC_045512.2	29181	A	14043	99.9359	0.014242	0.021363	0.0284839
NC_045512.2	29182	A	12892	99.9302	0.00775675	0.0232702	0.031027
NC_045512.2	29183	A	13930	99.9497	0.00717875	0.0143575	0.0215363
NC_045512.2	29184	T	13216	0.0151332	0.0151332	0	99.9697
NC_045512.2	29185	T	14082	0	0.0284051	0.00710126	99.9503
NC_045512.2	29186	G	14141	0.0707164	0.00707164	99.9081	0.00707164
NC_045512.2	29187	C	14186	0	99.8872	0	0.105738
NC_045512.2	29188	A	14213	99.9367	0.00703581	0.0281432	0.0281432
NC_045512.2	29189	C	14049	0	99.9573	0	0.0427077
NC_045512.2	29190	A	13887	99.9208	0.0216029	0.0216029	0.0360049
NC_045512.2	29191	A	13101	99.8626	0.007633	0	0.0839631
NC_045512.2	29192	T	13623	0.00734053	0.0220216	0	99.9706
NC_045512.2	29193	T	12940	0.015456	0	0.015456	99.9691
NC_045512.2	29194	T	13866	0.00721189	0.0288475	0.00721189	99.9495
NC_045512.2	29195	G	13908	0.0934714	0.0359505	99.7412	0.00719011
NC_045512.2	29196	C	13699	0.0145996	99.8175	0.0072998	0.160596
NC_045512.2	29197	C	13665	0.0146359	99.9415	0	0.0439078
NC_045512.2	29198	C	13501	0.0296274	99.9407	0.00740686	0.0222206
NC_045512.2	29199	C	13565	0.00737191	99.9631	0	0.0294877
NC_045512.2	29200	C	13597	0.0147091	99.9265	0.00735456	0.0220637
NC_045512.2	29201	A	13104	99.8932	0.0228938	0.0457875	0.0381563
NC_045512.2	29202	G	13447	0.0223098	0.0148732	99.9554	0.0074366
NC_045512.2	29203	C	13445	0.00743771	99.9033	0	0.0892525
NC_045512.2	29204	G	13362	0.0449035	0.0224517	99.9326	0
NC_045512.2	29205	C	13412	0.00745601	99.9627	0	0.022368
NC_045512.2	29206	T	10658	0.0375305	0.075061	0.00938262	99.878
NC_045512.2	29207	T	12126	0	0.0412337	0.032987	99.9175
NC_045512.2	29208	C	13686	0.0219202	99.9489	0	0.0292269
NC_045512.2	29209	A	13378	99.8655	0.0224249	0.0747496	0.0373748
NC_045512.2	29210	G	13784	0.0145096	0.00725479	99.9492	0.0290192
NC_045512.2	29211	C	13774	0.00726005	99.9129	0.00726005	0.0726006
NC_045512.2	29212	G	13926	0.0143616	0	99.9785	0.00718081
NC_045512.2	29213	T	13102	0	0.00763242	0	99.9924
NC_045512.2	29214	T	14129	0	0.00707764	0	99.9858
NC_045512.2	29215	C	14164	0	99.9718	0.0211805	0.00706015
NC_045512.2	29216	T	14040	0.014245	0.0641026	0.0498576	99.8718
NC_045512.2	29217	T	14671	0	0.0204485	0	99.9796
NC_045512.2	29218	C	14880	0.00672043	99.953	0.0134409	0.0268817
NC_045512.2	29219	G	14782	0.0541199	0	99.9324	0.01353
NC_045512.2	29220	G	14965	0.0200468	0	99.9666	0.0133645
NC_045512.2	29221	A	14985	99.96	0	0.02002	0.02002
NC_045512.2	29222	A	12562	99.9443	0.0238815	0.0238815	0.00796052
NC_045512.2	29223	T	14714	0.0203887	0.0135925	0	99.966
NC_045512.2	29224	G	15073	0.053075	0.0132688	99.9337	0
NC_045512.2	29225	T	15253	0	0.0458926	0.00655609	99.9476
NC_045512.2	29226	C	15473	0	99.9548	0.00646287	0.0387772
NC_045512.2	29227	G	15263	0.0131036	0.00655179	99.9476	0.032759
NC_045512.2	29228	C	15514	0	99.9549	0.00644579	0.0386747
NC_045512.2	29229	G	15188	0.0329207	0.0197524	99.9407	0.00658414
NC_045512.2	29230	C	15344	0.0130344	99.9674	0.0065172	0.0130344
NC_045512.2	29231	A	15043	99.9535	0.0199428	0.00664761	0.0199428
NC_045512.2	29232	T	14932	0.00669703	0	0	99.9933
NC_045512.2	29233	T	15058	0	0.026564	0	99.9734
NC_045512.2	29234	G	15567	0.0128477	0	99.9743	0.0128477
NC_045512.2	29235	G	15262	0.131044	0.00655222	99.8559	0.00655222
NC_045512.2	29236	C	15589	0.0128296	99.8909	0.0128296	0.0833921
NC_045512.2	29237	A	15620	99.8912	0.00640205	0.0512164	0.0512164
NC_045512.2	29238	T	15683	0.00637633	0.0637633	0.0127527	99.9171
NC_045512.2	29239	G	15380	0.0325098	0.0130039	99.922	0.0325098
NC_045512.2	29240	G	15583	0.0128345	0.00641725	99.9487	0.0320862
NC_045512.2	29241	A	15692	99.9363	0.00637267	0.0509814	0.00637267
NC_045512.2	29242	A	12597	99.8571	0.0079384	0.0714456	0.0635072
NC_045512.2	29243	G	15568	0.00642343	0.0128469	99.955	0.0256937
NC_045512.2	29244	T	15555	0	0.115718	0.0064288	99.8779
NC_045512.2	29245	C	15670	0	99.9681	0.0255265	0
NC_045512.2	29246	A	15365	99.8503	0.0260332	0.0715913	0.0520664
NC_045512.2	29247	C	15649	0.0127804	99.9361	0	0.0511215
NC_045512.2	29248	A	15457	99.9418	0.00646956	0.0323478	0.0194087
NC_045512.2	29249	C	15128	0	99.9669	0	0.0330513
NC_045512.2	29250	C	15173	0.00659065	99.9605	0	0.0329533
NC_045512.2	29251	T	14963	0.0133663	0.0534652	0	99.9332
NC_045512.2	29252	T	15219	0	0.170839	0.00657073	99.8029
NC_045512.2	29253	C	15458	0.0194074	99.903	0.00646914	0.0323457
NC_045512.2	29254	G	15038	0.0332491	0	99.9468	0.0199495
NC_045512.2	29255	G	14945	0	0.0066912	99.9532	0.0401472
NC_045512.2	29256	G	15079	0.00663174	0.00663174	99.9801	0.00663174
NC_045512.2	29257	A	14805	99.9662	0.00675448	0.0270179	0
NC_045512.2	29258	A	11325	99.9382	0.0353201	0.01766	0.00883002
NC_045512.2	29259	C	14508	0.00689275	99.938	0.00689275	0.0482492
NC_045512.2	29260	G	14949	0.0133788	0	99.9666	0.0200682
NC_045512.2	29261	T	14484	0.00690417	0.0138083	0	99.9793
NC_045512.2	29262	G	14413	0.0208145	0	99.9722	0.00693818
NC_045512.2	29263	G	14823	0	0	99.9933	0
NC_045512.2	29264	T	14898	0	0.0134246	0	99.9866
NC_045512.2	29265	T	14904	0	0.0134192	0.00670961	99.9799
NC_045512.2	29266	G	15091	0.0198794	0	99.9735	0.00662647
NC_045512.2	29267	A	15119	99.9206	0.00661419	0.0661419	0.00661419
NC_045512.2	29268	C	14523	0.00688563	99.9243	0.00688563	0.0619707
NC_045512.2	29269	C	14763	0.0270948	99.9526	0	0.0203211
NC_045512.2	29270	T	15056	0	0.0398512	0.0132837	99.9137
NC_045512.2	29271	A	14465	99.9447	0.027653	0.027653	0
NC_045512.2	29272	C	14999	0	99.96	0	0.0400027
NC_045512.2	29273	A	14787	99.9594	0	0.0135254	0.0270508
NC_045512.2	29274	C	14667	0.0136361	99.9455	0	0.0409082
NC_045512.2	29275	A	14469	99.8272	0.0622019	0.0898473	0.020734
NC_045512.2	29276	G	14527	0.0413024	0	99.9312	0.0275349
NC_045512.2	29277	G	14494	0.0482958	0.0137988	99.9379	0
NC_045512.2	29278	T	14539	0	0.0275122	0	99.9725
NC_045512.2	29279	G	13962	0.071623	0.0071623	99.8997	0.0214869
NC_045512.2	29280	C	13503	0.0148115	99.9408	0	0.0444346
NC_045512.2	29281	C	13857	0	99.9928	0	0.00721657
NC_045512.2	29282	A	13984	99.8927	0.0143021	0.0357551	0.0572082
NC_045512.2	29283	T	13760	0.0145349	0.0363372	0	99.9491
NC_045512.2	29284	C	13793	0.00725005	99.9637	0	0.0145001
NC_045512.2	29285	A	14166	99.9365	0.0141183	0.0494141	0
NC_045512.2	29286	A	14025	99.9501	0.00713013	0.0285205	0.0142603
NC_045512.2	29287	A	14132	99.9646	0.0141523	0.0212284	0
NC_045512.2	29288	T	13777	0.0145169	0	0	99.9855
NC_045512.2	29289	T	14007	0	0.0285571	0	99.9714
NC_045512.2	29290	G	13564	0	0	99.9705	0.0294898
NC_045512.2	29291	G	13796	0.0289939	0	99.9565	0.014497
NC_045512.2	29292	A	14374	99.9722	0.00695701	0.00695701	0.013914
NC_045512.2	29293	T	14324	0	0.0139626	0	99.986
NC_045512.2	29294	G	13968	0.0357961	0.00715922	99.9427	0.0143184
NC_045512.2	29295	A	14209	99.9226	0.00703779	0.0563023	0.00703779
NC_045512.2	29296	C	13754	0.00727061	99.92	0	0.0508943
NC_045512.2	29297	A	13860	99.8846	0.01443	0.0505051	0.0505051
NC_045512.2	29298	A	13943	99.9641	0.00717206	0.0215162	0.00717206
NC_045512.2	29299	A	14030	99.9501	0.0213828	0.0142552	0.00712758
NC_045512.2	29300	G	13604	0.0147016	0.00735078	99.9559	0.0220523
NC_045512.2	29301	A	13868	99.9856	0	0.00721084	0.00721084
NC_045512.2	29302	T	13743	0.00727643	0.0218293	0	99.9709
NC_045512.2	29303	C	13101	0.022899	99.9542	0	0.022899
NC_045512.2	29304	C	13496	0.0074096	99.9333	0	0.0444576
NC_045512.2	29305	A	13748	99.9491	0	0.0290951	0.0218214
NC_045512.2	29306	A	13665	99.9634	0	0.0365898	0
NC_045512.2	29307	A	13926	99.9497	0.0143616	0	0.00718081
NC_045512.2	29308	T	13632	0.0146714	0	0	99.9853
NC_045512.2	29309	T	13723	0.00728704	0.0145741	0.00728704	99.9709
NC_045512.2	29310	T	12398	0	0.0483949	0.00806582	99.8064
NC_045512.2	29311	C	13611	0	99.8971	0	0.051429
NC_045512.2	29312	A	13748	99.8982	0.00727378	0.0872854	0.00727378
NC_045512.2	29313	A	13692	99.9416	0.0219106	0.0365177	0
NC_045512.2	29314	A	13150	99.8935	0.0380228	0.0304183	0.0304183
NC_045512.2	29315	G	13247	0.0150978	0	99.9698	0.00754888
NC_045512.2	29316	A	13285	99.9925	0	0	0.00752729
NC_045512.2	29317	T	13350	0	0.0374532	0	99.9625
NC_045512.2	29318	C	13151	0.015208	99.9468	0	0.022812
NC_045512.2	29319	A	13394	99.9253	0	0.0597282	0.00746603
NC_045512.2	29320	A	13331	99.9325	0	0.0450079	0.0225039
NC_045512.2	29321	G	12801	0.0156238	0	99.9688	0.0156238
NC_045512.2	29322	T	13414	0	0.0372745	0	99.9553
NC_045512.2	29323	C	13202	0	99.9924	0	0.00757461
NC_045512.2	29324	A	13497	99.837	0.0370453	0.0148181	0.0666815
NC_045512.2	29325	T	13536	0	0	0.00738771	99.9926
NC_045512.2	29326	T	13513	0	0	0	100
NC_045512.2	29327	T	12340	0.00810373	0.0243112	0	99.9676
NC_045512.2	29328	T	12796	0	0.0156299	0	99.9062
NC_045512.2	29329	G	12243	0.0653435	0.00816793	99.9265	0
NC_045512.2	29330	C	13232	0.00755744	99.9547	0	0.0377872
NC_045512.2	29331	T	13477	0	0.0519403	0	99.9481
NC_045512.2	29332	G	13128	0.0533211	0	99.9391	0.00761731
NC_045512.2	29333	A	13639	99.9927	0	0.00733192	0
NC_045512.2	29334	A	13247	99.9774	0	0	0.0226466
NC_045512.2	29335	T	13722	0.00728757	0.0218627	0	99.9708
NC_045512.2	29336	A	13605	99.9559	0	0.0367512	0.00735024
NC_045512.2	29337	A	13719	99.9636	0.00728916	0.0291566	0
NC_045512.2	29338	G	13283	0.0602274	0	99.9247	0.0150568
NC_045512.2	29339	C	13513	0	99.9334	0.00740028	0.0592022
NC_045512.2	29340	A	13745	99.9782	0.0145507	0	0.00727537
NC_045512.2	29341	T	13610	0	0.0514328	0	99.9486
NC_045512.2	29342	A	13792	99.942	0.00725058	0.0362529	0.0145012
NC_045512.2	29343	T	13976	0	0.0286205	0	99.9714
NC_045512.2	29344	T	14211	0	0.105552	0.0140736	99.8804
NC_045512.2	29345	G	13958	0.0214931	0.00716435	99.9642	0.00716435
NC_045512.2	29346	A	14315	99.9371	0.00698568	0.0279427	0.0139714
NC_045512.2	29347	C	14154	0.0211954	99.887	0	0.0847817
NC_045512.2	29348	G	13107	0.106813	0.015259	99.8322	0.0457771
NC_045512.2	29349	C	14190	0	99.9507	0.0140944	0.0352361
NC_045512.2	29350	A	14205	99.9507	0	0.0281591	0.0211193
NC_045512.2	29351	T	14205	0.00703977	0.0492784	0	99.9437
NC_045512.2	29352	A	14260	99.9229	0	0.0140252	0.0631136
NC_045512.2	29353	C	14379	0.00695459	99.9026	0.0139092	0.0486821
NC_045512.2	29354	A	14524	99.9243	0.0137703	0.0275406	0.0137703
NC_045512.2	29355	A	13695	99.927	0.0146039	0.0292077	0
NC_045512.2	29356	A	13508	99.926	0.014806	0.0370151	0.0222091
NC_045512.2	29357	A	13731	99.6941	0.0291312	0.0145656	0.00728279
NC_045512.2	29358	C	14518	0.006888	99.9449	0.006888	0.041328
NC_045512.2	29359	A	13591	99.9117	0.0220734	0.0294312	0.0367891
NC_045512.2	29360	T	11051	0.0271469	0.0180979	0.0180979	99.9367
NC_045512.2	29361	T	14336	0	0.00697545	0.00697545	99.9721
NC_045512.2	29362	C	14230	0.00702741	99.9368	0.0140548	0.0421644
NC_045512.2	29363	C	14001	0.0285694	99.9143	0.00714235	0.0499964
NC_045512.2	29364	C	14257	0.0280564	99.9088	0.0140282	0.0490987
NC_045512.2	29365	A	14075	99.9218	0.0071048	0.0426288	0.0284192
NC_045512.2	29366	C	13844	0.00722335	99.9422	0	0.0505634
NC_045512.2	29367	C	13986	0	99.9642	0	0.03575
NC_045512.2	29368	A	13137	99.9543	0.0152242	0.00761209	0.0152242
NC_045512.2	29369	A	13181	99.9848	0.00758668	0.00758668	0
NC_045512.2	29370	C	14146	0.00706914	99.9717	0.00706914	0.0141383
NC_045512.2	29371	A	13091	99.8701	0.0381942	0.0763884	0.0152777
NC_045512.2	29372	G	13251	0.0075466	0.0075466	99.9623	0.0226398
NC_045512.2	29373	A	14082	99.9361	0	0.0355063	0.0284051
NC_045512.2	29374	G	13213	0.0302732	0.0151366	99.9395	0.0151366
NC_045512.2	29375	C	13828	0.0072317	99.9638	0	0.0289268
NC_045512.2	29376	C	13399	0.0671692	99.9179	0	0.0149265
NC_045512.2	29377	T	13969	0.0214761	0.0429523	0	99.7781
NC_045512.2	29378	A	13793	99.913	0.0217502	0.0362503	0.0145001
NC_045512.2	29379	A	14386	99.9791	0.0139024	0.0069512	0
NC_045512.2	29380	A	14441	99.9446	0.0415484	0.0138495	0
NC_045512.2	29381	A	13970	99.8926	0.0143164	0.0787402	0.0143164
NC_045512.2	29382	A	14140	99.3777	0.0353607	0.23338	0.0141443
NC_045512.2	29383	G	13237	0.0982096	0.00755458	99.864	0.0226637
NC_045512.2	29384	G	13946	0.0717051	0.00717051	99.9211	0
NC_045512.2	29385	A	14838	99.9393	0.0134789	0.0336973	0.0134789
NC_045512.2	29386	C	14317	0.0419082	99.8673	0.0069847	0.0069847
NC_045512.2	29387	A	14227	99.9016	0.0210867	0.0562311	0.0140578
NC_045512.2	29388	A	14343	99.9163	0.00697204	0.0697204	0
NC_045512.2	29389	A	14522	99.9105	0.0137722	0.0482027	0.0275444
NC_045512.2	29390	A	14352	99.9303	0.020903	0.0278707	0.020903
NC_045512.2	29391	A	14250	99.607	0.0280702	0.161404	0.0280702
NC_045512.2	29392	G	14251	0.0421023	0.0280682	99.9158	0.0140341
NC_045512.2	29393	A	14715	99.9524	0	0.0339789	0.00679579
NC_045512.2	29394	A	14655	99.9454	0	0.0272944	0.0272944
NC_045512.2	29395	G	13953	0.0143338	0	99.9713	0.0143338
NC_045512.2	29396	A	14303	99.9441	0	0.0559323	0
NC_045512.2	29397	A	14175	99.9577	0.0141093	0.0141093	0.0141093
NC_045512.2	29398	G	13855	0.0288704	0	99.9567	0.0144352
NC_045512.2	29399	G	14393	0.0486348	0.0138956	99.9166	0.0138956
NC_045512.2	29400	C	14578	0.00685965	99.9383	0.00685965	0.0480176
NC_045512.2	29401	T	14744	0.0135648	0.0542594	0.00678242	99.9254
NC_045512.2	29402	G	14581	0.027433	0.0205747	99.9383	0.0137165
NC_045512.2	29403	A	14782	99.9594	0	0.0338249	0.00676498
NC_045512.2	29404	T	14646	0	0.068278	0	99.9317
NC_045512.2	29405	G	14731	0.0135768	0.0067884	99.9661	0.0135768
NC_045512.2	29406	A	14914	99.9665	0	0.0201153	0.0134102
NC_045512.2	29407	A	14489	99.9586	0.0276072	0.00690179	0.00690179
NC_045512.2	29408	A	14768	99.912	0.0270856	0.0203142	0.0135428
NC_045512.2	29409	C	14703	0	99.9524	0	0.0476093
NC_045512.2	29410	T	14534	0.0206413	0.137608	0	99.8349
NC_045512.2	29411	C	14776	0.00676773	99.9594	0	0.0338387
NC_045512.2	29412	A	14535	99.8762	0.0275198	0.0756794	0.0206398
NC_045512.2	29413	A	13999	99.9286	0.00714337	0.0642903	0
NC_045512.2	29414	G	13935	0.00717617	0	99.9569	0.0358809
NC_045512.2	29415	C	14329	0.00697885	99.9511	0	0.0418731
NC_045512.2	29416	C	14332	0.00697739	99.993	0	0
NC_045512.2	29417	T	13753	0.0218134	0.0218134	0.0145423	99.9418
NC_045512.2	29418	T	14069	0	0.0213235	0	99.9787
NC_045512.2	29419	A	14640	99.9385	0	0.0614754	0
NC_045512.2	29420	C	14450	0.00692042	99.9585	0	0.0346021
NC_045512.2	29421	C	14253	0.00701607	99.9298	0.00701607	0.0561285
NC_045512.2	29422	G	14146	0.183798	0	99.795	0.0141383
NC_045512.2	29423	C	14269	0	99.9369	0	0.0490574
NC_045512.2	29424	A	13990	99.9071	0	0.0643317	0.0285919
NC_045512.2	29425	G	13932	0.0287109	0	99.9426	0.0287109
NC_045512.2	29426	A	14168	99.9577	0.00705816	0.0352908	0
NC_045512.2	29427	G	13626	0.00733891	0	99.9706	0.0220167
NC_045512.2	29428	A	13998	99.9857	0.00714388	0.00714388	0
NC_045512.2	29429	C	13881	0.0144082	99.9712	0	0.0144082
NC_045512.2	29430	A	13655	99.8682	0.0439399	0.0585866	0.0292933
NC_045512.2	29431	G	13491	0.00741235	0.00741235	99.9704	0.0148247
NC_045512.2	29432	A	13534	99.9631	0	0.036944	0
NC_045512.2	29433	A	12894	99.9767	0	0	0.0155111
NC_045512.2	29434	G	12659	0.015799	0	99.9605	0
NC_045512.2	29435	A	13575	100	0	0	0
NC_045512.2	29436	A	12836	99.9533	0	0.0467435	0
NC_045512.2	29437	A	12755	99.851	0	0.0392003	0.0156801
NC_045512.2	29438	C	13563	0.007373	99.941	0.014746	0.036865
NC_045512.2	29439	A	13036	99.8849	0.0306843	0.0536975	0.0306843
NC_045512.2	29440	G	12513	0.0479501	0.00799169	99.9361	0.00799169
NC_045512.2	29441	C	13380	0	99.9253	0	0.0672646
NC_045512.2	29442	A	13478	99.9481	0.029678	0.014839	0.0074195
NC_045512.2	29443	A	12760	99.9608	0.015674	0	0.023511
NC_045512.2	29444	A	13094	99.9084	0.0229113	0.0152742	0
NC_045512.2	29445	C	13672	0.00731422	99.9781	0	0.0146284
NC_045512.2	29446	T	13293	0.00752276	0.0601821	0.030091	99.9022
NC_045512.2	29447	G	12885	0.0543267	0.0155219	99.9146	0.0155219
NC_045512.2	29448	T	13515	0.00739919	0.00739919	0.00739919	99.9778
NC_045512.2	29449	G	13554	0	0.0073779	99.9852	0.0073779
NC_045512.2	29450	A	13630	99.9486	0	0.029347	0.0220103
NC_045512.2	29451	C	13338	0.00749738	99.97	0	0.0224921
NC_045512.2	29452	T	13477	0.0148401	0.0371002	0	99.9481
NC_045512.2	29453	C	13443	0.0148776	99.9182	0	0.0520717
NC_045512.2	29454	T	13001	0.0153834	0.0153834	0.00769172	99.9615
NC_045512.2	29455	T	13092	0.0152765	0.030553	0	99.9542
NC_045512.2	29456	C	13532	0.00738989	99.9926	0	0
NC_045512.2	29457	T	11818	0	0.025385	0.00846167	99.9662
NC_045512.2	29458	T	13748	0	0.00727378	0.00727378	99.9709
NC_045512.2	29459	C	13454	0.0148655	99.9554	0	0.0297309
NC_045512.2	29460	C	13476	0.0074206	99.9777	0.0074206	0.0074206
NC_045512.2	29461	T	13279	0.0376534	0.0225921	0.00753069	99.9322
NC_045512.2	29462	G	13226	0.0151217	0.0226826	99.932	0.0302435
NC_045512.2	29463	C	13347	0.0149846	99.97	0	0.0149846
NC_045512.2	29464	T	13517	0.0147962	0.00739809	0.00739809	99.963
NC_045512.2	29465	G	13083	0.0611481	0	99.9389	0
NC_045512.2	29466	C	13213	0.0075683	99.9167	0	0.0378415
NC_045512.2	29467	A	13394	99.9627	0	0.0373301	0
NC_045512.2	29468	G	13268	0.00753693	0	99.9774	0.0150739
NC_045512.2	29469	A	13327	99.9325	0	0.0375178	0.0150071
NC_045512.2	29470	T	12845	0	0.0233554	0	99.9766
NC_045512.2	29471	T	12618	0	0.0158504	0	99.9841
NC_045512.2	29472	T	12984	0.0154036	0.0693161	0	99.9076
NC_045512.2	29473	G	12881	0.0155267	0	99.9301	0.0388169
NC_045512.2	29474	G	12818	0.0234046	0	99.961	0.00780153
NC_045512.2	29475	A	12999	99.9385	0	0.0384645	0.0230787
NC_045512.2	29476	T	12796	0.00781494	0.00781494	0.0156299	99.9531
NC_045512.2	29477	G	12735	0.0157048	0	99.9843	0
NC_045512.2	29478	A	12717	99.9371	0	0.031454	0.00786349
NC_045512.2	29479	T	12136	0	0.0247198	0	99.9753
NC_045512.2	29480	T	12314	0.0162417	0.0243625	0.00812084	99.9513
NC_045512.2	29481	T	12673	0	0.039454	0	99.8895
NC_045512.2	29482	C	12467	0	99.9278	0.0160424	0.0401059
NC_045512.2	29483	T	12624	0.00792142	0.00792142	0	99.9842
NC_045512.2	29484	C	12354	0	99.9919	0	0.00809454
NC_045512.2	29485	C	12147	0.016465	99.9341	0	0.0493949
NC_045512.2	29486	A	12086	99.9669	0	0.0165481	0.0165481
NC_045512.2	29487	A	11910	99.9916	0.00839631	0	0
NC_045512.2	29488	A	11819	99.9746	0.00846095	0.00846095	0
NC_045512.2	29489	C	11695	0	99.9658	0	0.0342027
NC_045512.2	29490	A	11554	99.9654	0	0.00865501	0.025965
NC_045512.2	29491	A	10686	99.9813	0	0.0187161	0
NC_045512.2	29492	T	10346	0	0	0	100
NC_045512.2	29493	T	11110	0.0090009	0.0360036	0	99.937
NC_045512.2	29494	G	11038	0.0362384	0	99.9638	0
NC_045512.2	29495	C	10965	0.00911993	99.927	0.00911993	0.0455996
NC_045512.2	29496	A	10964	99.9726	0	0.0273623	0
NC_045512.2	29497	A	10431	99.9712	0	0.00958681	0
NC_045512.2	29498	C	10548	0.00948047	99.9431	0	0.0474024
NC_045512.2	29499	A	10169	99.9312	0.0295014	0.00983381	0.0295014
NC_045512.2	29500	A	9307	99.9785	0	0	0.0214892
NC_045512.2	29501	T	9903	0.0201959	0.0706857	0	99.9091
NC_045512.2	29502	C	10246	0	99.9902	0	0.00975991
NC_045512.2	29503	C	10022	0.00997805	99.9701	0	0.0199561
NC_045512.2	29504	A	8284	99.8793	0.0120715	0.0724288	0.0362144
NC_045512.2	29505	T	9038	0	0.0331932	0	99.9668
NC_045512.2	29506	G	9030	0	0	99.9889	0.0110742
NC_045512.2	29507	A	9418	99.9363	0.010618	0.0424719	0.010618
NC_045512.2	29508	G	9279	0.0431081	0	99.9569	0
NC_045512.2	29509	C	9291	0.0107631	99.9569	0	0.0107631
NC_045512.2	29510	A	9210	99.9349	0	0.0434311	0.0217155
NC_045512.2	29511	G	8988	0.0111259	0	99.9889	0
NC_045512.2	29512	T	9094	0.0219925	0.0549813	0.0109963	99.912
NC_045512.2	29513	G	9148	0.0765195	0	99.9125	0.0109314
NC_045512.2	29514	C	8956	0.0111657	99.9553	0.0111657	0.0223314
NC_045512.2	29515	T	8816	0.011343	0.249546	0.011343	99.7278
NC_045512.2	29516	G	8775	0.034188	0	99.9658	0
NC_045512.2	29517	A	8442	99.9645	0	0.0355366	0
NC_045512.2	29518	C	8383	0.0119289	99.9523	0	0.0357867
NC_045512.2	29519	T	8070	0	0.0743494	0	99.9257
NC_045512.2	29520	C	8066	0.0247954	99.9752	0	0
NC_045512.2	29521	A	7956	99.8743	0.0125691	0.100553	0.0125691
NC_045512.2	29522	A	7584	99.9341	0	0.039557	0.0263713
NC_045512.2	29523	C	7685	0	99.961	0	0.0390371
NC_045512.2	29524	T	7167	0.0139528	0.362774	0.0139528	99.6093
NC_045512.2	29525	C	7320	0	99.9044	0	0.0956284
NC_045512.2	29526	A	6668	99.7301	0	0.194961	0.074985
NC_045512.2	29527	G	6699	0.0298552	0.0298552	99.8806	0.0597104
NC_045512.2	29528	G	6697	0.0895924	0	99.8955	0.0149321
NC_045512.2	29529	C	6455	0	100	0	0
NC_045512.2	29530	C	6315	0	99.9842	0	0.0158353

## Sheet: G3BP dKO mRNA N protein +as-2
CHR	POS	REF	READS	A	C	G	T
NC_045512.2	28274	A	1915	100	0	0	0
NC_045512.2	28275	T	1968	0.050813	0	0	99.9492
NC_045512.2	28276	G	2237	0	0	99.9553	0.0447027
NC_045512.2	28277	T	2325	0	0.0860215	0	99.914
NC_045512.2	28278	C	2571	0	99.9611	0	0.0388954
NC_045512.2	28279	T	2929	0.0341413	0.0341413	0	99.9317
NC_045512.2	28280	G	3070	0	0	100	0
NC_045512.2	28281	A	3271	99.9694	0	0.0305717	0
NC_045512.2	28282	T	3454	0	0.0289519	0.0289519	99.9421
NC_045512.2	28283	A	3624	99.9724	0.0275938	0	0
NC_045512.2	28284	A	3831	99.9739	0	0	0.0261028
NC_045512.2	28285	T	4157	0	0.0240558	0	99.9519
NC_045512.2	28286	G	4348	0.0229991	0.0459982	99.862	0.0689972
NC_045512.2	28287	G	4420	0.0452489	0	99.9321	0.0226244
NC_045512.2	28288	A	4487	99.8217	0.0222866	0.0891464	0.0445732
NC_045512.2	28289	C	4572	0	99.8906	0	0.109361
NC_045512.2	28290	C	4728	0.0423012	99.8731	0.0211506	0.0634518
NC_045512.2	28291	C	5046	0.0396354	99.9405	0.0198177	0
NC_045512.2	28292	C	5292	0	99.9244	0	0.0377929
NC_045512.2	28293	A	5334	99.85	0.056243	0.0187477	0.0374953
NC_045512.2	28294	A	5546	99.982	0	0.018031	0
NC_045512.2	28295	A	5576	99.9821	0	0	0.017934
NC_045512.2	28296	A	5698	99.9298	0.01755	0	0.0351
NC_045512.2	28297	T	5881	0.0340078	0	0	99.966
NC_045512.2	28298	C	6052	0.0330469	99.967	0	0
NC_045512.2	28299	A	5885	99.7451	0.0509771	0.0509771	0.152931
NC_045512.2	28300	G	6462	0.0464253	0.0154751	99.9226	0.0154751
NC_045512.2	28301	C	6527	0.0306419	99.8928	0	0.0766049
NC_045512.2	28302	G	6644	0.0150512	0	99.9699	0.0150512
NC_045512.2	28303	A	6758	99.9408	0	0.0295946	0.0295946
NC_045512.2	28304	A	6736	99.9852	0	0.0148456	0
NC_045512.2	28305	A	6850	99.9708	0	0.0145985	0.0145985
NC_045512.2	28306	T	7128	0	0	0.0140292	99.986
NC_045512.2	28307	G	7229	0.0968322	0	99.9032	0
NC_045512.2	28308	C	7278	0.01374	99.7527	0.0412201	0.192361
NC_045512.2	28309	A	7338	99.8228	0	0.122649	0.0545108
NC_045512.2	28310	C	7507	0	99.9867	0	0.0133209
NC_045512.2	28311	C	7647	0	99.9477	0	0.0523081
NC_045512.2	28312	C	7787	0.0385257	99.9229	0	0.0385257
NC_045512.2	28313	C	7884	0.0253678	99.9746	0	0
NC_045512.2	28314	G	7888	0.114097	0.025355	99.8479	0.0126775
NC_045512.2	28315	C	7935	0	99.9748	0.0126024	0.0126024
NC_045512.2	28316	A	7782	99.8843	0.0514007	0.0257003	0.0385505
NC_045512.2	28317	T	7901	0.0379699	0.0126566	0	99.9367
NC_045512.2	28318	T	8067	0	0.0247924	0.0123962	99.9504
NC_045512.2	28319	A	8053	99.8882	0	0.0745064	0.0372532
NC_045512.2	28320	C	8098	0.0123487	99.8889	0.0246975	0.0740924
NC_045512.2	28321	G	8388	0.0476872	0.0119218	99.9285	0.0119218
NC_045512.2	28322	T	8203	0	0.036572	0.0243813	99.9269
NC_045512.2	28323	T	8370	0.0119474	0	0.0119474	99.9761
NC_045512.2	28324	T	8699	0.0229911	0.0114956	0	99.954
NC_045512.2	28325	G	8772	0.0227998	0	99.9772	0
NC_045512.2	28326	G	8927	0.011202	0.011202	99.9776	0
NC_045512.2	28327	T	9089	0.0110023	0.0110023	0.0110023	99.967
NC_045512.2	28328	G	9175	0.0435967	0.0217984	99.9128	0.0217984
NC_045512.2	28329	G	9254	0.0108061	0	99.9892	0
NC_045512.2	28330	A	9159	99.9454	0	0.0327547	0.0218364
NC_045512.2	28331	C	9015	0.0110926	99.9445	0.0110926	0.0332779
NC_045512.2	28332	C	9236	0.0433088	99.9459	0	0.0108272
NC_045512.2	28333	C	9534	0.0419551	99.9476	0	0.0104888
NC_045512.2	28334	T	9614	0.0312045	0.020803	0.0104015	99.9376
NC_045512.2	28335	C	9869	0.0202655	99.9696	0	0.0101327
NC_045512.2	28336	A	9750	99.8154	0.0102564	0.0820513	0.0923077
NC_045512.2	28337	G	9968	0	0.0200642	99.9799	0
NC_045512.2	28338	A	10077	99.9702	0	0.0297708	0
NC_045512.2	28339	T	9834	0	0	0	100
NC_045512.2	28340	T	10316	0	0.029081	0	99.9612
NC_045512.2	28341	C	10419	0.0191957	99.952	0	0.0287936
NC_045512.2	28342	A	10555	99.9432	0.00947418	0.0378967	0.00947418
NC_045512.2	28343	A	10656	99.9155	0.0281532	0.0375375	0.0187688
NC_045512.2	28344	C	10848	0	99.9447	0	0.0553097
NC_045512.2	28345	T	10952	0	0.036523	0	99.9635
NC_045512.2	28346	G	11068	0.00903506	0	99.9819	0.00903506
NC_045512.2	28347	G	11131	0.0449196	0	99.9461	0.00898392
NC_045512.2	28348	C	11300	0.0176991	99.9381	0.00884956	0.0353982
NC_045512.2	28349	A	11308	99.7966	0.0265299	0.0707464	0.10612
NC_045512.2	28350	G	11480	0.0087108	0.0087108	99.9739	0
NC_045512.2	28351	T	11363	0	0.017601	0	99.9736
NC_045512.2	28352	A	11440	99.9388	0	0.0524476	0.00874126
NC_045512.2	28353	A	10912	99.8992	0.00916422	0.0641496	0.0274927
NC_045512.2	28354	C	11619	0	99.9828	0	0.0172132
NC_045512.2	28355	C	12074	0.00828226	99.9503	0	0.0414113
NC_045512.2	28356	A	11855	99.806	0.0253058	0.0421763	0.126529
NC_045512.2	28357	G	12348	0	0.00809848	99.9919	0
NC_045512.2	28358	A	12545	99.9841	0	0.0159426	0
NC_045512.2	28359	A	11924	99.9497	0	0	0.0503187
NC_045512.2	28360	T	12795	0.0156311	0.0390778	0	99.9375
NC_045512.2	28361	G	12983	0.00770238	0	99.9769	0.0154048
NC_045512.2	28362	G	13119	0.0228676	0	99.9543	0.0228676
NC_045512.2	28363	A	13382	99.9327	0	0.0523091	0.0149454
NC_045512.2	28364	G	13483	0.0148335	0	99.9703	0.0148335
NC_045512.2	28365	A	13830	99.9711	0	0.00723066	0.0144613
NC_045512.2	28366	A	13172	99.8785	0.00759186	0.0835105	0.0227756
NC_045512.2	28367	C	14021	0.0142643	99.9358	0.0142643	0.0356608
NC_045512.2	28368	G	14121	0.0849798	0.00708165	99.9079	0
NC_045512.2	28369	C	14351	0.0139363	99.9164	0	0.0696816
NC_045512.2	28370	A	14245	99.8034	0.04212	0.0912601	0.0631801
NC_045512.2	28371	G	14554	0.0343548	0	99.9588	0.00687096
NC_045512.2	28372	T	14750	0.00677966	0.020339	0	99.9322
NC_045512.2	28373	G	14821	0.0134944	0	99.9663	0.0202415
NC_045512.2	28374	G	14875	0.00672269	0	99.9866	0.00672269
NC_045512.2	28375	G	15041	0.00664849	0	99.9934	0
NC_045512.2	28376	G	15206	0.0394581	0	99.9474	0.00657635
NC_045512.2	28377	C	15317	0	99.9543	0	0.0457009
NC_045512.2	28378	G	15504	0.0322497	0.00644995	99.9549	0.00644995
NC_045512.2	28379	C	15448	0.01942	99.9158	0.01942	0.0453133
NC_045512.2	28380	G	15705	0.031837	0	99.9682	0
NC_045512.2	28381	A	15797	99.9177	0	0.0759638	0
NC_045512.2	28382	T	15073	0	0.0199031	0.00663438	99.9536
NC_045512.2	28383	C	16207	0.00617017	99.8828	0	0.0493614
NC_045512.2	28384	A	16197	99.8889	0.0246959	0.0432179	0.0185219
NC_045512.2	28385	A	16199	99.8827	0.0185197	0.055559	0.0246929
NC_045512.2	28386	A	16478	99.9029	0.0242748	0.0546183	0.0182061
NC_045512.2	28387	A	16153	99.5852	0.0061908	0.0371448	0.0371448
NC_045512.2	28388	C	17008	0.00587959	99.9177	0.0235183	0.0352775
NC_045512.2	28389	A	17021	99.8825	0.0176253	0.0235004	0.0763762
NC_045512.2	28390	A	16748	99.9403	0.0119417	0.0119417	0.0119417
NC_045512.2	28391	C	17268	0	99.9653	0	0.0347464
NC_045512.2	28392	G	17289	0.0404882	0	99.9595	0
NC_045512.2	28393	T	17441	0	0.0573362	0	99.9427
NC_045512.2	28394	C	17767	0.00562841	99.9212	0	0.0619125
NC_045512.2	28395	G	17705	0.0508331	0	99.9209	0.0282406
NC_045512.2	28396	G	17778	0.0281246	0.0224997	99.9213	0
NC_045512.2	28397	C	17991	0.0111167	99.9611	0	0.0222333
NC_045512.2	28398	C	18010	0.0277624	99.95	0	0.0222099
NC_045512.2	28399	C	18288	0.00546807	99.9891	0	0.00546807
NC_045512.2	28400	C	18646	0.0107262	99.9464	0	0.0107262
NC_045512.2	28401	A	18331	99.9073	0.021821	0.0436419	0.0272762
NC_045512.2	28402	A	18354	99.951	0	0.0217936	0.027242
NC_045512.2	28403	G	18604	0.0107504	0.0107504	99.9731	0.00537519
NC_045512.2	28404	G	18877	0.00529745	0	99.9364	0.0105949
NC_045512.2	28405	T	18621	0	0.0751839	0.0107406	99.9141
NC_045512.2	28406	T	18579	0	0.0107648	0.0107648	99.93
NC_045512.2	28407	T	18945	0.00527844	0.0158353	0	99.9367
NC_045512.2	28408	A	19305	99.8498	0	0.0621601	0.0777001
NC_045512.2	28409	C	19218	0.0104069	99.948	0.0104069	0.0312207
NC_045512.2	28410	C	19288	0.0155537	99.9637	0	0.0207383
NC_045512.2	28411	C	19681	0.0254052	99.9289	0	0.0406483
NC_045512.2	28412	A	19238	99.9064	0.00519805	0.0415844	0.0467824
NC_045512.2	28413	A	19141	99.9478	0.0104488	0.0104488	0.0313463
NC_045512.2	28414	T	19843	0.0151187	0.0251978	0.0100791	99.9496
NC_045512.2	28415	A	19145	99.8694	0.0208932	0.0417864	0.0574563
NC_045512.2	28416	A	19279	99.9118	0.0311219	0.020748	0.0311219
NC_045512.2	28417	T	18998	0.0263186	0.0105274	0	99.9632
NC_045512.2	28418	A	19200	99.901	0.0208333	0.0416667	0.0364583
NC_045512.2	28419	C	19191	0.00521078	99.9739	0	0.0208431
NC_045512.2	28420	T	19273	0.0103772	0.0570747	0.00518861	99.9274
NC_045512.2	28421	G	19131	0.0156814	0	99.9843	0
NC_045512.2	28422	C	19002	0.0105252	99.9263	0	0.0631512
NC_045512.2	28423	G	19147	0.020891	0	99.9687	0.0104455
NC_045512.2	28424	T	18771	0	0.0106547	0	99.9893
NC_045512.2	28425	C	18881	0.00529633	99.9788	0	0.015889
NC_045512.2	28426	T	18537	0.0215785	0.0485515	0.00539462	99.9245
NC_045512.2	28427	T	18834	0	0.0371668	0.00530955	99.9575
NC_045512.2	28428	G	18751	0.0159991	0	99.9627	0.0213322
NC_045512.2	28429	G	18652	0.0643363	0.0107227	99.9142	0.0107227
NC_045512.2	28430	T	17642	0.00566829	0.039678	0.00566829	99.949
NC_045512.2	28431	T	18435	0.00542446	0.0271223	0	99.9566
NC_045512.2	28432	C	18710	0.0106895	99.9198	0	0.0587921
NC_045512.2	28433	A	18501	99.8649	0.0162153	0.0810767	0.0378358
NC_045512.2	28434	C	18569	0.00538532	99.9461	0.0107706	0.0376972
NC_045512.2	28435	C	18440	0.0596529	99.859	0.010846	0.0704989
NC_045512.2	28436	G	17812	0.0617561	0.0336852	99.8765	0.0224568
NC_045512.2	28437	C	18543	0.0161786	99.9676	0	0.0161786
NC_045512.2	28438	T	18564	0	0.0646412	0.0161603	99.9192
NC_045512.2	28439	C	18756	0.0159949	99.9733	0	0.0106633
NC_045512.2	28440	T	18656	0	0.0482419	0	99.9518
NC_045512.2	28441	C	18469	0.010829	99.9729	0.00541448	0.010829
NC_045512.2	28442	A	18017	99.8668	0.0166509	0.0555031	0.0610535
NC_045512.2	28443	C	18087	0	99.9558	0.0110577	0.033173
NC_045512.2	28444	T	18226	0.01646	0.0274333	0.00548667	99.9506
NC_045512.2	28445	C	18286	0	99.9398	0	0.049218
NC_045512.2	28446	A	17932	99.8717	0.00557662	0.0780727	0.044613
NC_045512.2	28447	A	17618	99.8978	0.011352	0.0624361	0.0283801
NC_045512.2	28448	C	17842	0.00560475	99.9608	0.00560475	0.0280238
NC_045512.2	28449	A	17118	99.8598	0.0233672	0.0233672	0.0934689
NC_045512.2	28450	T	17251	0.0173903	0.0289838	0.0173903	99.9188
NC_045512.2	28451	G	17378	0.028772	0.0057544	99.9252	0.0402808
NC_045512.2	28452	G	17722	0.118497	0.0225708	99.842	0.0169281
NC_045512.2	28453	C	17981	0.0111229	99.9277	0.00556143	0.0444914
NC_045512.2	28454	A	17815	99.8372	0.0168397	0.0841987	0.0617457
NC_045512.2	28455	A	15939	99.8808	0	0.0125478	0.100383
NC_045512.2	28456	G	17959	0.0111365	0.0111365	99.9276	0.0501141
NC_045512.2	28457	G	18147	0.0275528	0.00551055	99.9284	0.0330633
NC_045512.2	28458	A	18454	99.8862	0.00541888	0.0758643	0.0325133
NC_045512.2	28459	A	15663	99.8723	0.0255379	0.0383068	0.0638447
NC_045512.2	28460	G	18245	0.0383667	0.0219238	99.9342	0.00548095
NC_045512.2	28461	A	18230	99.9451	0	0.0438837	0.0109709
NC_045512.2	28462	C	17788	0.0168653	99.955	0.0112435	0.0168653
NC_045512.2	28463	C	18234	0.0329056	99.9397	0.00548426	0.021937
NC_045512.2	28464	T	18603	0.0537548	0.0591302	0.0645057	99.8226
NC_045512.2	28465	T	18375	0.0272109	0.0272109	0	99.9293
NC_045512.2	28466	A	18082	99.9226	0.0165911	0.0442429	0.0165911
NC_045512.2	28467	A	18305	99.9344	0.016389	0.0327779	0.016389
NC_045512.2	28468	A	18270	99.9015	0.0109469	0.0273673	0.0218938
NC_045512.2	28469	T	14438	0.0623355	0.0277047	0.0207785	99.8892
NC_045512.2	28470	T	18829	0.00531096	0.0318657	0.0106219	99.9363
NC_045512.2	28471	C	18629	0.0375758	99.9087	0.0214719	0.0322078
NC_045512.2	28472	C	18503	0.0270226	99.9351	0	0.0378317
NC_045512.2	28473	C	18714	0.0213744	99.9466	0.0106872	0.0213744
NC_045512.2	28474	T	18804	0	0.0425441	0	99.9575
NC_045512.2	28475	C	18908	0	99.9524	0.0105775	0.0370214
NC_045512.2	28476	G	18908	0.0370214	0	99.9365	0.0264438
NC_045512.2	28477	A	18954	99.9314	0.00527593	0.0369315	0.0263797
NC_045512.2	28478	G	18955	0.00527565	0.00527565	99.9789	0.0105513
NC_045512.2	28479	G	18998	0.0210548	0.00526371	99.9526	0.0105274
NC_045512.2	28480	A	18853	99.9098	0.0053042	0.0371294	0.0424336
NC_045512.2	28481	C	19316	0	99.9638	0	0.0258853
NC_045512.2	28482	A	18526	99.8381	0.0269891	0.0647738	0.0701717
NC_045512.2	28483	A	18580	99.9193	0.00538213	0.0376749	0.0376749
NC_045512.2	28484	G	19181	0.031281	0	99.9322	0.0364944
NC_045512.2	28485	G	19432	0.0154385	0	99.9537	0.00514615
NC_045512.2	28486	C	19498	0.0102575	99.9385	0	0.0512873
NC_045512.2	28487	G	19641	0.0407311	0.0101828	99.9491	0
NC_045512.2	28488	T	18637	0	0.0107313	0	99.9893
NC_045512.2	28489	T	19368	0.0154895	0.0361421	0.00516316	99.9277
NC_045512.2	28490	C	19500	0.00512821	99.9744	0.00512821	0.0153846
NC_045512.2	28491	C	19612	0.0254946	99.9439	0	0.0305935
NC_045512.2	28492	A	19424	99.8404	0.0257414	0.0257414	0.108114
NC_045512.2	28493	A	19851	99.9345	0.00503753	0.0403002	0.0201501
NC_045512.2	28494	T	19794	0.0101041	0.0151561	0.00505204	99.9697
NC_045512.2	28495	T	19873	0.00503195	0.0352237	0.00503195	99.9446
NC_045512.2	28496	A	19743	99.8835	0.00506509	0.101302	0.0101302
NC_045512.2	28497	A	19845	99.9143	0.0201562	0.0403124	0.0251953
NC_045512.2	28498	C	19926	0.0100371	99.9348	0.00501857	0.0501857
NC_045512.2	28499	A	19821	99.884	0.0302709	0.0454064	0.0403612
NC_045512.2	28500	C	19931	0	99.9699	0.00501731	0.0250865
NC_045512.2	28501	C	19817	0.0100923	99.9546	0	0.030277
NC_045512.2	28502	A	19248	99.8857	0.0311721	0.0363674	0.0467581
NC_045512.2	28503	A	19425	99.9691	0	0.005148	0.02574
NC_045512.2	28504	T	19477	0.0102685	0.0154028	0	99.9743
NC_045512.2	28505	A	19318	99.8706	0.00517652	0.0880008	0.0362356
NC_045512.2	28506	G	19858	0.040286	0.00503575	99.9547	0
NC_045512.2	28507	C	19950	0.0200501	99.8997	0.0100251	0.0701754
NC_045512.2	28508	A	20175	99.8612	0.00495663	0.0693928	0.0644362
NC_045512.2	28509	G	19985	0.00500375	0	99.995	0
NC_045512.2	28510	T	20432	0	0.0391543	0	99.9608
NC_045512.2	28511	C	20450	0.00488998	99.9658	0.00977995	0.0195599
NC_045512.2	28512	C	20428	0.00979048	99.9804	0	0.00979048
NC_045512.2	28513	A	20426	99.8335	0.0293743	0.0685401	0.0685401
NC_045512.2	28514	G	20407	0.0147008	0.00490028	99.9755	0.00490028
NC_045512.2	28515	A	20031	99.995	0	0.00499226	0
NC_045512.2	28516	T	19874	0.0201268	0.0201268	0.0100634	99.9497
NC_045512.2	28517	G	19915	0.0100427	0.015064	99.9699	0.00502134
NC_045512.2	28518	A	20145	99.9504	0.00496401	0.019856	0.0248201
NC_045512.2	28519	C	19668	0	99.9288	0.0050844	0.0660972
NC_045512.2	28520	C	20094	0.00995322	99.9353	0	0.0248831
NC_045512.2	28521	A	19546	99.8567	0.0153484	0.0511614	0.076742
NC_045512.2	28522	A	19574	99.9489	0.0153265	0.0204353	0.0153265
NC_045512.2	28523	A	19339	99.9793	0	0.0103418	0.0103418
NC_045512.2	28524	T	19401	0.0206175	0.0309262	0	99.9485
NC_045512.2	28525	T	19175	0.0156454	0.0312907	0.00521512	99.9478
NC_045512.2	28526	G	20198	0.0247549	0	99.9455	0.0297059
NC_045512.2	28527	G	20036	0.0349371	0.0199641	99.9002	0.0299461
NC_045512.2	28528	C	20037	0.0349354	99.8752	0.00499077	0.084843
NC_045512.2	28529	T	20295	0.0197093	0.0344913	0.00492732	99.9359
NC_045512.2	28530	A	18843	99.9045	0.010614	0.0583771	0.0265351
NC_045512.2	28531	C	20385	0.00490557	99.9657	0.00490557	0.0196223
NC_045512.2	28532	T	19854	0.0201471	0.0402941	0.00503677	99.9345
NC_045512.2	28533	A	18930	99.9102	0	0.0475436	0.0369783
NC_045512.2	28534	C	20523	0.0194903	99.9074	0.00487258	0.0682161
NC_045512.2	28535	C	20579	0.00971864	99.9611	0	0.0291559
NC_045512.2	28536	G	20688	0.033836	0	99.9468	0.0193349
NC_045512.2	28537	A	20295	99.931	0.00492732	0.0492732	0.014782
NC_045512.2	28538	A	18954	99.942	0.0105519	0.0316556	0.0158278
NC_045512.2	28539	G	20408	0.00980008	0	99.9853	0.00490004
NC_045512.2	28540	A	20719	99.9179	0.019306	0.0627443	0
NC_045512.2	28541	G	20789	0.0192409	0.0336717	99.9423	0.00481024
NC_045512.2	28542	C	20707	0.00965857	99.9662	0	0.0241464
NC_045512.2	28543	T	20506	0.00975324	0.0487662	0	99.9415
NC_045512.2	28544	A	17844	99.8935	0.00560412	0.0392289	0.0504371
NC_045512.2	28545	C	20708	0.0096581	99.9662	0.00482905	0.0193162
NC_045512.2	28546	C	21075	0.00948992	99.9383	0	0.0521945
NC_045512.2	28547	A	18694	99.7004	0.0320959	0.0641917	0.203274
NC_045512.2	28548	G	21237	0.0282526	0	99.9576	0.00941753
NC_045512.2	28549	A	18578	99.9031	0.0161481	0.075358	0
NC_045512.2	28550	C	21041	0.0142579	99.943	0.00475263	0.038021
NC_045512.2	28551	G	21417	0.0326843	0.00933838	99.93	0.00933838
NC_045512.2	28552	A	21458	99.9115	0.00932053	0.0512629	0.0279616
NC_045512.2	28553	A	19713	99.9239	0.0101456	0.0304368	0.025364
NC_045512.2	28554	T	20697	0.0241581	0.0193265	0.0144949	99.942
NC_045512.2	28555	T	21815	0.018336	0.02292	0	99.9496
NC_045512.2	28556	C	21687	0.0184442	99.917	0.0368885	0.0276663
NC_045512.2	28557	G	22014	0.0590533	0.0227128	99.891	0.0272554
NC_045512.2	28558	T	21396	0.0373902	0.0467377	0.00934754	99.9019
NC_045512.2	28559	G	22012	0.0181719	0.0181719	99.95	0.0136289
NC_045512.2	28560	G	22107	0.0226173	0.0135704	99.9502	0.0135704
NC_045512.2	28561	T	21881	0.00914035	0.027421	0.00914035	99.9497
NC_045512.2	28562	G	21746	0.0275913	0	99.9678	0.00459855
NC_045512.2	28563	G	22242	0.017984	0.008992	99.9685	0.004496
NC_045512.2	28564	T	22248	0	0.0359583	0.00449479	99.9595
NC_045512.2	28565	G	22586	0.00885504	0.00885504	99.9602	0.0221376
NC_045512.2	28566	A	22677	99.8942	0.00440975	0.0749658	0.0264585
NC_045512.2	28567	C	22260	0.00449236	99.9236	0	0.0718778
NC_045512.2	28568	G	22184	0.0631085	0.0135233	99.9144	0.00901551
NC_045512.2	28569	G	22528	0.0266335	0	99.9645	0.00443892
NC_045512.2	28570	T	23069	0.00866964	0.0346786	0.00433482	99.9176
NC_045512.2	28571	A	21886	99.9315	0.00456913	0.0456913	0.0137074
NC_045512.2	28572	A	22982	99.9478	0.00435123	0.0261074	0.0217562
NC_045512.2	28573	A	23188	99.9482	0	0.0258755	0.0215629
NC_045512.2	28574	A	23216	99.8062	0.00430737	0.0603032	0.0559959
NC_045512.2	28575	T	23778	0.00841114	0.00420557	0.00841114	99.979
NC_045512.2	28576	G	23778	0.0252334	0.00841114	99.9327	0.0252334
NC_045512.2	28577	A	24216	99.9298	0.024777	0.041295	0.0041295
NC_045512.2	28578	A	23328	99.9143	0.0300069	0.0385802	0.0171468
NC_045512.2	28579	A	24498	99.853	0.0204098	0.0489836	0.0571475
NC_045512.2	28580	G	24349	0.0164278	0	99.9548	0.0205347
NC_045512.2	28581	A	24393	99.9549	0.00819907	0.0204977	0.0163981
NC_045512.2	28582	T	24602	0	0.028453	0	99.9715
NC_045512.2	28583	C	24666	0.00405416	99.9716	0.00405416	0.0202708
NC_045512.2	28584	T	24495	0.00816493	0.0898142	0	99.902
NC_045512.2	28585	C	24417	0.016382	99.9672	0.00819101	0.00819101
NC_045512.2	28586	A	24368	99.8523	0.0328299	0.0533487	0.0615561
NC_045512.2	28587	G	23646	0.0211452	0.00845809	99.9577	0.00845809
NC_045512.2	28588	T	24254	0	0.0618455	0.00824606	99.9299
NC_045512.2	28589	C	24132	0.00828775	99.9917	0	0
NC_045512.2	28590	C	24178	0.0289519	99.938	0	0.0248159
NC_045512.2	28591	A	24412	99.914	0.0286744	0.0204817	0.0368671
NC_045512.2	28592	A	24132	99.9171	0.0290071	0.033151	0.0207194
NC_045512.2	28593	G	24627	0.00812117	0.00406058	99.9756	0.0121818
NC_045512.2	28594	A	24456	99.9632	0	0.0327118	0.00408898
NC_045512.2	28595	T	24635	0.00405927	0.0162371	0	99.9797
NC_045512.2	28596	G	24353	0.0287439	0	99.9589	0.0123188
NC_045512.2	28597	G	24913	0.0441537	0.00401397	99.9277	0.0160559
NC_045512.2	28598	T	25514	0.00783883	0.0431136	0.00391942	99.9451
NC_045512.2	28599	A	24167	99.909	0	0.0372409	0.0413787
NC_045512.2	28600	T	25617	0.00390366	0.00780731	0	99.9844
NC_045512.2	28601	T	25514	0.00391942	0.0156777	0	99.9608
NC_045512.2	28602	T	26034	0	0.0230468	0.00384113	99.8848
NC_045512.2	28603	C	25497	0.0156881	99.9059	0	0.0784406
NC_045512.2	28604	T	26026	0.0115269	0.0384231	0.00768462	99.9424
NC_045512.2	28605	A	25804	99.8799	0.0155015	0.0775074	0.0271276
NC_045512.2	28606	C	25687	0.0155721	99.9144	0.00778604	0.0622883
NC_045512.2	28607	T	24044	0.0166362	0.0207952	0.0124771	99.9501
NC_045512.2	28608	A	24721	99.9393	0.00404514	0.0242709	0.028316
NC_045512.2	28609	C	25562	0	99.9765	0	0.0234723
NC_045512.2	28610	C	25728	0.042755	99.9378	0	0.0155473
NC_045512.2	28611	T	25407	0.0196796	0.051167	0.0118078	99.9173
NC_045512.2	28612	A	25287	99.9446	0.0079092	0.0316368	0.0158184
NC_045512.2	28613	G	25769	0.0155225	0.00388063	99.9457	0.0349257
NC_045512.2	28614	G	25962	0.0115554	0.00385178	99.9576	0.0269625
NC_045512.2	28615	A	26306	99.9582	0	0.0266099	0.0152057
NC_045512.2	28616	A	23126	99.9351	0.00432414	0.0475655	0.0129724
NC_045512.2	28617	C	26217	0.011443	99.958	0.011443	0.0152573
NC_045512.2	28618	T	26435	0.00756573	0.124835	0.0151315	99.8525
NC_045512.2	28619	G	26683	0.0224862	0.00749541	99.9625	0.00749541
NC_045512.2	28620	G	26626	0.0300458	0	99.9362	0.0338015
NC_045512.2	28621	G	27048	0.0480627	0.00739426	99.9298	0.0147885
NC_045512.2	28622	C	27063	0.00369508	99.963	0	0.0332557
NC_045512.2	28623	C	27277	0.00366609	99.956	0	0.0293287
NC_045512.2	28624	A	27154	99.8895	0.0147308	0.0626059	0.0331443
NC_045512.2	28625	G	27627	0.0144786	0.00361965	99.9783	0.00361965
NC_045512.2	28626	A	27366	99.9671	0	0.021925	0.0109625
NC_045512.2	28627	A	26326	99.9354	0.00379853	0.0379853	0.0227912
NC_045512.2	28628	G	27795	0.0143911	0.00359777	99.9712	0.0107933
NC_045512.2	28629	C	27985	0	99.975	0	0.0250134
NC_045512.2	28630	T	27908	0.0143328	0.121829	0.0214992	99.8423
NC_045512.2	28631	G	27744	0.0216263	0	99.9604	0.0180219
NC_045512.2	28632	G	28071	0.0142496	0	99.9679	0.017812
NC_045512.2	28633	A	27775	99.9424	0	0.0468047	0.0108011
NC_045512.2	28634	C	27456	0	99.9854	0	0.0145688
NC_045512.2	28635	T	22130	0.00903751	0.0225938	0.00903751	99.9593
NC_045512.2	28636	T	27700	0.00361011	0.0469314	0.00361011	99.9458
NC_045512.2	28637	C	27789	0.0107956	99.9496	0.00359855	0.0359855
NC_045512.2	28638	C	27089	0.0258407	99.952	0.0110746	0.0110746
NC_045512.2	28639	C	27473	0.0727987	99.8981	0	0.0291195
NC_045512.2	28640	T	27160	0	0.033137	0.00736377	99.9595
NC_045512.2	28641	A	26284	99.9049	0.0038046	0.0418506	0.0494597
NC_045512.2	28642	T	26757	0.0149494	0.011212	0.011212	99.9626
NC_045512.2	28643	G	27542	0.0145233	0	99.9782	0.00726164
NC_045512.2	28644	G	27640	0.0144718	0.00723589	99.9747	0.00361795
NC_045512.2	28645	T	27774	0.00360049	0.0288039	0.00360049	99.964
NC_045512.2	28646	G	26130	0.0535783	0.00765404	99.9273	0.0114811
NC_045512.2	28647	C	27455	0.010927	99.9454	0	0.0400656
NC_045512.2	28648	T	27878	0.00717412	0.0896764	0.0143482	99.8816
NC_045512.2	28649	A	26733	99.9439	0	0.0411476	0.0149628
NC_045512.2	28650	A	27865	99.9246	0.0143549	0.0287099	0.0251211
NC_045512.2	28651	C	28026	0.0178406	99.9465	0	0.0249768
NC_045512.2	28652	A	28157	99.9041	0.0319636	0.0461697	0.0177576
NC_045512.2	28653	A	27153	99.9484	0	0.00736567	0.044194
NC_045512.2	28654	A	27176	99.897	0.0147189	0.0294377	0.0478363
NC_045512.2	28655	G	26957	0.0853211	0.00741922	99.8961	0.0111288
NC_045512.2	28656	A	26880	99.9665	0.00372024	0.0111607	0.0186012
NC_045512.2	28657	C	28130	0.00355492	99.9573	0.00355492	0.0355492
NC_045512.2	28658	G	27564	0.0399071	0.00725584	99.9492	0.00362792
NC_045512.2	28659	G	27423	0.0765781	0.0109397	99.887	0.025526
NC_045512.2	28660	C	27602	0.00362293	99.9457	0	0.047098
NC_045512.2	28661	A	25918	99.8457	0.011575	0.0385832	0.104175
NC_045512.2	28662	T	26490	0.00377501	0.0226501	0.00377501	99.9698
NC_045512.2	28663	C	27443	0.00364392	99.9636	0.00364392	0.0218635
NC_045512.2	28664	A	26408	99.8788	0.0227204	0.0340806	0.0643744
NC_045512.2	28665	T	25359	0.00788675	0.0552072	0.0157735	99.9211
NC_045512.2	28666	A	25762	99.9262	0.0116451	0.0116451	0.0504619
NC_045512.2	28667	T	26506	0.00377273	0.0301818	0.00754546	99.9547
NC_045512.2	28668	G	27269	0.0183358	0.00733434	99.967	0.00733434
NC_045512.2	28669	G	27257	0.0146751	0.00733756	99.9706	0.00733756
NC_045512.2	28670	G	27554	0.0217754	0.00725847	99.971	0
NC_045512.2	28671	T	26142	0	0.0306021	0	99.9694
NC_045512.2	28672	T	27829	0.00359337	0.0359337	0	99.9605
NC_045512.2	28673	G	27151	0.0441973	0.0110493	99.9337	0.0110493
NC_045512.2	28674	C	27345	0.0109709	99.8976	0	0.0877674
NC_045512.2	28675	A	27508	99.8619	0.0181765	0.0908827	0.0290824
NC_045512.2	28676	A	25933	99.946	0.00771218	0.0154244	0.0308487
NC_045512.2	28677	C	27154	0.0036827	99.9632	0	0.0257789
NC_045512.2	28678	T	26155	0.00764672	0.152934	0.0114701	99.8279
NC_045512.2	28679	G	27504	0.0181792	0.00363584	99.96	0.00727167
NC_045512.2	28680	A	27626	99.8986	0.00361978	0.0579165	0.0253384
NC_045512.2	28681	G	27536	0.0254213	0.00363161	99.9419	0.0290529
NC_045512.2	28682	G	27276	0.0439947	0.00366623	99.9267	0.0256636
NC_045512.2	28683	G	27381	0.0913042	0.00730434	99.8868	0.0146087
NC_045512.2	28684	A	27112	99.9004	0	0.0737681	0.0258188
NC_045512.2	28685	G	27111	0.00368854	0.00368854	99.9816	0.0110656
NC_045512.2	28686	C	26813	0	99.9515	0.00372953	0.0447544
NC_045512.2	28687	C	26844	0.0409775	99.9292	0	0.0298018
NC_045512.2	28688	T	26980	0.0222387	0.0704225	0.0111193	99.8962
NC_045512.2	28689	T	27153	0.00368283	0.0773395	0.00368283	99.9042
NC_045512.2	28690	G	26945	0.0296901	0	99.9518	0.0185563
NC_045512.2	28691	A	27216	99.9449	0	0.0367431	0.0146972
NC_045512.2	28692	A	26416	99.9319	0	0.0416414	0.0264991
NC_045512.2	28693	T	26719	0.011228	0.101052	0	99.8877
NC_045512.2	28694	A	26740	99.9065	0.00747943	0.0673149	0.0186986
NC_045512.2	28695	C	26790	0.00373274	99.9515	0	0.0447928
NC_045512.2	28696	A	26532	99.8982	0.0301523	0.0527665	0.0188452
NC_045512.2	28697	C	26712	0.0149745	99.9326	0.0112309	0.04118
NC_045512.2	28698	C	26554	0.0188296	99.8983	0	0.0150636
NC_045512.2	28699	A	26275	99.8668	0.0342531	0.0532826	0.0456708
NC_045512.2	28700	A	26326	99.9734	0	0.0113956	0.0151941
NC_045512.2	28701	A	25970	99.9692	0.0038506	0.0115518	0.0154024
NC_045512.2	28702	A	26584	99.8194	0.00752332	0.120373	0.0150466
NC_045512.2	28703	G	26326	0.0303882	0	99.9468	0.0189926
NC_045512.2	28704	A	26362	99.9583	0	0.03414	0.00758668
NC_045512.2	28705	T	26808	0.00746046	0.00746046	0.00373023	99.9739
NC_045512.2	28706	C	26821	0.0111853	99.9702	0	0.0186421
NC_045512.2	28707	A	26711	99.8465	0.0149751	0.0786193	0.0561566
NC_045512.2	28708	C	26920	0.0111441	99.9443	0.00371471	0.0408618
NC_045512.2	28709	A	26376	99.8938	0.0151653	0.0417046	0.0492872
NC_045512.2	28710	T	26055	0.0191902	0.0230282	0	99.9578
NC_045512.2	28711	T	26276	0	0.0266403	0.00761151	99.9657
NC_045512.2	28712	G	26914	0.0334398	0	99.9628	0.00371554
NC_045512.2	28713	G	26850	0.0707635	0.0148976	99.892	0.0223464
NC_045512.2	28714	C	27078	0.0184652	99.9224	0	0.0590886
NC_045512.2	28715	A	26932	99.8626	0.00371305	0.0779742	0.0519828
NC_045512.2	28716	C	26948	0.0185543	99.9592	0.00371085	0.0185543
NC_045512.2	28717	C	26782	0.0074677	99.9365	0	0.0560078
NC_045512.2	28718	C	26937	0.0296989	99.9072	0.00742473	0.0482608
NC_045512.2	28719	G	26601	0.105259	0.00751851	99.8797	0.00751851
NC_045512.2	28720	C	26829	0.00745462	99.9702	0.00372731	0.0186366
NC_045512.2	28721	A	26741	99.9028	0.0149583	0.0299166	0.0523541
NC_045512.2	28722	A	24867	99.9115	0.020107	0.0321712	0.0361925
NC_045512.2	28723	T	26581	0.00376209	0.0526692	0	99.9436
NC_045512.2	28724	C	26887	0.00371927	99.9479	0.00371927	0.0446312
NC_045512.2	28725	C	26865	0.00744463	99.9628	0.00744463	0.0223339
NC_045512.2	28726	T	26845	0.0149004	0.126653	0.0260756	99.8324
NC_045512.2	28727	G	26305	0.0684281	0.00380156	99.9088	0.0190078
NC_045512.2	28728	C	26159	0.00764555	99.9312	0.00764555	0.0535189
NC_045512.2	28729	T	26246	0.0190505	0.0228606	0	99.9428
NC_045512.2	28730	A	25442	99.9293	0	0.0510966	0.0196525
NC_045512.2	28731	A	26026	99.9385	0.0153692	0.0422654	0.00384231
NC_045512.2	28732	C	26439	0.0226937	99.9546	0.00756458	0.0151292
NC_045512.2	28733	A	26290	99.9011	0.00760745	0.0456447	0.0456447
NC_045512.2	28734	A	25203	99.9445	0.00793556	0.00396778	0.0396778
NC_045512.2	28735	T	26421	0.0151395	0.0416335	0.00756974	99.9357
NC_045512.2	28736	G	26446	0.0491568	0.0113439	99.9244	0.0151252
NC_045512.2	28737	C	26759	0.0186853	99.9514	0.00373706	0.0261594
NC_045512.2	28738	T	26816	0.0223747	0.115603	0.00745823	99.8546
NC_045512.2	28739	G	26381	0.0606497	0.0151624	99.9166	0.00758121
NC_045512.2	28740	C	26317	0.00759965	99.9392	0	0.0531976
NC_045512.2	28741	A	26494	99.9056	0.00754888	0.03397	0.0528422
NC_045512.2	28742	A	25250	99.9366	0.0118812	0.0277228	0.0237624
NC_045512.2	28743	T	26356	0.018971	0.0796783	0.0037942	99.8976
NC_045512.2	28744	C	26382	0.00758093	99.9697	0.00379046	0.0189523
NC_045512.2	28745	G	26300	0.0304183	0.0152091	99.9354	0.0190114
NC_045512.2	28746	T	25054	0.0159655	0.139698	0	99.8443
NC_045512.2	28747	G	25871	0.0734413	0.011596	99.8995	0.0154613
NC_045512.2	28748	C	25627	0.0156085	99.9532	0	0.0312171
NC_045512.2	28749	T	25622	0.00780579	0.074155	0.0039029	99.9141
NC_045512.2	28750	A	24469	99.9387	0	0.0490416	0.0122604
NC_045512.2	28751	C	25454	0	99.9686	0.00392866	0.0275006
NC_045512.2	28752	A	25454	99.8429	0.011786	0.0825018	0.0628585
NC_045512.2	28753	A	24753	99.9475	0.00807983	0.0363592	0.00807983
NC_045512.2	28754	C	25372	0	99.9764	0	0.0236481
NC_045512.2	28755	T	20971	0.0381479	0.0286109	0.019074	99.9142
NC_045512.2	28756	T	25265	0.0197902	0.0672868	0.0118741	99.901
NC_045512.2	28757	C	25541	0.0117458	99.9765	0	0.00783055
NC_045512.2	28758	C	25537	0.0156635	99.953	0	0.0313271
NC_045512.2	28759	T	25381	0.00393996	0.126079	0.00393996	99.8582
NC_045512.2	28760	C	25579	0.0117284	99.9609	0	0.0234567
NC_045512.2	28761	A	24826	99.851	0.0241682	0.0483364	0.0765327
NC_045512.2	28762	A	24632	99.9188	0.0202988	0.0284183	0.0324781
NC_045512.2	28763	G	24667	0.016216	0	99.9676	0.016216
NC_045512.2	28764	G	25116	0.0159261	0	99.9721	0.0119446
NC_045512.2	28765	A	25436	99.945	0.00393144	0.0275201	0.0235886
NC_045512.2	28766	A	20763	99.87	0.00963252	0.0577951	0.0577951
NC_045512.2	28767	C	25550	0.00391389	99.9726	0	0.0195695
NC_045512.2	28768	A	25540	99.8512	0.0156617	0.054816	0.0743931
NC_045512.2	28769	A	24443	99.9264	0.0204558	0.0245469	0.0245469
NC_045512.2	28770	C	25487	0.00392357	99.9765	0	0.0196178
NC_045512.2	28771	A	25072	99.8724	0.0119655	0.0438736	0.0717932
NC_045512.2	28772	T	22416	0.0133833	0.0802998	0.0089222	99.8974
NC_045512.2	28773	T	24531	0.0122294	0.0733765	0.0122294	99.9022
NC_045512.2	28774	G	24857	0.0724142	0.016092	99.9034	0.00804602
NC_045512.2	28775	C	24665	0.0162173	99.8986	0.00405433	0.0810866
NC_045512.2	28776	C	24857	0.0201151	99.7988	0.00402301	0.0241381
NC_045512.2	28777	A	23843	99.8658	0.0335528	0.0293587	0.0671056
NC_045512.2	28778	A	24037	99.9584	0.00832051	0.016641	0.016641
NC_045512.2	28779	A	23640	99.9323	0.00846024	0.0253807	0.0338409
NC_045512.2	28780	A	23016	99.6481	0.0130344	0.221585	0.0347584
NC_045512.2	28781	G	24187	0.0330756	0	99.9214	0.0413445
NC_045512.2	28782	G	24181	0.0206774	0.00413548	99.9504	0.0124064
NC_045512.2	28783	C	24310	0.0123406	99.9506	0	0.0329083
NC_045512.2	28784	T	23475	0.0085197	0.0468584	0.0127796	99.9318
NC_045512.2	28785	T	24538	0.00815062	0.0122259	0.00407531	99.9715
NC_045512.2	28786	C	24322	0.0041115	99.9671	0	0.0287805
NC_045512.2	28787	T	24238	0	0.0783893	0	99.9216
NC_045512.2	28788	A	24270	99.8888	0	0.0700453	0.0412031
NC_045512.2	28789	C	24312	0	99.9177	0.0041132	0.0781507
NC_045512.2	28790	G	24197	0.0537257	0.00413274	99.9339	0.00826549
NC_045512.2	28791	C	24313	0.00822605	99.9342	0	0.0534693
NC_045512.2	28792	A	23531	99.9108	0.00424971	0.0424971	0.0424971
NC_045512.2	28793	G	24294	0.016465	0.00411624	99.9712	0
NC_045512.2	28794	A	23962	99.9583	0	0.0333862	0.00834655
NC_045512.2	28795	A	23409	99.9231	0.00854372	0.0384468	0.029903
NC_045512.2	28796	G	24206	0.0578369	0.00826241	99.9132	0.020656
NC_045512.2	28797	G	23973	0.0417136	0.00834272	99.9374	0.0125141
NC_045512.2	28798	G	24132	0.033151	0	99.9586	0.00828775
NC_045512.2	28799	A	23262	99.8452	0	0.090276	0.0644828
NC_045512.2	28800	G	24384	0.0164042	0	99.9631	0.0205052
NC_045512.2	28801	C	24075	0.0166147	99.8837	0.00830737	0.0913811
NC_045512.2	28802	A	23674	99.8353	0.0211202	0.0718087	0.0718087
NC_045512.2	28803	G	24043	0.0457514	0	99.9335	0.00831843
NC_045512.2	28804	A	23690	99.9071	0.00422119	0.0590967	0.0295483
NC_045512.2	28805	G	24014	0.0541351	0.00416424	99.9209	0.0208212
NC_045512.2	28806	G	24037	0.0915256	0	99.8877	0.0124808
NC_045512.2	28807	C	24152	0.00828089	99.9586	0	0.0331236
NC_045512.2	28808	G	24292	0.049399	0.00411658	99.9424	0.00411658
NC_045512.2	28809	G	24049	0.108113	0.00831635	99.8586	0.0166327
NC_045512.2	28810	C	24204	0.0082631	99.8926	0.00413155	0.0908941
NC_045512.2	28811	A	24208	99.8637	0.0165235	0.0578321	0.061963
NC_045512.2	28812	G	24624	0.0284275	0.0162443	99.931	0.0243665
NC_045512.2	28813	T	24683	0.00810274	0.0607706	0.00405137	99.9271
NC_045512.2	28814	C	24933	0.0200537	99.9358	0.00401075	0.032086
NC_045512.2	28815	A	24732	99.7938	0.0323468	0.0727802	0.101084
NC_045512.2	28816	A	24366	99.9097	0.0205204	0.0410408	0.0287286
NC_045512.2	28817	G	24885	0.0522403	0	99.9236	0.0241109
NC_045512.2	28818	C	25111	0	99.9482	0.011947	0.0398232
NC_045512.2	28819	C	25231	0.0198169	99.9604	0	0.0198169
NC_045512.2	28820	T	25163	0.0158964	0.0198704	0	99.9642
NC_045512.2	28821	C	25093	0.00797035	99.9681	0.00797035	0.0159407
NC_045512.2	28822	T	24157	0.0124188	0.0165583	0.00413959	99.9627
NC_045512.2	28823	T	25376	0.00788146	0.0236444	0.00788146	99.9606
NC_045512.2	28824	C	25465	0	99.9607	0	0.0392696
NC_045512.2	28825	T	25575	0	0.0195503	0.00391007	99.9765
NC_045512.2	28826	C	25495	0.00784468	99.949	0.00784468	0.035301
NC_045512.2	28827	G	25310	0.0276571	0.00790202	99.921	0.0434611
NC_045512.2	28828	T	22115	0.00904364	0.0226091	0.00452182	99.9638
NC_045512.2	28829	T	25491	0.00392295	0.0117689	0	99.9804
NC_045512.2	28830	C	25439	0.00786194	99.9921	0	0
NC_045512.2	28831	C	25354	0.0433857	99.9172	0.00394415	0.0315532
NC_045512.2	28832	T	25324	0.00789765	0.0631812	0.0118465	99.9171
NC_045512.2	28833	C	25538	0.00783147	99.9648	0	0.0195787
NC_045512.2	28834	A	25133	99.8448	0.023873	0.0557037	0.0755978
NC_045512.2	28835	T	25340	0.00394633	0.0157853	0.00394633	99.9763
NC_045512.2	28836	C	25857	0	99.9652	0.00386742	0.0309394
NC_045512.2	28837	A	25341	99.8619	0.0276232	0.0591926	0.0473541
NC_045512.2	28838	C	25677	0	99.9377	0.00778907	0.0545235
NC_045512.2	28839	G	25745	0.0388425	0.0077685	99.9417	0.0116527
NC_045512.2	28840	T	25193	0.00396936	0.0158774	0.00396936	99.9762
NC_045512.2	28841	A	25470	99.8901	0.00392619	0.0667452	0.0392619
NC_045512.2	28842	G	26071	0.00767136	0	99.9923	0
NC_045512.2	28843	T	26580	0	0.0413845	0	99.9586
NC_045512.2	28844	C	26527	0.00376974	99.9284	0.00376974	0.0603159
NC_045512.2	28845	G	26362	0.0758668	0.01138	99.9052	0.00758668
NC_045512.2	28846	C	26670	0.00749906	99.9663	0	0.0224972
NC_045512.2	28847	A	26558	99.9059	0.00376534	0.0602455	0.0301228
NC_045512.2	28848	A	24796	99.9597	0	0.0161316	0.0201645
NC_045512.2	28849	C	26277	0.00380561	99.9505	0	0.0456673
NC_045512.2	28850	A	25995	99.8884	0.0115407	0.0653972	0.034622
NC_045512.2	28851	G	25687	0.00778604	0	99.9766	0.0155721
NC_045512.2	28852	T	25911	0.0115781	0.0578905	0.00385937	99.9228
NC_045512.2	28853	T	26103	0.0191549	0.168563	0	99.8123
NC_045512.2	28854	C	26254	0.0152358	99.9505	0	0.0266626
NC_045512.2	28855	A	26420	99.8789	0.0378501	0.0378501	0.0454201
NC_045512.2	28856	A	26220	99.9085	0.0114416	0.0457666	0.0343249
NC_045512.2	28857	G	26695	0.0224761	0.00374602	99.9625	0.0112381
NC_045512.2	28858	A	26894	99.9554	0.0074366	0.037183	0
NC_045512.2	28859	A	25893	99.9807	0.00386205	0.0154482	0
NC_045512.2	28860	A	26018	99.9347	0.00384349	0.0307479	0.0115305
NC_045512.2	28861	T	26214	0.00762951	0.00762951	0.00381475	99.9809
NC_045512.2	28862	T	27305	0.00732467	0.0256363	0	99.9451
NC_045512.2	28863	C	27469	0.00728093	99.9126	0.00364047	0.0618879
NC_045512.2	28864	A	27522	99.8329	0.00726691	0.0908364	0.0690357
NC_045512.2	28865	A	27124	99.9115	0.00368677	0.0737354	0.0110603
NC_045512.2	28866	C	27613	0.00724296	99.9855	0	0.00724296
NC_045512.2	28867	T	27039	0.00739672	0.110951	0.00739672	99.8743
NC_045512.2	28868	C	27363	0.00365457	99.9708	0	0.025582
NC_045512.2	28869	C	27264	0.0110035	99.9597	0	0.0293427
NC_045512.2	28870	A	26521	99.8115	0.0339354	0.0791825	0.0754119
NC_045512.2	28871	G	26714	0.0786105	0	99.8989	0.0224601
NC_045512.2	28872	G	26846	0.0782239	0.0186247	99.8957	0.0074499
NC_045512.2	28873	C	27142	0.011053	99.9411	0.0147373	0.0331589
NC_045512.2	28874	A	26484	99.8867	0.0151035	0.0490862	0.0490862
NC_045512.2	28875	G	27033	0.0295935	0.00369918	99.9593	0.00739836
NC_045512.2	28876	C	27022	0	99.9445	0	0.0518096
NC_045512.2	28877	A	26191	99.9351	0.00381811	0.0267267	0.0343629
NC_045512.2	28878	G	26992	0.0111144	0.0074096	99.9778	0.0037048
NC_045512.2	28879	T	24713	0.00809291	0.0971149	0.0242787	99.8705
NC_045512.2	28880	A	25120	99.8846	0.0119427	0.0716561	0.00796178
NC_045512.2	28881	G	27322	0.0439206	0.00732011	99.9451	0.00366005
NC_045512.2	28882	G	27266	0.0403433	0.00366757	99.9487	0.00733514
NC_045512.2	28883	G	27205	0.0294064	0.00735159	99.9485	0.0147032
NC_045512.2	28884	G	27334	0.0256091	0.0109753	99.9451	0.0109753
NC_045512.2	28885	A	27004	99.9593	0.00370316	0.0185158	0.0185158
NC_045512.2	28886	A	20036	99.9451	0.00499102	0.0199641	0.0299461
NC_045512.2	28887	C	26612	0	99.9812	0.0037577	0.0150308
NC_045512.2	28888	T	24692	0.0121497	0.0161996	0.0161996	99.9555
NC_045512.2	28889	T	27099	0.00369017	0.0110705	0	99.9815
NC_045512.2	28890	C	27244	0.00734107	99.956	0	0.0367053
NC_045512.2	28891	T	27290	0.00732869	0.0256504	0	99.9597
NC_045512.2	28892	C	27144	0.0221043	99.9595	0	0.0184203
NC_045512.2	28893	C	26966	0.0148335	99.9295	0.0111251	0.0445005
NC_045512.2	28894	T	26969	0.00741592	0.0741592	0.00370796	99.9147
NC_045512.2	28895	G	26804	0.0410387	0.00746157	99.9515	0
NC_045512.2	28896	C	26916	0.00743053	99.948	0	0.0445831
NC_045512.2	28897	T	26366	0.0113783	0.0455132	0	99.9393
NC_045512.2	28898	A	24546	99.9022	0.00407398	0.0570358	0.0285179
NC_045512.2	28899	G	26848	0.00372467	0.00744934	99.9628	0.0260727
NC_045512.2	28900	A	26781	99.9403	0.011202	0.0298719	0.014936
NC_045512.2	28901	A	25501	99.9216	0	0.0431356	0.0352927
NC_045512.2	28902	T	25541	0.00783055	0.0274069	0.0156611	99.9491
NC_045512.2	28903	G	26766	0.0186804	0.00373608	99.9477	0.0298887
NC_045512.2	28904	G	26363	0.106209	0.00758639	99.8786	0.00758639
NC_045512.2	28905	C	26779	0.00373427	99.9664	0.00373427	0.0261399
NC_045512.2	28906	T	27015	0.0111049	0.0703313	0.0148066	99.8964
NC_045512.2	28907	G	27127	0.0331773	0.00368636	99.9558	0.00737273
NC_045512.2	28908	G	27144	0.066313	0.00736811	99.9079	0.0184203
NC_045512.2	28909	C	27298	0.0109898	99.9048	0	0.0769287
NC_045512.2	28910	A	26234	99.8895	0.00762369	0.0304948	0.0724251
NC_045512.2	28911	A	23855	99.9329	0.016768	0.016768	0.0335359
NC_045512.2	28912	T	26517	0.00754233	0.0113135	0.0113135	99.9698
NC_045512.2	28913	G	27816	0.0215703	0	99.9461	0.0323555
NC_045512.2	28914	G	27788	0.0503815	0	99.9388	0.010796
NC_045512.2	28915	C	27860	0.0143575	99.8995	0	0.0789663
NC_045512.2	28916	G	27683	0.0541849	0.00361232	99.9241	0.0180616
NC_045512.2	28917	G	28126	0.0319989	0.00355543	99.9467	0.0142217
NC_045512.2	28918	T	27960	0.00357654	0.0679542	0.0143062	99.9142
NC_045512.2	28919	G	28234	0.021251	0	99.9646	0.0141673
NC_045512.2	28920	A	28267	99.9151	0	0.0636785	0.0212262
NC_045512.2	28921	T	28136	0	0.0248792	0.00710833	99.968
NC_045512.2	28922	G	28200	0.035461	0.0141844	99.9468	0.0035461
NC_045512.2	28923	C	28710	0.0104493	99.9338	0.0104493	0.0452804
NC_045512.2	28924	T	28838	0.00693529	0.0554823	0.00346765	99.9341
NC_045512.2	28925	G	28255	0.0318528	0	99.9575	0.0106176
NC_045512.2	28926	C	28541	0	99.986	0	0.0140149
NC_045512.2	28927	T	28259	0	0.035387	0.0035387	99.9575
NC_045512.2	28928	C	28550	0.00350263	99.965	0	0.0315236
NC_045512.2	28929	T	27184	0	0.0257504	0.0110359	99.9632
NC_045512.2	28930	T	28681	0	0.0209198	0.00697326	99.9721
NC_045512.2	28931	G	28069	0.0249385	0.00356265	99.9608	0.00356265
NC_045512.2	28932	C	28280	0.0106082	99.8621	0.00353607	0.0813296
NC_045512.2	28933	T	28371	0.0211484	0.0704945	0.0105742	99.8943
NC_045512.2	28934	T	27869	0.00358822	0	0.00358822	99.9928
NC_045512.2	28935	T	28730	0.00348068	0.0417682	0	99.9408
NC_045512.2	28936	G	28119	0.0391195	0	99.9502	0.0106689
NC_045512.2	28937	C	28328	0.00706015	99.9576	0	0.0353008
NC_045512.2	28938	T	28655	0.00348979	0.0628163	0.0104694	99.9197
NC_045512.2	28939	G	27721	0.0396811	0	99.9351	0.0252516
NC_045512.2	28940	C	28354	0	99.94	0.00352684	0.0564294
NC_045512.2	28941	T	28371	0	0.0281978	0	99.9718
NC_045512.2	28942	G	27988	0.0428755	0.00714592	99.9357	0.0142918
NC_045512.2	28943	C	28239	0.0035412	99.961	0	0.0283296
NC_045512.2	28944	T	28072	0.0142491	0.039185	0.0178113	99.9288
NC_045512.2	28945	T	28746	0.00347875	0.0417449	0.0104362	99.9409
NC_045512.2	28946	G	28725	0.0278503	0.00348129	99.9617	0.00696258
NC_045512.2	28947	A	28730	99.9025	0.00696136	0.0800557	0.010442
NC_045512.2	28948	C	28387	0.00352274	99.9542	0.00704548	0.0352274
NC_045512.2	28949	A	28617	99.8497	0.0174721	0.0803718	0.0524164
NC_045512.2	28950	G	28832	0.0138735	0.00346837	99.9688	0.0138735
NC_045512.2	28951	A	29038	99.9483	0.00688753	0.0275501	0.0137751
NC_045512.2	28952	T	28829	0	0.0277498	0.00693746	99.9653
NC_045512.2	28953	T	29337	0.0136347	0.0136347	0	99.9693
NC_045512.2	28954	G	29334	0.0204541	0.010227	99.9455	0.0136361
NC_045512.2	28955	A	28490	99.9333	0.00702001	0.0561601	0.00351
NC_045512.2	28956	A	29005	99.931	0.00689536	0.0206861	0.0379245
NC_045512.2	28957	C	29235	0.0171028	99.9521	0.00342056	0.0273645
NC_045512.2	28958	C	29222	0.0136883	99.9316	0	0.0547533
NC_045512.2	28959	A	29512	99.8509	0.0304961	0.0508268	0.067769
NC_045512.2	28960	G	29631	0.0337484	0	99.9393	0.0269988
NC_045512.2	28961	C	29612	0.010131	99.946	0	0.0439011
NC_045512.2	28962	T	29252	0.00341857	0.0341857	0.00683714	99.9556
NC_045512.2	28963	T	30092	0.00332314	0.0332314	0.00664629	99.9535
NC_045512.2	28964	G	30435	0.0361426	0.00328569	99.9573	0.00328569
NC_045512.2	28965	A	30470	99.9081	0.0131277	0.0426649	0.0361011
NC_045512.2	28966	G	30603	0.00980296	0.00980296	99.9673	0.0130706
NC_045512.2	28967	A	30506	99.9082	0	0.072117	0.0196683
NC_045512.2	28968	G	30206	0.0529696	0.0033106	99.9272	0.016553
NC_045512.2	28969	C	30372	0.00329251	99.7827	0.00329251	0.0559726
NC_045512.2	28970	A	30849	99.9579	0	0.016208	0.0226912
NC_045512.2	28971	A	29329	99.9557	0.00681919	0.0102288	0.0272768
NC_045512.2	28972	A	30883	99.9709	0.00323803	0.0161901	0.00971408
NC_045512.2	28973	A	30275	99.9075	0.0198183	0.00990917	0.0330306
NC_045512.2	28974	T	30338	0.00659239	0	0	99.9934
NC_045512.2	28975	G	31048	0.0386498	0.00644164	99.9324	0.0225457
NC_045512.2	28976	T	31567	0.00316787	0.0570216	0	99.9398
NC_045512.2	28977	C	31236	0.00640287	99.9744	0	0.0192086
NC_045512.2	28978	T	31395	0.0191113	0.0732601	0.00955566	99.8981
NC_045512.2	28979	G	30919	0.0226398	0.00970277	99.9547	0.012937
NC_045512.2	28980	G	31059	0.0225378	0.00965904	99.9646	0.00321968
NC_045512.2	28981	T	31559	0.0126747	0.0411927	0	99.9176
NC_045512.2	28982	A	30438	99.9113	0.00657073	0.062422	0.0197122
NC_045512.2	28983	A	31290	99.9041	0	0.0767018	0.0191755
NC_045512.2	28984	A	31796	99.9056	0.0157252	0.0566109	0.0220153
NC_045512.2	28985	G	31875	0.0596078	0.00627451	99.8745	0.0564706
NC_045512.2	28986	G	31587	0.0949758	0.0158293	99.8512	0.022161
NC_045512.2	28987	C	31284	0.0159826	99.7155	0.00319652	0.0799131
NC_045512.2	28988	C	31668	0.012631	99.9653	0.00315776	0.0157888
NC_045512.2	28989	A	31167	99.8973	0.00962557	0.0385023	0.0545449
NC_045512.2	28990	A	31849	99.9372	0.00627963	0.0408176	0.00941945
NC_045512.2	28991	C	32489	0.00615593	99.9508	0	0.0338576
NC_045512.2	28992	A	32157	99.888	0.0155487	0.0435364	0.0528656
NC_045512.2	28993	A	31614	99.9589	0	0.0379579	0.00316316
NC_045512.2	28994	C	32932	0.00607312	99.9423	0.00303656	0.0425118
NC_045512.2	28995	A	32244	99.9101	0.0186081	0.0310135	0.0372162
NC_045512.2	28996	A	31163	99.9326	0.0192536	0.0128357	0.0256715
NC_045512.2	28997	C	33042	0.00907935	99.9697	0.00302645	0.0151323
NC_045512.2	28998	A	31433	99.825	0.0222696	0.111348	0.0413578
NC_045512.2	28999	A	30563	99.8724	0.00654386	0.0687105	0.045807
NC_045512.2	29000	G	30583	0.0490469	0	99.9019	0.0490469
NC_045512.2	29001	G	32037	0.0499423	0.0124856	99.9157	0.0187283
NC_045512.2	29002	C	32623	0.00919597	99.9632	0.00306532	0.0245226
NC_045512.2	29003	C	33226	0.0120388	99.9609	0	0.0150485
NC_045512.2	29004	A	32913	99.9089	0.00607663	0.0273448	0.0577279
NC_045512.2	29005	A	33227	99.9789	0.0030096	0.0180576	0
NC_045512.2	29006	A	32165	99.9316	0.0186538	0.0404166	0.00621794
NC_045512.2	29007	C	32463	0.00616086	99.9384	0.0123217	0.0369652
NC_045512.2	29008	T	31891	0	0.0501709	0.0188141	99.931
NC_045512.2	29009	G	32444	0.0184934	0.00616447	99.963	0.0123289
NC_045512.2	29010	T	32277	0.00619636	0.0774545	0	99.9163
NC_045512.2	29011	C	31992	0	99.9781	0.00312578	0.0187547
NC_045512.2	29012	A	31949	99.903	0.0156499	0.0344299	0.0469498
NC_045512.2	29013	C	30736	0.00325351	99.9675	0.00325351	0.0227746
NC_045512.2	29014	T	31375	0.012749	0.0988048	0.012749	99.8661
NC_045512.2	29015	A	30751	99.922	0.00325193	0.0650385	0.00975578
NC_045512.2	29016	A	31519	99.9524	0.00634538	0.0222088	0.0158634
NC_045512.2	29017	G	32086	0.0155831	0	99.9657	0.0186997
NC_045512.2	29018	A	32115	99.9502	0.00622762	0.0404795	0.00311381
NC_045512.2	29019	A	31287	99.9457	0	0.0383546	0.0159811
NC_045512.2	29020	A	31323	99.901	0.0255403	0.0319254	0.041503
NC_045512.2	29021	T	32505	0.00307645	0.0246116	0.00307645	99.9662
NC_045512.2	29022	C	32843	0	99.9756	0	0.0243583
NC_045512.2	29023	T	32389	0.0092624	0.0401371	0.00308747	99.9475
NC_045512.2	29024	G	32674	0.0306054	0.00306054	99.948	0.0183632
NC_045512.2	29025	C	32819	0.00914105	99.9482	0.00304702	0.0396112
NC_045512.2	29026	T	33104	0.00302078	0.0241663	0.00302078	99.9668
NC_045512.2	29027	G	32725	0.0275019	0.00305577	99.9419	0.0275019
NC_045512.2	29028	C	33291	0.00901144	99.982	0	0.00901144
NC_045512.2	29029	T	33758	0	0.100717	0.0148113	99.8845
NC_045512.2	29030	G	33624	0.0089222	0	99.9792	0.0118963
NC_045512.2	29031	A	33359	99.937	0.00599538	0.0509608	0.00599538
NC_045512.2	29032	G	33212	0.0240877	0.00903288	99.9518	0.0150548
NC_045512.2	29033	G	32524	0.0122986	0	99.9846	0.00307465
NC_045512.2	29034	C	32172	0.00621659	99.9347	0.00932488	0.0497327
NC_045512.2	29035	T	32024	0.0218586	0.0312266	0.00312266	99.9438
NC_045512.2	29036	T	32178	0.00932314	0.0248617	0.00621543	99.9503
NC_045512.2	29037	C	32720	0.0244499	99.9542	0	0.0213936
NC_045512.2	29038	T	33546	0.0119239	0.0447147	0	99.9374
NC_045512.2	29039	A	32805	99.9025	0.00304832	0.0274348	0.0640146
NC_045512.2	29040	A	33495	99.9194	0.0208986	0.0417973	0.0149276
NC_045512.2	29041	G	33947	0.0206204	0	99.9676	0.0117831
NC_045512.2	29042	A	33867	99.938	0	0.0472436	0.0147636
NC_045512.2	29043	A	29197	99.9349	0.0137	0.0376751	0.0137
NC_045512.2	29044	G	33941	0.00883887	0.00294629	99.9646	0.0235703
NC_045512.2	29045	C	34304	0	99.9679	0.00583022	0.026236
NC_045512.2	29046	C	34478	0.014502	99.9594	0.0029004	0.0203028
NC_045512.2	29047	T	34720	0.00288018	0.0201613	0	99.977
NC_045512.2	29048	C	35299	0.00566588	99.9745	0.00566588	0.0141647
NC_045512.2	29049	G	34993	0.0485811	0	99.9257	0.0257194
NC_045512.2	29050	G	34794	0.0890958	0	99.9052	0.00574812
NC_045512.2	29051	C	35342	0.00848848	99.8246	0	0.0452719
NC_045512.2	29052	A	35645	99.9355	0	0.025249	0.0140272
NC_045512.2	29053	A	35570	99.9719	0.00281136	0.0168681	0.00843407
NC_045512.2	29054	A	33971	99.9853	0.00294369	0.00588738	0.00588738
NC_045512.2	29055	A	36010	99.9667	0.00833102	0.019439	0.00555401
NC_045512.2	29056	A	32820	99.0707	0.0182815	0.03961	0.0487508
NC_045512.2	29057	C	35003	0.0028569	99.9714	0.0028569	0.0228552
NC_045512.2	29058	G	35012	0.0228493	0.00856849	99.9572	0.0114247
NC_045512.2	29059	T	35014	0.005712	0.031416	0.008568	99.9543
NC_045512.2	29060	A	35086	99.9316	0.00285014	0.0484524	0.0171008
NC_045512.2	29061	C	35297	0	99.9688	0	0.0311641
NC_045512.2	29062	T	34705	0.00576286	0.0922057	0.02017	99.8819
NC_045512.2	29063	G	34591	0.0664913	0.0144546	99.9075	0.0115637
NC_045512.2	29064	C	34218	0.00584488	99.8451	0.0116898	0.134432
NC_045512.2	29065	C	34456	0.011609	99.9507	0.0058045	0.023218
NC_045512.2	29066	A	33128	99.9034	0.00603719	0.0181116	0.0724463
NC_045512.2	29067	C	33618	0.0029746	99.9524	0.00594919	0.0267714
NC_045512.2	29068	T	33799	0	0.0414213	0.00295867	99.9556
NC_045512.2	29069	A	32580	99.9632	0	0.0214856	0.00613874
NC_045512.2	29070	A	33158	99.9698	0.00301586	0.021111	0.00603173
NC_045512.2	29071	A	32679	99.9235	0.0153003	0.0306007	0.0244806
NC_045512.2	29072	G	32335	0.0525746	0	99.9351	0.0123705
NC_045512.2	29073	C	32932	0.00607312	99.9605	0.00303656	0.0303656
NC_045512.2	29074	A	33121	99.9155	0.0181154	0.0241539	0.0332116
NC_045512.2	29075	T	33113	0	0.0271797	0	99.9577
NC_045512.2	29076	A	32210	99.9379	0.00310463	0.0341509	0.024837
NC_045512.2	29077	C	32667	0.00306119	99.9327	0	0.0612239
NC_045512.2	29078	A	32154	99.8787	0.0186602	0.0466505	0.0497605
NC_045512.2	29079	A	31074	99.9195	0.00965437	0.0160906	0.0547081
NC_045512.2	29080	T	32849	0.00304423	0.0213096	0.00608847	99.9696
NC_045512.2	29081	G	33075	0.0181406	0.00302343	99.9637	0.00302343
NC_045512.2	29082	T	33278	0.00600998	0.117195	0.00600998	99.8648
NC_045512.2	29083	A	33633	99.9138	0.00594654	0.0624387	0.00891981
NC_045512.2	29084	A	32867	99.9665	0.00608513	0.0152128	0.0121703
NC_045512.2	29085	C	33978	0.00588616	99.9794	0	0.0147154
NC_045512.2	29086	A	33215	99.9428	0	0.0301069	0.0270962
NC_045512.2	29087	C	34340	0.00291206	99.9738	0	0.0232964
NC_045512.2	29088	A	34149	99.8594	0.0204984	0.084922	0.0351401
NC_045512.2	29089	A	33084	99.87	0.0241809	0.06952	0.0362713
NC_045512.2	29090	G	34162	0.0234178	0	99.9649	0.0117089
NC_045512.2	29091	C	34757	0.00575424	99.9655	0	0.0172627
NC_045512.2	29092	T	34600	0.00867052	0.0346821	0.00867052	99.948
NC_045512.2	29093	T	34349	0.00582259	0.0262016	0.00291129	99.9651
NC_045512.2	29094	T	35377	0	0.0226136	0.0028267	99.9548
NC_045512.2	29095	C	35652	0.0112196	99.9102	0	0.0757321
NC_045512.2	29096	G	35209	0.0397626	0	99.9375	0.0227215
NC_045512.2	29097	G	35386	0.0565195	0.00282598	99.9407	0
NC_045512.2	29098	C	35781	0	99.9106	0.00838434	0.0810486
NC_045512.2	29099	A	35428	99.9012	0.0197584	0.0310489	0.0479846
NC_045512.2	29100	G	36040	0.0110988	0.0027747	99.9806	0.00554939
NC_045512.2	29101	A	35448	99.9774	0.00564207	0.0112841	0.00564207
NC_045512.2	29102	C	35600	0	99.9663	0.00280899	0.0308989
NC_045512.2	29103	G	35545	0.0450134	0.00562667	99.9465	0.00281334
NC_045512.2	29104	T	35889	0.00835911	0.0334364	0	99.9582
NC_045512.2	29105	G	35495	0.0140865	0.0028173	99.9521	0.0309903
NC_045512.2	29106	G	35909	0.0167089	0.0111393	99.9666	0.00278482
NC_045512.2	29107	T	36263	0.0193034	0.281278	0.0248187	99.6691
NC_045512.2	29108	C	35688	0.00560412	99.9608	0.00840619	0.0252186
NC_045512.2	29109	C	35839	0.0195318	99.9442	0.00279026	0.0334831
NC_045512.2	29110	A	35320	99.8698	0.0254813	0.0509626	0.0537939
NC_045512.2	29111	G	35335	0.0226404	0.00849017	99.9491	0.0198104
NC_045512.2	29112	A	35207	99.9432	0	0.0482859	0.00568069
NC_045512.2	29113	A	33492	99.8985	0.0179147	0.0537442	0.0298579
NC_045512.2	29114	C	35437	0.0141095	99.9548	0	0.0225753
NC_045512.2	29115	A	34931	99.9141	0.0286279	0.0314907	0.0229023
NC_045512.2	29116	A	33787	99.929	0	0.0473555	0.0236777
NC_045512.2	29117	A	33167	99.9186	0.00904513	0.0391956	0.0150752
NC_045512.2	29118	C	35165	0.00853121	99.9602	0.00284374	0.0284374
NC_045512.2	29119	C	34742	0.00287836	99.9683	0	0.0287836
NC_045512.2	29120	C	34906	0.017189	99.9456	0.00572967	0.017189
NC_045512.2	29121	A	32843	99.9056	0.0243583	0.0334927	0.0365375
NC_045512.2	29122	A	32038	99.9345	0.0156065	0.0374555	0.00936388
NC_045512.2	29123	G	31354	0.0287045	0.00318939	99.9362	0.0318939
NC_045512.2	29124	G	34229	0.011686	0.0029215	99.9737	0
NC_045512.2	29125	A	35582	99.9635	0.00281041	0.0281041	0.00562082
NC_045512.2	29126	A	31483	99.9396	0.0158816	0.0285869	0.0127053
NC_045512.2	29127	A	34021	99.8912	0.00293936	0.0264542	0.0264542
NC_045512.2	29128	T	35293	0.0226674	0	0	99.9745
NC_045512.2	29129	T	34987	0.0028582	0.00857461	0	99.9886
NC_045512.2	29130	T	34993	0	0.00571543	0.00285771	99.9914
NC_045512.2	29131	T	35451	0	0.0479535	0.0535951	99.8054
NC_045512.2	29132	G	36158	0.0110626	0.00276564	99.9336	0.0525472
NC_045512.2	29133	G	35973	0.00555972	0.0111195	99.9639	0.019459
NC_045512.2	29134	G	35997	0.00555602	0	99.9528	0.0416701
NC_045512.2	29135	G	36115	0.0359961	0.00276893	99.9446	0.0110757
NC_045512.2	29136	A	35089	99.886	0.0028499	0.0968965	0.0113996
NC_045512.2	29137	C	35065	0.00285185	99.9658	0	0.0313703
NC_045512.2	29138	C	36056	0	99.9778	0.00277346	0.0194142
NC_045512.2	29139	A	35616	99.7838	0.0252695	0.103886	0.0786164
NC_045512.2	29140	G	35795	0.0251432	0	99.933	0.0419053
NC_045512.2	29141	G	35500	0.0169014	0.0084507	99.9662	0.0084507
NC_045512.2	29142	A	35660	99.9523	0.00280426	0.0364554	0.00841279
NC_045512.2	29143	A	32381	99.9197	0.00308823	0.0216176	0.0555882
NC_045512.2	29144	C	35177	0.00568553	99.963	0	0.0312704
NC_045512.2	29145	T	34558	0	0.0405116	0	99.9537
NC_045512.2	29146	A	34976	99.9342	0.00857731	0.0428866	0.0142955
NC_045512.2	29147	A	33507	99.9463	0.00298445	0.0268601	0.0238756
NC_045512.2	29148	T	34976	0.00571821	0.0571821	0	99.9371
NC_045512.2	29149	C	35306	0	99.9632	0	0.0368209
NC_045512.2	29150	A	33716	99.8102	0.062285	0.062285	0.0652509
NC_045512.2	29151	G	33319	0.0240103	0	99.973	0.00300129
NC_045512.2	29152	A	34329	99.9505	0.00291299	0.0349559	0.011652
NC_045512.2	29153	C	34428	0.00580923	99.9593	0	0.0261415
NC_045512.2	29154	A	33149	99.8401	0.0844671	0.0211168	0.0543003
NC_045512.2	29155	A	32260	99.9349	0.00309981	0.049597	0.0123993
NC_045512.2	29156	G	33028	0.0121109	0.00605547	99.9243	0.0575269
NC_045512.2	29157	G	33984	0.00294256	0.00588512	99.9794	0.0117702
NC_045512.2	29158	A	34493	99.9594	0	0.0318905	0.00869742
NC_045512.2	29159	A	28971	99.9413	0.00690346	0.0310655	0.0172586
NC_045512.2	29160	C	33706	0.00296683	99.9674	0	0.0296683
NC_045512.2	29161	T	34300	0	0.0408163	0.0058309	99.9534
NC_045512.2	29162	G	34841	0.0574036	0	99.9254	0.0172211
NC_045512.2	29163	A	35007	99.94	0.0142829	0.0342789	0.00856972
NC_045512.2	29164	T	33493	0.0029857	0.0179142	0.0029857	99.9761
NC_045512.2	29165	T	34536	0.00289553	0.0550151	0.00289553	99.9363
NC_045512.2	29166	A	34479	99.9507	0.00290032	0.0290032	0.0174019
NC_045512.2	29167	C	34956	0.00858222	99.9485	0	0.0343289
NC_045512.2	29168	A	34441	99.9274	0.00871055	0.0522633	0.00580703
NC_045512.2	29169	A	33692	99.9317	0.00296806	0.0415529	0.0237445
NC_045512.2	29170	A	33527	99.9195	0.00298267	0.0298267	0.0119307
NC_045512.2	29171	C	34612	0.0115567	99.9682	0	0.0202242
NC_045512.2	29172	A	31583	99.9367	0.0284963	0.0158313	0.0189976
NC_045512.2	29173	T	32540	0	0.0460971	0.00307314	99.9508
NC_045512.2	29174	T	32562	0.00614213	0.0737055	0.0153553	99.8956
NC_045512.2	29175	G	33273	0.114207	0.00901632	99.8467	0.0300544
NC_045512.2	29176	G	33454	0.167394	0.00298918	99.8147	0.0149459
NC_045512.2	29177	C	33906	0.0117973	99.9056	0.00294933	0.0796319
NC_045512.2	29178	C	33704	0.0267031	99.9496	0.00296701	0.017802
NC_045512.2	29179	G	33570	0.107239	0.0148943	99.866	0.00893655
NC_045512.2	29180	C	33679	0.00593842	99.9525	0	0.0296921
NC_045512.2	29181	A	33211	99.9639	0	0.00903315	0.0270995
NC_045512.2	29182	A	31200	99.9551	0.0128205	0.0224359	0.00961539
NC_045512.2	29183	A	32881	99.927	0.00912381	0.0182476	0.0304127
NC_045512.2	29184	T	31751	0.00629901	0.0251961	0.00314951	99.9654
NC_045512.2	29185	T	33361	0.00299751	0.0389677	0.00299751	99.952
NC_045512.2	29186	G	33491	0.15228	0.00298588	99.8238	0.0149294
NC_045512.2	29187	C	33453	0.0149463	99.8864	0	0.0986459
NC_045512.2	29188	A	33376	99.9281	0.017977	0.0269655	0.0269655
NC_045512.2	29189	C	33093	0.00906536	99.9547	0.00302179	0.0302179
NC_045512.2	29190	A	32748	99.9359	0.0152681	0.0305362	0.0183217
NC_045512.2	29191	A	31258	99.9392	0.00639836	0.0159959	0.0223943
NC_045512.2	29192	T	32351	0.00927328	0.00618219	0	99.9784
NC_045512.2	29193	T	30945	0.00323154	0.0129262	0.00323154	99.9806
NC_045512.2	29194	T	32816	0.00609459	0.0243784	0	99.9543
NC_045512.2	29195	G	32926	0.103262	0.0212598	99.8299	0.00607423
NC_045512.2	29196	C	32634	0	99.8498	0.0122572	0.137893
NC_045512.2	29197	C	32561	0.00921348	99.9294	0.00614232	0.0552809
NC_045512.2	29198	C	32297	0.00928879	99.9505	0.00309626	0.0371552
NC_045512.2	29199	C	32520	0.00615006	99.9416	0.00307503	0.0492005
NC_045512.2	29200	C	32509	0.00922821	99.9508	0	0.0153804
NC_045512.2	29201	A	31660	99.9274	0.00947568	0.0442198	0.0189514
NC_045512.2	29202	G	32404	0.0154302	0.00925812	99.9475	0.0277743
NC_045512.2	29203	C	32361	0	99.9197	0.00927042	0.0710732
NC_045512.2	29204	G	32237	0.0682446	0.00620405	99.9162	0.00930608
NC_045512.2	29205	C	32275	0.00619675	99.9411	0	0.0433772
NC_045512.2	29206	T	26762	0.0112099	0.0747328	0.0373664	99.8767
NC_045512.2	29207	T	29779	0.00335807	0.0537291	0.0100742	99.9295
NC_045512.2	29208	C	32773	0.00610258	99.9695	0	0.021359
NC_045512.2	29209	A	32181	99.9068	0.0248594	0.0466114	0.021752
NC_045512.2	29210	G	33006	0.012119	0	99.9849	0.00302975
NC_045512.2	29211	C	33010	0.00605877	99.8909	0	0.102999
NC_045512.2	29212	G	33374	0.0419488	0	99.9461	0.0119854
NC_045512.2	29213	T	31632	0.00316136	0.0347749	0.00316136	99.9589
NC_045512.2	29214	T	33652	0	0.00891477	0	99.9851
NC_045512.2	29215	C	33710	0.00593296	99.9644	0.00296648	0.0237318
NC_045512.2	29216	T	33475	0.0119492	0.0149365	0.00597461	99.9671
NC_045512.2	29217	T	34622	0.00288834	0.0693201	0.00577667	99.9191
NC_045512.2	29218	C	35122	0	99.926	0.00854166	0.065486
NC_045512.2	29219	G	34874	0.0372771	0	99.934	0.0286747
NC_045512.2	29220	G	35265	0.0538778	0.00283567	99.9405	0.00283567
NC_045512.2	29221	A	35254	99.966	0	0.025529	0.00850967
NC_045512.2	29222	A	30118	99.9369	0.00996082	0.0199216	0.0199216
NC_045512.2	29223	T	34784	0	0.0143744	0	99.9856
NC_045512.2	29224	G	35637	0.0196425	0	99.9719	0.00841822
NC_045512.2	29225	T	36009	0.00833125	0.0222167	0	99.9583
NC_045512.2	29226	C	36488	0	99.9287	0.00548125	0.065775
NC_045512.2	29227	G	36213	0.0386601	0.0193301	99.9254	0.0165686
NC_045512.2	29228	C	36637	0.00272948	99.9427	0	0.0545896
NC_045512.2	29229	G	35966	0.0695101	0.013902	99.9138	0.0027804
NC_045512.2	29230	C	36347	0.00550252	99.9642	0	0.0192588
NC_045512.2	29231	A	35741	99.9384	0.0139895	0.0251812	0.0195854
NC_045512.2	29232	T	35267	0.00283551	0.00567102	0.00283551	99.9887
NC_045512.2	29233	T	35380	0	0.0254381	0.00282646	99.9717
NC_045512.2	29234	G	36583	0.010934	0	99.9754	0.0136676
NC_045512.2	29235	G	36016	0.133274	0.00277654	99.8445	0.0194358
NC_045512.2	29236	C	36472	0.0219346	99.8876	0	0.0904804
NC_045512.2	29237	A	36307	99.9284	0.0165257	0.0137714	0.0413143
NC_045512.2	29238	T	36331	0	0.0302772	0.0110099	99.945
NC_045512.2	29239	G	36234	0.0358779	0	99.9338	0.0303582
NC_045512.2	29240	G	36542	0.0355755	0.00547315	99.948	0.0109463
NC_045512.2	29241	A	36637	99.9236	0	0.0627781	0.0136474
NC_045512.2	29242	A	30135	99.9071	0.0132736	0.0530944	0.0232288
NC_045512.2	29243	G	36129	0.0138393	0.00830358	99.964	0.0138393
NC_045512.2	29244	T	36127	0.0110721	0.105184	0.00553603	99.8671
NC_045512.2	29245	C	36597	0.0245922	99.9344	0.00546493	0.035522
NC_045512.2	29246	A	35953	99.9027	0.00556282	0.075098	0.0166885
NC_045512.2	29247	C	36494	0.00274018	99.9479	0.00274018	0.0438428
NC_045512.2	29248	A	35867	99.8885	0.0139404	0.0613377	0.036245
NC_045512.2	29249	C	35608	0	99.9747	0	0.0252752
NC_045512.2	29250	C	35720	0.0223964	99.9552	0	0.0223964
NC_045512.2	29251	T	34967	0.0114394	0.0543369	0.0371779	99.897
NC_045512.2	29252	T	35741	0.00559581	0.162279	0	99.8293
NC_045512.2	29253	C	36152	0.0027661	99.9115	0.0027661	0.0636203
NC_045512.2	29254	G	35495	0.0478941	0	99.938	0.0140865
NC_045512.2	29255	G	35351	0.0198014	0	99.9689	0.0113151
NC_045512.2	29256	G	35593	0.00561908	0.0112382	99.9719	0.00842862
NC_045512.2	29257	A	34911	99.9513	0	0.0315087	0.0143221
NC_045512.2	29258	A	27494	99.9491	0.0109115	0.0254601	0.0145486
NC_045512.2	29259	C	34655	0.00288559	99.9625	0.00288559	0.0317415
NC_045512.2	29260	G	35442	0.0338581	0.00282151	99.9605	0
NC_045512.2	29261	T	34598	0	0.0289034	0	99.9682
NC_045512.2	29262	G	34449	0.0116114	0	99.9768	0.0116114
NC_045512.2	29263	G	35100	0.025641	0	99.9715	0.002849
NC_045512.2	29264	T	35065	0.00285185	0.0484814	0.00570369	99.9401
NC_045512.2	29265	T	35291	0.00283358	0.0311694	0	99.9632
NC_045512.2	29266	G	35628	0.00842034	0.00280678	99.9719	0.0140339
NC_045512.2	29267	A	35622	99.9017	0.0140363	0.0786031	0.00561451
NC_045512.2	29268	C	34505	0.00289813	99.9797	0.00289813	0.0144907
NC_045512.2	29269	C	34828	0.0315838	99.9483	0	0.0172275
NC_045512.2	29270	T	35568	0.00843455	0.0787224	0.00281152	99.8791
NC_045512.2	29271	A	34584	99.9653	0	0.0260236	0.00867453
NC_045512.2	29272	C	35620	0	99.9579	0.00280741	0.0393038
NC_045512.2	29273	A	35300	99.9178	0.0141643	0.0424929	0.0254958
NC_045512.2	29274	C	35276	0.00850437	99.9405	0	0.0510262
NC_045512.2	29275	A	34970	99.8513	0.0343151	0.0686303	0.0400343
NC_045512.2	29276	G	35038	0.0285404	0.00285404	99.9258	0.0428107
NC_045512.2	29277	G	35073	0.0541727	0.00855359	99.923	0.014256
NC_045512.2	29278	T	35068	0.0114064	0.028516	0.0028516	99.9572
NC_045512.2	29279	G	34117	0.0732773	0.00586218	99.9062	0.0117244
NC_045512.2	29280	C	33119	0.0150971	99.8913	0.00603883	0.0845436
NC_045512.2	29281	C	34054	0.0264286	99.9413	0.00293651	0.0234921
NC_045512.2	29282	A	34269	99.8949	0.0175085	0.0116724	0.0758703
NC_045512.2	29283	T	33698	0.00296753	0.044513	0.00296753	99.9496
NC_045512.2	29284	C	33904	0.00589901	99.944	0	0.0324445
NC_045512.2	29285	A	34632	99.9394	0.00577501	0.03465	0.0202125
NC_045512.2	29286	A	34282	99.965	0.00583396	0.0204189	0.00875095
NC_045512.2	29287	A	34330	99.9505	0.0029129	0.0174774	0.0174774
NC_045512.2	29288	T	33641	0.00594513	0.00297256	0	99.9911
NC_045512.2	29289	T	34260	0.00291886	0.0350263	0	99.9591
NC_045512.2	29290	G	33526	0.0178966	0.00298276	99.9612	0.0178966
NC_045512.2	29291	G	34014	0.0382196	0.00587993	99.9441	0.0117599
NC_045512.2	29292	A	34976	99.9314	0.0028591	0.0486048	0.0171546
NC_045512.2	29293	T	34860	0.00573724	0.037292	0.00573724	99.9512
NC_045512.2	29294	G	34420	0.040674	0.00290529	99.9535	0.00290529
NC_045512.2	29295	A	34744	99.9252	0.00575639	0.0489293	0.0201474
NC_045512.2	29296	C	33816	0.0147859	99.9349	0	0.0443577
NC_045512.2	29297	A	33981	99.9176	0.0147141	0.0470851	0.0205997
NC_045512.2	29298	A	34173	99.9678	0.00292629	0.0234103	0.00585257
NC_045512.2	29299	A	34396	99.9215	0.0116293	0.0290731	0.0319805
NC_045512.2	29300	G	33607	0.00892671	0	99.9673	0.020829
NC_045512.2	29301	A	34033	99.9736	0.00293832	0.00881497	0.0146916
NC_045512.2	29302	T	34050	0.00293686	0.0381791	0.00293686	99.9559
NC_045512.2	29303	C	32706	0.00305754	99.9786	0	0.0183453
NC_045512.2	29304	C	33448	0.0179383	99.9522	0	0.0149486
NC_045512.2	29305	A	34120	99.9209	0.00293083	0.0498241	0.0234467
NC_045512.2	29306	A	33934	99.9617	0	0.0324159	0.0029469
NC_045512.2	29307	A	34343	99.933	0.0087354	0.0116472	0.0262062
NC_045512.2	29308	T	33822	0.0118266	0.0118266	0	99.9704
NC_045512.2	29309	T	33928	0.00294742	0.00589484	0	99.9912
NC_045512.2	29310	T	30589	0.00326915	0.0359606	0.00326915	99.8071
NC_045512.2	29311	C	33536	0.0208731	99.9046	0.00298187	0.0447281
NC_045512.2	29312	A	33864	99.9026	0.011812	0.0767777	0.00885896
NC_045512.2	29313	A	33710	99.911	0.00593296	0.0622961	0.0207654
NC_045512.2	29314	A	32550	99.8679	0.0337942	0.0614439	0.0215054
NC_045512.2	29315	G	32770	0.0152579	0	99.9664	0.0183094
NC_045512.2	29316	A	32602	99.9571	0.00920189	0.0214711	0.0122692
NC_045512.2	29317	T	33036	0.006054	0.033297	0.003027	99.9576
NC_045512.2	29318	C	32817	0.0060944	99.9421	0.0060944	0.0426608
NC_045512.2	29319	A	33211	99.9428	0.0060221	0.0331216	0.0180663
NC_045512.2	29320	A	32977	99.9333	0.00909725	0.0394214	0.0181945
NC_045512.2	29321	G	31746	0.0126	0.0126	99.9748	0
NC_045512.2	29322	T	33008	0.00908871	0.0454435	0.00302957	99.9424
NC_045512.2	29323	C	32842	0	99.9635	0	0.0365386
NC_045512.2	29324	A	33463	99.8775	0.0209186	0.0179303	0.0388489
NC_045512.2	29325	T	33498	0.011941	0.011941	0	99.9761
NC_045512.2	29326	T	33574	0.00297849	0.011914	0	99.9851
NC_045512.2	29327	T	30987	0.00645432	0.0129086	0	99.9806
NC_045512.2	29328	T	32235	0.00930665	0.0186133	0.00310222	99.8635
NC_045512.2	29329	G	31087	0.0353846	0.0128671	99.9357	0.0160839
NC_045512.2	29330	C	33042	0.0151323	99.8245	0.0060529	0.154349
NC_045512.2	29331	T	33389	0.00599	0.06589	0.01797	99.9042
NC_045512.2	29332	G	32801	0.0152434	0.00304869	99.9543	0.0274382
NC_045512.2	29333	A	33733	99.9644	0	0.0207512	0.0148223
NC_045512.2	29334	A	32980	99.9545	0	0.021225	0.021225
NC_045512.2	29335	T	33823	0.00591314	0.00591314	0	99.9852
NC_045512.2	29336	A	33785	99.9645	0	0.0177594	0.0177594
NC_045512.2	29337	A	33978	99.9411	0.00294308	0.0529755	0.00294308
NC_045512.2	29338	G	33301	0.069067	0.00300291	99.9219	0.00600583
NC_045512.2	29339	C	33653	0.0029715	99.9346	0.00594301	0.0534871
NC_045512.2	29340	A	33978	99.9588	0.00882924	0.00588616	0.0264877
NC_045512.2	29341	T	33571	0.00595752	0.0327664	0.00595752	99.9553
NC_045512.2	29342	A	34117	99.959	0	0.0234487	0.0175865
NC_045512.2	29343	T	34336	0.0203868	0.014562	0.00291239	99.9621
NC_045512.2	29344	T	34954	0.00858271	0.0371917	0	99.9542
NC_045512.2	29345	G	34726	0.0143984	0.00575937	99.9798	0
NC_045512.2	29346	A	34972	99.9142	0.00285943	0.0571886	0.0257349
NC_045512.2	29347	C	34889	0.0085987	99.8854	0.00573247	0.100318
NC_045512.2	29348	G	32855	0.0639172	0.00304368	99.9148	0.0182621
NC_045512.2	29349	C	35149	0	99.9715	0	0.0256053
NC_045512.2	29350	A	34795	99.9511	0.0114959	0.0172439	0.0201178
NC_045512.2	29351	T	34932	0.00572541	0.0343525	0	99.9571
NC_045512.2	29352	A	35122	99.9658	0.00284722	0.0284722	0.00284722
NC_045512.2	29353	C	35304	0.00849762	99.9207	0	0.0226603
NC_045512.2	29354	A	35315	99.932	0.00849497	0.0453065	0.00849497
NC_045512.2	29355	A	33713	99.9347	0	0.0296621	0.0326284
NC_045512.2	29356	A	32943	99.9605	0.0151777	0.0121422	0.00910664
NC_045512.2	29357	A	33339	99.73	0.0209964	0.0299949	0.00599898
NC_045512.2	29358	C	35584	0.00843075	99.9691	0	0.022482
NC_045512.2	29359	A	32879	99.9148	0.0273731	0.0243316	0.033456
NC_045512.2	29360	T	26786	0.0111999	0.0149332	0.0373329	99.9365
NC_045512.2	29361	T	34843	0.00287002	0.0688804	0.00574003	99.9196
NC_045512.2	29362	C	35007	0.00571314	99.9514	0	0.0371354
NC_045512.2	29363	C	34408	0.0203441	99.9419	0	0.0348756
NC_045512.2	29364	C	34953	0.0114439	99.9514	0.00572197	0.0314708
NC_045512.2	29365	A	34388	99.8633	0.0378039	0.0639758	0.0319879
NC_045512.2	29366	C	34125	0.0117216	99.9326	0.00879121	0.0468864
NC_045512.2	29367	C	34297	0.00874712	99.9359	0.00874712	0.0379042
NC_045512.2	29368	A	32673	99.9235	0.00918189	0.0306063	0.0367276
NC_045512.2	29369	A	32247	99.9504	0.00620213	0.0310106	0.0124043
NC_045512.2	29370	C	34481	0.0058003	99.9623	0	0.0319016
NC_045512.2	29371	A	32202	99.9162	0.0124216	0.0496864	0.0217378
NC_045512.2	29372	G	32456	0.0277299	0.00308109	99.9384	0.0246488
NC_045512.2	29373	A	33810	99.929	0.00887311	0.0561964	0.00591541
NC_045512.2	29374	G	31953	0.015648	0.00625919	99.975	0.0031296
NC_045512.2	29375	C	33347	0.00299877	99.961	0.00299877	0.0299877
NC_045512.2	29376	C	32453	0.0369766	99.9322	0	0.0277324
NC_045512.2	29377	T	33289	0.00901199	0.0480639	0.00600799	99.7687
NC_045512.2	29378	A	32851	99.9604	0.00913214	0.0182643	0.00304405
NC_045512.2	29379	A	33778	99.9674	0	0.0207235	0.011842
NC_045512.2	29380	A	33846	99.9705	0.00590912	0.0177274	0.00590912
NC_045512.2	29381	A	32885	99.9483	0.0030409	0.0273681	0.0212863
NC_045512.2	29382	A	33729	99.3596	0.0355777	0.243114	0.0326129
NC_045512.2	29383	G	31703	0.034697	0	99.9464	0.0157714
NC_045512.2	29384	G	33050	0.0393343	0.00605144	99.9274	0.0121029
NC_045512.2	29385	A	34799	99.931	0.0201155	0.0287365	0.0172419
NC_045512.2	29386	C	33867	0.0265745	99.9055	0	0.0236218
NC_045512.2	29387	A	33673	99.9079	0.0148487	0.0386066	0.0207882
NC_045512.2	29388	A	33657	99.9554	0.00297115	0.0267404	0.0118846
NC_045512.2	29389	A	33839	99.9764	0.00591034	0.017731	0
NC_045512.2	29390	A	33395	99.9551	0	0.0299446	0.0149723
NC_045512.2	29391	A	33244	99.5698	0.0150403	0.126339	0.0421129
NC_045512.2	29392	G	33371	0.0149831	0.00299661	99.976	0.00599323
NC_045512.2	29393	A	34290	99.9533	0.0058326	0.0408282	0
NC_045512.2	29394	A	34139	99.9531	0	0.0175752	0.029292
NC_045512.2	29395	G	32822	0.0152337	0.00914021	99.9543	0.0213272
NC_045512.2	29396	A	33477	99.9193	0.00597425	0.0627296	0.0119485
NC_045512.2	29397	A	33302	99.9339	0.0150141	0.0270254	0.0180169
NC_045512.2	29398	G	32772	0.0122055	0	99.9298	0.0579763
NC_045512.2	29399	G	33630	0.0118941	0	99.9673	0.0118941
NC_045512.2	29400	C	33894	0.00590075	99.9587	0	0.0295037
NC_045512.2	29401	T	33940	0.0117855	0.0589275	0.0147319	99.9146
NC_045512.2	29402	G	33841	0.02955	0	99.9645	0.00590999
NC_045512.2	29403	A	34063	99.9677	0.00587147	0.0205502	0.00587147
NC_045512.2	29404	T	33686	0	0.0504661	0.0118744	99.9377
NC_045512.2	29405	G	34077	0.0176072	0.00293453	99.9736	0
NC_045512.2	29406	A	34179	99.9678	0.00292577	0.0146289	0.0117031
NC_045512.2	29407	A	33409	99.9312	0	0.0568709	0.0119728
NC_045512.2	29408	A	33779	99.9615	0.00592084	0.0148021	0.00296042
NC_045512.2	29409	C	33809	0	99.9704	0.00295779	0.0266201
NC_045512.2	29410	T	33286	0.0120171	0.123175	0.00600853	99.8588
NC_045512.2	29411	C	33790	0.00295946	99.9763	0	0.0207162
NC_045512.2	29412	A	33209	99.8826	0.0210786	0.0692583	0.0271011
NC_045512.2	29413	A	31925	99.8716	0.0375881	0.0689115	0.0219264
NC_045512.2	29414	G	32139	0.0248919	0	99.9689	0.00622297
NC_045512.2	29415	C	32929	0.00303684	99.9484	0	0.0485894
NC_045512.2	29416	C	33039	0.00908018	99.9637	0	0.0181604
NC_045512.2	29417	T	31655	0	0.0189544	0.00947718	99.9716
NC_045512.2	29418	T	32364	0.00617971	0.0339884	0.00617971	99.9537
NC_045512.2	29419	A	33381	99.9431	0.00599143	0.04194	0.00599143
NC_045512.2	29420	C	33089	0	99.9607	0	0.0362658
NC_045512.2	29421	C	32904	0.00911743	99.9362	0	0.0486263
NC_045512.2	29422	G	32649	0.147018	0.00306288	99.8285	0.0214402
NC_045512.2	29423	C	32694	0.018352	99.9144	0.009176	0.0428213
NC_045512.2	29424	A	32179	99.8974	0.00932285	0.0683676	0.0248609
NC_045512.2	29425	G	32048	0.00624064	0.00936096	99.9844	0
NC_045512.2	29426	A	32417	99.9537	0.0185088	0.0092544	0.0185088
NC_045512.2	29427	G	31627	0.0284567	0.00316185	99.9526	0.0126474
NC_045512.2	29428	A	32018	99.9375	0	0.0499719	0.012493
NC_045512.2	29429	C	31778	0.0157342	99.9434	0.00629366	0.0346151
NC_045512.2	29430	A	30818	99.8345	0.0324486	0.110325	0.022714
NC_045512.2	29431	G	31134	0.00963577	0.00963577	99.9711	0.00321192
NC_045512.2	29432	A	30835	99.9416	0	0.0518891	0.00648614
NC_045512.2	29433	A	29851	99.9632	0.0100499	0.00669994	0.0200998
NC_045512.2	29434	G	29613	0.00337689	0	99.9899	0
NC_045512.2	29435	A	31009	99.9452	0.00322487	0.0451482	0
NC_045512.2	29436	A	29516	99.8746	0	0.11858	0.00677599
NC_045512.2	29437	A	29679	99.909	0	0.0505408	0.0101082
NC_045512.2	29438	C	31056	0.00321999	99.9903	0	0.00643998
NC_045512.2	29439	A	29383	99.8673	0.0408399	0.0578566	0.0340333
NC_045512.2	29440	G	28606	0.0594281	0.0139831	99.9231	0.00349577
NC_045512.2	29441	C	30660	0.00978474	99.9282	0.00652316	0.0456621
NC_045512.2	29442	A	30604	99.9477	0.00326755	0.0294079	0.0130702
NC_045512.2	29443	A	28801	99.9688	0.0069442	0.0138884	0.0104163
NC_045512.2	29444	A	28951	99.9516	0.0103623	0.0172706	0
NC_045512.2	29445	C	30863	0	99.9579	0	0.0291611
NC_045512.2	29446	T	29965	0.0100117	0.0400467	0.0100117	99.9399
NC_045512.2	29447	G	29313	0.0409375	0.00682291	99.942	0.0102344
NC_045512.2	29448	T	30483	0.00328052	0.0328052	0	99.9639
NC_045512.2	29449	G	30782	0.0194919	0	99.9708	0.00974596
NC_045512.2	29450	A	30856	99.9579	0	0.0388903	0.00324086
NC_045512.2	29451	C	30231	0.00330786	99.9504	0.00330786	0.0363865
NC_045512.2	29452	T	30177	0.0165689	0.0165689	0	99.9669
NC_045512.2	29453	C	30357	0.0164707	99.9539	0.00658827	0.0131765
NC_045512.2	29454	T	29366	0.0136212	0.034053	0.0102159	99.9421
NC_045512.2	29455	T	29511	0.00677713	0.0372742	0	99.9559
NC_045512.2	29456	C	30491	0.0131186	99.9705	0	0.0163983
NC_045512.2	29457	T	26436	0.00378272	0.0416099	0.0113482	99.9433
NC_045512.2	29458	T	30828	0.0032438	0.0194628	0.0032438	99.9708
NC_045512.2	29459	C	30369	0	99.9605	0.0131713	0.0263427
NC_045512.2	29460	C	30386	0.00987297	99.9704	0.013164	0.00329099
NC_045512.2	29461	T	29880	0.0100402	0.0769746	0	99.913
NC_045512.2	29462	G	30071	0.0299292	0.0166273	99.9468	0.00665093
NC_045512.2	29463	C	30057	0.00332701	99.9368	0.00998104	0.0499052
NC_045512.2	29464	T	30111	0.0132842	0.069742	0.0199263	99.897
NC_045512.2	29465	G	29531	0.0711117	0.00677254	99.9018	0.0203176
NC_045512.2	29466	C	29784	0.01343	99.9093	0.00335751	0.0738652
NC_045512.2	29467	A	30023	99.8967	0.0133231	0.059954	0.029977
NC_045512.2	29468	G	29892	0.0167269	0	99.9565	0.026763
NC_045512.2	29469	A	29929	99.9733	0	0.0200474	0
NC_045512.2	29470	T	29257	0.00341799	0.010254	0	99.9863
NC_045512.2	29471	T	28915	0.00345841	0.0138336	0	99.9827
NC_045512.2	29472	T	29267	0	0.0273345	0.00683364	99.9522
NC_045512.2	29473	G	29085	0.0309438	0	99.9484	0.017191
NC_045512.2	29474	G	28985	0.0414007	0	99.9448	0.0138002
NC_045512.2	29475	A	29086	99.9175	0	0.0790758	0.00343808
NC_045512.2	29476	T	28647	0.00698153	0.0104723	0.00349077	99.9791
NC_045512.2	29477	G	28554	0.0140085	0.0140085	99.965	0.00700427
NC_045512.2	29478	A	28536	99.9334	0.00700869	0.0140174	0.0210261
NC_045512.2	29479	T	27457	0.0109262	0.0109262	0	99.9745
NC_045512.2	29480	T	27526	0.00363293	0.0181646	0.00363293	99.9746
NC_045512.2	29481	T	28456	0.00702839	0.0281136	0	99.9121
NC_045512.2	29482	C	28072	0	99.9573	0	0.0427472
NC_045512.2	29483	T	28054	0.0285164	0.0605974	0	99.9109
NC_045512.2	29484	C	27615	0.00724244	99.9819	0	0.0108637
NC_045512.2	29485	C	27337	0.0219483	99.9378	0	0.0256063
NC_045512.2	29486	A	27089	99.9446	0	0.0369154	0.0184577
NC_045512.2	29487	A	26662	99.9625	0.00750131	0.0225039	0.00750131
NC_045512.2	29488	A	26493	99.917	0.00754916	0.0188729	0.00377458
NC_045512.2	29489	C	26190	0.0076365	99.9465	0.00381825	0.030546
NC_045512.2	29490	A	25766	99.9379	0.0116433	0.0232865	0.0271676
NC_045512.2	29491	A	23792	99.9328	0.00840619	0.046234	0.0126093
NC_045512.2	29492	T	22922	0.0130879	0.00872524	0.00872524	99.9695
NC_045512.2	29493	T	24536	0.00407564	0.0896642	0.00815129	99.8981
NC_045512.2	29494	G	24595	0.060988	0.0121976	99.9268	0
NC_045512.2	29495	C	24417	0.00819101	99.8976	0.00409551	0.0819101
NC_045512.2	29496	A	24299	99.9218	0.0041154	0.0576155	0.0164616
NC_045512.2	29497	A	23304	99.9657	0.00429111	0.0257467	0
NC_045512.2	29498	C	23459	0.00426276	99.9659	0	0.0255765
NC_045512.2	29499	A	22554	99.9512	0.0133014	0.0310366	0.0044338
NC_045512.2	29500	A	21110	99.9811	0	0.00947418	0.00947418
NC_045512.2	29501	T	21869	0	0.0640176	0	99.936
NC_045512.2	29502	C	22516	0	99.9467	0	0.0532954
NC_045512.2	29503	C	22060	0.00906618	99.9501	0	0.0407978
NC_045512.2	29504	A	18490	99.8378	0.0378583	0.048675	0.0757166
NC_045512.2	29505	T	19957	0.00501077	0.0901939	0.0200431	99.8848
NC_045512.2	29506	G	20174	0.0297413	0	99.9703	0
NC_045512.2	29507	A	20655	99.9322	0.0145243	0.0338901	0.0193658
NC_045512.2	29508	G	20463	0.00488687	0.0146606	99.9658	0.0146606
NC_045512.2	29509	C	20435	0.00489356	99.9511	0	0.0440421
NC_045512.2	29510	A	20224	99.8863	0.00494462	0.0840585	0.0247231
NC_045512.2	29511	G	19807	0.0252436	0.00504872	99.9596	0.0100974
NC_045512.2	29512	T	19851	0.00503753	0.0352627	0.0100751	99.9496
NC_045512.2	29513	G	19832	0.131101	0.0100847	99.8588	0
NC_045512.2	29514	C	19486	0	99.9743	0.00513189	0.0205276
NC_045512.2	29515	T	19043	0.0315076	0.278317	0	99.6902
NC_045512.2	29516	G	18987	0.0316006	0	99.9526	0.0158003
NC_045512.2	29517	A	18553	99.9407	0.0161699	0.0377297	0.00538996
NC_045512.2	29518	C	18354	0	99.9728	0	0.027242
NC_045512.2	29519	T	17743	0.00563603	0.174717	0.00563603	99.814
NC_045512.2	29520	C	17797	0.0112378	99.955	0.0168568	0.0168568
NC_045512.2	29521	A	17563	99.8975	0.0113876	0.0626317	0.0284689
NC_045512.2	29522	A	16797	99.9345	0	0.0595344	0.00595344
NC_045512.2	29523	C	17061	0.00586132	99.9766	0	0.017584
NC_045512.2	29524	T	16021	0.031209	0.280881	0.0124836	99.6754
NC_045512.2	29525	C	16433	0.00608532	99.9391	0.0121706	0.0425972
NC_045512.2	29526	A	15270	99.738	0.0589391	0.0982318	0.104781
NC_045512.2	29527	G	15132	0.0528681	0.00660851	99.9009	0.0396511
NC_045512.2	29528	G	15326	0.130497	0.0260994	99.8304	0.0130497
NC_045512.2	29529	C	14973	0	99.98	0.0200361	0
NC_045512.2	29530	C	14664	0	100	0	0

## Sheet: G3BP dKO mRNA N protein +as-3
CHR	POS	REF	READS	A	C	G	T
NC_045512.2	28274	A	1000	100	0	0	0
NC_045512.2	28275	T	1008	0	0	0	100
NC_045512.2	28276	G	1151	0	0	99.8262	0.173762
NC_045512.2	28277	T	1177	0	0	0	100
NC_045512.2	28278	C	1327	0	100	0	0
NC_045512.2	28279	T	1571	0	0.0636537	0.0636537	99.8727
NC_045512.2	28280	G	1636	0	0	100	0
NC_045512.2	28281	A	1765	99.9433	0	0.0566572	0
NC_045512.2	28282	T	1849	0	0	0	100
NC_045512.2	28283	A	1970	100	0	0	0
NC_045512.2	28284	A	2083	99.856	0.0480077	0	0.0960154
NC_045512.2	28285	T	2285	0.0437637	0.0437637	0	99.8687
NC_045512.2	28286	G	2390	0.041841	0	99.9163	0.041841
NC_045512.2	28287	G	2422	0.0412882	0	99.9174	0.0412882
NC_045512.2	28288	A	2454	99.9593	0	0.0407498	0
NC_045512.2	28289	C	2505	0	99.9202	0	0.0399202
NC_045512.2	28290	C	2571	0.0388954	99.9611	0	0
NC_045512.2	28291	C	2775	0	100	0	0
NC_045512.2	28292	C	2953	0	99.9323	0	0
NC_045512.2	28293	A	2970	99.7306	0.20202	0.03367	0
NC_045512.2	28294	A	3056	100	0	0	0
NC_045512.2	28295	A	3072	99.9023	0	0	0.0976562
NC_045512.2	28296	A	3043	99.8686	0.0328623	0	0.0657246
NC_045512.2	28297	T	3165	0	0	0	100
NC_045512.2	28298	C	3277	0	99.9695	0	0.0305157
NC_045512.2	28299	A	3173	99.7479	0.0630318	0.0630318	0.126064
NC_045512.2	28300	G	3509	0.0569963	0.0284981	99.9145	0
NC_045512.2	28301	C	3510	0.02849	99.9145	0	0.0569801
NC_045512.2	28302	G	3575	0.0559441	0	99.9161	0.027972
NC_045512.2	28303	A	3641	99.8077	0.027465	0.0823949	0.0823949
NC_045512.2	28304	A	3613	100	0	0	0
NC_045512.2	28305	A	3642	99.9725	0	0	0.0274574
NC_045512.2	28306	T	3784	0	0	0	100
NC_045512.2	28307	G	3829	0.156699	0.052233	99.765	0
NC_045512.2	28308	C	3868	0.0258532	99.819	0	0.155119
NC_045512.2	28309	A	3864	99.9224	0	0.0517598	0.0258799
NC_045512.2	28310	C	3946	0	99.9493	0	0.0506842
NC_045512.2	28311	C	3992	0	99.9499	0	0.0501002
NC_045512.2	28312	C	4039	0.0495172	99.9505	0	0
NC_045512.2	28313	C	4080	0.0245098	99.8775	0	0.0980392
NC_045512.2	28314	G	4052	0.0987167	0	99.9013	0
NC_045512.2	28315	C	4108	0	99.9757	0	0
NC_045512.2	28316	A	3995	99.8999	0	0	0.100125
NC_045512.2	28317	T	3980	0	0.0251256	0.0251256	99.9497
NC_045512.2	28318	T	4113	0	0.0243132	0	99.9514
NC_045512.2	28319	A	4092	99.9022	0.0244379	0.0488759	0.0244379
NC_045512.2	28320	C	4129	0	99.8305	0.0726568	0.0968758
NC_045512.2	28321	G	4255	0.0235018	0.0235018	99.953	0
NC_045512.2	28322	T	4138	0.0483325	0	0	99.9275
NC_045512.2	28323	T	4210	0	0	0	100
NC_045512.2	28324	T	4404	0	0.0454133	0	99.9092
NC_045512.2	28325	G	4417	0	0	99.9774	0.0226398
NC_045512.2	28326	G	4498	0.0444642	0	99.9333	0.0222321
NC_045512.2	28327	T	4579	0	0	0	100
NC_045512.2	28328	G	4603	0	0	100	0
NC_045512.2	28329	G	4640	0.0215517	0	99.9569	0.0215517
NC_045512.2	28330	A	4499	99.8	0	0.15559	0.0444543
NC_045512.2	28331	C	4421	0	100	0	0
NC_045512.2	28332	C	4592	0.043554	99.9347	0	0.021777
NC_045512.2	28333	C	4794	0.0834376	99.8957	0	0.0208594
NC_045512.2	28334	T	4789	0.0208812	0.0835247	0	99.8956
NC_045512.2	28335	C	4949	0	99.9394	0.0202061	0.0404122
NC_045512.2	28336	A	4876	99.7949	0	0.164069	0.0410172
NC_045512.2	28337	G	5009	0.0199641	0.0399281	99.8802	0.0598922
NC_045512.2	28338	A	5039	99.9405	0	0.0595356	0
NC_045512.2	28339	T	4878	0	0.0820008	0.0205002	99.8975
NC_045512.2	28340	T	5131	0.0194894	0.0389788	0.0194894	99.922
NC_045512.2	28341	C	5190	0.0192678	99.8651	0	0.0578035
NC_045512.2	28342	A	5246	99.9047	0.0190621	0.0571864	0.0190621
NC_045512.2	28343	A	5306	99.8492	0.0753864	0.0753864	0
NC_045512.2	28344	C	5398	0	99.9444	0.0185254	0.0370508
NC_045512.2	28345	T	5423	0	0	0	100
NC_045512.2	28346	G	5461	0.0366233	0	99.9451	0.0183117
NC_045512.2	28347	G	5539	0.0180538	0	99.9819	0
NC_045512.2	28348	C	5597	0	99.9821	0	0.0178667
NC_045512.2	28349	A	5559	99.9101	0	0.0359777	0.0539665
NC_045512.2	28350	G	5671	0	0	99.9647	0.0352671
NC_045512.2	28351	T	5503	0	0.0181719	0.0363438	99.9273
NC_045512.2	28352	A	5557	99.964	0	0.0179953	0.0179953
NC_045512.2	28353	A	5259	99.962	0	0.03803	0
NC_045512.2	28354	C	5677	0	99.8415	0.0176149	0.14092
NC_045512.2	28355	C	5897	0.0339156	99.9322	0	0.0339156
NC_045512.2	28356	A	5767	99.9133	0.01734	0.0520201	0.01734
NC_045512.2	28357	G	6007	0.0166472	0.0166472	99.9667	0
NC_045512.2	28358	A	6084	99.9507	0	0.0493097	0
NC_045512.2	28359	A	5823	99.9141	0.0343466	0	0.0515198
NC_045512.2	28360	T	6170	0	0	0	100
NC_045512.2	28361	G	6245	0	0	100	0
NC_045512.2	28362	G	6305	0	0	99.9841	0.0158604
NC_045512.2	28363	A	6467	99.9072	0.0154631	0.0309262	0.0463894
NC_045512.2	28364	G	6469	0	0.0309167	99.9382	0.0309167
NC_045512.2	28365	A	6684	99.9252	0.0299222	0.0448833	0
NC_045512.2	28366	A	6244	99.9359	0.0320307	0.0160154	0.0160154
NC_045512.2	28367	C	6759	0.0295902	99.9408	0	0.0295902
NC_045512.2	28368	G	6761	0	0.0147907	99.9852	0
NC_045512.2	28369	C	6869	0.0145582	99.9418	0.0145582	0.0291163
NC_045512.2	28370	A	6805	99.853	0	0.0881705	0.0587803
NC_045512.2	28371	G	6982	0.0429676	0.0143225	99.9427	0
NC_045512.2	28372	T	7032	0	0	0	99.9858
NC_045512.2	28373	G	7048	0	0	99.9432	0.0567537
NC_045512.2	28374	G	7032	0.0142207	0	99.9431	0.0426621
NC_045512.2	28375	G	7157	0.0139723	0	99.9581	0
NC_045512.2	28376	G	7216	0.0277162	0	99.9723	0
NC_045512.2	28377	C	7274	0.0137476	99.89	0.0137476	0.0412428
NC_045512.2	28378	G	7370	0.0135685	0	99.9593	0.027137
NC_045512.2	28379	C	7317	0	99.9863	0	0.0136668
NC_045512.2	28380	G	7499	0.0266702	0	99.96	0.0133351
NC_045512.2	28381	A	7515	99.9468	0.0133067	0.0399202	0
NC_045512.2	28382	T	7016	0	0.0570125	0.0142531	99.8575
NC_045512.2	28383	C	7680	0.0130208	99.7526	0	0.078125
NC_045512.2	28384	A	7641	99.8299	0.0130873	0.091611	0.0130873
NC_045512.2	28385	A	7604	99.9079	0.0263019	0.0394529	0
NC_045512.2	28386	A	7800	99.9615	0.0128205	0.0128205	0.0128205
NC_045512.2	28387	A	7663	99.4258	0.0260994	0.0782983	0.0130497
NC_045512.2	28388	C	8043	0.0124332	99.9378	0.0124332	0.0248663
NC_045512.2	28389	A	8045	99.8757	0.0124301	0.0621504	0.0497203
NC_045512.2	28390	A	7881	99.9873	0.0126887	0	0
NC_045512.2	28391	C	8162	0.0367557	99.8775	0.0490076	0.0367557
NC_045512.2	28392	G	8132	0.0122971	0.0122971	99.9385	0.0368913
NC_045512.2	28393	T	8211	0.0121788	0.0121788	0	99.9756
NC_045512.2	28394	C	8432	0	99.8814	0.0118596	0.0830171
NC_045512.2	28395	G	8344	0	0	99.964	0.0119847
NC_045512.2	28396	G	8390	0.011919	0.0834327	99.857	0.0238379
NC_045512.2	28397	C	8518	0.0234797	99.9061	0	0.0704391
NC_045512.2	28398	C	8521	0	100	0	0
NC_045512.2	28399	C	8610	0	99.9768	0	0.0232288
NC_045512.2	28400	C	8772	0.0341997	99.8632	0.0113999	0.0683995
NC_045512.2	28401	A	8567	99.8949	0.0116727	0.0700362	0.0116727
NC_045512.2	28402	A	8580	99.9417	0	0.034965	0.011655
NC_045512.2	28403	G	8699	0.0114956	0	99.9655	0.0229911
NC_045512.2	28404	G	8829	0.0226526	0.0453052	99.8754	0
NC_045512.2	28405	T	8656	0	0.0231054	0	99.9653
NC_045512.2	28406	T	8583	0.0116509	0.0466038	0.0233019	99.8718
NC_045512.2	28407	T	8814	0	0	0.0113456	99.9546
NC_045512.2	28408	A	9037	99.8893	0	0.0663937	0.0442625
NC_045512.2	28409	C	8974	0.0111433	99.9777	0	0.0111433
NC_045512.2	28410	C	8933	0.0223889	99.9216	0	0.0559722
NC_045512.2	28411	C	9187	0.0217699	99.9565	0	0.0217699
NC_045512.2	28412	A	8896	99.9213	0	0.022482	0.056205
NC_045512.2	28413	A	8721	100	0	0	0
NC_045512.2	28414	T	9194	0.0108767	0.0217533	0.0108767	99.9565
NC_045512.2	28415	A	8761	99.8973	0.0114142	0.0570711	0.0228284
NC_045512.2	28416	A	8819	99.932	0	0.0453566	0.0226783
NC_045512.2	28417	T	8602	0.0116252	0.0697512	0	99.9186
NC_045512.2	28418	A	8786	99.8634	0.0113817	0.102436	0.0227635
NC_045512.2	28419	C	8781	0	99.9772	0	0.0227764
NC_045512.2	28420	T	8835	0.0565931	0.0339559	0.0113186	99.8981
NC_045512.2	28421	G	8746	0.057169	0.0228676	99.92	0
NC_045512.2	28422	C	8641	0.0115727	99.9306	0.0115727	0.0462909
NC_045512.2	28423	G	8721	0.0229331	0.0114666	99.9427	0.0229331
NC_045512.2	28424	T	8561	0.0116809	0.0350426	0	99.9533
NC_045512.2	28425	C	8546	0	100	0	0
NC_045512.2	28426	T	8402	0.0238039	0.0238039	0	99.9524
NC_045512.2	28427	T	8577	0	0.0466364	0	99.9534
NC_045512.2	28428	G	8422	0.0237473	0	99.9525	0.0237473
NC_045512.2	28429	G	8357	0.0478641	0.011966	99.9043	0.0358981
NC_045512.2	28430	T	7709	0	0.0259437	0	99.9481
NC_045512.2	28431	T	8175	0	0.0489297	0.0244648	99.9144
NC_045512.2	28432	C	8327	0	99.988	0	0.0120091
NC_045512.2	28433	A	8225	99.8784	0	0.0364742	0.0607903
NC_045512.2	28434	C	8153	0.0122654	99.9019	0	0.085858
NC_045512.2	28435	C	8051	0.0124208	99.9131	0.0124208	0.0496833
NC_045512.2	28436	G	7579	0.0659718	0	99.8813	0.0527774
NC_045512.2	28437	C	8081	0.0123747	99.9258	0	0.0618735
NC_045512.2	28438	T	8145	0	0.0122775	0.0122775	99.9754
NC_045512.2	28439	C	8202	0.0121921	99.9634	0	0.0243843
NC_045512.2	28440	T	8151	0.0122684	0.0122684	0.0245369	99.9509
NC_045512.2	28441	C	8001	0.0249969	99.9	0	0.0499938
NC_045512.2	28442	A	7740	99.845	0	0.0775194	0.0775194
NC_045512.2	28443	C	7792	0	99.9743	0.0128337	0.0128337
NC_045512.2	28444	T	7880	0.0253807	0.0507614	0.0126904	99.9112
NC_045512.2	28445	C	7911	0.0126406	99.8989	0	0.0758438
NC_045512.2	28446	A	7728	99.9094	0	0.0646998	0.0258799
NC_045512.2	28447	A	7554	99.947	0	0.0529521	0
NC_045512.2	28448	C	7709	0.0129719	99.9222	0.0129719	0.0518874
NC_045512.2	28449	A	7198	99.9166	0.0138927	0.0416782	0.0277855
NC_045512.2	28450	T	7227	0.069185	0.041511	0.013837	99.8755
NC_045512.2	28451	G	7254	0.0413565	0	99.9449	0.0137855
NC_045512.2	28452	G	7507	0.0666045	0.0266418	99.9068	0
NC_045512.2	28453	C	7643	0	99.9738	0	0.0261677
NC_045512.2	28454	A	7616	99.8424	0.0262605	0.0656513	0.0656513
NC_045512.2	28455	A	6918	99.9422	0	0	0.0578202
NC_045512.2	28456	G	7657	0.0130599	0.0130599	99.9478	0.0261199
NC_045512.2	28457	G	7730	0.0129366	0	99.9871	0
NC_045512.2	28458	A	7886	99.9873	0	0.0126807	0
NC_045512.2	28459	A	6808	99.8531	0.0587544	0.0293772	0.0587544
NC_045512.2	28460	G	7805	0.0128123	0	99.9616	0.0256246
NC_045512.2	28461	A	7834	99.9106	0	0.0382946	0.0510595
NC_045512.2	28462	C	7592	0.0131718	99.9605	0.0131718	0.0131718
NC_045512.2	28463	C	7791	0.0641766	99.8845	0	0.038506
NC_045512.2	28464	T	7949	0.0251604	0.0503208	0	99.9245
NC_045512.2	28465	T	7859	0.0127243	0.0508971	0	99.9109
NC_045512.2	28466	A	7847	99.949	0	0.0382312	0.0127437
NC_045512.2	28467	A	7885	99.9746	0	0	0.0253646
NC_045512.2	28468	A	7790	99.9487	0.012837	0.012837	0.0256739
NC_045512.2	28469	T	5439	0.0551572	0.0367715	0	99.9081
NC_045512.2	28470	T	8045	0	0.0497203	0	99.9378
NC_045512.2	28471	C	8034	0	99.9751	0	0.0248942
NC_045512.2	28472	C	8004	0	99.9625	0	0.0374813
NC_045512.2	28473	C	8074	0.0123854	99.9752	0	0.0123854
NC_045512.2	28474	T	8089	0	0.0247249	0	99.9753
NC_045512.2	28475	C	8119	0	99.9138	0	0.0862175
NC_045512.2	28476	G	8159	0.0245128	0	99.9755	0
NC_045512.2	28477	A	8214	99.8904	0	0.0486973	0.0608717
NC_045512.2	28478	G	8175	0.0122324	0.0122324	99.9633	0.0122324
NC_045512.2	28479	G	8198	0.0243962	0	99.9634	0.0121981
NC_045512.2	28480	A	8174	99.9633	0.0122339	0	0.0244678
NC_045512.2	28481	C	8327	0.0240183	99.94	0	0
NC_045512.2	28482	A	7928	99.8991	0.025227	0.025227	0.0504541
NC_045512.2	28483	A	7977	99.8872	0.012536	0.0626802	0.0376081
NC_045512.2	28484	G	8259	0.06054	0.012108	99.9152	0.012108
NC_045512.2	28485	G	8358	0.0239292	0.0239292	99.9282	0.0239292
NC_045512.2	28486	C	8341	0.011989	99.9041	0.0239779	0.0599449
NC_045512.2	28487	G	8412	0.0356633	0	99.9406	0.0237756
NC_045512.2	28488	T	7854	0	0.0127324	0	99.9873
NC_045512.2	28489	T	8407	0	0.0356845	0	99.9405
NC_045512.2	28490	C	8353	0	99.9641	0	0.0359152
NC_045512.2	28491	C	8466	0	99.9764	0	0.011812
NC_045512.2	28492	A	8452	99.8225	0.023663	0.0591576	0.0946522
NC_045512.2	28493	A	8581	99.965	0	0	0.034961
NC_045512.2	28494	T	8497	0.0117689	0	0	99.9882
NC_045512.2	28495	T	8508	0	0.0235073	0.0117536	99.9412
NC_045512.2	28496	A	8482	99.9175	0	0.0471587	0.035369
NC_045512.2	28497	A	8480	99.8821	0	0.0943396	0.0117925
NC_045512.2	28498	C	8505	0.0117578	99.9412	0.0117578	0.0352734
NC_045512.2	28499	A	8402	99.7739	0.0476077	0.142823	0.0357058
NC_045512.2	28500	C	8477	0	99.9528	0.0235933	0.0235933
NC_045512.2	28501	C	8426	0.011868	99.9169	0.011868	0.0593401
NC_045512.2	28502	A	8162	99.8775	0.0735114	0.0367557	0.0122519
NC_045512.2	28503	A	8097	99.9382	0.0123503	0.0123503	0.0370508
NC_045512.2	28504	T	8057	0.0372347	0.0496463	0	99.9131
NC_045512.2	28505	A	8070	99.9257	0	0.0619579	0.0123916
NC_045512.2	28506	G	8341	0.0479559	0	99.8921	0.0599449
NC_045512.2	28507	C	8430	0.0355872	99.8695	0.0118624	0.0830368
NC_045512.2	28508	A	8515	99.8708	0.0352319	0.0587199	0.0352319
NC_045512.2	28509	G	8316	0.012025	0.012025	99.9519	0.02405
NC_045512.2	28510	T	8619	0.0116023	0.0580114	0.0116023	99.9188
NC_045512.2	28511	C	8589	0	99.9767	0.0116428	0
NC_045512.2	28512	C	8534	0.0468713	99.9297	0	0.0234357
NC_045512.2	28513	A	8554	99.8363	0.0116904	0.0467617	0.105214
NC_045512.2	28514	G	8525	0.0234604	0.0234604	99.9179	0.0351906
NC_045512.2	28515	A	8280	99.9155	0.0120773	0.0603865	0.0120773
NC_045512.2	28516	T	8248	0	0.0606208	0.0242483	99.9151
NC_045512.2	28517	G	8141	0.0122835	0.0122835	99.9386	0.0368505
NC_045512.2	28518	A	8351	99.9641	0	0.0119746	0.0239492
NC_045512.2	28519	C	8178	0.0122279	99.8777	0.0244559	0.0855955
NC_045512.2	28520	C	8303	0.072263	99.9036	0	0
NC_045512.2	28521	A	8098	99.8765	0.0246975	0.0493949	0.0493949
NC_045512.2	28522	A	8033	99.9129	0.0248973	0.0373459	0.0248973
NC_045512.2	28523	A	7921	99.9116	0.0252493	0.0252493	0.0126247
NC_045512.2	28524	T	7960	0.0376884	0.0251256	0.0125628	99.9121
NC_045512.2	28525	T	7772	0.0257334	0.0128667	0.0257334	99.9357
NC_045512.2	28526	G	8256	0.0484496	0.0121124	99.9273	0.0121124
NC_045512.2	28527	G	8197	0.0243992	0.0487983	99.9146	0.0121996
NC_045512.2	28528	C	8107	0.012335	99.9507	0	0.0370051
NC_045512.2	28529	T	8274	0	0.0604303	0	99.9396
NC_045512.2	28530	A	7758	99.9484	0	0.0515597	0
NC_045512.2	28531	C	8261	0.0121051	99.9637	0.0121051	0.0121051
NC_045512.2	28532	T	8037	0	0.0746547	0.0248849	99.9005
NC_045512.2	28533	A	7668	99.8565	0.0130412	0.0782473	0.0521648
NC_045512.2	28534	C	8257	0	99.9273	0	0.0726656
NC_045512.2	28535	C	8255	0.0121139	99.9515	0.0121139	0.0242277
NC_045512.2	28536	G	8313	0.0481174	0.0120294	99.8917	0.0481174
NC_045512.2	28537	A	8038	99.9751	0	0	0.0248818
NC_045512.2	28538	A	7463	99.9196	0.0133994	0.0401983	0.0267989
NC_045512.2	28539	G	7983	0.0125266	0.0125266	99.9499	0.0125266
NC_045512.2	28540	A	8227	99.8906	0.0364653	0.0121551	0.0607755
NC_045512.2	28541	G	8182	0.012222	0.0366659	99.9389	0.012222
NC_045512.2	28542	C	8147	0	99.9386	0	0.0613723
NC_045512.2	28543	T	8054	0.0248324	0.111746	0.0248324	99.8262
NC_045512.2	28544	A	7169	99.9024	0	0.0836937	0.0139489
NC_045512.2	28545	C	8116	0	100	0	0
NC_045512.2	28546	C	8177	0.0122294	99.9633	0	0.0244588
NC_045512.2	28547	A	7202	99.7778	0.0416551	0.11108	0.0694252
NC_045512.2	28548	G	8272	0.0604449	0.012089	99.9275	0
NC_045512.2	28549	A	7244	99.9586	0.0138045	0.0138045	0.0138045
NC_045512.2	28550	C	8216	0	99.9513	0.0121714	0.0365141
NC_045512.2	28551	G	8320	0.0600962	0	99.8918	0.0480769
NC_045512.2	28552	A	8361	99.9402	0.0358809	0	0.0239206
NC_045512.2	28553	A	7593	99.921	0.0263401	0.01317	0.0395101
NC_045512.2	28554	T	8057	0.0248231	0.0496463	0.0124116	99.9131
NC_045512.2	28555	T	8480	0.0589623	0.0235849	0	99.9175
NC_045512.2	28556	C	8351	0.0239492	99.8204	0.0598731	0.0957969
NC_045512.2	28557	G	8466	0.0354359	0.0236239	99.9055	0.0236239
NC_045512.2	28558	T	8271	0.0362713	0	0.0120904	99.9516
NC_045512.2	28559	G	8461	0.0236379	0	99.9645	0.0118189
NC_045512.2	28560	G	8459	0.0354652	0	99.9645	0
NC_045512.2	28561	T	8471	0	0.0708299	0	99.9292
NC_045512.2	28562	G	8308	0.0240732	0	99.9639	0.0120366
NC_045512.2	28563	G	8555	0.0116891	0	99.9883	0
NC_045512.2	28564	T	8650	0	0.0115607	0	99.9884
NC_045512.2	28565	G	8762	0.0228258	0	99.9658	0.0114129
NC_045512.2	28566	A	8764	99.8973	0.0228206	0.0456413	0.0342309
NC_045512.2	28567	C	8572	0.0116659	99.9417	0.0116659	0.0349977
NC_045512.2	28568	G	8494	0.0588651	0	99.9411	0
NC_045512.2	28569	G	8671	0	0	99.9769	0.0230654
NC_045512.2	28570	T	8942	0	0.0782823	0	99.877
NC_045512.2	28571	A	8518	99.953	0	0.0469594	0
NC_045512.2	28572	A	8912	99.9551	0	0.0224417	0.0112208
NC_045512.2	28573	A	8908	99.9775	0.0112259	0.0112259	0
NC_045512.2	28574	A	8933	99.8992	0.0111944	0.0335833	0.0447778
NC_045512.2	28575	T	9166	0.0436395	0.0218198	0	99.9345
NC_045512.2	28576	G	9182	0.0544544	0.0326726	99.8911	0.0108909
NC_045512.2	28577	A	9422	99.8939	0.0106135	0.0849077	0.0106135
NC_045512.2	28578	A	9095	99.8791	0.0439802	0.0439802	0.0329852
NC_045512.2	28579	A	9561	99.9059	0.0104592	0.0209183	0.0313775
NC_045512.2	28580	G	9405	0.0212653	0.0212653	99.9575	0
NC_045512.2	28581	A	9448	99.9471	0.0105843	0.0211685	0.0105843
NC_045512.2	28582	T	9606	0.0312305	0.0416406	0	99.9271
NC_045512.2	28583	C	9570	0	99.9582	0.0104493	0.0208986
NC_045512.2	28584	T	9641	0.0311171	0.0726066	0.0103724	99.8859
NC_045512.2	28585	C	9504	0.0210438	99.9579	0.0105219	0
NC_045512.2	28586	A	9520	99.895	0.0105042	0.0945378	0
NC_045512.2	28587	G	9159	0	0	100	0
NC_045512.2	28588	T	9354	0	0.0213812	0.0106906	99.9679
NC_045512.2	28589	C	9333	0	99.9679	0	0.032144
NC_045512.2	28590	C	9315	0.0322061	99.9356	0.0107354	0.0107354
NC_045512.2	28591	A	9315	99.9034	0.0107354	0.0214707	0.0644122
NC_045512.2	28592	A	9294	99.9247	0.0107596	0.0430385	0.0215193
NC_045512.2	28593	G	9363	0.0106803	0	99.9786	0.0106803
NC_045512.2	28594	A	9293	99.957	0.0107608	0	0.0215216
NC_045512.2	28595	T	9280	0.0107759	0.0431034	0	99.9461
NC_045512.2	28596	G	9137	0.0109445	0.0109445	99.9562	0.021889
NC_045512.2	28597	G	9335	0.0321371	0.0107124	99.9357	0
NC_045512.2	28598	T	9636	0.0103777	0.0311333	0.0207555	99.9377
NC_045512.2	28599	A	9070	99.9118	0	0.0661522	0
NC_045512.2	28600	T	9674	0.031011	0	0	99.9587
NC_045512.2	28601	T	9574	0.0208899	0.010445	0.010445	99.9582
NC_045512.2	28602	T	9921	0.0100796	0.0201593	0	99.869
NC_045512.2	28603	C	9620	0	99.8857	0	0.10395
NC_045512.2	28604	T	9852	0.0101502	0.0304507	0.0101502	99.9492
NC_045512.2	28605	A	9781	99.8364	0.0204478	0.102239	0.0408956
NC_045512.2	28606	C	9639	0.020749	99.9689	0	0.0103745
NC_045512.2	28607	T	9052	0	0.0110473	0	99.989
NC_045512.2	28608	A	9310	99.9248	0	0.0537057	0.0214823
NC_045512.2	28609	C	9635	0	99.9896	0	0.0103788
NC_045512.2	28610	C	9684	0.0103263	99.9587	0	0.0309789
NC_045512.2	28611	T	9623	0.0103918	0.0623506	0.0103918	99.9169
NC_045512.2	28612	A	9505	99.9264	0.0105208	0.0315623	0.0315623
NC_045512.2	28613	G	9649	0.0621826	0.0103638	99.9275	0
NC_045512.2	28614	G	9751	0.0205107	0	99.9795	0
NC_045512.2	28615	A	10037	99.9004	0.00996314	0.0597788	0.0298894
NC_045512.2	28616	A	8654	99.9076	0.0231107	0.034666	0.034666
NC_045512.2	28617	C	9931	0	99.9698	0	0.0302084
NC_045512.2	28618	T	10006	0.009994	0.259844	0.009994	99.7202
NC_045512.2	28619	G	10027	0.0199461	0.00997307	99.9402	0.0299192
NC_045512.2	28620	G	10029	0.0797687	0	99.9003	0.0199422
NC_045512.2	28621	G	10150	0.0394089	0	99.9212	0.0394089
NC_045512.2	28622	C	10096	0.0198098	99.901	0.00990491	0.0693344
NC_045512.2	28623	C	10227	0.0195561	99.9707	0	0.00977804
NC_045512.2	28624	A	10192	99.8528	0	0.0981162	0.0490581
NC_045512.2	28625	G	10334	0.0387072	0	99.9516	0.0096768
NC_045512.2	28626	A	10217	99.9413	0.0391504	0.00978761	0.00978761
NC_045512.2	28627	A	9671	99.9069	0	0.0723813	0.0206804
NC_045512.2	28628	G	10347	0.00966464	0	99.9807	0.00966464
NC_045512.2	28629	C	10449	0.00957029	99.9713	0	0.0191406
NC_045512.2	28630	T	10473	0.0286451	0.238709	0	99.7326
NC_045512.2	28631	G	10433	0.0575098	0	99.9329	0.00958497
NC_045512.2	28632	G	10530	0.02849	0	99.962	0.00949668
NC_045512.2	28633	A	10420	99.9616	0	0.00959693	0.0287908
NC_045512.2	28634	C	10242	0	99.9414	0	0.0585823
NC_045512.2	28635	T	8218	0.0121684	0.0243368	0.0121684	99.9513
NC_045512.2	28636	T	10359	0	0.0193069	0.00965344	99.971
NC_045512.2	28637	C	10377	0.0385468	99.9229	0	0.0385468
NC_045512.2	28638	C	10053	0.0298418	99.9304	0	0.0397891
NC_045512.2	28639	C	10251	0.068286	99.8732	0.00975515	0.0487757
NC_045512.2	28640	T	10136	0.00986582	0.0295975	0.0197316	99.9408
NC_045512.2	28641	A	9731	99.9281	0.0205529	0.0411057	0
NC_045512.2	28642	T	9970	0	0.0200602	0.0100301	99.9599
NC_045512.2	28643	G	10202	0.019604	0.009802	99.9608	0.009802
NC_045512.2	28644	G	10247	0.0195179	0	99.961	0.0195179
NC_045512.2	28645	T	10305	0.00970403	0.0679282	0	99.9224
NC_045512.2	28646	G	9569	0.0313512	0.0104504	99.9373	0.0209008
NC_045512.2	28647	C	10114	0.00988729	99.9605	0	0.0296619
NC_045512.2	28648	T	10362	0	0.0482532	0	99.9324
NC_045512.2	28649	A	9809	99.9592	0	0.0305842	0.0101947
NC_045512.2	28650	A	10359	99.9614	0.00965344	0.00965344	0.0193069
NC_045512.2	28651	C	10430	0.0191755	99.9137	0.00958773	0.0287632
NC_045512.2	28652	A	10529	99.848	0.0474879	0.0569855	0.0379903
NC_045512.2	28653	A	10078	99.9206	0.0099226	0.0595356	0.0099226
NC_045512.2	28654	A	10145	99.8423	0.0394283	0.0591424	0.0295712
NC_045512.2	28655	G	9999	0.090009	0.010001	99.88	0.020002
NC_045512.2	28656	A	10121	99.9308	0	0.0296413	0.0395218
NC_045512.2	28657	C	10619	0.0188342	99.9341	0.0188342	0.0282512
NC_045512.2	28658	G	10349	0.0289883	0	99.9613	0.00966277
NC_045512.2	28659	G	10337	0.0580439	0.00967399	99.9033	0.00967399
NC_045512.2	28660	C	10474	0	99.9809	0	0.0190949
NC_045512.2	28661	A	9944	99.8693	0.0201126	0.0100563	0.100563
NC_045512.2	28662	T	10139	0.00986291	0.0690403	0.00986291	99.9112
NC_045512.2	28663	C	10425	0.0191847	99.9616	0	0.00959233
NC_045512.2	28664	A	10248	99.9219	0	0.019516	0.058548
NC_045512.2	28665	T	9815	0	0.0611309	0	99.9389
NC_045512.2	28666	A	10067	99.9007	0.00993345	0.0596007	0.0298003
NC_045512.2	28667	T	10401	0.00961446	0.0192289	0.00961446	99.9615
NC_045512.2	28668	G	10358	0.0289631	0	99.9517	0.0193087
NC_045512.2	28669	G	10329	0.0387259	0	99.9225	0.0387259
NC_045512.2	28670	G	10506	0.0285551	0.0190367	99.9334	0
NC_045512.2	28671	T	9938	0	0.0301872	0	99.9698
NC_045512.2	28672	T	10738	0	0.0186254	0.00931272	99.9721
NC_045512.2	28673	G	10355	0.0482859	0.00965717	99.9131	0.0289715
NC_045512.2	28674	C	10452	0.00956755	99.9043	0	0.0861079
NC_045512.2	28675	A	10548	99.9905	0	0	0
NC_045512.2	28676	A	9888	99.9191	0.0303398	0.0202265	0.0202265
NC_045512.2	28677	C	10437	0	99.9521	0	0.0479065
NC_045512.2	28678	T	9998	0	0.130026	0	99.87
NC_045512.2	28679	G	10612	0.0188466	0.00942329	99.9623	0.00942329
NC_045512.2	28680	A	10655	99.8405	0.00938527	0.103238	0.0469263
NC_045512.2	28681	G	10686	0.00935804	0.00935804	99.9532	0.0280741
NC_045512.2	28682	G	10484	0.0190767	0.00953834	99.9523	0.0190767
NC_045512.2	28683	G	10618	0.0470898	0.0282539	99.9247	0
NC_045512.2	28684	A	10545	99.9336	0	0.0663822	0
NC_045512.2	28685	G	10494	0.00952926	0	99.9809	0.00952926
NC_045512.2	28686	C	10377	0.0096367	99.9711	0.0096367	0.0096367
NC_045512.2	28687	C	10453	0.0382665	99.9139	0	0.0478332
NC_045512.2	28688	T	10620	0.0188324	0.0564972	0.0094162	99.9153
NC_045512.2	28689	T	10697	0.00934842	0.130878	0.0280452	99.8317
NC_045512.2	28690	G	10563	0.028401	0	99.9621	0.00946701
NC_045512.2	28691	A	10723	99.8788	0	0.0839317	0.0186515
NC_045512.2	28692	A	10294	99.8737	0.0194288	0.0680008	0.0388576
NC_045512.2	28693	T	10470	0.0095511	0.0573066	0	99.9331
NC_045512.2	28694	A	10504	99.9143	0	0.0761615	0.00952018
NC_045512.2	28695	C	10536	0.00949127	99.9336	0	0.0569476
NC_045512.2	28696	A	10503	99.8572	0.0380844	0.0761687	0.0285633
NC_045512.2	28697	C	10577	0	99.9716	0	0.0283634
NC_045512.2	28698	C	10485	0	99.9046	0	0.0190749
NC_045512.2	28699	A	10393	99.9134	0.0288656	0.0384874	0.0192437
NC_045512.2	28700	A	10372	99.9904	0	0	0.00964134
NC_045512.2	28701	A	10247	99.9512	0.0195179	0.00975895	0.0195179
NC_045512.2	28702	A	10533	99.8481	0	0.104434	0.0189879
NC_045512.2	28703	G	10379	0.0385394	0.0192697	99.9229	0.0192697
NC_045512.2	28704	A	10452	99.9522	0	0.0287026	0.0191351
NC_045512.2	28705	T	10606	0.0282859	0.00942862	0	99.9529
NC_045512.2	28706	C	10554	0	99.9431	0	0.0568505
NC_045512.2	28707	A	10516	99.8954	0.0380373	0.0475466	0.0190186
NC_045512.2	28708	C	10603	0	99.9717	0.00943129	0.0188626
NC_045512.2	28709	A	10381	99.9229	0.0385319	0.019266	0.019266
NC_045512.2	28710	T	10167	0	0.00983574	0	99.9902
NC_045512.2	28711	T	10281	0	0.0583601	0.02918	99.9027
NC_045512.2	28712	G	10586	0.0188929	0	99.9811	0
NC_045512.2	28713	G	10533	0.0664578	0.00949397	99.9146	0.00949397
NC_045512.2	28714	C	10058	0.00994233	99.8509	0	0.139193
NC_045512.2	28715	A	10585	99.915	0.00944733	0.0188947	0.056684
NC_045512.2	28716	C	10577	0.00945448	99.9622	0.018909	0.00945448
NC_045512.2	28717	C	10550	0.00947867	99.9716	0	0.0189573
NC_045512.2	28718	C	10656	0.0281532	99.9062	0.00938438	0.0469219
NC_045512.2	28719	G	10456	0.114767	0.0191278	99.847	0.0191278
NC_045512.2	28720	C	10546	0.00948227	99.9336	0	0.0568936
NC_045512.2	28721	A	10414	99.9136	0.00960246	0.0192049	0.0576147
NC_045512.2	28722	A	9613	99.9272	0.0312077	0.0208052	0.0208052
NC_045512.2	28723	T	10348	0	0.0579822	0	99.942
NC_045512.2	28724	C	10567	0	99.9527	0.00946342	0.0283903
NC_045512.2	28725	C	10598	0	99.9717	0	0.0283072
NC_045512.2	28726	T	10484	0.0190767	0.162152	0	99.8188
NC_045512.2	28727	G	10264	0.0876851	0.0389712	99.8636	0.00974279
NC_045512.2	28728	C	10197	0.0196136	99.9804	0	0
NC_045512.2	28729	T	10211	0.0293801	0.0293801	0	99.9412
NC_045512.2	28730	A	9934	99.8591	0.0100664	0.120797	0.0100664
NC_045512.2	28731	A	10093	99.9406	0.0198157	0.0297236	0.00990786
NC_045512.2	28732	C	10265	0.0292255	99.8928	0.0194837	0.0487092
NC_045512.2	28733	A	10310	99.9224	0.029098	0.00969932	0.0387973
NC_045512.2	28734	A	9864	99.9594	0	0	0.0304136
NC_045512.2	28735	T	10335	0.0290276	0.0290276	0	99.9323
NC_045512.2	28736	G	10292	0.00971628	0.0485814	99.9417	0
NC_045512.2	28737	C	10466	0	99.9427	0	0.0573285
NC_045512.2	28738	T	10526	0.0190006	0.123504	0	99.8575
NC_045512.2	28739	G	10289	0.0388765	0.00971912	99.9417	0.00971912
NC_045512.2	28740	C	10330	0	99.9226	0.0193611	0.0580833
NC_045512.2	28741	A	10384	99.9037	0.0192604	0.0577812	0.0192604
NC_045512.2	28742	A	9682	99.9793	0	0	0.0206569
NC_045512.2	28743	T	10427	0	0.0671334	0	99.9329
NC_045512.2	28744	C	10483	0.0190785	99.9523	0	0.0286178
NC_045512.2	28745	G	10463	0.0764599	0.00955749	99.9044	0.00955749
NC_045512.2	28746	T	10188	0.0196309	0.10797	0.0196309	99.8528
NC_045512.2	28747	G	10392	0.0577367	0.00962279	99.9134	0.0192456
NC_045512.2	28748	C	10213	0	99.9706	0.0195829	0.00979144
NC_045512.2	28749	T	10243	0.0195255	0.0488138	0.0195255	99.9121
NC_045512.2	28750	A	9704	99.9279	0.0206101	0.0206101	0.010305
NC_045512.2	28751	C	10163	0	99.9213	0.00983961	0.0491981
NC_045512.2	28752	A	10147	99.8817	0	0.0492756	0.0689859
NC_045512.2	28753	A	9781	99.9387	0.0204478	0.0204478	0.0204478
NC_045512.2	28754	C	10120	0.0197628	99.9506	0	0.0296443
NC_045512.2	28755	T	7884	0.0126839	0.0634196	0.0507357	99.8732
NC_045512.2	28756	T	10042	0.0298745	0.0896236	0.0199164	99.8506
NC_045512.2	28757	C	10144	0	99.9606	0.00985804	0.0295741
NC_045512.2	28758	C	10182	0	99.9705	0	0.0294638
NC_045512.2	28759	T	10080	0.0297619	0.15873	0	99.8016
NC_045512.2	28760	C	10161	0	99.9705	0	0.0295247
NC_045512.2	28761	A	9748	99.8359	0.0410341	0.112844	0.0102585
NC_045512.2	28762	A	9634	99.9689	0	0.0311397	0
NC_045512.2	28763	G	9592	0.0312761	0.0208507	99.927	0.0208507
NC_045512.2	28764	G	9944	0.0301689	0	99.9497	0.0201126
NC_045512.2	28765	A	10131	99.9506	0	0.0493535	0
NC_045512.2	28766	A	8153	99.8283	0.0245308	0.085858	0.0613271
NC_045512.2	28767	C	10118	0.0197668	99.9703	0	0.00988338
NC_045512.2	28768	A	10167	99.9311	0.00983574	0.0295072	0.0295072
NC_045512.2	28769	A	9680	99.938	0.0103306	0.0309917	0.0206612
NC_045512.2	28770	C	10204	0	99.9608	0	0.0392003
NC_045512.2	28771	A	9952	99.8895	0.0200965	0.0602894	0.0301447
NC_045512.2	28772	T	8630	0.023175	0.0463499	0.023175	99.9073
NC_045512.2	28773	T	9703	0.0103061	0.0412244	0.0206122	99.9279
NC_045512.2	28774	G	9890	0.0707786	0.0202224	99.8787	0
NC_045512.2	28775	C	9824	0.0305375	99.9389	0	0.0305375
NC_045512.2	28776	C	9991	0.040036	99.7598	0	0
NC_045512.2	28777	A	9732	99.9178	0.0513769	0.0205508	0.0102754
NC_045512.2	28778	A	9743	99.9897	0.0102638	0	0
NC_045512.2	28779	A	9437	99.9894	0	0.0105966	0
NC_045512.2	28780	A	9183	99.8911	0.0108897	0.0762278	0.0108897
NC_045512.2	28781	G	9684	0.0103263	0.0103263	99.9484	0.0309789
NC_045512.2	28782	G	9676	0.0206697	0.0103348	99.969	0
NC_045512.2	28783	C	9659	0	99.9689	0.010353	0.0207061
NC_045512.2	28784	T	9279	0.010777	0	0.010777	99.9784
NC_045512.2	28785	T	9832	0	0.0610252	0	99.939
NC_045512.2	28786	C	9740	0	99.9589	0.0205339	0.0205339
NC_045512.2	28787	T	9738	0.010269	0.0821524	0	99.9076
NC_045512.2	28788	A	9753	99.9385	0.0102533	0.0512663	0
NC_045512.2	28789	C	9769	0	99.9079	0	0.0818917
NC_045512.2	28790	G	9755	0.0615069	0.0102512	99.9282	0
NC_045512.2	28791	C	9837	0	99.9593	0	0.0304971
NC_045512.2	28792	A	9576	99.8747	0.0313283	0.0313283	0.0626566
NC_045512.2	28793	G	9849	0.0101533	0.0203066	99.9695	0
NC_045512.2	28794	A	9706	99.9588	0.0103029	0.0206058	0.0103029
NC_045512.2	28795	A	9468	99.9366	0.0316857	0.0105619	0.0211238
NC_045512.2	28796	G	9833	0.0508492	0.0101698	99.8881	0.0508492
NC_045512.2	28797	G	9725	0.0308483	0.0102828	99.9589	0
NC_045512.2	28798	G	9853	0.0304476	0.0304476	99.929	0.0101492
NC_045512.2	28799	A	9452	99.8413	0	0.126957	0.0317393
NC_045512.2	28800	G	9976	0.0300722	0.0200481	99.9198	0.0300722
NC_045512.2	28801	C	9800	0.0204082	99.9184	0	0.0612245
NC_045512.2	28802	A	9598	99.802	0.0104188	0.0833507	0.104188
NC_045512.2	28803	G	9766	0.0204792	0	99.9795	0
NC_045512.2	28804	A	9652	99.9378	0	0.0621633	0
NC_045512.2	28805	G	9724	0.061703	0	99.9383	0
NC_045512.2	28806	G	9758	0.133224	0	99.8463	0.010248
NC_045512.2	28807	C	9790	0.0306435	99.9183	0.020429	0.0306435
NC_045512.2	28808	G	9918	0.0403307	0	99.9597	0
NC_045512.2	28809	G	9771	0.0921093	0	99.8772	0
NC_045512.2	28810	C	9808	0	99.8573	0	0.142741
NC_045512.2	28811	A	9864	99.8581	0.0304136	0.0912409	0.0202757
NC_045512.2	28812	G	9953	0.0200944	0	99.9699	0.0100472
NC_045512.2	28813	T	10004	0.029988	0.019992	0	99.95
NC_045512.2	28814	C	10161	0.00984155	99.9606	0	0.0295247
NC_045512.2	28815	A	10069	99.861	0.0695203	0.0198629	0.0496574
NC_045512.2	28816	A	9909	99.9092	0.0100918	0.0706428	0.0100918
NC_045512.2	28817	G	10142	0.01972	0	99.9704	0.00985999
NC_045512.2	28818	C	10190	0.0294406	99.9411	0.00981354	0.0196271
NC_045512.2	28819	C	10237	0.0293055	99.9121	0	0.0586109
NC_045512.2	28820	T	10270	0	0.0778968	0	99.9221
NC_045512.2	28821	C	10161	0	99.9705	0	0.0295247
NC_045512.2	28822	T	9597	0	0.0208398	0.0104199	99.9687
NC_045512.2	28823	T	10288	0	0.0291602	0.00972006	99.9611
NC_045512.2	28824	C	10331	0	99.9903	0	0.00967961
NC_045512.2	28825	T	10367	0.028938	0.019292	0.019292	99.9325
NC_045512.2	28826	C	10295	0.00971345	99.9806	0	0.00971345
NC_045512.2	28827	G	10219	0.0684999	0.00978569	99.9021	0.0195714
NC_045512.2	28828	T	8543	0.0117055	0.023411	0	99.9649
NC_045512.2	28829	T	10264	0	0.0389712	0.00974279	99.9415
NC_045512.2	28830	C	10269	0	99.9318	0.0194761	0.0389522
NC_045512.2	28831	C	10157	0.0295363	99.9409	0	0.0295363
NC_045512.2	28832	T	10187	0	0.0588986	0	99.9411
NC_045512.2	28833	C	10218	0.00978665	99.9315	0	0.0489333
NC_045512.2	28834	A	10001	99.88	0.039996	0.069993	0.009999
NC_045512.2	28835	T	10156	0.0295392	0.0590784	0	99.9114
NC_045512.2	28836	C	10375	0	99.9711	0	0.0289157
NC_045512.2	28837	A	10070	99.8709	0.019861	0.0397219	0.0695134
NC_045512.2	28838	C	10184	0	99.9313	0.0196386	0.0392773
NC_045512.2	28839	G	10121	0.0691631	0.0197609	99.9012	0.00988045
NC_045512.2	28840	T	9756	0.0102501	0.0102501	0	99.9795
NC_045512.2	28841	A	9964	99.9297	0.0200723	0.0301084	0.0200723
NC_045512.2	28842	G	10270	0.0194742	0.0389484	99.9318	0.0097371
NC_045512.2	28843	T	10560	0	0.0757576	0.0094697	99.9148
NC_045512.2	28844	C	10439	0.00957946	99.9425	0	0.0478973
NC_045512.2	28845	G	10340	0.0580271	0.00967118	99.8936	0.0386847
NC_045512.2	28846	C	10460	0.00956023	99.9618	0.0191205	0.00956023
NC_045512.2	28847	A	10440	99.8755	0	0.0670498	0.0574713
NC_045512.2	28848	A	9681	99.969	0	0.020659	0.0103295
NC_045512.2	28849	C	10215	0	99.9902	0	0.00978953
NC_045512.2	28850	A	10098	99.9208	0.00990295	0.0495148	0.0198059
NC_045512.2	28851	G	9866	0.0101358	0	99.9797	0.0101358
NC_045512.2	28852	T	10012	0.00998801	0.0699161	0.00998801	99.9101
NC_045512.2	28853	T	10169	0.00983381	0.137673	0	99.8525
NC_045512.2	28854	C	10136	0	99.9408	0.0197316	0.0394633
NC_045512.2	28855	A	10334	99.8742	0.0193536	0.096768	0.0096768
NC_045512.2	28856	A	10203	99.9314	0.0196021	0.0392042	0.00980104
NC_045512.2	28857	G	10369	0.00964413	0	99.9518	0.0289324
NC_045512.2	28858	A	10566	99.9243	0.00946432	0.0567859	0.00946432
NC_045512.2	28859	A	10159	99.9311	0.00984349	0.0295305	0
NC_045512.2	28860	A	10140	99.8915	0	0.0197239	0.0788955
NC_045512.2	28861	T	10130	0	0.00987167	0	99.9901
NC_045512.2	28862	T	10722	0	0.0373065	0	99.9627
NC_045512.2	28863	C	10765	0	99.9536	0	0.0464468
NC_045512.2	28864	A	10762	99.8327	0.0185839	0.0836276	0.0650437
NC_045512.2	28865	A	10527	99.9715	0	0.0284981	0
NC_045512.2	28866	C	10782	0	99.9722	0.00927472	0.0185494
NC_045512.2	28867	T	10433	0	0.11502	0	99.8754
NC_045512.2	28868	C	10588	0	99.9622	0	0.0377786
NC_045512.2	28869	C	10538	0	99.9526	0	0.0474473
NC_045512.2	28870	A	10080	99.871	0.0496032	0.0198413	0.0595238
NC_045512.2	28871	G	10154	0.0196967	0	99.9311	0.0492417
NC_045512.2	28872	G	10268	0.038956	0.048695	99.9123	0
NC_045512.2	28873	C	10428	0.00958957	99.9712	0.00958957	0.00958957
NC_045512.2	28874	A	10265	99.8831	0	0.0876766	0.0292255
NC_045512.2	28875	G	10479	0.0381716	0	99.9427	0.0190858
NC_045512.2	28876	C	10445	0	99.9043	0	0.0957396
NC_045512.2	28877	A	10175	99.8526	0.00982801	0.0786241	0.0589681
NC_045512.2	28878	G	10455	0.0095648	0	99.9809	0.0095648
NC_045512.2	28879	T	9738	0	0.10269	0.010269	99.887
NC_045512.2	28880	A	9660	99.8654	0	0.113872	0.0207039
NC_045512.2	28881	G	10613	0.00942241	0.00942241	99.9435	0.0376896
NC_045512.2	28882	G	10631	0.0376258	0.0282194	99.9059	0.0282194
NC_045512.2	28883	G	10631	0.0564387	0	99.9342	0.00940645
NC_045512.2	28884	G	10673	0.0187389	0	99.9719	0.00936944
NC_045512.2	28885	A	10645	99.9718	0	0.0281822	0
NC_045512.2	28886	A	7910	99.9368	0.0126422	0.0505689	0
NC_045512.2	28887	C	10298	0.00971062	99.9514	0.00971062	0.0194212
NC_045512.2	28888	T	9539	0.0209666	0.0104833	0	99.9686
NC_045512.2	28889	T	10571	0	0.0283795	0.00945984	99.9622
NC_045512.2	28890	C	10622	0.00941442	99.9341	0.00941442	0.0470721
NC_045512.2	28891	T	10606	0.00942862	0.00942862	0	99.9811
NC_045512.2	28892	C	10532	0	99.943	0.0189897	0.0284846
NC_045512.2	28893	C	10423	0.00959417	99.9616	0	0.0191883
NC_045512.2	28894	T	10412	0.0096043	0.0192086	0	99.9712
NC_045512.2	28895	G	10272	0.0292056	0.048676	99.9221	0
NC_045512.2	28896	C	10359	0	99.9614	0	0.0386138
NC_045512.2	28897	T	10137	0	0.0295946	0	99.9605
NC_045512.2	28898	A	9581	99.9165	0	0.0417493	0.0208746
NC_045512.2	28899	G	10285	0.0097229	0.0097229	99.9708	0.0097229
NC_045512.2	28900	A	10271	99.9708	0	0.0194723	0.00973615
NC_045512.2	28901	A	9715	99.9177	0.0411734	0.0308801	0.0102934
NC_045512.2	28902	T	9661	0	0.0310527	0	99.9689
NC_045512.2	28903	G	10191	0.0196252	0	99.9607	0.0196252
NC_045512.2	28904	G	10021	0.0498952	0	99.9401	0.00997904
NC_045512.2	28905	C	10163	0	99.9803	0	0.0196792
NC_045512.2	28906	T	10280	0	0	0.0194553	99.9708
NC_045512.2	28907	G	10305	0.00970403	0	99.9806	0.00970403
NC_045512.2	28908	G	10227	0.0880023	0	99.9022	0.00977804
NC_045512.2	28909	C	10332	0.0193573	99.9419	0	0.0387147
NC_045512.2	28910	A	9779	99.8568	0	0.071582	0.071582
NC_045512.2	28911	A	8793	99.9431	0	0.0113727	0.0454907
NC_045512.2	28912	T	9954	0	0	0	100
NC_045512.2	28913	G	10443	0.0287274	0	99.9521	0.0191516
NC_045512.2	28914	G	10410	0.0192123	0.0384246	99.9328	0.00960615
NC_045512.2	28915	C	10450	0.0382775	99.8947	0	0.0574163
NC_045512.2	28916	G	10359	0.0482672	0	99.9421	0.00965344
NC_045512.2	28917	G	10543	0	0	99.981	0.00948497
NC_045512.2	28918	T	10411	0	0.0288157	0.00960523	99.9616
NC_045512.2	28919	G	10539	0.0189771	0.0189771	99.9526	0.00948857
NC_045512.2	28920	A	10602	99.9623	0	0.0188644	0.0188644
NC_045512.2	28921	T	10566	0	0.00946432	0	99.9905
NC_045512.2	28922	G	10542	0.0474293	0.0284576	99.9241	0
NC_045512.2	28923	C	10730	0.00931966	99.9534	0	0.0372787
NC_045512.2	28924	T	10804	0.0277675	0.0462792	0	99.926
NC_045512.2	28925	G	10507	0.0666223	0	99.9239	0
NC_045512.2	28926	C	10558	0	99.9905	0	0.00947149
NC_045512.2	28927	T	10413	0.00960338	0.0192068	0	99.9712
NC_045512.2	28928	C	10474	0	99.9714	0	0.0286424
NC_045512.2	28929	T	10004	0.019992	0.019992	0.009996	99.95
NC_045512.2	28930	T	10632	0.00940557	0.0282167	0.00940557	99.953
NC_045512.2	28931	G	10262	0.0487234	0.00974469	99.9318	0.00974469
NC_045512.2	28932	C	10293	0.00971534	99.9514	0	0.0194307
NC_045512.2	28933	T	10405	0.0192215	0.115329	0	99.8654
NC_045512.2	28934	T	10185	0.0196367	0.00981836	0	99.9705
NC_045512.2	28935	T	10586	0	0.00944644	0.00944644	99.9717
NC_045512.2	28936	G	10299	0.0194194	0.00970968	99.9515	0.0194194
NC_045512.2	28937	C	10373	0.0192808	99.9518	0	0.0289212
NC_045512.2	28938	T	10511	0	0.0475692	0.00951384	99.9429
NC_045512.2	28939	G	10015	0.0599101	0.01997	99.9201	0
NC_045512.2	28940	C	10239	0	99.9512	0	0.0488329
NC_045512.2	28941	T	10276	0.00973141	0	0	99.9903
NC_045512.2	28942	G	10060	0.0795229	0	99.9205	0
NC_045512.2	28943	C	10097	0	99.9802	0	0.0198079
NC_045512.2	28944	T	10071	0	0.0297885	0.0297885	99.9404
NC_045512.2	28945	T	10273	0	0.0681398	0	99.9319
NC_045512.2	28946	G	10323	0	0.00968711	99.9806	0.00968711
NC_045512.2	28947	A	10343	99.913	0	0.0676786	0.0193367
NC_045512.2	28948	C	10171	0.00983188	99.9705	0	0.0196638
NC_045512.2	28949	A	10298	99.9223	0.0194212	0.0291319	0.0291319
NC_045512.2	28950	G	10345	0.0289995	0	99.9613	0.00966651
NC_045512.2	28951	A	10432	99.9904	0	0.00958589	0
NC_045512.2	28952	T	10398	0	0.0192345	0	99.9808
NC_045512.2	28953	T	10563	0	0.018934	0	99.9811
NC_045512.2	28954	G	10449	0	0	99.9904	0.00957029
NC_045512.2	28955	A	10268	99.9513	0.009739	0.038956	0
NC_045512.2	28956	A	10355	99.9324	0	0.0386287	0.0289715
NC_045512.2	28957	C	10276	0.00973141	99.893	0.00973141	0.0778513
NC_045512.2	28958	C	10228	0	99.9707	0.00977708	0.0195542
NC_045512.2	28959	A	10375	99.8554	0.0192771	0.0578313	0.0674699
NC_045512.2	28960	G	10358	0.00965437	0.00965437	99.9807	0
NC_045512.2	28961	C	10313	0.0096965	99.9515	0.0096965	0.0290895
NC_045512.2	28962	T	10254	0.00975229	0.0390092	0.00975229	99.9415
NC_045512.2	28963	T	10596	0	0.00943752	0	99.9906
NC_045512.2	28964	G	10629	0.0188164	0.00940822	99.9718	0
NC_045512.2	28965	A	10726	99.9161	0	0.065262	0.0186463
NC_045512.2	28966	G	10691	0.0374146	0	99.9439	0.0187073
NC_045512.2	28967	A	10695	99.9813	0	0.00935016	0.00935016
NC_045512.2	28968	G	10483	0.104932	0	99.876	0.0190785
NC_045512.2	28969	C	10512	0.0190259	99.8478	0	0.0190259
NC_045512.2	28970	A	10793	99.9722	0	0.0185305	0.00926526
NC_045512.2	28971	A	10219	99.9315	0.0195714	0.0293571	0.0195714
NC_045512.2	28972	A	10727	99.9627	0.00932227	0.00932227	0.0186445
NC_045512.2	28973	A	10553	99.9052	0.018952	0.00947598	0.0284279
NC_045512.2	28974	T	10443	0.00957579	0.00957579	0	99.9808
NC_045512.2	28975	G	10665	0	0.0187529	99.9625	0.0187529
NC_045512.2	28976	T	10897	0.00917684	0.0825915	0	99.9082
NC_045512.2	28977	C	10711	0.0093362	99.9533	0	0.0373448
NC_045512.2	28978	T	10860	0.0092081	0.0276243	0.0276243	99.9263
NC_045512.2	28979	G	10618	0.0188359	0.00941797	99.9529	0.0188359
NC_045512.2	28980	G	10679	0.0374567	0	99.9532	0.00936417
NC_045512.2	28981	T	10920	0.00915751	0.0549451	0	99.8718
NC_045512.2	28982	A	10491	99.9619	0	0.0381279	0
NC_045512.2	28983	A	10828	99.8984	0.0184706	0.0738825	0.00923532
NC_045512.2	28984	A	10992	99.8635	0.00909753	0.0727802	0.0272926
NC_045512.2	28985	G	10946	0.0274073	0	99.9178	0.0548145
NC_045512.2	28986	G	10814	0.0924727	0.0277418	99.8243	0.0462364
NC_045512.2	28987	C	10700	0.00934579	99.8224	0.00934579	0.0373832
NC_045512.2	28988	C	10903	0	99.9083	0	0.0733743
NC_045512.2	28989	A	10793	99.861	0.0185305	0.0926526	0.0277958
NC_045512.2	28990	A	10961	99.9544	0	0.036493	0.00912326
NC_045512.2	28991	C	11277	0.00886761	99.9291	0.00886761	0.0354704
NC_045512.2	28992	A	11117	99.964	0	0.0179905	0.0179905
NC_045512.2	28993	A	10959	99.9361	0	0.0273748	0.0364997
NC_045512.2	28994	C	11322	0.00883236	99.9205	0.0176647	0.0529942
NC_045512.2	28995	A	11206	99.9018	0.0267714	0.044619	0.0267714
NC_045512.2	28996	A	10802	99.8797	0.00925755	0.0555453	0.0555453
NC_045512.2	28997	C	11420	0.0175131	99.9475	0.00875657	0.0262697
NC_045512.2	28998	A	10780	99.7959	0.0278293	0.102041	0.0742115
NC_045512.2	28999	A	10533	99.9146	0.0189879	0.0474699	0
NC_045512.2	29000	G	10609	0.00942596	0	99.9811	0.00942596
NC_045512.2	29001	G	11226	0.0445395	0.0356316	99.902	0.00890789
NC_045512.2	29002	C	11461	0.00872524	99.9564	0.0174505	0.0174505
NC_045512.2	29003	C	11716	0.0170707	99.9573	0	0.00853534
NC_045512.2	29004	A	11468	99.9564	0.00871992	0	0.0348797
NC_045512.2	29005	A	11673	99.9743	0.00856678	0.00856678	0.00856678
NC_045512.2	29006	A	11237	99.911	0.00889917	0.0444959	0.00889917
NC_045512.2	29007	C	11363	0.0264015	99.9472	0	0.0264015
NC_045512.2	29008	T	11110	0.0270027	0.0630063	0.0270027	99.883
NC_045512.2	29009	G	11359	0.00880359	0.0264108	99.9384	0.00880359
NC_045512.2	29010	T	11342	0.0176336	0.0264504	0	99.9559
NC_045512.2	29011	C	11175	0	99.9463	0.0178971	0.0268456
NC_045512.2	29012	A	11063	99.9186	0.0180783	0.0451957	0.0180783
NC_045512.2	29013	C	10564	0.0189322	99.9716	0	0.00946611
NC_045512.2	29014	T	10860	0.0276243	0.0644567	0	99.9079
NC_045512.2	29015	A	10586	99.9811	0.00944644	0.00944644	0
NC_045512.2	29016	A	10910	99.945	0	0.0366636	0.0183318
NC_045512.2	29017	G	11145	0.0269179	0.00897263	99.9462	0.0179453
NC_045512.2	29018	A	11218	99.9376	0	0.035657	0.0267427
NC_045512.2	29019	A	10796	99.9074	0.0370508	0.0277881	0.0277881
NC_045512.2	29020	A	10758	99.9535	0.00929541	0.0185908	0.0185908
NC_045512.2	29021	T	11354	0	0.0176149	0	99.9824
NC_045512.2	29022	C	11407	0	99.9825	0	0.0175331
NC_045512.2	29023	T	11331	0	0.0529521	0.00882535	99.9382
NC_045512.2	29024	G	11298	0.00885112	0.00885112	99.9823	0
NC_045512.2	29025	C	11299	0	99.9823	0.00885034	0.00885034
NC_045512.2	29026	T	11436	0	0.00874432	0.00874432	99.9825
NC_045512.2	29027	G	11264	0.0266335	0	99.9201	0.053267
NC_045512.2	29028	C	11427	0	99.9825	0	0.0175024
NC_045512.2	29029	T	11725	0.00852879	0.144989	0	99.8465
NC_045512.2	29030	G	11547	0.00866026	0.00866026	99.9827	0
NC_045512.2	29031	A	11416	99.9387	0	0.0613174	0
NC_045512.2	29032	G	11253	0	0	99.9645	0.0355461
NC_045512.2	29033	G	10869	0	0.018401	99.9816	0
NC_045512.2	29034	C	10809	0.0185031	99.963	0	0.0185031
NC_045512.2	29035	T	10606	0.0377145	0.0282859	0.0282859	99.9057
NC_045512.2	29036	T	10739	0.00931185	0.0279356	0	99.9628
NC_045512.2	29037	C	10971	0	100	0	0
NC_045512.2	29038	T	11285	0	0.0443066	0	99.9557
NC_045512.2	29039	A	10964	99.9088	0.00912076	0.0273623	0.0547246
NC_045512.2	29040	A	11350	99.9119	0	0.061674	0.0176211
NC_045512.2	29041	G	11444	0.0174764	0.0262146	99.9563	0
NC_045512.2	29042	A	11478	99.9303	0.00871232	0.0609862	0
NC_045512.2	29043	A	9320	99.9142	0	0.0429185	0.0429185
NC_045512.2	29044	G	11417	0.0175177	0.00875887	99.9387	0.0350355
NC_045512.2	29045	C	11503	0.00869338	99.9478	0	0.0434669
NC_045512.2	29046	C	11651	0.0257489	99.9743	0	0
NC_045512.2	29047	T	11850	0.00843882	0.0168776	0	99.9747
NC_045512.2	29048	C	12053	0.00829669	99.9502	0.00829669	0.0331868
NC_045512.2	29049	G	11873	0.0842247	0	99.8737	0.0421124
NC_045512.2	29050	G	11799	0.0508518	0	99.9152	0.0254259
NC_045512.2	29051	C	12129	0.0164894	99.8434	0	0.0247341
NC_045512.2	29052	A	12284	99.943	0.0162813	0.024422	0.00814067
NC_045512.2	29053	A	12297	99.9756	0	0.0162641	0.00813207
NC_045512.2	29054	A	11712	99.9915	0	0.00853825	0
NC_045512.2	29055	A	12470	99.9759	0	0.0240577	0
NC_045512.2	29056	A	11274	99.2372	0.0177399	0.0443498	0.0266099
NC_045512.2	29057	C	12010	0	99.9833	0	0.0166528
NC_045512.2	29058	G	11995	0.0333472	0.0166736	99.9166	0.0250104
NC_045512.2	29059	T	12099	0.0165303	0.0165303	0.0165303	99.9504
NC_045512.2	29060	A	12163	99.9589	0	0.024665	0.0164433
NC_045512.2	29061	C	12292	0	99.9919	0	0.00813537
NC_045512.2	29062	T	12036	0	0.0997009	0	99.9003
NC_045512.2	29063	G	11955	0.0250941	0	99.9665	0.0083647
NC_045512.2	29064	C	11865	0.00842815	99.9494	0	0.0421407
NC_045512.2	29065	C	11921	0.0335542	99.9581	0.00838856	0
NC_045512.2	29066	A	11403	99.9035	0.0350785	0.0263089	0.0350785
NC_045512.2	29067	C	11580	0.0259067	99.9136	0	0.0172712
NC_045512.2	29068	T	11618	0.00860733	0.0688587	0	99.9139
NC_045512.2	29069	A	11175	99.9374	0	0.0536913	0.00894855
NC_045512.2	29070	A	11362	99.956	0.00880127	0.00880127	0.0264038
NC_045512.2	29071	A	11164	99.9642	0	0.0358295	0
NC_045512.2	29072	G	11002	0.0636248	0	99.9182	0.0181785
NC_045512.2	29073	C	11158	0.00896218	99.9462	0	0.0358487
NC_045512.2	29074	A	11361	99.9032	0.00880204	0.00880204	0.0616143
NC_045512.2	29075	T	11343	0.00881601	0.026448	0	99.9559
NC_045512.2	29076	A	11089	99.9459	0.0180359	0.0270538	0.00901795
NC_045512.2	29077	C	11077	0.00902772	99.9458	0	0.0361109
NC_045512.2	29078	A	11033	99.8731	0.0271912	0.0543823	0.0453186
NC_045512.2	29079	A	10526	99.867	0.00950029	0.0475014	0.066502
NC_045512.2	29080	T	11124	0	0.0359583	0	99.964
NC_045512.2	29081	G	11225	0	0	99.9733	0.0178174
NC_045512.2	29082	T	11404	0	0.0789197	0	99.9123
NC_045512.2	29083	A	11497	99.8695	0	0.0695834	0
NC_045512.2	29084	A	11223	99.9287	0.0178205	0.0534616	0
NC_045512.2	29085	C	11589	0.0172577	99.9223	0	0.0604021
NC_045512.2	29086	A	11310	99.9293	0.0442087	0.0176835	0.00884173
NC_045512.2	29087	C	11684	0.0342349	99.8973	0.00855871	0.059911
NC_045512.2	29088	A	11715	99.9146	0.0256082	0.0512164	0.00853607
NC_045512.2	29089	A	11151	99.9552	0	0.0179356	0.0269034
NC_045512.2	29090	G	11566	0.0172921	0.0259381	99.9308	0.0172921
NC_045512.2	29091	C	11846	0.00844167	99.9578	0.00844167	0.00844167
NC_045512.2	29092	T	11826	0.00845594	0.0591916	0.0169119	99.9154
NC_045512.2	29093	T	11772	0	0.0169895	0.00849473	99.9745
NC_045512.2	29094	T	12146	0.0164663	0.0246995	0.00823316	99.9341
NC_045512.2	29095	C	12231	0.00817595	99.8937	0.00817595	0.0899354
NC_045512.2	29096	G	12096	0.0496032	0.0082672	99.9091	0.0330688
NC_045512.2	29097	G	12113	0.0577892	0.00825559	99.9257	0.00825559
NC_045512.2	29098	C	12311	0.0162456	99.9188	0	0.0649825
NC_045512.2	29099	A	12180	99.9179	0.0246305	0.0246305	0.0328407
NC_045512.2	29100	G	12374	0.00808146	0.00808146	99.9838	0
NC_045512.2	29101	A	12154	99.9753	0.00822774	0.0164555	0
NC_045512.2	29102	C	12215	0	99.9427	0	0.0573066
NC_045512.2	29103	G	12135	0.0412031	0.0247219	99.9341	0
NC_045512.2	29104	T	12320	0	0.0405844	0	99.9513
NC_045512.2	29105	G	12151	0.0411489	0	99.9342	0.0246893
NC_045512.2	29106	G	12360	0.00809062	0.00809062	99.9676	0.0161812
NC_045512.2	29107	T	12618	0.00792519	0.182279	0	99.7939
NC_045512.2	29108	C	12350	0	99.9757	0	0.0242915
NC_045512.2	29109	C	12445	0.00803536	99.9679	0.0160707	0.00803536
NC_045512.2	29110	A	12263	99.8451	0.0489277	0.0815461	0.0244638
NC_045512.2	29111	G	12264	0.00815395	0.0244618	99.9511	0.0163079
NC_045512.2	29112	A	12375	99.9515	0.00808081	0.040404	0
NC_045512.2	29113	A	11652	99.9313	0.0343289	0.0343289	0
NC_045512.2	29114	C	12419	0.00805218	99.9356	0	0.0483131
NC_045512.2	29115	A	12248	99.9184	0	0.0326584	0.0489876
NC_045512.2	29116	A	11792	99.9491	0	0.0339213	0.0169607
NC_045512.2	29117	A	11623	99.9398	0.00860363	0.0258109	0
NC_045512.2	29118	C	12361	0.0161799	99.9757	0	0.00808996
NC_045512.2	29119	C	12218	0.0163693	99.91	0.00818465	0.0654772
NC_045512.2	29120	C	12347	0.00809913	99.9676	0	0.0242974
NC_045512.2	29121	A	11355	99.8943	0.0264201	0.0264201	0.0528402
NC_045512.2	29122	A	11109	99.892	0.0360068	0.0540103	0.0180034
NC_045512.2	29123	G	10923	0.00915499	0	99.9817	0.00915499
NC_045512.2	29124	G	12187	0.0246164	0	99.9344	0.0164109
NC_045512.2	29125	A	12847	99.9689	0	0.0233518	0.00778392
NC_045512.2	29126	A	11216	99.9287	0.00891584	0.0624108	0
NC_045512.2	29127	A	12231	99.9428	0	0.00817595	0.0163519
NC_045512.2	29128	T	12810	0.0078064	0.0156128	0.0078064	99.961
NC_045512.2	29129	T	12614	0	0.0158554	0	99.9841
NC_045512.2	29130	T	12711	0	0.0236016	0	99.9764
NC_045512.2	29131	T	12962	0	0.0231446	0.054004	99.8534
NC_045512.2	29132	G	13311	0.00751258	0	99.9775	0.0150252
NC_045512.2	29133	G	13300	0	0.0075188	99.9774	0.0150376
NC_045512.2	29134	G	13271	0.0226057	0	99.9699	0.00753523
NC_045512.2	29135	G	13438	0.0297663	0	99.9628	0.00744158
NC_045512.2	29136	A	13056	99.8851	0	0.0995711	0
NC_045512.2	29137	C	13083	0	99.9236	0	0.0687916
NC_045512.2	29138	C	13516	0.0221959	99.963	0	0.0147973
NC_045512.2	29139	A	13444	99.9033	0	0.0743826	0.0223148
NC_045512.2	29140	G	13501	0.00740686	0	99.9704	0.0222206
NC_045512.2	29141	G	13367	0.0224433	0	99.9551	0.0224433
NC_045512.2	29142	A	13619	99.9633	0	0.022028	0.0146854
NC_045512.2	29143	A	12327	99.9594	0.0162245	0.0162245	0.00811227
NC_045512.2	29144	C	13359	0.0149712	99.9626	0	0.0224568
NC_045512.2	29145	T	13207	0.00757174	0.0378587	0.00757174	99.947
NC_045512.2	29146	A	13467	99.8812	0	0.103958	0.0148511
NC_045512.2	29147	A	12631	99.9525	0.0237511	0.00791703	0.0158341
NC_045512.2	29148	T	13355	0	0.0299513	0	99.97
NC_045512.2	29149	C	13599	0.00735348	99.9706	0	0.0220604
NC_045512.2	29150	A	12937	99.8609	0.0231893	0.0618381	0.0541084
NC_045512.2	29151	G	12753	0.0156826	0.00784129	99.9765	0
NC_045512.2	29152	A	13302	99.985	0	0.0150353	0
NC_045512.2	29153	C	13224	0.00756201	99.9773	0	0.015124
NC_045512.2	29154	A	12657	99.8578	0.0790077	0.0237023	0.0395038
NC_045512.2	29155	A	12295	99.9187	0.00813339	0.0488003	0.0244002
NC_045512.2	29156	G	12748	0.0235331	0	99.9059	0.0705993
NC_045512.2	29157	G	13172	0.0151837	0	99.9165	0.0683268
NC_045512.2	29158	A	13346	99.9326	0	0.0299715	0.0374644
NC_045512.2	29159	A	11168	99.9284	0.00895416	0.0447708	0.0179083
NC_045512.2	29160	C	13050	0.00766283	99.954	0	0.0383142
NC_045512.2	29161	T	13249	0	0.030191	0	99.9698
NC_045512.2	29162	G	13485	0.0370782	0	99.9629	0
NC_045512.2	29163	A	13619	99.978	0	0.00734268	0.00734268
NC_045512.2	29164	T	13042	0.00766754	0.0153351	0	99.977
NC_045512.2	29165	T	13462	0	0.022285	0	99.9777
NC_045512.2	29166	A	13520	99.9704	0.00739645	0.0147929	0.00739645
NC_045512.2	29167	C	13762	0.0290655	99.9128	0	0.0508647
NC_045512.2	29168	A	13606	99.9192	0	0.0587976	0.0146994
NC_045512.2	29169	A	13176	99.9545	0	0.0379478	0.00758956
NC_045512.2	29170	A	13189	99.9393	0.00758208	0.0303283	0
NC_045512.2	29171	C	13647	0.0146552	99.9707	0	0.0146552
NC_045512.2	29172	A	12363	99.9353	0.0161773	0.024266	0.024266
NC_045512.2	29173	T	12846	0.00778452	0.00778452	0.0233536	99.9611
NC_045512.2	29174	T	12813	0	0.0390229	0.0468274	99.9141
NC_045512.2	29175	G	13193	0.0606382	0	99.8939	0.0454787
NC_045512.2	29176	G	13453	0.0445997	0.0297331	99.9108	0.0148666
NC_045512.2	29177	C	13604	0.0147016	99.9191	0.00735078	0.0588062
NC_045512.2	29178	C	13551	0.0295181	99.9114	0.00737953	0.0442772
NC_045512.2	29179	G	13579	0.0883717	0	99.9116	0
NC_045512.2	29180	C	13633	0.0146703	99.956	0	0
NC_045512.2	29181	A	13498	99.9259	0.014817	0.0222255	0.0370425
NC_045512.2	29182	A	12615	99.9445	0	0.0237812	0.0317083
NC_045512.2	29183	A	13367	99.9551	0	0	0.0374056
NC_045512.2	29184	T	12681	0.0236574	0.0157716	0.00788581	99.9527
NC_045512.2	29185	T	13544	0.00738334	0.0147667	0	99.9705
NC_045512.2	29186	G	13640	0.0953079	0.00733138	99.8754	0.0146628
NC_045512.2	29187	C	13701	0.00729874	99.9416	0.0145975	0.0364937
NC_045512.2	29188	A	13770	99.9419	0.0217865	0.0145243	0.0217865
NC_045512.2	29189	C	13616	0.0146886	99.9266	0	0.0367215
NC_045512.2	29190	A	13459	99.896	0.0297199	0.0297199	0.0445798
NC_045512.2	29191	A	12799	99.9375	0	0.0234393	0.0312524
NC_045512.2	29192	T	13240	0.0453172	0.0377644	0	99.9018
NC_045512.2	29193	T	12479	0	0.00801346	0	99.992
NC_045512.2	29194	T	13472	0.0074228	0.0148456	0	99.9629
NC_045512.2	29195	G	13448	0.0966686	0.0223081	99.8587	0.0148721
NC_045512.2	29196	C	13373	0.00747775	99.8579	0.0149555	0.119644
NC_045512.2	29197	C	13273	0	99.9699	0.00753409	0.0226023
NC_045512.2	29198	C	13124	0.00761963	99.9619	0.00761963	0.0228589
NC_045512.2	29199	C	13285	0.0301091	99.9548	0	0.0150546
NC_045512.2	29200	C	13279	0.00753069	99.9096	0.0150614	0.0451841
NC_045512.2	29201	A	12880	99.9146	0.015528	0.0388199	0.0310559
NC_045512.2	29202	G	13174	0.0151814	0	99.9772	0.00759071
NC_045512.2	29203	C	13153	0.00760283	99.9316	0	0.0608226
NC_045512.2	29204	G	13091	0.0381942	0.00763884	99.9465	0.00763884
NC_045512.2	29205	C	13086	0.00764176	99.9541	0	0.0382088
NC_045512.2	29206	T	10718	0.0093301	0.111961	0.0373204	99.8414
NC_045512.2	29207	T	12042	0.00830427	0.0747384	0.0415213	99.8754
NC_045512.2	29208	C	13274	0.00753352	99.9699	0	0.0226006
NC_045512.2	29209	A	13010	99.8616	0	0.122982	0.0153728
NC_045512.2	29210	G	13306	0	0	99.985	0.0150308
NC_045512.2	29211	C	13262	0	99.9472	0	0.0527824
NC_045512.2	29212	G	13385	0.0224131	0.0149421	99.9626	0
NC_045512.2	29213	T	12617	0	0.0158516	0.0158516	99.9683
NC_045512.2	29214	T	13482	0	0.0222519	0	99.9703
NC_045512.2	29215	C	13457	0.0222932	99.9406	0	0.0371554
NC_045512.2	29216	T	13259	0.0301682	0.0377102	0.0226261	99.9095
NC_045512.2	29217	T	13892	0	0.0431903	0	99.9568
NC_045512.2	29218	C	14104	0.0141804	99.9645	0	0.0212706
NC_045512.2	29219	G	13998	0.0285755	0	99.9571	0.0142878
NC_045512.2	29220	G	14188	0.0493375	0	99.9436	0.00704821
NC_045512.2	29221	A	14226	99.9859	0	0.00702938	0.00702938
NC_045512.2	29222	A	11902	99.916	0.0588136	0.00840195	0.0168039
NC_045512.2	29223	T	13949	0	0.0215069	0	99.9785
NC_045512.2	29224	G	14293	0.0139929	0	99.958	0.0139929
NC_045512.2	29225	T	14463	0.00691419	0.0553136	0	99.9378
NC_045512.2	29226	C	14707	0.00679948	99.932	0	0.0611953
NC_045512.2	29227	G	14482	0.0276205	0	99.9379	0.0345256
NC_045512.2	29228	C	14726	0	99.9864	0	0.00679071
NC_045512.2	29229	G	14479	0.0552524	0	99.9447	0
NC_045512.2	29230	C	14572	0	99.9657	0.00686248	0.0274499
NC_045512.2	29231	A	14288	99.923	0	0.0489922	0.0279955
NC_045512.2	29232	T	14232	0.00702642	0.00702642	0	99.9859
NC_045512.2	29233	T	14328	0.0139587	0.0348967	0	99.9511
NC_045512.2	29234	G	14693	0.00680596	0.00680596	99.9728	0.0136119
NC_045512.2	29235	G	14480	0.089779	0	99.8964	0.0138122
NC_045512.2	29236	C	14766	0.00677232	99.9187	0.00677232	0.0677231
NC_045512.2	29237	A	14750	99.8983	0.0271186	0.00677966	0.0677966
NC_045512.2	29238	T	14865	0.0201816	0.0605449	0.0201816	99.8856
NC_045512.2	29239	G	14696	0.0136091	0.00680457	99.9388	0.0408274
NC_045512.2	29240	G	14872	0.0268962	0	99.9664	0.00672404
NC_045512.2	29241	A	14961	99.9198	0.0133681	0.0668405	0
NC_045512.2	29242	A	12039	99.9252	0.00830634	0.0332254	0.0332254
NC_045512.2	29243	G	14791	0.0202826	0.0270435	99.9324	0.0202826
NC_045512.2	29244	T	14897	0	0.0335638	0.00671276	99.953
NC_045512.2	29245	C	15006	0.013328	99.9267	0	0.046648
NC_045512.2	29246	A	14690	99.8775	0.0272294	0.0408441	0.0544588
NC_045512.2	29247	C	14902	0.00671051	99.9195	0	0.0671051
NC_045512.2	29248	A	14655	99.8908	0.0204708	0.0477653	0.0409417
NC_045512.2	29249	C	14471	0	99.9724	0	0.0276415
NC_045512.2	29250	C	14521	0.0206597	99.9587	0	0.0206597
NC_045512.2	29251	T	14303	0.0279662	0.0978816	0	99.8742
NC_045512.2	29252	T	14610	0.00684463	0.102669	0.00684463	99.8768
NC_045512.2	29253	C	14806	0.00675402	99.9527	0	0.0202621
NC_045512.2	29254	G	14438	0.0207785	0.00692617	99.9446	0.0277047
NC_045512.2	29255	G	14384	0.0208565	0	99.9583	0.0208565
NC_045512.2	29256	G	14457	0.0276683	0.00691706	99.9377	0.0276683
NC_045512.2	29257	A	14103	99.9575	0	0.0425441	0
NC_045512.2	29258	A	10736	99.8696	0.0186289	0.0745156	0.0372578
NC_045512.2	29259	C	13904	0.00719218	99.9712	0	0.0215765
NC_045512.2	29260	G	14380	0.0278164	0.0139082	99.9513	0
NC_045512.2	29261	T	13865	0.0072124	0.0288496	0	99.9639
NC_045512.2	29262	G	13930	0.028715	0	99.9569	0.0143575
NC_045512.2	29263	G	14231	0.00702691	0	99.9789	0.0140538
NC_045512.2	29264	T	14220	0	0.00703235	0	99.993
NC_045512.2	29265	T	14257	0.0070141	0.0350705	0	99.9579
NC_045512.2	29266	G	14423	0	0	99.9931	0.00693337
NC_045512.2	29267	A	14442	99.9654	0	0.0346212	0
NC_045512.2	29268	C	13889	0	100	0	0
NC_045512.2	29269	C	14058	0.0497937	99.9218	0.0142268	0.0142268
NC_045512.2	29270	T	14422	0.00693385	0.0554708	0	99.9307
NC_045512.2	29271	A	13779	99.9347	0.0145148	0.0362871	0.0145148
NC_045512.2	29272	C	14372	0.0208739	99.9583	0	0.0208739
NC_045512.2	29273	A	14158	99.9152	0.0141263	0.0282526	0.0423789
NC_045512.2	29274	C	14085	0	99.9432	0	0.056798
NC_045512.2	29275	A	13860	99.8413	0.02886	0.0865801	0.04329
NC_045512.2	29276	G	13970	0.035791	0.0143164	99.9069	0.0429492
NC_045512.2	29277	G	13966	0.0787627	0.00716025	99.8998	0.0143205
NC_045512.2	29278	T	13950	0.00716846	0.0143369	0	99.9785
NC_045512.2	29279	G	13542	0.051691	0.0147689	99.904	0.0295377
NC_045512.2	29280	C	13053	0.0153221	99.8927	0.00766107	0.0842718
NC_045512.2	29281	C	13371	0.00747887	99.9177	0.0224366	0.0523521
NC_045512.2	29282	A	13402	99.9105	0	0.0447694	0.0447694
NC_045512.2	29283	T	13246	0.0377472	0.0377472	0.0150989	99.9094
NC_045512.2	29284	C	13215	0.00756716	99.9395	0.0151343	0.0227015
NC_045512.2	29285	A	13510	99.9186	0.0148038	0.0296077	0.0370096
NC_045512.2	29286	A	13317	99.9775	0.0150184	0	0.0075092
NC_045512.2	29287	A	13370	99.9252	0.00747943	0.0373972	0.0224383
NC_045512.2	29288	T	12956	0.00771843	0	0	99.9923
NC_045512.2	29289	T	13207	0.00757174	0.030287	0.00757174	99.9319
NC_045512.2	29290	G	12809	0.023421	0	99.9375	0.0390351
NC_045512.2	29291	G	13044	0.0306654	0	99.9617	0.00766636
NC_045512.2	29292	A	13456	99.9183	0	0.0520214	0.0297265
NC_045512.2	29293	T	13448	0.00743605	0.00743605	0	99.9851
NC_045512.2	29294	G	13171	0.0227773	0.00759244	99.962	0.00759244
NC_045512.2	29295	A	13401	99.9254	0.00746213	0.0447728	0.0223864
NC_045512.2	29296	C	13019	0.0153622	99.8925	0.00768108	0.0307243
NC_045512.2	29297	A	12964	99.9306	0.0154273	0.0385683	0.0154273
NC_045512.2	29298	A	13141	99.9467	0.00760977	0.0228293	0.0152195
NC_045512.2	29299	A	13195	99.9545	0.0151573	0.00757863	0.0227359
NC_045512.2	29300	G	12810	0.0234192	0	99.961	0.0156128
NC_045512.2	29301	A	13089	99.9542	0	0.02292	0.02292
NC_045512.2	29302	T	13025	0	0.0383877	0	99.9463
NC_045512.2	29303	C	12425	0.0241449	99.9598	0	0.0160966
NC_045512.2	29304	C	12736	0.0235553	99.9293	0.00785176	0.031407
NC_045512.2	29305	A	13072	99.9694	0	0.0229498	0.00764994
NC_045512.2	29306	A	12979	99.9923	0.00770475	0	0
NC_045512.2	29307	A	13205	99.9394	0	0.0151458	0.0302916
NC_045512.2	29308	T	12971	0.030838	0	0	99.9692
NC_045512.2	29309	T	13102	0	0.00763242	0.0152648	99.9771
NC_045512.2	29310	T	11909	0.00839701	0.0671761	0	99.7901
NC_045512.2	29311	C	12969	0.0077107	99.8921	0	0.0539749
NC_045512.2	29312	A	13157	99.9316	0.00760052	0.0456031	0.015201
NC_045512.2	29313	A	13015	99.9693	0.00768344	0.00768344	0.0153669
NC_045512.2	29314	A	12494	99.912	0.0320154	0.0320154	0.0160077
NC_045512.2	29315	G	12589	0.0158869	0	99.9603	0.0238303
NC_045512.2	29316	A	12584	99.9603	0	0.0317864	0.0079466
NC_045512.2	29317	T	12688	0.0157629	0.0157629	0	99.9685
NC_045512.2	29318	C	12505	0.0159936	99.976	0	0
NC_045512.2	29319	A	12772	99.8982	0.00782963	0.0548074	0.0391481
NC_045512.2	29320	A	12672	99.9132	0.00789141	0.0552399	0.0236742
NC_045512.2	29321	G	12192	0.0082021	0.0082021	99.9754	0.0082021
NC_045512.2	29322	T	12588	0.00794407	0.0158881	0	99.9762
NC_045512.2	29323	C	12511	0	99.96	0	0.0399648
NC_045512.2	29324	A	12747	99.8039	0.00784498	0.00784498	0.0549149
NC_045512.2	29325	T	12752	0	0	0	100
NC_045512.2	29326	T	12767	0	0.00783269	0	99.9922
NC_045512.2	29327	T	11832	0.00845166	0	0	99.9915
NC_045512.2	29328	T	12301	0	0.00812942	0	99.9024
NC_045512.2	29329	G	11658	0.0257334	0.0257334	99.94	0.0085778
NC_045512.2	29330	C	12507	0	99.936	0.00799552	0.0559687
NC_045512.2	29331	T	12742	0.00784806	0.133417	0.0156961	99.843
NC_045512.2	29332	G	12485	0.0320384	0	99.9519	0.0160192
NC_045512.2	29333	A	12921	99.9381	0	0.0619147	0
NC_045512.2	29334	A	12486	100	0	0	0
NC_045512.2	29335	T	13051	0.0153245	0.0153245	0	99.9617
NC_045512.2	29336	A	12920	99.9381	0	0.0541796	0.00773994
NC_045512.2	29337	A	13002	99.9615	0.00769112	0.0307645	0
NC_045512.2	29338	G	12545	0.079713	0	99.9123	0.0079713
NC_045512.2	29339	C	12733	0.00785361	99.9607	0	0.0235608
NC_045512.2	29340	A	13012	99.9231	0.0230556	0.0230556	0.0307409
NC_045512.2	29341	T	13035	0	0.0153433	0	99.9847
NC_045512.2	29342	A	12987	99.9692	0	0.00770001	0.0154
NC_045512.2	29343	T	13160	0.00759878	0.00759878	0	99.9848
NC_045512.2	29344	T	13381	0.00747328	0.0224198	0	99.9626
NC_045512.2	29345	G	13141	0.0380489	0.00760977	99.9543	0
NC_045512.2	29346	A	13340	99.9625	0.0149925	0.00749625	0.0149925
NC_045512.2	29347	C	13284	0	99.9473	0	0.0451671
NC_045512.2	29348	G	12359	0.089004	0	99.8948	0.0161825
NC_045512.2	29349	C	13261	0.00754091	99.9849	0	0.00754091
NC_045512.2	29350	A	13269	99.9472	0	0.0226091	0.0301455
NC_045512.2	29351	T	13249	0.0226432	0.0377387	0	99.9321
NC_045512.2	29352	A	13248	99.9547	0	0.0301932	0.0150966
NC_045512.2	29353	C	13374	0.0149544	99.9178	0.00747719	0.0224316
NC_045512.2	29354	A	13424	99.9032	0.00744934	0.0372467	0.0372467
NC_045512.2	29355	A	12660	99.921	0.0157978	0.0394945	0.0236967
NC_045512.2	29356	A	12513	99.952	0.0159834	0	0.0239751
NC_045512.2	29357	A	12801	99.7578	0.0234357	0.0156238	0.00781189
NC_045512.2	29358	C	13574	0	99.9263	0	0.0736703
NC_045512.2	29359	A	12619	99.897	0.0396228	0.0158491	0.0475473
NC_045512.2	29360	T	10505	0	0.00951928	0.0380771	99.9524
NC_045512.2	29361	T	13358	0.0224585	0.0149723	0.0224585	99.9326
NC_045512.2	29362	C	13388	0.0149388	99.9402	0	0.0448163
NC_045512.2	29363	C	13133	0.0228432	99.9467	0	0.0304576
NC_045512.2	29364	C	13456	0.0371581	99.9183	0	0.0445898
NC_045512.2	29365	A	13219	99.8714	0.00756487	0.105908	0.0151297
NC_045512.2	29366	C	13111	0.00762718	99.9771	0	0.0152544
NC_045512.2	29367	C	13311	0.00751258	99.9474	0.00751258	0.0300503
NC_045512.2	29368	A	12507	99.8881	0.0319821	0.0639642	0.015991
NC_045512.2	29369	A	12440	99.9196	0	0.0401929	0.0401929
NC_045512.2	29370	C	13481	0.0148357	99.9481	0.0148357	0.0222535
NC_045512.2	29371	A	12491	99.8799	0.0400288	0.0480346	0.0320231
NC_045512.2	29372	G	12636	0.0395695	0.0079139	99.9288	0.0237417
NC_045512.2	29373	A	13490	99.8962	0.0370645	0.0518903	0.0148258
NC_045512.2	29374	G	12551	0.047805	0.00796749	99.9124	0.03187
NC_045512.2	29375	C	13237	0.0151092	99.9245	0	0.0604367
NC_045512.2	29376	C	12732	0.0471254	99.9215	0	0.0235627
NC_045512.2	29377	T	13245	0.0302001	0.0830502	0.0151	99.7282
NC_045512.2	29378	A	13029	99.9386	0.0153504	0.0153504	0.0307007
NC_045512.2	29379	A	13687	99.9342	0.0219186	0.0146124	0.0219186
NC_045512.2	29380	A	13687	99.9708	0.0073062	0.0146124	0
NC_045512.2	29381	A	13207	99.8713	0.0151435	0.0908609	0.0227152
NC_045512.2	29382	A	13440	99.375	0.0297619	0.208333	0.0372024
NC_045512.2	29383	G	12601	0.0238076	0.00793588	99.8968	0.0714229
NC_045512.2	29384	G	13287	0.0225785	0	99.9398	0
NC_045512.2	29385	A	14195	99.9507	0.0211342	0.0281789	0
NC_045512.2	29386	C	13693	0.007303	99.8978	0	0.029212
NC_045512.2	29387	A	13647	99.956	0	0.0146552	0.0219829
NC_045512.2	29388	A	13656	99.9414	0.00732279	0.0366139	0.0146456
NC_045512.2	29389	A	13889	99.9064	0.0215998	0.0431997	0.0287998
NC_045512.2	29390	A	13768	99.9564	0.00726322	0.0290529	0
NC_045512.2	29391	A	13693	99.6422	0.029212	0.14606	0
NC_045512.2	29392	G	13732	0.00728226	0.00728226	99.9782	0.00728226
NC_045512.2	29393	A	14167	99.9718	0.021176	0.00705866	0
NC_045512.2	29394	A	14125	99.9646	0.00707965	0.00707965	0.0212389
NC_045512.2	29395	G	13387	0.0224098	0.0149399	99.9328	0.0298797
NC_045512.2	29396	A	13792	99.9275	0	0.0652552	0.00725058
NC_045512.2	29397	A	13613	99.9706	0	0.0293837	0
NC_045512.2	29398	G	13373	0.0149555	0	99.9701	0.0149555
NC_045512.2	29399	G	13906	0.0143823	0.00719114	99.9784	0
NC_045512.2	29400	C	14148	0.0141363	99.9081	0.0212044	0.0565451
NC_045512.2	29401	T	14246	0.00701951	0.105293	0.0421171	99.8456
NC_045512.2	29402	G	14127	0.0212359	0.00707864	99.9717	0
NC_045512.2	29403	A	14351	99.9234	0.00696816	0.0557452	0.0139363
NC_045512.2	29404	T	14178	0.00705318	0.0282127	0.0141064	99.9506
NC_045512.2	29405	G	14258	0.0561089	0.00701361	99.9229	0.00701361
NC_045512.2	29406	A	14413	99.9514	0	0.0346909	0.0138764
NC_045512.2	29407	A	14036	99.9929	0	0	0.00712454
NC_045512.2	29408	A	14219	99.9015	0	0.0492299	0.0140657
NC_045512.2	29409	C	14177	0.0141074	99.9647	0	0.021161
NC_045512.2	29410	T	14072	0.0142126	0.0426379	0	99.9431
NC_045512.2	29411	C	14298	0.013988	99.958	0	0.020982
NC_045512.2	29412	A	13995	99.9214	0.00714541	0.0500179	0.0214362
NC_045512.2	29413	A	13454	99.8588	0.0222982	0.0891928	0.0297309
NC_045512.2	29414	G	13392	0.0298686	0.00746714	99.9627	0
NC_045512.2	29415	C	13799	0	99.9638	0	0.0362345
NC_045512.2	29416	C	13814	0.00723903	99.9783	0	0.0144781
NC_045512.2	29417	T	13159	0	0.0227981	0.0151987	99.962
NC_045512.2	29418	T	13548	0	0.00738116	0.00738116	99.9852
NC_045512.2	29419	A	14061	99.9644	0.0213356	0.0142237	0
NC_045512.2	29420	C	13860	0	99.9639	0.00721501	0.02886
NC_045512.2	29421	C	13760	0	99.9346	0	0.065407
NC_045512.2	29422	G	13592	0.0735727	0	99.9117	0.00735727
NC_045512.2	29423	C	13706	0	99.9416	0	0.0291843
NC_045512.2	29424	A	13466	99.8886	0	0.0742611	0.0371306
NC_045512.2	29425	G	13427	0.022343	0	99.9479	0.0297907
NC_045512.2	29426	A	13613	99.9486	0.0146918	0.0367296	0
NC_045512.2	29427	G	13234	0.0302252	0	99.9547	0.0151126
NC_045512.2	29428	A	13450	99.9554	0	0.0371747	0.00743494
NC_045512.2	29429	C	13327	0	99.925	0.0150071	0.0450214
NC_045512.2	29430	A	13036	99.8006	0.0306843	0.0767106	0.0920528
NC_045512.2	29431	G	12979	0.0154095	0	99.9615	0.0231143
NC_045512.2	29432	A	12994	99.9307	0.00769586	0.053871	0
NC_045512.2	29433	A	12384	99.9435	0.0161499	0.0242248	0.0161499
NC_045512.2	29434	G	12242	0.0081686	0	99.9673	0.0245058
NC_045512.2	29435	A	12988	100	0	0	0
NC_045512.2	29436	A	12183	99.9672	0	0.0328326	0
NC_045512.2	29437	A	12148	99.893	0	0.0576227	0.00823181
NC_045512.2	29438	C	12998	0	99.9846	0	0.015387
NC_045512.2	29439	A	12117	99.8432	0.0165057	0.0660229	0.0742758
NC_045512.2	29440	G	11658	0.102934	0.0085778	99.8799	0.0085778
NC_045512.2	29441	C	12831	0	99.961	0	0.0389681
NC_045512.2	29442	A	12939	99.9382	0.0154571	0.0463714	0
NC_045512.2	29443	A	12259	99.9429	0	0.0244718	0.0326291
NC_045512.2	29444	A	12559	99.9522	0.00796242	0.0159248	0
NC_045512.2	29445	C	13023	0	99.9462	0	0.0153574
NC_045512.2	29446	T	12618	0	0.0951022	0.0158504	99.889
NC_045512.2	29447	G	12295	0.00813339	0	99.9756	0.0162668
NC_045512.2	29448	T	12802	0	0.0234338	0.00781128	99.9688
NC_045512.2	29449	G	12869	0.0233118	0	99.9534	0.0233118
NC_045512.2	29450	A	12900	99.9612	0	0.0387597	0
NC_045512.2	29451	C	12559	0.00796242	99.9682	0.00796242	0.00796242
NC_045512.2	29452	T	12633	0.00791578	0.0554104	0	99.9367
NC_045512.2	29453	C	12606	0	99.9762	0.00793273	0.0158655
NC_045512.2	29454	T	12173	0	0.0328596	0.0246447	99.9425
NC_045512.2	29455	T	12314	0.00812084	0.0243625	0	99.9513
NC_045512.2	29456	C	12626	0.00792016	99.9604	0	0.0316807
NC_045512.2	29457	T	10965	0	0.0455996	0.00911993	99.9453
NC_045512.2	29458	T	12893	0	0.0310246	0	99.969
NC_045512.2	29459	C	12643	0	99.9842	0.00790952	0.00790952
NC_045512.2	29460	C	12583	0.0158945	99.9603	0.00794723	0.0158945
NC_045512.2	29461	T	12351	0	0.0647721	0.00809651	99.9271
NC_045512.2	29462	G	12341	0.0810307	0.00810307	99.9028	0.00810307
NC_045512.2	29463	C	12438	0	99.9759	0	0.0241196
NC_045512.2	29464	T	12596	0.0317561	0.0555732	0.0238171	99.8889
NC_045512.2	29465	G	12140	0.0823723	0.00823723	99.8929	0.0164745
NC_045512.2	29466	C	12306	0	99.9269	0.0162522	0.0568828
NC_045512.2	29467	A	12521	99.8962	0	0.0479195	0.0559061
NC_045512.2	29468	G	12373	0	0	99.9596	0.0323285
NC_045512.2	29469	A	12429	99.9437	0	0.0241371	0.0321828
NC_045512.2	29470	T	12111	0	0	0.00825696	99.9917
NC_045512.2	29471	T	11987	0	0.0417119	0	99.9583
NC_045512.2	29472	T	12286	0.00813935	0	0.00813935	99.9674
NC_045512.2	29473	G	12051	0.0165961	0	99.9834	0
NC_045512.2	29474	G	11946	0.033484	0	99.9665	0
NC_045512.2	29475	A	12093	99.9338	0	0.066154	0
NC_045512.2	29476	T	11911	0	0	0.0083956	99.9916
NC_045512.2	29477	G	11815	0.0507829	0	99.9323	0.0169276
NC_045512.2	29478	A	11864	99.9494	0	0.0168577	0.0168577
NC_045512.2	29479	T	11265	0.0266312	0.00887705	0	99.9645
NC_045512.2	29480	T	11315	0	0.00883783	0	99.9912
NC_045512.2	29481	T	11826	0.00845594	0.0253678	0	99.8732
NC_045512.2	29482	C	11553	0.00865576	99.9134	0	0.0779018
NC_045512.2	29483	T	11663	0.0171482	0.0257224	0	99.9571
NC_045512.2	29484	C	11421	0	99.9912	0	0.0087558
NC_045512.2	29485	C	11258	0	99.9645	0	0.0355303
NC_045512.2	29486	A	11206	99.9375	0.0178476	0.0356952	0
NC_045512.2	29487	A	11008	100	0	0	0
NC_045512.2	29488	A	11007	99.9273	0	0.00908513	0
NC_045512.2	29489	C	10874	0	99.9632	0	0.0275887
NC_045512.2	29490	A	10783	99.9629	0.0185477	0.00927386	0
NC_045512.2	29491	A	9912	99.9697	0	0.0100888	0.0201776
NC_045512.2	29492	T	9758	0.020496	0	0.010248	99.9693
NC_045512.2	29493	T	10377	0.0096367	0.0481835	0.0096367	99.9229
NC_045512.2	29494	G	10318	0.048459	0.0193836	99.9128	0.0193836
NC_045512.2	29495	C	10292	0.00971628	99.8737	0	0.106879
NC_045512.2	29496	A	10317	99.9515	0	0.038771	0.00969274
NC_045512.2	29497	A	9804	99.9388	0	0.0407997	0.0203998
NC_045512.2	29498	C	9979	0	99.98	0	0.010021
NC_045512.2	29499	A	9570	99.9687	0	0.0208986	0.0104493
NC_045512.2	29500	A	8789	99.9659	0.0113779	0.0227557	0
NC_045512.2	29501	T	9379	0	0.0106621	0	99.9893
NC_045512.2	29502	C	9737	0.0205402	99.9384	0	0.0410804
NC_045512.2	29503	C	9475	0.0211082	99.9367	0.0211082	0.0211082
NC_045512.2	29504	A	7919	99.9116	0	0.0126279	0.0757671
NC_045512.2	29505	T	8572	0.0233318	0.0466636	0	99.93
NC_045512.2	29506	G	8689	0.0345264	0.0115088	99.9194	0.0345264
NC_045512.2	29507	A	8944	99.8882	0	0.0894454	0.0223614
NC_045512.2	29508	G	8867	0.0225555	0.0112778	99.9436	0.0225555
NC_045512.2	29509	C	8849	0	99.9435	0	0.0565036
NC_045512.2	29510	A	8794	99.8863	0.0227428	0.0568569	0.0341142
NC_045512.2	29511	G	8598	0.0232612	0.0116306	99.9651	0
NC_045512.2	29512	T	8657	0	0.0231027	0.0115513	99.9653
NC_045512.2	29513	G	8677	0.080673	0	99.9078	0.0115247
NC_045512.2	29514	C	8511	0.0117495	99.9295	0	0.0587475
NC_045512.2	29515	T	8330	0	0.336134	0.0480192	99.6158
NC_045512.2	29516	G	8298	0.0482044	0	99.9397	0.0120511
NC_045512.2	29517	A	8029	99.9751	0.0124549	0	0.0124549
NC_045512.2	29518	C	7890	0	100	0	0
NC_045512.2	29519	T	7584	0	0.197785	0.0131857	99.789
NC_045512.2	29520	C	7578	0	99.9604	0.0131961	0.0263922
NC_045512.2	29521	A	7435	99.8117	0.0268998	0.134499	0.0268998
NC_045512.2	29522	A	7038	99.9716	0.0142086	0.0142086	0
NC_045512.2	29523	C	7207	0.0138754	99.9306	0.0138754	0.0416262
NC_045512.2	29524	T	6656	0.015024	0.510817	0.0300481	99.4441
NC_045512.2	29525	C	6873	0.0436491	99.8836	0.0145497	0.0581987
NC_045512.2	29526	A	6184	99.7089	0.0323415	0.161708	0.0970246
NC_045512.2	29527	G	6226	0.0160617	0	99.9679	0.0160617
NC_045512.2	29528	G	6327	0.0948317	0	99.9052	0
NC_045512.2	29529	C	6072	0	100	0	0
NC_045512.2	29530	C	5918	0	100	0	0
