# Supplementary material for: Viral N protein hijacks deaminase-containing RNA granules to enhance SARS-CoV-2 mutagenesis
Source: EMBO J. 2024 Nov 20;43(24):6444–68. doi: 10.1038/s44318-024-00314-y (PMC11649915; doi:10.1038/s44318-024-00314-y)
Supplement: Supplementary file 10 — Data Set EV8 [file 44318_2024_314_MOESM10_ESM.xlsx]

## Sheet: Legend
DATASET	Description
Dataset EV8	SNVs information of individuals from the mRNA of SARS-CoV-2 N WT or F17A mutant protein in HeLa cells treated with or without stressor

## Sheet: IVT mRNA N protein wt-1
CHR	POS	REF	READS	A	C	G	T
NC_045512.2	28274	A	586	100	0	0	0
NC_045512.2	28275	T	582	0	0	0	100
NC_045512.2	28276	G	662	0	0	100	0
NC_045512.2	28277	T	677	0	0	0	100
NC_045512.2	28278	C	765	0	100	0	0
NC_045512.2	28279	T	956	0	0	0	100
NC_045512.2	28280	G	990	0	0	100	0
NC_045512.2	28281	A	1079	100	0	0	0
NC_045512.2	28282	T	1133	0	0	0	100
NC_045512.2	28283	A	1194	99.9162	0	0.0837521	0
NC_045512.2	28284	A	1282	100	0	0	0
NC_045512.2	28285	T	1391	0	0	0	100
NC_045512.2	28286	G	1440	0.0694444	0	99.8611	0.0694444
NC_045512.2	28287	G	1456	0.0686813	0	99.9313	0
NC_045512.2	28288	A	1489	100	0	0	0
NC_045512.2	28289	C	1502	0	99.9334	0	0.0665779
NC_045512.2	28290	C	1558	0.0641849	99.8716	0	0.0641849
NC_045512.2	28291	C	1728	0	99.9421	0	0.0578704
NC_045512.2	28292	C	1812	0	99.8344	0	0.110375
NC_045512.2	28293	A	1834	99.6183	0.272628	0	0.109051
NC_045512.2	28294	A	1876	99.9467	0	0.0533049	0
NC_045512.2	28295	A	1843	99.9457	0	0	0.0542594
NC_045512.2	28296	A	1880	99.8936	0	0.0531915	0
NC_045512.2	28297	T	1935	0	0	0.0516796	99.9483
NC_045512.2	28298	C	1993	0	99.9498	0	0.0501756
NC_045512.2	28299	A	1909	99.8428	0	0.0523834	0.104767
NC_045512.2	28300	G	2114	0	0	100	0
NC_045512.2	28301	C	2143	0	99.9533	0	0.0466636
NC_045512.2	28302	G	2176	0.0459559	0	99.954	0
NC_045512.2	28303	A	2196	100	0	0	0
NC_045512.2	28304	A	2175	99.954	0	0.045977	0
NC_045512.2	28305	A	2184	100	0	0	0
NC_045512.2	28306	T	2266	0	0	0	100
NC_045512.2	28307	G	2294	0.130776	0.043592	99.8256	0
NC_045512.2	28308	C	2324	0	99.7849	0	0.215146
NC_045512.2	28309	A	2336	99.8716	0	0.0428082	0.0856164
NC_045512.2	28310	C	2373	0	99.9579	0.0421407	0
NC_045512.2	28311	C	2417	0	99.9586	0	0.0413736
NC_045512.2	28312	C	2448	0	100	0	0
NC_045512.2	28313	C	2468	0.0405186	99.9595	0	0
NC_045512.2	28314	G	2461	0.0812678	0	99.9187	0
NC_045512.2	28315	C	2479	0	99.9597	0	0.0403388
NC_045512.2	28316	A	2410	99.9585	0	0	0.0414938
NC_045512.2	28317	T	2385	0	0.0838574	0	99.8742
NC_045512.2	28318	T	2481	0	0	0	100
NC_045512.2	28319	A	2466	99.9189	0	0.081103	0
NC_045512.2	28320	C	2469	0	99.838	0.0405022	0.0810045
NC_045512.2	28321	G	2563	0.0390168	0.11705	99.8049	0.0390168
NC_045512.2	28322	T	2498	0.040032	0.0800641	0	99.8799
NC_045512.2	28323	T	2545	0.0785855	0.0392927	0	99.8821
NC_045512.2	28324	T	2668	0.0749625	0	0	99.925
NC_045512.2	28325	G	2670	0	0	99.9251	0.0749064
NC_045512.2	28326	G	2710	0	0	100	0
NC_045512.2	28327	T	2750	0	0	0.0363636	99.9636
NC_045512.2	28328	G	2746	0	0	99.9636	0.0364166
NC_045512.2	28329	G	2757	0	0	99.9275	0.0725426
NC_045512.2	28330	A	2709	99.9631	0	0.036914	0
NC_045512.2	28331	C	2651	0	100	0	0
NC_045512.2	28332	C	2715	0	100	0	0
NC_045512.2	28333	C	2866	0.0348918	99.9651	0	0
NC_045512.2	28334	T	2843	0	0.0703482	0	99.9297
NC_045512.2	28335	C	2939	0.0340252	99.8979	0	0.0680504
NC_045512.2	28336	A	2881	99.8264	0	0.173551	0
NC_045512.2	28337	G	2964	0.0674764	0	99.9325	0
NC_045512.2	28338	A	2991	99.9666	0	0.0334336	0
NC_045512.2	28339	T	2876	0.0347705	0.069541	0	99.8957
NC_045512.2	28340	T	3026	0	0.0330469	0.0330469	99.9009
NC_045512.2	28341	C	3062	0	99.8694	0.0326584	0.0653168
NC_045512.2	28342	A	3114	99.8394	0.032113	0.0642261	0.0642261
NC_045512.2	28343	A	3147	99.8729	0.0635526	0	0.0635526
NC_045512.2	28344	C	3180	0.0314465	99.9686	0	0
NC_045512.2	28345	T	3213	0.0622471	0.0622471	0.0622471	99.8133
NC_045512.2	28346	G	3217	0.0310849	0	99.9378	0.0310849
NC_045512.2	28347	G	3238	0.0308833	0	99.9691	0
NC_045512.2	28348	C	3282	0.0304692	99.8477	0	0.121877
NC_045512.2	28349	A	3302	99.8789	0	0.0302847	0.090854
NC_045512.2	28350	G	3315	0	0	100	0
NC_045512.2	28351	T	3263	0	0	0	100
NC_045512.2	28352	A	3281	99.9695	0	0	0.0304785
NC_045512.2	28353	A	3090	99.9353	0	0	0.0647249
NC_045512.2	28354	C	3319	0	99.9397	0	0.0602591
NC_045512.2	28355	C	3433	0	99.9709	0	0.029129
NC_045512.2	28356	A	3353	99.8509	0	0.029824	0.0596481
NC_045512.2	28357	G	3486	0	0.0573723	99.9426	0
NC_045512.2	28358	A	3552	99.8874	0	0.0844595	0.0281532
NC_045512.2	28359	A	3282	99.9391	0	0.0609385	0
NC_045512.2	28360	T	3595	0.0278164	0	0	99.9722
NC_045512.2	28361	G	3644	0	0.0274424	99.9451	0.0274424
NC_045512.2	28362	G	3684	0.0271444	0	99.9729	0
NC_045512.2	28363	A	3769	99.8673	0	0.106129	0.0265322
NC_045512.2	28364	G	3745	0.0267023	0	99.9466	0.0267023
NC_045512.2	28365	A	3893	99.8973	0	0.102749	0
NC_045512.2	28366	A	3592	99.833	0.0278396	0.0278396	0.111359
NC_045512.2	28367	C	3897	0.0256608	99.8717	0	0.102643
NC_045512.2	28368	G	3922	0.0509944	0	99.949	0
NC_045512.2	28369	C	3983	0.0251067	99.8996	0	0.0753201
NC_045512.2	28370	A	3915	99.8978	0	0.0510856	0.0510856
NC_045512.2	28371	G	4019	0	0	100	0
NC_045512.2	28372	T	4053	0	0	0	100
NC_045512.2	28373	G	4064	0.0738189	0	99.877	0.0492126
NC_045512.2	28374	G	4069	0.0245761	0	99.9508	0.0245761
NC_045512.2	28375	G	4120	0	0.0242718	99.9515	0.0242718
NC_045512.2	28376	G	4160	0	0	99.9038	0.0240385
NC_045512.2	28377	C	4176	0	99.8803	0	0.0718391
NC_045512.2	28378	G	4224	0.142045	0	99.858	0
NC_045512.2	28379	C	4221	0	100	0	0
NC_045512.2	28380	G	4323	0.0693963	0	99.8612	0.0693963
NC_045512.2	28381	A	4348	99.977	0	0.0229991	0
NC_045512.2	28382	T	4039	0	0.0990344	0	99.8514
NC_045512.2	28383	C	4447	0	99.7526	0	0.112435
NC_045512.2	28384	A	4401	99.8864	0	0	0.0454442
NC_045512.2	28385	A	4330	99.9538	0	0.0461894	0
NC_045512.2	28386	A	4430	99.9097	0.0451467	0.0451467	0
NC_045512.2	28387	A	4392	99.7723	0	0.068306	0.0227687
NC_045512.2	28388	C	4623	0	99.9567	0.021631	0
NC_045512.2	28389	A	4620	99.8052	0.021645	0.108225	0.0649351
NC_045512.2	28390	A	4553	99.9121	0	0.0219635	0.0658906
NC_045512.2	28391	C	4687	0	99.936	0.0213356	0.0426712
NC_045512.2	28392	G	4668	0.0214225	0	99.9786	0
NC_045512.2	28393	T	4722	0	0.0211775	0	99.9788
NC_045512.2	28394	C	4850	0	99.8557	0	0.14433
NC_045512.2	28395	G	4813	0.0415541	0	99.9584	0
NC_045512.2	28396	G	4829	0	0	100	0
NC_045512.2	28397	C	4909	0	99.9796	0	0.0203707
NC_045512.2	28398	C	4895	0.040858	99.9591	0	0
NC_045512.2	28399	C	4954	0.0201857	99.9394	0	0.0201857
NC_045512.2	28400	C	5097	0.0392388	99.7646	0	0.0392388
NC_045512.2	28401	A	4971	99.9396	0	0.06035	0
NC_045512.2	28402	A	4949	99.8788	0.0404122	0.0808244	0
NC_045512.2	28403	G	4993	0.020028	0	99.98	0
NC_045512.2	28404	G	5061	0	0	99.9802	0
NC_045512.2	28405	T	4956	0	0.0807102	0	99.9193
NC_045512.2	28406	T	4983	0	0	0	99.9799
NC_045512.2	28407	T	5089	0	0	0	99.8624
NC_045512.2	28408	A	5188	99.8843	0	0.077101	0
NC_045512.2	28409	C	5127	0	99.922	0	0.0780183
NC_045512.2	28410	C	5113	0	100	0	0
NC_045512.2	28411	C	5254	0.0761325	99.9239	0	0
NC_045512.2	28412	A	5101	99.8628	0	0.058812	0.078416
NC_045512.2	28413	A	5052	99.9208	0.0197941	0.0395883	0.0197941
NC_045512.2	28414	T	5239	0	0.0190876	0	99.9809
NC_045512.2	28415	A	5011	99.9002	0.0199561	0.0798244	0
NC_045512.2	28416	A	5057	99.7825	0	0.138422	0.0790983
NC_045512.2	28417	T	4882	0	0.0204834	0	99.9795
NC_045512.2	28418	A	4950	99.9192	0.020202	0.020202	0.040404
NC_045512.2	28419	C	4954	0	99.9596	0.0201857	0.0201857
NC_045512.2	28420	T	4982	0.0401445	0.0200723	0	99.9398
NC_045512.2	28421	G	4942	0.0404694	0	99.9393	0.0202347
NC_045512.2	28422	C	4850	0	99.9381	0.0206186	0.0412371
NC_045512.2	28423	G	4904	0.0203915	0	99.9592	0.0203915
NC_045512.2	28424	T	4765	0.0209864	0.0209864	0	99.958
NC_045512.2	28425	C	4822	0	99.9585	0	0.0414766
NC_045512.2	28426	T	4723	0.042346	0.042346	0	99.9153
NC_045512.2	28427	T	4809	0.0207943	0	0	99.9584
NC_045512.2	28428	G	4791	0.0208725	0	99.9791	0
NC_045512.2	28429	G	4680	0.042735	0	99.9573	0
NC_045512.2	28430	T	4358	0	0	0	100
NC_045512.2	28431	T	4596	0	0	0	100
NC_045512.2	28432	C	4693	0	99.9574	0	0.0426167
NC_045512.2	28433	A	4626	99.9135	0	0.0432339	0.0432339
NC_045512.2	28434	C	4569	0	100	0	0
NC_045512.2	28435	C	4469	0	99.9105	0	0.0671291
NC_045512.2	28436	G	4283	0	0	99.93	0.0700444
NC_045512.2	28437	C	4544	0	100	0	0
NC_045512.2	28438	T	4570	0	0.0218818	0.0218818	99.9562
NC_045512.2	28439	C	4608	0	99.9783	0	0.0217014
NC_045512.2	28440	T	4573	0	0.043735	0	99.9563
NC_045512.2	28441	C	4448	0	99.8876	0	0.11241
NC_045512.2	28442	A	4296	99.8836	0	0	0.116387
NC_045512.2	28443	C	4318	0.0231589	99.9305	0	0.0463177
NC_045512.2	28444	T	4369	0	0.0686656	0	99.9313
NC_045512.2	28445	C	4381	0	99.9543	0	0.0456517
NC_045512.2	28446	A	4307	99.9303	0	0.023218	0.046436
NC_045512.2	28447	A	4219	99.9052	0.0237023	0.0711069	0
NC_045512.2	28448	C	4258	0.0234852	99.9295	0	0.0469704
NC_045512.2	28449	A	3997	99.9249	0	0.0250188	0.0500375
NC_045512.2	28450	T	3982	0	0.150678	0	99.8493
NC_045512.2	28451	G	4038	0	0	99.9505	0.0495295
NC_045512.2	28452	G	4116	0.0971817	0	99.9028	0
NC_045512.2	28453	C	4222	0.0236855	99.9053	0	0.0710564
NC_045512.2	28454	A	4204	99.9286	0.0237869	0.0237869	0.0237869
NC_045512.2	28455	A	3802	99.9737	0	0.0263019	0
NC_045512.2	28456	G	4211	0.0237473	0	99.9288	0.0474947
NC_045512.2	28457	G	4278	0.0467508	0	99.9532	0
NC_045512.2	28458	A	4329	100	0	0	0
NC_045512.2	28459	A	3793	99.8945	0	0.0527287	0.0527287
NC_045512.2	28460	G	4258	0.0234852	0	99.9765	0
NC_045512.2	28461	A	4263	99.9531	0	0.0469153	0
NC_045512.2	28462	C	4115	0.0243013	99.9514	0	0.0243013
NC_045512.2	28463	C	4202	0.0237982	99.9048	0	0.0713946
NC_045512.2	28464	T	4327	0	0.0924428	0	99.9076
NC_045512.2	28465	T	4215	0	0.0237248	0	99.9288
NC_045512.2	28466	A	4200	99.881	0.0238095	0.047619	0.047619
NC_045512.2	28467	A	4227	99.9763	0	0.0236574	0
NC_045512.2	28468	A	4232	99.8582	0.0236295	0	0.0708885
NC_045512.2	28469	T	2880	0.104167	0	0	99.8958
NC_045512.2	28470	T	4353	0.0229727	0	0	99.977
NC_045512.2	28471	C	4291	0	99.9068	0.0466092	0.0466092
NC_045512.2	28472	C	4324	0	99.9769	0	0.0231267
NC_045512.2	28473	C	4344	0.0230203	99.977	0	0
NC_045512.2	28474	T	4362	0	0.0229253	0	99.9771
NC_045512.2	28475	C	4366	0	99.9771	0	0
NC_045512.2	28476	G	4396	0.022748	0	99.9545	0.022748
NC_045512.2	28477	A	4429	99.9548	0	0.0225785	0.0225785
NC_045512.2	28478	G	4416	0	0	99.9547	0.0452899
NC_045512.2	28479	G	4445	0.0224972	0	99.9325	0.0224972
NC_045512.2	28480	A	4413	99.932	0	0.067981	0
NC_045512.2	28481	C	4471	0	99.9776	0	0.0223664
NC_045512.2	28482	A	4281	99.9066	0	0.0700771	0.023359
NC_045512.2	28483	A	4286	99.93	0.0233318	0.0233318	0.0233318
NC_045512.2	28484	G	4424	0	0	99.9548	0.045208
NC_045512.2	28485	G	4484	0	0.0223015	99.9554	0.0223015
NC_045512.2	28486	C	4449	0	99.9326	0	0.0674309
NC_045512.2	28487	G	4518	0.0221337	0.0221337	99.9557	0
NC_045512.2	28488	T	4249	0	0.0706048	0.0235349	99.9059
NC_045512.2	28489	T	4498	0	0.0444642	0	99.9555
NC_045512.2	28490	C	4479	0	99.9777	0	0.0223264
NC_045512.2	28491	C	4519	0.0221288	99.9336	0.0221288	0.0221288
NC_045512.2	28492	A	4536	99.9339	0	0.0440917	0.0220459
NC_045512.2	28493	A	4630	99.8704	0	0.0863931	0.0431965
NC_045512.2	28494	T	4572	0.0218723	0.0437445	0	99.9344
NC_045512.2	28495	T	4575	0.0437158	0.0437158	0	99.8907
NC_045512.2	28496	A	4552	99.8462	0.0219684	0.0878735	0.0439367
NC_045512.2	28497	A	4558	99.9122	0.0219394	0.0438789	0.0219394
NC_045512.2	28498	C	4559	0	99.9781	0	0.0219346
NC_045512.2	28499	A	4532	99.7573	0.0661959	0.176523	0
NC_045512.2	28500	C	4496	0	99.911	0.022242	0.066726
NC_045512.2	28501	C	4468	0	100	0	0
NC_045512.2	28502	A	4356	99.9311	0	0.0229568	0.0459137
NC_045512.2	28503	A	4334	99.9769	0	0.0230734	0
NC_045512.2	28504	T	4298	0.0697999	0.0232666	0	99.9069
NC_045512.2	28505	A	4296	99.9534	0.0232775	0.0232775	0
NC_045512.2	28506	G	4462	0.0448229	0.0672344	99.8879	0
NC_045512.2	28507	C	4504	0.0888099	99.8446	0	0.0666075
NC_045512.2	28508	A	4550	99.8022	0	0.175824	0.021978
NC_045512.2	28509	G	4404	0.0227066	0.0227066	99.9546	0
NC_045512.2	28510	T	4591	0.0217817	0	0	99.9782
NC_045512.2	28511	C	4599	0	100	0	0
NC_045512.2	28512	C	4536	0	99.9339	0	0.0440917
NC_045512.2	28513	A	4558	99.8245	0	0.153576	0.0219394
NC_045512.2	28514	G	4500	0	0	100	0
NC_045512.2	28515	A	4432	99.9774	0	0	0.0225632
NC_045512.2	28516	T	4416	0	0.0226449	0	99.9774
NC_045512.2	28517	G	4355	0	0.0459242	99.9541	0
NC_045512.2	28518	A	4459	99.9103	0	0.0672797	0.0224266
NC_045512.2	28519	C	4317	0.0231642	99.9073	0	0.0463285
NC_045512.2	28520	C	4391	0	99.9772	0.0227739	0
NC_045512.2	28521	A	4312	99.8609	0	0.0463822	0.0927644
NC_045512.2	28522	A	4250	100	0	0	0
NC_045512.2	28523	A	4206	99.8336	0	0.0237756	0.0475511
NC_045512.2	28524	T	4190	0.0477327	0.0954654	0.0238663	99.8329
NC_045512.2	28525	T	4141	0	0.0241488	0	99.9517
NC_045512.2	28526	G	4406	0	0	99.9773	0.0226963
NC_045512.2	28527	G	4352	0	0	100	0
NC_045512.2	28528	C	4323	0	99.9075	0.0231321	0.0693963
NC_045512.2	28529	T	4377	0.0228467	0.0228467	0	99.9543
NC_045512.2	28530	A	4119	99.9514	0.0242777	0	0.0242777
NC_045512.2	28531	C	4384	0	99.9544	0	0.0456204
NC_045512.2	28532	T	4242	0	0.0707214	0	99.9293
NC_045512.2	28533	A	4108	99.7566	0.0243427	0.170399	0.0486855
NC_045512.2	28534	C	4397	0	99.9545	0	0.0454856
NC_045512.2	28535	C	4366	0	99.9313	0	0.0687128
NC_045512.2	28536	G	4392	0.0455373	0.0227687	99.8862	0.0455373
NC_045512.2	28537	A	4292	99.9301	0.0232992	0.0465983	0
NC_045512.2	28538	A	3962	99.7981	0.0504796	0.126199	0.0252398
NC_045512.2	28539	G	4205	0.0713436	0	99.8573	0.0713436
NC_045512.2	28540	A	4343	99.8618	0.0230256	0.0690767	0.0230256
NC_045512.2	28541	G	4359	0.0917642	0.114705	99.7476	0.0458821
NC_045512.2	28542	C	4292	0	100	0	0
NC_045512.2	28543	T	4238	0	0.0943841	0.023596	99.882
NC_045512.2	28544	A	3781	99.9207	0	0.0528961	0
NC_045512.2	28545	C	4273	0.0468055	99.8128	0.0468055	0.093611
NC_045512.2	28546	C	4317	0	99.9768	0.0231642	0
NC_045512.2	28547	A	3873	99.6643	0.154919	0.0774593	0.103279
NC_045512.2	28548	G	4351	0	0.0229832	99.977	0
NC_045512.2	28549	A	3856	99.9741	0	0.0259336	0
NC_045512.2	28550	C	4301	0	99.8837	0.0465008	0.0697512
NC_045512.2	28551	G	4382	0.0456413	0.0228206	99.8859	0.0456413
NC_045512.2	28552	A	4408	99.9773	0	0.022686	0
NC_045512.2	28553	A	4030	99.8759	0.0496278	0.0744417	0
NC_045512.2	28554	T	4207	0	0.0475398	0.0237699	99.9287
NC_045512.2	28555	T	4456	0.0224417	0	0.0224417	99.9551
NC_045512.2	28556	C	4384	0	99.9544	0.0228102	0.0228102
NC_045512.2	28557	G	4476	0.0446828	0	99.9553	0
NC_045512.2	28558	T	4340	0.0460829	0.0460829	0	99.9078
NC_045512.2	28559	G	4431	0.0225683	0.0225683	99.8872	0.0677048
NC_045512.2	28560	G	4443	0	0	99.955	0.0450146
NC_045512.2	28561	T	4421	0.0452386	0.0226193	0	99.9321
NC_045512.2	28562	G	4369	0	0	100	0
NC_045512.2	28563	G	4497	0	0.0444741	99.9555	0
NC_045512.2	28564	T	4481	0	0.0223164	0	99.9777
NC_045512.2	28565	G	4556	0	0.0219491	99.9561	0.0219491
NC_045512.2	28566	A	4557	99.9122	0	0.0438885	0.0438885
NC_045512.2	28567	C	4420	0	99.9548	0.0226244	0.0226244
NC_045512.2	28568	G	4441	0.135105	0.0225175	99.8199	0.0225175
NC_045512.2	28569	G	4489	0.0222767	0	99.9554	0.0222767
NC_045512.2	28570	T	4664	0	0.0214408	0	99.9357
NC_045512.2	28571	A	4443	99.91	0.0225073	0.0450146	0.0225073
NC_045512.2	28572	A	4650	99.9355	0	0.0645161	0
NC_045512.2	28573	A	4623	99.9567	0.021631	0.021631	0
NC_045512.2	28574	A	4651	99.871	0	0.129005	0
NC_045512.2	28575	T	4718	0	0	0	100
NC_045512.2	28576	G	4783	0.0209074	0.0209074	99.9373	0.0209074
NC_045512.2	28577	A	4919	99.939	0.0203293	0.0406587	0
NC_045512.2	28578	A	4725	99.9365	0.021164	0	0.021164
NC_045512.2	28579	A	4987	99.8997	0	0.0802085	0.0200521
NC_045512.2	28580	G	4865	0	0	100	0
NC_045512.2	28581	A	4900	99.9184	0	0.0408163	0
NC_045512.2	28582	T	4983	0.0401365	0.0401365	0	99.9197
NC_045512.2	28583	C	4938	0	99.9797	0	0.0202511
NC_045512.2	28584	T	4938	0.0202511	0	0.0202511	99.9595
NC_045512.2	28585	C	4907	0	99.9796	0	0.020379
NC_045512.2	28586	A	4878	99.877	0	0.102501	0.0205002
NC_045512.2	28587	G	4666	0	0	100	0
NC_045512.2	28588	T	4797	0	0.0416927	0	99.9583
NC_045512.2	28589	C	4736	0	99.9367	0	0.0633446
NC_045512.2	28590	C	4722	0	99.9788	0	0.0211775
NC_045512.2	28591	A	4775	99.8534	0	0.0837696	0.0628272
NC_045512.2	28592	A	4679	99.9573	0.0213721	0.0213721	0
NC_045512.2	28593	G	4783	0	0	99.9582	0.0418148
NC_045512.2	28594	A	4728	100	0	0	0
NC_045512.2	28595	T	4686	0.0213402	0	0	99.9787
NC_045512.2	28596	G	4647	0.0430385	0	99.9139	0.0430385
NC_045512.2	28597	G	4755	0.0210305	0	99.9159	0
NC_045512.2	28598	T	4943	0.0202306	0.0404613	0	99.9393
NC_045512.2	28599	A	4638	99.9569	0	0	0.043122
NC_045512.2	28600	T	4948	0	0	0.0202102	99.9596
NC_045512.2	28601	T	4959	0	0.0201654	0	99.9597
NC_045512.2	28602	T	5087	0.019658	0.0393159	0.019658	99.8034
NC_045512.2	28603	C	4930	0.020284	99.8986	0	0.0811359
NC_045512.2	28604	T	5093	0	0.0589044	0	99.9411
NC_045512.2	28605	A	4989	99.8998	0.0200441	0.0601323	0.0200441
NC_045512.2	28606	C	4915	0	100	0	0
NC_045512.2	28607	T	4632	0	0.0431779	0	99.9568
NC_045512.2	28608	A	4735	99.9366	0	0.0211193	0.0422386
NC_045512.2	28609	C	4949	0	99.9798	0	0.0202061
NC_045512.2	28610	C	4968	0.0201288	99.9597	0	0.0201288
NC_045512.2	28611	T	4941	0	0.0607165	0.0202388	99.919
NC_045512.2	28612	A	4884	99.9795	0	0	0
NC_045512.2	28613	G	4964	0.020145	0	99.9396	0.0402901
NC_045512.2	28614	G	5043	0	0	99.9802	0.0198295
NC_045512.2	28615	A	5161	99.9225	0	0.0581283	0
NC_045512.2	28616	A	4429	99.9097	0	0.0903138	0
NC_045512.2	28617	C	5077	0	99.9803	0	0.0196967
NC_045512.2	28618	T	5151	0.0194137	0.232964	0.0388274	99.7088
NC_045512.2	28619	G	5186	0.0385654	0	99.9229	0.0385654
NC_045512.2	28620	G	5153	0.0388123	0	99.9224	0.0388123
NC_045512.2	28621	G	5253	0.0571102	0.0190367	99.8287	0.0951837
NC_045512.2	28622	C	5230	0.0191205	99.9426	0	0.0382409
NC_045512.2	28623	C	5285	0.037843	99.9054	0.0189215	0.037843
NC_045512.2	28624	A	5272	99.7724	0.0379363	0.151745	0.0379363
NC_045512.2	28625	G	5345	0	0.0561272	99.9252	0.0187091
NC_045512.2	28626	A	5262	99.981	0	0	0.0190042
NC_045512.2	28627	A	4952	99.9394	0.0201939	0.0201939	0.0201939
NC_045512.2	28628	G	5377	0.0371955	0.0185977	99.8884	0.0185977
NC_045512.2	28629	C	5431	0	99.9448	0.0184128	0.0368256
NC_045512.2	28630	T	5410	0.0369686	0.314233	0.0184843	99.6303
NC_045512.2	28631	G	5358	0.0373274	0	99.8694	0.0933184
NC_045512.2	28632	G	5455	0.0183318	0	99.9817	0
NC_045512.2	28633	A	5368	99.9627	0.0186289	0.0186289	0
NC_045512.2	28634	C	5256	0	99.9429	0	0.0570776
NC_045512.2	28635	T	4263	0	0.0234577	0	99.9765
NC_045512.2	28636	T	5391	0	0.0370989	0	99.9444
NC_045512.2	28637	C	5356	0	99.9813	0	0.0186707
NC_045512.2	28638	C	5161	0.0387522	99.9419	0	0.0193761
NC_045512.2	28639	C	5231	0.0191168	99.9809	0	0
NC_045512.2	28640	T	5245	0.0190658	0.0762631	0	99.9047
NC_045512.2	28641	A	4989	99.98	0	0.0200441	0
NC_045512.2	28642	T	5068	0	0.0394633	0	99.9605
NC_045512.2	28643	G	5242	0.0190767	0	99.9809	0
NC_045512.2	28644	G	5282	0.0189322	0	99.9811	0
NC_045512.2	28645	T	5348	0	0.0186986	0	99.9813
NC_045512.2	28646	G	4929	0.0202881	0	99.9797	0
NC_045512.2	28647	C	5169	0	99.9613	0.0193461	0.0193461
NC_045512.2	28648	T	5295	0	0.075543	0	99.9245
NC_045512.2	28649	A	5016	99.9801	0	0.0199362	0
NC_045512.2	28650	A	5303	99.9434	0	0.0377145	0.0188573
NC_045512.2	28651	C	5336	0	100	0	0
NC_045512.2	28652	A	5395	99.8703	0	0.0741427	0.055607
NC_045512.2	28653	A	5163	99.8838	0.0581058	0.0581058	0
NC_045512.2	28654	A	5214	99.8657	0	0	0.115075
NC_045512.2	28655	G	5096	0.0588697	0	99.9215	0.0196232
NC_045512.2	28656	A	5183	99.9421	0.0192938	0	0.0385877
NC_045512.2	28657	C	5398	0.0185254	99.9259	0	0.0555761
NC_045512.2	28658	G	5260	0.0190114	0	99.981	0
NC_045512.2	28659	G	5237	0.0954745	0	99.8854	0.0190949
NC_045512.2	28660	C	5299	0.0188715	99.9434	0	0.037743
NC_045512.2	28661	A	4882	99.9385	0	0.0409668	0.0204834
NC_045512.2	28662	T	5063	0.0197511	0	0	99.9802
NC_045512.2	28663	C	5289	0	100	0	0
NC_045512.2	28664	A	5052	99.9406	0.0197941	0.0197941	0.0197941
NC_045512.2	28665	T	4800	0	0	0.0208333	99.9792
NC_045512.2	28666	A	4843	99.8348	0.0206484	0.103242	0.0412967
NC_045512.2	28667	T	5071	0	0.03944	0	99.9606
NC_045512.2	28668	G	5252	0.0571211	0	99.9048	0.0380807
NC_045512.2	28669	G	5226	0.0191351	0	99.9235	0.0574053
NC_045512.2	28670	G	5315	0.0940734	0	99.9059	0
NC_045512.2	28671	T	5029	0.0198847	0.0397693	0	99.9403
NC_045512.2	28672	T	5477	0	0.0365163	0	99.9635
NC_045512.2	28673	G	5263	0.0570017	0.0380011	99.905	0
NC_045512.2	28674	C	5297	0	99.9434	0	0.0566358
NC_045512.2	28675	A	5317	99.906	0	0.0376152	0.0564228
NC_045512.2	28676	A	4911	99.8371	0.0203625	0.0814498	0.0610874
NC_045512.2	28677	C	5197	0.0192419	99.9038	0	0.0769675
NC_045512.2	28678	T	5042	0	0.277668	0	99.7223
NC_045512.2	28679	G	5355	0.0186741	0	99.9813	0
NC_045512.2	28680	A	5369	99.8882	0	0.111753	0
NC_045512.2	28681	G	5366	0.0372717	0	99.8882	0.0745434
NC_045512.2	28682	G	5214	0.0383583	0	99.9616	0
NC_045512.2	28683	G	5295	0.0566572	0.0188857	99.9245	0
NC_045512.2	28684	A	5313	100	0	0	0
NC_045512.2	28685	G	5279	0	0	99.9432	0.0568289
NC_045512.2	28686	C	5162	0.0387447	99.8838	0	0.0774893
NC_045512.2	28687	C	5232	0.0191131	99.9809	0	0
NC_045512.2	28688	T	5336	0.0187406	0	0	99.9813
NC_045512.2	28689	T	5343	0.0374322	0.0748643	0.0187161	99.869
NC_045512.2	28690	G	5312	0.0188253	0.0376506	99.9247	0.0188253
NC_045512.2	28691	A	5354	99.944	0	0.0373552	0
NC_045512.2	28692	A	5230	99.9618	0.0191205	0	0.0191205
NC_045512.2	28693	T	5276	0.0379075	0.132676	0.0189538	99.7726
NC_045512.2	28694	A	5267	99.8481	0	0.113917	0.0379723
NC_045512.2	28695	C	5256	0.0190259	99.9239	0.0570776	0
NC_045512.2	28696	A	5262	99.905	0	0.0950209	0
NC_045512.2	28697	C	5277	0	99.9242	0.0189502	0.0568505
NC_045512.2	28698	C	5225	0	99.9043	0.0191388	0.0574163
NC_045512.2	28699	A	5189	99.8651	0.0385431	0.0192715	0.0770861
NC_045512.2	28700	A	5173	99.9807	0	0.0193311	0
NC_045512.2	28701	A	5125	99.9805	0	0	0.0195122
NC_045512.2	28702	A	5247	99.9238	0	0	0.0190585
NC_045512.2	28703	G	5154	0.0388048	0	99.9612	0
NC_045512.2	28704	A	5254	99.9239	0	0.0570994	0.0190331
NC_045512.2	28705	T	5304	0.0188537	0.0188537	0	99.9623
NC_045512.2	28706	C	5255	0	99.981	0.0190295	0
NC_045512.2	28707	A	5240	99.8473	0	0.0763359	0.0763359
NC_045512.2	28708	C	5313	0.0188218	99.9812	0	0
NC_045512.2	28709	A	5188	99.9807	0	0.0192753	0
NC_045512.2	28710	T	5125	0	0.0585366	0.0195122	99.922
NC_045512.2	28711	T	5190	0.0192678	0.0770713	0	99.9037
NC_045512.2	28712	G	5299	0	0	100	0
NC_045512.2	28713	G	5268	0.0189825	0.0379651	99.9051	0.0379651
NC_045512.2	28714	C	5316	0	99.9624	0	0.0188111
NC_045512.2	28715	A	5359	99.944	0.0373204	0	0
NC_045512.2	28716	C	5352	0	100	0	0
NC_045512.2	28717	C	5311	0	99.9812	0	0.0188288
NC_045512.2	28718	C	5325	0.056338	99.8685	0	0.056338
NC_045512.2	28719	G	5269	0.113874	0	99.8861	0
NC_045512.2	28720	C	5325	0	100	0	0
NC_045512.2	28721	A	5354	99.9253	0	0	0.0747105
NC_045512.2	28722	A	5008	99.9601	0.0199681	0.0199681	0
NC_045512.2	28723	T	5383	0	0.111462	0	99.8885
NC_045512.2	28724	C	5372	0	100	0	0
NC_045512.2	28725	C	5379	0.0371816	99.8885	0	0.0743633
NC_045512.2	28726	T	5333	0.0187512	0.131258	0.0187512	99.8312
NC_045512.2	28727	G	5171	0.174048	0	99.7873	0.0386772
NC_045512.2	28728	C	5120	0	99.9609	0	0.0390625
NC_045512.2	28729	T	5178	0	0.0193125	0	99.9807
NC_045512.2	28730	A	4973	99.9598	0	0.0402172	0
NC_045512.2	28731	A	5145	99.9806	0	0.0194363	0
NC_045512.2	28732	C	5160	0.0387597	99.8643	0	0.0968992
NC_045512.2	28733	A	5242	99.9237	0	0	0.0763068
NC_045512.2	28734	A	4970	99.9799	0	0	0.0201207
NC_045512.2	28735	T	5237	0	0.0572847	0.0190949	99.9236
NC_045512.2	28736	G	5196	0.0384911	0	99.9615	0
NC_045512.2	28737	C	5305	0	99.9811	0	0.0188501
NC_045512.2	28738	T	5379	0	0.0371816	0	99.9628
NC_045512.2	28739	G	5210	0.0959693	0.0191939	99.8848	0
NC_045512.2	28740	C	5271	0	99.8862	0	0.0948587
NC_045512.2	28741	A	5308	100	0	0	0
NC_045512.2	28742	A	4953	99.9798	0	0	0.0201898
NC_045512.2	28743	T	5320	0.018797	0.093985	0	99.8872
NC_045512.2	28744	C	5359	0.0186602	99.944	0	0.0373204
NC_045512.2	28745	G	5316	0.0376223	0.0188111	99.9248	0.0188111
NC_045512.2	28746	T	5217	0.0383362	0.134177	0	99.8275
NC_045512.2	28747	G	5280	0.094697	0.0189394	99.8674	0.0189394
NC_045512.2	28748	C	5189	0.0192715	99.9807	0	0
NC_045512.2	28749	T	5176	0	0.0386399	0	99.9614
NC_045512.2	28750	A	4903	99.9796	0	0.0203957	0
NC_045512.2	28751	C	5119	0	99.9805	0	0.0195351
NC_045512.2	28752	A	5121	99.9024	0.0195274	0.0585823	0.0195274
NC_045512.2	28753	A	4926	99.9797	0	0.0203004	0
NC_045512.2	28754	C	5098	0.0196155	99.9412	0	0.0392311
NC_045512.2	28755	T	4094	0.048852	0.097704	0	99.8534
NC_045512.2	28756	T	5058	0	0.0395413	0	99.9605
NC_045512.2	28757	C	5124	0	99.9219	0	0.078064
NC_045512.2	28758	C	5154	0	100	0	0
NC_045512.2	28759	T	5088	0.0196541	0.0393082	0	99.941
NC_045512.2	28760	C	5124	0	100	0	0
NC_045512.2	28761	A	4963	99.9194	0	0.0604473	0.0201491
NC_045512.2	28762	A	4891	99.8978	0	0.0613372	0.0408914
NC_045512.2	28763	G	4871	0.0205297	0	99.9795	0
NC_045512.2	28764	G	4998	0.040016	0	99.92	0
NC_045512.2	28765	A	5080	99.9803	0	0.019685	0
NC_045512.2	28766	A	4055	99.8767	0	0.0986436	0.0246609
NC_045512.2	28767	C	5104	0.039185	99.902	0.0195925	0.039185
NC_045512.2	28768	A	5121	99.9219	0.0195274	0.0585823	0
NC_045512.2	28769	A	4891	99.9591	0.0204457	0	0.0204457
NC_045512.2	28770	C	5127	0	99.9805	0	0.0195046
NC_045512.2	28771	A	5017	99.9003	0.0199322	0.0797289	0
NC_045512.2	28772	T	4377	0.0456934	0.0685401	0	99.8858
NC_045512.2	28773	T	4846	0	0.103178	0.0206356	99.8762
NC_045512.2	28774	G	4905	0.122324	0	99.8777	0
NC_045512.2	28775	C	4882	0.0204834	99.9385	0	0.0409668
NC_045512.2	28776	C	4991	0	99.8597	0	0
NC_045512.2	28777	A	4790	99.9165	0	0.0626305	0.0208768
NC_045512.2	28778	A	4823	100	0	0	0
NC_045512.2	28779	A	4670	99.9572	0	0.0214133	0.0214133
NC_045512.2	28780	A	4582	99.7818	0.0218245	0.152772	0.0218245
NC_045512.2	28781	G	4776	0.041876	0	99.9581	0
NC_045512.2	28782	G	4808	0.0207987	0	99.9584	0
NC_045512.2	28783	C	4813	0	99.9584	0	0.0415541
NC_045512.2	28784	T	4595	0	0.0217628	0	99.9782
NC_045512.2	28785	T	4874	0.020517	0	0	99.9795
NC_045512.2	28786	C	4842	0	99.9793	0	0.0206526
NC_045512.2	28787	T	4772	0	0.0419111	0.0209556	99.9371
NC_045512.2	28788	A	4844	99.8348	0.0206441	0.0825764	0.0619323
NC_045512.2	28789	C	4811	0.0207857	99.8129	0	0.166286
NC_045512.2	28790	G	4799	0.0208377	0.0208377	99.9583	0
NC_045512.2	28791	C	4838	0	99.938	0.0206697	0.0413394
NC_045512.2	28792	A	4737	99.8733	0	0.105552	0.0211104
NC_045512.2	28793	G	4828	0.0207125	0	99.9793	0
NC_045512.2	28794	A	4802	99.9792	0	0.0208247	0
NC_045512.2	28795	A	4701	100	0	0	0
NC_045512.2	28796	G	4836	0.0206782	0	99.9793	0
NC_045512.2	28797	G	4786	0.0417886	0	99.9373	0.0208943
NC_045512.2	28798	G	4871	0.0205297	0	99.9795	0
NC_045512.2	28799	A	4696	99.8722	0.0638842	0.0638842	0
NC_045512.2	28800	G	4924	0	0	100	0
NC_045512.2	28801	C	4813	0	99.9584	0	0.0415541
NC_045512.2	28802	A	4690	99.8934	0	0	0.10661
NC_045512.2	28803	G	4791	0	0	99.9791	0.0208725
NC_045512.2	28804	A	4716	99.894	0.0424088	0.0424088	0.0212044
NC_045512.2	28805	G	4714	0.148494	0	99.8091	0.0424268
NC_045512.2	28806	G	4771	0.18864	0	99.7694	0.02096
NC_045512.2	28807	C	4790	0	99.8747	0	0.125261
NC_045512.2	28808	G	4845	0.0412797	0	99.9381	0.0206398
NC_045512.2	28809	G	4806	0.062422	0.0416146	99.8127	0
NC_045512.2	28810	C	4822	0	99.917	0.0207383	0.0622148
NC_045512.2	28811	A	4834	99.9793	0	0	0.0206868
NC_045512.2	28812	G	4879	0.020496	0.020496	99.959	0
NC_045512.2	28813	T	4911	0	0.0203625	0	99.9796
NC_045512.2	28814	C	4960	0	99.879	0	0.120968
NC_045512.2	28815	A	4913	99.8779	0.0610625	0.0203542	0.0407083
NC_045512.2	28816	A	4779	99.9163	0.0209249	0.0418498	0.0209249
NC_045512.2	28817	G	4903	0.0203957	0	99.9796	0
NC_045512.2	28818	C	4991	0	99.9599	0	0.0400721
NC_045512.2	28819	C	5015	0.0199402	99.9601	0	0.0199402
NC_045512.2	28820	T	4978	0	0.0200884	0	99.9799
NC_045512.2	28821	C	4937	0	99.9392	0	0.0607656
NC_045512.2	28822	T	4617	0.0216591	0	0	99.9783
NC_045512.2	28823	T	5002	0	0	0	100
NC_045512.2	28824	C	5040	0.0198413	99.9405	0	0.0396825
NC_045512.2	28825	T	5074	0	0	0	100
NC_045512.2	28826	C	5057	0	99.9011	0.0395491	0.0593237
NC_045512.2	28827	G	5022	0	0	100	0
NC_045512.2	28828	T	4156	0	0.0721848	0.0240616	99.9038
NC_045512.2	28829	T	4986	0	0.0200562	0	99.9198
NC_045512.2	28830	C	4986	0	99.9799	0	0.0200562
NC_045512.2	28831	C	4967	0.0402658	99.9396	0	0.0201329
NC_045512.2	28832	T	4984	0	0.0401284	0	99.9599
NC_045512.2	28833	C	5000	0	100	0	0
NC_045512.2	28834	A	4894	99.9387	0.0204332	0.0204332	0.0204332
NC_045512.2	28835	T	4987	0	0	0	100
NC_045512.2	28836	C	5105	0	99.9412	0	0.0391773
NC_045512.2	28837	A	4926	99.9391	0.0203004	0.0406009	0
NC_045512.2	28838	C	4987	0	100	0	0
NC_045512.2	28839	G	4944	0.0202265	0.0202265	99.9595	0
NC_045512.2	28840	T	4751	0	0.0210482	0	99.979
NC_045512.2	28841	A	4860	99.9588	0	0.0411523	0
NC_045512.2	28842	G	4996	0.020016	0	99.98	0
NC_045512.2	28843	T	5142	0	0.0972384	0	99.8833
NC_045512.2	28844	C	5122	0	99.9805	0	0.0195236
NC_045512.2	28845	G	5093	0.0589044	0	99.9215	0.0196348
NC_045512.2	28846	C	5132	0	99.961	0	0.0389712
NC_045512.2	28847	A	5075	99.9212	0	0.0197044	0.0591133
NC_045512.2	28848	A	4641	99.9785	0	0.0215471	0
NC_045512.2	28849	C	4963	0	99.9396	0	0.0604473
NC_045512.2	28850	A	4856	99.897	0.0411862	0.0411862	0.0205931
NC_045512.2	28851	G	4785	0.0417973	0.0417973	99.8955	0.0208986
NC_045512.2	28852	T	4861	0.0205719	0.0205719	0	99.9589
NC_045512.2	28853	T	4892	0	0.0817661	0.0613246	99.8569
NC_045512.2	28854	C	4930	0	99.8986	0	0.0608519
NC_045512.2	28855	A	4961	99.9395	0	0.0403145	0.0201572
NC_045512.2	28856	A	4902	99.8776	0	0.0407997	0.0611995
NC_045512.2	28857	G	5008	0.0399361	0	99.9601	0
NC_045512.2	28858	A	5110	99.9413	0.0391389	0	0.0195695
NC_045512.2	28859	A	4881	99.9795	0	0	0.0204876
NC_045512.2	28860	A	4861	99.9177	0.0205719	0.0205719	0.0411438
NC_045512.2	28861	T	4941	0	0	0	100
NC_045512.2	28862	T	5269	0	0.0379579	0.0189789	99.9051
NC_045512.2	28863	C	5263	0	99.943	0	0.0570017
NC_045512.2	28864	A	5272	99.8672	0.0189681	0.0758725	0.0379363
NC_045512.2	28865	A	5135	99.9221	0.0194742	0.0584226	0
NC_045512.2	28866	C	5260	0.0190114	99.962	0	0.0190114
NC_045512.2	28867	T	5053	0.0197902	0.0593707	0	99.9208
NC_045512.2	28868	C	5126	0	99.961	0	0.0390168
NC_045512.2	28869	C	5092	0.0785546	99.8233	0	0.0981932
NC_045512.2	28870	A	4929	99.7363	0.0608643	0.0811524	0.121729
NC_045512.2	28871	G	4948	0.0404204	0	99.9596	0
NC_045512.2	28872	G	4870	0.123203	0.0410678	99.8357	0
NC_045512.2	28873	C	4989	0	99.98	0	0.0200441
NC_045512.2	28874	A	4881	99.9795	0	0	0.0204876
NC_045512.2	28875	G	4998	0.040016	0	99.96	0
NC_045512.2	28876	C	4980	0	99.8996	0	0.100402
NC_045512.2	28877	A	4827	99.9586	0	0.0207168	0.0207168
NC_045512.2	28878	G	4988	0.0400962	0	99.9399	0.0200481
NC_045512.2	28879	T	4515	0	0.243632	0.0442968	99.7121
NC_045512.2	28880	A	4589	99.9128	0	0.0653737	0.0217912
NC_045512.2	28881	G	5057	0.0593237	0	99.9407	0
NC_045512.2	28882	G	5073	0.0197122	0	99.9803	0
NC_045512.2	28883	G	5121	0	0	99.9609	0.0390549
NC_045512.2	28884	G	5104	0.0195925	0	99.9804	0
NC_045512.2	28885	A	5090	99.8821	0	0.117878	0
NC_045512.2	28886	A	3773	99.8675	0	0.106016	0.0265041
NC_045512.2	28887	C	4918	0	99.9797	0	0.0203335
NC_045512.2	28888	T	4583	0	0.0872791	0.0436395	99.8691
NC_045512.2	28889	T	5081	0	0.0393623	0	99.9606
NC_045512.2	28890	C	5049	0.0198059	99.901	0	0.0792236
NC_045512.2	28891	T	5068	0.0197316	0.0394633	0	99.9408
NC_045512.2	28892	C	5017	0.0199322	99.9801	0	0
NC_045512.2	28893	C	4977	0	99.9397	0	0.0602773
NC_045512.2	28894	T	4961	0	0.0403145	0	99.9597
NC_045512.2	28895	G	4893	0.0408747	0	99.9183	0.0408747
NC_045512.2	28896	C	4952	0	100	0	0
NC_045512.2	28897	T	4827	0	0.0207168	0	99.9793
NC_045512.2	28898	A	4525	99.8011	0	0.0883978	0.0441989
NC_045512.2	28899	G	4921	0.0203211	0	99.939	0.0203211
NC_045512.2	28900	A	4916	99.8983	0.0610252	0.0406835	0
NC_045512.2	28901	A	4572	99.9125	0	0.0218723	0.0656168
NC_045512.2	28902	T	4623	0.021631	0	0	99.9784
NC_045512.2	28903	G	4853	0	0	100	0
NC_045512.2	28904	G	4802	0.104123	0.0416493	99.8542	0
NC_045512.2	28905	C	4870	0.0205339	99.9589	0	0.0205339
NC_045512.2	28906	T	4961	0	0.0201572	0	99.9798
NC_045512.2	28907	G	4914	0.0407	0	99.9389	0
NC_045512.2	28908	G	4898	0.122499	0	99.8571	0.0204165
NC_045512.2	28909	C	4930	0	99.8986	0	0.10142
NC_045512.2	28910	A	4726	99.9365	0	0.0211595	0.0423191
NC_045512.2	28911	A	4299	99.9767	0.0232612	0	0
NC_045512.2	28912	T	4718	0	0.0211954	0	99.9788
NC_045512.2	28913	G	5005	0.01998	0	99.98	0
NC_045512.2	28914	G	4949	0	0	99.9798	0.0202061
NC_045512.2	28915	C	5020	0	99.8406	0	0.159363
NC_045512.2	28916	G	4999	0.060012	0	99.88	0.060012
NC_045512.2	28917	G	5068	0.0197316	0	99.9803	0
NC_045512.2	28918	T	5028	0	0	0.0198886	99.9801
NC_045512.2	28919	G	5080	0.0590551	0	99.9409	0
NC_045512.2	28920	A	5075	99.9409	0.0197044	0.0197044	0.0197044
NC_045512.2	28921	T	5078	0	0.0196928	0	99.9803
NC_045512.2	28922	G	5042	0	0	99.9802	0.0198334
NC_045512.2	28923	C	5129	0	99.9805	0	0.019497
NC_045512.2	28924	T	5188	0	0	0.0385505	99.9614
NC_045512.2	28925	G	5054	0.0197863	0	99.9802	0
NC_045512.2	28926	C	5071	0	99.9803	0	0.01972
NC_045512.2	28927	T	5057	0	0.0790983	0.0197746	99.9011
NC_045512.2	28928	C	5049	0	99.9604	0.0198059	0.0198059
NC_045512.2	28929	T	4751	0.0210482	0.0210482	0	99.9579
NC_045512.2	28930	T	5096	0	0.0196232	0	99.9804
NC_045512.2	28931	G	4951	0.0403959	0.0201979	99.899	0.0201979
NC_045512.2	28932	C	5000	0	99.88	0	0.06
NC_045512.2	28933	T	5039	0	0.0198452	0	99.9802
NC_045512.2	28934	T	4921	0.0203211	0	0	99.9797
NC_045512.2	28935	T	5103	0	0.0195963	0	99.9804
NC_045512.2	28936	G	4982	0.0401445	0	99.9599	0
NC_045512.2	28937	C	5015	0	99.9601	0	0.0398804
NC_045512.2	28938	T	5111	0	0.0195656	0	99.9804
NC_045512.2	28939	G	4880	0.0614754	0	99.9385	0
NC_045512.2	28940	C	4964	0	99.9597	0	0.0402901
NC_045512.2	28941	T	4958	0	0	0	100
NC_045512.2	28942	G	4896	0	0.0612745	99.9387	0
NC_045512.2	28943	C	4911	0.0203625	99.9593	0	0
NC_045512.2	28944	T	4905	0	0.101937	0	99.8981
NC_045512.2	28945	T	5041	0	0.0396747	0	99.9603
NC_045512.2	28946	G	5025	0	0	100	0
NC_045512.2	28947	A	5052	99.901	0	0.0989707	0
NC_045512.2	28948	C	4940	0	99.8988	0	0.101215
NC_045512.2	28949	A	5008	99.9002	0	0.0798722	0.0199681
NC_045512.2	28950	G	5014	0.0199442	0	99.9402	0.0398883
NC_045512.2	28951	A	5101	99.9804	0	0.019604	0
NC_045512.2	28952	T	5047	0	0.0396275	0	99.9604
NC_045512.2	28953	T	5153	0	0.0388123	0.0194062	99.9418
NC_045512.2	28954	G	5132	0.0194856	0	99.9805	0
NC_045512.2	28955	A	4999	99.88	0	0.10002	0.020004
NC_045512.2	28956	A	5039	99.9206	0.0198452	0.0595356	0
NC_045512.2	28957	C	5041	0.0198373	99.9802	0	0
NC_045512.2	28958	C	4994	0.020024	99.9199	0	0.0600721
NC_045512.2	28959	A	5080	99.8228	0.019685	0.0787402	0.0787402
NC_045512.2	28960	G	5057	0	0.0197746	99.9605	0.0197746
NC_045512.2	28961	C	5059	0	99.9802	0.0197668	0
NC_045512.2	28962	T	5003	0	0.019988	0	99.98
NC_045512.2	28963	T	5174	0	0.0193274	0	99.9807
NC_045512.2	28964	G	5255	0.0190295	0	99.981	0
NC_045512.2	28965	A	5304	99.9057	0	0.0565611	0.0377074
NC_045512.2	28966	G	5309	0.0188359	0	99.9812	0
NC_045512.2	28967	A	5340	99.9438	0	0.0561798	0
NC_045512.2	28968	G	5203	0.0384394	0	99.9616	0
NC_045512.2	28969	C	5267	0.0379723	99.8101	0	0.0569584
NC_045512.2	28970	A	5346	99.9439	0	0.0561167	0
NC_045512.2	28971	A	5081	99.9803	0.0196812	0	0
NC_045512.2	28972	A	5370	99.9814	0	0.018622	0
NC_045512.2	28973	A	5206	99.904	0	0.0768344	0.0192086
NC_045512.2	28974	T	5245	0	0	0	100
NC_045512.2	28975	G	5339	0	0	99.9813	0.0187301
NC_045512.2	28976	T	5461	0	0.0732467	0	99.9268
NC_045512.2	28977	C	5357	0	99.9627	0.0186672	0.0186672
NC_045512.2	28978	T	5428	0	0.055269	0.036846	99.9079
NC_045512.2	28979	G	5344	0.0187126	0	99.9813	0
NC_045512.2	28980	G	5320	0.018797	0	99.9436	0.018797
NC_045512.2	28981	T	5467	0	0.0365831	0	99.9451
NC_045512.2	28982	A	5210	99.9424	0	0.0383877	0.0191939
NC_045512.2	28983	A	5389	99.9443	0	0.055669	0
NC_045512.2	28984	A	5478	99.854	0.0730193	0.0547645	0.0182548
NC_045512.2	28985	G	5485	0.0364631	0.0182315	99.9088	0.0364631
NC_045512.2	28986	G	5335	0.112465	0	99.8875	0
NC_045512.2	28987	C	5322	0.0187899	99.9061	0	0.0563698
NC_045512.2	28988	C	5426	0	100	0	0
NC_045512.2	28989	A	5415	99.9631	0	0.0184672	0.0184672
NC_045512.2	28990	A	5501	99.9818	0	0	0.0181785
NC_045512.2	28991	C	5637	0.0354799	99.8581	0	0.0532198
NC_045512.2	28992	A	5617	99.8932	0	0.0534093	0.0356062
NC_045512.2	28993	A	5486	99.9089	0	0.0729129	0.0182282
NC_045512.2	28994	C	5677	0.0352299	99.9472	0	0.0176149
NC_045512.2	28995	A	5634	99.9645	0.0177494	0.0177494	0
NC_045512.2	28996	A	5417	100	0	0	0
NC_045512.2	28997	C	5748	0	99.8608	0.0347947	0.104384
NC_045512.2	28998	A	5358	99.9253	0.0186637	0.055991	0
NC_045512.2	28999	A	5259	99.9049	0	0.019015	0.0570451
NC_045512.2	29000	G	5432	0.0184094	0.0184094	99.9448	0.0184094
NC_045512.2	29001	G	5650	0.0530973	0	99.9469	0
NC_045512.2	29002	C	5780	0.017301	99.9654	0	0.017301
NC_045512.2	29003	C	5892	0	99.9151	0.0169722	0.0169722
NC_045512.2	29004	A	5840	99.8801	0	0.0856164	0.0342466
NC_045512.2	29005	A	5838	99.9657	0	0.0171292	0
NC_045512.2	29006	A	5612	99.9287	0	0.0356379	0.017819
NC_045512.2	29007	C	5675	0.0352423	99.9119	0	0.0528634
NC_045512.2	29008	T	5580	0.0179211	0	0.0716846	99.9104
NC_045512.2	29009	G	5619	0.071187	0.0355935	99.8754	0.0177968
NC_045512.2	29010	T	5668	0	0.0529287	0	99.9471
NC_045512.2	29011	C	5523	0	99.9638	0	0.0362122
NC_045512.2	29012	A	5492	99.9272	0.0182083	0.0364166	0.0182083
NC_045512.2	29013	C	5227	0	99.9809	0.0191314	0
NC_045512.2	29014	T	5383	0	0	0	100
NC_045512.2	29015	A	5245	99.9237	0.0190658	0.0571973	0
NC_045512.2	29016	A	5358	99.9627	0.0186637	0	0.0186637
NC_045512.2	29017	G	5558	0.0719683	0	99.91	0.0179921
NC_045512.2	29018	A	5600	99.9821	0	0.0178571	0
NC_045512.2	29019	A	5332	99.9437	0.0187547	0.0187547	0.0187547
NC_045512.2	29020	A	5404	99.9445	0.0370096	0.0185048	0
NC_045512.2	29021	T	5668	0.0176429	0.0352858	0	99.9471
NC_045512.2	29022	C	5738	0	99.9826	0	0.0174277
NC_045512.2	29023	T	5694	0	0.052687	0.052687	99.8771
NC_045512.2	29024	G	5679	0	0.0176087	99.9472	0.0352175
NC_045512.2	29025	C	5681	0	99.9824	0	0
NC_045512.2	29026	T	5787	0	0.0345602	0	99.9654
NC_045512.2	29027	G	5685	0	0.0351803	99.9472	0.0175901
NC_045512.2	29028	C	5759	0	99.9305	0	0.0694565
NC_045512.2	29029	T	5898	0	0.101729	0	99.8983
NC_045512.2	29030	G	5811	0	0	99.9828	0.0172087
NC_045512.2	29031	A	5754	100	0	0	0
NC_045512.2	29032	G	5645	0	0	100	0
NC_045512.2	29033	G	5457	0.0733003	0	99.9084	0
NC_045512.2	29034	C	5367	0	99.9441	0	0.0372648
NC_045512.2	29035	T	5312	0	0.0376506	0.0376506	99.9247
NC_045512.2	29036	T	5342	0	0	0	100
NC_045512.2	29037	C	5483	0.0182382	99.9635	0	0.0182382
NC_045512.2	29038	T	5651	0	0.017696	0	99.9646
NC_045512.2	29039	A	5519	99.9638	0	0.0181192	0.0181192
NC_045512.2	29040	A	5694	99.9298	0.0175623	0.0351247	0.0175623
NC_045512.2	29041	G	5744	0.0174095	0.0522284	99.8955	0.0348189
NC_045512.2	29042	A	5737	99.9651	0	0.0348614	0
NC_045512.2	29043	A	4689	99.872	0	0.085306	0.042653
NC_045512.2	29044	G	5677	0	0	100	0
NC_045512.2	29045	C	5770	0	99.9653	0	0.034662
NC_045512.2	29046	C	5785	0	100	0	0
NC_045512.2	29047	T	5908	0	0	0.0169262	99.9831
NC_045512.2	29048	C	6088	0.0164258	99.9014	0	0.0821288
NC_045512.2	29049	G	5982	0.100301	0	99.8495	0.0501505
NC_045512.2	29050	G	5957	0.134296	0	99.8489	0.016787
NC_045512.2	29051	C	6110	0	99.8363	0	0.0163666
NC_045512.2	29052	A	6211	99.9517	0	0.0161005	0.0161005
NC_045512.2	29053	A	6192	100	0	0	0
NC_045512.2	29054	A	5877	99.983	0	0	0.0170155
NC_045512.2	29055	A	6248	99.968	0	0.0320102	0
NC_045512.2	29056	A	5607	99.2331	0.0178348	0.0178348	0
NC_045512.2	29057	C	6062	0.0494886	99.934	0	0.0164962
NC_045512.2	29058	G	5999	0.0166694	0	99.9667	0.0166694
NC_045512.2	29059	T	6039	0	0.016559	0	99.9834
NC_045512.2	29060	A	6055	100	0	0	0
NC_045512.2	29061	C	6108	0	99.9673	0.016372	0.016372
NC_045512.2	29062	T	6014	0	0.0332557	0	99.9667
NC_045512.2	29063	G	5939	0.0336757	0	99.9495	0.0168379
NC_045512.2	29064	C	5875	0	99.9149	0	0.0680851
NC_045512.2	29065	C	5928	0.0168691	99.9663	0	0.0168691
NC_045512.2	29066	A	5668	99.9118	0	0.0705716	0.0176429
NC_045512.2	29067	C	5760	0	99.9132	0	0.0173611
NC_045512.2	29068	T	5736	0.0348675	0	0	99.9651
NC_045512.2	29069	A	5506	99.9818	0.018162	0	0
NC_045512.2	29070	A	5601	99.9821	0	0	0.017854
NC_045512.2	29071	A	5491	99.9272	0	0.0546349	0.0182116
NC_045512.2	29072	G	5360	0.0186567	0	99.9627	0.0186567
NC_045512.2	29073	C	5515	0	99.9637	0	0.0181324
NC_045512.2	29074	A	5621	99.8221	0	0.0355809	0.0177904
NC_045512.2	29075	T	5596	0	0.0536097	0	99.8749
NC_045512.2	29076	A	5448	99.9449	0	0.0183554	0.0367107
NC_045512.2	29077	C	5483	0	99.9453	0.0182382	0.0364764
NC_045512.2	29078	A	5404	99.8705	0.0370096	0.0370096	0.0185048
NC_045512.2	29079	A	5133	99.9026	0	0.0194818	0.0389636
NC_045512.2	29080	T	5502	0.0181752	0.0181752	0	99.9636
NC_045512.2	29081	G	5540	0.0180505	0	99.9639	0.0180505
NC_045512.2	29082	T	5615	0	0.106857	0.0178094	99.8753
NC_045512.2	29083	A	5668	99.9294	0	0.0529287	0
NC_045512.2	29084	A	5573	99.8923	0	0.0179437	0.0897183
NC_045512.2	29085	C	5731	0.0348979	99.9477	0.017449	0
NC_045512.2	29086	A	5538	99.9639	0.0180571	0	0
NC_045512.2	29087	C	5752	0	99.9826	0	0.0173853
NC_045512.2	29088	A	5748	99.826	0.0173974	0.0869868	0.0695894
NC_045512.2	29089	A	5458	99.8901	0.0549652	0.0549652	0
NC_045512.2	29090	G	5683	0	0	100	0
NC_045512.2	29091	C	5817	0	99.9312	0	0.068764
NC_045512.2	29092	T	5809	0	0.0172147	0.0172147	99.9656
NC_045512.2	29093	T	5804	0	0.0172295	0	99.9655
NC_045512.2	29094	T	5971	0	0.0669905	0	99.9163
NC_045512.2	29095	C	6020	0	99.9169	0	0.0830565
NC_045512.2	29096	G	5912	0	0	100	0
NC_045512.2	29097	G	5925	0.151899	0	99.8312	0.0168776
NC_045512.2	29098	C	6075	0.0164609	99.9012	0	0.0823045
NC_045512.2	29099	A	5976	99.8996	0.0334672	0.0334672	0.0334672
NC_045512.2	29100	G	6075	0.0329218	0	99.9671	0
NC_045512.2	29101	A	5977	100	0	0	0
NC_045512.2	29102	C	6022	0	99.9668	0	0.0332116
NC_045512.2	29103	G	5996	0.0333556	0	99.9666	0
NC_045512.2	29104	T	6079	0	0.0329001	0.0164501	99.9506
NC_045512.2	29105	G	6015	0.0166251	0	99.9667	0.0166251
NC_045512.2	29106	G	6145	0.0488202	0	99.9186	0.0325468
NC_045512.2	29107	T	6218	0	0.257317	0.0160823	99.7105
NC_045512.2	29108	C	6085	0	99.9836	0	0.0164339
NC_045512.2	29109	C	6158	0.0487171	99.935	0	0.016239
NC_045512.2	29110	A	6088	99.77	0.0328515	0.11498	0.065703
NC_045512.2	29111	G	6075	0	0	99.9671	0.0329218
NC_045512.2	29112	A	6083	100	0	0	0
NC_045512.2	29113	A	5722	99.965	0.0174764	0	0.0174764
NC_045512.2	29114	C	6101	0	99.9836	0	0.0163908
NC_045512.2	29115	A	5951	99.916	0.0168039	0.0504117	0
NC_045512.2	29116	A	5721	99.9301	0.0174795	0.0349589	0.0174795
NC_045512.2	29117	A	5628	99.9289	0	0.0177683	0.0177683
NC_045512.2	29118	C	6060	0	99.967	0.0165016	0.0165016
NC_045512.2	29119	C	5925	0	100	0	0
NC_045512.2	29120	C	5992	0.0500668	99.9332	0	0.0166889
NC_045512.2	29121	A	5474	99.8539	0.0365364	0.0365364	0.0730727
NC_045512.2	29122	A	5313	99.8682	0	0.112931	0.0188218
NC_045512.2	29123	G	5269	0.0379579	0	99.962	0
NC_045512.2	29124	G	5931	0	0	99.9494	0.0337211
NC_045512.2	29125	A	6315	100	0	0	0
NC_045512.2	29126	A	5367	99.9441	0.0558971	0	0
NC_045512.2	29127	A	5929	99.8651	0.0337325	0.0337325	0.0168663
NC_045512.2	29128	T	6223	0.0160694	0	0.0160694	99.9679
NC_045512.2	29129	T	6192	0	0	0	100
NC_045512.2	29130	T	6214	0	0.0160927	0	99.9839
NC_045512.2	29131	T	6348	0	0.015753	0.031506	99.811
NC_045512.2	29132	G	6537	0	0	99.9694	0.0305951
NC_045512.2	29133	G	6509	0.0307267	0	99.9539	0.0153633
NC_045512.2	29134	G	6477	0.0308785	0	99.9691	0
NC_045512.2	29135	G	6571	0.0304368	0	99.9543	0
NC_045512.2	29136	A	6391	99.9374	0.015647	0.015647	0.031294
NC_045512.2	29137	C	6390	0	100	0	0
NC_045512.2	29138	C	6631	0	99.9548	0	0.045242
NC_045512.2	29139	A	6627	99.8642	0.0150898	0.0754489	0.0452694
NC_045512.2	29140	G	6649	0.0150399	0	99.9248	0.0601594
NC_045512.2	29141	G	6511	0.0153586	0	99.9846	0
NC_045512.2	29142	A	6621	99.9396	0	0.0453104	0
NC_045512.2	29143	A	5949	99.9664	0	0.0168095	0.0168095
NC_045512.2	29144	C	6465	0.0154679	99.9536	0	0.0309358
NC_045512.2	29145	T	6368	0.0157035	0.0471106	0	99.9372
NC_045512.2	29146	A	6561	100	0	0	0
NC_045512.2	29147	A	6140	99.9511	0	0.0325733	0.0162866
NC_045512.2	29148	T	6500	0	0.0461538	0	99.9538
NC_045512.2	29149	C	6607	0	99.9546	0	0.0454064
NC_045512.2	29150	A	6242	99.8718	0.0480615	0.0480615	0.032041
NC_045512.2	29151	G	6171	0	0.0162048	99.9838	0
NC_045512.2	29152	A	6432	99.9067	0	0.0777363	0.0155473
NC_045512.2	29153	C	6442	0	99.9845	0	0.0155231
NC_045512.2	29154	A	6044	99.8511	0.0827267	0	0.0661813
NC_045512.2	29155	A	5894	99.8134	0.0508992	0.118765	0.0169664
NC_045512.2	29156	G	6145	0	0	99.9837	0.0162734
NC_045512.2	29157	G	6382	0	0.0156691	99.953	0.0313381
NC_045512.2	29158	A	6521	99.954	0	0.0306701	0.0153351
NC_045512.2	29159	A	5450	99.9083	0.0183486	0.0366972	0.0366972
NC_045512.2	29160	C	6349	0	99.937	0.031501	0.031501
NC_045512.2	29161	T	6456	0	0	0	100
NC_045512.2	29162	G	6583	0.0607626	0.0151906	99.9089	0
NC_045512.2	29163	A	6644	99.9398	0	0.0451535	0.0150512
NC_045512.2	29164	T	6299	0	0	0	100
NC_045512.2	29165	T	6530	0	0.0459418	0	99.9541
NC_045512.2	29166	A	6612	99.8941	0	0.0907441	0.015124
NC_045512.2	29167	C	6685	0	99.9252	0	0.0747943
NC_045512.2	29168	A	6609	99.8941	0.0151309	0.0605235	0.0302618
NC_045512.2	29169	A	6478	99.9846	0	0.0154369	0
NC_045512.2	29170	A	6432	99.9223	0.0155473	0	0.0310945
NC_045512.2	29171	C	6679	0.0299446	99.9701	0	0
NC_045512.2	29172	A	5936	99.9832	0	0.0168464	0
NC_045512.2	29173	T	6221	0	0.0160746	0	99.9839
NC_045512.2	29174	T	6228	0	0.032113	0.032113	99.9197
NC_045512.2	29175	G	6468	0.0154607	0.0154607	99.9382	0.0309215
NC_045512.2	29176	G	6536	0.0764994	0	99.9082	0.0152999
NC_045512.2	29177	C	6617	0.0302252	99.8942	0	0.0755629
NC_045512.2	29178	C	6618	0.0302206	99.9698	0	0
NC_045512.2	29179	G	6610	0.1059	0.0151286	99.879	0
NC_045512.2	29180	C	6647	0	99.9248	0.0300888	0.0451331
NC_045512.2	29181	A	6586	99.9393	0	0.0455512	0.0151837
NC_045512.2	29182	A	6128	99.951	0	0.0326371	0.0163185
NC_045512.2	29183	A	6552	99.9389	0	0.0457875	0.0152625
NC_045512.2	29184	T	6177	0.0161891	0.0485673	0.0161891	99.9191
NC_045512.2	29185	T	6594	0	0.0303306	0	99.9545
NC_045512.2	29186	G	6662	0.030021	0	99.97	0
NC_045512.2	29187	C	6689	0.0149499	99.9552	0.0149499	0.0149499
NC_045512.2	29188	A	6710	99.9255	0	0.0447094	0.0298063
NC_045512.2	29189	C	6634	0	99.9699	0	0.0150739
NC_045512.2	29190	A	6538	99.9694	0	0.0152952	0.0152952
NC_045512.2	29191	A	6213	99.9195	0	0.0482859	0
NC_045512.2	29192	T	6370	0.0470958	0.0313972	0	99.9215
NC_045512.2	29193	T	6033	0	0	0.0165755	99.9834
NC_045512.2	29194	T	6555	0	0.0457666	0	99.9542
NC_045512.2	29195	G	6589	0.106238	0.0151768	99.8179	0
NC_045512.2	29196	C	6464	0	99.9691	0	0.0309406
NC_045512.2	29197	C	6439	0.0155304	99.9379	0	0.0465911
NC_045512.2	29198	C	6293	0	99.9841	0	0.0158907
NC_045512.2	29199	C	6422	0	99.9689	0	0.0311429
NC_045512.2	29200	C	6429	0	99.9378	0	0.031109
NC_045512.2	29201	A	6258	99.8881	0.0319591	0.0639182	0
NC_045512.2	29202	G	6327	0.0158053	0	99.9842	0
NC_045512.2	29203	C	6344	0.0157629	99.9054	0.0157629	0.0630517
NC_045512.2	29204	G	6292	0.0635728	0.0158932	99.9205	0
NC_045512.2	29205	C	6325	0	99.9526	0	0.0316206
NC_045512.2	29206	T	5140	0	0.0972763	0	99.9027
NC_045512.2	29207	T	5867	0.034089	0.0852224	0	99.8807
NC_045512.2	29208	C	6430	0	99.9844	0	0.0155521
NC_045512.2	29209	A	6274	99.9362	0	0.0637552	0
NC_045512.2	29210	G	6449	0.0155063	0	99.969	0.0155063
NC_045512.2	29211	C	6423	0	99.9222	0	0.0778452
NC_045512.2	29212	G	6498	0	0	99.9846	0
NC_045512.2	29213	T	6083	0	0.0328785	0.0164393	99.9507
NC_045512.2	29214	T	6582	0.015193	0	0	99.9848
NC_045512.2	29215	C	6574	0	99.9696	0	0.0304229
NC_045512.2	29216	T	6515	0.0153492	0.0306984	0.0306984	99.9233
NC_045512.2	29217	T	6781	0	0	0	100
NC_045512.2	29218	C	6913	0	99.9132	0	0.086793
NC_045512.2	29219	G	6866	0.029129	0	99.9563	0.0145645
NC_045512.2	29220	G	6950	0.0431655	0.028777	99.9281	0
NC_045512.2	29221	A	6979	99.957	0	0.0429861	0
NC_045512.2	29222	A	5790	99.8791	0.0518135	0.0345423	0.0345423
NC_045512.2	29223	T	6824	0	0	0	100
NC_045512.2	29224	G	6979	0.0429861	0	99.9427	0.0143287
NC_045512.2	29225	T	7092	0.0423012	0.0423012	0	99.9013
NC_045512.2	29226	C	7217	0	99.903	0.0277123	0.0692809
NC_045512.2	29227	G	7121	0.0561719	0.0421289	99.8315	0.0421289
NC_045512.2	29228	C	7248	0.0275938	99.9586	0	0.0137969
NC_045512.2	29229	G	7097	0.0281809	0.0281809	99.9436	0
NC_045512.2	29230	C	7184	0	99.9722	0	0.0139198
NC_045512.2	29231	A	7016	99.943	0.0285063	0.0142531	0.0142531
NC_045512.2	29232	T	6937	0	0	0	100
NC_045512.2	29233	T	7060	0	0.0283286	0	99.9717
NC_045512.2	29234	G	7270	0.0137552	0	99.9725	0.0137552
NC_045512.2	29235	G	7128	0.0561167	0	99.8878	0.0561167
NC_045512.2	29236	C	7260	0.0137741	99.876	0	0.110193
NC_045512.2	29237	A	7290	99.9451	0	0.0411523	0.0137174
NC_045512.2	29238	T	7374	0	0.0678058	0.0135612	99.9186
NC_045512.2	29239	G	7290	0	0.0274348	99.9314	0.0411523
NC_045512.2	29240	G	7378	0.0271076	0.0406614	99.8916	0.0406614
NC_045512.2	29241	A	7418	99.9056	0	0.0404422	0.0539229
NC_045512.2	29242	A	5968	99.8995	0.0335121	0.016756	0.0502681
NC_045512.2	29243	G	7340	0	0.0408719	99.9319	0.027248
NC_045512.2	29244	T	7375	0	0.0677966	0	99.9186
NC_045512.2	29245	C	7447	0	100	0	0
NC_045512.2	29246	A	7326	99.9044	0.0273	0.0273	0.04095
NC_045512.2	29247	C	7430	0.0269179	99.9327	0	0.0403769
NC_045512.2	29248	A	7276	99.9175	0	0.0687191	0.0137438
NC_045512.2	29249	C	7168	0	99.9721	0	0.0279018
NC_045512.2	29250	C	7238	0	100	0	0
NC_045512.2	29251	T	7121	0	0.0280859	0	99.9719
NC_045512.2	29252	T	7231	0	0.22127	0.0138293	99.7649
NC_045512.2	29253	C	7366	0	99.9593	0	0.0135759
NC_045512.2	29254	G	7246	0.0552029	0.0276014	99.862	0.0552029
NC_045512.2	29255	G	7139	0.0420227	0	99.944	0.0140076
NC_045512.2	29256	G	7207	0	0	100	0
NC_045512.2	29257	A	6989	99.9571	0	0.0429246	0
NC_045512.2	29258	A	5298	99.9245	0.0377501	0.0377501	0
NC_045512.2	29259	C	6895	0	99.9275	0	0.0725163
NC_045512.2	29260	G	7126	0.0140331	0.0140331	99.9719	0
NC_045512.2	29261	T	6891	0	0.0145117	0	99.9855
NC_045512.2	29262	G	6933	0	0	100	0
NC_045512.2	29263	G	7021	0.014243	0	99.9715	0
NC_045512.2	29264	T	7084	0.0141163	0.0705816	0.0282326	99.8871
NC_045512.2	29265	T	7090	0	0.0141044	0	99.9859
NC_045512.2	29266	G	7148	0.0139899	0	99.972	0.0139899
NC_045512.2	29267	A	7185	99.9304	0.0139179	0.0556715	0
NC_045512.2	29268	C	6836	0	99.9561	0	0.0438853
NC_045512.2	29269	C	7006	0.028547	99.9286	0	0.0428204
NC_045512.2	29270	T	7166	0.0418644	0.111638	0	99.8046
NC_045512.2	29271	A	6897	99.8695	0	0.0724953	0.0579962
NC_045512.2	29272	C	7135	0.0280308	99.958	0	0.0140154
NC_045512.2	29273	A	7067	99.9575	0	0.0283006	0.0141503
NC_045512.2	29274	C	6970	0	99.9713	0	0.0286944
NC_045512.2	29275	A	6857	99.8687	0	0.102085	0.0291673
NC_045512.2	29276	G	6890	0.0290276	0	99.9419	0.0290276
NC_045512.2	29277	G	6884	0.0145264	0	99.9564	0.0290529
NC_045512.2	29278	T	6876	0	0.0145433	0	99.9855
NC_045512.2	29279	G	6630	0.0301659	0	99.9548	0.015083
NC_045512.2	29280	C	6364	0.0157134	99.9529	0.0157134	0.0157134
NC_045512.2	29281	C	6560	0	99.9543	0	0.0457317
NC_045512.2	29282	A	6617	99.9244	0.0151126	0	0.0604504
NC_045512.2	29283	T	6568	0	0.045676	0	99.9543
NC_045512.2	29284	C	6484	0	99.9383	0	0.0462677
NC_045512.2	29285	A	6702	99.8956	0	0.0596837	0.0447628
NC_045512.2	29286	A	6563	100	0	0	0
NC_045512.2	29287	A	6607	99.9546	0	0.0302709	0.0151355
NC_045512.2	29288	T	6396	0	0	0	100
NC_045512.2	29289	T	6571	0	0.0152184	0	99.9848
NC_045512.2	29290	G	6314	0.0475135	0	99.905	0.0475135
NC_045512.2	29291	G	6399	0.0156274	0	99.9687	0.0156274
NC_045512.2	29292	A	6699	99.9552	0	0.0298552	0.0149276
NC_045512.2	29293	T	6692	0.0149432	0.0298864	0	99.9552
NC_045512.2	29294	G	6525	0	0	99.954	0.045977
NC_045512.2	29295	A	6644	99.8946	0.0150512	0.0602047	0.0150512
NC_045512.2	29296	C	6445	0	99.9535	0.0155159	0
NC_045512.2	29297	A	6463	99.9226	0.0154727	0.0154727	0.0464181
NC_045512.2	29298	A	6538	99.9847	0	0.0152952	0
NC_045512.2	29299	A	6563	99.9848	0	0.0152369	0
NC_045512.2	29300	G	6324	0.0158128	0.0158128	99.9526	0.0158128
NC_045512.2	29301	A	6498	99.9384	0	0	0.0615574
NC_045512.2	29302	T	6474	0.0154464	0.0154464	0	99.9691
NC_045512.2	29303	C	6108	0.016372	99.9509	0	0.0327439
NC_045512.2	29304	C	6268	0	99.9362	0	0.0478622
NC_045512.2	29305	A	6465	99.9381	0	0.0309358	0.0309358
NC_045512.2	29306	A	6358	99.9685	0	0.0314564	0
NC_045512.2	29307	A	6488	99.9692	0	0	0.0154131
NC_045512.2	29308	T	6370	0.0470958	0	0	99.9372
NC_045512.2	29309	T	6435	0.01554	0	0	99.9845
NC_045512.2	29310	T	5825	0	0.0171674	0	99.9142
NC_045512.2	29311	C	6312	0	99.9208	0	0.0316857
NC_045512.2	29312	A	6445	99.9379	0	0.0620636	0
NC_045512.2	29313	A	6395	99.9687	0.0312744	0	0
NC_045512.2	29314	A	6107	99.8526	0	0.0654986	0.0327493
NC_045512.2	29315	G	6154	0	0	99.9838	0.0162496
NC_045512.2	29316	A	6143	99.9349	0.0162787	0.0162787	0.0325574
NC_045512.2	29317	T	6192	0	0	0	100
NC_045512.2	29318	C	6049	0	99.9504	0	0.049595
NC_045512.2	29319	A	6197	99.9355	0	0.0484105	0.0161368
NC_045512.2	29320	A	6134	99.8859	0	0.0652103	0.0489077
NC_045512.2	29321	G	5933	0	0	100	0
NC_045512.2	29322	T	6151	0	0.032515	0	99.9675
NC_045512.2	29323	C	6034	0	100	0	0
NC_045512.2	29324	A	6211	99.9034	0.0322009	0.0161005	0
NC_045512.2	29325	T	6224	0	0	0	100
NC_045512.2	29326	T	6213	0	0.0160953	0	99.9839
NC_045512.2	29327	T	5682	0	0.0175994	0	99.9824
NC_045512.2	29328	T	5912	0	0	0.0169147	99.9323
NC_045512.2	29329	G	5636	0.0532292	0.0177431	99.929	0
NC_045512.2	29330	C	6080	0.0164474	99.9507	0.0164474	0.0164474
NC_045512.2	29331	T	6212	0	0.0804894	0.0160979	99.9034
NC_045512.2	29332	G	6044	0.0330907	0	99.9669	0
NC_045512.2	29333	A	6285	99.9523	0.0159109	0.0318218	0
NC_045512.2	29334	A	6069	99.9835	0	0.0164772	0
NC_045512.2	29335	T	6324	0.0158128	0.0474383	0	99.9367
NC_045512.2	29336	A	6249	100	0	0	0
NC_045512.2	29337	A	6305	99.9683	0	0	0.0317209
NC_045512.2	29338	G	6092	0.0492449	0	99.9508	0
NC_045512.2	29339	C	6184	0	100	0	0
NC_045512.2	29340	A	6273	99.9362	0.0159413	0.0159413	0.0318827
NC_045512.2	29341	T	6312	0	0.0792142	0	99.9208
NC_045512.2	29342	A	6350	100	0	0	0
NC_045512.2	29343	T	6383	0	0.0313332	0	99.9687
NC_045512.2	29344	T	6475	0	0.015444	0.015444	99.9537
NC_045512.2	29345	G	6347	0.0157555	0	99.9842	0
NC_045512.2	29346	A	6493	99.9384	0.0154012	0.0462036	0
NC_045512.2	29347	C	6404	0	99.9532	0	0.0468457
NC_045512.2	29348	G	5961	0.0503271	0	99.9497	0
NC_045512.2	29349	C	6411	0	99.9688	0.0155982	0.0155982
NC_045512.2	29350	A	6399	99.875	0.0312549	0.0937647	0
NC_045512.2	29351	T	6377	0	0.0627254	0	99.9373
NC_045512.2	29352	A	6422	99.9689	0.0155715	0.0155715	0
NC_045512.2	29353	C	6480	0	99.9228	0.0154321	0.0154321
NC_045512.2	29354	A	6514	99.9232	0	0.0153516	0.0460547
NC_045512.2	29355	A	6100	99.9016	0.0163934	0.0655738	0
NC_045512.2	29356	A	6065	100	0	0	0
NC_045512.2	29357	A	6172	99.8056	0.0162022	0	0.0162022
NC_045512.2	29358	C	6545	0.0152788	99.9847	0	0
NC_045512.2	29359	A	6057	99.8679	0	0.0660393	0.0495295
NC_045512.2	29360	T	5037	0	0.0595593	0.0992654	99.8412
NC_045512.2	29361	T	6484	0	0.0616903	0	99.9383
NC_045512.2	29362	C	6498	0	99.9692	0	0.0307787
NC_045512.2	29363	C	6343	0	99.9685	0	0.0315308
NC_045512.2	29364	C	6498	0	99.9384	0	0.0615574
NC_045512.2	29365	A	6378	99.8746	0.0470367	0.0627156	0.0156789
NC_045512.2	29366	C	6284	0.0159134	99.9523	0	0.0318269
NC_045512.2	29367	C	6414	0	99.9376	0.0155909	0.0467727
NC_045512.2	29368	A	6079	99.9013	0	0.0493502	0.0493502
NC_045512.2	29369	A	6041	99.8841	0.0331071	0.0331071	0.0496607
NC_045512.2	29370	C	6516	0.0153468	99.9079	0	0.0767342
NC_045512.2	29371	A	6037	99.884	0.0165645	0.0993871	0
NC_045512.2	29372	G	6074	0.0329272	0.0164636	99.8518	0.0987817
NC_045512.2	29373	A	6482	99.9229	0.0154273	0.0308547	0.0308547
NC_045512.2	29374	G	6037	0.0165645	0.0165645	99.9337	0.033129
NC_045512.2	29375	C	6405	0.0156128	99.9375	0.0156128	0.0312256
NC_045512.2	29376	C	6103	0	99.9508	0.0163854	0.0163854
NC_045512.2	29377	T	6434	0	0.0777122	0	99.5959
NC_045512.2	29378	A	6338	99.9053	0.0157778	0.0315557	0.0315557
NC_045512.2	29379	A	6688	99.9252	0	0.0299043	0.0299043
NC_045512.2	29380	A	6724	99.9703	0.0297442	0	0
NC_045512.2	29381	A	6440	99.9224	0	0.0465839	0.0310559
NC_045512.2	29382	A	6517	99.4476	0.030689	0.245512	0
NC_045512.2	29383	G	6054	0.016518	0.016518	99.9339	0.033036
NC_045512.2	29384	G	6375	0.0156863	0.0156863	99.9686	0
NC_045512.2	29385	A	6902	99.942	0	0.0289771	0.0289771
NC_045512.2	29386	C	6578	0.0152022	99.8632	0	0.0152022
NC_045512.2	29387	A	6572	99.8783	0.0760803	0.0152161	0.0152161
NC_045512.2	29388	A	6568	99.9086	0.0609013	0.0304507	0
NC_045512.2	29389	A	6681	99.8803	0.0299356	0.0299356	0.0598713
NC_045512.2	29390	A	6656	99.9399	0.0450721	0.015024	0
NC_045512.2	29391	A	6585	99.6963	0.015186	0.0911162	0.0455581
NC_045512.2	29392	G	6550	0.0458015	0.0152672	99.9389	0
NC_045512.2	29393	A	6838	99.8976	0.0146242	0.0731208	0.0146242
NC_045512.2	29394	A	6789	99.9705	0.0147297	0.0147297	0
NC_045512.2	29395	G	6354	0	0	100	0
NC_045512.2	29396	A	6611	99.9395	0	0.0302526	0.0302526
NC_045512.2	29397	A	6508	99.9385	0	0.0460971	0.0153657
NC_045512.2	29398	G	6345	0.0630418	0	99.9054	0.0315209
NC_045512.2	29399	G	6639	0	0.0150625	99.9548	0
NC_045512.2	29400	C	6764	0.0295683	99.9556	0.0147842	0
NC_045512.2	29401	T	6838	0.0146242	0.087745	0.0292483	99.8684
NC_045512.2	29402	G	6765	0.0295639	0.0295639	99.9409	0
NC_045512.2	29403	A	6842	99.9269	0	0.073078	0
NC_045512.2	29404	T	6726	0.0148677	0.0148677	0	99.9703
NC_045512.2	29405	G	6788	0	0	99.9853	0
NC_045512.2	29406	A	6852	99.9562	0	0.0437828	0
NC_045512.2	29407	A	6616	99.9244	0.0151149	0.0302297	0.0302297
NC_045512.2	29408	A	6768	99.9261	0.0295508	0	0.0295508
NC_045512.2	29409	C	6750	0	100	0	0
NC_045512.2	29410	T	6716	0	0.0595593	0	99.9404
NC_045512.2	29411	C	6811	0	100	0	0
NC_045512.2	29412	A	6569	99.8934	0.030446	0.0608921	0.015223
NC_045512.2	29413	A	6295	99.8888	0	0.0635425	0.0476569
NC_045512.2	29414	G	6354	0	0	99.9685	0.0314762
NC_045512.2	29415	C	6555	0	99.878	0.0152555	0.106789
NC_045512.2	29416	C	6595	0.015163	99.9697	0	0.015163
NC_045512.2	29417	T	6239	0.0160282	0.0160282	0	99.9679
NC_045512.2	29418	T	6445	0.0155159	0.0310318	0	99.9379
NC_045512.2	29419	A	6714	99.8808	0	0.119154	0
NC_045512.2	29420	C	6569	0	99.9391	0	0.0608921
NC_045512.2	29421	C	6519	0	99.9693	0	0.0306796
NC_045512.2	29422	G	6438	0.0621311	0	99.9379	0
NC_045512.2	29423	C	6470	0	99.9382	0	0.0618238
NC_045512.2	29424	A	6436	99.9378	0.0310752	0.0155376	0.0155376
NC_045512.2	29425	G	6366	0.0157085	0	99.9686	0.0157085
NC_045512.2	29426	A	6459	99.969	0.0154823	0	0.0154823
NC_045512.2	29427	G	6239	0.0320564	0	99.9679	0
NC_045512.2	29428	A	6391	99.9844	0	0.015647	0
NC_045512.2	29429	C	6303	0	99.9524	0	0.0475964
NC_045512.2	29430	A	6157	99.9675	0	0.0324834	0
NC_045512.2	29431	G	6165	0.0486618	0.0162206	99.9351	0
NC_045512.2	29432	A	6114	99.9673	0.0163559	0.0163559	0
NC_045512.2	29433	A	5804	99.9483	0	0.0516885	0
NC_045512.2	29434	G	5790	0.0172712	0	99.9827	0
NC_045512.2	29435	A	6114	99.9836	0	0.0163559	0
NC_045512.2	29436	A	5802	99.8794	0	0.120648	0
NC_045512.2	29437	A	5708	99.8949	0	0.0175193	0
NC_045512.2	29438	C	6088	0	99.9671	0	0.0328515
NC_045512.2	29439	A	5840	99.8801	0	0.0856164	0.0342466
NC_045512.2	29440	G	5577	0	0	99.9821	0.0179308
NC_045512.2	29441	C	5983	0	99.8663	0.0501421	0.0835701
NC_045512.2	29442	A	6060	99.934	0	0.0495049	0.0165016
NC_045512.2	29443	A	5659	99.9647	0	0.017671	0.017671
NC_045512.2	29444	A	5901	99.9153	0	0.0169463	0
NC_045512.2	29445	C	6140	0	99.9837	0	0.0162866
NC_045512.2	29446	T	5884	0	0.0339905	0.0339905	99.915
NC_045512.2	29447	G	5750	0	0	99.9826	0
NC_045512.2	29448	T	5979	0	0.0501756	0	99.9498
NC_045512.2	29449	G	6054	0.016518	0.016518	99.967	0
NC_045512.2	29450	A	6072	100	0	0	0
NC_045512.2	29451	C	5895	0	100	0	0
NC_045512.2	29452	T	5951	0	0.0168039	0	99.9832
NC_045512.2	29453	C	5945	0	99.9664	0	0.0336417
NC_045512.2	29454	T	5704	0.0525947	0.0350631	0	99.9123
NC_045512.2	29455	T	5845	0	0	0	100
NC_045512.2	29456	C	5986	0	100	0	0
NC_045512.2	29457	T	5199	0	0.0192345	0.0192345	99.9615
NC_045512.2	29458	T	6097	0	0	0	100
NC_045512.2	29459	C	5990	0.033389	99.9332	0	0.033389
NC_045512.2	29460	C	5976	0	99.9331	0	0.0669344
NC_045512.2	29461	T	5873	0	0	0	100
NC_045512.2	29462	G	5862	0.017059	0.017059	99.9659	0
NC_045512.2	29463	C	5915	0.0169062	99.9831	0	0
NC_045512.2	29464	T	5998	0	0.100033	0	99.9
NC_045512.2	29465	G	5777	0	0	99.9827	0.01731
NC_045512.2	29466	C	5860	0.0170648	99.9488	0	0.0341297
NC_045512.2	29467	A	5985	99.883	0.0334169	0.0167084	0.0334169
NC_045512.2	29468	G	5912	0.0338295	0	99.9493	0.0169147
NC_045512.2	29469	A	5897	99.983	0	0	0
NC_045512.2	29470	T	5720	0.034965	0.0174825	0	99.9476
NC_045512.2	29471	T	5605	0	0	0	100
NC_045512.2	29472	T	5748	0	0.0695894	0	99.8956
NC_045512.2	29473	G	5699	0.0350939	0	99.9123	0.0526408
NC_045512.2	29474	G	5677	0.0176149	0	99.9824	0
NC_045512.2	29475	A	5743	99.9303	0.0174125	0.0522375	0
NC_045512.2	29476	T	5649	0	0.0531067	0.0177022	99.9292
NC_045512.2	29477	G	5638	0.0354736	0.0354736	99.8758	0.0532104
NC_045512.2	29478	A	5652	99.9646	0.0176929	0	0.0176929
NC_045512.2	29479	T	5342	0	0	0.0187196	99.9813
NC_045512.2	29480	T	5401	0	0.0185151	0	99.9815
NC_045512.2	29481	T	5626	0	0.0888731	0	99.9111
NC_045512.2	29482	C	5494	0	99.9636	0	0.0364033
NC_045512.2	29483	T	5573	0.0358873	0.0897183	0	99.8565
NC_045512.2	29484	C	5427	0.0184264	99.9816	0	0
NC_045512.2	29485	C	5361	0.0373065	99.9254	0	0.0186532
NC_045512.2	29486	A	5369	99.9255	0	0.0558763	0
NC_045512.2	29487	A	5280	100	0	0	0
NC_045512.2	29488	A	5238	99.9427	0	0.0190913	0
NC_045512.2	29489	C	5166	0	99.9613	0	0.0387147
NC_045512.2	29490	A	5142	99.9222	0	0.0194477	0.0583431
NC_045512.2	29491	A	4706	100	0	0	0
NC_045512.2	29492	T	4599	0	0	0.0217439	99.9783
NC_045512.2	29493	T	4936	0	0.101297	0	99.8987
NC_045512.2	29494	G	4953	0	0	99.9798	0
NC_045512.2	29495	C	4926	0	99.9391	0	0.0609013
NC_045512.2	29496	A	4923	99.9594	0	0.0406256	0
NC_045512.2	29497	A	4653	99.9785	0	0.0214915	0
NC_045512.2	29498	C	4735	0	99.9578	0	0.0422386
NC_045512.2	29499	A	4516	99.9779	0	0.0221435	0
NC_045512.2	29500	A	4149	99.9759	0	0.0241022	0
NC_045512.2	29501	T	4458	0	0	0	100
NC_045512.2	29502	C	4613	0	99.9566	0	0.0433557
NC_045512.2	29503	C	4519	0	99.9779	0	0.0221288
NC_045512.2	29504	A	3675	99.8639	0	0.0816327	0.0544218
NC_045512.2	29505	T	3963	0	0.0504668	0	99.9495
NC_045512.2	29506	G	4039	0	0	100	0
NC_045512.2	29507	A	4222	99.9289	0	0.0473709	0.0236855
NC_045512.2	29508	G	4209	0	0	100	0
NC_045512.2	29509	C	4174	0	99.8563	0	0.143747
NC_045512.2	29510	A	4165	99.88	0	0.0960384	0.0240096
NC_045512.2	29511	G	4091	0	0	99.9756	0.0244439
NC_045512.2	29512	T	4104	0	0.0243665	0	99.9756
NC_045512.2	29513	G	4134	0.193517	0	99.8065	0
NC_045512.2	29514	C	4049	0	99.9753	0	0.0246975
NC_045512.2	29515	T	3968	0	0.226815	0	99.7732
NC_045512.2	29516	G	3960	0	0	99.9495	0.0505051
NC_045512.2	29517	A	3773	100	0	0	0
NC_045512.2	29518	C	3729	0	100	0	0
NC_045512.2	29519	T	3544	0	0.395034	0	99.605
NC_045512.2	29520	C	3567	0.0280348	99.9439	0	0.0280348
NC_045512.2	29521	A	3547	99.8872	0.0845785	0	0.0281928
NC_045512.2	29522	A	3332	100	0	0	0
NC_045512.2	29523	C	3414	0	99.9414	0.0292912	0.0292912
NC_045512.2	29524	T	3138	0.0956023	0.541746	0.0318674	99.3308
NC_045512.2	29525	C	3206	0.062383	99.7193	0	0.218341
NC_045512.2	29526	A	2821	99.7164	0	0.141794	0.141794
NC_045512.2	29527	G	2927	0.0341647	0	99.9317	0.0341647
NC_045512.2	29528	G	2915	0.274443	0.0343053	99.6569	0.0343053
NC_045512.2	29529	C	2753	0	99.9637	0.036324	0
NC_045512.2	29530	C	2696	0.037092	99.9629	0	0

## Sheet: IVT mRNA N protein wt-2
CHR	POS	REF	READS	A	C	G	T
NC_045512.2	28274	A	509	100	0	0	0
NC_045512.2	28275	T	516	0	0	0	100
NC_045512.2	28276	G	582	0	0	100	0
NC_045512.2	28277	T	603	0	0	0	100
NC_045512.2	28278	C	690	0	100	0	0
NC_045512.2	28279	T	852	0	0	0	100
NC_045512.2	28280	G	873	0	0	100	0
NC_045512.2	28281	A	958	100	0	0	0
NC_045512.2	28282	T	1012	0	0	0	100
NC_045512.2	28283	A	1056	99.9053	0	0.094697	0
NC_045512.2	28284	A	1114	99.9102	0	0.0897666	0
NC_045512.2	28285	T	1226	0	0	0	100
NC_045512.2	28286	G	1264	0	0	100	0
NC_045512.2	28287	G	1285	0	0	99.9222	0.077821
NC_045512.2	28288	A	1311	99.8474	0.0762777	0	0.0762777
NC_045512.2	28289	C	1323	0	99.8488	0	0.0755858
NC_045512.2	28290	C	1353	0	100	0	0
NC_045512.2	28291	C	1489	0	100	0	0
NC_045512.2	28292	C	1576	0	99.8096	0	0
NC_045512.2	28293	A	1587	99.6849	0.31506	0	0
NC_045512.2	28294	A	1638	99.9389	0	0	0.0610501
NC_045512.2	28295	A	1639	99.817	0	0.0610128	0.122026
NC_045512.2	28296	A	1635	99.9388	0	0	0.0611621
NC_045512.2	28297	T	1699	0	0	0	100
NC_045512.2	28298	C	1736	0	100	0	0
NC_045512.2	28299	A	1652	99.8789	0	0.121065	0
NC_045512.2	28300	G	1828	0	0	99.9453	0.0547046
NC_045512.2	28301	C	1819	0	100	0	0
NC_045512.2	28302	G	1860	0.107527	0	99.8925	0
NC_045512.2	28303	A	1886	100	0	0	0
NC_045512.2	28304	A	1846	99.8917	0.0541712	0	0.0541712
NC_045512.2	28305	A	1872	99.9466	0	0.0534188	0
NC_045512.2	28306	T	1945	0	0.0514139	0	99.9486
NC_045512.2	28307	G	1949	0.102617	0.102617	99.7948	0
NC_045512.2	28308	C	1960	0	99.949	0	0.0510204
NC_045512.2	28309	A	1956	100	0	0	0
NC_045512.2	28310	C	1991	0.050226	99.8493	0	0.050226
NC_045512.2	28311	C	2014	0	100	0	0
NC_045512.2	28312	C	2038	0	99.9509	0	0.0490677
NC_045512.2	28313	C	2056	0.0972763	99.8054	0	0.0486381
NC_045512.2	28314	G	2057	0.0486145	0	99.9514	0
NC_045512.2	28315	C	2075	0	99.9036	0	0.0963855
NC_045512.2	28316	A	1987	100	0	0	0
NC_045512.2	28317	T	2008	0	0.0996016	0	99.9004
NC_045512.2	28318	T	2067	0	0	0	99.9516
NC_045512.2	28319	A	2066	100	0	0	0
NC_045512.2	28320	C	2071	0	100	0	0
NC_045512.2	28321	G	2129	0.0469704	0	99.8591	0.0469704
NC_045512.2	28322	T	2078	0.0481232	0	0.0481232	99.9038
NC_045512.2	28323	T	2141	0	0.0934143	0.0467071	99.8599
NC_045512.2	28324	T	2227	0	0	0	99.9551
NC_045512.2	28325	G	2221	0	0	100	0
NC_045512.2	28326	G	2246	0.0445236	0	99.9555	0
NC_045512.2	28327	T	2299	0	0	0	100
NC_045512.2	28328	G	2320	0.0431034	0	99.9138	0.0431034
NC_045512.2	28329	G	2318	0	0	100	0
NC_045512.2	28330	A	2281	100	0	0	0
NC_045512.2	28331	C	2246	0	100	0	0
NC_045512.2	28332	C	2299	0	99.9565	0	0.0434972
NC_045512.2	28333	C	2400	0.0416667	99.8333	0	0.0833333
NC_045512.2	28334	T	2401	0.0416493	0	0.0416493	99.9167
NC_045512.2	28335	C	2470	0	99.919	0	0.0809717
NC_045512.2	28336	A	2418	99.7932	0.0413565	0.082713	0.082713
NC_045512.2	28337	G	2483	0	0	100	0
NC_045512.2	28338	A	2507	100	0	0	0
NC_045512.2	28339	T	2401	0	0	0	100
NC_045512.2	28340	T	2546	0	0	0	99.9607
NC_045512.2	28341	C	2548	0	99.9608	0	0.0392465
NC_045512.2	28342	A	2616	99.7706	0	0.0382263	0.191131
NC_045512.2	28343	A	2615	99.9618	0.0382409	0	0
NC_045512.2	28344	C	2646	0	100	0	0
NC_045512.2	28345	T	2679	0	0	0	100
NC_045512.2	28346	G	2681	0	0	100	0
NC_045512.2	28347	G	2710	0.110701	0	99.8893	0
NC_045512.2	28348	C	2779	0	99.892	0	0.107953
NC_045512.2	28349	A	2758	100	0	0	0
NC_045512.2	28350	G	2800	0.107143	0	99.8929	0
NC_045512.2	28351	T	2740	0	0	0	100
NC_045512.2	28352	A	2780	99.8921	0	0.0719424	0.0359712
NC_045512.2	28353	A	2611	100	0	0	0
NC_045512.2	28354	C	2787	0	100	0	0
NC_045512.2	28355	C	2906	0	99.9312	0	0.0688231
NC_045512.2	28356	A	2809	99.822	0.0355999	0.0711997	0.0711997
NC_045512.2	28357	G	2930	0	0.0341297	99.9659	0
NC_045512.2	28358	A	2987	99.9665	0	0	0.0334784
NC_045512.2	28359	A	2790	99.9642	0	0	0.0358423
NC_045512.2	28360	T	3041	0	0	0	100
NC_045512.2	28361	G	3049	0.0327976	0	99.9344	0.0327976
NC_045512.2	28362	G	3105	0	0	100	0
NC_045512.2	28363	A	3171	99.8423	0	0.126143	0.0315358
NC_045512.2	28364	G	3168	0.0315657	0	99.9369	0.0315657
NC_045512.2	28365	A	3286	99.9087	0.0304321	0	0.0608643
NC_045512.2	28366	A	3027	99.8679	0	0.066072	0.066072
NC_045512.2	28367	C	3312	0.0301932	99.8792	0	0.0905797
NC_045512.2	28368	G	3293	0.0607349	0	99.9393	0
NC_045512.2	28369	C	3377	0.0296121	99.9408	0	0.0296121
NC_045512.2	28370	A	3332	99.7599	0	0.180072	0.060024
NC_045512.2	28371	G	3396	0.0294464	0	99.9706	0
NC_045512.2	28372	T	3463	0	0.0288767	0	99.9422
NC_045512.2	28373	G	3453	0.0289603	0	99.9421	0.0289603
NC_045512.2	28374	G	3442	0.0290529	0	99.9709	0
NC_045512.2	28375	G	3513	0	0	100	0
NC_045512.2	28376	G	3538	0.0565291	0	99.9435	0
NC_045512.2	28377	C	3545	0	99.9436	0	0.0564175
NC_045512.2	28378	G	3601	0	0	100	0
NC_045512.2	28379	C	3592	0	99.8886	0	0.111359
NC_045512.2	28380	G	3663	0.0273	0	99.9454	0.0273
NC_045512.2	28381	A	3695	99.9729	0.0270636	0	0
NC_045512.2	28382	T	3456	0	0.0289352	0	99.9421
NC_045512.2	28383	C	3742	0	99.8931	0	0.0267237
NC_045512.2	28384	A	3745	99.8665	0	0.0534045	0.0534045
NC_045512.2	28385	A	3712	99.9461	0.0269397	0	0
NC_045512.2	28386	A	3775	99.947	0	0.0264901	0.0264901
NC_045512.2	28387	A	3697	99.4861	0.0540979	0	0.027049
NC_045512.2	28388	C	3923	0	99.9235	0	0.0509814
NC_045512.2	28389	A	3922	99.8725	0	0.0254972	0.101989
NC_045512.2	28390	A	3840	99.974	0	0.0260417	0
NC_045512.2	28391	C	3933	0	99.9237	0.0254259	0.0508518
NC_045512.2	28392	G	3947	0.0253357	0	99.9747	0
NC_045512.2	28393	T	3959	0	0.0757767	0	99.9242
NC_045512.2	28394	C	4092	0.0244379	99.9511	0	0.0244379
NC_045512.2	28395	G	4056	0	0	100	0
NC_045512.2	28396	G	4051	0.0246853	0.0493705	99.9013	0
NC_045512.2	28397	C	4123	0	99.9757	0	0.0242542
NC_045512.2	28398	C	4107	0.0243487	99.9757	0	0
NC_045512.2	28399	C	4134	0	99.9274	0	0.0725689
NC_045512.2	28400	C	4249	0	99.9059	0	0.0470699
NC_045512.2	28401	A	4149	99.8795	0.0482044	0.0241022	0.0482044
NC_045512.2	28402	A	4119	99.8301	0.0242777	0.0485555	0.0971109
NC_045512.2	28403	G	4204	0	0	100	0
NC_045512.2	28404	G	4262	0.0234632	0	99.9765	0
NC_045512.2	28405	T	4165	0.0240096	0.0480192	0	99.8559
NC_045512.2	28406	T	4131	0	0.0242072	0	99.879
NC_045512.2	28407	T	4240	0	0.0235849	0	99.8585
NC_045512.2	28408	A	4342	99.9079	0	0.0690926	0.0230309
NC_045512.2	28409	C	4315	0	99.9768	0.023175	0
NC_045512.2	28410	C	4299	0.0465224	99.9535	0	0
NC_045512.2	28411	C	4435	0.0225479	99.9098	0	0.0676437
NC_045512.2	28412	A	4273	99.9064	0	0.0468055	0.0468055
NC_045512.2	28413	A	4236	99.9528	0	0.0472144	0
NC_045512.2	28414	T	4422	0.0226142	0.0452284	0	99.9322
NC_045512.2	28415	A	4241	100	0	0	0
NC_045512.2	28416	A	4265	99.9766	0.0234467	0	0
NC_045512.2	28417	T	4099	0.0487924	0.0243962	0	99.9268
NC_045512.2	28418	A	4174	99.7125	0	0.0958313	0.191663
NC_045512.2	28419	C	4159	0	99.976	0.0240442	0
NC_045512.2	28420	T	4204	0.0475737	0.0951475	0	99.8573
NC_045512.2	28421	G	4152	0.0481696	0.0240848	99.9037	0.0240848
NC_045512.2	28422	C	4099	0.0243962	99.8292	0.0243962	0.121981
NC_045512.2	28423	G	4137	0.0725163	0.0725163	99.8308	0.0241721
NC_045512.2	28424	T	4041	0.0494927	0.0247464	0	99.9258
NC_045512.2	28425	C	4044	0	99.9753	0	0.024728
NC_045512.2	28426	T	3992	0	0.0751503	0	99.9248
NC_045512.2	28427	T	4095	0.02442	0.02442	0	99.9023
NC_045512.2	28428	G	4000	0.05	0	99.95	0
NC_045512.2	28429	G	3894	0	0	100	0
NC_045512.2	28430	T	3588	0	0.0278707	0	99.9721
NC_045512.2	28431	T	3850	0	0	0	100
NC_045512.2	28432	C	3886	0	99.9743	0	0.0257334
NC_045512.2	28433	A	3846	100	0	0	0
NC_045512.2	28434	C	3802	0.0263019	99.9737	0	0
NC_045512.2	28435	C	3749	0	99.8933	0	0.106695
NC_045512.2	28436	G	3509	0.199487	0.0284981	99.772	0
NC_045512.2	28437	C	3775	0	99.9735	0.0264901	0
NC_045512.2	28438	T	3798	0	0.0789889	0	99.921
NC_045512.2	28439	C	3845	0	100	0	0
NC_045512.2	28440	T	3832	0	0	0	100
NC_045512.2	28441	C	3682	0.0543183	99.9185	0	0.0271592
NC_045512.2	28442	A	3594	99.8331	0	0.0834725	0.0834725
NC_045512.2	28443	C	3613	0	99.9446	0	0.0553557
NC_045512.2	28444	T	3652	0	0	0	100
NC_045512.2	28445	C	3661	0	100	0	0
NC_045512.2	28446	A	3584	99.9163	0.0279018	0.0558036	0
NC_045512.2	28447	A	3489	99.9713	0	0.0286615	0
NC_045512.2	28448	C	3544	0	100	0	0
NC_045512.2	28449	A	3375	99.9111	0	0.0296296	0.0592593
NC_045512.2	28450	T	3354	0.0298151	0.0298151	0.0298151	99.9106
NC_045512.2	28451	G	3337	0	0	99.97	0.029967
NC_045512.2	28452	G	3423	0.175285	0	99.8247	0
NC_045512.2	28453	C	3492	0.0286369	99.9141	0	0.0572738
NC_045512.2	28454	A	3463	99.8556	0.0577534	0.0577534	0.0288767
NC_045512.2	28455	A	3150	99.9683	0	0.031746	0
NC_045512.2	28456	G	3509	0.0569963	0	99.943	0
NC_045512.2	28457	G	3563	0.0561325	0	99.8597	0.0841987
NC_045512.2	28458	A	3660	100	0	0	0
NC_045512.2	28459	A	3103	99.9033	0	0.0644538	0
NC_045512.2	28460	G	3596	0.0556174	0.0278087	99.9166	0
NC_045512.2	28461	A	3585	100	0	0	0
NC_045512.2	28462	C	3474	0.0287853	99.9712	0	0
NC_045512.2	28463	C	3551	0.0281611	99.9155	0	0.0563222
NC_045512.2	28464	T	3669	0.0545108	0	0	99.9455
NC_045512.2	28465	T	3649	0.0274048	0	0	99.9726
NC_045512.2	28466	A	3603	99.9167	0	0.0555093	0.0277546
NC_045512.2	28467	A	3594	99.9444	0	0.0278242	0.0278242
NC_045512.2	28468	A	3605	99.889	0.0277393	0.0832178	0
NC_045512.2	28469	T	2487	0	0	0	100
NC_045512.2	28470	T	3724	0.0268528	0	0	99.9731
NC_045512.2	28471	C	3673	0	99.9728	0	0.0272257
NC_045512.2	28472	C	3641	0.027465	99.8901	0	0.0823949
NC_045512.2	28473	C	3699	0.0270343	99.9459	0	0.0270343
NC_045512.2	28474	T	3706	0	0	0	100
NC_045512.2	28475	C	3712	0	99.9731	0	0.0269397
NC_045512.2	28476	G	3728	0.0536481	0	99.9195	0.026824
NC_045512.2	28477	A	3743	100	0	0	0
NC_045512.2	28478	G	3728	0.026824	0.026824	99.9464	0
NC_045512.2	28479	G	3766	0.0265534	0	99.9469	0
NC_045512.2	28480	A	3698	100	0	0	0
NC_045512.2	28481	C	3764	0.0265675	99.9203	0	0.053135
NC_045512.2	28482	A	3634	99.8624	0	0.0275179	0.110072
NC_045512.2	28483	A	3619	99.8618	0.0828958	0	0.0552639
NC_045512.2	28484	G	3772	0.0795334	0.0265111	99.894	0
NC_045512.2	28485	G	3845	0	0	100	0
NC_045512.2	28486	C	3787	0	99.9736	0	0.0264061
NC_045512.2	28487	G	3843	0.0260213	0	99.9219	0.0260213
NC_045512.2	28488	T	3582	0.0279174	0.0279174	0	99.9442
NC_045512.2	28489	T	3798	0.0263296	0.0526593	0	99.921
NC_045512.2	28490	C	3830	0.0261097	99.8956	0	0.078329
NC_045512.2	28491	C	3860	0	99.8964	0.0259067	0.0518135
NC_045512.2	28492	A	3849	99.9221	0	0.0519615	0.0259808
NC_045512.2	28493	A	3949	99.8987	0.0506457	0	0.0506457
NC_045512.2	28494	T	3902	0	0.0256279	0.0256279	99.9487
NC_045512.2	28495	T	3910	0	0.0511509	0	99.9488
NC_045512.2	28496	A	3876	100	0	0	0
NC_045512.2	28497	A	3886	99.8456	0.0772002	0.0257334	0.0514668
NC_045512.2	28498	C	3869	0	99.9225	0.0258465	0.0516929
NC_045512.2	28499	A	3856	99.8963	0.0259336	0.0518672	0.0259336
NC_045512.2	28500	C	3837	0	99.8436	0.0521241	0.104248
NC_045512.2	28501	C	3829	0.052233	99.8955	0	0.052233
NC_045512.2	28502	A	3683	99.7556	0.0271518	0.108607	0.108607
NC_045512.2	28503	A	3663	100	0	0	0
NC_045512.2	28504	T	3690	0	0	0.0271003	99.9729
NC_045512.2	28505	A	3634	99.8899	0.0550358	0.0550358	0
NC_045512.2	28506	G	3813	0	0.0262261	99.9738	0
NC_045512.2	28507	C	3871	0	99.8192	0	0.154999
NC_045512.2	28508	A	3862	99.9223	0.0517866	0	0.0258933
NC_045512.2	28509	G	3732	0	0	100	0
NC_045512.2	28510	T	3938	0	0	0	100
NC_045512.2	28511	C	3909	0.025582	99.9233	0.025582	0.025582
NC_045512.2	28512	C	3889	0	100	0	0
NC_045512.2	28513	A	3912	99.8978	0.0511247	0.0255624	0.0255624
NC_045512.2	28514	G	3875	0	0	100	0
NC_045512.2	28515	A	3777	100	0	0	0
NC_045512.2	28516	T	3736	0	0.0535332	0	99.9465
NC_045512.2	28517	G	3691	0.0541859	0	99.9458	0
NC_045512.2	28518	A	3788	99.9208	0	0.0263992	0.0527983
NC_045512.2	28519	C	3660	0.0273224	99.8907	0.0273224	0.0546448
NC_045512.2	28520	C	3757	0.026617	99.9201	0.026617	0
NC_045512.2	28521	A	3659	99.9453	0	0	0.0546597
NC_045512.2	28522	A	3621	99.8619	0.0552334	0	0.08285
NC_045512.2	28523	A	3574	99.944	0	0.0279799	0.0279799
NC_045512.2	28524	T	3590	0.0278552	0.0557103	0.0278552	99.8886
NC_045512.2	28525	T	3528	0.0283447	0.113379	0.0566893	99.8016
NC_045512.2	28526	G	3741	0	0.0534616	99.9465	0
NC_045512.2	28527	G	3676	0.054407	0.0272035	99.9184	0
NC_045512.2	28528	C	3662	0	99.9454	0	0.054615
NC_045512.2	28529	T	3698	0.0540833	0.0270416	0.0270416	99.8918
NC_045512.2	28530	A	3453	99.7973	0.0579206	0.115841	0.0289603
NC_045512.2	28531	C	3703	0.0270051	99.946	0	0.0270051
NC_045512.2	28532	T	3630	0.0275482	0.0826446	0	99.8898
NC_045512.2	28533	A	3477	99.9137	0	0.0862813	0
NC_045512.2	28534	C	3704	0	99.946	0.0269978	0.0269978
NC_045512.2	28535	C	3737	0.0267594	99.9732	0	0
NC_045512.2	28536	G	3779	0.0793861	0	99.9206	0
NC_045512.2	28537	A	3679	100	0	0	0
NC_045512.2	28538	A	3365	99.9703	0	0.0297177	0
NC_045512.2	28539	G	3616	0.0553097	0	99.8894	0.0553097
NC_045512.2	28540	A	3717	99.9731	0	0	0
NC_045512.2	28541	G	3726	0.0268384	0.0268384	99.9463	0
NC_045512.2	28542	C	3690	0.0271003	99.9458	0	0.0271003
NC_045512.2	28543	T	3641	0	0.027465	0	99.9725
NC_045512.2	28544	A	3215	99.9378	0.0311042	0	0.0311042
NC_045512.2	28545	C	3667	0	99.9727	0	0.0272702
NC_045512.2	28546	C	3727	0	99.9732	0	0
NC_045512.2	28547	A	3291	99.7569	0.121544	0.0911577	0.0303859
NC_045512.2	28548	G	3759	0	0	100	0
NC_045512.2	28549	A	3257	99.9386	0	0.0614062	0
NC_045512.2	28550	C	3693	0	99.8917	0	0.108313
NC_045512.2	28551	G	3781	0.026448	0.026448	99.9471	0
NC_045512.2	28552	A	3769	100	0	0	0
NC_045512.2	28553	A	3381	99.793	0.0591541	0.029577	0.118308
NC_045512.2	28554	T	3611	0	0.0830795	0	99.8892
NC_045512.2	28555	T	3867	0	0	0	100
NC_045512.2	28556	C	3776	0	99.947	0	0.0529661
NC_045512.2	28557	G	3840	0	0	99.974	0.0260417
NC_045512.2	28558	T	3752	0	0	0	100
NC_045512.2	28559	G	3813	0.0524521	0	99.9475	0
NC_045512.2	28560	G	3817	0.0261986	0	99.9738	0
NC_045512.2	28561	T	3783	0.026434	0	0.026434	99.9207
NC_045512.2	28562	G	3737	0.0267594	0	99.9197	0.0535189
NC_045512.2	28563	G	3883	0.0257533	0	99.9485	0.0257533
NC_045512.2	28564	T	3862	0	0.0258933	0	99.9741
NC_045512.2	28565	G	3921	0.0255037	0	99.9745	0
NC_045512.2	28566	A	3957	99.8231	0	0.15163	0.0252717
NC_045512.2	28567	C	3836	0.0260688	99.8957	0.0260688	0.0521376
NC_045512.2	28568	G	3799	0.105291	0	99.8684	0.0263227
NC_045512.2	28569	G	3937	0.0254001	0	99.9746	0
NC_045512.2	28570	T	4058	0.0246427	0	0	99.9261
NC_045512.2	28571	A	3842	100	0	0	0
NC_045512.2	28572	A	4019	99.9751	0	0	0.0248818
NC_045512.2	28573	A	4021	99.8259	0	0.0994777	0.0746083
NC_045512.2	28574	A	4066	99.9016	0	0	0.0737826
NC_045512.2	28575	T	4139	0.0241604	0.0241604	0	99.9517
NC_045512.2	28576	G	4138	0.0241663	0	99.9275	0.0483325
NC_045512.2	28577	A	4260	99.9765	0	0	0.0234742
NC_045512.2	28578	A	4090	99.9267	0.0244499	0.0244499	0.0244499
NC_045512.2	28579	A	4329	99.9538	0	0.0462	0
NC_045512.2	28580	G	4274	0	0	99.9532	0.0467946
NC_045512.2	28581	A	4234	99.9764	0	0	0.0236183
NC_045512.2	28582	T	4325	0	0.0231214	0	99.9769
NC_045512.2	28583	C	4329	0	99.9769	0	0.0231
NC_045512.2	28584	T	4352	0.0229779	0.0919118	0	99.8851
NC_045512.2	28585	C	4281	0.023359	99.9533	0	0.023359
NC_045512.2	28586	A	4210	99.8337	0.0475059	0.0712589	0.0475059
NC_045512.2	28587	G	4041	0.0494927	0	99.9505	0
NC_045512.2	28588	T	4186	0	0	0	100
NC_045512.2	28589	C	4166	0.0240038	99.952	0	0.0240038
NC_045512.2	28590	C	4147	0	99.9759	0	0.0241138
NC_045512.2	28591	A	4153	99.9518	0	0.024079	0.024079
NC_045512.2	28592	A	4104	99.9513	0	0.0487329	0
NC_045512.2	28593	G	4220	0	0.0236967	99.9763	0
NC_045512.2	28594	A	4144	99.9517	0.0241313	0	0
NC_045512.2	28595	T	4057	0	0	0	100
NC_045512.2	28596	G	4095	0.02442	0	99.9267	0.04884
NC_045512.2	28597	G	4181	0.0717532	0.0478354	99.8565	0
NC_045512.2	28598	T	4332	0.023084	0	0	99.9769
NC_045512.2	28599	A	4051	99.8519	0	0.0740558	0.0740558
NC_045512.2	28600	T	4352	0.0229779	0	0	99.9311
NC_045512.2	28601	T	4340	0	0	0	100
NC_045512.2	28602	T	4476	0.0223414	0.0223414	0	99.7766
NC_045512.2	28603	C	4369	0	99.9313	0.0457771	0.0228885
NC_045512.2	28604	T	4489	0	0.0445534	0.0445534	99.9109
NC_045512.2	28605	A	4442	99.9325	0.0225124	0.0225124	0.0225124
NC_045512.2	28606	C	4356	0.0229568	99.8852	0	0.0918274
NC_045512.2	28607	T	4116	0	0	0.0485909	99.9514
NC_045512.2	28608	A	4224	99.8816	0	0.118371	0
NC_045512.2	28609	C	4342	0	99.9309	0.0230309	0.0460617
NC_045512.2	28610	C	4374	0	99.9771	0	0.0228624
NC_045512.2	28611	T	4364	0	0.0229148	0.0458295	99.9313
NC_045512.2	28612	A	4296	99.9069	0	0.0465549	0.0232775
NC_045512.2	28613	G	4383	0	0	99.9772	0.0228154
NC_045512.2	28614	G	4425	0.0225989	0.0225989	99.9322	0.0225989
NC_045512.2	28615	A	4601	99.9783	0	0.0217344	0
NC_045512.2	28616	A	3898	99.9743	0.0256542	0	0
NC_045512.2	28617	C	4501	0	99.9556	0	0.0444346
NC_045512.2	28618	T	4569	0.0218866	0.153206	0	99.8249
NC_045512.2	28619	G	4595	0.0217628	0	99.9782	0
NC_045512.2	28620	G	4554	0.0439174	0	99.8463	0.109794
NC_045512.2	28621	G	4641	0.129282	0	99.763	0.0861883
NC_045512.2	28622	C	4578	0	99.9563	0	0.0436872
NC_045512.2	28623	C	4664	0	99.9571	0	0.0214408
NC_045512.2	28624	A	4664	99.9357	0	0.0428816	0.0214408
NC_045512.2	28625	G	4725	0	0	99.9577	0.042328
NC_045512.2	28626	A	4647	100	0	0	0
NC_045512.2	28627	A	4370	99.8627	0.0228833	0.0915332	0.0228833
NC_045512.2	28628	G	4741	0	0.0210926	99.9789	0
NC_045512.2	28629	C	4812	0	99.9584	0	0.0415628
NC_045512.2	28630	T	4791	0.0208725	0.104362	0.0417449	99.833
NC_045512.2	28631	G	4769	0.0209688	0	99.9161	0.0629063
NC_045512.2	28632	G	4847	0	0	100	0
NC_045512.2	28633	A	4784	100	0	0	0
NC_045512.2	28634	C	4698	0	100	0	0
NC_045512.2	28635	T	3747	0	0	0	100
NC_045512.2	28636	T	4798	0	0	0	100
NC_045512.2	28637	C	4750	0.0421053	99.9579	0	0
NC_045512.2	28638	C	4646	0.0430478	99.8924	0	0.0645717
NC_045512.2	28639	C	4721	0.0423639	99.9153	0	0.0423639
NC_045512.2	28640	T	4659	0.0214638	0.0214638	0	99.9571
NC_045512.2	28641	A	4455	99.9327	0.0224467	0	0.0448934
NC_045512.2	28642	T	4584	0.065445	0.04363	0	99.8691
NC_045512.2	28643	G	4711	0.0212269	0	99.9788	0
NC_045512.2	28644	G	4740	0	0	100	0
NC_045512.2	28645	T	4767	0	0	0	100
NC_045512.2	28646	G	4442	0.0675371	0	99.9325	0
NC_045512.2	28647	C	4636	0	100	0	0
NC_045512.2	28648	T	4756	0.0210261	0.0210261	0	99.9579
NC_045512.2	28649	A	4489	99.8218	0.0222767	0.111383	0
NC_045512.2	28650	A	4750	99.9158	0	0.0631579	0.0210526
NC_045512.2	28651	C	4799	0	99.9583	0	0.0416753
NC_045512.2	28652	A	4881	99.918	0	0.0409752	0.0409752
NC_045512.2	28653	A	4676	99.9572	0	0.0213858	0.0213858
NC_045512.2	28654	A	4676	99.8289	0.0855432	0.0855432	0
NC_045512.2	28655	G	4615	0.130011	0	99.87	0
NC_045512.2	28656	A	4651	99.9355	0	0.0215008	0.0430015
NC_045512.2	28657	C	4849	0.0206228	99.9588	0	0.0206228
NC_045512.2	28658	G	4716	0	0	100	0
NC_045512.2	28659	G	4723	0.127038	0	99.873	0
NC_045512.2	28660	C	4803	0	99.9375	0	0.062461
NC_045512.2	28661	A	4428	99.9322	0.0451671	0	0.0225836
NC_045512.2	28662	T	4607	0	0.0217061	0	99.9783
NC_045512.2	28663	C	4746	0	99.9789	0	0.0210704
NC_045512.2	28664	A	4600	99.8478	0	0.0434783	0.108696
NC_045512.2	28665	T	4413	0.0226603	0	0.0226603	99.932
NC_045512.2	28666	A	4501	99.8667	0	0.0666519	0.0666519
NC_045512.2	28667	T	4659	0.0214638	0.0858553	0.0214638	99.8498
NC_045512.2	28668	G	4745	0.0210748	0	99.8736	0.105374
NC_045512.2	28669	G	4728	0	0	100	0
NC_045512.2	28670	G	4816	0.0415282	0	99.9585	0
NC_045512.2	28671	T	4522	0.0221141	0.0221141	0	99.9558
NC_045512.2	28672	T	4931	0	0.0608396	0	99.9392
NC_045512.2	28673	G	4762	0	0	99.979	0
NC_045512.2	28674	C	4765	0	99.8951	0	0.104932
NC_045512.2	28675	A	4835	99.8966	0	0.103413	0
NC_045512.2	28676	A	4495	99.9555	0.0222469	0.0222469	0
NC_045512.2	28677	C	4765	0	99.937	0	0.0629591
NC_045512.2	28678	T	4538	0.0661084	0.132217	0.0220361	99.7796
NC_045512.2	28679	G	4820	0.0622407	0	99.917	0.0207469
NC_045512.2	28680	A	4845	99.8968	0	0.103199	0
NC_045512.2	28681	G	4836	0	0	100	0
NC_045512.2	28682	G	4716	0.0424088	0	99.894	0.0636132
NC_045512.2	28683	G	4776	0.020938	0	99.9372	0.041876
NC_045512.2	28684	A	4741	99.9156	0	0.0632778	0.0210926
NC_045512.2	28685	G	4701	0	0	100	0
NC_045512.2	28686	C	4668	0	99.8715	0	0.128535
NC_045512.2	28687	C	4691	0.0852697	99.8721	0	0.0426348
NC_045512.2	28688	T	4784	0.041806	0	0	99.9373
NC_045512.2	28689	T	4846	0	0.0825423	0	99.9175
NC_045512.2	28690	G	4741	0.0210926	0	99.9789	0
NC_045512.2	28691	A	4832	99.8551	0.0413907	0.0827815	0.0206954
NC_045512.2	28692	A	4633	99.9568	0	0.0215843	0.0215843
NC_045512.2	28693	T	4739	0	0.042203	0	99.9578
NC_045512.2	28694	A	4750	99.8737	0	0.0842105	0.0210526
NC_045512.2	28695	C	4731	0	99.9155	0.0211372	0.0211372
NC_045512.2	28696	A	4705	99.9575	0	0.042508	0
NC_045512.2	28697	C	4786	0	99.9791	0	0.0208943
NC_045512.2	28698	C	4739	0	99.9367	0	0
NC_045512.2	28699	A	4675	99.8289	0.0641711	0.0427807	0.0641711
NC_045512.2	28700	A	4665	100	0	0	0
NC_045512.2	28701	A	4581	99.9345	0	0.0436586	0.0218293
NC_045512.2	28702	A	4726	99.8307	0	0.0846382	0.0846382
NC_045512.2	28703	G	4649	0.04302	0	99.914	0.04302
NC_045512.2	28704	A	4701	99.9149	0.0212721	0.0212721	0.0425441
NC_045512.2	28705	T	4789	0	0	0	100
NC_045512.2	28706	C	4806	0	99.9376	0	0.062422
NC_045512.2	28707	A	4754	99.8528	0.0210349	0.0841397	0.0420698
NC_045512.2	28708	C	4774	0	99.9372	0	0.0628404
NC_045512.2	28709	A	4692	99.9574	0	0	0.0426257
NC_045512.2	28710	T	4567	0	0.0218962	0.0218962	99.9562
NC_045512.2	28711	T	4612	0	0.0433651	0.0216826	99.9133
NC_045512.2	28712	G	4773	0.0419024	0	99.9371	0.0209512
NC_045512.2	28713	G	4747	0.0421319	0	99.9579	0
NC_045512.2	28714	C	4792	0.0208681	99.9374	0.0208681	0.0208681
NC_045512.2	28715	A	4790	99.9374	0.0417537	0.0208768	0
NC_045512.2	28716	C	4820	0.0207469	99.9793	0	0
NC_045512.2	28717	C	4784	0	100	0	0
NC_045512.2	28718	C	4788	0	99.8747	0.0417711	0.0835422
NC_045512.2	28719	G	4710	0.0424628	0	99.9363	0.0212314
NC_045512.2	28720	C	4784	0	99.9791	0.020903	0
NC_045512.2	28721	A	4784	99.9373	0	0.020903	0.020903
NC_045512.2	28722	A	4495	99.9555	0	0.0222469	0.0222469
NC_045512.2	28723	T	4794	0	0.0834376	0	99.9166
NC_045512.2	28724	C	4820	0	100	0	0
NC_045512.2	28725	C	4813	0.0623312	99.9377	0	0
NC_045512.2	28726	T	4796	0.0417014	0.229358	0.0417014	99.6872
NC_045512.2	28727	G	4604	0.086881	0	99.9131	0
NC_045512.2	28728	C	4577	0.0655451	99.9126	0	0.0218484
NC_045512.2	28729	T	4643	0	0.0430756	0.0215378	99.9138
NC_045512.2	28730	A	4427	99.9096	0.0225887	0.067766	0
NC_045512.2	28731	A	4601	99.9131	0	0.0434688	0.0217344
NC_045512.2	28732	C	4648	0	100	0	0
NC_045512.2	28733	A	4635	99.9353	0	0.0647249	0
NC_045512.2	28734	A	4346	99.977	0	0	0.0230097
NC_045512.2	28735	T	4652	0	0.0429923	0.0214961	99.9355
NC_045512.2	28736	G	4634	0.0863185	0.0431593	99.8705	0
NC_045512.2	28737	C	4761	0	99.937	0	0.063012
NC_045512.2	28738	T	4792	0	0.0208681	0.0208681	99.9583
NC_045512.2	28739	G	4702	0.212675	0	99.7448	0.0425351
NC_045512.2	28740	C	4714	0.0212134	99.8939	0	0.0848536
NC_045512.2	28741	A	4709	99.8513	0.0212359	0.0424719	0.0849437
NC_045512.2	28742	A	4359	99.9771	0.022941	0	0
NC_045512.2	28743	T	4720	0.0211864	0.0211864	0	99.9576
NC_045512.2	28744	C	4743	0.0210837	99.8524	0.0210837	0.105419
NC_045512.2	28745	G	4742	0.0210881	0	99.9789	0
NC_045512.2	28746	T	4638	0	0.043122	0	99.9569
NC_045512.2	28747	G	4683	0.0640615	0.0213538	99.9146	0
NC_045512.2	28748	C	4583	0	99.9564	0	0.0436395
NC_045512.2	28749	T	4633	0.0215843	0.0215843	0	99.9568
NC_045512.2	28750	A	4388	99.9316	0	0.0227894	0.0455789
NC_045512.2	28751	C	4565	0	99.9781	0	0.0219058
NC_045512.2	28752	A	4571	99.9562	0	0	0.0437541
NC_045512.2	28753	A	4402	99.9091	0.0227169	0.0227169	0
NC_045512.2	28754	C	4539	0	99.9339	0	0.0660939
NC_045512.2	28755	T	3683	0.0271518	0.108607	0	99.8642
NC_045512.2	28756	T	4517	0.0221386	0.0664158	0	99.9114
NC_045512.2	28757	C	4570	0.0218818	99.9781	0	0
NC_045512.2	28758	C	4609	0.06509	99.9132	0	0.0216967
NC_045512.2	28759	T	4556	0	0.0658472	0.0219491	99.9122
NC_045512.2	28760	C	4574	0	99.9563	0	0.0437254
NC_045512.2	28761	A	4494	99.8665	0.0445038	0.0667557	0.0222519
NC_045512.2	28762	A	4389	99.9772	0	0	0.0227842
NC_045512.2	28763	G	4344	0.092081	0	99.9079	0
NC_045512.2	28764	G	4465	0.0223964	0	99.9552	0.0223964
NC_045512.2	28765	A	4519	99.9557	0.0221288	0	0.0221288
NC_045512.2	28766	A	3625	99.9448	0	0.0275862	0.0275862
NC_045512.2	28767	C	4541	0	99.978	0	0
NC_045512.2	28768	A	4580	99.8908	0	0.0436681	0.0655022
NC_045512.2	28769	A	4346	100	0	0	0
NC_045512.2	28770	C	4563	0	99.9781	0	0.0219154
NC_045512.2	28771	A	4483	99.9108	0	0.0669195	0.0223065
NC_045512.2	28772	T	3871	0.0258331	0.0258331	0	99.9483
NC_045512.2	28773	T	4361	0	0.045861	0	99.9541
NC_045512.2	28774	G	4420	0.0678733	0	99.9321	0
NC_045512.2	28775	C	4353	0	99.9311	0	0.068918
NC_045512.2	28776	C	4469	0	99.7091	0	0.0895055
NC_045512.2	28777	A	4288	99.8834	0	0.0466418	0.0699627
NC_045512.2	28778	A	4315	99.9305	0	0.0463499	0.023175
NC_045512.2	28779	A	4143	99.9276	0	0.0241371	0.0482742
NC_045512.2	28780	A	4061	99.5814	0.0738734	0.22162	0.049249
NC_045512.2	28781	G	4261	0	0	99.9765	0.0234687
NC_045512.2	28782	G	4276	0.0935454	0.0233863	99.8831	0
NC_045512.2	28783	C	4282	0.0233536	99.9766	0	0
NC_045512.2	28784	T	4128	0	0.0242248	0	99.9758
NC_045512.2	28785	T	4351	0	0.0229832	0	99.977
NC_045512.2	28786	C	4289	0	100	0	0
NC_045512.2	28787	T	4314	0	0.069541	0	99.9305
NC_045512.2	28788	A	4316	99.8378	0	0.0463392	0.115848
NC_045512.2	28789	C	4271	0	99.9766	0	0.0234137
NC_045512.2	28790	G	4296	0.116387	0	99.8603	0.0232775
NC_045512.2	28791	C	4309	0.0232072	99.9768	0	0
NC_045512.2	28792	A	4180	99.9043	0	0	0.0956938
NC_045512.2	28793	G	4329	0.0231	0	99.9769	0
NC_045512.2	28794	A	4276	99.9766	0	0	0.0233863
NC_045512.2	28795	A	4125	99.8303	0.0242424	0.0727273	0.0727273
NC_045512.2	28796	G	4339	0.0230468	0	99.9309	0.0460936
NC_045512.2	28797	G	4284	0.0233427	0	99.9767	0
NC_045512.2	28798	G	4331	0.0461787	0.0230894	99.9076	0
NC_045512.2	28799	A	4180	99.8804	0	0.0956938	0.0239234
NC_045512.2	28800	G	4378	0.0228415	0	99.9772	0
NC_045512.2	28801	C	4297	0	99.9069	0.023272	0.0698162
NC_045512.2	28802	A	4212	99.8338	0	0.0474834	0.118708
NC_045512.2	28803	G	4285	0	0	100	0
NC_045512.2	28804	A	4209	99.8574	0	0.118793	0.0237586
NC_045512.2	28805	G	4250	0.0705882	0	99.9294	0
NC_045512.2	28806	G	4258	0.164396	0.0234852	99.7651	0.0234852
NC_045512.2	28807	C	4322	0	99.9769	0	0.0231374
NC_045512.2	28808	G	4376	0.0457038	0	99.9543	0
NC_045512.2	28809	G	4329	0.0924001	0.0231	99.8383	0
NC_045512.2	28810	C	4363	0	99.8854	0	0.1146
NC_045512.2	28811	A	4390	99.8861	0	0.0455581	0.0683371
NC_045512.2	28812	G	4427	0.135532	0	99.8645	0
NC_045512.2	28813	T	4447	0	0.0224871	0	99.9775
NC_045512.2	28814	C	4513	0	99.9778	0	0.0221582
NC_045512.2	28815	A	4479	99.9777	0	0.0223264	0
NC_045512.2	28816	A	4416	99.9321	0	0.0679348	0
NC_045512.2	28817	G	4479	0.0446528	0	99.933	0.0223264
NC_045512.2	28818	C	4510	0	99.9778	0	0.0221729
NC_045512.2	28819	C	4538	0	100	0	0
NC_045512.2	28820	T	4519	0.0442576	0	0	99.9557
NC_045512.2	28821	C	4470	0	100	0	0
NC_045512.2	28822	T	4174	0	0.0239578	0	99.976
NC_045512.2	28823	T	4550	0	0.021978	0	99.978
NC_045512.2	28824	C	4564	0	99.9781	0	0.0219106
NC_045512.2	28825	T	4589	0	0	0	99.9782
NC_045512.2	28826	C	4554	0	99.9561	0	0.0439174
NC_045512.2	28827	G	4508	0.0221828	0.0221828	99.9335	0.0221828
NC_045512.2	28828	T	3765	0	0.0531208	0.0265604	99.9203
NC_045512.2	28829	T	4531	0	0.0220702	0	99.9559
NC_045512.2	28830	C	4546	0	99.956	0	0.0439947
NC_045512.2	28831	C	4522	0.0442282	99.9337	0	0.0221141
NC_045512.2	28832	T	4517	0	0.0442772	0.0442772	99.9114
NC_045512.2	28833	C	4528	0	99.8896	0.0441696	0.0441696
NC_045512.2	28834	A	4427	99.9548	0	0	0.0451773
NC_045512.2	28835	T	4490	0	0.0890869	0.0222717	99.8886
NC_045512.2	28836	C	4627	0	99.9784	0	0.0216123
NC_045512.2	28837	A	4443	99.8424	0.0225073	0.112537	0.0225073
NC_045512.2	28838	C	4481	0.0223164	99.8661	0.0223164	0.0892658
NC_045512.2	28839	G	4469	0.0447527	0	99.9552	0
NC_045512.2	28840	T	4293	0	0	0.0465875	99.9534
NC_045512.2	28841	A	4427	99.9322	0	0.067766	0
NC_045512.2	28842	G	4550	0.021978	0	99.978	0
NC_045512.2	28843	T	4670	0	0.107066	0	99.8715
NC_045512.2	28844	C	4633	0.0431686	99.9568	0	0
NC_045512.2	28845	G	4593	0.087089	0	99.9129	0
NC_045512.2	28846	C	4614	0.0216732	99.9783	0	0
NC_045512.2	28847	A	4570	99.9344	0.0218818	0.0218818	0.0218818
NC_045512.2	28848	A	4216	99.9763	0	0	0.0237192
NC_045512.2	28849	C	4462	0.0448229	99.9552	0	0
NC_045512.2	28850	A	4405	99.8865	0.0227015	0.045403	0.045403
NC_045512.2	28851	G	4292	0	0	100	0
NC_045512.2	28852	T	4366	0	0.0229043	0	99.9771
NC_045512.2	28853	T	4419	0	0.113148	0	99.8869
NC_045512.2	28854	C	4406	0	99.9773	0.0226963	0
NC_045512.2	28855	A	4510	99.867	0.0221729	0.110865	0
NC_045512.2	28856	A	4443	99.91	0.0450146	0.0450146	0
NC_045512.2	28857	G	4552	0	0	100	0
NC_045512.2	28858	A	4680	99.9786	0	0.0213675	0
NC_045512.2	28859	A	4465	99.9328	0.0223964	0.0447928	0
NC_045512.2	28860	A	4445	99.8875	0	0.0899888	0.0224972
NC_045512.2	28861	T	4488	0.0222816	0	0	99.9777
NC_045512.2	28862	T	4824	0	0	0.0207297	99.9793
NC_045512.2	28863	C	4830	0	99.8758	0.0207039	0.10352
NC_045512.2	28864	A	4814	99.8338	0	0.166182	0
NC_045512.2	28865	A	4707	99.9363	0.021245	0	0.0424899
NC_045512.2	28866	C	4836	0	99.9173	0.0206782	0.0620347
NC_045512.2	28867	T	4669	0	0.128507	0	99.8715
NC_045512.2	28868	C	4742	0	99.9367	0	0.0632644
NC_045512.2	28869	C	4699	0	99.9787	0	0.0212811
NC_045512.2	28870	A	4583	99.8254	0.0436395	0.109099	0.0218198
NC_045512.2	28871	G	4581	0.0218293	0	99.9563	0.0218293
NC_045512.2	28872	G	4549	0.0659486	0.0219829	99.8461	0.0659486
NC_045512.2	28873	C	4630	0	99.9784	0	0.0215983
NC_045512.2	28874	A	4505	99.9334	0	0.0443951	0.0221976
NC_045512.2	28875	G	4596	0.0435161	0	99.9347	0.0217581
NC_045512.2	28876	C	4622	0	99.9567	0	0.0432713
NC_045512.2	28877	A	4504	99.9112	0	0.044405	0.044405
NC_045512.2	28878	G	4626	0	0	100	0
NC_045512.2	28879	T	4213	0	0.166152	0.0237361	99.8101
NC_045512.2	28880	A	4265	99.8828	0.0468933	0.0468933	0.0234467
NC_045512.2	28881	G	4679	0.0213721	0	99.9786	0
NC_045512.2	28882	G	4711	0	0	100	0
NC_045512.2	28883	G	4726	0	0	100	0
NC_045512.2	28884	G	4753	0.0841574	0	99.9158	0
NC_045512.2	28885	A	4758	99.9159	0	0.0840689	0
NC_045512.2	28886	A	3536	99.9717	0	0	0.0282805
NC_045512.2	28887	C	4594	0	99.9565	0	0.043535
NC_045512.2	28888	T	4250	0.0235294	0.0235294	0.0235294	99.9294
NC_045512.2	28889	T	4693	0.0213083	0.0213083	0.0213083	99.9361
NC_045512.2	28890	C	4684	0.0213493	99.9573	0	0.0213493
NC_045512.2	28891	T	4696	0.0212947	0.0638842	0	99.9148
NC_045512.2	28892	C	4680	0	99.9786	0	0.0213675
NC_045512.2	28893	C	4643	0.0215378	99.9785	0	0
NC_045512.2	28894	T	4623	0	0.021631	0	99.9784
NC_045512.2	28895	G	4588	0.021796	0	99.9782	0
NC_045512.2	28896	C	4617	0.0216591	99.9134	0	0.0649773
NC_045512.2	28897	T	4529	0	0.0662398	0	99.9338
NC_045512.2	28898	A	4261	99.8592	0	0.0234687	0.0234687
NC_045512.2	28899	G	4575	0	0	100	0
NC_045512.2	28900	A	4571	99.9781	0	0.0218771	0
NC_045512.2	28901	A	4292	99.9767	0	0.0232992	0
NC_045512.2	28902	T	4323	0	0.0462642	0.0462642	99.9075
NC_045512.2	28903	G	4529	0.0662398	0	99.9117	0.0220799
NC_045512.2	28904	G	4439	0.180221	0	99.8198	0
NC_045512.2	28905	C	4533	0.0220604	99.9338	0.0220604	0.0220604
NC_045512.2	28906	T	4609	0.0433934	0.151877	0.0216967	99.783
NC_045512.2	28907	G	4594	0.0217675	0.0217675	99.9565	0
NC_045512.2	28908	G	4574	0.109314	0	99.8688	0.0218627
NC_045512.2	28909	C	4626	0	99.8271	0.0216169	0.151319
NC_045512.2	28910	A	4409	99.8866	0.0226809	0.0453618	0.0453618
NC_045512.2	28911	A	3951	99.9241	0.0759301	0	0
NC_045512.2	28912	T	4433	0	0.0451162	0	99.9323
NC_045512.2	28913	G	4665	0.0857449	0	99.9143	0
NC_045512.2	28914	G	4675	0.0213904	0	99.9786	0
NC_045512.2	28915	C	4732	0.0211327	99.8732	0	0.105664
NC_045512.2	28916	G	4631	0.0431872	0	99.9568	0
NC_045512.2	28917	G	4723	0.021173	0	99.9788	0
NC_045512.2	28918	T	4698	0	0.063857	0	99.9361
NC_045512.2	28919	G	4684	0	0	99.9787	0.0213493
NC_045512.2	28920	A	4710	99.9788	0	0.0212314	0
NC_045512.2	28921	T	4703	0.021263	0.042526	0.042526	99.8937
NC_045512.2	28922	G	4707	0.0424899	0.021245	99.9363	0
NC_045512.2	28923	C	4820	0.0414938	99.9378	0	0.0207469
NC_045512.2	28924	T	4873	0.0205212	0.0205212	0	99.959
NC_045512.2	28925	G	4769	0.0419375	0.0209688	99.8952	0.0419375
NC_045512.2	28926	C	4769	0.0209688	99.979	0	0
NC_045512.2	28927	T	4763	0	0.0419903	0	99.958
NC_045512.2	28928	C	4752	0.0210438	99.979	0	0
NC_045512.2	28929	T	4479	0	0.0446528	0.0669792	99.8884
NC_045512.2	28930	T	4813	0	0.0415541	0.0207771	99.9377
NC_045512.2	28931	G	4654	0.0429738	0	99.9141	0.0429738
NC_045512.2	28932	C	4695	0	99.9361	0.0212993	0.0425985
NC_045512.2	28933	T	4749	0.0210571	0.0210571	0.0210571	99.9368
NC_045512.2	28934	T	4609	0.0216967	0	0.0216967	99.9566
NC_045512.2	28935	T	4830	0.0207039	0.0414079	0	99.9379
NC_045512.2	28936	G	4670	0.0214133	0.0214133	99.9572	0
NC_045512.2	28937	C	4674	0	99.9144	0	0.0855798
NC_045512.2	28938	T	4774	0	0.0418936	0	99.9581
NC_045512.2	28939	G	4579	0	0.0218388	99.9782	0
NC_045512.2	28940	C	4647	0	100	0	0
NC_045512.2	28941	T	4664	0	0	0	100
NC_045512.2	28942	G	4595	0.0435256	0.0217628	99.9347	0
NC_045512.2	28943	C	4610	0	99.9132	0	0.0867679
NC_045512.2	28944	T	4598	0	0.108743	0.0217486	99.8695
NC_045512.2	28945	T	4710	0	0.0636943	0	99.9151
NC_045512.2	28946	G	4699	0	0	100	0
NC_045512.2	28947	A	4779	100	0	0	0
NC_045512.2	28948	C	4648	0	99.9355	0	0.0645439
NC_045512.2	28949	A	4704	99.9575	0.0212585	0.0212585	0
NC_045512.2	28950	G	4780	0	0	100	0
NC_045512.2	28951	A	4824	99.9793	0	0.0207297	0
NC_045512.2	28952	T	4756	0	0.0420521	0	99.9579
NC_045512.2	28953	T	4864	0	0.0205592	0	99.9794
NC_045512.2	28954	G	4808	0	0	100	0
NC_045512.2	28955	A	4755	99.979	0	0.0210305	0
NC_045512.2	28956	A	4731	99.9366	0.0211372	0.0211372	0.0211372
NC_045512.2	28957	C	4734	0	99.9366	0	0.0633714
NC_045512.2	28958	C	4664	0	99.9571	0	0.0428816
NC_045512.2	28959	A	4708	99.7876	0	0.106202	0.106202
NC_045512.2	28960	G	4692	0.0639386	0.0213129	99.9147	0
NC_045512.2	28961	C	4688	0	99.9787	0	0.0213311
NC_045512.2	28962	T	4642	0	0.0430849	0	99.9569
NC_045512.2	28963	T	4856	0	0	0	99.9794
NC_045512.2	28964	G	4863	0.0205634	0.0411269	99.9383	0
NC_045512.2	28965	A	4926	99.8782	0	0.121803	0
NC_045512.2	28966	G	4906	0.0203832	0	99.9796	0
NC_045512.2	28967	A	4924	100	0	0	0
NC_045512.2	28968	G	4825	0.0207254	0	99.9793	0
NC_045512.2	28969	C	4867	0	99.9178	0	0.0205465
NC_045512.2	28970	A	4983	99.9799	0	0	0.0200682
NC_045512.2	28971	A	4701	99.9787	0	0	0.0212721
NC_045512.2	28972	A	4952	99.9394	0.0201939	0.0201939	0.0201939
NC_045512.2	28973	A	4789	99.8956	0	0.0208812	0.0417624
NC_045512.2	28974	T	4831	0	0.0413993	0	99.9586
NC_045512.2	28975	G	4903	0.0203957	0.0407914	99.9388	0
NC_045512.2	28976	T	5017	0	0.0797289	0	99.9203
NC_045512.2	28977	C	4950	0.040404	99.8788	0	0.0808081
NC_045512.2	28978	T	5030	0	0	0	100
NC_045512.2	28979	G	4885	0	0	100	0
NC_045512.2	28980	G	4887	0.0204625	0.0204625	99.9591	0
NC_045512.2	28981	T	5023	0	0.0597253	0	99.9005
NC_045512.2	28982	A	4877	99.918	0	0.0205044	0.0615132
NC_045512.2	28983	A	4989	99.9399	0	0.0601323	0
NC_045512.2	28984	A	5081	99.9213	0	0.0787247	0
NC_045512.2	28985	G	5055	0.0197824	0	99.9604	0.0197824
NC_045512.2	28986	G	4942	0.0607042	0	99.9393	0
NC_045512.2	28987	C	4909	0	99.8574	0	0.0203707
NC_045512.2	28988	C	5000	0.02	99.9	0	0.04
NC_045512.2	28989	A	4972	99.9598	0	0.0201126	0.0201126
NC_045512.2	28990	A	5042	99.9603	0	0.0396668	0
NC_045512.2	28991	C	5208	0	100	0	0
NC_045512.2	28992	A	5204	99.9808	0.019216	0	0
NC_045512.2	28993	A	5088	99.9803	0	0	0.0196541
NC_045512.2	28994	C	5245	0.0190658	99.9809	0	0
NC_045512.2	28995	A	5192	99.923	0.0192604	0.0385208	0.0192604
NC_045512.2	28996	A	4968	99.9396	0.0201288	0	0.0402576
NC_045512.2	28997	C	5252	0	99.9619	0.0380807	0
NC_045512.2	28998	A	4982	99.9799	0.0200723	0	0
NC_045512.2	28999	A	4851	99.9382	0	0	0.0206143
NC_045512.2	29000	G	4868	0.0205423	0	99.9178	0.061627
NC_045512.2	29001	G	5155	0.0387973	0	99.9612	0
NC_045512.2	29002	C	5272	0	99.9621	0	0.0379363
NC_045512.2	29003	C	5445	0	99.9633	0.0183655	0.0183655
NC_045512.2	29004	A	5400	99.9259	0	0.0740741	0
NC_045512.2	29005	A	5430	99.9632	0	0.0368324	0
NC_045512.2	29006	A	5230	99.9044	0	0.0382409	0
NC_045512.2	29007	C	5191	0	99.9615	0	0.0385282
NC_045512.2	29008	T	5098	0	0.156924	0	99.8431
NC_045512.2	29009	G	5176	0.0193199	0	99.9807	0
NC_045512.2	29010	T	5176	0	0.0193199	0	99.9807
NC_045512.2	29011	C	5062	0.0395101	99.9605	0	0
NC_045512.2	29012	A	5011	99.9601	0.0199561	0.0199561	0
NC_045512.2	29013	C	4755	0	100	0	0
NC_045512.2	29014	T	4928	0	0	0	99.9797
NC_045512.2	29015	A	4808	100	0	0	0
NC_045512.2	29016	A	4942	99.8786	0.0404694	0.0404694	0.0404694
NC_045512.2	29017	G	5066	0.0197394	0.0197394	99.9408	0.0197394
NC_045512.2	29018	A	5089	100	0	0	0
NC_045512.2	29019	A	4885	100	0	0	0
NC_045512.2	29020	A	4912	99.9796	0	0	0.0203583
NC_045512.2	29021	T	5128	0	0.0390016	0	99.961
NC_045512.2	29022	C	5185	0	99.9807	0	0.0192864
NC_045512.2	29023	T	5132	0.0194856	0.0194856	0.0194856	99.9415
NC_045512.2	29024	G	5167	0.0193536	0	99.9806	0
NC_045512.2	29025	C	5179	0	100	0	0
NC_045512.2	29026	T	5206	0	0	0.0192086	99.9808
NC_045512.2	29027	G	5139	0	0	99.9805	0.019459
NC_045512.2	29028	C	5219	0	100	0	0
NC_045512.2	29029	T	5344	0.0187126	0.243263	0.0187126	99.7193
NC_045512.2	29030	G	5270	0.0379507	0	99.9051	0.056926
NC_045512.2	29031	A	5229	99.9618	0	0.0382482	0
NC_045512.2	29032	G	5116	0	0	99.9414	0.0586396
NC_045512.2	29033	G	4899	0.0204123	0	99.9796	0
NC_045512.2	29034	C	4869	0	99.9589	0.0205381	0.0205381
NC_045512.2	29035	T	4848	0	0.0412541	0	99.9381
NC_045512.2	29036	T	4877	0	0	0	99.9795
NC_045512.2	29037	C	4935	0	100	0	0
NC_045512.2	29038	T	5163	0	0.0193686	0	99.9613
NC_045512.2	29039	A	5006	99.9201	0	0.0399521	0.0399521
NC_045512.2	29040	A	5172	99.942	0	0.0386698	0.0193349
NC_045512.2	29041	G	5183	0.0385877	0.0192938	99.8842	0.0578815
NC_045512.2	29042	A	5209	99.9616	0	0.0383951	0
NC_045512.2	29043	A	4269	99.9297	0	0.0234247	0.0468494
NC_045512.2	29044	G	5173	0	0	100	0
NC_045512.2	29045	C	5238	0	99.9809	0	0.0190913
NC_045512.2	29046	C	5329	0	99.9625	0	0.0375305
NC_045512.2	29047	T	5398	0	0.0185254	0	99.9815
NC_045512.2	29048	C	5556	0.0179986	99.946	0	0.0359971
NC_045512.2	29049	G	5473	0.036543	0	99.9635	0
NC_045512.2	29050	G	5435	0.0919963	0	99.8712	0.0367985
NC_045512.2	29051	C	5560	0	99.8561	0	0.0899281
NC_045512.2	29052	A	5692	99.9473	0	0	0.0527056
NC_045512.2	29053	A	5651	99.8938	0.017696	0.0707839	0.017696
NC_045512.2	29054	A	5311	99.9623	0	0.0376577	0
NC_045512.2	29055	A	5681	99.9824	0	0	0
NC_045512.2	29056	A	5128	98.9275	0.0390016	0.0780031	0.0195008
NC_045512.2	29057	C	5513	0	99.9456	0	0.0544168
NC_045512.2	29058	G	5445	0	0.0183655	99.9816	0
NC_045512.2	29059	T	5541	0	0	0	100
NC_045512.2	29060	A	5536	99.9458	0	0.0361272	0.0180636
NC_045512.2	29061	C	5605	0	100	0	0
NC_045512.2	29062	T	5552	0	0.0720461	0	99.928
NC_045512.2	29063	G	5397	0.0370576	0.0185288	99.9259	0.0185288
NC_045512.2	29064	C	5342	0.0187196	99.8315	0	0.149757
NC_045512.2	29065	C	5412	0	99.963	0	0.0369549
NC_045512.2	29066	A	5168	99.9613	0	0.0386997	0
NC_045512.2	29067	C	5230	0	99.8662	0	0.0191205
NC_045512.2	29068	T	5315	0.0188147	0.0376294	0	99.9436
NC_045512.2	29069	A	5058	100	0	0	0
NC_045512.2	29070	A	5163	99.9419	0	0.0387372	0.0193686
NC_045512.2	29071	A	5056	99.9407	0.039557	0.0197785	0
NC_045512.2	29072	G	4923	0.0609385	0	99.9187	0
NC_045512.2	29073	C	5086	0.0196618	99.9607	0	0.0196618
NC_045512.2	29074	A	5108	99.9217	0.0587314	0	0
NC_045512.2	29075	T	5129	0.019497	0.019497	0	99.961
NC_045512.2	29076	A	4967	99.9597	0	0.0402658	0
NC_045512.2	29077	C	5008	0.0199681	99.9002	0	0.0599042
NC_045512.2	29078	A	4910	99.9185	0.0407332	0.0203666	0.0203666
NC_045512.2	29079	A	4732	99.8943	0.0211327	0.0211327	0.0211327
NC_045512.2	29080	T	5062	0	0	0	99.9802
NC_045512.2	29081	G	4995	0	0	99.96	0.02002
NC_045512.2	29082	T	5139	0.019459	0.19459	0.019459	99.747
NC_045512.2	29083	A	5167	99.8839	0.0193536	0.0387072	0.0193536
NC_045512.2	29084	A	4987	99.9398	0	0.0601564	0
NC_045512.2	29085	C	5217	0	99.9617	0	0.0383362
NC_045512.2	29086	A	5033	99.9007	0.0397377	0.0198689	0.0397377
NC_045512.2	29087	C	5246	0	99.9809	0	0.0190621
NC_045512.2	29088	A	5246	99.9428	0.0190621	0.0190621	0.0190621
NC_045512.2	29089	A	4975	99.9196	0	0.0603015	0.0201005
NC_045512.2	29090	G	5154	0.0194024	0	99.9806	0
NC_045512.2	29091	C	5296	0.0188822	99.9434	0	0.0188822
NC_045512.2	29092	T	5308	0	0.0188395	0	99.9812
NC_045512.2	29093	T	5272	0.0379363	0.0189681	0	99.9431
NC_045512.2	29094	T	5434	0.0184026	0.0184026	0	99.9632
NC_045512.2	29095	C	5469	0	99.8537	0.0365698	0.109709
NC_045512.2	29096	G	5380	0.0185874	0	99.9814	0
NC_045512.2	29097	G	5362	0.111899	0	99.8881	0
NC_045512.2	29098	C	5496	0	99.9272	0	0.0727802
NC_045512.2	29099	A	5458	99.945	0.0183217	0.0183217	0.0183217
NC_045512.2	29100	G	5506	0.018162	0	99.9455	0.036324
NC_045512.2	29101	A	5426	99.9631	0	0.0184298	0.0184298
NC_045512.2	29102	C	5411	0.0184809	99.9446	0	0.0369617
NC_045512.2	29103	G	5392	0.037092	0.055638	99.8702	0.037092
NC_045512.2	29104	T	5509	0	0.0907606	0	99.9092
NC_045512.2	29105	G	5411	0	0	100	0
NC_045512.2	29106	G	5500	0.0545455	0	99.9273	0
NC_045512.2	29107	T	5630	0.017762	0.230906	0.053286	99.698
NC_045512.2	29108	C	5508	0	99.9818	0	0.0181554
NC_045512.2	29109	C	5546	0.054093	99.9459	0	0
NC_045512.2	29110	A	5478	99.8357	0.0365097	0.0730193	0.0547645
NC_045512.2	29111	G	5449	0.018352	0	99.9816	0
NC_045512.2	29112	A	5511	99.9637	0	0.0181455	0.0181455
NC_045512.2	29113	A	5126	99.9805	0.0195084	0	0
NC_045512.2	29114	C	5542	0.0541321	99.8917	0	0.0360881
NC_045512.2	29115	A	5437	99.9264	0.0183925	0.036785	0.0183925
NC_045512.2	29116	A	5160	99.9806	0	0.0193798	0
NC_045512.2	29117	A	5102	99.9412	0	0.0392003	0.0196002
NC_045512.2	29118	C	5471	0.0182782	99.9634	0	0.0182782
NC_045512.2	29119	C	5425	0.0184332	99.9816	0	0
NC_045512.2	29120	C	5498	0.0181884	99.9454	0	0.0181884
NC_045512.2	29121	A	4974	99.8794	0.0201045	0.0402091	0.0603136
NC_045512.2	29122	A	4735	99.9366	0	0.0422386	0.0211193
NC_045512.2	29123	G	4805	0.0208117	0	99.8543	0.12487
NC_045512.2	29124	G	5398	0.0741015	0	99.8888	0.0370508
NC_045512.2	29125	A	5760	99.9132	0.0173611	0.0520833	0.0173611
NC_045512.2	29126	A	4899	99.9388	0.0204123	0.0408247	0
NC_045512.2	29127	A	5467	99.9817	0	0	0
NC_045512.2	29128	T	5703	0.0350693	0.0175346	0	99.9474
NC_045512.2	29129	T	5650	0.0176991	0.0176991	0.0176991	99.9469
NC_045512.2	29130	T	5700	0	0.0175439	0	99.9825
NC_045512.2	29131	T	5838	0	0.0513875	0.102775	99.7945
NC_045512.2	29132	G	6044	0	0	99.9835	0.0165453
NC_045512.2	29133	G	5993	0.0333723	0	99.9499	0.0166861
NC_045512.2	29134	G	6017	0.0498587	0	99.9169	0.0332392
NC_045512.2	29135	G	6073	0	0	100	0
NC_045512.2	29136	A	5999	99.9333	0	0.0500083	0.0166694
NC_045512.2	29137	C	5915	0	100	0	0
NC_045512.2	29138	C	6125	0.0163265	99.9347	0	0.0489796
NC_045512.2	29139	A	6159	99.9351	0.0162364	0.0162364	0.0324728
NC_045512.2	29140	G	6141	0.016284	0	99.9837	0
NC_045512.2	29141	G	6006	0.01665	0	99.95	0.0333
NC_045512.2	29142	A	6164	99.9838	0	0.0162232	0
NC_045512.2	29143	A	5502	99.9455	0	0.0363504	0.0181752
NC_045512.2	29144	C	6027	0.016592	99.9502	0	0.033184
NC_045512.2	29145	T	5960	0.0167785	0	0	99.9832
NC_045512.2	29146	A	6076	99.9671	0.0164582	0.0164582	0
NC_045512.2	29147	A	5711	99.965	0	0.0175101	0.0175101
NC_045512.2	29148	T	6026	0	0.0165948	0.0165948	99.9668
NC_045512.2	29149	C	6171	0	99.9028	0	0.0810241
NC_045512.2	29150	A	5959	99.7986	0.050344	0.0671254	0.0839067
NC_045512.2	29151	G	5763	0	0	100	0
NC_045512.2	29152	A	5984	99.9833	0	0	0.0167112
NC_045512.2	29153	C	5996	0	99.9166	0.0166778	0.0667111
NC_045512.2	29154	A	5717	99.8426	0.0349834	0.0699668	0.0524751
NC_045512.2	29155	A	5511	99.9456	0	0.0181455	0.0362911
NC_045512.2	29156	G	5639	0.0177336	0	99.8759	0.106402
NC_045512.2	29157	G	5875	0	0	100	0
NC_045512.2	29158	A	6042	99.9834	0	0	0.0165508
NC_045512.2	29159	A	4992	99.8798	0.0600962	0.0400641	0.0200321
NC_045512.2	29160	C	5876	0	100	0	0
NC_045512.2	29161	T	6004	0	0.0499667	0	99.95
NC_045512.2	29162	G	6083	0.0328785	0	99.9671	0
NC_045512.2	29163	A	6137	99.9348	0	0.0488838	0.0162946
NC_045512.2	29164	T	5809	0.0172147	0	0.0172147	99.9656
NC_045512.2	29165	T	6064	0	0.0494723	0	99.9505
NC_045512.2	29166	A	6101	100	0	0	0
NC_045512.2	29167	C	6159	0	99.9513	0.0162364	0.0162364
NC_045512.2	29168	A	6108	99.9345	0.016372	0.0327439	0.016372
NC_045512.2	29169	A	5911	99.9831	0	0	0.0169176
NC_045512.2	29170	A	5937	99.9495	0	0.0505306	0
NC_045512.2	29171	C	6131	0.0163106	99.9674	0	0.0163106
NC_045512.2	29172	A	5547	99.9639	0.0180278	0	0.0180278
NC_045512.2	29173	T	5722	0.0174764	0.0524292	0.0349528	99.8951
NC_045512.2	29174	T	5711	0.0175101	0.0175101	0.0350201	99.93
NC_045512.2	29175	G	5952	0.0504032	0.0168011	99.9328	0
NC_045512.2	29176	G	6010	0.14975	0.0499168	99.7671	0.0332779
NC_045512.2	29177	C	6113	0	99.9018	0	0.0981515
NC_045512.2	29178	C	6095	0.0164069	99.9836	0	0
NC_045512.2	29179	G	6081	0.115113	0	99.8849	0
NC_045512.2	29180	C	6119	0	99.9673	0	0.0163425
NC_045512.2	29181	A	6073	99.9177	0	0.0658653	0.0164663
NC_045512.2	29182	A	5640	99.9468	0.0177305	0	0.035461
NC_045512.2	29183	A	6058	99.934	0.0165071	0	0.0495213
NC_045512.2	29184	T	5780	0.0346021	0.0346021	0.017301	99.9135
NC_045512.2	29185	T	6089	0.0164231	0.0328461	0.0164231	99.9343
NC_045512.2	29186	G	6134	0.228236	0.0163026	99.7066	0.0326052
NC_045512.2	29187	C	6156	0	99.9513	0	0.0487329
NC_045512.2	29188	A	6152	99.9675	0.0162549	0.0162549	0
NC_045512.2	29189	C	6087	0	99.9836	0	0.0164285
NC_045512.2	29190	A	6057	99.9009	0	0.0660393	0.0330196
NC_045512.2	29191	A	5710	99.965	0	0	0.0350263
NC_045512.2	29192	T	5910	0.0169205	0	0	99.9831
NC_045512.2	29193	T	5577	0.0179308	0.0358616	0.0179308	99.9283
NC_045512.2	29194	T	5978	0	0.033456	0	99.9164
NC_045512.2	29195	G	6005	0.0666112	0.0333056	99.8335	0.0166528
NC_045512.2	29196	C	5955	0	99.8992	0.0167926	0.0839631
NC_045512.2	29197	C	5909	0	99.9662	0.0169233	0.0169233
NC_045512.2	29198	C	5769	0.0346681	99.9133	0.017334	0.0346681
NC_045512.2	29199	C	5862	0	99.9488	0	0.0511771
NC_045512.2	29200	C	5874	0.0680967	99.8638	0	0.0170242
NC_045512.2	29201	A	5714	99.86	0.0700035	0.0525026	0.0175009
NC_045512.2	29202	G	5794	0.0517777	0	99.931	0.0172592
NC_045512.2	29203	C	5800	0.0517241	99.8793	0	0.0689655
NC_045512.2	29204	G	5778	0.0519211	0.0692281	99.8789	0
NC_045512.2	29205	C	5773	0	100	0	0
NC_045512.2	29206	T	4624	0	0.0865052	0	99.9135
NC_045512.2	29207	T	5308	0	0.0188395	0.0188395	99.9623
NC_045512.2	29208	C	5868	0.0170416	99.9489	0	0.0340832
NC_045512.2	29209	A	5827	99.9314	0.0171615	0.0171615	0.034323
NC_045512.2	29210	G	5912	0.0338295	0	99.9493	0.0169147
NC_045512.2	29211	C	5883	0	99.949	0	0.0509944
NC_045512.2	29212	G	5959	0.0167813	0	99.9832	0
NC_045512.2	29213	T	5589	0	0.0178923	0	99.9821
NC_045512.2	29214	T	6036	0	0.0165673	0	99.9834
NC_045512.2	29215	C	6022	0.0166058	99.9668	0	0.0166058
NC_045512.2	29216	T	5986	0.0167056	0.0334113	0.0167056	99.9332
NC_045512.2	29217	T	6276	0.0159337	0.0159337	0	99.9681
NC_045512.2	29218	C	6337	0	99.9211	0	0.0789017
NC_045512.2	29219	G	6281	0.0318421	0	99.9522	0.015921
NC_045512.2	29220	G	6383	0.156666	0	99.8433	0
NC_045512.2	29221	A	6358	99.9685	0.0157282	0	0.0157282
NC_045512.2	29222	A	5225	100	0	0	0
NC_045512.2	29223	T	6295	0	0.0317712	0	99.9682
NC_045512.2	29224	G	6428	0.0155569	0	99.9844	0
NC_045512.2	29225	T	6513	0	0.0921234	0	99.9079
NC_045512.2	29226	C	6627	0	99.8038	0	0.196167
NC_045512.2	29227	G	6526	0.107263	0	99.8927	0
NC_045512.2	29228	C	6591	0	99.9545	0	0.0455166
NC_045512.2	29229	G	6470	0.0927357	0	99.9073	0
NC_045512.2	29230	C	6590	0	99.9241	0	0.0758725
NC_045512.2	29231	A	6439	99.9379	0	0.0310607	0.0310607
NC_045512.2	29232	T	6428	0	0.0311139	0.0155569	99.9533
NC_045512.2	29233	T	6451	0	0.0155015	0	99.9845
NC_045512.2	29234	G	6681	0.0149678	0	99.985	0
NC_045512.2	29235	G	6545	0.13751	0.0152788	99.8472	0
NC_045512.2	29236	C	6690	0.0298954	99.9103	0.0149477	0.044843
NC_045512.2	29237	A	6749	99.9407	0	0.044451	0.014817
NC_045512.2	29238	T	6827	0	0.0439432	0	99.9561
NC_045512.2	29239	G	6742	0.0148324	0.0148324	99.9258	0.0444972
NC_045512.2	29240	G	6791	0.0294507	0	99.9705	0
NC_045512.2	29241	A	6865	99.9563	0	0.0436999	0
NC_045512.2	29242	A	5415	99.8892	0.0554017	0.0184672	0.0369344
NC_045512.2	29243	G	6786	0.0147362	0.0147362	99.9705	0
NC_045512.2	29244	T	6855	0	0.0875274	0.0145879	99.8979
NC_045512.2	29245	C	6883	0.0290571	99.9564	0	0.0145285
NC_045512.2	29246	A	6782	99.8526	0.0589797	0.0589797	0.0294898
NC_045512.2	29247	C	6900	0	99.942	0	0.057971
NC_045512.2	29248	A	6788	99.9411	0.0147319	0.0294638	0.0147319
NC_045512.2	29249	C	6658	0	99.97	0	0.0300391
NC_045512.2	29250	C	6651	0.0150353	99.9699	0	0.0150353
NC_045512.2	29251	T	6638	0.0150648	0.0753239	0	99.9096
NC_045512.2	29252	T	6765	0	0.14782	0	99.8522
NC_045512.2	29253	C	6846	0.0146071	99.9562	0	0.0292141
NC_045512.2	29254	G	6720	0.0446429	0	99.9405	0.014881
NC_045512.2	29255	G	6622	0.0151012	0	99.9698	0.0151012
NC_045512.2	29256	G	6665	0.0300075	0	99.94	0.0150038
NC_045512.2	29257	A	6501	99.9692	0	0.0153822	0.0153822
NC_045512.2	29258	A	4970	99.8994	0.0603622	0.0201207	0.0201207
NC_045512.2	29259	C	6465	0	100	0	0
NC_045512.2	29260	G	6605	0.0454201	0.0302801	99.9243	0
NC_045512.2	29261	T	6501	0.0153822	0	0	99.9846
NC_045512.2	29262	G	6427	0	0	99.9533	0.0466781
NC_045512.2	29263	G	6543	0.061134	0.0152835	99.9236	0
NC_045512.2	29264	T	6576	0	0.0456204	0	99.9544
NC_045512.2	29265	T	6634	0	0.0150739	0	99.9548
NC_045512.2	29266	G	6648	0.0150421	0	99.985	0
NC_045512.2	29267	A	6705	99.9702	0	0.0149142	0.0149142
NC_045512.2	29268	C	6343	0	100	0	0
NC_045512.2	29269	C	6488	0.0154131	99.9692	0	0.0154131
NC_045512.2	29270	T	6656	0	0.0300481	0.015024	99.9249
NC_045512.2	29271	A	6359	99.8899	0.0157257	0.0471772	0.0471772
NC_045512.2	29272	C	6597	0	99.9394	0	0.0606336
NC_045512.2	29273	A	6514	99.9386	0	0.0614062	0
NC_045512.2	29274	C	6443	0	99.9845	0	0.0155207
NC_045512.2	29275	A	6358	99.8584	0.0157282	0.0629129	0.0629129
NC_045512.2	29276	G	6372	0.047081	0	99.9529	0
NC_045512.2	29277	G	6324	0.0316256	0	99.9367	0.0316256
NC_045512.2	29278	T	6336	0.0157828	0	0	99.9842
NC_045512.2	29279	G	6091	0.049253	0	99.9507	0
NC_045512.2	29280	C	5830	0.0171527	99.9142	0	0.0686106
NC_045512.2	29281	C	6023	0.033206	99.9502	0	0.016603
NC_045512.2	29282	A	6085	99.9671	0	0	0.0164339
NC_045512.2	29283	T	6009	0.0332834	0.0332834	0	99.9334
NC_045512.2	29284	C	5963	0	100	0	0
NC_045512.2	29285	A	6144	99.9023	0	0.0651042	0.0325521
NC_045512.2	29286	A	6070	99.9506	0	0.0329489	0.0164745
NC_045512.2	29287	A	6134	99.9674	0.0163026	0	0
NC_045512.2	29288	T	5934	0.016852	0.016852	0	99.9663
NC_045512.2	29289	T	6061	0	0	0	100
NC_045512.2	29290	G	5820	0.0171821	0	99.9656	0.0171821
NC_045512.2	29291	G	5928	0.0168691	0	99.9831	0
NC_045512.2	29292	A	6162	99.9513	0	0.0486855	0
NC_045512.2	29293	T	6157	0	0.0162417	0.0162417	99.9675
NC_045512.2	29294	G	6032	0.0165782	0.0165782	99.9668	0
NC_045512.2	29295	A	6149	99.9675	0	0.0162628	0.0162628
NC_045512.2	29296	C	5924	0	100	0	0
NC_045512.2	29297	A	6000	99.9333	0.0166667	0	0.05
NC_045512.2	29298	A	6090	99.9836	0.0164204	0	0
NC_045512.2	29299	A	6055	99.9505	0	0.0495458	0
NC_045512.2	29300	G	5830	0.0171527	0.051458	99.9142	0.0171527
NC_045512.2	29301	A	5982	99.9833	0	0.0167168	0
NC_045512.2	29302	T	5966	0	0	0	100
NC_045512.2	29303	C	5646	0.0354233	99.8937	0.0177117	0.053135
NC_045512.2	29304	C	5788	0	99.9827	0	0
NC_045512.2	29305	A	6026	99.9502	0	0.0165948	0.0331895
NC_045512.2	29306	A	5942	99.9832	0.0168293	0	0
NC_045512.2	29307	A	6067	99.9341	0	0	0.0329652
NC_045512.2	29308	T	5952	0	0	0	100
NC_045512.2	29309	T	6009	0	0.0332834	0	99.9667
NC_045512.2	29310	T	5435	0.0367985	0.0183993	0	99.8528
NC_045512.2	29311	C	5942	0	99.9327	0	0.0336587
NC_045512.2	29312	A	6046	99.9008	0.0330797	0.0330797	0.0330797
NC_045512.2	29313	A	5983	99.9499	0	0.033428	0.016714
NC_045512.2	29314	A	5750	99.9304	0.0173913	0.0173913	0.0173913
NC_045512.2	29315	G	5784	0.0345781	0	99.9481	0.0172891
NC_045512.2	29316	A	5780	99.9827	0	0.017301	0
NC_045512.2	29317	T	5818	0	0	0	100
NC_045512.2	29318	C	5702	0	99.9474	0	0.0350754
NC_045512.2	29319	A	5712	99.93	0	0.070028	0
NC_045512.2	29320	A	5718	99.9475	0	0.0349773	0.0174886
NC_045512.2	29321	G	5541	0	0	100	0
NC_045512.2	29322	T	5759	0	0	0	100
NC_045512.2	29323	C	5694	0.0351247	99.9649	0	0
NC_045512.2	29324	A	5845	99.9316	0.0342173	0.0171086	0.0171086
NC_045512.2	29325	T	5877	0.0170155	0	0.0170155	99.966
NC_045512.2	29326	T	5840	0.0513699	0.0171233	0	99.9315
NC_045512.2	29327	T	5380	0.0185874	0	0.0185874	99.9628
NC_045512.2	29328	T	5619	0.0177968	0	0	99.8932
NC_045512.2	29329	G	5321	0.0187935	0.0187935	99.9436	0.0187935
NC_045512.2	29330	C	5698	0	99.9473	0	0.0526501
NC_045512.2	29331	T	5870	0.0170358	0.153322	0.0340715	99.7956
NC_045512.2	29332	G	5700	0.0350877	0	99.9474	0.0175439
NC_045512.2	29333	A	5948	99.9832	0	0.0168124	0
NC_045512.2	29334	A	5752	99.9826	0	0.0173853	0
NC_045512.2	29335	T	5998	0.0166722	0	0	99.9833
NC_045512.2	29336	A	5901	99.9492	0	0.0169463	0.0338926
NC_045512.2	29337	A	5923	99.9493	0	0.05065	0
NC_045512.2	29338	G	5690	0.0351494	0	99.9473	0.0175747
NC_045512.2	29339	C	5785	0	99.9654	0	0.0345722
NC_045512.2	29340	A	5918	99.9493	0	0	0.0506928
NC_045512.2	29341	T	5887	0.0339732	0.0169866	0	99.949
NC_045512.2	29342	A	5909	99.8477	0	0.15231	0
NC_045512.2	29343	T	5939	0	0.0168379	0	99.9832
NC_045512.2	29344	T	6047	0	0.0496114	0	99.9504
NC_045512.2	29345	G	5952	0.0168011	0	99.9832	0
NC_045512.2	29346	A	6038	99.9172	0.0165618	0.0662471	0
NC_045512.2	29347	C	5992	0	99.9166	0	0.0834446
NC_045512.2	29348	G	5590	0.0536673	0	99.8927	0.0536673
NC_045512.2	29349	C	5962	0	99.9832	0	0.0167729
NC_045512.2	29350	A	5907	99.9661	0	0	0.0338581
NC_045512.2	29351	T	5930	0	0	0.0168634	99.9831
NC_045512.2	29352	A	5968	99.933	0.016756	0.0502681	0
NC_045512.2	29353	C	6003	0	99.9667	0	0
NC_045512.2	29354	A	6098	99.9344	0	0.0655953	0
NC_045512.2	29355	A	5755	99.9652	0	0.0173762	0.0173762
NC_045512.2	29356	A	5655	99.9469	0.0176835	0.0176835	0.0176835
NC_045512.2	29357	A	5737	99.6688	0.0174307	0.0348614	0
NC_045512.2	29358	C	6112	0	99.9018	0	0.0981675
NC_045512.2	29359	A	5716	99.93	0.0174948	0.0174948	0.0349895
NC_045512.2	29360	T	4654	0	0	0.0429738	99.957
NC_045512.2	29361	T	6057	0	0.0330196	0	99.967
NC_045512.2	29362	C	6021	0.0166085	99.9668	0	0.0166085
NC_045512.2	29363	C	5870	0.0170358	99.9319	0	0.0511073
NC_045512.2	29364	C	6052	0.0165235	99.9504	0	0.0165235
NC_045512.2	29365	A	5986	99.9165	0.0501169	0.0167056	0.0167056
NC_045512.2	29366	C	5844	0	99.9658	0	0.0171116
NC_045512.2	29367	C	5969	0.0502597	99.9162	0.0167532	0
NC_045512.2	29368	A	5605	99.9465	0	0.0178412	0.0356824
NC_045512.2	29369	A	5597	99.9643	0.0178667	0.0178667	0
NC_045512.2	29370	C	6077	0.0493665	99.9177	0	0.032911
NC_045512.2	29371	A	5618	99.9822	0	0	0.0177999
NC_045512.2	29372	G	5636	0.0354862	0	99.9645	0
NC_045512.2	29373	A	6041	99.9669	0.0165536	0	0.0165536
NC_045512.2	29374	G	5618	0	0	100	0
NC_045512.2	29375	C	5925	0	99.9494	0	0.0506329
NC_045512.2	29376	C	5657	0.106063	99.8939	0	0
NC_045512.2	29377	T	5945	0.0336417	0	0	99.7477
NC_045512.2	29378	A	5913	99.8816	0.0169119	0.0507357	0.0169119
NC_045512.2	29379	A	6267	99.984	0	0.0159566	0
NC_045512.2	29380	A	6304	100	0	0	0
NC_045512.2	29381	A	6161	99.9026	0.0162311	0.0486934	0.0324623
NC_045512.2	29382	A	6071	99.5223	0	0.247076	0
NC_045512.2	29383	G	5737	0.0522921	0.0174307	99.8954	0.0348614
NC_045512.2	29384	G	5965	0.0167645	0.0167645	99.9497	0.0167645
NC_045512.2	29385	A	6426	99.9689	0	0.0311236	0
NC_045512.2	29386	C	6155	0.016247	99.8213	0	0.016247
NC_045512.2	29387	A	6072	99.9177	0	0.0658762	0.016469
NC_045512.2	29388	A	6137	99.9348	0	0.0651784	0
NC_045512.2	29389	A	6220	99.9518	0	0.0482315	0
NC_045512.2	29390	A	6146	99.9675	0	0.0325415	0
NC_045512.2	29391	A	6129	99.5268	0.0163159	0.0978953	0.0163159
NC_045512.2	29392	G	6082	0.0328839	0.016442	99.9342	0.016442
NC_045512.2	29393	A	6347	99.9685	0	0.031511	0
NC_045512.2	29394	A	6291	99.9523	0	0.0476872	0
NC_045512.2	29395	G	5832	0.0171468	0.0171468	99.9314	0.0342936
NC_045512.2	29396	A	6051	99.9339	0.0165262	0.0495786	0
NC_045512.2	29397	A	6015	99.9834	0	0	0.0166251
NC_045512.2	29398	G	5752	0.0173853	0.0173853	99.9652	0
NC_045512.2	29399	G	6093	0	0	99.9836	0.0164123
NC_045512.2	29400	C	6249	0.0160026	99.984	0	0
NC_045512.2	29401	T	6350	0.015748	0.0944882	0.015748	99.874
NC_045512.2	29402	G	6253	0	0	100	0
NC_045512.2	29403	A	6373	99.9059	0.0156912	0.0156912	0.0627648
NC_045512.2	29404	T	6265	0	0.0159617	0	99.984
NC_045512.2	29405	G	6324	0	0	99.9842	0
NC_045512.2	29406	A	6413	99.9844	0	0.0155933	0
NC_045512.2	29407	A	6171	99.9676	0	0.0162048	0.0162048
NC_045512.2	29408	A	6315	99.8892	0	0.0475059	0.0316706
NC_045512.2	29409	C	6267	0	99.9043	0.0159566	0.079783
NC_045512.2	29410	T	6243	0.0160179	0.0640718	0	99.9199
NC_045512.2	29411	C	6305	0.0158604	99.9841	0	0
NC_045512.2	29412	A	6157	99.9025	0.0162417	0.0812084	0
NC_045512.2	29413	A	5900	99.9153	0	0.0847458	0
NC_045512.2	29414	G	5852	0.0170882	0	99.9829	0
NC_045512.2	29415	C	6034	0	99.9669	0.0165728	0.0165728
NC_045512.2	29416	C	6053	0	99.9504	0	0.0330415
NC_045512.2	29417	T	5775	0	0	0	100
NC_045512.2	29418	T	6001	0.0333278	0	0	99.9667
NC_045512.2	29419	A	6187	99.903	0	0.0646517	0.0323258
NC_045512.2	29420	C	6099	0.0163961	99.9836	0	0
NC_045512.2	29421	C	6029	0	100	0	0
NC_045512.2	29422	G	5984	0.0501337	0	99.9499	0
NC_045512.2	29423	C	6010	0.0166389	99.9501	0	0.0332779
NC_045512.2	29424	A	5883	99.881	0	0.101989	0.0169981
NC_045512.2	29425	G	5866	0	0	99.9659	0.0340948
NC_045512.2	29426	A	6030	99.9834	0	0.0165837	0
NC_045512.2	29427	G	5729	0.0174551	0	99.9651	0.0174551
NC_045512.2	29428	A	5945	99.9832	0	0.0168209	0
NC_045512.2	29429	C	5889	0	99.9321	0.0169808	0.0509424
NC_045512.2	29430	A	5814	99.828	0	0.0859993	0.0859993
NC_045512.2	29431	G	5669	0.0705592	0	99.9294	0
NC_045512.2	29432	A	5703	99.9474	0	0.0526039	0
NC_045512.2	29433	A	5334	99.8875	0.0187477	0.0374953	0.056243
NC_045512.2	29434	G	5305	0	0	99.9623	0.0377003
NC_045512.2	29435	A	5697	99.9122	0	0.0526593	0.0351062
NC_045512.2	29436	A	5324	99.9061	0.0187829	0.0563486	0.0187829
NC_045512.2	29437	A	5298	99.849	0	0	0.018875
NC_045512.2	29438	C	5678	0.0176118	99.9296	0.0176118	0.0352237
NC_045512.2	29439	A	5345	99.9626	0.0187091	0	0.0187091
NC_045512.2	29440	G	5099	0.11767	0.0392234	99.8431	0
NC_045512.2	29441	C	5545	0.0180343	99.9279	0	0.0541028
NC_045512.2	29442	A	5604	99.9286	0.0178444	0.0178444	0.0356888
NC_045512.2	29443	A	5282	99.9621	0	0.0189322	0.0189322
NC_045512.2	29444	A	5382	99.9443	0	0	0.0185805
NC_045512.2	29445	C	5674	0	100	0	0
NC_045512.2	29446	T	5456	0.0183284	0	0.0183284	99.9633
NC_045512.2	29447	G	5226	0.0382702	0	99.9426	0.0191351
NC_045512.2	29448	T	5544	0	0.0541126	0	99.9459
NC_045512.2	29449	G	5616	0	0	100	0
NC_045512.2	29450	A	5662	99.8764	0.0176616	0.0706464	0.0353232
NC_045512.2	29451	C	5479	0	99.927	0	0.073006
NC_045512.2	29452	T	5551	0.0180148	0.0360295	0	99.946
NC_045512.2	29453	C	5520	0	100	0	0
NC_045512.2	29454	T	5312	0.0376506	0.0564759	0.0188253	99.887
NC_045512.2	29455	T	5402	0	0	0	100
NC_045512.2	29456	C	5524	0	100	0	0
NC_045512.2	29457	T	4751	0	0.0420964	0	99.9579
NC_045512.2	29458	T	5659	0	0.0353419	0	99.9647
NC_045512.2	29459	C	5503	0	99.9637	0	0.0363438
NC_045512.2	29460	C	5495	0	99.9636	0	0.0363967
NC_045512.2	29461	T	5407	0	0.0554836	0	99.9445
NC_045512.2	29462	G	5393	0.0927128	0.0185426	99.8702	0.0185426
NC_045512.2	29463	C	5416	0.0184638	99.8892	0.0369276	0.0553914
NC_045512.2	29464	T	5530	0	0.0361664	0	99.9638
NC_045512.2	29465	G	5269	0.0569368	0	99.9431	0
NC_045512.2	29466	C	5382	0.0185805	99.8328	0	0.111483
NC_045512.2	29467	A	5485	99.8724	0.0182315	0.109389	0
NC_045512.2	29468	G	5385	0	0	100	0
NC_045512.2	29469	A	5427	99.9263	0.0184264	0.0368528	0
NC_045512.2	29470	T	5211	0	0.0191902	0	99.9808
NC_045512.2	29471	T	5138	0	0.0389257	0	99.9611
NC_045512.2	29472	T	5265	0	0.0379867	0.0189934	99.943
NC_045512.2	29473	G	5212	0	0.0191865	99.9424	0.0191865
NC_045512.2	29474	G	5182	0.0771903	0	99.9228	0
NC_045512.2	29475	A	5293	100	0	0	0
NC_045512.2	29476	T	5214	0	0.0191791	0.0575374	99.9233
NC_045512.2	29477	G	5143	0.0388878	0.0194439	99.9417	0
NC_045512.2	29478	A	5177	100	0	0	0
NC_045512.2	29479	T	4928	0	0.0202922	0.0202922	99.9391
NC_045512.2	29480	T	4959	0.0403307	0.0403307	0	99.9193
NC_045512.2	29481	T	5152	0	0.0388199	0	99.9418
NC_045512.2	29482	C	5054	0	100	0	0
NC_045512.2	29483	T	5100	0.0588235	0.0196078	0	99.9216
NC_045512.2	29484	C	5000	0	99.98	0	0.02
NC_045512.2	29485	C	4929	0	99.9797	0	0
NC_045512.2	29486	A	4882	99.9795	0	0.0204834	0
NC_045512.2	29487	A	4817	99.917	0	0.0415196	0.0415196
NC_045512.2	29488	A	4839	99.9587	0	0.0206654	0
NC_045512.2	29489	C	4787	0.0208899	99.9373	0	0.0208899
NC_045512.2	29490	A	4732	99.9577	0.0211327	0	0.0211327
NC_045512.2	29491	A	4321	99.9769	0	0	0.0231428
NC_045512.2	29492	T	4226	0	0	0	100
NC_045512.2	29493	T	4578	0	0.0873744	0.0218436	99.8908
NC_045512.2	29494	G	4553	0.0658906	0	99.9121	0.0219635
NC_045512.2	29495	C	4529	0	100	0	0
NC_045512.2	29496	A	4577	99.9345	0	0.0218484	0.0436967
NC_045512.2	29497	A	4301	99.9535	0.0232504	0.0232504	0
NC_045512.2	29498	C	4382	0	99.9772	0	0.0228206
NC_045512.2	29499	A	4168	99.976	0.0239923	0	0
NC_045512.2	29500	A	3793	99.9736	0.0263644	0	0
NC_045512.2	29501	T	4128	0.0242248	0.0242248	0	99.9516
NC_045512.2	29502	C	4272	0.0234082	99.9532	0	0.0234082
NC_045512.2	29503	C	4200	0.0238095	99.9286	0	0.047619
NC_045512.2	29504	A	3399	99.7941	0	0.176523	0.0294204
NC_045512.2	29505	T	3670	0	0.027248	0.027248	99.9455
NC_045512.2	29506	G	3727	0	0	100	0
NC_045512.2	29507	A	3942	99.9493	0	0.0507357	0
NC_045512.2	29508	G	3885	0	0	100	0
NC_045512.2	29509	C	3874	0	100	0	0
NC_045512.2	29510	A	3833	99.9739	0	0.0260892	0
NC_045512.2	29511	G	3744	0.0801282	0	99.9199	0
NC_045512.2	29512	T	3794	0	0.0527148	0	99.9473
NC_045512.2	29513	G	3846	0.104004	0	99.896	0
NC_045512.2	29514	C	3730	0	99.9732	0	0.0268097
NC_045512.2	29515	T	3662	0.0273075	0.273075	0	99.6996
NC_045512.2	29516	G	3620	0.0552486	0	99.9448	0
NC_045512.2	29517	A	3491	99.9714	0	0.0286451	0
NC_045512.2	29518	C	3442	0	100	0	0
NC_045512.2	29519	T	3296	0	0.0910194	0.0303398	99.8786
NC_045512.2	29520	C	3311	0	100	0	0
NC_045512.2	29521	A	3307	99.8488	0	0.151194	0
NC_045512.2	29522	A	3101	100	0	0	0
NC_045512.2	29523	C	3186	0	100	0	0
NC_045512.2	29524	T	2968	0	0.471698	0.0336927	99.4946
NC_045512.2	29525	C	3025	0.0330579	99.8678	0	0.0991736
NC_045512.2	29526	A	2713	99.7788	0.0737191	0.0737191	0.0737191
NC_045512.2	29527	G	2736	0.0365497	0.0365497	99.9269	0
NC_045512.2	29528	G	2740	0.0364963	0	99.8905	0.0729927
NC_045512.2	29529	C	2592	0	100	0	0
NC_045512.2	29530	C	2546	0	100	0	0

## Sheet: IVT mRNA N protein wt-3
CHR	POS	REF	READS	A	C	G	T
NC_045512.2	28274	A	514	100	0	0	0
NC_045512.2	28275	T	505	0	0	0	100
NC_045512.2	28276	G	573	0	0.17452	99.8255	0
NC_045512.2	28277	T	585	0.17094	0	0	99.8291
NC_045512.2	28278	C	654	0	99.8471	0.152905	0
NC_045512.2	28279	T	819	0	0.2442	0	99.7558
NC_045512.2	28280	G	851	0	0	100	0
NC_045512.2	28281	A	916	99.7817	0.218341	0	0
NC_045512.2	28282	T	964	0.103734	0	0	99.8963
NC_045512.2	28283	A	1022	100	0	0	0
NC_045512.2	28284	A	1066	99.8124	0	0.0938086	0.0938086
NC_045512.2	28285	T	1154	0	0	0	99.9133
NC_045512.2	28286	G	1194	0	0	99.9162	0.0837521
NC_045512.2	28287	G	1208	0	0	99.9172	0.0827815
NC_045512.2	28288	A	1230	99.8374	0.0813008	0.0813008	0
NC_045512.2	28289	C	1246	0	99.9197	0	0
NC_045512.2	28290	C	1267	0	99.9211	0	0.0789266
NC_045512.2	28291	C	1409	0	99.8581	0	0.141945
NC_045512.2	28292	C	1495	0	100	0	0
NC_045512.2	28293	A	1498	99.7997	0.133511	0.0667557	0
NC_045512.2	28294	A	1537	99.9349	0	0.0650618	0
NC_045512.2	28295	A	1512	100	0	0	0
NC_045512.2	28296	A	1535	99.9349	0	0.0651466	0
NC_045512.2	28297	T	1572	0	0	0	100
NC_045512.2	28298	C	1616	0	99.9381	0	0.0618812
NC_045512.2	28299	A	1559	100	0	0	0
NC_045512.2	28300	G	1737	0.0575705	0	99.9424	0
NC_045512.2	28301	C	1728	0.0578704	99.8843	0	0.0578704
NC_045512.2	28302	G	1757	0.170746	0	99.8293	0
NC_045512.2	28303	A	1793	100	0	0	0
NC_045512.2	28304	A	1770	99.9435	0	0	0.0564972
NC_045512.2	28305	A	1793	100	0	0	0
NC_045512.2	28306	T	1857	0	0	0	100
NC_045512.2	28307	G	1866	0.107181	0	99.8928	0
NC_045512.2	28308	C	1872	0	99.8932	0	0.106838
NC_045512.2	28309	A	1888	99.8941	0	0.105932	0
NC_045512.2	28310	C	1916	0	99.9478	0	0.0521921
NC_045512.2	28311	C	1935	0	99.8966	0.0516796	0.0516796
NC_045512.2	28312	C	1974	0	100	0	0
NC_045512.2	28313	C	1988	0	99.8994	0	0.0503018
NC_045512.2	28314	G	1968	0.101626	0	99.8476	0
NC_045512.2	28315	C	1982	0	100	0	0
NC_045512.2	28316	A	1933	99.8448	0.155199	0	0
NC_045512.2	28317	T	1918	0	0	0	100
NC_045512.2	28318	T	1977	0	0.0505817	0	99.9494
NC_045512.2	28319	A	1974	100	0	0	0
NC_045512.2	28320	C	1992	0	99.8494	0	0.150602
NC_045512.2	28321	G	2034	0	0.0983284	99.8525	0.0491642
NC_045512.2	28322	T	1969	0	0	0.0507872	99.9492
NC_045512.2	28323	T	2036	0	0.0491159	0	99.9509
NC_045512.2	28324	T	2118	0.0944287	0	0	99.9056
NC_045512.2	28325	G	2104	0.0475285	0	99.9525	0
NC_045512.2	28326	G	2160	0	0	100	0
NC_045512.2	28327	T	2165	0	0.0461894	0.0461894	99.9076
NC_045512.2	28328	G	2187	0	0	99.9086	0.0914495
NC_045512.2	28329	G	2186	0	0.0457457	99.8628	0.0914913
NC_045512.2	28330	A	2157	99.9073	0	0.0927214	0
NC_045512.2	28331	C	2169	0	99.9078	0	0.0922084
NC_045512.2	28332	C	2209	0	100	0	0
NC_045512.2	28333	C	2273	0	100	0	0
NC_045512.2	28334	T	2270	0	0	0	100
NC_045512.2	28335	C	2338	0.0427716	99.9145	0	0.0427716
NC_045512.2	28336	A	2305	99.8265	0	0.0433839	0.130152
NC_045512.2	28337	G	2342	0	0	100	0
NC_045512.2	28338	A	2370	99.9578	0	0	0.0421941
NC_045512.2	28339	T	2249	0	0	0.0444642	99.9555
NC_045512.2	28340	T	2392	0	0.083612	0	99.9164
NC_045512.2	28341	C	2410	0.0414938	99.8755	0	0.0829876
NC_045512.2	28342	A	2431	99.8355	0	0.0411353	0.123406
NC_045512.2	28343	A	2446	99.7547	0.0817661	0.163532	0
NC_045512.2	28344	C	2475	0.040404	99.9192	0	0.040404
NC_045512.2	28345	T	2505	0	0.0399202	0	99.9601
NC_045512.2	28346	G	2520	0.0396825	0.0793651	99.881	0
NC_045512.2	28347	G	2516	0.119237	0.0397456	99.841	0
NC_045512.2	28348	C	2578	0.116369	99.8836	0	0
NC_045512.2	28349	A	2573	99.8834	0	0.116595	0
NC_045512.2	28350	G	2585	0	0	100	0
NC_045512.2	28351	T	2528	0	0	0	100
NC_045512.2	28352	A	2558	99.9609	0	0	0.039093
NC_045512.2	28353	A	2424	99.8762	0.0412541	0	0
NC_045512.2	28354	C	2601	0	100	0	0
NC_045512.2	28355	C	2713	0	100	0	0
NC_045512.2	28356	A	2647	99.8111	0	0	0.188893
NC_045512.2	28357	G	2750	0	0.0363636	99.9636	0
NC_045512.2	28358	A	2809	100	0	0	0
NC_045512.2	28359	A	2621	99.8092	0.0381534	0.0381534	0.11446
NC_045512.2	28360	T	2850	0	0	0	100
NC_045512.2	28361	G	2882	0	0	100	0
NC_045512.2	28362	G	2918	0	0	100	0
NC_045512.2	28363	A	3003	99.9001	0	0.0333	0.0666001
NC_045512.2	28364	G	2995	0	0	100	0
NC_045512.2	28365	A	3084	100	0	0	0
NC_045512.2	28366	A	2900	99.9655	0	0.0344828	0
NC_045512.2	28367	C	3096	0	99.9354	0	0.0645995
NC_045512.2	28368	G	3078	0.0649773	0	99.935	0
NC_045512.2	28369	C	3140	0.0636943	99.8726	0.0318471	0.0318471
NC_045512.2	28370	A	3113	99.8715	0	0.0642467	0.0642467
NC_045512.2	28371	G	3174	0.063012	0	99.937	0
NC_045512.2	28372	T	3220	0	0	0	100
NC_045512.2	28373	G	3209	0	0	99.9688	0.0311624
NC_045512.2	28374	G	3216	0.0310945	0	99.9689	0
NC_045512.2	28375	G	3248	0	0	100	0
NC_045512.2	28376	G	3293	0	0.0303674	99.9696	0
NC_045512.2	28377	C	3321	0.0301114	99.9699	0	0
NC_045512.2	28378	G	3366	0.0297089	0	99.9703	0
NC_045512.2	28379	C	3351	0	99.9403	0	0.0596837
NC_045512.2	28380	G	3422	0.116891	0	99.8831	0
NC_045512.2	28381	A	3441	100	0	0	0
NC_045512.2	28382	T	3213	0	0	0	99.9066
NC_045512.2	28383	C	3501	0	99.7429	0	0.0856898
NC_045512.2	28384	A	3480	99.9425	0	0.0287356	0
NC_045512.2	28385	A	3442	100	0	0	0
NC_045512.2	28386	A	3554	99.9719	0	0.0281373	0
NC_045512.2	28387	A	3492	99.685	0	0	0.0286369
NC_045512.2	28388	C	3634	0.0275179	99.9725	0	0
NC_045512.2	28389	A	3645	99.808	0	0.109739	0.0823045
NC_045512.2	28390	A	3561	99.9438	0	0.056164	0
NC_045512.2	28391	C	3710	0.0539084	99.8922	0	0.0539084
NC_045512.2	28392	G	3713	0	0.0538648	99.9461	0
NC_045512.2	28393	T	3728	0	0.0536481	0	99.9464
NC_045512.2	28394	C	3807	0	100	0	0
NC_045512.2	28395	G	3772	0.0530223	0	99.9205	0.0265111
NC_045512.2	28396	G	3793	0.0527287	0.0527287	99.8945	0
NC_045512.2	28397	C	3854	0	99.9222	0	0.0259471
NC_045512.2	28398	C	3848	0.0259875	99.974	0	0
NC_045512.2	28399	C	3880	0.0515464	99.9485	0	0
NC_045512.2	28400	C	3962	0	99.9243	0	0
NC_045512.2	28401	A	3892	99.9229	0	0.0770812	0
NC_045512.2	28402	A	3874	99.9742	0	0	0.0258131
NC_045512.2	28403	G	3912	0.0766871	0	99.8978	0.0255624
NC_045512.2	28404	G	3964	0	0	99.9495	0.025227
NC_045512.2	28405	T	3937	0	0.0762002	0	99.9238
NC_045512.2	28406	T	3848	0	0.0259875	0.0259875	99.922
NC_045512.2	28407	T	3956	0	0.0505561	0.0252781	99.8483
NC_045512.2	28408	A	4093	99.8778	0	0.0732959	0.0488639
NC_045512.2	28409	C	4027	0	99.9503	0	0.0496648
NC_045512.2	28410	C	4000	0.025	99.95	0	0.025
NC_045512.2	28411	C	4136	0.024178	99.9516	0	0.024178
NC_045512.2	28412	A	3997	99.95	0.0250188	0	0.0250188
NC_045512.2	28413	A	3950	99.8987	0	0.0253165	0.0759494
NC_045512.2	28414	T	4086	0	0.0489476	0	99.9511
NC_045512.2	28415	A	3923	99.898	0.0254907	0.0764721	0
NC_045512.2	28416	A	3960	99.899	0.0252525	0	0.0757576
NC_045512.2	28417	T	3808	0	0.0262605	0	99.9737
NC_045512.2	28418	A	3845	99.896	0.0260078	0	0.0780234
NC_045512.2	28419	C	3837	0	99.9479	0	0.0521241
NC_045512.2	28420	T	3870	0.0516796	0.0516796	0.0516796	99.845
NC_045512.2	28421	G	3803	0.0525901	0	99.9474	0
NC_045512.2	28422	C	3755	0	99.9467	0.0532623	0
NC_045512.2	28423	G	3801	0.0526177	0	99.9474	0
NC_045512.2	28424	T	3652	0	0	0	100
NC_045512.2	28425	C	3712	0	100	0	0
NC_045512.2	28426	T	3677	0	0.0271961	0	99.9728
NC_045512.2	28427	T	3768	0	0	0	100
NC_045512.2	28428	G	3688	0.027115	0	99.9729	0
NC_045512.2	28429	G	3584	0	0	100	0
NC_045512.2	28430	T	3301	0	0.0302939	0	99.9697
NC_045512.2	28431	T	3540	0.0282486	0.0564972	0	99.887
NC_045512.2	28432	C	3598	0	99.9722	0	0.0277932
NC_045512.2	28433	A	3540	99.9435	0.0282486	0	0.0282486
NC_045512.2	28434	C	3502	0	99.9714	0	0.0285551
NC_045512.2	28435	C	3454	0	99.971	0	0.0289519
NC_045512.2	28436	G	3214	0	0	99.9689	0.0311139
NC_045512.2	28437	C	3499	0	100	0	0
NC_045512.2	28438	T	3514	0	0.0284576	0	99.9715
NC_045512.2	28439	C	3550	0	99.9718	0	0.028169
NC_045512.2	28440	T	3544	0.0282167	0.0564334	0	99.9153
NC_045512.2	28441	C	3426	0	99.9416	0.0291886	0.0291886
NC_045512.2	28442	A	3345	99.8505	0	0.0896861	0.0597907
NC_045512.2	28443	C	3350	0	100	0	0
NC_045512.2	28444	T	3376	0	0.0296209	0	99.9704
NC_045512.2	28445	C	3375	0	100	0	0
NC_045512.2	28446	A	3315	99.9698	0	0.0301659	0
NC_045512.2	28447	A	3269	99.9388	0	0.0611808	0
NC_045512.2	28448	C	3287	0.0304229	99.9392	0	0.0304229
NC_045512.2	28449	A	3088	99.8057	0	0.161917	0.0323834
NC_045512.2	28450	T	3104	0.0322165	0	0.0966495	99.8711
NC_045512.2	28451	G	3124	0	0	100	0
NC_045512.2	28452	G	3196	0.156446	0	99.8436	0
NC_045512.2	28453	C	3234	0	99.9382	0	0.0618429
NC_045512.2	28454	A	3210	99.9065	0	0.0311526	0.0623053
NC_045512.2	28455	A	2903	99.8622	0	0.0344471	0.103341
NC_045512.2	28456	G	3216	0.0621891	0	99.9378	0
NC_045512.2	28457	G	3294	0	0	99.9393	0.0607165
NC_045512.2	28458	A	3346	99.8506	0.0298864	0.0896593	0.0298864
NC_045512.2	28459	A	2919	99.8972	0.0685166	0.0342583	0
NC_045512.2	28460	G	3289	0.0608088	0	99.9392	0
NC_045512.2	28461	A	3279	99.939	0	0.0304971	0.0304971
NC_045512.2	28462	C	3146	0	99.9682	0	0.0317864
NC_045512.2	28463	C	3245	0.0616333	99.9076	0	0.0308166
NC_045512.2	28464	T	3337	0	0.029967	0	99.97
NC_045512.2	28465	T	3300	0	0	0	99.9394
NC_045512.2	28466	A	3237	99.9073	0	0.0926784	0
NC_045512.2	28467	A	3246	99.9076	0	0.0308071	0.0616143
NC_045512.2	28468	A	3269	99.9694	0	0	0
NC_045512.2	28469	T	2149	0	0	0	100
NC_045512.2	28470	T	3338	0	0	0	100
NC_045512.2	28471	C	3329	0	100	0	0
NC_045512.2	28472	C	3296	0.0303398	99.9697	0	0
NC_045512.2	28473	C	3327	0	100	0	0
NC_045512.2	28474	T	3355	0	0.0596125	0	99.9404
NC_045512.2	28475	C	3322	0	99.9398	0	0.0602047
NC_045512.2	28476	G	3351	0	0	100	0
NC_045512.2	28477	A	3374	100	0	0	0
NC_045512.2	28478	G	3360	0.0892857	0	99.9107	0
NC_045512.2	28479	G	3361	0	0	100	0
NC_045512.2	28480	A	3359	100	0	0	0
NC_045512.2	28481	C	3400	0	99.9706	0	0.0294118
NC_045512.2	28482	A	3242	99.9383	0	0.0308452	0.0308452
NC_045512.2	28483	A	3232	99.9691	0	0	0.0309406
NC_045512.2	28484	G	3373	0	0	99.9111	0.0889416
NC_045512.2	28485	G	3392	0	0	100	0
NC_045512.2	28486	C	3376	0	99.9704	0	0.0296209
NC_045512.2	28487	G	3444	0	0.029036	99.971	0
NC_045512.2	28488	T	3260	0.0306748	0	0	99.9693
NC_045512.2	28489	T	3428	0	0.0291715	0	99.9708
NC_045512.2	28490	C	3408	0.0293427	99.9707	0	0
NC_045512.2	28491	C	3460	0	99.9711	0	0
NC_045512.2	28492	A	3441	99.9419	0	0.0581226	0
NC_045512.2	28493	A	3502	99.9429	0	0	0.0285551
NC_045512.2	28494	T	3479	0	0	0	100
NC_045512.2	28495	T	3487	0	0.0573559	0	99.914
NC_045512.2	28496	A	3447	99.971	0.0290107	0	0
NC_045512.2	28497	A	3452	99.9131	0.0579374	0	0.0289687
NC_045512.2	28498	C	3469	0.0288268	99.9135	0	0.0288268
NC_045512.2	28499	A	3431	99.9126	0	0.058292	0.029146
NC_045512.2	28500	C	3429	0.029163	99.9708	0	0
NC_045512.2	28501	C	3404	0	99.9706	0	0.0293772
NC_045512.2	28502	A	3301	99.8182	0.0302939	0.0605877	0.0908816
NC_045512.2	28503	A	3321	99.9398	0	0	0.0602228
NC_045512.2	28504	T	3272	0	0.0305623	0.0305623	99.9389
NC_045512.2	28505	A	3292	99.8785	0.0303767	0.0607533	0.0303767
NC_045512.2	28506	G	3372	0.088968	0	99.911	0
NC_045512.2	28507	C	3419	0.0292483	99.8245	0	0.146242
NC_045512.2	28508	A	3454	99.7973	0.0579039	0.0868558	0.0579039
NC_045512.2	28509	G	3318	0.0602773	0	99.8794	0.0602773
NC_045512.2	28510	T	3465	0	0.02886	0	99.9711
NC_045512.2	28511	C	3419	0	100	0	0
NC_045512.2	28512	C	3421	0	99.9415	0	0.0584624
NC_045512.2	28513	A	3411	99.8827	0	0.0586338	0.0586338
NC_045512.2	28514	G	3394	0.0294638	0	99.9705	0
NC_045512.2	28515	A	3321	99.9398	0	0.0602228	0
NC_045512.2	28516	T	3267	0	0.0306091	0	99.9694
NC_045512.2	28517	G	3302	0	0	99.9697	0.0302847
NC_045512.2	28518	A	3378	99.8816	0	0.0888099	0
NC_045512.2	28519	C	3272	0.0305623	99.8166	0.091687	0.0611247
NC_045512.2	28520	C	3334	0	99.91	0	0.029994
NC_045512.2	28521	A	3252	99.9077	0.0307503	0.0615006	0
NC_045512.2	28522	A	3209	99.9688	0	0.0311624	0
NC_045512.2	28523	A	3196	99.9374	0	0	0.0312891
NC_045512.2	28524	T	3182	0.0628536	0	0	99.9371
NC_045512.2	28525	T	3133	0.0319183	0.0638366	0	99.8723
NC_045512.2	28526	G	3295	0.030349	0	99.9393	0.030349
NC_045512.2	28527	G	3247	0.0307977	0.0307977	99.9076	0
NC_045512.2	28528	C	3194	0	99.9061	0	0.0939261
NC_045512.2	28529	T	3272	0	0.0305623	0	99.9694
NC_045512.2	28530	A	3030	99.934	0.0330033	0.0330033	0
NC_045512.2	28531	C	3275	0	99.9695	0	0.0305344
NC_045512.2	28532	T	3181	0	0.0314367	0	99.9686
NC_045512.2	28533	A	3063	99.9347	0	0.0652955	0
NC_045512.2	28534	C	3266	0	100	0	0
NC_045512.2	28535	C	3309	0.0302206	99.8791	0.0302206	0.0604412
NC_045512.2	28536	G	3319	0.0301296	0	99.9699	0
NC_045512.2	28537	A	3198	99.9687	0	0.0312695	0
NC_045512.2	28538	A	3000	99.9333	0	0.0666667	0
NC_045512.2	28539	G	3189	0	0	99.9373	0.0627156
NC_045512.2	28540	A	3253	99.877	0.0307409	0.0307409	0.0307409
NC_045512.2	28541	G	3226	0.0309981	0	99.969	0
NC_045512.2	28542	C	3195	0	99.9687	0	0.0312989
NC_045512.2	28543	T	3178	0	0.0629327	0.0314663	99.9056
NC_045512.2	28544	A	2849	99.9649	0	0.0351	0
NC_045512.2	28545	C	3232	0	99.9691	0	0.0309406
NC_045512.2	28546	C	3247	0	99.9692	0	0.0307977
NC_045512.2	28547	A	2879	99.8611	0	0.0347343	0.104203
NC_045512.2	28548	G	3295	0.030349	0	99.9697	0
NC_045512.2	28549	A	2883	99.8959	0.0346861	0.0693722	0
NC_045512.2	28550	C	3279	0	99.939	0	0.0609942
NC_045512.2	28551	G	3323	0.0902799	0.0601866	99.8194	0.0300933
NC_045512.2	28552	A	3315	99.8492	0	0.0603318	0.0603318
NC_045512.2	28553	A	3060	99.9346	0.0326797	0.0326797	0
NC_045512.2	28554	T	3186	0.0627746	0	0.0627746	99.8745
NC_045512.2	28555	T	3388	0.0295159	0.0295159	0	99.941
NC_045512.2	28556	C	3329	0	99.97	0	0
NC_045512.2	28557	G	3358	0.0595593	0.0297796	99.8213	0.0297796
NC_045512.2	28558	T	3255	0.0614439	0.030722	0.030722	99.8771
NC_045512.2	28559	G	3333	0	0.060006	99.88	0.060006
NC_045512.2	28560	G	3307	0	0.0604778	99.9395	0
NC_045512.2	28561	T	3322	0	0	0	100
NC_045512.2	28562	G	3257	0	0	100	0
NC_045512.2	28563	G	3384	0.0591017	0.0295508	99.9113	0
NC_045512.2	28564	T	3416	0	0.029274	0	99.9707
NC_045512.2	28565	G	3472	0	0	100	0
NC_045512.2	28566	A	3484	99.8278	0.114811	0.0287026	0.0287026
NC_045512.2	28567	C	3385	0.0590842	99.9409	0	0
NC_045512.2	28568	G	3386	0.147667	0.0295334	99.8228	0
NC_045512.2	28569	G	3452	0.0289687	0	99.9421	0.0289687
NC_045512.2	28570	T	3548	0.0281849	0.0845547	0	99.8873
NC_045512.2	28571	A	3394	99.9411	0.0294638	0.0294638	0
NC_045512.2	28572	A	3541	99.9435	0	0.0564812	0
NC_045512.2	28573	A	3542	99.9435	0	0.0564653	0
NC_045512.2	28574	A	3569	99.944	0.0280191	0.0280191	0
NC_045512.2	28575	T	3656	0.0273523	0	0	99.9726
NC_045512.2	28576	G	3686	0	0	99.9729	0.0271297
NC_045512.2	28577	A	3764	99.8937	0.0265675	0.0797024	0
NC_045512.2	28578	A	3642	99.9176	0	0.0823723	0
NC_045512.2	28579	A	3789	99.8416	0.0263922	0.105569	0.0263922
NC_045512.2	28580	G	3743	0	0	100	0
NC_045512.2	28581	A	3759	99.9734	0.0266028	0	0
NC_045512.2	28582	T	3801	0	0	0	100
NC_045512.2	28583	C	3795	0	99.9473	0	0.0527009
NC_045512.2	28584	T	3791	0.0527565	0.0263783	0	99.9209
NC_045512.2	28585	C	3747	0	99.9733	0	0.026688
NC_045512.2	28586	A	3557	99.9157	0	0.0562272	0.0281136
NC_045512.2	28587	G	3560	0	0	100	0
NC_045512.2	28588	T	3642	0	0	0	100
NC_045512.2	28589	C	3607	0	100	0	0
NC_045512.2	28590	C	3600	0	100	0	0
NC_045512.2	28591	A	3626	99.9724	0	0.0275786	0
NC_045512.2	28592	A	3623	99.8896	0	0.110406	0
NC_045512.2	28593	G	3645	0.0548697	0	99.9451	0
NC_045512.2	28594	A	3600	99.9722	0	0.0277778	0
NC_045512.2	28595	T	3626	0.0275786	0.0275786	0.0275786	99.9173
NC_045512.2	28596	G	3559	0	0	100	0
NC_045512.2	28597	G	3636	0.0825083	0	99.9175	0
NC_045512.2	28598	T	3773	0	0.0265041	0	99.9735
NC_045512.2	28599	A	3577	99.9161	0	0.0559128	0.0279564
NC_045512.2	28600	T	3795	0	0.0263505	0.0263505	99.9473
NC_045512.2	28601	T	3746	0	0	0	100
NC_045512.2	28602	T	3898	0	0.0256542	0	99.8974
NC_045512.2	28603	C	3781	0.0528961	99.9471	0	0
NC_045512.2	28604	T	3880	0.0515464	0.0257732	0.0257732	99.8969
NC_045512.2	28605	A	3847	99.974	0	0.0259943	0
NC_045512.2	28606	C	3766	0	99.9734	0	0.0265534
NC_045512.2	28607	T	3497	0	0	0	100
NC_045512.2	28608	A	3658	99.8907	0	0.082012	0.0273373
NC_045512.2	28609	C	3771	0	100	0	0
NC_045512.2	28610	C	3814	0	99.9738	0	0.0262192
NC_045512.2	28611	T	3769	0	0.0530645	0	99.9469
NC_045512.2	28612	A	3746	99.9466	0	0.0533903	0
NC_045512.2	28613	G	3807	0	0	99.9475	0.0525348
NC_045512.2	28614	G	3841	0	0	100	0
NC_045512.2	28615	A	3968	100	0	0	0
NC_045512.2	28616	A	3382	99.9409	0	0.0591366	0
NC_045512.2	28617	C	3934	0	100	0	0
NC_045512.2	28618	T	3963	0.0252334	0.201867	0.0757002	99.6972
NC_045512.2	28619	G	3990	0	0	100	0
NC_045512.2	28620	G	3972	0	0	99.9245	0.0755287
NC_045512.2	28621	G	4025	0	0	100	0
NC_045512.2	28622	C	4028	0.0248262	99.9503	0	0.0248262
NC_045512.2	28623	C	4064	0	99.9754	0	0.0246063
NC_045512.2	28624	A	4052	100	0	0	0
NC_045512.2	28625	G	4126	0.0727096	0.0242365	99.9031	0
NC_045512.2	28626	A	4075	100	0	0	0
NC_045512.2	28627	A	3861	99.8446	0	0.1295	0.0259
NC_045512.2	28628	G	4173	0	0	99.976	0.0239636
NC_045512.2	28629	C	4196	0.0238322	99.9285	0	0.0476644
NC_045512.2	28630	T	4235	0.0236128	0.118064	0.0236128	99.8347
NC_045512.2	28631	G	4193	0.0238493	0	99.9762	0
NC_045512.2	28632	G	4249	0	0	100	0
NC_045512.2	28633	A	4193	99.9285	0	0	0.0715478
NC_045512.2	28634	C	4140	0	99.9758	0	0.0241546
NC_045512.2	28635	T	3274	0	0	0	100
NC_045512.2	28636	T	4204	0.0237869	0.142721	0	99.8335
NC_045512.2	28637	C	4195	0	100	0	0
NC_045512.2	28638	C	4080	0	99.9755	0	0.0245098
NC_045512.2	28639	C	4134	0	99.9758	0.0241896	0
NC_045512.2	28640	T	4087	0	0	0	100
NC_045512.2	28641	A	3908	99.9488	0.0255885	0.0255885	0
NC_045512.2	28642	T	4039	0	0	0.0247586	99.9752
NC_045512.2	28643	G	4116	0.0242954	0.0242954	99.9514	0
NC_045512.2	28644	G	4154	0.0240732	0	99.9519	0.0240732
NC_045512.2	28645	T	4194	0	0.0238436	0	99.9762
NC_045512.2	28646	G	3792	0.0791139	0.0527426	99.8681	0
NC_045512.2	28647	C	4066	0.0245942	99.9754	0	0
NC_045512.2	28648	T	4176	0	0.0239464	0.0478927	99.9282
NC_045512.2	28649	A	3931	99.9746	0	0.0254388	0
NC_045512.2	28650	A	4168	99.928	0.0239923	0.0239923	0.0239923
NC_045512.2	28651	C	4191	0.0238607	99.9046	0	0.071582
NC_045512.2	28652	A	4279	99.9065	0	0	0.0934798
NC_045512.2	28653	A	4089	99.9266	0	0.0489117	0.0244559
NC_045512.2	28654	A	4122	99.903	0.0242601	0.0485201	0.0242601
NC_045512.2	28655	G	4063	0.147674	0	99.8277	0.0246124
NC_045512.2	28656	A	4110	99.9757	0	0.0243309	0
NC_045512.2	28657	C	4289	0	99.9767	0	0
NC_045512.2	28658	G	4164	0.0240154	0	99.976	0
NC_045512.2	28659	G	4161	0.192261	0.0240327	99.7837	0
NC_045512.2	28660	C	4198	0	99.9524	0	0.0476417
NC_045512.2	28661	A	3845	99.974	0	0	0.0260078
NC_045512.2	28662	T	4011	0	0.0249314	0	99.9751
NC_045512.2	28663	C	4213	0	99.9051	0	0.0949442
NC_045512.2	28664	A	3982	99.9749	0	0.025113	0
NC_045512.2	28665	T	3711	0	0.0269469	0	99.9731
NC_045512.2	28666	A	3768	99.8142	0.0265393	0.159236	0
NC_045512.2	28667	T	3971	0	0	0	100
NC_045512.2	28668	G	4124	0	0	99.9758	0.0242483
NC_045512.2	28669	G	4113	0	0	99.9757	0.0243132
NC_045512.2	28670	G	4207	0	0	100	0
NC_045512.2	28671	T	3948	0	0.0253293	0	99.9747
NC_045512.2	28672	T	4292	0	0	0	99.9767
NC_045512.2	28673	G	4136	0	0.024178	99.9758	0
NC_045512.2	28674	C	4195	0	99.9285	0.0238379	0.0476758
NC_045512.2	28675	A	4233	99.9291	0	0.0472478	0.0236239
NC_045512.2	28676	A	3920	100	0	0	0
NC_045512.2	28677	C	4134	0	99.9274	0	0.0483793
NC_045512.2	28678	T	3943	0.0253614	0.304337	0	99.6703
NC_045512.2	28679	G	4249	0.0706048	0	99.9294	0
NC_045512.2	28680	A	4275	99.9298	0.0233918	0.0467836	0
NC_045512.2	28681	G	4258	0.0704556	0	99.9295	0
NC_045512.2	28682	G	4148	0.048216	0.024108	99.8312	0.096432
NC_045512.2	28683	G	4219	0.0237023	0	99.9526	0.0237023
NC_045512.2	28684	A	4189	99.9523	0	0.023872	0.023872
NC_045512.2	28685	G	4171	0	0	99.976	0.0239751
NC_045512.2	28686	C	4127	0.0242307	99.9515	0	0.0242307
NC_045512.2	28687	C	4169	0.0239866	99.8801	0.0239866	0.0479731
NC_045512.2	28688	T	4208	0.0237643	0.0712928	0	99.9049
NC_045512.2	28689	T	4246	0	0.0471032	0	99.9529
NC_045512.2	28690	G	4179	0.0478583	0	99.9282	0.0239292
NC_045512.2	28691	A	4247	99.9529	0	0.023546	0.023546
NC_045512.2	28692	A	4144	99.9517	0.0241313	0	0.0241313
NC_045512.2	28693	T	4167	0	0.0479962	0	99.928
NC_045512.2	28694	A	4163	99.952	0	0.0240211	0
NC_045512.2	28695	C	4156	0.0240616	99.9519	0	0.0240616
NC_045512.2	28696	A	4151	99.9036	0.0240906	0.0722717	0
NC_045512.2	28697	C	4188	0	99.9522	0	0.0477555
NC_045512.2	28698	C	4138	0	99.7825	0	0.0241663
NC_045512.2	28699	A	3860	99.8964	0	0	0.103627
NC_045512.2	28700	A	3900	99.9487	0	0.0512821	0
NC_045512.2	28701	A	4001	100	0	0	0
NC_045512.2	28702	A	4166	99.88	0	0.120019	0
NC_045512.2	28703	G	4066	0.0983768	0	99.877	0
NC_045512.2	28704	A	4119	99.9757	0	0	0.0242777
NC_045512.2	28705	T	4181	0.0239177	0.0239177	0	99.9522
NC_045512.2	28706	C	4164	0	99.976	0	0.0240154
NC_045512.2	28707	A	4192	99.9284	0.023855	0.0477099	0
NC_045512.2	28708	C	4216	0	99.9288	0	0.0711575
NC_045512.2	28709	A	4179	99.9282	0.0717875	0	0
NC_045512.2	28710	T	4080	0	0	0	100
NC_045512.2	28711	T	4089	0	0.0244559	0	99.9755
NC_045512.2	28712	G	4250	0.0235294	0	99.9765	0
NC_045512.2	28713	G	4160	0.0240385	0	99.976	0
NC_045512.2	28714	C	4142	0	99.9759	0	0.0241429
NC_045512.2	28715	A	4207	99.8336	0.0237699	0.0950796	0.0475398
NC_045512.2	28716	C	4235	0	100	0	0
NC_045512.2	28717	C	4183	0	99.9761	0	0.0239063
NC_045512.2	28718	C	4229	0	99.9054	0	0.094585
NC_045512.2	28719	G	4129	0.0726568	0	99.8789	0.0484379
NC_045512.2	28720	C	4208	0	99.9762	0	0.0237643
NC_045512.2	28721	A	4219	100	0	0	0
NC_045512.2	28722	A	3911	99.9233	0.0255689	0	0.0511378
NC_045512.2	28723	T	4235	0	0	0	100
NC_045512.2	28724	C	4242	0.0235738	99.9293	0.0235738	0.0235738
NC_045512.2	28725	C	4268	0	99.9063	0	0.0937207
NC_045512.2	28726	T	4198	0.0952835	0.0714626	0	99.8333
NC_045512.2	28727	G	4079	0.0980633	0.0490316	99.8284	0.0245158
NC_045512.2	28728	C	4015	0	100	0	0
NC_045512.2	28729	T	4092	0.0244379	0.0733138	0	99.9022
NC_045512.2	28730	A	3948	100	0	0	0
NC_045512.2	28731	A	4029	99.9007	0	0.0744602	0.0248201
NC_045512.2	28732	C	4090	0.0244499	99.8533	0.0244499	0.0488998
NC_045512.2	28733	A	4121	99.9515	0	0.024266	0.024266
NC_045512.2	28734	A	3934	99.9237	0.0254194	0	0
NC_045512.2	28735	T	4151	0	0	0	100
NC_045512.2	28736	G	4087	0	0.0244678	99.9266	0.0489356
NC_045512.2	28737	C	4204	0	99.9049	0	0.0951475
NC_045512.2	28738	T	4259	0	0.0469594	0.0234797	99.9296
NC_045512.2	28739	G	4120	0.0728155	0	99.9272	0
NC_045512.2	28740	C	4125	0	99.9758	0	0
NC_045512.2	28741	A	4161	99.9279	0.0240327	0	0.0480654
NC_045512.2	28742	A	3891	99.8972	0	0.077101	0.0257003
NC_045512.2	28743	T	4181	0	0.0239177	0	99.9761
NC_045512.2	28744	C	4194	0	100	0	0
NC_045512.2	28745	G	4167	0.0239981	0.0479962	99.832	0.0959923
NC_045512.2	28746	T	4064	0	0.0984252	0	99.8524
NC_045512.2	28747	G	4124	0.0969932	0	99.8303	0.0727449
NC_045512.2	28748	C	4021	0	100	0	0
NC_045512.2	28749	T	4057	0	0	0	100
NC_045512.2	28750	A	3860	99.9223	0	0.0777202	0
NC_045512.2	28751	C	3997	0.100075	99.8499	0	0.0500375
NC_045512.2	28752	A	4037	99.9009	0	0	0.0990835
NC_045512.2	28753	A	3917	99.8468	0.0765892	0.0255297	0.0510595
NC_045512.2	28754	C	3983	0.0251067	99.9749	0	0
NC_045512.2	28755	T	3265	0	0.0306279	0.0306279	99.9387
NC_045512.2	28756	T	3980	0.0502513	0.0251256	0.0502513	99.8744
NC_045512.2	28757	C	4021	0	99.9751	0	0.0248694
NC_045512.2	28758	C	4044	0.12364	99.8516	0	0.024728
NC_045512.2	28759	T	3984	0.0251004	0.100402	0	99.8745
NC_045512.2	28760	C	4005	0	99.975	0	0.0249688
NC_045512.2	28761	A	3866	99.9483	0	0.0517331	0
NC_045512.2	28762	A	3794	99.9473	0.0263574	0.0263574	0
NC_045512.2	28763	G	3790	0	0	100	0
NC_045512.2	28764	G	3923	0	0	100	0
NC_045512.2	28765	A	3991	99.9248	0	0.0501128	0.0250564
NC_045512.2	28766	A	3173	99.937	0.0315159	0	0.0315159
NC_045512.2	28767	C	3997	0.0500375	99.9249	0	0.0250188
NC_045512.2	28768	A	4020	99.801	0.0248756	0.0995025	0.0746269
NC_045512.2	28769	A	3873	99.9225	0	0.0516396	0
NC_045512.2	28770	C	4034	0.0247893	99.9504	0	0.0247893
NC_045512.2	28771	A	3905	99.8207	0.0768246	0.0512164	0.0512164
NC_045512.2	28772	T	3450	0.0869565	0.0869565	0.0289855	99.7971
NC_045512.2	28773	T	3808	0	0.105042	0.052521	99.8424
NC_045512.2	28774	G	3873	0.0516396	0	99.9225	0.0258198
NC_045512.2	28775	C	3847	0	99.974	0	0.0259943
NC_045512.2	28776	C	3939	0	99.8985	0	0
NC_045512.2	28777	A	3800	99.9474	0	0.0263158	0.0263158
NC_045512.2	28778	A	3807	99.9737	0	0	0.0262674
NC_045512.2	28779	A	3717	99.9193	0.0269034	0.0269034	0.0269034
NC_045512.2	28780	A	3642	99.7529	0	0.21966	0.0274574
NC_045512.2	28781	G	3780	0.0529101	0	99.9471	0
NC_045512.2	28782	G	3744	0.0534188	0.0267094	99.9199	0
NC_045512.2	28783	C	3766	0	99.8938	0	0.106213
NC_045512.2	28784	T	3625	0	0.0551724	0	99.9448
NC_045512.2	28785	T	3836	0	0.0260688	0	99.9739
NC_045512.2	28786	C	3766	0	99.9469	0	0.0531067
NC_045512.2	28787	T	3757	0	0.0798509	0	99.9201
NC_045512.2	28788	A	3757	99.8669	0	0.0798509	0.053234
NC_045512.2	28789	C	3774	0	99.894	0	0.105988
NC_045512.2	28790	G	3760	0	0	100	0
NC_045512.2	28791	C	3780	0	99.9206	0	0.0793651
NC_045512.2	28792	A	3706	99.9191	0	0.0539665	0.0269833
NC_045512.2	28793	G	3776	0	0	100	0
NC_045512.2	28794	A	3772	99.9205	0	0.0530223	0.0265111
NC_045512.2	28795	A	3652	99.8905	0.0273823	0.0547645	0.0273823
NC_045512.2	28796	G	3804	0	0	99.9737	0.0262881
NC_045512.2	28797	G	3763	0.0265745	0.0265745	99.9469	0
NC_045512.2	28798	G	3802	0	0	100	0
NC_045512.2	28799	A	3626	99.8621	0	0.0827358	0.0551572
NC_045512.2	28800	G	3820	0.026178	0.026178	99.9215	0.026178
NC_045512.2	28801	C	3757	0	100	0	0
NC_045512.2	28802	A	3680	99.8641	0.0271739	0.0815217	0.0271739
NC_045512.2	28803	G	3716	0	0	99.9731	0.0269107
NC_045512.2	28804	A	3649	99.8904	0	0.109619	0
NC_045512.2	28805	G	3681	0.0271665	0	99.9457	0.0271665
NC_045512.2	28806	G	3707	0.107904	0	99.8921	0
NC_045512.2	28807	C	3752	0	99.9733	0	0.0266525
NC_045512.2	28808	G	3818	0.0785752	0	99.9214	0
NC_045512.2	28809	G	3792	0.158228	0	99.789	0
NC_045512.2	28810	C	3805	0	99.8949	0	0.105125
NC_045512.2	28811	A	3815	99.9738	0.0262123	0	0
NC_045512.2	28812	G	3860	0.0518135	0.0259067	99.8964	0.0259067
NC_045512.2	28813	T	3889	0	0.0257136	0	99.9743
NC_045512.2	28814	C	3928	0	99.9491	0	0.0509165
NC_045512.2	28815	A	3894	99.923	0	0.0256805	0.0513611
NC_045512.2	28816	A	3810	99.895	0.0262467	0.0524934	0.0262467
NC_045512.2	28817	G	3867	0	0	99.9483	0.0517197
NC_045512.2	28818	C	3937	0	99.9746	0	0.0254001
NC_045512.2	28819	C	3979	0	100	0	0
NC_045512.2	28820	T	3953	0	0.0252972	0	99.9747
NC_045512.2	28821	C	3916	0	99.9745	0	0.0255363
NC_045512.2	28822	T	3697	0	0.027049	0	99.973
NC_045512.2	28823	T	3954	0	0	0	100
NC_045512.2	28824	C	3977	0	100	0	0
NC_045512.2	28825	T	4003	0	0	0	100
NC_045512.2	28826	C	3960	0.0252525	99.899	0.0252525	0.0505051
NC_045512.2	28827	G	3937	0.0254001	0	99.9746	0
NC_045512.2	28828	T	3254	0	0.0307314	0	99.9693
NC_045512.2	28829	T	3954	0	0	0	100
NC_045512.2	28830	C	3976	0.0251509	99.9748	0	0
NC_045512.2	28831	C	3938	0.0253936	99.8984	0	0.0761808
NC_045512.2	28832	T	3925	0	0.127389	0	99.8726
NC_045512.2	28833	C	3929	0	99.9236	0	0.0509035
NC_045512.2	28834	A	3874	99.8451	0.0258131	0.0516262	0.0774393
NC_045512.2	28835	T	3925	0.0254777	0.0509554	0	99.9236
NC_045512.2	28836	C	3993	0	99.975	0	0.0250438
NC_045512.2	28837	A	3904	99.7951	0.0256148	0.128074	0.0512295
NC_045512.2	28838	C	3908	0.0255885	99.8721	0	0.102354
NC_045512.2	28839	G	3888	0.0771605	0	99.9228	0
NC_045512.2	28840	T	3774	0	0.0264971	0.0264971	99.947
NC_045512.2	28841	A	3843	99.9219	0.0260213	0.0520427	0
NC_045512.2	28842	G	3983	0	0	100	0
NC_045512.2	28843	T	4068	0.0245821	0.0491642	0	99.9263
NC_045512.2	28844	C	4042	0.0247402	99.9505	0	0.0247402
NC_045512.2	28845	G	3995	0.0250313	0	99.975	0
NC_045512.2	28846	C	4036	0	99.9009	0	0.074331
NC_045512.2	28847	A	4011	99.9003	0	0.0997258	0
NC_045512.2	28848	A	3747	100	0	0	0
NC_045512.2	28849	C	3922	0.0254972	99.898	0	0.0764916
NC_045512.2	28850	A	3851	99.8961	0	0	0.103869
NC_045512.2	28851	G	3806	0	0	99.9737	0.0262743
NC_045512.2	28852	T	3856	0	0.0259336	0	99.9481
NC_045512.2	28853	T	3888	0	0.180041	0	99.7942
NC_045512.2	28854	C	3910	0	99.9233	0	0.0767263
NC_045512.2	28855	A	3985	100	0	0	0
NC_045512.2	28856	A	3910	99.9233	0.0255754	0.0511509	0
NC_045512.2	28857	G	3979	0	0	99.9246	0.0502639
NC_045512.2	28858	A	4080	99.951	0	0.0490196	0
NC_045512.2	28859	A	3877	99.9742	0	0	0.0257931
NC_045512.2	28860	A	3905	99.9232	0.0256082	0	0.0512164
NC_045512.2	28861	T	3928	0	0	0	100
NC_045512.2	28862	T	4183	0	0.0239063	0	99.9761
NC_045512.2	28863	C	4168	0	99.928	0.0239923	0.0479846
NC_045512.2	28864	A	4198	99.8809	0	0.0714626	0.0476417
NC_045512.2	28865	A	4080	99.902	0	0.0980392	0
NC_045512.2	28866	C	4191	0	99.8807	0.0238607	0.071582
NC_045512.2	28867	T	4040	0	0.148515	0	99.8515
NC_045512.2	28868	C	4085	0	99.951	0	0.0489596
NC_045512.2	28869	C	4054	0.024667	99.9507	0	0.024667
NC_045512.2	28870	A	3901	99.8975	0.0512689	0.0256345	0.0256345
NC_045512.2	28871	G	3943	0.0253614	0	99.9493	0.0253614
NC_045512.2	28872	G	3895	0	0	100	0
NC_045512.2	28873	C	3969	0	99.9244	0	0.0755858
NC_045512.2	28874	A	3913	99.9489	0	0.0255558	0.0255558
NC_045512.2	28875	G	3961	0.0504923	0.0504923	99.899	0
NC_045512.2	28876	C	3953	0.0252972	99.9494	0	0.0252972
NC_045512.2	28877	A	3850	99.9221	0.025974	0.0519481	0
NC_045512.2	28878	G	3960	0	0	99.9747	0.0252525
NC_045512.2	28879	T	3626	0	0.110314	0	99.8897
NC_045512.2	28880	A	3699	99.9189	0	0.081103	0
NC_045512.2	28881	G	4025	0	0	99.9752	0.0248447
NC_045512.2	28882	G	4042	0	0.0247402	99.9505	0.0247402
NC_045512.2	28883	G	4069	0	0	100	0
NC_045512.2	28884	G	4061	0	0	99.9508	0.049249
NC_045512.2	28885	A	4048	99.9259	0	0.0247036	0.0247036
NC_045512.2	28886	A	2951	99.9322	0	0.0338868	0.0338868
NC_045512.2	28887	C	3917	0	99.9234	0	0.0765892
NC_045512.2	28888	T	3560	0.0280899	0	0	99.9719
NC_045512.2	28889	T	4029	0	0	0.0248201	99.9752
NC_045512.2	28890	C	4029	0	99.9752	0	0.0248201
NC_045512.2	28891	T	4036	0	0	0	100
NC_045512.2	28892	C	4013	0.024919	99.9003	0.024919	0.024919
NC_045512.2	28893	C	3989	0.0250689	99.9749	0	0
NC_045512.2	28894	T	3998	0	0.0250125	0	99.975
NC_045512.2	28895	G	3923	0	0	100	0
NC_045512.2	28896	C	3991	0	99.9248	0	0.0501128
NC_045512.2	28897	T	3907	0	0.0511902	0	99.9488
NC_045512.2	28898	A	3613	99.8063	0	0.0830335	0.0276778
NC_045512.2	28899	G	3933	0	0	99.9746	0.0254259
NC_045512.2	28900	A	3941	99.9746	0	0	0.0253743
NC_045512.2	28901	A	3766	99.9469	0.0265534	0	0.0265534
NC_045512.2	28902	T	3688	0	0	0.027115	99.9729
NC_045512.2	28903	G	3920	0.0255102	0.0255102	99.9235	0.0255102
NC_045512.2	28904	G	3846	0.0520021	0.026001	99.922	0
NC_045512.2	28905	C	3952	0	99.9747	0.0253036	0
NC_045512.2	28906	T	3987	0	0.0250815	0.050163	99.9248
NC_045512.2	28907	G	4004	0.024975	0	99.975	0
NC_045512.2	28908	G	3976	0.0754527	0	99.8742	0.0503018
NC_045512.2	28909	C	3990	0.0250627	99.9248	0	0.0501253
NC_045512.2	28910	A	3796	99.9737	0	0	0.0263435
NC_045512.2	28911	A	3403	99.9706	0.0293858	0	0
NC_045512.2	28912	T	3801	0	0.0263089	0	99.9737
NC_045512.2	28913	G	4019	0.0248818	0	99.9751	0
NC_045512.2	28914	G	3999	0.0250063	0.0750188	99.9	0
NC_045512.2	28915	C	4077	0	99.9509	0	0.0490557
NC_045512.2	28916	G	4053	0.0246731	0	99.9753	0
NC_045512.2	28917	G	4096	0	0.0244141	99.9756	0
NC_045512.2	28918	T	4043	0	0	0	100
NC_045512.2	28919	G	4047	0.0247097	0	99.9753	0
NC_045512.2	28920	A	4081	99.951	0	0	0.0490076
NC_045512.2	28921	T	4113	0	0	0.0243132	99.9757
NC_045512.2	28922	G	4100	0.0487805	0	99.9512	0
NC_045512.2	28923	C	4210	0	99.9762	0	0.023753
NC_045512.2	28924	T	4228	0	0.0709555	0	99.929
NC_045512.2	28925	G	4122	0.0242601	0	99.9757	0
NC_045512.2	28926	C	4141	0	100	0	0
NC_045512.2	28927	T	4093	0	0.024432	0.024432	99.9511
NC_045512.2	28928	C	4128	0	99.9758	0	0.0242248
NC_045512.2	28929	T	3892	0	0.0256937	0	99.9743
NC_045512.2	28930	T	4160	0	0	0	99.976
NC_045512.2	28931	G	3998	0.0250125	0	99.975	0
NC_045512.2	28932	C	4060	0.0246305	99.8768	0.0246305	0
NC_045512.2	28933	T	4117	0	0	0.0485791	99.9514
NC_045512.2	28934	T	4028	0.0248262	0	0	99.9752
NC_045512.2	28935	T	4155	0	0	0	100
NC_045512.2	28936	G	3991	0.0250564	0	99.9749	0
NC_045512.2	28937	C	4082	0.0244978	99.9755	0	0
NC_045512.2	28938	T	4144	0	0.0482625	0	99.9517
NC_045512.2	28939	G	3915	0.0510856	0	99.9489	0
NC_045512.2	28940	C	4003	0	99.95	0	0.0499625
NC_045512.2	28941	T	4016	0	0.0249004	0	99.9751
NC_045512.2	28942	G	3963	0.0757002	0.0252334	99.8991	0
NC_045512.2	28943	C	3953	0	99.9747	0	0.0252972
NC_045512.2	28944	T	3971	0	0.0251826	0.0251826	99.9496
NC_045512.2	28945	T	4063	0	0	0	100
NC_045512.2	28946	G	4085	0.0489596	0	99.951	0
NC_045512.2	28947	A	4112	99.927	0	0.0486381	0.0243191
NC_045512.2	28948	C	4024	0	99.9751	0	0.0248509
NC_045512.2	28949	A	4105	99.8538	0.0974421	0	0.0487211
NC_045512.2	28950	G	4109	0.0486736	0	99.927	0.0243368
NC_045512.2	28951	A	4166	100	0	0	0
NC_045512.2	28952	T	4123	0	0.0242542	0	99.9757
NC_045512.2	28953	T	4201	0	0.0238039	0	99.9762
NC_045512.2	28954	G	4133	0.0241955	0	99.9758	0
NC_045512.2	28955	A	4123	99.8787	0	0.0970167	0.0242542
NC_045512.2	28956	A	4093	99.9511	0	0.024432	0.024432
NC_045512.2	28957	C	4071	0	99.9263	0.024564	0.049128
NC_045512.2	28958	C	4047	0	99.9259	0	0.074129
NC_045512.2	28959	A	4065	99.9262	0.0246002	0.0246002	0.0246002
NC_045512.2	28960	G	4059	0.0739098	0	99.9015	0.0246366
NC_045512.2	28961	C	4074	0.0245459	99.9018	0	0.0736377
NC_045512.2	28962	T	4056	0	0.0246548	0	99.9753
NC_045512.2	28963	T	4176	0	0	0	100
NC_045512.2	28964	G	4236	0.0236072	0	99.9528	0.0236072
NC_045512.2	28965	A	4266	99.9062	0	0.0937647	0
NC_045512.2	28966	G	4276	0	0	100	0
NC_045512.2	28967	A	4294	99.9301	0	0.0698649	0
NC_045512.2	28968	G	4193	0.0476985	0	99.9523	0
NC_045512.2	28969	C	4225	0.0236686	99.7396	0	0.0236686
NC_045512.2	28970	A	4327	99.9769	0	0.0231107	0
NC_045512.2	28971	A	4151	99.9518	0	0.0481812	0
NC_045512.2	28972	A	4334	100	0	0	0
NC_045512.2	28973	A	4253	99.9295	0	0.0235128	0.0470256
NC_045512.2	28974	T	4260	0	0.0469484	0	99.9531
NC_045512.2	28975	G	4329	0	0.0462	99.9538	0
NC_045512.2	28976	T	4384	0	0	0	100
NC_045512.2	28977	C	4309	0.0232072	99.9304	0	0.0232072
NC_045512.2	28978	T	4338	0	0	0.0230521	99.9769
NC_045512.2	28979	G	4258	0	0.0234852	99.953	0.0234852
NC_045512.2	28980	G	4304	0.0464684	0	99.9535	0
NC_045512.2	28981	T	4380	0	0.022831	0	99.9087
NC_045512.2	28982	A	4266	99.9766	0	0	0.0234412
NC_045512.2	28983	A	4321	99.9769	0	0	0.0231428
NC_045512.2	28984	A	4437	99.9775	0	0	0
NC_045512.2	28985	G	4437	0.0225378	0	99.9775	0
NC_045512.2	28986	G	4370	0.0686499	0	99.9085	0.0228833
NC_045512.2	28987	C	4324	0	99.8612	0	0.0231267
NC_045512.2	28988	C	4407	0	100	0	0
NC_045512.2	28989	A	4419	99.9547	0	0.0452591	0
NC_045512.2	28990	A	4485	99.9777	0	0	0.0222965
NC_045512.2	28991	C	4588	0.021796	99.9128	0.021796	0
NC_045512.2	28992	A	4583	99.8473	0.0218198	0.109099	0.0218198
NC_045512.2	28993	A	4495	99.9778	0	0.0222469	0
NC_045512.2	28994	C	4604	0	99.9348	0	0.0651607
NC_045512.2	28995	A	4556	99.9781	0	0.0219491	0
NC_045512.2	28996	A	4356	99.977	0.0229568	0	0
NC_045512.2	28997	C	4603	0.021725	99.9566	0	0.021725
NC_045512.2	28998	A	4350	99.931	0.0689655	0	0
NC_045512.2	28999	A	4305	99.9303	0	0.0232288	0.0232288
NC_045512.2	29000	G	4332	0	0	99.9538	0.0461681
NC_045512.2	29001	G	4516	0.044287	0	99.8893	0.0664305
NC_045512.2	29002	C	4675	0	99.9358	0	0.0641711
NC_045512.2	29003	C	4767	0.0209776	99.9161	0	0.0419551
NC_045512.2	29004	A	4701	99.9787	0	0.0212721	0
NC_045512.2	29005	A	4723	99.9365	0	0.042346	0.021173
NC_045512.2	29006	A	4550	99.978	0	0	0
NC_045512.2	29007	C	4594	0	100	0	0
NC_045512.2	29008	T	4484	0	0.0892061	0	99.9108
NC_045512.2	29009	G	4557	0	0	99.9781	0.0219443
NC_045512.2	29010	T	4544	0	0	0	100
NC_045512.2	29011	C	4457	0	99.9776	0	0.0224366
NC_045512.2	29012	A	4393	99.9317	0.0227635	0.0227635	0.0227635
NC_045512.2	29013	C	4200	0.0238095	99.9286	0	0.047619
NC_045512.2	29014	T	4332	0	0.0461681	0	99.9538
NC_045512.2	29015	A	4226	99.8817	0	0.0473261	0.0709891
NC_045512.2	29016	A	4334	99.9308	0.0230734	0	0.0461467
NC_045512.2	29017	G	4410	0	0.0226757	99.9093	0.0680272
NC_045512.2	29018	A	4467	99.9552	0	0.0447728	0
NC_045512.2	29019	A	4308	99.9304	0	0.0464253	0
NC_045512.2	29020	A	4322	99.9075	0	0.0231374	0.0462749
NC_045512.2	29021	T	4544	0	0.022007	0	99.978
NC_045512.2	29022	C	4565	0	100	0	0
NC_045512.2	29023	T	4511	0.022168	0.022168	0	99.9557
NC_045512.2	29024	G	4524	0.0442087	0	99.9116	0.0442087
NC_045512.2	29025	C	4536	0	99.9559	0	0.0440917
NC_045512.2	29026	T	4613	0	0.0216779	0	99.9783
NC_045512.2	29027	G	4524	0.0221043	0	99.9558	0.0221043
NC_045512.2	29028	C	4603	0.021725	99.9783	0	0
NC_045512.2	29029	T	4672	0.0428082	0.0642123	0	99.893
NC_045512.2	29030	G	4638	0.0862441	0	99.9138	0
NC_045512.2	29031	A	4573	99.8907	0	0.043735	0.0656024
NC_045512.2	29032	G	4500	0.0222222	0.0222222	99.9556	0
NC_045512.2	29033	G	4345	0.023015	0.023015	99.931	0
NC_045512.2	29034	C	4303	0	99.9303	0	0.0464792
NC_045512.2	29035	T	4252	0	0.0470367	0.0235183	99.9294
NC_045512.2	29036	T	4303	0	0.0697188	0	99.9303
NC_045512.2	29037	C	4401	0.0227221	99.9773	0	0
NC_045512.2	29038	T	4534	0.0441112	0	0	99.9559
NC_045512.2	29039	A	4442	99.955	0	0.0450248	0
NC_045512.2	29040	A	4596	99.9565	0	0.0217581	0.0217581
NC_045512.2	29041	G	4567	0	0.0218962	99.9781	0
NC_045512.2	29042	A	4607	99.9783	0	0.0217061	0
NC_045512.2	29043	A	3785	99.9207	0	0.0792602	0
NC_045512.2	29044	G	4553	0	0	100	0
NC_045512.2	29045	C	4610	0	100	0	0
NC_045512.2	29046	C	4641	0	100	0	0
NC_045512.2	29047	T	4732	0	0	0	100
NC_045512.2	29048	C	4835	0	100	0	0
NC_045512.2	29049	G	4756	0.0210261	0	99.979	0
NC_045512.2	29050	G	4777	0.0209336	0	99.9581	0.0209336
NC_045512.2	29051	C	4857	0.0205888	99.8559	0	0.0617665
NC_045512.2	29052	A	4977	99.8594	0.0401849	0.0803697	0.0200924
NC_045512.2	29053	A	4935	99.9595	0	0	0.0405268
NC_045512.2	29054	A	4674	99.9572	0	0.0427899	0
NC_045512.2	29055	A	5027	99.9801	0	0	0.0198926
NC_045512.2	29056	A	4463	99.0813	0	0	0
NC_045512.2	29057	C	4793	0	99.9791	0	0
NC_045512.2	29058	G	4788	0	0	99.9791	0.0208855
NC_045512.2	29059	T	4834	0	0.0827472	0	99.9173
NC_045512.2	29060	A	4853	99.9794	0	0.0206058	0
NC_045512.2	29061	C	4898	0	99.9796	0	0.0204165
NC_045512.2	29062	T	4823	0	0.145138	0	99.8549
NC_045512.2	29063	G	4765	0	0	99.979	0.0209864
NC_045512.2	29064	C	4715	0	99.8727	0	0.127253
NC_045512.2	29065	C	4711	0	99.9363	0	0.0636807
NC_045512.2	29066	A	4513	99.9557	0	0.0443164	0
NC_045512.2	29067	C	4603	0	99.9566	0	0.021725
NC_045512.2	29068	T	4646	0	0.0215239	0	99.957
NC_045512.2	29069	A	4410	99.9773	0	0.0226757	0
NC_045512.2	29070	A	4535	99.9559	0	0.0441014	0
NC_045512.2	29071	A	4425	99.9774	0	0	0
NC_045512.2	29072	G	4361	0.0229305	0	99.9541	0.0229305
NC_045512.2	29073	C	4402	0	99.9546	0	0.0454339
NC_045512.2	29074	A	4496	99.9555	0	0.022242	0.022242
NC_045512.2	29075	T	4463	0.0224065	0.0224065	0	99.9552
NC_045512.2	29076	A	4321	99.9769	0	0	0.0231428
NC_045512.2	29077	C	4363	0	99.9542	0	0.04584
NC_045512.2	29078	A	4286	99.93	0.0466636	0	0
NC_045512.2	29079	A	4087	99.9755	0	0	0.0244678
NC_045512.2	29080	T	4369	0	0	0	100
NC_045512.2	29081	G	4399	0	0	99.8863	0.0227324
NC_045512.2	29082	T	4497	0	0.111185	0	99.8666
NC_045512.2	29083	A	4540	99.8899	0	0.0881057	0.0220264
NC_045512.2	29084	A	4361	99.9541	0	0.045861	0
NC_045512.2	29085	C	4593	0.0217723	99.9565	0	0.0217723
NC_045512.2	29086	A	4461	99.9328	0.0224165	0.044833	0
NC_045512.2	29087	C	4615	0	99.9133	0	0.0866739
NC_045512.2	29088	A	4585	99.9128	0	0.0654308	0.0218103
NC_045512.2	29089	A	4373	99.9085	0.0228676	0.0457352	0.0228676
NC_045512.2	29090	G	4573	0	0	100	0
NC_045512.2	29091	C	4647	0	99.957	0	0.0430385
NC_045512.2	29092	T	4692	0	0.0426257	0	99.9574
NC_045512.2	29093	T	4669	0.0214179	0	0	99.9786
NC_045512.2	29094	T	4795	0	0.0834202	0	99.8749
NC_045512.2	29095	C	4826	0	99.8964	0	0.103605
NC_045512.2	29096	G	4731	0.0634115	0	99.9366	0
NC_045512.2	29097	G	4717	0.0211999	0	99.9788	0
NC_045512.2	29098	C	4863	0.0205634	99.9177	0	0.0616903
NC_045512.2	29099	A	4809	99.8544	0.0415887	0.103972	0
NC_045512.2	29100	G	4855	0.061792	0	99.9382	0
NC_045512.2	29101	A	4762	99.979	0	0.0209996	0
NC_045512.2	29102	C	4780	0	99.9582	0.0209205	0.0209205
NC_045512.2	29103	G	4797	0.0416927	0	99.9583	0
NC_045512.2	29104	T	4875	0	0.0410256	0	99.959
NC_045512.2	29105	G	4775	0.0837696	0	99.8743	0.0418848
NC_045512.2	29106	G	4909	0.0407415	0.0407415	99.8981	0.0203707
NC_045512.2	29107	T	4974	0	0.0804182	0	99.9196
NC_045512.2	29108	C	4854	0.0206016	99.9794	0	0
NC_045512.2	29109	C	4921	0.0203211	99.9594	0	0.0203211
NC_045512.2	29110	A	4898	99.8163	0.0612495	0.081666	0.0204165
NC_045512.2	29111	G	4839	0	0	100	0
NC_045512.2	29112	A	4882	99.9795	0	0	0.0204834
NC_045512.2	29113	A	4545	99.978	0	0.0220022	0
NC_045512.2	29114	C	4875	0.0205128	99.8564	0.0410256	0.0615385
NC_045512.2	29115	A	4801	99.9375	0.020829	0.041658	0
NC_045512.2	29116	A	4642	99.9138	0	0.0861698	0
NC_045512.2	29117	A	4578	99.9126	0	0.0655308	0.0218436
NC_045512.2	29118	C	4826	0.0207211	99.8757	0.0207211	0.0828844
NC_045512.2	29119	C	4740	0	100	0	0
NC_045512.2	29120	C	4801	0.020829	99.9167	0.020829	0.020829
NC_045512.2	29121	A	4401	99.9318	0	0.0454442	0.0227221
NC_045512.2	29122	A	4359	99.8624	0	0	0.0688231
NC_045512.2	29123	G	4263	0.0234577	0	99.9296	0.0469153
NC_045512.2	29124	G	4727	0.0211551	0	99.9577	0
NC_045512.2	29125	A	5020	99.9402	0.0199203	0.0398406	0
NC_045512.2	29126	A	4379	99.9315	0.0456725	0.0228363	0
NC_045512.2	29127	A	4768	99.8532	0	0	0.125839
NC_045512.2	29128	T	5025	0.0597015	0	0	99.9403
NC_045512.2	29129	T	4937	0	0	0	100
NC_045512.2	29130	T	5008	0	0.0199681	0	99.98
NC_045512.2	29131	T	5104	0	0	0.117555	99.8629
NC_045512.2	29132	G	5259	0	0	99.981	0.019015
NC_045512.2	29133	G	5269	0	0	99.962	0.0379579
NC_045512.2	29134	G	5279	0.018943	0.018943	99.9053	0.0568289
NC_045512.2	29135	G	5312	0.0753012	0	99.9247	0
NC_045512.2	29136	A	5282	99.8675	0	0.132526	0
NC_045512.2	29137	C	5177	0.0193162	99.9227	0	0.0579486
NC_045512.2	29138	C	5383	0.018577	99.9628	0	0.018577
NC_045512.2	29139	A	5377	99.8884	0.0185977	0.0929887	0
NC_045512.2	29140	G	5385	0	0	99.9257	0.0742804
NC_045512.2	29141	G	5280	0.0189394	0	99.9621	0.0189394
NC_045512.2	29142	A	5384	99.9443	0	0.0557207	0
NC_045512.2	29143	A	4823	100	0	0	0
NC_045512.2	29144	C	5283	0	99.9054	0	0.0946432
NC_045512.2	29145	T	5210	0.0191939	0.0383877	0	99.9424
NC_045512.2	29146	A	5351	100	0	0	0
NC_045512.2	29147	A	5039	99.9802	0	0.0198452	0
NC_045512.2	29148	T	5310	0	0.0376648	0	99.9623
NC_045512.2	29149	C	5377	0.0371955	99.9442	0	0.0185977
NC_045512.2	29150	A	5243	99.8665	0.0190731	0.0953652	0.0190731
NC_045512.2	29151	G	5100	0.0196078	0.0392157	99.9216	0.0196078
NC_045512.2	29152	A	5319	100	0	0	0
NC_045512.2	29153	C	5261	0	99.981	0	0.0190078
NC_045512.2	29154	A	5067	99.8224	0.0789422	0.0394711	0.0592066
NC_045512.2	29155	A	4883	99.9795	0	0.0204792	0
NC_045512.2	29156	G	5034	0.0198649	0.0198649	99.8808	0.0794597
NC_045512.2	29157	G	5170	0.0193424	0	99.9613	0.0193424
NC_045512.2	29158	A	5289	99.9811	0	0	0.0189072
NC_045512.2	29159	A	4373	99.9543	0.0228676	0	0.0228676
NC_045512.2	29160	C	5170	0	99.9807	0.0193424	0
NC_045512.2	29161	T	5273	0	0.0379291	0	99.9621
NC_045512.2	29162	G	5307	0.0376861	0	99.9246	0
NC_045512.2	29163	A	5370	100	0	0	0
NC_045512.2	29164	T	5077	0	0.0393933	0	99.9212
NC_045512.2	29165	T	5261	0	0.0190078	0	99.981
NC_045512.2	29166	A	5336	99.9438	0	0.0562219	0
NC_045512.2	29167	C	5401	0	99.9445	0	0.0555453
NC_045512.2	29168	A	5364	99.9627	0	0.0372856	0
NC_045512.2	29169	A	5230	99.9809	0	0.0191205	0
NC_045512.2	29170	A	5246	99.8284	0	0.0190621	0.0571864
NC_045512.2	29171	C	5364	0	99.9814	0	0.0186428
NC_045512.2	29172	A	4867	99.8767	0.0616396	0.0205465	0.0410931
NC_045512.2	29173	T	5042	0	0	0	100
NC_045512.2	29174	T	5063	0	0.0592534	0	99.9407
NC_045512.2	29175	G	5202	0.0576701	0	99.9039	0.0384468
NC_045512.2	29176	G	5254	0.0380662	0	99.9429	0.0190331
NC_045512.2	29177	C	5318	0.0188041	99.8684	0	0.112824
NC_045512.2	29178	C	5304	0	99.9811	0	0.0188537
NC_045512.2	29179	G	5328	0.0563063	0	99.9437	0
NC_045512.2	29180	C	5332	0.0187547	99.9437	0	0.0187547
NC_045512.2	29181	A	5317	99.9624	0	0.0376152	0
NC_045512.2	29182	A	4839	99.9587	0	0.0206654	0.0206654
NC_045512.2	29183	A	5264	99.981	0	0	0
NC_045512.2	29184	T	4971	0.0201167	0.0402334	0.0201167	99.9195
NC_045512.2	29185	T	5289	0	0.0567215	0	99.9433
NC_045512.2	29186	G	5340	0.0561798	0.0187266	99.9251	0
NC_045512.2	29187	C	5340	0	99.8876	0	0.11236
NC_045512.2	29188	A	5362	99.9627	0.0186498	0.0186498	0
NC_045512.2	29189	C	5285	0	99.9811	0	0.0189215
NC_045512.2	29190	A	5201	100	0	0	0
NC_045512.2	29191	A	4936	100	0	0	0
NC_045512.2	29192	T	5079	0.0196889	0	0	99.9803
NC_045512.2	29193	T	4803	0.0208203	0	0	99.9792
NC_045512.2	29194	T	5221	0	0.0766137	0	99.9042
NC_045512.2	29195	G	5233	0.0573285	0.0191095	99.8662	0
NC_045512.2	29196	C	5127	0	99.883	0.0195046	0.0975229
NC_045512.2	29197	C	5127	0.0195046	99.9415	0	0.0390092
NC_045512.2	29198	C	5035	0	99.9603	0	0.0397219
NC_045512.2	29199	C	5139	0.019459	99.9805	0	0
NC_045512.2	29200	C	5119	0	99.9609	0	0.0195351
NC_045512.2	29201	A	4978	99.9397	0.0401768	0	0.0200884
NC_045512.2	29202	G	5087	0	0.019658	99.9607	0.019658
NC_045512.2	29203	C	5069	0	99.8816	0.0197278	0.0986388
NC_045512.2	29204	G	5031	0.0795071	0	99.9205	0
NC_045512.2	29205	C	5054	0	99.9802	0	0.0197863
NC_045512.2	29206	T	4007	0.0499127	0.074869	0.074869	99.8003
NC_045512.2	29207	T	4665	0	0.0643087	0	99.9357
NC_045512.2	29208	C	5140	0	99.9611	0	0.0389105
NC_045512.2	29209	A	5064	99.9605	0	0.0394945	0
NC_045512.2	29210	G	5182	0	0	100	0
NC_045512.2	29211	C	5178	0	99.9614	0	0.038625
NC_045512.2	29212	G	5215	0.0191755	0	99.9808	0
NC_045512.2	29213	T	4885	0	0	0.0409417	99.9591
NC_045512.2	29214	T	5290	0	0	0	100
NC_045512.2	29215	C	5253	0	99.981	0	0.0190367
NC_045512.2	29216	T	5220	0.0191571	0	0.0574713	99.9234
NC_045512.2	29217	T	5440	0	0	0.0183824	99.9816
NC_045512.2	29218	C	5519	0.0181192	99.8732	0	0.0724769
NC_045512.2	29219	G	5483	0.0364764	0	99.9088	0.0547146
NC_045512.2	29220	G	5550	0.036036	0	99.964	0
NC_045512.2	29221	A	5564	99.9641	0	0.0179727	0.0179727
NC_045512.2	29222	A	4584	99.9564	0.04363	0	0
NC_045512.2	29223	T	5482	0	0.0182415	0.0547246	99.927
NC_045512.2	29224	G	5595	0.0178731	0.0178731	99.9643	0
NC_045512.2	29225	T	5685	0	0.0175901	0	99.9824
NC_045512.2	29226	C	5746	0.0348068	99.8608	0	0.10442
NC_045512.2	29227	G	5686	0.0351741	0.0175871	99.9472	0
NC_045512.2	29228	C	5779	0.0346081	99.8962	0	0.0692161
NC_045512.2	29229	G	5660	0.106007	0	99.894	0
NC_045512.2	29230	C	5726	0	100	0	0
NC_045512.2	29231	A	5591	99.9106	0	0.0715436	0.0178859
NC_045512.2	29232	T	5540	0	0	0	100
NC_045512.2	29233	T	5586	0	0.0358038	0	99.9642
NC_045512.2	29234	G	5771	0	0	99.948	0.0519841
NC_045512.2	29235	G	5663	0.158926	0.0176585	99.8234	0
NC_045512.2	29236	C	5808	0.0344353	99.9139	0	0.0516529
NC_045512.2	29237	A	5842	99.9658	0	0	0.0342349
NC_045512.2	29238	T	5914	0	0.0507271	0	99.9493
NC_045512.2	29239	G	5822	0.0515287	0	99.9485	0
NC_045512.2	29240	G	5903	0.0338811	0	99.9661	0
NC_045512.2	29241	A	5949	99.9496	0	0.0504286	0
NC_045512.2	29242	A	4655	99.957	0	0.0429646	0
NC_045512.2	29243	G	5903	0.0338811	0	99.9661	0
NC_045512.2	29244	T	5908	0	0.13541	0	99.8646
NC_045512.2	29245	C	5982	0	99.9666	0	0.0334336
NC_045512.2	29246	A	5862	99.8465	0.0852951	0.0682361	0
NC_045512.2	29247	C	5965	0.0335289	99.9329	0.0167645	0.0167645
NC_045512.2	29248	A	5838	99.8801	0	0.0856458	0.0342583
NC_045512.2	29249	C	5748	0	99.9826	0	0.0173974
NC_045512.2	29250	C	5807	0.0344412	99.8967	0	0.0688824
NC_045512.2	29251	T	5679	0	0.0528262	0.0176087	99.9296
NC_045512.2	29252	T	5823	0	0.120213	0	99.8798
NC_045512.2	29253	C	5899	0	99.9322	0	0.0678081
NC_045512.2	29254	G	5737	0.0522921	0.0522921	99.878	0.0174307
NC_045512.2	29255	G	5717	0	0.0174917	99.9825	0
NC_045512.2	29256	G	5746	0	0.0174034	99.9826	0
NC_045512.2	29257	A	5631	99.9467	0.0177588	0.0177588	0.0177588
NC_045512.2	29258	A	4133	100	0	0	0
NC_045512.2	29259	C	5511	0	99.9456	0.0181455	0.0362911
NC_045512.2	29260	G	5659	0.017671	0	99.947	0.0353419
NC_045512.2	29261	T	5515	0	0.0906618	0	99.9093
NC_045512.2	29262	G	5487	0	0	99.9818	0.0182249
NC_045512.2	29263	G	5619	0.0533903	0	99.9466	0
NC_045512.2	29264	T	5659	0	0.0883548	0	99.9116
NC_045512.2	29265	T	5670	0	0.0529101	0	99.9471
NC_045512.2	29266	G	5699	0	0	99.9649	0.0350939
NC_045512.2	29267	A	5734	99.9651	0	0.0348797	0
NC_045512.2	29268	C	5548	0	99.982	0	0.0180245
NC_045512.2	29269	C	5577	0.0179308	99.9462	0	0.0358616
NC_045512.2	29270	T	5741	0	0.0522557	0	99.8955
NC_045512.2	29271	A	5501	99.9636	0.0181785	0	0.0181785
NC_045512.2	29272	C	5711	0	99.9124	0	0.0875503
NC_045512.2	29273	A	5658	99.8409	0.0706964	0.0706964	0.0176741
NC_045512.2	29274	C	5576	0	100	0	0
NC_045512.2	29275	A	5487	99.8724	0	0.0728996	0.0546747
NC_045512.2	29276	G	5530	0.0904159	0	99.8915	0.0180832
NC_045512.2	29277	G	5495	0.0181984	0	99.9818	0
NC_045512.2	29278	T	5478	0.0365097	0.0365097	0.0365097	99.8905
NC_045512.2	29279	G	5293	0.0377858	0	99.9433	0.0188929
NC_045512.2	29280	C	5073	0.0591366	99.9212	0	0.0197122
NC_045512.2	29281	C	5212	0.038373	99.9233	0	0.038373
NC_045512.2	29282	A	5230	99.9809	0	0.0191205	0
NC_045512.2	29283	T	5195	0	0.0192493	0.0192493	99.9615
NC_045512.2	29284	C	5142	0.0194477	99.8833	0.0194477	0.0388954
NC_045512.2	29285	A	5303	99.8869	0.0188573	0.075429	0.0188573
NC_045512.2	29286	A	5235	99.9236	0	0.0573066	0.0191022
NC_045512.2	29287	A	5247	99.9619	0.0190585	0	0.0190585
NC_045512.2	29288	T	5083	0	0	0	100
NC_045512.2	29289	T	5158	0	0.0193874	0	99.9806
NC_045512.2	29290	G	5010	0.0199601	0	99.9401	0.0399202
NC_045512.2	29291	G	5070	0.0788955	0.0197239	99.8817	0.0197239
NC_045512.2	29292	A	5266	99.962	0	0.0189897	0.0189897
NC_045512.2	29293	T	5233	0	0.0573285	0	99.9427
NC_045512.2	29294	G	5142	0.0194477	0	99.9417	0.0388954
NC_045512.2	29295	A	5228	99.9426	0	0.0382555	0.0191278
NC_045512.2	29296	C	5054	0	99.9406	0	0.0395726
NC_045512.2	29297	A	5114	99.9218	0	0.0391083	0.0391083
NC_045512.2	29298	A	5139	99.9611	0	0	0.0389181
NC_045512.2	29299	A	5157	99.9224	0.0193911	0.0387822	0.0193911
NC_045512.2	29300	G	4995	0.04004	0	99.96	0
NC_045512.2	29301	A	5046	99.9802	0	0.0198177	0
NC_045512.2	29302	T	5087	0	0.0786318	0	99.9214
NC_045512.2	29303	C	4809	0.0207943	99.9376	0	0.0415887
NC_045512.2	29304	C	4949	0	99.9798	0	0.0202061
NC_045512.2	29305	A	5071	99.9408	0	0.01972	0.03944
NC_045512.2	29306	A	5060	99.9802	0	0	0.0197628
NC_045512.2	29307	A	5120	99.9219	0.0195312	0.0390625	0
NC_045512.2	29308	T	5045	0.0792864	0.0396432	0	99.8612
NC_045512.2	29309	T	5076	0	0	0	100
NC_045512.2	29310	T	4559	0	0.0438693	0	99.8465
NC_045512.2	29311	C	5012	0.0199521	99.7606	0	0.139665
NC_045512.2	29312	A	5105	99.8825	0.0195886	0.0979432	0
NC_045512.2	29313	A	5089	99.9017	0.0196502	0.0393005	0.0393005
NC_045512.2	29314	A	4864	99.8766	0.0411184	0.0411184	0.0205592
NC_045512.2	29315	G	4879	0.040992	0.020496	99.8975	0.040992
NC_045512.2	29316	A	4878	99.9795	0	0.0205002	0
NC_045512.2	29317	T	4921	0.0203211	0.0203211	0	99.9594
NC_045512.2	29318	C	4782	0	100	0	0
NC_045512.2	29319	A	4913	99.9796	0	0.0203542	0
NC_045512.2	29320	A	4910	99.9389	0	0.0407332	0.0203666
NC_045512.2	29321	G	4729	0.0211461	0	99.9789	0
NC_045512.2	29322	T	4916	0	0	0	100
NC_045512.2	29323	C	4824	0.0207297	99.9378	0	0
NC_045512.2	29324	A	4963	99.8993	0	0.0201491	0.0201491
NC_045512.2	29325	T	4977	0.0200924	0	0	99.9598
NC_045512.2	29326	T	4952	0.0201939	0.0201939	0	99.9596
NC_045512.2	29327	T	4594	0	0.0217675	0	99.9782
NC_045512.2	29328	T	4708	0	0.0212404	0	99.9575
NC_045512.2	29329	G	4540	0.0220264	0.0220264	99.9339	0.0220264
NC_045512.2	29330	C	4865	0	99.8767	0.04111	0.0822199
NC_045512.2	29331	T	4951	0	0.141386	0.0201979	99.8384
NC_045512.2	29332	G	4807	0.020803	0.041606	99.9376	0
NC_045512.2	29333	A	5020	99.9602	0	0.0398406	0
NC_045512.2	29334	A	4844	99.9794	0	0.0206441	0
NC_045512.2	29335	T	5046	0	0.0396354	0	99.9604
NC_045512.2	29336	A	4988	99.8597	0	0.0801925	0.0601443
NC_045512.2	29337	A	5026	99.9403	0	0.0596896	0
NC_045512.2	29338	G	4873	0.0615637	0	99.9384	0
NC_045512.2	29339	C	4895	0	99.9387	0	0.061287
NC_045512.2	29340	A	4999	99.96	0	0	0.040008
NC_045512.2	29341	T	4941	0	0.0607165	0.0202388	99.919
NC_045512.2	29342	A	5060	100	0	0	0
NC_045512.2	29343	T	5104	0.0195925	0	0	99.9804
NC_045512.2	29344	T	5242	0	0.0190767	0	99.9809
NC_045512.2	29345	G	5104	0	0.0195925	99.9804	0
NC_045512.2	29346	A	5222	99.9617	0	0.0382995	0
NC_045512.2	29347	C	5151	0	99.8641	0	0.135896
NC_045512.2	29348	G	4766	0.0839278	0	99.8951	0.020982
NC_045512.2	29349	C	5160	0	99.9612	0	0
NC_045512.2	29350	A	5180	99.9421	0	0	0.0579151
NC_045512.2	29351	T	5151	0	0.0194137	0	99.9806
NC_045512.2	29352	A	5150	99.9612	0	0.0194175	0.0194175
NC_045512.2	29353	C	5199	0.0577034	99.8461	0	0.0577034
NC_045512.2	29354	A	5274	99.9621	0	0.0379219	0
NC_045512.2	29355	A	4997	99.96	0	0.020012	0.020012
NC_045512.2	29356	A	4957	99.9798	0	0	0.0201735
NC_045512.2	29357	A	5003	99.8601	0.019988	0.019988	0
NC_045512.2	29358	C	5263	0	99.924	0	0.0760023
NC_045512.2	29359	A	4929	99.9188	0.0202881	0	0.0608643
NC_045512.2	29360	T	4027	0	0.0496648	0.0248324	99.9255
NC_045512.2	29361	T	5222	0	0	0	99.9809
NC_045512.2	29362	C	5217	0	99.9617	0	0.0383362
NC_045512.2	29363	C	5093	0.0196348	99.9607	0	0.0196348
NC_045512.2	29364	C	5195	0	100	0	0
NC_045512.2	29365	A	5189	99.9036	0.0192715	0.0770861	0
NC_045512.2	29366	C	5098	0	99.9804	0	0.0196155
NC_045512.2	29367	C	5161	0.0193761	99.9806	0	0
NC_045512.2	29368	A	4949	99.9394	0	0.0404122	0.0202061
NC_045512.2	29369	A	4870	99.9589	0	0.0205339	0.0205339
NC_045512.2	29370	C	5234	0.0191058	99.9618	0	0.0191058
NC_045512.2	29371	A	4896	99.9592	0	0	0.0408497
NC_045512.2	29372	G	4943	0.0404613	0	99.9595	0
NC_045512.2	29373	A	5263	99.943	0	0.0380011	0.0190006
NC_045512.2	29374	G	4891	0	0	99.9796	0.0204457
NC_045512.2	29375	C	5149	0	99.9806	0	0.0194212
NC_045512.2	29376	C	4936	0.0810373	99.8582	0	0.060778
NC_045512.2	29377	T	5203	0	0.0192197	0	99.7886
NC_045512.2	29378	A	5111	99.9022	0.0391313	0.0195656	0
NC_045512.2	29379	A	5425	99.9816	0	0.0184332	0
NC_045512.2	29380	A	5422	99.9816	0	0.0184434	0
NC_045512.2	29381	A	5206	99.9424	0	0.0576258	0
NC_045512.2	29382	A	5306	99.3592	0.0565398	0.207312	0.0565398
NC_045512.2	29383	G	4953	0	0	99.9394	0.0605694
NC_045512.2	29384	G	5170	0.0580271	0	99.942	0
NC_045512.2	29385	A	5598	99.9285	0	0.0535906	0.0178635
NC_045512.2	29386	C	5343	0.0187161	99.7754	0.0374322	0.0374322
NC_045512.2	29387	A	5340	99.9438	0.0187266	0.0187266	0
NC_045512.2	29388	A	5333	99.9062	0.0187512	0.0375023	0.0375023
NC_045512.2	29389	A	5430	99.9448	0.0184162	0	0.0368324
NC_045512.2	29390	A	5367	99.9814	0	0.0186324	0
NC_045512.2	29391	A	5327	99.7747	0.0187723	0.0938615	0.0187723
NC_045512.2	29392	G	5291	0.0378	0	99.9055	0.0567001
NC_045512.2	29393	A	5540	99.9458	0	0.0361011	0.0180505
NC_045512.2	29394	A	5509	99.9455	0	0.0544563	0
NC_045512.2	29395	G	5111	0	0	99.9609	0.0391313
NC_045512.2	29396	A	5342	100	0	0	0
NC_045512.2	29397	A	5232	100	0	0	0
NC_045512.2	29398	G	5122	0.0195236	0	99.961	0.0195236
NC_045512.2	29399	G	5346	0.0374111	0	99.9439	0.0187056
NC_045512.2	29400	C	5441	0	99.9081	0.0735159	0.018379
NC_045512.2	29401	T	5515	0	0.108794	0	99.8912
NC_045512.2	29402	G	5451	0.0183453	0	99.9817	0
NC_045512.2	29403	A	5542	99.9639	0	0.0360881	0
NC_045512.2	29404	T	5393	0	0.0370851	0	99.9629
NC_045512.2	29405	G	5499	0.0545554	0	99.9273	0
NC_045512.2	29406	A	5559	99.964	0	0.0359777	0
NC_045512.2	29407	A	5450	99.9633	0	0.0366972	0
NC_045512.2	29408	A	5505	99.9637	0	0.0363306	0
NC_045512.2	29409	C	5503	0	99.9455	0.0181719	0.0363438
NC_045512.2	29410	T	5448	0	0.0550661	0	99.9449
NC_045512.2	29411	C	5503	0	99.9455	0	0.0545157
NC_045512.2	29412	A	5402	99.8889	0.0370233	0.055535	0.0185117
NC_045512.2	29413	A	5066	99.9013	0.0592183	0.0394789	0
NC_045512.2	29414	G	5091	0.0196425	0	99.9804	0
NC_045512.2	29415	C	5290	0.0378072	99.9622	0	0
NC_045512.2	29416	C	5293	0	99.9622	0	0.0377858
NC_045512.2	29417	T	5026	0	0.0198965	0	99.9801
NC_045512.2	29418	T	5213	0	0.0383656	0	99.9616
NC_045512.2	29419	A	5405	99.9445	0	0.0555042	0
NC_045512.2	29420	C	5311	0	100	0	0
NC_045512.2	29421	C	5230	0.0191205	99.9618	0	0.0191205
NC_045512.2	29422	G	5187	0.0771159	0	99.9229	0
NC_045512.2	29423	C	5249	0.0190512	99.9619	0	0.0190512
NC_045512.2	29424	A	5159	99.9225	0	0.0581508	0.0193836
NC_045512.2	29425	G	5139	0	0	100	0
NC_045512.2	29426	A	5267	100	0	0	0
NC_045512.2	29427	G	5026	0.0397931	0	99.9602	0
NC_045512.2	29428	A	5191	99.9229	0	0.0770564	0
NC_045512.2	29429	C	5108	0.0195771	99.9804	0	0
NC_045512.2	29430	A	5000	99.84	0.02	0.06	0.08
NC_045512.2	29431	G	4955	0	0.0201816	99.9798	0
NC_045512.2	29432	A	5003	99.8801	0.019988	0.09994	0
NC_045512.2	29433	A	4766	99.8741	0.020982	0.10491	0
NC_045512.2	29434	G	4708	0.0212404	0.0212404	99.9363	0.0212404
NC_045512.2	29435	A	4978	99.9799	0	0	0.0200884
NC_045512.2	29436	A	4643	99.9569	0	0.0430756	0
NC_045512.2	29437	A	4699	99.8298	0.0212811	0.0425622	0.0425622
NC_045512.2	29438	C	4931	0	100	0	0
NC_045512.2	29439	A	4725	99.6825	0.042328	0.126984	0.148148
NC_045512.2	29440	G	4534	0	0.0441112	99.9559	0
NC_045512.2	29441	C	4892	0.0204415	99.9387	0	0
NC_045512.2	29442	A	4948	100	0	0	0
NC_045512.2	29443	A	4626	99.9351	0	0.0432339	0.0216169
NC_045512.2	29444	A	4746	99.9368	0	0.0421407	0.0210704
NC_045512.2	29445	C	5029	0	99.9602	0	0.0198847
NC_045512.2	29446	T	4810	0.02079	0.14553	0	99.8337
NC_045512.2	29447	G	4665	0.0643087	0	99.9357	0
NC_045512.2	29448	T	4890	0.0204499	0.102249	0	99.8773
NC_045512.2	29449	G	4898	0	0	100	0
NC_045512.2	29450	A	4936	99.9392	0	0.0202593	0.0405186
NC_045512.2	29451	C	4795	0	99.9791	0	0.0208551
NC_045512.2	29452	T	4864	0.0205592	0	0	99.9794
NC_045512.2	29453	C	4843	0.0206484	99.9587	0	0.0206484
NC_045512.2	29454	T	4579	0.0218388	0	0.0436777	99.9345
NC_045512.2	29455	T	4750	0	0.0421053	0.0210526	99.9368
NC_045512.2	29456	C	4852	0	100	0	0
NC_045512.2	29457	T	4173	0	0	0	100
NC_045512.2	29458	T	4952	0	0.0807754	0	99.9192
NC_045512.2	29459	C	4846	0.0412712	99.9381	0.0206356	0
NC_045512.2	29460	C	4812	0.0207814	99.9584	0.0207814	0
NC_045512.2	29461	T	4761	0	0.042008	0	99.958
NC_045512.2	29462	G	4684	0.106746	0	99.8506	0.0426985
NC_045512.2	29463	C	4774	0	99.9791	0	0.0209468
NC_045512.2	29464	T	4865	0.020555	0.020555	0	99.9589
NC_045512.2	29465	G	4626	0.0648508	0.0216169	99.8919	0.0216169
NC_045512.2	29466	C	4720	0.0211864	99.9576	0	0.0211864
NC_045512.2	29467	A	4834	99.8966	0	0.0827472	0.0206868
NC_045512.2	29468	G	4752	0.0420875	0	99.9579	0
NC_045512.2	29469	A	4796	99.8957	0	0.0625521	0.0208507
NC_045512.2	29470	T	4686	0.0213402	0	0	99.9787
NC_045512.2	29471	T	4598	0	0.0217486	0	99.9783
NC_045512.2	29472	T	4706	0	0.0849979	0	99.915
NC_045512.2	29473	G	4640	0	0	100	0
NC_045512.2	29474	G	4609	0	0	99.9783	0.0216967
NC_045512.2	29475	A	4662	99.9142	0.0429	0.02145	0.02145
NC_045512.2	29476	T	4611	0	0	0.0216873	99.9783
NC_045512.2	29477	G	4567	0.0437924	0.0437924	99.8905	0.0218962
NC_045512.2	29478	A	4580	99.9127	0.0218341	0.0655022	0
NC_045512.2	29479	T	4345	0	0	0	100
NC_045512.2	29480	T	4434	0	0	0	100
NC_045512.2	29481	T	4576	0.0218531	0.0437063	0	99.9126
NC_045512.2	29482	C	4467	0	99.9776	0	0.0223864
NC_045512.2	29483	T	4550	0.043956	0.0879121	0	99.8681
NC_045512.2	29484	C	4427	0	99.9774	0	0.0225887
NC_045512.2	29485	C	4354	0.0229674	99.977	0	0
NC_045512.2	29486	A	4359	99.9771	0	0	0.022941
NC_045512.2	29487	A	4288	100	0	0	0
NC_045512.2	29488	A	4283	99.8366	0	0.0933925	0
NC_045512.2	29489	C	4218	0	99.9052	0	0.0948317
NC_045512.2	29490	A	4182	99.9761	0.023912	0	0
NC_045512.2	29491	A	3846	99.922	0	0.0780031	0
NC_045512.2	29492	T	3771	0	0	0	100
NC_045512.2	29493	T	4042	0.0247402	0.0989609	0	99.8268
NC_045512.2	29494	G	4008	0.0499002	0.0249501	99.9251	0
NC_045512.2	29495	C	3963	0	100	0	0
NC_045512.2	29496	A	3997	99.9249	0.0250188	0.0500375	0
NC_045512.2	29497	A	3810	100	0	0	0
NC_045512.2	29498	C	3832	0	100	0	0
NC_045512.2	29499	A	3689	99.9458	0	0	0.0542152
NC_045512.2	29500	A	3368	99.9109	0	0.0593824	0.0296912
NC_045512.2	29501	T	3641	0	0.027465	0	99.9725
NC_045512.2	29502	C	3749	0	99.9733	0	0.0266738
NC_045512.2	29503	C	3662	0	99.9727	0	0.0273075
NC_045512.2	29504	A	3109	99.9035	0.0643294	0.0321647	0
NC_045512.2	29505	T	3298	0	0.121286	0	99.8787
NC_045512.2	29506	G	3290	0.0303951	0.0303951	99.9392	0
NC_045512.2	29507	A	3438	99.9709	0	0.0290867	0
NC_045512.2	29508	G	3401	0.0588062	0	99.9412	0
NC_045512.2	29509	C	3385	0	99.9705	0	0.0295421
NC_045512.2	29510	A	3384	99.9113	0	0.0886525	0
NC_045512.2	29511	G	3299	0	0	100	0
NC_045512.2	29512	T	3335	0	0	0.029985	99.97
NC_045512.2	29513	G	3348	0.0597372	0.0298686	99.9104	0
NC_045512.2	29514	C	3291	0	99.9392	0	0.0607718
NC_045512.2	29515	T	3200	0.03125	0.21875	0	99.75
NC_045512.2	29516	G	3192	0.0313283	0	99.9687	0
NC_045512.2	29517	A	3066	99.8695	0.0652316	0.0326158	0.0326158
NC_045512.2	29518	C	2995	0	100	0	0
NC_045512.2	29519	T	2890	0	0.138408	0	99.8616
NC_045512.2	29520	C	2874	0	99.9304	0.0347947	0.0347947
NC_045512.2	29521	A	2850	99.9298	0.0350877	0	0.0350877
NC_045512.2	29522	A	2680	99.9627	0	0.0373134	0
NC_045512.2	29523	C	2733	0	100	0	0
NC_045512.2	29524	T	2554	0	0.509005	0.0391543	99.4518
NC_045512.2	29525	C	2580	0	99.845	0	0.155039
NC_045512.2	29526	A	2345	99.7015	0.0426439	0.127932	0.127932
NC_045512.2	29527	G	2361	0	0	99.9576	0.0423549
NC_045512.2	29528	G	2283	0.043802	0	99.9562	0
NC_045512.2	29529	C	2178	0	100	0	0
NC_045512.2	29530	C	2141	0	100	0	0

## Sheet: IVT mRNA N protein wt+as-1
CHR	POS	REF	READS	A	C	G	T
NC_045512.2	28274	A	1483	100	0	0	0
NC_045512.2	28275	T	1490	0	0	0	100
NC_045512.2	28276	G	1686	0	0	99.9407	0.059312
NC_045512.2	28277	T	1743	0.0573723	0	0	99.9426
NC_045512.2	28278	C	1924	0	100	0	0
NC_045512.2	28279	T	2215	0	0.0451467	0.0451467	99.9097
NC_045512.2	28280	G	2294	0	0	99.9564	0.043592
NC_045512.2	28281	A	2456	100	0	0	0
NC_045512.2	28282	T	2598	0	0	0	100
NC_045512.2	28283	A	2750	100	0	0	0
NC_045512.2	28284	A	2861	99.9301	0	0.0349528	0.0349528
NC_045512.2	28285	T	3123	0	0	0	100
NC_045512.2	28286	G	3245	0.0616333	0	99.9384	0
NC_045512.2	28287	G	3268	0	0	100	0
NC_045512.2	28288	A	3354	99.9106	0.0298151	0.0298151	0
NC_045512.2	28289	C	3395	0	100	0	0
NC_045512.2	28290	C	3496	0	99.9428	0	0.0572082
NC_045512.2	28291	C	3784	0	99.9736	0	0.0264271
NC_045512.2	28292	C	3944	0	99.8225	0	0.0507099
NC_045512.2	28293	A	3947	99.8227	0.101343	0.0253357	0.0506714
NC_045512.2	28294	A	4098	99.9024	0	0.0976086	0
NC_045512.2	28295	A	4055	99.9753	0	0.0246609	0
NC_045512.2	28296	A	4096	99.9023	0	0.0244141	0.0244141
NC_045512.2	28297	T	4237	0.0472032	0	0	99.9528
NC_045512.2	28298	C	4360	0	99.9083	0	0.0917431
NC_045512.2	28299	A	4187	99.7373	0.0955338	0.0955338	0.0716503
NC_045512.2	28300	G	4587	0.0654022	0	99.9346	0
NC_045512.2	28301	C	4574	0	99.8907	0	0.109314
NC_045512.2	28302	G	4680	0.042735	0	99.9145	0.042735
NC_045512.2	28303	A	4723	99.9577	0	0	0.042346
NC_045512.2	28304	A	4670	99.9572	0	0.0428266	0
NC_045512.2	28305	A	4695	99.9148	0	0.0638978	0.0212993
NC_045512.2	28306	T	4900	0	0.0204082	0	99.9796
NC_045512.2	28307	G	4943	0.0809225	0	99.9191	0
NC_045512.2	28308	C	4980	0	99.8394	0.0200803	0.120482
NC_045512.2	28309	A	4996	99.8199	0	0.0800641	0.10008
NC_045512.2	28310	C	5093	0	99.9607	0	0.0196348
NC_045512.2	28311	C	5178	0.0193125	99.9421	0	0.038625
NC_045512.2	28312	C	5260	0.0570342	99.8669	0	0.0760456
NC_045512.2	28313	C	5305	0.0188501	99.9246	0.0188501	0.0377003
NC_045512.2	28314	G	5277	0.0758006	0	99.9242	0
NC_045512.2	28315	C	5335	0.0374883	99.9625	0	0
NC_045512.2	28316	A	5158	99.9225	0.0193874	0	0.0581621
NC_045512.2	28317	T	5178	0.0193125	0.0579374	0	99.9228
NC_045512.2	28318	T	5347	0	0.0374042	0.0187021	99.9439
NC_045512.2	28319	A	5312	99.9812	0	0	0.0188253
NC_045512.2	28320	C	5326	0.0187758	99.8686	0.0751033	0.0375516
NC_045512.2	28321	G	5543	0	0.0541223	99.8737	0.0180408
NC_045512.2	28322	T	5308	0	0.0188395	0.037679	99.9435
NC_045512.2	28323	T	5453	0	0.0733541	0	99.9266
NC_045512.2	28324	T	5734	0.0348797	0.0348797	0	99.9128
NC_045512.2	28325	G	5750	0	0	99.9826	0.0173913
NC_045512.2	28326	G	5836	0.017135	0	99.9829	0
NC_045512.2	28327	T	5966	0	0.0502849	0.0335233	99.9162
NC_045512.2	28328	G	5997	0	0	99.9666	0.03335
NC_045512.2	28329	G	6027	0.033184	0.016592	99.917	0.033184
NC_045512.2	28330	A	5921	99.9324	0	0.0675562	0
NC_045512.2	28331	C	5815	0	99.9828	0	0.0171969
NC_045512.2	28332	C	5966	0	99.9832	0.0167616	0
NC_045512.2	28333	C	6230	0.0160514	99.9679	0	0.0160514
NC_045512.2	28334	T	6241	0.0320461	0.0160231	0.0160231	99.9359
NC_045512.2	28335	C	6425	0.0155642	99.9533	0.0311284	0
NC_045512.2	28336	A	6356	99.9056	0.0314663	0.0314663	0.0314663
NC_045512.2	28337	G	6497	0.0153917	0	99.9846	0
NC_045512.2	28338	A	6566	99.9543	0	0.0456899	0
NC_045512.2	28339	T	6332	0.0157928	0	0	99.9842
NC_045512.2	28340	T	6699	0.0447828	0.0447828	0	99.8955
NC_045512.2	28341	C	6705	0.0149142	99.8658	0.0149142	0.0745712
NC_045512.2	28342	A	6808	99.9119	0	0.073443	0.0146886
NC_045512.2	28343	A	6883	99.9128	0.0290571	0.0290571	0.0290571
NC_045512.2	28344	C	6952	0.0287687	99.9425	0	0.0287687
NC_045512.2	28345	T	7006	0.0142735	0.0428204	0	99.9429
NC_045512.2	28346	G	7051	0.0567295	0	99.9007	0.0425472
NC_045512.2	28347	G	7086	0.112899	0	99.8589	0.0282247
NC_045512.2	28348	C	7196	0.0277932	99.9166	0	0.0555864
NC_045512.2	28349	A	7143	99.804	0.0139997	0.111998	0.0699986
NC_045512.2	28350	G	7254	0.0137855	0.027571	99.9311	0.027571
NC_045512.2	28351	T	7119	0.0140469	0	0	99.986
NC_045512.2	28352	A	7160	99.9721	0	0.027933	0
NC_045512.2	28353	A	6803	99.9559	0.0146994	0.0293988	0
NC_045512.2	28354	C	7300	0.0136986	99.9726	0	0.0136986
NC_045512.2	28355	C	7548	0.0132485	99.9603	0	0.0264971
NC_045512.2	28356	A	7371	99.8779	0.0271334	0.0271334	0.0678334
NC_045512.2	28357	G	7699	0.0129887	0.0129887	99.974	0
NC_045512.2	28358	A	7830	99.9617	0	0.0383142	0
NC_045512.2	28359	A	7339	99.8774	0	0.0272517	0.0953808
NC_045512.2	28360	T	7894	0.0253357	0.0126678	0	99.9493
NC_045512.2	28361	G	8005	0.0124922	0.0124922	99.9375	0.0374766
NC_045512.2	28362	G	8080	0.0495049	0	99.9381	0.0123762
NC_045512.2	28363	A	8265	99.8911	0	0.108893	0
NC_045512.2	28364	G	8230	0.0121507	0	99.9757	0.0121507
NC_045512.2	28365	A	8504	99.9647	0	0.0352775	0
NC_045512.2	28366	A	7954	99.9497	0	0.0377169	0.0125723
NC_045512.2	28367	C	8583	0	99.965	0	0.0349528
NC_045512.2	28368	G	8616	0.0696379	0	99.9304	0
NC_045512.2	28369	C	8755	0.011422	99.9657	0	0.0228441
NC_045512.2	28370	A	8665	99.8384	0.0230814	0.0807848	0.0577034
NC_045512.2	28371	G	8867	0	0	99.9774	0.0225555
NC_045512.2	28372	T	8981	0	0.0111346	0	99.9777
NC_045512.2	28373	G	8962	0.0111582	0	99.9554	0.0334747
NC_045512.2	28374	G	9017	0.0221803	0	99.9445	0.0332705
NC_045512.2	28375	G	9121	0	0	99.989	0
NC_045512.2	28376	G	9223	0.0325274	0.0108425	99.9566	0
NC_045512.2	28377	C	9266	0	99.9352	0	0.0647529
NC_045512.2	28378	G	9382	0.0426348	0	99.9254	0.0319761
NC_045512.2	28379	C	9361	0.0106826	99.9466	0	0.0427305
NC_045512.2	28380	G	9549	0.0523615	0	99.9476	0
NC_045512.2	28381	A	9605	99.9479	0	0.0104112	0.041645
NC_045512.2	28382	T	9004	0	0.0333185	0	99.9445
NC_045512.2	28383	C	9797	0	99.8877	0	0.0408288
NC_045512.2	28384	A	9771	99.9079	0.0409375	0.0102344	0.0307031
NC_045512.2	28385	A	9738	99.9384	0.010269	0.0410762	0.010269
NC_045512.2	28386	A	9947	99.9497	0	0.0402131	0
NC_045512.2	28387	A	9766	99.6211	0.0819169	0.0716772	0.0204792
NC_045512.2	28388	C	10223	0.00978186	99.9511	0.00978186	0.0195637
NC_045512.2	28389	A	10232	99.8827	0	0.039093	0.0781861
NC_045512.2	28390	A	10018	99.9401	0	0.0499102	0.00998203
NC_045512.2	28391	C	10386	0	99.9037	0.0673984	0.0192567
NC_045512.2	28392	G	10372	0.0482067	0	99.9518	0
NC_045512.2	28393	T	10473	0	0.0286451	0	99.9714
NC_045512.2	28394	C	10679	0	99.9157	0.00936417	0.0749134
NC_045512.2	28395	G	10601	0	0	99.9906	0.00943307
NC_045512.2	28396	G	10664	0.0187547	0.028132	99.9062	0.0187547
NC_045512.2	28397	C	10790	0	99.9444	0	0.0278035
NC_045512.2	28398	C	10764	0	99.9721	0.00929023	0.0185805
NC_045512.2	28399	C	10898	0	100	0	0
NC_045512.2	28400	C	11158	0.00896218	99.8835	0	0.0358487
NC_045512.2	28401	A	10889	99.8714	0.00918358	0.101019	0.00918358
NC_045512.2	28402	A	10931	99.9085	0.0182966	0.0640381	0.00914829
NC_045512.2	28403	G	11050	0.0271493	0	99.9638	0.00904977
NC_045512.2	28404	G	11206	0.00892379	0	99.9465	0.0178476
NC_045512.2	28405	T	11038	0	0.00905961	0	99.9909
NC_045512.2	28406	T	11059	0.00904241	0.0361696	0.0180848	99.8463
NC_045512.2	28407	T	11307	0	0	0	99.9823
NC_045512.2	28408	A	11510	99.8784	0	0.0695048	0.0521286
NC_045512.2	28409	C	11418	0	99.9825	0	0.0175162
NC_045512.2	28410	C	11375	0.00879121	99.9736	0	0.0175824
NC_045512.2	28411	C	11703	0.0256345	99.9316	0	0.0341793
NC_045512.2	28412	A	11393	99.921	0.0175546	0.0351093	0.026332
NC_045512.2	28413	A	11285	99.938	0.026584	0.026584	0.00886132
NC_045512.2	28414	T	11706	0.00854263	0.0768836	0	99.9146
NC_045512.2	28415	A	11174	99.9284	0.0178987	0.0447467	0.00894935
NC_045512.2	28416	A	11295	99.9557	0.0177069	0.0265604	0
NC_045512.2	28417	T	10962	0.0273673	0.0273673	0	99.9361
NC_045512.2	28418	A	10983	99.8998	0	0.0728398	0.0273149
NC_045512.2	28419	C	11037	0.0362417	99.9275	0	0.0362417
NC_045512.2	28420	T	11080	0.00902527	0.0270758	0	99.9639
NC_045512.2	28421	G	10967	0.0182365	0.00911826	99.9726	0
NC_045512.2	28422	C	10862	0.0276192	99.8619	0.0368256	0.0736513
NC_045512.2	28423	G	10931	0.0365932	0	99.9451	0.0182966
NC_045512.2	28424	T	10671	0	0.0187424	0.00937119	99.9719
NC_045512.2	28425	C	10713	0	99.9627	0.00933445	0.0186689
NC_045512.2	28426	T	10500	0.0190476	0.0285714	0	99.9524
NC_045512.2	28427	T	10714	0.0280007	0	0	99.9533
NC_045512.2	28428	G	10577	0.018909	0	99.9716	0.00945448
NC_045512.2	28429	G	10439	0.0478973	0.00957946	99.9329	0.00957946
NC_045512.2	28430	T	9807	0	0.050984	0	99.949
NC_045512.2	28431	T	10255	0	0.00975134	0	99.9805
NC_045512.2	28432	C	10418	0	99.9136	0	0.0671914
NC_045512.2	28433	A	10252	99.9512	0.00975419	0.00975419	0.0292626
NC_045512.2	28434	C	10251	0.0390206	99.9024	0.00975515	0.0487757
NC_045512.2	28435	C	10116	0.088968	99.8814	0	0.029656
NC_045512.2	28436	G	9637	0.103767	0.03113	99.8443	0.0207533
NC_045512.2	28437	C	10172	0	99.9902	0	0.00983091
NC_045512.2	28438	T	10228	0	0	0.0195542	99.9804
NC_045512.2	28439	C	10318	0	100	0	0
NC_045512.2	28440	T	10273	0	0.0292028	0.00973426	99.9611
NC_045512.2	28441	C	10066	0	99.9702	0	0.0298033
NC_045512.2	28442	A	9835	99.8882	0	0.0203355	0.0915099
NC_045512.2	28443	C	9807	0.0101968	99.9694	0.0203936	0
NC_045512.2	28444	T	9943	0	0	0	100
NC_045512.2	28445	C	9977	0.0200461	99.9599	0	0.0100231
NC_045512.2	28446	A	9771	99.8977	0.0204687	0.0511718	0.0307031
NC_045512.2	28447	A	9611	99.8127	0.0104047	0.156071	0.0208095
NC_045512.2	28448	C	9742	0	99.8974	0.0307945	0.0718538
NC_045512.2	28449	A	9206	99.8697	0.021725	0.0760374	0.0325874
NC_045512.2	28450	T	9229	0	0.0325062	0.0108354	99.9567
NC_045512.2	28451	G	9261	0.010798	0	99.9676	0.0215959
NC_045512.2	28452	G	9606	0.0728711	0.0104102	99.8855	0.0312305
NC_045512.2	28453	C	9777	0.0102281	99.9079	0.0204562	0.0511404
NC_045512.2	28454	A	9715	99.9074	0	0.0823469	0.0102934
NC_045512.2	28455	A	8740	99.9199	0.0228833	0.0572082	0
NC_045512.2	28456	G	9793	0.0510569	0.0102114	99.9183	0.0204228
NC_045512.2	28457	G	10014	0.019972	0.019972	99.9601	0
NC_045512.2	28458	A	10215	99.9119	0.00978953	0.0391581	0.0391581
NC_045512.2	28459	A	8618	99.8492	0.0348109	0.092829	0.0232072
NC_045512.2	28460	G	10046	0.00995421	0.0199084	99.9502	0.00995421
NC_045512.2	28461	A	10050	99.9701	0	0.0298507	0
NC_045512.2	28462	C	9744	0	99.9795	0	0.0205255
NC_045512.2	28463	C	10024	0.0698324	99.8803	0	0.0299282
NC_045512.2	28464	T	10212	0.0391696	0.0293772	0.0391696	99.8923
NC_045512.2	28465	T	10161	0.00984155	0.0787324	0.00984155	99.8425
NC_045512.2	28466	A	10037	99.9303	0	0.0498157	0.0199263
NC_045512.2	28467	A	10102	99.9307	0.0197981	0.00989903	0.0395961
NC_045512.2	28468	A	10019	99.9301	0	0.00998104	0.0199621
NC_045512.2	28469	T	7308	0.0273673	0.0136836	0.0410509	99.9179
NC_045512.2	28470	T	10291	0	0.0388689	0.00971723	99.9514
NC_045512.2	28471	C	10264	0.0292284	99.9318	0	0.0389712
NC_045512.2	28472	C	10205	0.00979912	99.9902	0	0
NC_045512.2	28473	C	10348	0.0289911	99.942	0.0096637	0.0193274
NC_045512.2	28474	T	10413	0.00960338	0.0288101	0	99.952
NC_045512.2	28475	C	10485	0	99.9428	0	0.0476872
NC_045512.2	28476	G	10440	0.0478927	0.00957854	99.933	0.00957854
NC_045512.2	28477	A	10541	99.9241	0	0.0569206	0.0189735
NC_045512.2	28478	G	10483	0.00953925	0	99.9714	0.0190785
NC_045512.2	28479	G	10534	0.00949307	0.00949307	99.9525	0.00949307
NC_045512.2	28480	A	10551	99.9621	0.00947778	0.0189555	0.00947778
NC_045512.2	28481	C	10745	0	99.9349	0.00930665	0.0372266
NC_045512.2	28482	A	10285	99.825	0.0194458	0.0875061	0.0680603
NC_045512.2	28483	A	10297	99.8737	0.0194231	0.0776925	0.0291347
NC_045512.2	28484	G	10695	0.0280505	0	99.9626	0.00935016
NC_045512.2	28485	G	10822	0.0184809	0	99.9538	0.0184809
NC_045512.2	28486	C	10790	0	99.9722	0	0.0278035
NC_045512.2	28487	G	10915	0.0549702	0.0091617	99.9359	0
NC_045512.2	28488	T	10180	0	0	0	100
NC_045512.2	28489	T	10852	0	0.00921489	0.00921489	99.9724
NC_045512.2	28490	C	10843	0	99.9539	0.0184451	0.0276676
NC_045512.2	28491	C	10977	0.0273299	99.9636	0	0.00910996
NC_045512.2	28492	A	11007	99.8456	0.0181703	0.0908513	0.0454256
NC_045512.2	28493	A	11193	99.9553	0.0178683	0.0178683	0.00893415
NC_045512.2	28494	T	11115	0.0449843	0.00899685	0	99.946
NC_045512.2	28495	T	11140	0.00897666	0.02693	0	99.9641
NC_045512.2	28496	A	11088	99.8737	0.0180375	0.0901876	0.0180375
NC_045512.2	28497	A	11143	99.9103	0.0179485	0.0448712	0.00897424
NC_045512.2	28498	C	11210	0.0178412	99.9019	0.0356824	0.0356824
NC_045512.2	28499	A	11101	99.8198	0.0270246	0.0720656	0.0720656
NC_045512.2	28500	C	11150	0.0179372	99.9283	0.00896861	0.044843
NC_045512.2	28501	C	11124	0.0179791	99.9101	0.00898957	0.0449479
NC_045512.2	28502	A	10811	99.9168	0.0184997	0.0184997	0.0462492
NC_045512.2	28503	A	10762	99.9442	0.00929195	0.00929195	0.0371678
NC_045512.2	28504	T	10665	0.0375059	0.0187529	0.00937647	99.9344
NC_045512.2	28505	A	10674	99.9344	0	0.0468428	0.0187371
NC_045512.2	28506	G	11044	0.0633828	0.0271641	99.9004	0.00905469
NC_045512.2	28507	C	11096	0.036049	99.8288	0.00901226	0.117159
NC_045512.2	28508	A	11184	99.848	0.0178827	0.0715308	0.0625894
NC_045512.2	28509	G	10832	0.00923191	0.0184638	99.9723	0
NC_045512.2	28510	T	11330	0.0176523	0.0264784	0.00882613	99.947
NC_045512.2	28511	C	11312	0.0353607	99.8939	0.00884017	0.0618812
NC_045512.2	28512	C	11253	0.00888652	99.9556	0.00888652	0.0266596
NC_045512.2	28513	A	11302	99.8761	0.00884799	0.0619359	0.0530879
NC_045512.2	28514	G	11271	0.026617	0	99.9734	0
NC_045512.2	28515	A	11011	99.9364	0.00908183	0.0454091	0.00908183
NC_045512.2	28516	T	10915	0	0.0458085	0	99.9542
NC_045512.2	28517	G	10847	0.0184383	0	99.9816	0
NC_045512.2	28518	A	11118	99.9191	0.0179888	0.0539665	0.00899442
NC_045512.2	28519	C	10774	0.0278448	99.935	0	0.0371264
NC_045512.2	28520	C	11043	0.0271665	99.9457	0.00905551	0.00905551
NC_045512.2	28521	A	10718	99.8787	0.0186602	0.0466505	0.0559806
NC_045512.2	28522	A	10658	99.9437	0.00938262	0.0281479	0.0187652
NC_045512.2	28523	A	10600	99.934	0.00943396	0.0188679	0.0188679
NC_045512.2	28524	T	10560	0.0094697	0.0189394	0.0094697	99.9621
NC_045512.2	28525	T	10271	0.00973615	0.0194723	0	99.9708
NC_045512.2	28526	G	10971	0.0638046	0.0182299	99.8997	0.0182299
NC_045512.2	28527	G	10827	0.0369447	0.0461808	99.9169	0
NC_045512.2	28528	C	10753	0	99.9256	0.00929973	0.0650981
NC_045512.2	28529	T	10947	0	0.0730794	0.0182698	99.9087
NC_045512.2	28530	A	10231	99.9316	0.0195484	0.0488711	0
NC_045512.2	28531	C	10964	0	99.9726	0	0.0273623
NC_045512.2	28532	T	10595	0	0.0566305	0	99.9434
NC_045512.2	28533	A	10150	99.8522	0	0.118227	0.0197044
NC_045512.2	28534	C	10927	0.00915164	99.9542	0	0.0366066
NC_045512.2	28535	C	11008	0.0090843	99.9637	0.0090843	0.0181686
NC_045512.2	28536	G	11067	0.0451794	0.00903587	99.9458	0
NC_045512.2	28537	A	10781	99.9165	0	0.0556535	0.0185512
NC_045512.2	28538	A	10019	99.9601	0	0.00998104	0.0199621
NC_045512.2	28539	G	10761	0.00929282	0.00929282	99.9814	0
NC_045512.2	28540	A	10973	99.9635	0	0.0182266	0.0182266
NC_045512.2	28541	G	11024	0.00907112	0	99.9637	0.0181422
NC_045512.2	28542	C	10885	0.0183739	99.9449	0	0.0367478
NC_045512.2	28543	T	10820	0.00924214	0.0831793	0.0184843	99.8891
NC_045512.2	28544	A	9585	99.8957	0.0208659	0.0521648	0.0312989
NC_045512.2	28545	C	10860	0.0092081	99.9448	0.0092081	0.0368324
NC_045512.2	28546	C	11028	0.00906783	99.9456	0	0.0453391
NC_045512.2	28547	A	9727	99.8458	0.0205613	0.0102807	0.123368
NC_045512.2	28548	G	11094	0.0270416	0	99.973	0
NC_045512.2	28549	A	9951	99.9297	0.0200985	0.0502462	0
NC_045512.2	28550	C	11040	0.00905797	99.9728	0.00905797	0.00905797
NC_045512.2	28551	G	11198	0.0357207	0	99.9553	0.00893017
NC_045512.2	28552	A	11188	99.9464	0	0.0446907	0
NC_045512.2	28553	A	10265	99.9415	0.0194837	0.0194837	0.0194837
NC_045512.2	28554	T	10859	0.0368358	0.0368358	0	99.9263
NC_045512.2	28555	T	11403	0.0175392	0	0.00876962	99.9562
NC_045512.2	28556	C	11278	0.0177336	99.8759	0.0532009	0.0532009
NC_045512.2	28557	G	11411	0.00876347	0.0175269	99.9737	0
NC_045512.2	28558	T	11104	0.00900576	0.0270173	0	99.964
NC_045512.2	28559	G	11347	0.0352516	0.0176258	99.9383	0.0088129
NC_045512.2	28560	G	11415	0.0350416	0.0350416	99.9212	0.0087604
NC_045512.2	28561	T	11354	0.0176149	0.0880747	0	99.8943
NC_045512.2	28562	G	11207	0	0.00892299	99.9822	0.00892299
NC_045512.2	28563	G	11507	0.0173807	0	99.9652	0.0173807
NC_045512.2	28564	T	11575	0.00863931	0.00863931	0	99.9827
NC_045512.2	28565	G	11723	0.0255907	0	99.9488	0.0255907
NC_045512.2	28566	A	11742	99.9489	0	0.0510986	0
NC_045512.2	28567	C	11501	0.0086949	99.8783	0.0173898	0.086949
NC_045512.2	28568	G	11479	0.0174231	0.00871156	99.9564	0.0174231
NC_045512.2	28569	G	11619	0.0344264	0	99.957	0
NC_045512.2	28570	T	12009	0.00832709	0.0166542	0	99.95
NC_045512.2	28571	A	11390	99.9649	0	0.0175593	0.00877963
NC_045512.2	28572	A	11965	99.9666	0	0.0167154	0.0167154
NC_045512.2	28573	A	12109	99.9752	0	0.0165166	0.00825832
NC_045512.2	28574	A	12108	99.8679	0.008259	0.024777	0.057813
NC_045512.2	28575	T	12377	0.0080795	0	0	99.9838
NC_045512.2	28576	G	12408	0.0402966	0.00805932	99.9033	0.0402966
NC_045512.2	28577	A	12728	99.9607	0	0.0314268	0.00785669
NC_045512.2	28578	A	12166	99.926	0.0164393	0.0493178	0.00821963
NC_045512.2	28579	A	12839	99.8598	0.0311551	0.0778877	0.0311551
NC_045512.2	28580	G	12684	0.0394197	0	99.9448	0.0157679
NC_045512.2	28581	A	12685	99.9606	0.00788333	0.0315333	0
NC_045512.2	28582	T	12857	0.0311115	0.00777786	0	99.9611
NC_045512.2	28583	C	12855	0.00777907	99.9689	0	0.0233372
NC_045512.2	28584	T	12818	0.00780153	0.0780153	0.0156031	99.8986
NC_045512.2	28585	C	12683	0.00788457	99.9842	0.00788457	0
NC_045512.2	28586	A	12696	99.8976	0.0078765	0.078765	0.015753
NC_045512.2	28587	G	12258	0.00815794	0	99.9674	0.0244738
NC_045512.2	28588	T	12522	0	0.0399297	0	99.9601
NC_045512.2	28589	C	12436	0	99.9598	0	0.0402059
NC_045512.2	28590	C	12392	0.00806972	99.9597	0	0.0242092
NC_045512.2	28591	A	12470	99.9679	0	0.00801925	0.0240577
NC_045512.2	28592	A	12301	99.9431	0	0.0406471	0.00812942
NC_045512.2	28593	G	12518	0.031954	0	99.9201	0.047931
NC_045512.2	28594	A	12372	99.9353	0.00808277	0.0161655	0.0323311
NC_045512.2	28595	T	12303	0.0243843	0.0243843	0.0081281	99.9431
NC_045512.2	28596	G	12295	0.00813339	0.00813339	99.9756	0.00813339
NC_045512.2	28597	G	12472	0.0561257	0.00801796	99.9278	0
NC_045512.2	28598	T	12822	0.00779909	0.0389955	0	99.9532
NC_045512.2	28599	A	12009	99.9084	0	0.0499625	0
NC_045512.2	28600	T	12827	0.0155921	0.00779605	0.00779605	99.9688
NC_045512.2	28601	T	12849	0.0233481	0.0155654	0	99.9455
NC_045512.2	28602	T	13124	0.0228589	0.0304785	0	99.8324
NC_045512.2	28603	C	12742	0.0156961	99.9137	0	0.0706326
NC_045512.2	28604	T	13108	0	0.0305157	0	99.9695
NC_045512.2	28605	A	12958	99.9228	0	0.0617379	0.0154345
NC_045512.2	28606	C	12689	0.0157617	99.9685	0	0.0157617
NC_045512.2	28607	T	11943	0.00837311	0	0.00837311	99.9833
NC_045512.2	28608	A	12242	99.9428	0	0.0326744	0.0245058
NC_045512.2	28609	C	12615	0.00792707	99.9762	0.00792707	0.00792707
NC_045512.2	28610	C	12698	0.0236258	99.9449	0	0.031501
NC_045512.2	28611	T	12633	0.0158316	0.0316631	0	99.9525
NC_045512.2	28612	A	12515	99.9521	0.00799041	0.0399521	0
NC_045512.2	28613	G	12642	0.0158203	0.0158203	99.9209	0.0474608
NC_045512.2	28614	G	12690	0.00788022	0	99.9921	0
NC_045512.2	28615	A	13010	99.9462	0	0.038432	0.0153728
NC_045512.2	28616	A	11258	99.9378	0.0355303	0.0266477	0
NC_045512.2	28617	C	12900	0.00775194	99.9922	0	0
NC_045512.2	28618	T	13050	0.0153257	0.298851	0.0229885	99.6628
NC_045512.2	28619	G	13114	0.0686289	0.00762544	99.9085	0.0152509
NC_045512.2	28620	G	13028	0.0230273	0	99.9693	0.00767578
NC_045512.2	28621	G	13238	0.0604321	0	99.9169	0.00755401
NC_045512.2	28622	C	13178	0	99.9393	0	0.0607072
NC_045512.2	28623	C	13235	0.0151114	99.9622	0	0.0226672
NC_045512.2	28624	A	13207	99.8789	0.0151435	0.0681457	0.0378587
NC_045512.2	28625	G	13425	0.00744879	0	99.9777	0.0148976
NC_045512.2	28626	A	13151	99.9696	0.015208	0.015208	0
NC_045512.2	28627	A	12581	99.9046	0	0.063588	0.031794
NC_045512.2	28628	G	13400	0.0298507	0.0149254	99.9478	0.00746269
NC_045512.2	28629	C	13554	0.0221337	99.9557	0	0.0221337
NC_045512.2	28630	T	13564	0.00737246	0.125332	0.0589797	99.8009
NC_045512.2	28631	G	13427	0.0148954	0.0372384	99.9479	0
NC_045512.2	28632	G	13608	0.0367431	0.00734862	99.9559	0
NC_045512.2	28633	A	13431	99.9553	0	0.0446728	0
NC_045512.2	28634	C	13166	0	99.9392	0.00759532	0.0455719
NC_045512.2	28635	T	10692	0.0187056	0.00935279	0.00935279	99.9626
NC_045512.2	28636	T	13402	0.00746157	0.0298463	0	99.9478
NC_045512.2	28637	C	13330	0.0150038	99.9475	0.00750187	0.0300075
NC_045512.2	28638	C	12877	0.0155316	99.9612	0.00776578	0.0155316
NC_045512.2	28639	C	13105	0.0763068	99.8855	0	0.0305227
NC_045512.2	28640	T	12978	0.00770535	0.0154107	0	99.9769
NC_045512.2	28641	A	12396	99.9597	0.00806712	0.0322685	0
NC_045512.2	28642	T	12798	0.00781372	0.0156274	0	99.9766
NC_045512.2	28643	G	13002	0.00769112	0.00769112	99.9769	0.00769112
NC_045512.2	28644	G	13136	0.0152253	0	99.9848	0
NC_045512.2	28645	T	13167	0	0.0379737	0	99.9544
NC_045512.2	28646	G	12254	0.0326424	0.0244818	99.9429	0
NC_045512.2	28647	C	12919	0	99.9613	0	0.0387027
NC_045512.2	28648	T	13199	0	0.068187	0	99.9167
NC_045512.2	28649	A	12566	99.8886	0	0.0795798	0.0238739
NC_045512.2	28650	A	13246	99.9245	0.00754945	0.0452967	0.0226483
NC_045512.2	28651	C	13314	0.0225327	99.9474	0	0.0150218
NC_045512.2	28652	A	13473	99.9332	0.00742225	0.0445335	0.0148445
NC_045512.2	28653	A	12972	99.9692	0	0.0154178	0.0154178
NC_045512.2	28654	A	12985	99.8691	0.0231036	0.0616095	0.0462072
NC_045512.2	28655	G	12875	0.0466019	0.00776699	99.9301	0.015534
NC_045512.2	28656	A	13056	99.9387	0	0.0306373	0.0306373
NC_045512.2	28657	C	13591	0.0367891	99.9338	0	0.0294312
NC_045512.2	28658	G	13253	0.0301818	0.00754546	99.9547	0.00754546
NC_045512.2	28659	G	13207	0.0681457	0.00757174	99.9167	0.00757174
NC_045512.2	28660	C	13397	0	99.9477	0.00746436	0.0447861
NC_045512.2	28661	A	12670	99.929	0.0157853	0.0315706	0.023678
NC_045512.2	28662	T	12985	0	0.038506	0	99.9615
NC_045512.2	28663	C	13436	0	99.9926	0	0.00744269
NC_045512.2	28664	A	13003	99.877	0.0230716	0.0769053	0.0230716
NC_045512.2	28665	T	12479	0	0.0560942	0	99.9439
NC_045512.2	28666	A	12623	99.9366	0	0.0554543	0.00792205
NC_045512.2	28667	T	13096	0.0305437	0.00763592	0	99.9618
NC_045512.2	28668	G	13364	0.0374139	0	99.9401	0.0224484
NC_045512.2	28669	G	13351	0	0.00749008	99.9401	0.0524305
NC_045512.2	28670	G	13502	0.0222189	0	99.963	0.00740631
NC_045512.2	28671	T	12802	0	0.0156226	0	99.9844
NC_045512.2	28672	T	13777	0.00725847	0.0580678	0	99.9347
NC_045512.2	28673	G	13316	0.0300391	0.0225293	99.9174	0.0300391
NC_045512.2	28674	C	13380	0	99.9178	0	0.0822123
NC_045512.2	28675	A	13538	99.9335	0.00738662	0.0517063	0.00738662
NC_045512.2	28676	A	12653	99.9684	0	0.0237098	0
NC_045512.2	28677	C	13419	0.00745212	99.9553	0	0.0372606
NC_045512.2	28678	T	12924	0.0154751	0.247601	0.0309502	99.706
NC_045512.2	28679	G	13706	0.0364804	0.00729607	99.9562	0
NC_045512.2	28680	A	13746	99.9273	0.00727484	0.0509239	0.00727484
NC_045512.2	28681	G	13784	0.0290192	0.00725479	99.9129	0.0507835
NC_045512.2	28682	G	13519	0.110955	0.007397	99.8447	0.036985
NC_045512.2	28683	G	13731	0.036414	0.0291312	99.9126	0.0218484
NC_045512.2	28684	A	13667	99.8829	0	0.0878027	0.0292676
NC_045512.2	28685	G	13551	0.0147591	0	99.9705	0.0147591
NC_045512.2	28686	C	13348	0.00749176	99.9401	0	0.0524423
NC_045512.2	28687	C	13419	0.126686	99.8659	0	0.00745212
NC_045512.2	28688	T	13627	0.0220151	0.0733837	0.0146767	99.8899
NC_045512.2	28689	T	13699	0	0.036499	0.0145996	99.9343
NC_045512.2	28690	G	13563	0.036865	0.014746	99.9336	0.014746
NC_045512.2	28691	A	13745	99.9782	0	0.0145507	0.00727537
NC_045512.2	28692	A	13307	99.9399	0.00751484	0.0526039	0
NC_045512.2	28693	T	13521	0.0147918	0.073959	0	99.8965
NC_045512.2	28694	A	13525	99.9187	0	0.051756	0.0295749
NC_045512.2	28695	C	13516	0	99.8964	0.0147973	0.081385
NC_045512.2	28696	A	13408	99.8508	0.00745823	0.111874	0.0298329
NC_045512.2	28697	C	13503	0	99.9704	0	0.029623
NC_045512.2	28698	C	13416	0.00745379	99.9255	0	0.0372689
NC_045512.2	28699	A	13241	99.8716	0.0302092	0.0453138	0.0528661
NC_045512.2	28700	A	13271	99.9096	0.0150705	0.0452114	0.0301409
NC_045512.2	28701	A	13156	99.9696	0	0.0228033	0.0076011
NC_045512.2	28702	A	13393	99.8283	0.00746659	0.111999	0.0373329
NC_045512.2	28703	G	13239	0.0226603	0	99.9547	0.0151069
NC_045512.2	28704	A	13265	99.9472	0.00753864	0.0226159	0.0226159
NC_045512.2	28705	T	13509	0.0148049	0.00740247	0	99.9778
NC_045512.2	28706	C	13374	0	99.9252	0.0224316	0.0448632
NC_045512.2	28707	A	13348	99.8876	0.029967	0.0449506	0.0374588
NC_045512.2	28708	C	13430	0	99.9702	0	0.0297841
NC_045512.2	28709	A	13060	99.8928	0.0229709	0.0459418	0.0382848
NC_045512.2	28710	T	12806	0.00780884	0.0390442	0.0156177	99.9375
NC_045512.2	28711	T	12871	0.0077694	0.077694	0	99.9068
NC_045512.2	28712	G	13270	0.0452148	0.0301432	99.8945	0.0301432
NC_045512.2	28713	G	13228	0.120956	0.0151194	99.8412	0.0226792
NC_045512.2	28714	C	13337	0	99.91	0.0149959	0.0749794
NC_045512.2	28715	A	13288	99.9022	0.00752559	0.0526791	0.0225768
NC_045512.2	28716	C	13296	0.0225632	99.9323	0.0150421	0.0300842
NC_045512.2	28717	C	13135	0	99.9772	0	0.0228397
NC_045512.2	28718	C	13212	0.0151378	99.9016	0	0.0756888
NC_045512.2	28719	G	13026	0.145862	0	99.8234	0.0230309
NC_045512.2	28720	C	13166	0.0151906	99.9696	0	0.0151906
NC_045512.2	28721	A	13118	99.9161	0.00762311	0.0457387	0.0304925
NC_045512.2	28722	A	12150	99.9424	0.00823045	0.0411523	0.00823045
NC_045512.2	28723	T	12984	0.00770179	0.0308071	0	99.9615
NC_045512.2	28724	C	13103	0	99.9618	0	0.0381592
NC_045512.2	28725	C	13094	0.0152742	99.9389	0	0.0381854
NC_045512.2	28726	T	13076	0.0229428	0.0917712	0	99.8853
NC_045512.2	28727	G	12636	0.0633112	0.0158278	99.9209	0
NC_045512.2	28728	C	12640	0.0158228	99.9525	0.00791139	0.0237342
NC_045512.2	28729	T	12725	0	0.0235756	0	99.9686
NC_045512.2	28730	A	12171	99.9589	0.00821625	0.032865	0
NC_045512.2	28731	A	12614	99.9683	0	0.0237831	0.0079277
NC_045512.2	28732	C	12721	0.0314441	99.9214	0.0235831	0.015722
NC_045512.2	28733	A	12727	99.8821	0.0235719	0.0707158	0.0235719
NC_045512.2	28734	A	12059	99.9005	0.0331702	0.0414628	0.0165851
NC_045512.2	28735	T	12806	0.0390442	0.0858972	0.0156177	99.8594
NC_045512.2	28736	G	12786	0.0469263	0.0156421	99.9374	0
NC_045512.2	28737	C	13017	0.0153645	99.9385	0.0153645	0.030729
NC_045512.2	28738	T	13099	0.0305367	0.0992442	0.0152683	99.855
NC_045512.2	28739	G	12837	0.0701098	0.00778998	99.9221	0
NC_045512.2	28740	C	12874	0.0155352	99.868	0.00776759	0.100979
NC_045512.2	28741	A	12914	99.9226	0.0387177	0.0309741	0.00774353
NC_045512.2	28742	A	12261	99.9674	0	0.0244678	0.00815594
NC_045512.2	28743	T	12947	0.0077238	0.100409	0.0077238	99.8841
NC_045512.2	28744	C	12992	0.0153941	99.9461	0.00769704	0.0307882
NC_045512.2	28745	G	13010	0.076864	0.0153728	99.8924	0.0076864
NC_045512.2	28746	T	12557	0.00796369	0.103528	0	99.8885
NC_045512.2	28747	G	12845	0.0389257	0.0155703	99.9221	0.0233554
NC_045512.2	28748	C	12733	0.00785361	99.9607	0.00785361	0.0235608
NC_045512.2	28749	T	12765	0.0391696	0.0861731	0.0156678	99.859
NC_045512.2	28750	A	12134	99.9341	0.0164826	0.0329652	0.0164826
NC_045512.2	28751	C	12622	0.0316907	99.9129	0	0.0554587
NC_045512.2	28752	A	12626	99.8733	0.0158403	0.0554412	0.0554412
NC_045512.2	28753	A	12193	99.918	0.0246043	0.0246043	0.0328057
NC_045512.2	28754	C	12601	0.00793588	99.8968	0.00793588	0.0872947
NC_045512.2	28755	T	10255	0.0195027	0.0780107	0.0195027	99.883
NC_045512.2	28756	T	12625	0.0158416	0.0712871	0.0158416	99.897
NC_045512.2	28757	C	12698	0	99.9685	0	0.031501
NC_045512.2	28758	C	12797	0.00781433	99.9609	0	0.0312573
NC_045512.2	28759	T	12652	0	0.118558	0.0158078	99.8577
NC_045512.2	28760	C	12759	0	99.9686	0	0.0156752
NC_045512.2	28761	A	12463	99.8716	0.00802375	0.06419	0.0561663
NC_045512.2	28762	A	12250	99.9429	0.00816326	0.0244898	0.0244898
NC_045512.2	28763	G	12213	0.032752	0	99.9263	0.04094
NC_045512.2	28764	G	12589	0.0238303	0	99.9603	0.0158869
NC_045512.2	28765	A	12797	99.9844	0	0.0156287	0
NC_045512.2	28766	A	10210	99.8825	0.00979432	0.0783546	0.029383
NC_045512.2	28767	C	12815	0.0312134	99.8751	0.00780335	0.0702302
NC_045512.2	28768	A	12828	99.9065	0.0467727	0.0233863	0.0233863
NC_045512.2	28769	A	12258	99.9184	0.0244738	0.0407897	0.00815794
NC_045512.2	28770	C	12931	0.0386668	99.8917	0	0.0541335
NC_045512.2	28771	A	12684	99.9369	0.0157679	0	0.0473037
NC_045512.2	28772	T	11157	0.0358519	0.0627409	0.017926	99.8835
NC_045512.2	28773	T	12303	0.0243843	0.0731529	0.0081281	99.8943
NC_045512.2	28774	G	12587	0.0953365	0	99.8888	0.0158894
NC_045512.2	28775	C	12508	0.0159898	99.9041	0.0159898	0.0639591
NC_045512.2	28776	C	12709	0	99.8269	0	0.0157369
NC_045512.2	28777	A	12342	99.8866	0.0567169	0.00810241	0.0405121
NC_045512.2	28778	A	12405	99.9274	0.0241838	0.0322451	0.0161225
NC_045512.2	28779	A	12013	99.9584	0.0166486	0.00832432	0.0166486
NC_045512.2	28780	A	11708	99.6925	0.00854117	0.256235	0.0170823
NC_045512.2	28781	G	12267	0.0489117	0.0163039	99.9185	0.00815195
NC_045512.2	28782	G	12258	0.0407897	0.0163159	99.9103	0.00815794
NC_045512.2	28783	C	12355	0	99.9676	0	0.0323756
NC_045512.2	28784	T	11891	0.0168194	0.0420486	0.0168194	99.9243
NC_045512.2	28785	T	12521	0	0.0239597	0	99.976
NC_045512.2	28786	C	12384	0.00807494	99.9596	0	0.0322997
NC_045512.2	28787	T	12352	0.0242876	0.0647668	0	99.9109
NC_045512.2	28788	A	12483	99.9039	0.0080109	0.0320436	0.0560763
NC_045512.2	28789	C	12471	0.0160372	99.9679	0	0.0160372
NC_045512.2	28790	G	12495	0.0320128	0	99.968	0
NC_045512.2	28791	C	12552	0.0478011	99.9044	0	0.0478011
NC_045512.2	28792	A	12222	99.9182	0	0.0572738	0.0245459
NC_045512.2	28793	G	12571	0.00795482	0	99.9761	0.0159096
NC_045512.2	28794	A	12439	99.9678	0	0.00803923	0.0241177
NC_045512.2	28795	A	12113	99.9092	0.0165112	0.041278	0.0330224
NC_045512.2	28796	G	12574	0.0477175	0.0238588	99.9125	0.0159058
NC_045512.2	28797	G	12456	0.0401413	0	99.9438	0.0160565
NC_045512.2	28798	G	12617	0.0634065	0.00792581	99.9287	0
NC_045512.2	28799	A	12115	99.9422	0	0.0412712	0.00825423
NC_045512.2	28800	G	12711	0.0157344	0	99.9528	0.0314688
NC_045512.2	28801	C	12523	0.0159706	99.8962	0.00798531	0.0798531
NC_045512.2	28802	A	12277	99.9023	0.00814531	0.0570172	0.0325812
NC_045512.2	28803	G	12440	0.0401929	0	99.9437	0.0160772
NC_045512.2	28804	A	12278	99.943	0.00814465	0.0488679	0
NC_045512.2	28805	G	12385	0.104966	0.0242229	99.8304	0.0403714
NC_045512.2	28806	G	12372	0.129324	0	99.8383	0.0323311
NC_045512.2	28807	C	12451	0	99.9598	0	0.0401574
NC_045512.2	28808	G	12506	0.0879578	0	99.896	0.0159923
NC_045512.2	28809	G	12397	0.0483988	0.0241994	99.9193	0
NC_045512.2	28810	C	12429	0.0160914	99.8552	0.0080457	0.104594
NC_045512.2	28811	A	12460	99.8796	0.024077	0.0802568	0.0160514
NC_045512.2	28812	G	12516	0.0559284	0	99.9201	0.0239693
NC_045512.2	28813	T	12624	0.00792142	0.0554499	0	99.9208
NC_045512.2	28814	C	12743	0.00784745	99.9608	0	0.0313898
NC_045512.2	28815	A	12616	99.8653	0.0237793	0.0871909	0.0237793
NC_045512.2	28816	A	12424	99.9437	0.0160979	0.0321958	0.00804894
NC_045512.2	28817	G	12634	0.0395757	0	99.9525	0.00791515
NC_045512.2	28818	C	12760	0	99.9451	0.015674	0.039185
NC_045512.2	28819	C	12817	0.0390107	99.9376	0.00780214	0.0156043
NC_045512.2	28820	T	12789	0.0156384	0.00781922	0	99.9765
NC_045512.2	28821	C	12730	0.00785546	99.9607	0	0.0314218
NC_045512.2	28822	T	12059	0	0.0331702	0.00829256	99.9585
NC_045512.2	28823	T	12863	0	0.0310969	0.00777424	99.9611
NC_045512.2	28824	C	12924	0.00773754	99.9613	0.0154751	0.0154751
NC_045512.2	28825	T	12939	0	0.0231857	0	99.9691
NC_045512.2	28826	C	12876	0.00776639	99.9689	0	0.0232992
NC_045512.2	28827	G	12800	0.046875	0.0078125	99.9453	0
NC_045512.2	28828	T	10700	0.0186916	0.0186916	0.00934579	99.9533
NC_045512.2	28829	T	12768	0	0.00783208	0.00783208	99.9765
NC_045512.2	28830	C	12778	0	99.9765	0	0.0234779
NC_045512.2	28831	C	12672	0.0473485	99.9369	0	0.00789141
NC_045512.2	28832	T	12635	0.0237436	0.0633162	0.00791452	99.905
NC_045512.2	28833	C	12700	0	99.9843	0.00787402	0.00787402
NC_045512.2	28834	A	12437	99.8151	0.0482431	0.0804052	0.0562837
NC_045512.2	28835	T	12531	0.0159604	0.039901	0	99.9441
NC_045512.2	28836	C	12886	0.00776036	99.969	0.0155207	0.00776036
NC_045512.2	28837	A	12484	99.8798	0.0160205	0.0480615	0.0560718
NC_045512.2	28838	C	12686	0.0157654	99.9212	0.00788271	0.0551789
NC_045512.2	28839	G	12558	0.0557414	0	99.9283	0.00796305
NC_045512.2	28840	T	12100	0	0.0247934	0	99.9752
NC_045512.2	28841	A	12542	99.9203	0.00797321	0.0478393	0.0239196
NC_045512.2	28842	G	12727	0.0392866	0.00785731	99.945	0.00785731
NC_045512.2	28843	T	13059	0.0153151	0.0382878	0.0153151	99.9234
NC_045512.2	28844	C	13006	0.00768876	99.9539	0.00768876	0.030755
NC_045512.2	28845	G	12891	0.0853309	0.00775735	99.8992	0.00775735
NC_045512.2	28846	C	13022	0.00767931	99.9539	0	0.0153586
NC_045512.2	28847	A	12996	99.8769	0.00769467	0.0538627	0.0615574
NC_045512.2	28848	A	12096	99.9669	0	0.0248016	0.0082672
NC_045512.2	28849	C	12760	0.015674	99.9451	0	0.039185
NC_045512.2	28850	A	12610	99.9524	0	0.0237906	0.0158604
NC_045512.2	28851	G	12299	0.032523	0	99.9512	0.0162615
NC_045512.2	28852	T	12552	0	0.00796686	0.00796686	99.9841
NC_045512.2	28853	T	12686	0.00788271	0.0867098	0	99.8975
NC_045512.2	28854	C	12758	0.00783822	99.9451	0	0.0391911
NC_045512.2	28855	A	12917	99.8916	0	0.0464504	0.0619339
NC_045512.2	28856	A	12831	99.9065	0.00779363	0.0389681	0.0467617
NC_045512.2	28857	G	13039	0.0153386	0	99.977	0
NC_045512.2	28858	A	13282	99.9322	0.00752899	0.0451739	0.00752899
NC_045512.2	28859	A	12735	99.9686	0	0.0157048	0.0157048
NC_045512.2	28860	A	12783	99.9374	0	0.0234687	0.0234687
NC_045512.2	28861	T	12756	0.00783945	0.0235183	0.00783945	99.9608
NC_045512.2	28862	T	13482	0	0.0519211	0	99.9407
NC_045512.2	28863	C	13534	0.0073888	99.9261	0.0073888	0.0517216
NC_045512.2	28864	A	13549	99.786	0.00738062	0.140232	0.0664256
NC_045512.2	28865	A	13301	99.9248	0.0150365	0.0601459	0
NC_045512.2	28866	C	13574	0	99.9853	0	0.0147341
NC_045512.2	28867	T	13209	0.0151412	0.0832766	0.0075706	99.894
NC_045512.2	28868	C	13399	0.0149265	99.9478	0	0.0373162
NC_045512.2	28869	C	13355	0.0299513	99.8952	0	0.0748783
NC_045512.2	28870	A	12853	99.7822	0.0700226	0.124485	0.0155606
NC_045512.2	28871	G	12892	0.0387837	0	99.9069	0.0542972
NC_045512.2	28872	G	13049	0.0766342	0.0229903	99.8927	0.00766342
NC_045512.2	28873	C	13220	0	99.9546	0	0.0453858
NC_045512.2	28874	A	12984	99.8999	0	0.0539125	0.0462107
NC_045512.2	28875	G	13228	0.0529181	0	99.932	0.0151194
NC_045512.2	28876	C	13201	0.00757518	99.947	0	0.0454511
NC_045512.2	28877	A	12794	99.9609	0	0.0234485	0.0156323
NC_045512.2	28878	G	13215	0.00756716	0	99.9697	0.0227015
NC_045512.2	28879	T	11714	0.00853679	0.170736	0.0341472	99.7866
NC_045512.2	28880	A	12303	99.8131	0.0081281	0.138178	0.0406405
NC_045512.2	28881	G	13389	0.0298753	0	99.9627	0.00746882
NC_045512.2	28882	G	13374	0.0448632	0.00747719	99.9327	0.0149544
NC_045512.2	28883	G	13396	0.00746491	0	99.9776	0.0149298
NC_045512.2	28884	G	13468	0.0668251	0	99.9257	0.00742501
NC_045512.2	28885	A	13447	99.9628	0.0148732	0.0148732	0.0074366
NC_045512.2	28886	A	10316	99.9225	0.00969368	0.0193874	0.0484684
NC_045512.2	28887	C	13080	0	99.9541	0.00764526	0.0382263
NC_045512.2	28888	T	12183	0.0164163	0.0328326	0.00820816	99.9425
NC_045512.2	28889	T	13308	0.00751428	0.0300571	0.0225428	99.9399
NC_045512.2	28890	C	13359	0.00748559	99.9476	0	0.0449135
NC_045512.2	28891	T	13327	0.00750356	0.0450214	0	99.9475
NC_045512.2	28892	C	13310	0.00751315	99.9399	0.00751315	0.0450789
NC_045512.2	28893	C	13163	0.0303882	99.9392	0	0.0303882
NC_045512.2	28894	T	13114	0	0.0228763	0.00762544	99.9695
NC_045512.2	28895	G	12968	0.0616903	0	99.9383	0
NC_045512.2	28896	C	13050	0.00766283	99.9234	0	0.0613027
NC_045512.2	28897	T	12785	0.00782167	0.023465	0.0156433	99.9531
NC_045512.2	28898	A	12016	99.8086	0.0332889	0.0499334	0.0249667
NC_045512.2	28899	G	12935	0.0541167	0.00773096	99.9304	0.00773096
NC_045512.2	28900	A	12929	99.9768	0.0154691	0	0.00773455
NC_045512.2	28901	A	12284	99.9023	0.0162813	0.0325627	0.048844
NC_045512.2	28902	T	12147	0.0329299	0.0823249	0.016465	99.8683
NC_045512.2	28903	G	12788	0.0312793	0	99.9374	0.0312793
NC_045512.2	28904	G	12602	0.0714172	0	99.9206	0
NC_045512.2	28905	C	12804	0.0156201	99.9453	0.00781006	0.0312402
NC_045512.2	28906	T	12879	0.0155292	0.0776458	0	99.9068
NC_045512.2	28907	G	12892	0.0232702	0	99.9767	0
NC_045512.2	28908	G	12777	0.0626125	0	99.9296	0.00782656
NC_045512.2	28909	C	12898	0.0310126	99.938	0	0.0310126
NC_045512.2	28910	A	12287	99.8942	0	0.0406934	0.0651095
NC_045512.2	28911	A	11134	99.8743	0.035926	0.053889	0.035926
NC_045512.2	28912	T	12412	0.0161134	0.0241702	0.00805672	99.9436
NC_045512.2	28913	G	13125	0.0152381	0	99.9467	0.0380952
NC_045512.2	28914	G	13060	0.0382848	0.0153139	99.9311	0.0153139
NC_045512.2	28915	C	13159	0.0151987	99.9316	0	0.0531955
NC_045512.2	28916	G	12982	0.0539208	0.00770297	99.923	0.0154059
NC_045512.2	28917	G	13198	0.0151538	0	99.9621	0.0227307
NC_045512.2	28918	T	13114	0	0.0381272	0	99.9619
NC_045512.2	28919	G	13154	0.00760225	0	99.9696	0.0228068
NC_045512.2	28920	A	13159	99.9544	0.0151987	0.0227981	0.00759936
NC_045512.2	28921	T	13078	0.0152929	0.0764643	0	99.9082
NC_045512.2	28922	G	13118	0.0609849	0.0152462	99.9085	0.0152462
NC_045512.2	28923	C	13383	0	99.9552	0.0149443	0.0298887
NC_045512.2	28924	T	13439	0.0148821	0.0148821	0.0148821	99.9554
NC_045512.2	28925	G	13114	0.0610035	0.00762544	99.9161	0.0152509
NC_045512.2	28926	C	13221	0.0151274	99.9471	0	0.0378186
NC_045512.2	28927	T	13079	0.00764584	0.0458751	0	99.9465
NC_045512.2	28928	C	13118	0	99.9771	0	0.0228693
NC_045512.2	28929	T	12280	0.0162866	0	0.00814332	99.9756
NC_045512.2	28930	T	13153	0.00760283	0.0304113	0	99.962
NC_045512.2	28931	G	12788	0.0312793	0	99.9453	0
NC_045512.2	28932	C	12898	0.0232594	99.8992	0	0.054272
NC_045512.2	28933	T	13002	0.0153822	0.0384556	0.0230734	99.9231
NC_045512.2	28934	T	12636	0	0.0237417	0	99.9763
NC_045512.2	28935	T	13152	0.00760341	0.0152068	0	99.962
NC_045512.2	28936	G	12767	0.0156654	0.0156654	99.9608	0.00783269
NC_045512.2	28937	C	12953	0.00772022	99.946	0	0.0463213
NC_045512.2	28938	T	12994	0	0.0923503	0	99.9076
NC_045512.2	28939	G	12478	0.0881552	0	99.9118	0
NC_045512.2	28940	C	12673	0	99.9605	0	0.039454
NC_045512.2	28941	T	12708	0	0.0314762	0.00786906	99.9607
NC_045512.2	28942	G	12565	0.0159172	0.0238758	99.9443	0.0159172
NC_045512.2	28943	C	12572	0.00795418	99.9682	0	0.0159084
NC_045512.2	28944	T	12471	0	0.0561302	0.0080186	99.9359
NC_045512.2	28945	T	12818	0	0.0312061	0.0156031	99.9298
NC_045512.2	28946	G	12828	0.0467727	0.00779545	99.9298	0.00779545
NC_045512.2	28947	A	12852	99.9222	0	0.0622471	0.0155618
NC_045512.2	28948	C	12596	0.00793903	99.9365	0	0.0555732
NC_045512.2	28949	A	12764	99.8276	0.0156691	0.0861799	0.0705108
NC_045512.2	28950	G	12815	0.0234101	0	99.9688	0.00780335
NC_045512.2	28951	A	12927	99.9304	0	0.0541502	0.0154715
NC_045512.2	28952	T	12859	0.00777665	0.02333	0	99.9689
NC_045512.2	28953	T	13082	0.00764409	0.0305764	0.00764409	99.9541
NC_045512.2	28954	G	12987	0.00770001	0.00770001	99.9538	0.0231
NC_045512.2	28955	A	12645	99.9526	0.0158165	0.0237248	0.00790826
NC_045512.2	28956	A	12801	99.9375	0	0.0468713	0.0156238
NC_045512.2	28957	C	12810	0	99.9454	0	0.0546448
NC_045512.2	28958	C	12714	0	99.9371	0.0157307	0.0471921
NC_045512.2	28959	A	12851	99.9222	0.0233445	0.031126	0.0233445
NC_045512.2	28960	G	12826	0.0155933	0.0155933	99.9454	0.02339
NC_045512.2	28961	C	12808	0	99.9688	0	0.0234229
NC_045512.2	28962	T	12710	0.0157356	0.0236035	0.00786782	99.9528
NC_045512.2	28963	T	13097	0	0.022906	0	99.9771
NC_045512.2	28964	G	13270	0.0452148	0	99.9472	0.00753579
NC_045512.2	28965	A	13350	99.9176	0	0.0374532	0.0449438
NC_045512.2	28966	G	13322	0.00750638	0	99.9925	0
NC_045512.2	28967	A	13295	99.9323	0.00752162	0.0526514	0.00752162
NC_045512.2	28968	G	13050	0.0153257	0.0306513	99.9464	0.00766283
NC_045512.2	28969	C	13155	0	99.9088	0	0.00760167
NC_045512.2	28970	A	13338	99.94	0.00749738	0.0449843	0.00749738
NC_045512.2	28971	A	12669	99.9763	0	0.0157866	0.00789328
NC_045512.2	28972	A	13327	99.9775	0	0.00750356	0.0150071
NC_045512.2	28973	A	13076	99.8776	0.0076476	0.0458856	0.0152952
NC_045512.2	28974	T	13052	0.0153233	0.00766166	0.00766166	99.9694
NC_045512.2	28975	G	13327	0.00750356	0.0150071	99.97	0.00750356
NC_045512.2	28976	T	13567	0	0.0810791	0	99.9189
NC_045512.2	28977	C	13457	0	99.948	0.00743108	0.0445865
NC_045512.2	28978	T	13559	0.0147504	0.0590014	0	99.9262
NC_045512.2	28979	G	13291	0.0225717	0	99.9624	0.0150478
NC_045512.2	28980	G	13268	0	0	99.9849	0.0150739
NC_045512.2	28981	T	13527	0.0221779	0.0369631	0.00739262	99.9039
NC_045512.2	28982	A	13051	99.9387	0.00766225	0.0459735	0.00766225
NC_045512.2	28983	A	13434	99.9553	0	0.037219	0.0074438
NC_045512.2	28984	A	13666	99.861	0.0146349	0.051222	0.051222
NC_045512.2	28985	G	13662	0.0292783	0.00731957	99.8682	0.0951544
NC_045512.2	28986	G	13421	0.0745101	0	99.8882	0.037255
NC_045512.2	28987	C	13262	0.0150807	99.8417	0	0.0678631
NC_045512.2	28988	C	13529	0.00739153	99.9557	0	0.0295661
NC_045512.2	28989	A	13361	99.8877	0	0.0523913	0.0598758
NC_045512.2	28990	A	13554	99.9188	0	0.073779	0
NC_045512.2	28991	C	13931	0.0143565	99.9498	0	0.0143565
NC_045512.2	28992	A	13720	99.9271	0	0.0218659	0.0510204
NC_045512.2	28993	A	13414	99.9478	0	0.0372745	0.0149098
NC_045512.2	28994	C	14029	0.0142562	99.943	0.0285124	0.0142562
NC_045512.2	28995	A	13598	99.9338	0.014708	0.0220621	0.0294161
NC_045512.2	28996	A	13040	99.9156	0.00766871	0.0153374	0.053681
NC_045512.2	28997	C	14128	0.0283126	99.9151	0.00707814	0.0424689
NC_045512.2	28998	A	13069	99.8623	0.0153034	0.0841686	0.0306068
NC_045512.2	28999	A	12774	99.8904	0	0.0939408	0.0156568
NC_045512.2	29000	G	12883	0.0388108	0.00776217	99.9301	0.0232865
NC_045512.2	29001	G	13578	0.0368243	0	99.9337	0.0294594
NC_045512.2	29002	C	14136	0.00707414	99.9505	0	0.0424448
NC_045512.2	29003	C	14392	0.0208449	99.9583	0	0.00694831
NC_045512.2	29004	A	14223	99.8875	0.0140617	0.0421852	0.0562469
NC_045512.2	29005	A	14331	99.9721	0	0.0209336	0.00697788
NC_045512.2	29006	A	13868	99.9639	0	0.0216325	0.0144217
NC_045512.2	29007	C	13948	0.00716949	99.914	0.00716949	0.0573559
NC_045512.2	29008	T	13717	0.00729022	0.0583218	0.0218707	99.9125
NC_045512.2	29009	G	13865	0.0288496	0.0144248	99.9351	0.0216372
NC_045512.2	29010	T	13857	0.00721657	0.0721657	0.00721657	99.9062
NC_045512.2	29011	C	13676	0.0146242	99.9634	0	0.0219362
NC_045512.2	29012	A	13605	99.9779	0	0.0147005	0.00735024
NC_045512.2	29013	C	13024	0	99.9923	0	0.00767813
NC_045512.2	29014	T	13459	0.00742997	0.0965896	0	99.8811
NC_045512.2	29015	A	12953	99.9614	0.00772022	0.0308809	0
NC_045512.2	29016	A	13313	99.9549	0.00751146	0.0225344	0.0150229
NC_045512.2	29017	G	13730	0.02185	0.00728332	99.9563	0.0145666
NC_045512.2	29018	A	13721	99.9636	0.0145762	0.0218643	0
NC_045512.2	29019	A	13231	99.9395	0.00755801	0.030232	0.022674
NC_045512.2	29020	A	13247	99.9623	0	0.00754888	0.0301955
NC_045512.2	29021	T	13888	0.00720046	0.0720046	0	99.9208
NC_045512.2	29022	C	14036	0.0142491	99.9715	0	0.0142491
NC_045512.2	29023	T	13848	0	0.0577701	0	99.9422
NC_045512.2	29024	G	13931	0.0215347	0.00717824	99.9641	0.00717824
NC_045512.2	29025	C	13919	0.0143688	99.9138	0	0.0574754
NC_045512.2	29026	T	14111	0	0.0283467	0	99.9717
NC_045512.2	29027	G	13888	0.0504032	0	99.9424	0.00720046
NC_045512.2	29028	C	14035	0	99.9715	0	0.0285002
NC_045512.2	29029	T	14301	0.0209776	0.181805	0.013985	99.7832
NC_045512.2	29030	G	14190	0.0140944	0	99.9789	0.00704722
NC_045512.2	29031	A	14084	99.929	0.00710026	0.0355013	0.028401
NC_045512.2	29032	G	13940	0.0215208	0	99.9426	0.0286944
NC_045512.2	29033	G	13454	0.0297309	0	99.9628	0.00743273
NC_045512.2	29034	C	13298	0.0150399	99.985	0	0
NC_045512.2	29035	T	12996	0.00769467	0.0461681	0.0153894	99.9307
NC_045512.2	29036	T	13261	0	0.0226227	0.00754091	99.9623
NC_045512.2	29037	C	13470	0.0074239	99.9555	0	0.0371195
NC_045512.2	29038	T	13925	0	0.0359066	0	99.9425
NC_045512.2	29039	A	13407	99.8508	0.0149176	0.0820467	0.0522115
NC_045512.2	29040	A	13866	99.9351	0.0216357	0.0288475	0.0144238
NC_045512.2	29041	G	14061	0.0213356	0.0284475	99.936	0.0142237
NC_045512.2	29042	A	14040	99.9644	0.00712251	0.02849	0
NC_045512.2	29043	A	11534	99.9133	0.0260101	0.0346801	0.0260101
NC_045512.2	29044	G	13997	0.0142888	0.0142888	99.95	0.0142888
NC_045512.2	29045	C	14163	0	99.9576	0.00706065	0.0353033
NC_045512.2	29046	C	14263	0.0140223	99.9579	0	0.0280446
NC_045512.2	29047	T	14428	0.00693097	0.0415858	0.0138619	99.9376
NC_045512.2	29048	C	14740	0	99.9864	0	0.0135685
NC_045512.2	29049	G	14555	0.0687049	0	99.9244	0.00687049
NC_045512.2	29050	G	14501	0.0827529	0	99.8966	0.0137922
NC_045512.2	29051	C	14790	0.0135227	99.8242	0.0135227	0.0270453
NC_045512.2	29052	A	15000	99.9	0.00666667	0.0333333	0.0466667
NC_045512.2	29053	A	14961	99.9799	0.00668404	0.00668404	0.00668404
NC_045512.2	29054	A	14255	99.9579	0.0140302	0.0210452	0.00701508
NC_045512.2	29055	A	15182	99.9802	0.00658675	0.0131735	0
NC_045512.2	29056	A	13583	99.1092	0.0147243	0.0441729	0.0294486
NC_045512.2	29057	C	14572	0	99.9108	0.00686248	0.0823497
NC_045512.2	29058	G	14663	0	0.00681989	99.9523	0.0409193
NC_045512.2	29059	T	14765	0.0135455	0.0338639	0.00677277	99.9458
NC_045512.2	29060	A	14692	99.9387	0.0136129	0.0272257	0.0204193
NC_045512.2	29061	C	14900	0.00671141	99.9799	0	0.0134228
NC_045512.2	29062	T	14635	0.00683294	0.109327	0.0204988	99.8633
NC_045512.2	29063	G	14490	0.0345066	0.0138026	99.931	0.0207039
NC_045512.2	29064	C	14354	0	99.8537	0	0.146301
NC_045512.2	29065	C	14478	0	99.9724	0	0.0276281
NC_045512.2	29066	A	13898	99.9065	0.00719528	0.0287811	0.0575622
NC_045512.2	29067	C	14071	0	99.8934	0.00710681	0.0284273
NC_045512.2	29068	T	14171	0	0.04234	0.00705667	99.8942
NC_045512.2	29069	A	13538	99.9557	0	0.0221598	0.0147732
NC_045512.2	29070	A	13755	99.9491	0.0145402	0.0218103	0.0145402
NC_045512.2	29071	A	13524	99.9113	0.0147885	0.0369713	0.029577
NC_045512.2	29072	G	13322	0.0300255	0.00750638	99.9475	0.0150128
NC_045512.2	29073	C	13669	0.0219475	99.9634	0	0.0146316
NC_045512.2	29074	A	13805	99.8551	0.00724375	0.0217313	0.0362188
NC_045512.2	29075	T	13810	0.0144823	0.0362056	0.00724113	99.9276
NC_045512.2	29076	A	13317	99.9775	0	0.0075092	0.0075092
NC_045512.2	29077	C	13465	0	99.9183	0	0.04456
NC_045512.2	29078	A	13157	99.9316	0.015201	0.015201	0.0380026
NC_045512.2	29079	A	12740	99.9137	0.0156986	0.00784929	0.0313972
NC_045512.2	29080	T	13581	0.00736323	0.0147265	0	99.9779
NC_045512.2	29081	G	13735	0.0145613	0.00728067	99.949	0.00728067
NC_045512.2	29082	T	13930	0.00717875	0.107681	0.0215363	99.8564
NC_045512.2	29083	A	13987	99.9285	0	0.0357475	0.014299
NC_045512.2	29084	A	13728	99.9636	0.00728438	0.0145688	0.0145688
NC_045512.2	29085	C	14135	0.0141493	99.9717	0	0.0141493
NC_045512.2	29086	A	13712	99.9562	0	0.0291715	0.0145858
NC_045512.2	29087	C	14273	0.0140125	99.958	0.0140125	0.0140125
NC_045512.2	29088	A	14228	99.9367	0.0210852	0.0210852	0.0210852
NC_045512.2	29089	A	13628	99.9119	0	0.0366892	0.0513648
NC_045512.2	29090	G	14059	0.00711288	0.00711288	99.936	0.0497902
NC_045512.2	29091	C	14371	0.00695846	99.9582	0.00695846	0.0208754
NC_045512.2	29092	T	14376	0.00695604	0.0486923	0.00695604	99.9235
NC_045512.2	29093	T	14267	0.0140184	0.00700918	0	99.972
NC_045512.2	29094	T	14657	0	0.0477588	0.00682268	99.9318
NC_045512.2	29095	C	14769	0	99.9391	0	0.0609385
NC_045512.2	29096	G	14593	0.0205578	0.0068526	99.952	0.0205578
NC_045512.2	29097	G	14609	0.0616059	0	99.9384	0
NC_045512.2	29098	C	14871	0.0067245	99.9193	0.0067245	0.0605205
NC_045512.2	29099	A	14627	99.918	0.0136733	0.0273467	0.04102
NC_045512.2	29100	G	14935	0.00669568	0.00669568	99.9866	0
NC_045512.2	29101	A	14749	99.9593	0	0.0271205	0.0135602
NC_045512.2	29102	C	14749	0	99.9593	0.0135602	0.0271205
NC_045512.2	29103	G	14721	0.0815162	0.020379	99.8981	0
NC_045512.2	29104	T	14914	0.00670511	0.0268204	0.00670511	99.9598
NC_045512.2	29105	G	14728	0.0135796	0	99.9728	0.0135796
NC_045512.2	29106	G	14994	0.020008	0.0133387	99.96	0.00666933
NC_045512.2	29107	T	15323	0.0261045	0.241467	0.0130523	99.7194
NC_045512.2	29108	C	14984	0.0133476	99.9733	0	0.0133476
NC_045512.2	29109	C	15164	0	99.967	0	0.0329728
NC_045512.2	29110	A	14864	99.8722	0.0269107	0.0672766	0.0336383
NC_045512.2	29111	G	14911	0.00670646	0	99.9732	0.0201194
NC_045512.2	29112	A	14969	99.9866	0.00668047	0.00668047	0
NC_045512.2	29113	A	14157	99.9294	0.00706364	0.0282546	0.0353182
NC_045512.2	29114	C	15103	0.0066212	99.9272	0.0066212	0.033106
NC_045512.2	29115	A	14792	99.9256	0.0202812	0.0473229	0.00676041
NC_045512.2	29116	A	14261	99.9369	0.0140243	0.0350607	0.0140243
NC_045512.2	29117	A	13960	99.914	0.0358166	0.00716332	0.00716332
NC_045512.2	29118	C	14983	0.00667423	99.98	0.00667423	0.00667423
NC_045512.2	29119	C	14728	0.00678979	99.9593	0	0.0339489
NC_045512.2	29120	C	14890	0.0335796	99.9463	0	0.0134318
NC_045512.2	29121	A	13727	99.8834	0.00728491	0.0655642	0.0437095
NC_045512.2	29122	A	13484	99.9703	0.0148324	0.0148324	0
NC_045512.2	29123	G	13141	0.0228293	0.00760977	99.9239	0.0456586
NC_045512.2	29124	G	14653	0.0272982	0	99.9318	0.0136491
NC_045512.2	29125	A	15456	99.9806	0	0.0194099	0
NC_045512.2	29126	A	13341	99.94	0.0224871	0.0149914	0.0149914
NC_045512.2	29127	A	14674	99.9114	0	0.00681477	0.0272591
NC_045512.2	29128	T	15324	0.0326286	0	0	99.9608
NC_045512.2	29129	T	15099	0	0.0198689	0.00662295	99.9735
NC_045512.2	29130	T	15195	0.00658111	0.00658111	0.00658111	99.9803
NC_045512.2	29131	T	15493	0	0.0387272	0.0516362	99.8515
NC_045512.2	29132	G	15962	0.0250595	0	99.9374	0.0375893
NC_045512.2	29133	G	15933	0.0188288	0.0125526	99.9435	0.0251051
NC_045512.2	29134	G	15968	0.0250501	0.00626252	99.9624	0.00626252
NC_045512.2	29135	G	16173	0.0247326	0.0123663	99.9382	0.0185494
NC_045512.2	29136	A	15683	99.9171	0.00637633	0.0701396	0.00637633
NC_045512.2	29137	C	15754	0	99.9683	0	0.0253904
NC_045512.2	29138	C	16308	0.00613196	99.9693	0.00613196	0.0183959
NC_045512.2	29139	A	16175	99.8331	0.00618238	0.0556414	0.1051
NC_045512.2	29140	G	16356	0.00611396	0.00611396	99.9633	0.0244559
NC_045512.2	29141	G	16195	0.024699	0	99.9753	0
NC_045512.2	29142	A	16451	99.9696	0	0.0303933	0
NC_045512.2	29143	A	14851	99.9596	0.0134671	0.0134671	0.0134671
NC_045512.2	29144	C	16252	0.00615309	99.9692	0	0.0184593
NC_045512.2	29145	T	15977	0	0.037554	0	99.9624
NC_045512.2	29146	A	16310	99.9448	0.00613121	0.0367872	0.0122624
NC_045512.2	29147	A	15355	99.9544	0.00651254	0.0195376	0.0195376
NC_045512.2	29148	T	16205	0.0123419	0.092564	0.00617093	99.8889
NC_045512.2	29149	C	16500	0.0121212	99.9576	0	0.030303
NC_045512.2	29150	A	15751	99.873	0.031744	0.0507904	0.0444416
NC_045512.2	29151	G	15475	0.00646204	0.00646204	99.9871	0
NC_045512.2	29152	A	16067	99.9191	0	0.0497915	0.0311197
NC_045512.2	29153	C	16079	0.00621929	99.9813	0	0.0124386
NC_045512.2	29154	A	15503	99.8581	0.0774044	0.0322518	0.0322518
NC_045512.2	29155	A	15157	99.8549	0.0131952	0.105562	0.0263904
NC_045512.2	29156	G	15608	0.0256279	0.0192209	99.9103	0.0448488
NC_045512.2	29157	G	16046	0.0124642	0.0186962	99.9501	0.0186962
NC_045512.2	29158	A	16222	99.9507	0.0184934	0.0308223	0
NC_045512.2	29159	A	13355	99.9626	0.0224635	0.00748783	0.00748783
NC_045512.2	29160	C	15703	0	99.9682	0	0.031841
NC_045512.2	29161	T	15998	0	0.0187523	0	99.975
NC_045512.2	29162	G	16383	0.054935	0.00610389	99.9329	0
NC_045512.2	29163	A	16514	99.9697	0.00605547	0.0181664	0.00605547
NC_045512.2	29164	T	15775	0.0190174	0.0316957	0.00633914	99.9429
NC_045512.2	29165	T	16297	0.0061361	0.0306805	0.0061361	99.957
NC_045512.2	29166	A	16340	99.9327	0.00611995	0.0550796	0.00611995
NC_045512.2	29167	C	16664	0.0240038	99.952	0	0.0120019
NC_045512.2	29168	A	16428	99.9452	0	0.0182615	0.0304358
NC_045512.2	29169	A	15914	99.9434	0.0188513	0.0377027	0
NC_045512.2	29170	A	16095	99.8944	0.00621311	0.0372787	0.0124262
NC_045512.2	29171	C	16630	0.00601323	99.9759	0	0.0180397
NC_045512.2	29172	A	14979	99.9466	0.0267041	0	0.020028
NC_045512.2	29173	T	15583	0.00641725	0.0577552	0.0192517	99.9166
NC_045512.2	29174	T	15551	0	0.0578741	0.0128609	99.9293
NC_045512.2	29175	G	16026	0.112317	0.0124797	99.8502	0.0249594
NC_045512.2	29176	G	16244	0.129279	0.0123122	99.8461	0.00615612
NC_045512.2	29177	C	16497	0.0121234	99.9273	0.0121234	0.0484937
NC_045512.2	29178	C	16546	0.0120875	99.8973	0.024175	0.0664813
NC_045512.2	29179	G	16466	0.151828	0.0121462	99.8239	0.0121462
NC_045512.2	29180	C	16545	0	99.9516	0	0.0241765
NC_045512.2	29181	A	16326	99.9142	0.0061252	0.0673772	0.0122504
NC_045512.2	29182	A	15149	99.9274	0.0198033	0.0330055	0.0198033
NC_045512.2	29183	A	16249	99.9692	0.00615423	0.0123085	0.00615423
NC_045512.2	29184	T	15442	0	0.0194275	0	99.9806
NC_045512.2	29185	T	16474	0.00607017	0.0424912	0.00607017	99.9454
NC_045512.2	29186	G	16572	0.0905141	0	99.8672	0.0301714
NC_045512.2	29187	C	16631	0.00601287	99.9278	0	0.0661415
NC_045512.2	29188	A	16695	99.9281	0.0119796	0.0419287	0.0179695
NC_045512.2	29189	C	16501	0.00606024	99.9394	0.00606024	0.0484819
NC_045512.2	29190	A	16379	99.9878	0	0.00610538	0.00610538
NC_045512.2	29191	A	15527	99.9034	0.0128808	0.0386424	0.0257616
NC_045512.2	29192	T	16087	0.0124324	0.0062162	0.0062162	99.9751
NC_045512.2	29193	T	15104	0	0.0264831	0.0132415	99.9603
NC_045512.2	29194	T	16354	0.00611471	0.0244588	0.00611471	99.9572
NC_045512.2	29195	G	16410	0.0548446	0.0304692	99.8477	0.0243754
NC_045512.2	29196	C	16232	0	99.846	0	0.147856
NC_045512.2	29197	C	16240	0.0123153	99.9384	0	0.0492611
NC_045512.2	29198	C	16046	0	99.9377	0.00623208	0.0560887
NC_045512.2	29199	C	16229	0.0123236	99.9692	0	0.0184854
NC_045512.2	29200	C	16184	0.00617894	99.9259	0.00617894	0.0185368
NC_045512.2	29201	A	15643	99.9361	0.0127853	0.0255705	0.0191779
NC_045512.2	29202	G	16060	0	0.01868	99.9502	0.0311333
NC_045512.2	29203	C	16075	0	99.8942	0.00622084	0.0933126
NC_045512.2	29204	G	15912	0.0942685	0	99.8869	0.0188537
NC_045512.2	29205	C	15920	0.0125628	99.9749	0	0.00628141
NC_045512.2	29206	T	12731	0.00785484	0.0392742	0.0549839	99.8979
NC_045512.2	29207	T	14423	0	0.0762671	0.0277335	99.8821
NC_045512.2	29208	C	16161	0.0247509	99.9505	0.0123755	0.0123755
NC_045512.2	29209	A	15767	99.8605	0.0190271	0.0824507	0.0380542
NC_045512.2	29210	G	16197	0.0185219	0	99.9691	0.00617398
NC_045512.2	29211	C	16087	0	99.8943	0	0.0994592
NC_045512.2	29212	G	16306	0.0551944	0.0183981	99.9203	0.00613271
NC_045512.2	29213	T	15294	0.00653851	0.013077	0	99.9804
NC_045512.2	29214	T	16360	0	0.00611247	0	99.9939
NC_045512.2	29215	C	16396	0.0121981	99.9634	0.00609905	0.0182971
NC_045512.2	29216	T	16243	0.012313	0.0430955	0.012313	99.9323
NC_045512.2	29217	T	16860	0	0.029656	0	99.9703
NC_045512.2	29218	C	17058	0	99.959	0.00586235	0.0351741
NC_045512.2	29219	G	16919	0.0295526	0	99.9468	0.0236421
NC_045512.2	29220	G	17087	0.0234096	0	99.9649	0.0058524
NC_045512.2	29221	A	17081	99.9297	0.0117089	0.0468357	0.0117089
NC_045512.2	29222	A	14268	99.972	0.0140174	0.0140174	0
NC_045512.2	29223	T	16796	0	0.0238152	0.0119076	99.9643
NC_045512.2	29224	G	17130	0.0175131	0	99.9708	0.0116754
NC_045512.2	29225	T	17411	0	0.0402045	0.0057435	99.9426
NC_045512.2	29226	C	17681	0.00565579	99.9491	0.0169674	0.0282789
NC_045512.2	29227	G	17469	0.0286221	0	99.9599	0.0114489
NC_045512.2	29228	C	17662	0.0113237	99.9151	0.0169856	0.0566187
NC_045512.2	29229	G	17349	0.0403481	0.011528	99.9366	0.011528
NC_045512.2	29230	C	17508	0	99.9372	0.0114233	0.0399817
NC_045512.2	29231	A	17131	99.9533	0.00583737	0.0175121	0.0233495
NC_045512.2	29232	T	16886	0	0.00592207	0	99.9941
NC_045512.2	29233	T	17015	0.00587717	0.035263	0	99.953
NC_045512.2	29234	G	17605	0	0	99.9943	0.0056802
NC_045512.2	29235	G	17358	0.0748934	0.00576103	99.8905	0.0288052
NC_045512.2	29236	C	17581	0.0113759	99.9147	0	0.0739435
NC_045512.2	29237	A	17605	99.9375	0.0227208	0.0056802	0.0340812
NC_045512.2	29238	T	17693	0	0.0452156	0.00565195	99.9435
NC_045512.2	29239	G	17604	0.0170416	0	99.9716	0.0113611
NC_045512.2	29240	G	17761	0.0337819	0	99.955	0.0112606
NC_045512.2	29241	A	17889	99.9385	0	0.0559003	0.00559003
NC_045512.2	29242	A	14334	99.9442	0	0.0418585	0.0139528
NC_045512.2	29243	G	17661	0.0113244	0	99.983	0.00566219
NC_045512.2	29244	T	17848	0.0168086	0.0896459	0.00560287	99.8599
NC_045512.2	29245	C	18015	0	99.9833	0.00555093	0.0111019
NC_045512.2	29246	A	17636	99.8866	0.0340213	0.0453618	0.0340213
NC_045512.2	29247	C	17971	0	99.8943	0.011129	0.0890323
NC_045512.2	29248	A	17667	99.8698	0.00566027	0.0905643	0.0339616
NC_045512.2	29249	C	17376	0	99.9885	0	0.0115101
NC_045512.2	29250	C	17537	0.0114045	99.9544	0	0.0228089
NC_045512.2	29251	T	17215	0.0174267	0.0697067	0.0290444	99.8838
NC_045512.2	29252	T	17621	0.0113501	0.107826	0.0113501	99.8695
NC_045512.2	29253	C	17845	0.0112076	99.9496	0	0.0280191
NC_045512.2	29254	G	17477	0.0457744	0.00572181	99.9313	0.0171654
NC_045512.2	29255	G	17428	0.0286895	0.0114758	99.9541	0.00573789
NC_045512.2	29256	G	17514	0.039968	0	99.9429	0.0171292
NC_045512.2	29257	A	16959	99.9292	0.0117931	0.0294829	0.0294829
NC_045512.2	29258	A	13058	99.8468	0.0689233	0.0382907	0.0306326
NC_045512.2	29259	C	16827	0.0118857	99.9643	0.00594283	0.0178285
NC_045512.2	29260	G	17331	0.02308	0.00577001	99.9538	0.01154
NC_045512.2	29261	T	16736	0	0.0358509	0.0119503	99.9522
NC_045512.2	29262	G	16741	0.0238934	0.0119467	99.9462	0.0179201
NC_045512.2	29263	G	17112	0.00584385	0.0116877	99.9649	0
NC_045512.2	29264	T	17131	0	0.0291869	0.0175121	99.9533
NC_045512.2	29265	T	17204	0	0.0174378	0.0058126	99.9709
NC_045512.2	29266	G	17333	0.00576934	0	99.9942	0
NC_045512.2	29267	A	17323	99.9654	0	0.034636	0
NC_045512.2	29268	C	16615	0	99.9278	0.0300933	0.0421306
NC_045512.2	29269	C	16953	0.0235946	99.9351	0	0.0412906
NC_045512.2	29270	T	17267	0.0173742	0.0521225	0	99.9131
NC_045512.2	29271	A	16607	99.9037	0.0120431	0.0722587	0.0120431
NC_045512.2	29272	C	17216	0	99.9419	0.00580855	0.052277
NC_045512.2	29273	A	17075	99.9122	0.0292826	0.0292826	0.0292826
NC_045512.2	29274	C	16861	0	99.9585	0.00593085	0.0296542
NC_045512.2	29275	A	16671	99.826	0.0119969	0.0779797	0.0719813
NC_045512.2	29276	G	16770	0.00596303	0	99.9583	0.0357782
NC_045512.2	29277	G	16743	0.0298632	0.00597265	99.9522	0.0119453
NC_045512.2	29278	T	16747	0.00597122	0.0417985	0	99.9522
NC_045512.2	29279	G	16307	0.055191	0.0429264	99.8896	0.0122647
NC_045512.2	29280	C	15657	0.0191608	99.9425	0	0.0383215
NC_045512.2	29281	C	16165	0.00618621	99.9567	0.00618621	0.0247448
NC_045512.2	29282	A	16210	99.926	0.0308452	0.0123381	0.0308452
NC_045512.2	29283	T	15885	0.0125905	0.0314762	0	99.9433
NC_045512.2	29284	C	15932	0	99.9561	0	0.0313834
NC_045512.2	29285	A	16238	99.9569	0.00615839	0.0123168	0.0246336
NC_045512.2	29286	A	16014	99.975	0	0.0187336	0.00624454
NC_045512.2	29287	A	16040	99.9813	0.0124688	0.00623441	0
NC_045512.2	29288	T	15597	0.00641149	0.00641149	0	99.9872
NC_045512.2	29289	T	15885	0	0.0314762	0	99.9559
NC_045512.2	29290	G	15440	0.00647668	0	99.9676	0.0259067
NC_045512.2	29291	G	15631	0.0383853	0.00639754	99.936	0.0191926
NC_045512.2	29292	A	16151	99.9381	0	0.0557241	0.00619157
NC_045512.2	29293	T	16019	0	0.0561833	0	99.9438
NC_045512.2	29294	G	15723	0.0318005	0.00636011	99.9491	0.0127202
NC_045512.2	29295	A	15981	99.9437	0	0.0312872	0.0250297
NC_045512.2	29296	C	15521	0.00644288	99.9613	0	0.0257715
NC_045512.2	29297	A	15648	99.9744	0.00639059	0.00639059	0.0127812
NC_045512.2	29298	A	15723	99.9491	0.00636011	0.0190803	0.0254404
NC_045512.2	29299	A	15723	99.9746	0	0.0190803	0.00636011
NC_045512.2	29300	G	15230	0	0	99.9803	0.019698
NC_045512.2	29301	A	15575	99.9486	0.0128411	0.0256822	0.0128411
NC_045512.2	29302	T	15489	0.0193686	0.0387372	0	99.9419
NC_045512.2	29303	C	14715	0.0203874	99.9728	0	0.00679579
NC_045512.2	29304	C	15078	0.0397931	99.9469	0	0.00663218
NC_045512.2	29305	A	15544	99.9228	0	0.0450335	0.0257334
NC_045512.2	29306	A	15412	99.9676	0.00648845	0.0194654	0.00648845
NC_045512.2	29307	A	15704	99.9109	0	0.0254712	0.0254712
NC_045512.2	29308	T	15451	0.0129441	0.0258883	0	99.9547
NC_045512.2	29309	T	15592	0.00641354	0.00641354	0	99.9743
NC_045512.2	29310	T	13942	0	0.00717257	0	99.8637
NC_045512.2	29311	C	15345	0.0130336	99.8631	0	0.0912349
NC_045512.2	29312	A	15615	99.9296	0	0.064041	0.0064041
NC_045512.2	29313	A	15520	99.9227	0.0386598	0.0193299	0.0193299
NC_045512.2	29314	A	14919	99.8928	0.0134057	0.04692	0.0402172
NC_045512.2	29315	G	14971	0.0133592	0	99.9733	0.0133592
NC_045512.2	29316	A	14969	99.9866	0.00668047	0	0.00668047
NC_045512.2	29317	T	15089	0.00662734	0.019882	0.00662734	99.9669
NC_045512.2	29318	C	14847	0.00673537	99.9663	0	0.0202061
NC_045512.2	29319	A	15115	99.9008	0.0132319	0.0595435	0.0198478
NC_045512.2	29320	A	15023	99.9601	0.00665646	0.0133129	0.0199694
NC_045512.2	29321	G	14395	0.0138937	0	99.9653	0.0208406
NC_045512.2	29322	T	14886	0.00671772	0.0335886	0	99.9597
NC_045512.2	29323	C	14760	0.00677507	99.9864	0	0.00677507
NC_045512.2	29324	A	15052	99.8937	0	0	0.0265745
NC_045512.2	29325	T	15087	0	0.0132564	0	99.9801
NC_045512.2	29326	T	15186	0	0.00658501	0	99.9934
NC_045512.2	29327	T	13873	0	0.0216247	0	99.9784
NC_045512.2	29328	T	14436	0	0	0	99.9377
NC_045512.2	29329	G	13762	0.0363319	0	99.9346	0.0290655
NC_045512.2	29330	C	14779	0.00676636	99.9256	0	0.0676636
NC_045512.2	29331	T	15075	0.0066335	0.0597015	0	99.9337
NC_045512.2	29332	G	14680	0.0340599	0	99.9523	0.013624
NC_045512.2	29333	A	15221	99.9606	0.00656987	0.0197096	0.0131397
NC_045512.2	29334	A	14816	100	0	0	0
NC_045512.2	29335	T	15270	0	0.00654879	0.00654879	99.9869
NC_045512.2	29336	A	15168	99.9802	0	0.00659283	0.00659283
NC_045512.2	29337	A	15223	99.9277	0.026276	0.026276	0.019707
NC_045512.2	29338	G	14694	0.0748605	0.0068055	99.9183	0
NC_045512.2	29339	C	14906	0	99.9262	0	0.0670871
NC_045512.2	29340	A	15107	99.947	0	0.0198583	0.0330972
NC_045512.2	29341	T	15037	0.0133005	0.0465518	0.00665026	99.9268
NC_045512.2	29342	A	15133	99.9604	0	0.0330404	0.00660807
NC_045512.2	29343	T	15286	0.00654193	0	0	99.9935
NC_045512.2	29344	T	15498	0.0129049	0.0774293	0	99.9097
NC_045512.2	29345	G	15222	0.0262778	0	99.9737	0
NC_045512.2	29346	A	15523	99.9163	0.00644205	0.0644205	0.0128841
NC_045512.2	29347	C	15316	0	99.8825	0.00652912	0.110995
NC_045512.2	29348	G	14260	0.0771388	0	99.8948	0.0280505
NC_045512.2	29349	C	15359	0.0195325	99.9284	0.00651084	0.0455759
NC_045512.2	29350	A	15214	99.9343	0.0197187	0.0262916	0.0197187
NC_045512.2	29351	T	15257	0.0131087	0.0327718	0.00655437	99.9476
NC_045512.2	29352	A	15316	99.9739	0	0.0130582	0.0130582
NC_045512.2	29353	C	15443	0.0388526	99.8511	0	0.0388526
NC_045512.2	29354	A	15463	99.9353	0.00646705	0.0323353	0.0129341
NC_045512.2	29355	A	14574	99.9451	0	0.0411692	0.00686153
NC_045512.2	29356	A	14307	99.9301	0	0.0349479	0.0209688
NC_045512.2	29357	A	14689	99.6392	0.0204234	0.0272313	0.0136156
NC_045512.2	29358	C	15641	0.00639345	99.9552	0.0127869	0.0255738
NC_045512.2	29359	A	14397	99.9028	0.0416753	0.00694589	0.0486212
NC_045512.2	29360	T	11682	0.0342407	0.0342407	0.0171204	99.9144
NC_045512.2	29361	T	15399	0.0129879	0.0779271	0.0129879	99.8831
NC_045512.2	29362	C	15497	0.0129057	99.9161	0.00645286	0.0645286
NC_045512.2	29363	C	15195	0.0263244	99.9474	0.00658111	0.0131622
NC_045512.2	29364	C	15576	0.0192604	99.8973	0.00642013	0.0706215
NC_045512.2	29365	A	15350	99.9153	0.019544	0.0390879	0.0260586
NC_045512.2	29366	C	15077	0.00663262	99.9801	0	0.0132652
NC_045512.2	29367	C	15315	0.0195886	99.9478	0	0.0261182
NC_045512.2	29368	A	14420	99.9584	0.0138696	0.0138696	0.0138696
NC_045512.2	29369	A	14385	99.9513	0.00695169	0.0417101	0
NC_045512.2	29370	C	15495	0.00645369	99.9742	0.00645369	0.0129074
NC_045512.2	29371	A	14437	99.8753	0.0277066	0.0692665	0.0277066
NC_045512.2	29372	G	14490	0.0345066	0.0207039	99.9379	0.00690131
NC_045512.2	29373	A	15387	99.948	0.019497	0.019497	0.012998
NC_045512.2	29374	G	14410	0.055517	0.00693962	99.9237	0.0138793
NC_045512.2	29375	C	15068	0.00663658	99.9535	0	0.0398195
NC_045512.2	29376	C	14581	0.0480077	99.9246	0	0.027433
NC_045512.2	29377	T	15141	0.0264183	0.0198138	0	99.7094
NC_045512.2	29378	A	14863	99.926	0.0134562	0.00672812	0.0269125
NC_045512.2	29379	A	15466	99.9547	0	0.0193974	0.0258632
NC_045512.2	29380	A	15436	99.9676	0.00647836	0.0259134	0
NC_045512.2	29381	A	14866	99.8722	0	0.0941746	0.0336338
NC_045512.2	29382	A	15183	99.3809	0.0461042	0.270039	0
NC_045512.2	29383	G	13863	0.0360672	0.00721345	99.9279	0.0288538
NC_045512.2	29384	G	14848	0.0538793	0.00673491	99.9124	0.00673491
NC_045512.2	29385	A	16106	99.9255	0.0248355	0.0372532	0.0124177
NC_045512.2	29386	C	15493	0.0451817	99.8838	0	0.0193636
NC_045512.2	29387	A	15402	99.8961	0.00649266	0.0519413	0.0259707
NC_045512.2	29388	A	15311	99.9673	0	0.026125	0.00653125
NC_045512.2	29389	A	15462	99.9483	0.00646747	0.0258699	0.00646747
NC_045512.2	29390	A	15303	99.9085	0.0261387	0.0457427	0.019604
NC_045512.2	29391	A	15322	99.6802	0.0326328	0.0848453	0.0261063
NC_045512.2	29392	G	15245	0.0459167	0	99.9016	0.0524762
NC_045512.2	29393	A	15900	99.9623	0	0.0314465	0.00628931
NC_045512.2	29394	A	15680	99.949	0.0255102	0	0.0191327
NC_045512.2	29395	G	14929	0	0	99.9598	0.0401902
NC_045512.2	29396	A	15367	99.9805	0	0.0130149	0.00650745
NC_045512.2	29397	A	15301	99.9216	0.00653552	0.0522842	0.0196066
NC_045512.2	29398	G	15104	0.00662076	0	99.9735	0.0132415
NC_045512.2	29399	G	15399	0.0259757	0	99.9416	0.0194818
NC_045512.2	29400	C	15655	0	99.9553	0	0.0447141
NC_045512.2	29401	T	15711	0.00636497	0.0509197	0.0254599	99.9173
NC_045512.2	29402	G	15552	0.0321502	0.0257202	99.9293	0.0128601
NC_045512.2	29403	A	15729	99.9619	0	0.0317884	0.00635768
NC_045512.2	29404	T	15588	0	0.0192456	0	99.9808
NC_045512.2	29405	G	15698	0.0318512	0.0127405	99.9427	0
NC_045512.2	29406	A	15776	99.9366	0	0.0443712	0.0190162
NC_045512.2	29407	A	15382	99.961	0	0.0325055	0.00650111
NC_045512.2	29408	A	15543	99.9357	0.0128675	0.0386026	0
NC_045512.2	29409	C	15533	0.0128758	99.9549	0	0.0321895
NC_045512.2	29410	T	15327	0.0130489	0.169635	0	99.8173
NC_045512.2	29411	C	15612	0.0256213	99.9424	0.00640533	0.0256213
NC_045512.2	29412	A	15385	99.9155	0.0194995	0.0519987	0.0129997
NC_045512.2	29413	A	14692	99.8775	0.0340321	0.0680643	0.0204193
NC_045512.2	29414	G	14566	0.0137306	0.0137306	99.9176	0.0549224
NC_045512.2	29415	C	15014	0.0133209	99.9534	0	0.0333023
NC_045512.2	29416	C	15067	0	99.9801	0	0.013274
NC_045512.2	29417	T	14221	0	0.0281274	0.00703185	99.9648
NC_045512.2	29418	T	14752	0	0.027115	0	99.9661
NC_045512.2	29419	A	15327	99.9543	0	0.0391466	0.00652443
NC_045512.2	29420	C	15065	0	99.9071	0.0066379	0.0862927
NC_045512.2	29421	C	14996	0.0266738	99.9333	0	0.0400107
NC_045512.2	29422	G	14817	0.128231	0	99.8583	0.006749
NC_045512.2	29423	C	14929	0.0267935	99.933	0.00669837	0.0334919
NC_045512.2	29424	A	14593	99.9109	0.0137052	0.068526	0.0068526
NC_045512.2	29425	G	14531	0.0344092	0	99.9656	0
NC_045512.2	29426	A	14892	99.9799	0	0.00671502	0.01343
NC_045512.2	29427	G	14242	0.0280859	0.00702149	99.9579	0.00702149
NC_045512.2	29428	A	14607	99.9384	0	0.0547683	0.00684603
NC_045512.2	29429	C	14468	0	99.9585	0.0138236	0.0207354
NC_045512.2	29430	A	14251	99.8176	0.0140341	0.105256	0.0561364
NC_045512.2	29431	G	14123	0.0283226	0.00708065	99.9646	0
NC_045512.2	29432	A	14133	99.8726	0.0212269	0.0919833	0.0141513
NC_045512.2	29433	A	13553	99.8819	0.0147569	0.066406	0.0295138
NC_045512.2	29434	G	13428	0.0148943	0.00744712	99.9404	0.0372356
NC_045512.2	29435	A	14039	99.9715	0	0.00712301	0.021369
NC_045512.2	29436	A	13387	99.8805	0.0149399	0.0821693	0.0224098
NC_045512.2	29437	A	13383	99.9103	0	0.0523052	0
NC_045512.2	29438	C	13963	0.0143236	99.9069	0	0.0787796
NC_045512.2	29439	A	13016	99.9385	0.0153657	0.0384143	0.00768285
NC_045512.2	29440	G	12703	0.0708494	0.0236165	99.9055	0
NC_045512.2	29441	C	13730	0	99.9563	0	0.02185
NC_045512.2	29442	A	13791	99.942	0	0.0217533	0.0290044
NC_045512.2	29443	A	13033	99.9616	0.00767283	0.0230185	0.00767283
NC_045512.2	29444	A	13228	99.9395	0	0.0151194	0.0226792
NC_045512.2	29445	C	13850	0.00722022	99.9639	0	0.0144404
NC_045512.2	29446	T	13348	0.0149835	0.0599341	0.0374588	99.8876
NC_045512.2	29447	G	12782	0.031294	0	99.9609	0.0078235
NC_045512.2	29448	T	13580	0.00736377	0.0515464	0.0147275	99.9264
NC_045512.2	29449	G	13664	0.0219555	0	99.978	0
NC_045512.2	29450	A	13727	99.9417	0	0.0364246	0.0218547
NC_045512.2	29451	C	13365	0.0149645	99.9476	0.0149645	0.0224467
NC_045512.2	29452	T	13424	0.00744934	0.0372467	0	99.9553
NC_045512.2	29453	C	13367	0.0224433	99.9327	0	0.0448867
NC_045512.2	29454	T	12951	0	0.0308856	0.0154428	99.9537
NC_045512.2	29455	T	12991	0	0.0538835	0.0153953	99.9307
NC_045512.2	29456	C	13434	0.0074438	99.9702	0	0.0223314
NC_045512.2	29457	T	11462	0	0.017449	0	99.9826
NC_045512.2	29458	T	13614	0.00734538	0.0440723	0	99.9412
NC_045512.2	29459	C	13247	0.00754888	99.9774	0	0.0150978
NC_045512.2	29460	C	13182	0.0075861	99.9621	0	0.0303444
NC_045512.2	29461	T	12957	0	0.0848962	0.0231535	99.8842
NC_045512.2	29462	G	12899	0.0310102	0.0155051	99.9535	0
NC_045512.2	29463	C	13010	0	99.9693	0	0.0307456
NC_045512.2	29464	T	13153	0	0.0532198	0.0152057	99.9316
NC_045512.2	29465	G	12661	0.0631862	0.00789827	99.8973	0.0315931
NC_045512.2	29466	C	12857	0.0233336	99.93	0	0.0388893
NC_045512.2	29467	A	13070	99.9082	0	0.0918133	0
NC_045512.2	29468	G	12990	0	0.00769823	99.9846	0.00769823
NC_045512.2	29469	A	12996	99.9692	0	0.0307787	0
NC_045512.2	29470	T	12548	0	0.0079694	0	99.992
NC_045512.2	29471	T	12275	0.00814664	0	0.00814664	99.9837
NC_045512.2	29472	T	12699	0.00787464	0.0314985	0	99.937
NC_045512.2	29473	G	12566	0.015916	0	99.9682	0.015916
NC_045512.2	29474	G	12479	0.0240404	0.0160269	99.9519	0.00801346
NC_045512.2	29475	A	12625	99.9604	0	0.0316832	0.00792079
NC_045512.2	29476	T	12406	0	0.0241818	0.0241818	99.9516
NC_045512.2	29477	G	12350	0.0404858	0	99.9433	0.0161943
NC_045512.2	29478	A	12386	99.9031	0	0.0403682	0
NC_045512.2	29479	T	11767	0.0339934	0.025495	0	99.9405
NC_045512.2	29480	T	11894	0	0.0168152	0	99.9832
NC_045512.2	29481	T	12348	0	0.0323939	0	99.9433
NC_045512.2	29482	C	12093	0.0413462	99.9421	0	0.0165385
NC_045512.2	29483	T	12201	0	0.0983526	0.00819605	99.8853
NC_045512.2	29484	C	11937	0	99.9665	0.00837731	0.0251319
NC_045512.2	29485	C	11776	0.0339674	99.9151	0	0.0339674
NC_045512.2	29486	A	11762	99.9575	0.00850196	0.0255059	0
NC_045512.2	29487	A	11597	99.9569	0	0.0344917	0
NC_045512.2	29488	A	11556	99.9308	0	0.00865351	0
NC_045512.2	29489	C	11381	0	99.9736	0	0.0263597
NC_045512.2	29490	A	11272	99.9379	0	0.00887154	0.0532292
NC_045512.2	29491	A	10518	99.9049	0	0.0760601	0.019015
NC_045512.2	29492	T	10047	0	0.0398129	0.0199064	99.9403
NC_045512.2	29493	T	10848	0	0.110619	0.00921829	99.8709
NC_045512.2	29494	G	10803	0.0370268	0	99.9352	0.0277701
NC_045512.2	29495	C	10796	0.00926269	99.9166	0	0.0741015
NC_045512.2	29496	A	10823	99.9446	0.00923958	0.0277187	0.0184792
NC_045512.2	29497	A	10338	99.9516	0.00967305	0.0193461	0.0193461
NC_045512.2	29498	C	10420	0	99.9808	0	0.0191939
NC_045512.2	29499	A	9917	99.9697	0	0.0302511	0
NC_045512.2	29500	A	9158	100	0	0	0
NC_045512.2	29501	T	9822	0	0.0203625	0	99.9796
NC_045512.2	29502	C	10133	0	99.9507	0.00986875	0.039475
NC_045512.2	29503	C	9918	0	99.9899	0	0.0100827
NC_045512.2	29504	A	8255	99.8304	0.0242277	0.109025	0.0363416
NC_045512.2	29505	T	8922	0	0.0784577	0.0112082	99.9103
NC_045512.2	29506	G	9044	0.0221141	0	99.9668	0.0110571
NC_045512.2	29507	A	9358	99.9679	0	0.0213721	0.010686
NC_045512.2	29508	G	9231	0.0108331	0.0108331	99.9567	0.0216661
NC_045512.2	29509	C	9264	0.0107945	99.9352	0	0.0539724
NC_045512.2	29510	A	9194	99.9565	0	0.0435066	0
NC_045512.2	29511	G	8960	0.0111607	0	99.9777	0.0111607
NC_045512.2	29512	T	9049	0.0110509	0.0773566	0.0221019	99.8895
NC_045512.2	29513	G	9067	0.077203	0	99.9118	0.011029
NC_045512.2	29514	C	8851	0.0225963	99.9322	0	0.0451926
NC_045512.2	29515	T	8648	0.0462535	0.370028	0.0231267	99.5606
NC_045512.2	29516	G	8617	0.0348149	0.011605	99.9536	0
NC_045512.2	29517	A	8376	99.9522	0.0238777	0.0238777	0
NC_045512.2	29518	C	8234	0	99.9271	0.0364343	0.0364343
NC_045512.2	29519	T	7862	0.0254388	0.254388	0.0254388	99.6947
NC_045512.2	29520	C	7904	0.0126518	99.9367	0.0126518	0.0379555
NC_045512.2	29521	A	7791	99.9102	0.0128353	0.0513413	0.0256706
NC_045512.2	29522	A	7438	99.9731	0	0.0268889	0
NC_045512.2	29523	C	7549	0	99.9868	0	0.0132468
NC_045512.2	29524	T	7028	0.071144	0.441093	0.0142288	99.4735
NC_045512.2	29525	C	7175	0.0278746	99.8885	0.0139373	0.0696864
NC_045512.2	29526	A	6466	99.6443	0.0463965	0.154655	0.154655
NC_045512.2	29527	G	6587	0.0607257	0	99.9241	0.0151814
NC_045512.2	29528	G	6625	0.135849	0	99.8642	0
NC_045512.2	29529	C	6381	0	99.9843	0.0156715	0
NC_045512.2	29530	C	6232	0	99.984	0	0.0160462

## Sheet: IVT mRNA N protein wt+as-2
CHR	POS	REF	READS	A	C	G	T
NC_045512.2	28274	A	1569	99.8725	0.12747	0	0
NC_045512.2	28275	T	1596	0.0626566	0	0	99.9373
NC_045512.2	28276	G	1800	0.111111	0.0555556	99.8333	0
NC_045512.2	28277	T	1855	0.0539084	0	0	99.9461
NC_045512.2	28278	C	2043	0	99.9511	0	0.0489476
NC_045512.2	28279	T	2355	0	0.0849257	0	99.9151
NC_045512.2	28280	G	2450	0	0	99.9592	0.0408163
NC_045512.2	28281	A	2631	100	0	0	0
NC_045512.2	28282	T	2787	0	0	0	100
NC_045512.2	28283	A	2929	99.9317	0	0.0341413	0.0341413
NC_045512.2	28284	A	3094	100	0	0	0
NC_045512.2	28285	T	3354	0	0	0	100
NC_045512.2	28286	G	3475	0.028777	0	99.9424	0.028777
NC_045512.2	28287	G	3528	0.113379	0.0283447	99.8016	0.0566893
NC_045512.2	28288	A	3601	99.9167	0	0	0.0833102
NC_045512.2	28289	C	3652	0	99.9179	0	0.0821468
NC_045512.2	28290	C	3783	0.026434	99.9471	0	0.026434
NC_045512.2	28291	C	4067	0	99.9508	0	0.0491763
NC_045512.2	28292	C	4247	0.0470921	99.8116	0	0.0470921
NC_045512.2	28293	A	4258	99.5538	0.328793	0.0704556	0.0234852
NC_045512.2	28294	A	4403	99.9546	0	0.0454236	0
NC_045512.2	28295	A	4384	99.9772	0	0	0.0228102
NC_045512.2	28296	A	4480	99.8884	0	0	0.0223214
NC_045512.2	28297	T	4599	0.0217439	0.0217439	0	99.9565
NC_045512.2	28298	C	4732	0	99.9155	0	0.0845309
NC_045512.2	28299	A	4543	99.7799	0.0440238	0.0880475	0.0880475
NC_045512.2	28300	G	5025	0.0597015	0.0199005	99.9005	0.0199005
NC_045512.2	28301	C	5029	0	99.9801	0	0.0198847
NC_045512.2	28302	G	5117	0	0.0195427	99.9414	0.0195427
NC_045512.2	28303	A	5195	100	0	0	0
NC_045512.2	28304	A	5128	100	0	0	0
NC_045512.2	28305	A	5202	99.9231	0	0.0192234	0.0576701
NC_045512.2	28306	T	5414	0	0.0369413	0	99.9631
NC_045512.2	28307	G	5456	0.0733138	0	99.9084	0
NC_045512.2	28308	C	5470	0.0182815	99.8172	0.0182815	0.127971
NC_045512.2	28309	A	5513	99.8912	0	0.0725558	0.0181389
NC_045512.2	28310	C	5609	0	99.9643	0.0178285	0.0178285
NC_045512.2	28311	C	5721	0	99.965	0	0.0349589
NC_045512.2	28312	C	5791	0.0345364	99.9137	0	0.0518045
NC_045512.2	28313	C	5855	0.0170794	99.8804	0.0170794	0.0853971
NC_045512.2	28314	G	5833	0.0857192	0.0342877	99.88	0
NC_045512.2	28315	C	5866	0	99.9489	0	0.0511422
NC_045512.2	28316	A	5664	99.947	0	0.0353107	0.0176554
NC_045512.2	28317	T	5683	0	0.0351927	0	99.9648
NC_045512.2	28318	T	5915	0.0338123	0.0338123	0	99.8986
NC_045512.2	28319	A	5826	99.9828	0	0.0171644	0
NC_045512.2	28320	C	5887	0	99.8811	0.0679463	0.0509597
NC_045512.2	28321	G	6130	0.0489396	0.0163132	99.8858	0.0163132
NC_045512.2	28322	T	5779	0	0.017304	0	99.9827
NC_045512.2	28323	T	6022	0.0166058	0.0498173	0	99.9336
NC_045512.2	28324	T	6332	0.0473784	0.0315856	0	99.8895
NC_045512.2	28325	G	6370	0.0156986	0	99.9843	0
NC_045512.2	28326	G	6485	0.0308404	0.0154202	99.9537	0
NC_045512.2	28327	T	6624	0.0150966	0.0150966	0	99.9698
NC_045512.2	28328	G	6674	0.0149835	0.029967	99.955	0
NC_045512.2	28329	G	6702	0	0.0149209	99.9403	0.0447628
NC_045512.2	28330	A	6581	99.924	0	0.0455858	0.0303905
NC_045512.2	28331	C	6471	0.0154536	99.9536	0	0.0309071
NC_045512.2	28332	C	6636	0	99.9397	0.0150693	0.045208
NC_045512.2	28333	C	6908	0	100	0	0
NC_045512.2	28334	T	6943	0	0.057612	0	99.9424
NC_045512.2	28335	C	7144	0.0139978	99.902	0.0279955	0.0419933
NC_045512.2	28336	A	7048	99.8439	0.0425653	0.0425653	0.0567537
NC_045512.2	28337	G	7191	0	0	100	0
NC_045512.2	28338	A	7272	99.9587	0	0.0275027	0.0137514
NC_045512.2	28339	T	7082	0.0141203	0.0282406	0.0141203	99.9435
NC_045512.2	28340	T	7419	0.0404367	0.0134789	0	99.9461
NC_045512.2	28341	C	7519	0	99.8936	0	0.0930975
NC_045512.2	28342	A	7600	99.9342	0.0131579	0.0394737	0.0131579
NC_045512.2	28343	A	7661	99.9347	0.0522125	0.0130531	0
NC_045512.2	28344	C	7770	0	99.9614	0.01287	0.02574
NC_045512.2	28345	T	7875	0	0.0507937	0	99.9365
NC_045512.2	28346	G	7889	0.0507035	0.0126759	99.9366	0
NC_045512.2	28347	G	7959	0.0753864	0	99.9246	0
NC_045512.2	28348	C	8037	0.0373274	99.9502	0	0.0124425
NC_045512.2	28349	A	8067	99.8512	0.0123962	0.0867733	0.0495847
NC_045512.2	28350	G	8162	0.0245038	0	99.951	0.0245038
NC_045512.2	28351	T	7955	0.0125707	0.0125707	0	99.9749
NC_045512.2	28352	A	8062	99.9628	0	0.0372116	0
NC_045512.2	28353	A	7632	99.9738	0.0131027	0.0131027	0
NC_045512.2	28354	C	8226	0.0121566	99.9757	0	0.0121566
NC_045512.2	28355	C	8506	0	99.9647	0	0.0352692
NC_045512.2	28356	A	8309	99.8676	0.0722109	0.0361054	0.0240703
NC_045512.2	28357	G	8657	0.0115513	0	99.9769	0.0115513
NC_045512.2	28358	A	8800	99.9659	0	0.0227273	0
NC_045512.2	28359	A	8276	99.9517	0	0.0241663	0.0241663
NC_045512.2	28360	T	8905	0	0.0112296	0	99.9888
NC_045512.2	28361	G	9042	0.0331785	0.0110595	99.9447	0.0110595
NC_045512.2	28362	G	9127	0.0328695	0	99.9452	0.0109565
NC_045512.2	28363	A	9320	99.9356	0.0321888	0.0321888	0
NC_045512.2	28364	G	9324	0.010725	0	99.9893	0
NC_045512.2	28365	A	9592	99.9791	0	0.0104254	0.0104254
NC_045512.2	28366	A	8991	99.9333	0.0333667	0.0222445	0.0111222
NC_045512.2	28367	C	9730	0.0102775	99.9281	0	0.061665
NC_045512.2	28368	G	9732	0.0411015	0.0102754	99.9486	0
NC_045512.2	28369	C	9919	0.0201633	99.8992	0.0100817	0.0705716
NC_045512.2	28370	A	9843	99.8984	0.0101595	0.0711165	0.020319
NC_045512.2	28371	G	10059	0.0198827	0.00994135	99.9702	0
NC_045512.2	28372	T	10196	0	0	0.00980777	99.9706
NC_045512.2	28373	G	10225	0.0293399	0	99.9413	0.0293399
NC_045512.2	28374	G	10249	0	0	99.9902	0.00975705
NC_045512.2	28375	G	10410	0	0.00960615	99.9808	0
NC_045512.2	28376	G	10490	0	0	99.9523	0.0285987
NC_045512.2	28377	C	10576	0	99.9433	0.00945537	0.0472769
NC_045512.2	28378	G	10627	0.01882	0.01882	99.9435	0.00940999
NC_045512.2	28379	C	10646	0	99.9624	0	0.0375728
NC_045512.2	28380	G	10855	0.0644864	0	99.9171	0.0184247
NC_045512.2	28381	A	10950	99.8904	0.00913242	0.0639269	0.0182648
NC_045512.2	28382	T	10407	0	0.0192178	0.00960892	99.9039
NC_045512.2	28383	C	11175	0	99.8837	0	0.0357942
NC_045512.2	28384	A	11129	99.8742	0.0269566	0.0808698	0.00898553
NC_045512.2	28385	A	11075	99.9549	0	0.0180587	0
NC_045512.2	28386	A	11333	99.9294	0.0176476	0.0352952	0.00882379
NC_045512.2	28387	A	11067	99.6747	0.0180717	0.00903587	0.0542152
NC_045512.2	28388	C	11690	0.0171086	99.8546	0.025663	0.0598802
NC_045512.2	28389	A	11636	99.8711	0.00859402	0.0601581	0.0601581
NC_045512.2	28390	A	11430	99.9213	0.0174978	0.0174978	0.0349956
NC_045512.2	28391	C	11816	0.0084631	99.9238	0.0169262	0.0507786
NC_045512.2	28392	G	11852	0.0253122	0.0168748	99.9325	0.0253122
NC_045512.2	28393	T	11954	0.0083654	0.0250962	0.0083654	99.9582
NC_045512.2	28394	C	12156	0.00822639	99.9342	0.00822639	0.0493583
NC_045512.2	28395	G	12063	0.0331592	0.0165796	99.9337	0.0165796
NC_045512.2	28396	G	12137	0.0576749	0.00823927	99.9011	0.00823927
NC_045512.2	28397	C	12308	0.0162496	99.9269	0.0162496	0.040624
NC_045512.2	28398	C	12264	0	99.9755	0	0.0244618
NC_045512.2	28399	C	12459	0.00802633	99.9438	0.00802633	0.0401316
NC_045512.2	28400	C	12703	0.0236165	99.8819	0.0157443	0.0236165
NC_045512.2	28401	A	12410	99.8308	0.0241741	0.0886382	0.0483481
NC_045512.2	28402	A	12418	99.8873	0.00805283	0.0241585	0.0724754
NC_045512.2	28403	G	12585	0	0.00794597	99.9841	0.00794597
NC_045512.2	28404	G	12774	0.0861124	0	99.8434	0.0156568
NC_045512.2	28405	T	12606	0	0.00793273	0.0237982	99.9603
NC_045512.2	28406	T	12518	0	0	0	99.9121
NC_045512.2	28407	T	12843	0	0.023359	0.0155727	99.891
NC_045512.2	28408	A	13072	99.9159	0.0152999	0.0688494	0
NC_045512.2	28409	C	13021	0.0153598	99.9386	0	0.0383995
NC_045512.2	28410	C	12955	0.00771903	99.9537	0.00771903	0.0308761
NC_045512.2	28411	C	13299	0.0451162	99.9323	0	0.0150387
NC_045512.2	28412	A	12914	99.969	0	0.0232306	0.00774353
NC_045512.2	28413	A	12782	99.9765	0	0.0078235	0
NC_045512.2	28414	T	13308	0.0225428	0.0225428	0	99.9549
NC_045512.2	28415	A	12727	99.9214	0.00785731	0.0550012	0.0157146
NC_045512.2	28416	A	12827	99.8987	0.0311842	0.0311842	0.0311842
NC_045512.2	28417	T	12436	0.0723705	0.0241235	0	99.9035
NC_045512.2	28418	A	12652	99.8735	0.0632311	0.0474233	0.0158078
NC_045512.2	28419	C	12685	0.0394166	99.9054	0.0157667	0.0394166
NC_045512.2	28420	T	12739	0.0313996	0.0313996	0.0156998	99.9215
NC_045512.2	28421	G	12564	0.0557147	0.0159185	99.9045	0.0238777
NC_045512.2	28422	C	12508	0.00799488	99.8961	0.0399744	0.0559642
NC_045512.2	28423	G	12602	0.0158705	0.0555467	99.9048	0.0238057
NC_045512.2	28424	T	12367	0.00808604	0.0242581	0	99.9677
NC_045512.2	28425	C	12382	0.0161525	99.9515	0	0.0242287
NC_045512.2	28426	T	12199	0.0163948	0.040987	0.0163948	99.9262
NC_045512.2	28427	T	12397	0.0161329	0.0241994	0	99.9597
NC_045512.2	28428	G	12241	0.0245078	0	99.9755	0
NC_045512.2	28429	G	12124	0.0164962	0	99.967	0.0164962
NC_045512.2	28430	T	11373	0	0.00879275	0.0175855	99.9736
NC_045512.2	28431	T	11887	0.0336502	0	0	99.9411
NC_045512.2	28432	C	12097	0.00826651	99.9173	0	0.0743986
NC_045512.2	28433	A	11946	99.8912	0.033484	0.066968	0.008371
NC_045512.2	28434	C	11863	0.00842957	99.9494	0.00842957	0.0337183
NC_045512.2	28435	C	11702	0.0256366	99.8462	0.00854555	0.111092
NC_045512.2	28436	G	11189	0.0625614	0.0357494	99.857	0.0446867
NC_045512.2	28437	C	11824	0.0253721	99.9154	0	0.0507442
NC_045512.2	28438	T	11812	0	0.0592618	0	99.9407
NC_045512.2	28439	C	11936	0	99.9665	0	0.0335121
NC_045512.2	28440	T	11846	0.025325	0.05065	0	99.924
NC_045512.2	28441	C	11683	0.0171189	99.9572	0	0.0256783
NC_045512.2	28442	A	11395	99.9035	0.0614305	0.0175516	0.0175516
NC_045512.2	28443	C	11421	0	99.9825	0.0175116	0
NC_045512.2	28444	T	11539	0.00866626	0.0519976	0.0173325	99.9133
NC_045512.2	28445	C	11575	0	99.9482	0	0.0431965
NC_045512.2	28446	A	11372	99.9648	0.0175871	0	0.0175871
NC_045512.2	28447	A	11207	99.9554	0	0.026769	0.017846
NC_045512.2	28448	C	11281	0	99.9645	0	0.0354578
NC_045512.2	28449	A	10734	99.8975	0.00931619	0.0279486	0.0652133
NC_045512.2	28450	T	10835	0	0.0184587	0.00922935	99.9723
NC_045512.2	28451	G	10819	0.036972	0.018486	99.8891	0.055458
NC_045512.2	28452	G	11135	0.0718455	0.00898069	99.8922	0.0269421
NC_045512.2	28453	C	11347	0.0176258	99.9383	0	0.0352516
NC_045512.2	28454	A	11235	99.9377	0.00890076	0.0445038	0.00890076
NC_045512.2	28455	A	10050	99.9104	0.0298507	0.0298507	0.0199005
NC_045512.2	28456	G	11309	0.017685	0.00884252	99.9558	0.017685
NC_045512.2	28457	G	11459	0	0	100	0
NC_045512.2	28458	A	11736	99.9318	0.00852079	0.0511247	0.00852079
NC_045512.2	28459	A	9969	99.8897	0.0100311	0.0702177	0.0300933
NC_045512.2	28460	G	11578	0.0259112	0.00863707	99.9136	0.0518224
NC_045512.2	28461	A	11597	99.9569	0	0.00862292	0.0344917
NC_045512.2	28462	C	11267	0.00887548	99.9734	0	0.017751
NC_045512.2	28463	C	11533	0.0260123	99.9306	0.00867077	0.0346831
NC_045512.2	28464	T	11805	0.00847099	0.00847099	0.016942	99.9661
NC_045512.2	28465	T	11723	0	0.034121	0.00853024	99.9488
NC_045512.2	28466	A	11605	99.9224	0.0344679	0.0344679	0
NC_045512.2	28467	A	11669	99.9486	0.00856972	0.0257091	0.0171394
NC_045512.2	28468	A	11654	99.9228	0.00858075	0.034323	0.00858075
NC_045512.2	28469	T	8409	0.011892	0.0356761	0.0356761	99.9168
NC_045512.2	28470	T	11952	0.0083668	0.0083668	0	99.9665
NC_045512.2	28471	C	11901	0.0168053	99.9328	0.025208	0.025208
NC_045512.2	28472	C	11821	0.00845952	99.9915	0	0
NC_045512.2	28473	C	11972	0.00835282	99.9666	0	0.00835282
NC_045512.2	28474	T	12056	0.0165892	0.0497677	0.00829462	99.9005
NC_045512.2	28475	C	12108	0	99.9504	0.008259	0.041295
NC_045512.2	28476	G	12074	0.0165645	0	99.9586	0.0165645
NC_045512.2	28477	A	12177	99.9425	0.0082122	0.041061	0
NC_045512.2	28478	G	12098	0.00826583	0.00826583	99.9339	0.049595
NC_045512.2	28479	G	12183	0.049249	0	99.9425	0.00820816
NC_045512.2	28480	A	12160	99.9589	0	0.0411184	0
NC_045512.2	28481	C	12385	0	99.9516	0	0.0322971
NC_045512.2	28482	A	11952	99.8912	0.0083668	0.0585676	0.041834
NC_045512.2	28483	A	11897	99.8655	0.016811	0.0504329	0.0588384
NC_045512.2	28484	G	12301	0.0243883	0.00812942	99.935	0.0325177
NC_045512.2	28485	G	12466	0.0481309	0	99.9438	0
NC_045512.2	28486	C	12462	0	99.9198	0.0240732	0.0561708
NC_045512.2	28487	G	12586	0.047672	0	99.9444	0
NC_045512.2	28488	T	11825	0.00845666	0.0169133	0.0169133	99.9577
NC_045512.2	28489	T	12473	0	0.0400866	0.00801732	99.9439
NC_045512.2	28490	C	12432	0	99.992	0	0.00804376
NC_045512.2	28491	C	12651	0.00790451	99.9605	0	0.0316181
NC_045512.2	28492	A	12605	99.8493	0.0238001	0.0555335	0.0714002
NC_045512.2	28493	A	12918	99.9536	0.00774114	0.0309645	0.00774114
NC_045512.2	28494	T	12776	0.0156544	0.0156544	0.0234815	99.9452
NC_045512.2	28495	T	12792	0.0156348	0.0547217	0.00781739	99.9062
NC_045512.2	28496	A	12774	99.9139	0	0.078284	0.0078284
NC_045512.2	28497	A	12779	99.9296	0.00782534	0.0391267	0.0156507
NC_045512.2	28498	C	12828	0.0233863	99.9065	0.0155909	0.0545681
NC_045512.2	28499	A	12717	99.9371	0	0.0393174	0.0235905
NC_045512.2	28500	C	12747	0.0313799	99.9137	0.0313799	0.0235349
NC_045512.2	28501	C	12730	0	99.9607	0	0.0392773
NC_045512.2	28502	A	12223	99.8855	0.0163626	0.0490878	0.0490878
NC_045512.2	28503	A	12281	99.943	0	0.0162853	0.0407133
NC_045512.2	28504	T	12198	0.0163961	0.00819806	0.00819806	99.9672
NC_045512.2	28505	A	12174	99.8932	0.00821423	0.0821423	0.0164285
NC_045512.2	28506	G	12584	0.0317864	0.0238398	99.9205	0.0238398
NC_045512.2	28507	C	12747	0.00784498	99.9059	0.01569	0.0706048
NC_045512.2	28508	A	12739	99.9058	0.00784991	0.0706492	0.0156998
NC_045512.2	28509	G	12426	0.0241429	0	99.9517	0.0241429
NC_045512.2	28510	T	12953	0	0.0617618	0	99.9382
NC_045512.2	28511	C	12950	0.00772201	99.9923	0	0
NC_045512.2	28512	C	12895	0.0155099	99.9612	0.00775494	0.0155099
NC_045512.2	28513	A	12987	99.8768	0.0154	0.0616001	0.0462
NC_045512.2	28514	G	12885	0.0232829	0	99.9767	0
NC_045512.2	28515	A	12592	99.9603	0.0238247	0.0158831	0
NC_045512.2	28516	T	12490	0.0080064	0.040032	0	99.944
NC_045512.2	28517	G	12453	0.0160604	0	99.9679	0.0160604
NC_045512.2	28518	A	12691	99.9448	0.0078796	0.039398	0.0078796
NC_045512.2	28519	C	12376	0.0161603	99.9434	0	0.0404008
NC_045512.2	28520	C	12589	0.0158869	99.9365	0.00794344	0.0158869
NC_045512.2	28521	A	12329	99.8864	0.0162219	0.0405548	0.0567767
NC_045512.2	28522	A	12270	99.9267	0.0244499	0.0244499	0.0244499
NC_045512.2	28523	A	12058	99.9419	0.00829325	0.00829325	0.033173
NC_045512.2	28524	T	12008	0.0166556	0	0.0166556	99.9667
NC_045512.2	28525	T	11778	0.0169808	0.0339616	0.0169808	99.9236
NC_045512.2	28526	G	12527	0.0399138	0.00798276	99.9521	0
NC_045512.2	28527	G	12410	0.0564061	0.0402901	99.8952	0.00805802
NC_045512.2	28528	C	12353	0.040476	99.919	0	0.040476
NC_045512.2	28529	T	12574	0.0159058	0.0238588	0	99.9602
NC_045512.2	28530	A	11847	99.9662	0.0168819	0	0.0168819
NC_045512.2	28531	C	12525	0	99.984	0	0.0159681
NC_045512.2	28532	T	12143	0.041176	0.0658816	0.0164704	99.8682
NC_045512.2	28533	A	11753	99.9149	0.0255254	0.0425423	0.0170169
NC_045512.2	28534	C	12524	0.00798467	99.9521	0.00798467	0.0319387
NC_045512.2	28535	C	12644	0.0158178	99.9367	0	0.0474533
NC_045512.2	28536	G	12648	0.0316256	0.00790639	99.9447	0.0158128
NC_045512.2	28537	A	12366	99.9596	0.00808669	0.0242601	0.00808669
NC_045512.2	28538	A	11448	99.8864	0.00873515	0.0698812	0.0349406
NC_045512.2	28539	G	12254	0.0081606	0.0081606	99.951	0.0326424
NC_045512.2	28540	A	12608	99.9603	0	0.00793147	0.0317259
NC_045512.2	28541	G	12596	0.00793903	0.0396951	99.9524	0
NC_045512.2	28542	C	12446	0.00803471	99.9518	0	0.0401736
NC_045512.2	28543	T	12335	0	0.0486421	0	99.9514
NC_045512.2	28544	A	11014	99.9455	0	0.0363174	0.0181587
NC_045512.2	28545	C	12480	0	99.9679	0.00801282	0.0240385
NC_045512.2	28546	C	12679	0.00788706	99.9685	0	0.0236612
NC_045512.2	28547	A	11223	99.8396	0.0445514	0.0534616	0.0623719
NC_045512.2	28548	G	12734	0.039265	0.00785299	99.945	0.00785299
NC_045512.2	28549	A	11132	99.9281	0.0179662	0.0269493	0.0269493
NC_045512.2	28550	C	12641	0	99.9367	0.0237323	0.0316431
NC_045512.2	28551	G	12860	0.0155521	0.00777605	99.9378	0.0388802
NC_045512.2	28552	A	12760	99.953	0.031348	0.015674	0
NC_045512.2	28553	A	11697	99.9145	0.0170984	0.0341968	0.0341968
NC_045512.2	28554	T	12312	0.0406108	0.00812216	0	99.9513
NC_045512.2	28555	T	13045	0.0459946	0.0459946	0.0306631	99.8773
NC_045512.2	28556	C	12877	0.0310631	99.8757	0.0310631	0.0621263
NC_045512.2	28557	G	13091	0.0534719	0.0229165	99.8931	0.0305553
NC_045512.2	28558	T	12687	0.0394104	0.0551746	0.00788208	99.8975
NC_045512.2	28559	G	12953	0.0231607	0	99.9614	0.0154404
NC_045512.2	28560	G	13053	0.00766107	0.0153221	99.9694	0.00766107
NC_045512.2	28561	T	12943	0.0309047	0.0309047	0.00772618	99.9227
NC_045512.2	28562	G	12855	0.00777907	0	99.9922	0
NC_045512.2	28563	G	13206	0.0151446	0	99.9849	0
NC_045512.2	28564	T	13237	0.00755458	0.0302183	0.0151092	99.9471
NC_045512.2	28565	G	13462	0.0445699	0.0148566	99.9331	0.00742832
NC_045512.2	28566	A	13514	99.9408	0	0.0591979	0
NC_045512.2	28567	C	13218	0.0151309	99.8563	0.0226963	0.0907853
NC_045512.2	28568	G	13144	0.0760803	0	99.8859	0.0304321
NC_045512.2	28569	G	13395	0.0298619	0	99.9552	0.0149309
NC_045512.2	28570	T	13761	0.0290677	0.0436015	0	99.8837
NC_045512.2	28571	A	13109	99.9085	0	0.0610268	0.0305134
NC_045512.2	28572	A	13730	99.949	0.00728332	0.0145666	0.0291333
NC_045512.2	28573	A	13749	99.9636	0.00727326	0.0218198	0.00727326
NC_045512.2	28574	A	13854	99.8989	0.00721813	0.0433088	0.0216544
NC_045512.2	28575	T	14180	0.00705219	0	0	99.9859
NC_045512.2	28576	G	14156	0.0353207	0.0282566	99.9152	0.0141283
NC_045512.2	28577	A	14526	99.9449	0.0275368	0.0206526	0.00688421
NC_045512.2	28578	A	14066	99.9147	0.0142187	0.0426561	0.0142187
NC_045512.2	28579	A	14613	99.9247	0.0205297	0.0479026	0
NC_045512.2	28580	G	14434	0.0207843	0	99.9723	0.00692809
NC_045512.2	28581	A	14510	99.9586	0.0068918	0.0137836	0.0206754
NC_045512.2	28582	T	14683	0.0204318	0.0068106	0	99.9728
NC_045512.2	28583	C	14674	0	99.9796	0.00681477	0.0136295
NC_045512.2	28584	T	14661	0.0136416	0.0477457	0	99.9318
NC_045512.2	28585	C	14570	0.0137268	99.9588	0	0.0274537
NC_045512.2	28586	A	14522	99.8485	0.0206583	0.0413166	0.0895193
NC_045512.2	28587	G	14135	0.0353732	0	99.9646	0
NC_045512.2	28588	T	14390	0.00694927	0.0277971	0	99.9653
NC_045512.2	28589	C	14240	0.0140449	99.9649	0	0.0210674
NC_045512.2	28590	C	14193	0.0211372	99.9648	0	0.0140915
NC_045512.2	28591	A	14237	99.8525	0.0351198	0.0702395	0.0421437
NC_045512.2	28592	A	14057	99.9502	0.0142278	0.0213417	0.0142278
NC_045512.2	28593	G	14342	0.0139451	0.00697253	99.9721	0.00697253
NC_045512.2	28594	A	14144	99.9788	0	0.0141403	0.00707014
NC_045512.2	28595	T	14221	0.00703185	0.0281274	0	99.9648
NC_045512.2	28596	G	14022	0.00713165	0	99.9929	0
NC_045512.2	28597	G	14240	0.0210674	0	99.9579	0.0210674
NC_045512.2	28598	T	14659	0	0.0136435	0.00682175	99.9727
NC_045512.2	28599	A	13769	99.9274	0.0145254	0.0435761	0.0145254
NC_045512.2	28600	T	14636	0.00683247	0	0	99.9863
NC_045512.2	28601	T	14547	0.0137485	0.0206228	0	99.9313
NC_045512.2	28602	T	15020	0.0332889	0	0.0266312	99.8269
NC_045512.2	28603	C	14570	0.0137268	99.8559	0.0137268	0.109815
NC_045512.2	28604	T	14954	0.040123	0.0200615	0.00668717	99.9331
NC_045512.2	28605	A	14811	99.9055	0.0135035	0.0742691	0.00675174
NC_045512.2	28606	C	14589	0.0205634	99.9315	0.013709	0.0342724
NC_045512.2	28607	T	13632	0.022007	0.0146714	0.0146714	99.9487
NC_045512.2	28608	A	14039	99.9359	0	0.0498611	0.014246
NC_045512.2	28609	C	14491	0.0207025	99.9655	0	0.0138017
NC_045512.2	28610	C	14600	0.00684931	99.9658	0	0.0273973
NC_045512.2	28611	T	14460	0	0.0691563	0	99.9308
NC_045512.2	28612	A	14424	99.9792	0	0.0138658	0.00693289
NC_045512.2	28613	G	14569	0.0205917	0	99.9382	0.0411833
NC_045512.2	28614	G	14650	0.0136519	0.00682594	99.9659	0
NC_045512.2	28615	A	14985	99.9466	0	0.0333667	0.02002
NC_045512.2	28616	A	12966	99.9383	0.0308499	0.0231374	0.00771248
NC_045512.2	28617	C	14856	0.00673129	99.9933	0	0
NC_045512.2	28618	T	15019	0.00665823	0.206405	0.0199747	99.767
NC_045512.2	28619	G	15105	0.0529626	0.0132406	99.9206	0.0132406
NC_045512.2	28620	G	15048	0.0531632	0.0066454	99.9203	0.0199362
NC_045512.2	28621	G	15226	0.0788126	0.0394063	99.8424	0.0394063
NC_045512.2	28622	C	15159	0.0131935	99.9472	0	0.0395804
NC_045512.2	28623	C	15301	0.0261421	99.9412	0.00653552	0.0261421
NC_045512.2	28624	A	15231	99.8753	0.00656556	0.0853522	0.0328278
NC_045512.2	28625	G	15436	0.0388702	0.00647836	99.9547	0
NC_045512.2	28626	A	15249	99.941	0.00655781	0.0459046	0.00655781
NC_045512.2	28627	A	14579	99.9657	0	0.0205775	0.0137184
NC_045512.2	28628	G	15435	0.0194363	0.0129576	99.9546	0.0129576
NC_045512.2	28629	C	15555	0	99.9743	0	0.0257152
NC_045512.2	28630	T	15613	0.0192148	0.179338	0.0512394	99.7502
NC_045512.2	28631	G	15476	0.0258465	0	99.9612	0.0129232
NC_045512.2	28632	G	15644	0.00639223	0	99.9872	0.00639223
NC_045512.2	28633	A	15422	99.9352	0	0.0324212	0.0324212
NC_045512.2	28634	C	15184	0	99.9144	0	0.0790306
NC_045512.2	28635	T	12391	0.00807037	0.0242111	0	99.9677
NC_045512.2	28636	T	15375	0	0.0325203	0.00650406	99.948
NC_045512.2	28637	C	15383	0.00650068	99.9675	0	0.0260027
NC_045512.2	28638	C	14976	0.0133547	99.9666	0	0.0200321
NC_045512.2	28639	C	15135	0.033036	99.8943	0.0132144	0.0528576
NC_045512.2	28640	T	15010	0	0.0399734	0	99.96
NC_045512.2	28641	A	14301	99.9161	0	0.0419551	0.0419551
NC_045512.2	28642	T	14722	0.00679255	0.00679255	0	99.9864
NC_045512.2	28643	G	15036	0.0266028	0	99.9534	0.0199521
NC_045512.2	28644	G	15155	0.0263939	0	99.967	0.00659848
NC_045512.2	28645	T	15268	0.0130993	0.0327482	0.00654965	99.9476
NC_045512.2	28646	G	14166	0.0423549	0.0211775	99.9294	0.00705916
NC_045512.2	28647	C	15006	0.006664	99.9867	0	0.006664
NC_045512.2	28648	T	15330	0	0.0717547	0.00652316	99.9022
NC_045512.2	28649	A	14626	99.9248	0	0.04786	0.0205114
NC_045512.2	28650	A	15317	99.9608	0.0130574	0.0195861	0.00652869
NC_045512.2	28651	C	15479	0.0129207	99.9225	0	0.0452226
NC_045512.2	28652	A	15595	99.9102	0.0128246	0.0448862	0.0320616
NC_045512.2	28653	A	14984	99.96	0	0.0200214	0.0200214
NC_045512.2	28654	A	15078	99.8939	0.00663218	0.0464253	0.0530574
NC_045512.2	28655	G	14766	0.0677231	0.00677232	99.912	0.0135446
NC_045512.2	28656	A	15018	99.96	0	0.0266347	0.0133174
NC_045512.2	28657	C	15638	0	99.9424	0.00639468	0.0383681
NC_045512.2	28658	G	15242	0.0656082	0.0196825	99.895	0.0196825
NC_045512.2	28659	G	15187	0.0526766	0.00658458	99.9342	0.00658458
NC_045512.2	28660	C	15388	0.0129971	99.935	0.00649857	0.04549
NC_045512.2	28661	A	14253	99.8948	0.0210482	0.0280643	0.0561285
NC_045512.2	28662	T	14825	0	0.0404722	0.00674536	99.9528
NC_045512.2	28663	C	15365	0.0130166	99.961	0.0065083	0.0065083
NC_045512.2	28664	A	14799	99.9054	0.0135144	0.0608149	0.0202716
NC_045512.2	28665	T	14098	0.0212796	0.035466	0	99.9291
NC_045512.2	28666	A	14261	99.9088	0.0140243	0.0420728	0.0350607
NC_045512.2	28667	T	14862	0.0201857	0.0269143	0.0134571	99.9327
NC_045512.2	28668	G	15274	0.0196412	0	99.9673	0.0130941
NC_045512.2	28669	G	15211	0.0328709	0	99.9606	0.00657419
NC_045512.2	28670	G	15476	0.0258465	0.00646162	99.9677	0
NC_045512.2	28671	T	14585	0.00685636	0.0411382	0	99.952
NC_045512.2	28672	T	15725	0	0.0190779	0	99.9809
NC_045512.2	28673	G	15211	0.0591677	0.00657419	99.9277	0.00657419
NC_045512.2	28674	C	15356	0	99.8567	0.00651211	0.130242
NC_045512.2	28675	A	15519	99.8969	0	0.0515497	0.0515497
NC_045512.2	28676	A	14466	99.9723	0.00691276	0.0138255	0.00691276
NC_045512.2	28677	C	15234	0	99.9541	0.00656426	0.0393856
NC_045512.2	28678	T	14567	0.0137297	0.164756	0.0274593	99.7872
NC_045512.2	28679	G	15567	0.0128477	0	99.9615	0.0256954
NC_045512.2	28680	A	15628	99.9424	0	0.0255951	0.0319939
NC_045512.2	28681	G	15648	0.031953	0.00639059	99.9297	0.031953
NC_045512.2	28682	G	15374	0.0845583	0.013009	99.8829	0.0195135
NC_045512.2	28683	G	15580	0.0577664	0	99.9358	0.00641848
NC_045512.2	28684	A	15483	99.8967	0.0129174	0.064587	0.0258348
NC_045512.2	28685	G	15425	0	0	100	0
NC_045512.2	28686	C	15255	0	99.941	0	0.0589971
NC_045512.2	28687	C	15307	0.0457307	99.9347	0	0.0195989
NC_045512.2	28688	T	15523	0.0257682	0.0128841	0	99.9549
NC_045512.2	28689	T	15628	0.0127975	0.0767853	0.00639877	99.904
NC_045512.2	28690	G	15466	0.0517264	0.0064658	99.9289	0.0129316
NC_045512.2	28691	A	15647	99.9425	0.006391	0.044737	0
NC_045512.2	28692	A	15117	99.9405	0.00661507	0.0198452	0.0330753
NC_045512.2	28693	T	15448	0.00647333	0.0323666	0.00647333	99.9547
NC_045512.2	28694	A	15432	99.9158	0.0129601	0.0388802	0.0324002
NC_045512.2	28695	C	15433	0.0194389	99.8834	0.0323981	0.0647962
NC_045512.2	28696	A	15334	99.8957	0.0195644	0.0652146	0.0195644
NC_045512.2	28697	C	15406	0.012982	99.9091	0.0194729	0.0584188
NC_045512.2	28698	C	15237	0.0196889	99.9081	0.00656297	0.0196889
NC_045512.2	28699	A	14972	99.8798	0.0467539	0.0267165	0.0467539
NC_045512.2	28700	A	15005	99.96	0.0266578	0.00666444	0.00666444
NC_045512.2	28701	A	14815	99.9595	0.0202497	0.0202497	0
NC_045512.2	28702	A	15177	99.8682	0.00658892	0.0856559	0.0197668
NC_045512.2	28703	G	14958	0.0200562	0	99.9733	0.00668539
NC_045512.2	28704	A	15192	99.9276	0.0131648	0.0394945	0.0197472
NC_045512.2	28705	T	15379	0	0.0325119	0.00650237	99.9545
NC_045512.2	28706	C	15276	0.0130924	99.9214	0	0.0523697
NC_045512.2	28707	A	15164	99.8681	0.0263783	0.0791348	0.0263783
NC_045512.2	28708	C	15325	0	99.9674	0	0.0326264
NC_045512.2	28709	A	14890	99.953	0.0268637	0.00671592	0.0134318
NC_045512.2	28710	T	14650	0.00682594	0.00682594	0.0136519	99.9727
NC_045512.2	28711	T	14800	0.00675676	0.0540541	0.0135135	99.9054
NC_045512.2	28712	G	15170	0.0395517	0	99.9604	0
NC_045512.2	28713	G	15073	0.10615	0.00663438	99.8673	0.0199031
NC_045512.2	28714	C	15175	0.0197694	99.8814	0.0197694	0.0724876
NC_045512.2	28715	A	15168	99.9011	0.0461498	0.0527426	0
NC_045512.2	28716	C	15170	0.0197759	99.9341	0	0.0461437
NC_045512.2	28717	C	14958	0.0133708	99.9465	0.0200562	0.0200562
NC_045512.2	28718	C	15066	0.0398248	99.9204	0	0.0398248
NC_045512.2	28719	G	14784	0.135281	0.00676407	99.858	0
NC_045512.2	28720	C	14963	0.00668315	99.9532	0	0.0400989
NC_045512.2	28721	A	14909	99.9262	0	0.0201221	0.0536589
NC_045512.2	28722	A	13862	99.9351	0.0144279	0.0216419	0.0216419
NC_045512.2	28723	T	14719	0.0203818	0.0475576	0.0135879	99.9117
NC_045512.2	28724	C	14882	0	99.9866	0	0.0134391
NC_045512.2	28725	C	14874	0.0201694	99.9395	0.00672314	0.0336157
NC_045512.2	28726	T	14873	0.0268944	0.154643	0.00672359	99.8117
NC_045512.2	28727	G	14427	0.0762459	0.0138629	99.8891	0.0207943
NC_045512.2	28728	C	14400	0.00694444	99.9583	0	0.0347222
NC_045512.2	28729	T	14477	0.00690751	0.0345375	0.00690751	99.9447
NC_045512.2	28730	A	13807	99.9276	0.0144854	0.0434562	0.0144854
NC_045512.2	28731	A	14316	99.9371	0.00698519	0.034926	0.0209556
NC_045512.2	28732	C	14520	0.0206612	99.9587	0.00688705	0.00688705
NC_045512.2	28733	A	14486	99.9241	0.00690322	0.0138064	0.0552257
NC_045512.2	28734	A	13752	99.9346	0.00727167	0.0290867	0.0290867
NC_045512.2	28735	T	14624	0.0273523	0.0547046	0	99.9179
NC_045512.2	28736	G	14578	0.0137193	0.0274386	99.9588	0
NC_045512.2	28737	C	14777	0	99.9526	0.00676727	0.0406036
NC_045512.2	28738	T	14859	0.00672993	0.100949	0.0134599	99.8789
NC_045512.2	28739	G	14578	0.0754562	0.0137193	99.8971	0.0137193
NC_045512.2	28740	C	14637	0	99.9727	0	0.027328
NC_045512.2	28741	A	14774	99.9255	0.0338432	0.0270746	0.0135373
NC_045512.2	28742	A	13933	99.9569	0	0.0215316	0.0215316
NC_045512.2	28743	T	14787	0.0135254	0.0541016	0.0067627	99.9256
NC_045512.2	28744	C	14864	0.040366	99.8722	0.0134553	0.0740043
NC_045512.2	28745	G	14879	0.0873715	0.0268835	99.8857	0
NC_045512.2	28746	T	14262	0.00701164	0.0560931	0.0140233	99.9229
NC_045512.2	28747	G	14702	0.0748198	0.0272072	99.8912	0.0068018
NC_045512.2	28748	C	14551	0.0481067	99.9175	0.0137448	0.0206171
NC_045512.2	28749	T	14571	0.0343147	0.0411777	0	99.9245
NC_045512.2	28750	A	13854	99.9639	0	0.0144363	0.0216544
NC_045512.2	28751	C	14490	0.0207039	99.9241	0.00690131	0.0483092
NC_045512.2	28752	A	14428	99.9446	0	0.0207929	0.0346548
NC_045512.2	28753	A	14015	99.9429	0.0214056	0.0142704	0.0214056
NC_045512.2	28754	C	14433	0.00692857	99.9515	0.0277143	0.0138571
NC_045512.2	28755	T	11638	0.00859254	0.0429627	0.0171851	99.9313
NC_045512.2	28756	T	14384	0.0347608	0.0764739	0.00695217	99.8818
NC_045512.2	28757	C	14534	0.0137608	99.9656	0	0.0206413
NC_045512.2	28758	C	14606	0.013693	99.9589	0	0.027386
NC_045512.2	28759	T	14443	0.0138475	0.159247	0.00692377	99.82
NC_045512.2	28760	C	14615	0.0136846	99.9589	0	0.0273691
NC_045512.2	28761	A	14192	99.8943	0	0.0916009	0.0140924
NC_045512.2	28762	A	13987	99.9142	0.0071495	0.0643455	0.014299
NC_045512.2	28763	G	13921	0.0215502	0	99.9497	0.0287336
NC_045512.2	28764	G	14318	0	0.0139684	99.9721	0.0139684
NC_045512.2	28765	A	14566	99.9382	0.0137306	0.0411918	0.0068653
NC_045512.2	28766	A	11779	99.9321	0.0169794	0.00848969	0.0424484
NC_045512.2	28767	C	14592	0.0205592	99.9315	0.00685307	0.0274123
NC_045512.2	28768	A	14587	99.9109	0	0.0479879	0.0411325
NC_045512.2	28769	A	13937	99.9785	0.00717514	0	0.0143503
NC_045512.2	28770	C	14626	0.0136743	99.959	0.00683714	0.0205114
NC_045512.2	28771	A	14391	99.8888	0	0.0555903	0.0555903
NC_045512.2	28772	T	12688	0	0.0945776	0.0394073	99.866
NC_045512.2	28773	T	13983	0.0143031	0.0286062	0.0143031	99.9356
NC_045512.2	28774	G	14255	0.0350754	0.0350754	99.9088	0.0210452
NC_045512.2	28775	C	14198	0	99.9296	0	0.0704325
NC_045512.2	28776	C	14422	0.0346693	99.7157	0	0.0208016
NC_045512.2	28777	A	13933	99.9282	0.0143544	0.0502404	0.0071772
NC_045512.2	28778	A	14014	99.9643	0.0142714	0.00713572	0.0142714
NC_045512.2	28779	A	13617	99.9559	0	0.029375	0.0146875
NC_045512.2	28780	A	13357	99.6406	0.00748671	0.254548	0.0374336
NC_045512.2	28781	G	13913	0.014375	0	99.9856	0
NC_045512.2	28782	G	13893	0.0287915	0	99.9208	0.0215936
NC_045512.2	28783	C	14010	0.0142755	99.9429	0.0142755	0.028551
NC_045512.2	28784	T	13473	0	0.0519558	0.0148445	99.9332
NC_045512.2	28785	T	14199	0.00704275	0.0422565	0	99.9507
NC_045512.2	28786	C	14039	0.00712301	99.9573	0	0.0356151
NC_045512.2	28787	T	14020	0.00713267	0.114123	0.00713267	99.8716
NC_045512.2	28788	A	14066	99.9289	0.00710934	0.0355467	0.0284374
NC_045512.2	28789	C	14099	0.0070927	99.9291	0.0070927	0.0567416
NC_045512.2	28790	G	14067	0.0497619	0.0213265	99.8934	0.0355442
NC_045512.2	28791	C	14168	0.00705816	99.9435	0	0.0494071
NC_045512.2	28792	A	13815	99.8625	0.00723851	0.0796236	0.0506696
NC_045512.2	28793	G	14187	0	0.0140974	99.9577	0.0140974
NC_045512.2	28794	A	14054	99.9644	0	0.0213462	0.0142308
NC_045512.2	28795	A	13716	99.8688	0.0145815	0.0874891	0.029163
NC_045512.2	28796	G	14201	0.0492923	0.0211253	99.9225	0.00704176
NC_045512.2	28797	G	14054	0.0498079	0	99.9146	0.0355771
NC_045512.2	28798	G	14194	0.0634071	0	99.9295	0
NC_045512.2	28799	A	13707	99.8979	0	0.102138	0
NC_045512.2	28800	G	14364	0.0278474	0	99.9722	0
NC_045512.2	28801	C	14148	0.0212044	99.8798	0	0.0989539
NC_045512.2	28802	A	13913	99.9353	0.0287501	0.00718752	0.0287501
NC_045512.2	28803	G	14116	0.00708416	0	99.9717	0.0212525
NC_045512.2	28804	A	13955	99.9068	0.00716589	0.0573271	0.0143318
NC_045512.2	28805	G	14038	0.0712352	0	99.8931	0.0284941
NC_045512.2	28806	G	14057	0.199189	0	99.7795	0.00711389
NC_045512.2	28807	C	14131	0.00707664	99.9505	0.00707664	0.0353832
NC_045512.2	28808	G	14215	0.0351741	0	99.9508	0.0140696
NC_045512.2	28809	G	14104	0.0921724	0.00709019	99.844	0.0141804
NC_045512.2	28810	C	14123	0.0354032	99.8442	0.0141613	0.10621
NC_045512.2	28811	A	14137	99.8727	0.00707364	0.0636627	0.0565891
NC_045512.2	28812	G	14264	0.0280426	0.00701066	99.9369	0.021032
NC_045512.2	28813	T	14310	0	0.0489168	0	99.9511
NC_045512.2	28814	C	14466	0.0138255	99.9309	0.00691276	0.0483893
NC_045512.2	28815	A	14361	99.8607	0.0278532	0.0069633	0.10445
NC_045512.2	28816	A	14076	99.9147	0.00710429	0.0568343	0.0213129
NC_045512.2	28817	G	14326	0.0139606	0.00698032	99.9442	0.0349016
NC_045512.2	28818	C	14445	0	99.9585	0	0.0415369
NC_045512.2	28819	C	14563	0.0137334	99.9657	0	0.0206002
NC_045512.2	28820	T	14493	0.0137998	0.0551991	0.00689988	99.9241
NC_045512.2	28821	C	14416	0.0208102	99.9376	0	0.0346837
NC_045512.2	28822	T	13590	0.00735835	0	0	99.9926
NC_045512.2	28823	T	14559	0.0068686	0.0412116	0.0068686	99.9451
NC_045512.2	28824	C	14615	0	99.9795	0	0.0205269
NC_045512.2	28825	T	14606	0.0068465	0.0205395	0	99.9726
NC_045512.2	28826	C	14524	0.00688516	99.9518	0	0.0344258
NC_045512.2	28827	G	14436	0.0346356	0.0207814	99.9238	0.0207814
NC_045512.2	28828	T	12091	0	0.0165412	0.0330825	99.9421
NC_045512.2	28829	T	14403	0	0.027772	0.006943	99.9514
NC_045512.2	28830	C	14343	0.00697204	99.9791	0	0.0139441
NC_045512.2	28831	C	14253	0.0350803	99.9369	0.00701607	0.0210482
NC_045512.2	28832	T	14176	0.0141084	0.0634876	0.00705418	99.9153
NC_045512.2	28833	C	14315	0.0139714	99.9511	0.00698568	0.0279427
NC_045512.2	28834	A	13950	99.8638	0.0430108	0.0358423	0.0573477
NC_045512.2	28835	T	14111	0	0.02126	0.00708667	99.9717
NC_045512.2	28836	C	14442	0.00692425	99.9515	0.0138485	0.027697
NC_045512.2	28837	A	14006	99.8358	0.035699	0.0642582	0.0642582
NC_045512.2	28838	C	14174	0	99.9506	0	0.0493862
NC_045512.2	28839	G	14100	0.035461	0.0070922	99.9504	0.0070922
NC_045512.2	28840	T	13561	0.00737409	0.0147482	0	99.9779
NC_045512.2	28841	A	13998	99.9571	0	0.0357194	0.00714388
NC_045512.2	28842	G	14239	0.0210689	0.00702296	99.9508	0.0210689
NC_045512.2	28843	T	14610	0	0.0410678	0	99.9452
NC_045512.2	28844	C	14486	0.0207097	99.931	0	0.0414193
NC_045512.2	28845	G	14402	0.0624913	0.00694348	99.9097	0.013887
NC_045512.2	28846	C	14572	0	99.9931	0	0.00686248
NC_045512.2	28847	A	14507	99.9655	0	0.0206797	0.0137864
NC_045512.2	28848	A	13476	99.9406	0	0.037103	0.0148412
NC_045512.2	28849	C	14310	0.00698812	99.9651	0	0.0279525
NC_045512.2	28850	A	14083	99.9503	0	0.0213023	0.028403
NC_045512.2	28851	G	13701	0.0291949	0.00729874	99.9635	0
NC_045512.2	28852	T	14031	0	0.0356354	0	99.9644
NC_045512.2	28853	T	14145	0	0.0919053	0	99.901
NC_045512.2	28854	C	14195	0	99.9155	0	0.0634026
NC_045512.2	28855	A	14354	99.9025	0.0278668	0.0418002	0.0278668
NC_045512.2	28856	A	14258	99.9369	0.00701361	0.0490952	0.00701361
NC_045512.2	28857	G	14457	0	0.00691706	99.9862	0
NC_045512.2	28858	A	14734	99.9661	0	0.0339351	0
NC_045512.2	28859	A	14082	99.9432	0.00710126	0.0426076	0.00710126
NC_045512.2	28860	A	14205	99.8733	0	0.0351989	0.0774375
NC_045512.2	28861	T	14214	0.0140706	0.00703532	0.0140706	99.9648
NC_045512.2	28862	T	14950	0	0.0267559	0	99.9599
NC_045512.2	28863	C	15022	0.0066569	99.9334	0	0.0465983
NC_045512.2	28864	A	15063	99.8672	0.00663878	0.092943	0.0331939
NC_045512.2	28865	A	14756	99.9729	0	0.0203307	0.0067769
NC_045512.2	28866	C	15068	0	99.9535	0.0132732	0.0265463
NC_045512.2	28867	T	14653	0.00682454	0.109193	0	99.884
NC_045512.2	28868	C	14847	0.0134707	99.9394	0.00673537	0.0404122
NC_045512.2	28869	C	14761	0.0203238	99.9187	0	0.0609715
NC_045512.2	28870	A	14253	99.8036	0.0280643	0.112257	0.0561285
NC_045512.2	28871	G	14369	0.0278377	0.0139189	99.9513	0.00695943
NC_045512.2	28872	G	14439	0.103885	0.0277027	99.8615	0.00692569
NC_045512.2	28873	C	14714	0.00679625	99.9592	0.0135925	0.0203887
NC_045512.2	28874	A	14399	99.9444	0	0.0347246	0.0208348
NC_045512.2	28875	G	14571	0.0411777	0.0137259	99.9314	0.0137259
NC_045512.2	28876	C	14629	0	99.918	0	0.0820288
NC_045512.2	28877	A	14283	99.909	0.021004	0.063012	0.00700133
NC_045512.2	28878	G	14598	0.0342513	0	99.952	0.00685025
NC_045512.2	28879	T	13276	0	0.128051	0.00753239	99.8644
NC_045512.2	28880	A	13682	99.8831	0	0.109633	0.00730887
NC_045512.2	28881	G	14798	0.0540614	0	99.9324	0.0135153
NC_045512.2	28882	G	14769	0.0338547	0	99.9594	0.00677094
NC_045512.2	28883	G	14808	0.0270124	0.0135062	99.919	0.0405186
NC_045512.2	28884	G	14892	0	0.01343	99.9664	0.00671502
NC_045512.2	28885	A	14858	99.9529	0.0134608	0.0201911	0.0134608
NC_045512.2	28886	A	11386	99.8683	0.0439136	0.0439136	0.0439136
NC_045512.2	28887	C	14451	0.0207598	99.9446	0	0.0276797
NC_045512.2	28888	T	13310	0.0225394	0.052592	0.0150263	99.9023
NC_045512.2	28889	T	14794	0.013519	0.0337975	0.013519	99.9392
NC_045512.2	28890	C	14768	0.0067714	99.9255	0.0270856	0.0406284
NC_045512.2	28891	T	14827	0.0337223	0.0607001	0.00674445	99.8853
NC_045512.2	28892	C	14653	0.00682454	99.9522	0.00682454	0.0204736
NC_045512.2	28893	C	14548	0	99.9588	0	0.0412428
NC_045512.2	28894	T	14516	0.00688895	0.0551116	0	99.938
NC_045512.2	28895	G	14310	0.0349406	0.00698812	99.9581	0
NC_045512.2	28896	C	14453	0.00691898	99.9239	0	0.0622708
NC_045512.2	28897	T	14171	0.0141133	0.0493967	0.0141133	99.9224
NC_045512.2	28898	A	13292	99.8947	0.00752332	0.0526633	0.02257
NC_045512.2	28899	G	14297	0.0279779	0	99.944	0.0139889
NC_045512.2	28900	A	14300	99.9301	0	0.048951	0.020979
NC_045512.2	28901	A	13633	99.934	0.00733514	0.0293406	0.0220054
NC_045512.2	28902	T	13530	0.014782	0.0443459	0.00739098	99.9335
NC_045512.2	28903	G	14171	0.0282267	0	99.9435	0.0282267
NC_045512.2	28904	G	13918	0.0718494	0.0287398	99.8779	0.0143699
NC_045512.2	28905	C	14133	0.0283026	99.8585	0	0.11321
NC_045512.2	28906	T	14267	0.00700918	0.0490643	0.0280367	99.9159
NC_045512.2	28907	G	14256	0.0210438	0	99.979	0
NC_045512.2	28908	G	14156	0.0706414	0.00706414	99.9152	0.00706414
NC_045512.2	28909	C	14241	0.0210659	99.9017	0.00702198	0.0561758
NC_045512.2	28910	A	13664	99.9049	0.014637	0.0512295	0.029274
NC_045512.2	28911	A	12378	99.9031	0.00807885	0.0727096	0.0161577
NC_045512.2	28912	T	13722	0.00728757	0.0145751	0.0145751	99.9636
NC_045512.2	28913	G	14383	0.0486686	0	99.9444	0.00695265
NC_045512.2	28914	G	14329	0.0348943	0.0209366	99.9302	0.0139577
NC_045512.2	28915	C	14444	0	99.8685	0.00692329	0.124619
NC_045512.2	28916	G	14314	0.0209585	0	99.9721	0.00698617
NC_045512.2	28917	G	14515	0.0206683	0	99.9793	0
NC_045512.2	28918	T	14437	0	0.0761931	0.0138533	99.903
NC_045512.2	28919	G	14493	0.0482992	0.00689988	99.931	0.0137998
NC_045512.2	28920	A	14512	99.9793	0	0.0137817	0.00689085
NC_045512.2	28921	T	14492	0.00690036	0.0207011	0.00690036	99.9655
NC_045512.2	28922	G	14464	0.0553097	0	99.9309	0.0138274
NC_045512.2	28923	C	14719	0.00679394	99.9117	0.00679394	0.0747333
NC_045512.2	28924	T	14804	0.0135099	0.0607944	0.0135099	99.9122
NC_045512.2	28925	G	14427	0.0277258	0.0207943	99.9515	0
NC_045512.2	28926	C	14528	0.00688326	99.9312	0.00688326	0.0550661
NC_045512.2	28927	T	14412	0.00693866	0.0346933	0.020816	99.9376
NC_045512.2	28928	C	14422	0	99.9723	0	0.0277354
NC_045512.2	28929	T	13677	0.00731155	0.0146231	0	99.9781
NC_045512.2	28930	T	14576	0.0137212	0.0411636	0	99.9451
NC_045512.2	28931	G	14118	0	0.0141663	99.9646	0.0141663
NC_045512.2	28932	C	14268	0.0280348	99.8178	0	0.126156
NC_045512.2	28933	T	14388	0.0139005	0.0973033	0.00695024	99.8818
NC_045512.2	28934	T	14055	0.0142298	0.0213447	0.00711491	99.9573
NC_045512.2	28935	T	14556	0.00687002	0.01374	0	99.9794
NC_045512.2	28936	G	14140	0.0141443	0.00707214	99.9788	0
NC_045512.2	28937	C	14317	0.0069847	99.9651	0	0.0279388
NC_045512.2	28938	T	14416	0	0.0485572	0.0138735	99.9376
NC_045512.2	28939	G	13756	0.065426	0.00726955	99.9128	0.0145391
NC_045512.2	28940	C	14043	0.00712099	99.9573	0.00712099	0.021363
NC_045512.2	28941	T	14081	0.0142035	0.0426106	0.00710177	99.929
NC_045512.2	28942	G	13854	0.0505269	0.00721813	99.9423	0
NC_045512.2	28943	C	13906	0	99.9425	0.00719114	0.050338
NC_045512.2	28944	T	13850	0.0144404	0.0649819	0	99.9206
NC_045512.2	28945	T	14174	0.0141103	0.0564414	0.00705517	99.9224
NC_045512.2	28946	G	14158	0.049442	0.00706314	99.9294	0.0141263
NC_045512.2	28947	A	14170	99.9012	0.0211715	0.0705716	0.00705716
NC_045512.2	28948	C	13959	0.0143277	99.9499	0	0.0358192
NC_045512.2	28949	A	14128	99.9009	0.0212344	0.0424689	0.0353907
NC_045512.2	28950	G	14108	0.0141764	0.00708818	99.9575	0.0212645
NC_045512.2	28951	A	14303	99.965	0	0.0209746	0.0139831
NC_045512.2	28952	T	14174	0.00705517	0.0564414	0	99.9365
NC_045512.2	28953	T	14402	0.00694348	0.0763783	0	99.9167
NC_045512.2	28954	G	14304	0.00699105	0.00699105	99.972	0.0139821
NC_045512.2	28955	A	13961	99.914	0	0.0787909	0.00716281
NC_045512.2	28956	A	14093	99.9645	0.00709572	0.0141914	0.0141914
NC_045512.2	28957	C	14113	0.00708567	99.9221	0	0.0708567
NC_045512.2	28958	C	14070	0	99.9858	0	0.0142146
NC_045512.2	28959	A	14211	99.8944	0.0281472	0.0633312	0.0140736
NC_045512.2	28960	G	14207	0	0.00703878	99.9859	0.00703878
NC_045512.2	28961	C	14142	0	100	0	0
NC_045512.2	28962	T	14014	0.0285429	0.0356786	0	99.9358
NC_045512.2	28963	T	14420	0.00693481	0.0346741	0	99.9445
NC_045512.2	28964	G	14541	0.0343855	0.00687711	99.9587	0
NC_045512.2	28965	A	14591	99.9452	0	0.0274142	0.0274142
NC_045512.2	28966	G	14595	0.020555	0.00685166	99.9589	0.0137033
NC_045512.2	28967	A	14617	99.9453	0	0.0478894	0.00684135
NC_045512.2	28968	G	14327	0.0558386	0.0348991	99.8953	0.0139597
NC_045512.2	28969	C	14399	0	99.8194	0.00694493	0.0486145
NC_045512.2	28970	A	14662	99.9454	0.00682035	0.0341018	0.0136407
NC_045512.2	28971	A	13938	99.9498	0.00717463	0.0286985	0.00717463
NC_045512.2	28972	A	14646	99.9522	0.0136556	0.0273112	0.0068278
NC_045512.2	28973	A	14379	99.9513	0.00695459	0.00695459	0.0208638
NC_045512.2	28974	T	14368	0.0347996	0.0139198	0.00695991	99.9443
NC_045512.2	28975	G	14696	0.0204137	0	99.966	0.0136091
NC_045512.2	28976	T	14899	0	0.0604067	0.00671186	99.9329
NC_045512.2	28977	C	14707	0	99.966	0.00679948	0.0271979
NC_045512.2	28978	T	14834	0.0134825	0.0539302	0.0269651	99.9056
NC_045512.2	28979	G	14580	0.0342936	0	99.952	0.0137174
NC_045512.2	28980	G	14607	0.0616143	0	99.9315	0
NC_045512.2	28981	T	14906	0.00670871	0.0402522	0	99.953
NC_045512.2	28982	A	14313	99.9092	0.0139733	0.0489066	0.02096
NC_045512.2	28983	A	14748	99.9525	0.0135612	0.0271223	0.00678058
NC_045512.2	28984	A	14925	99.8727	0.00670017	0.0469012	0.040201
NC_045512.2	28985	G	14922	0.0268061	0.00670151	99.9196	0.0469106
NC_045512.2	28986	G	14763	0.0677369	0.00677369	99.9119	0.0135474
NC_045512.2	28987	C	14638	0.0614838	99.7541	0.00683153	0.0273261
NC_045512.2	28988	C	14876	0.00672224	99.9866	0.00672224	0
NC_045512.2	28989	A	14642	99.9249	0.0136593	0.0341483	0.0273187
NC_045512.2	28990	A	14931	99.9397	0.0133949	0.0267899	0.0133949
NC_045512.2	28991	C	15284	0.00654279	99.9149	0.0130856	0.0588851
NC_045512.2	28992	A	15089	99.8741	0.0265094	0.0530188	0.0463914
NC_045512.2	28993	A	14750	99.8983	0	0.0474576	0.0474576
NC_045512.2	28994	C	15454	0	99.9676	0.00647082	0.0258833
NC_045512.2	28995	A	15162	99.9143	0.0197863	0.0131909	0.0527635
NC_045512.2	28996	A	14580	99.9657	0	0.0342936	0
NC_045512.2	28997	C	15484	0.0258331	99.916	0.0193748	0.0387497
NC_045512.2	28998	A	14544	99.9106	0.0206271	0.0343784	0.0343784
NC_045512.2	28999	A	14184	99.8519	0.0211506	0.0634518	0.0423012
NC_045512.2	29000	G	14376	0.00695604	0	99.9652	0.0278242
NC_045512.2	29001	G	15019	0.00665823	0.00665823	99.98	0.00665823
NC_045512.2	29002	C	15459	0.0194062	99.9353	0.0129374	0.0323436
NC_045512.2	29003	C	15846	0.025243	99.9369	0.0126215	0.0126215
NC_045512.2	29004	A	15693	99.9044	0.00637227	0.0446059	0.0446059
NC_045512.2	29005	A	15818	99.9494	0.0126438	0.0316096	0.00632191
NC_045512.2	29006	A	15252	99.9607	0.00655652	0.0196696	0
NC_045512.2	29007	C	15342	0.0130361	99.9479	0	0.0391083
NC_045512.2	29008	T	15160	0.00659631	0.0395778	0.0197889	99.934
NC_045512.2	29009	G	15358	0.0325563	0.0130225	99.9414	0.0130225
NC_045512.2	29010	T	15361	0.00650999	0.02604	0.01302	99.9479
NC_045512.2	29011	C	15134	0.0132153	99.9339	0	0.0528611
NC_045512.2	29012	A	15055	99.8937	0.0199269	0.0265692	0.0597808
NC_045512.2	29013	C	14452	0	99.9654	0.0207584	0.0138389
NC_045512.2	29014	T	14820	0.0337382	0.0809717	0	99.8785
NC_045512.2	29015	A	14373	99.9165	0.00695749	0.0626174	0.013915
NC_045512.2	29016	A	14829	99.9595	0.00674354	0.0269742	0.00674354
NC_045512.2	29017	G	15124	0.019836	0.00661201	99.9669	0.00661201
NC_045512.2	29018	A	15147	99.9538	0.00660197	0.0264079	0.0132039
NC_045512.2	29019	A	14588	99.9452	0.00685495	0.0274198	0.0205648
NC_045512.2	29020	A	14639	99.9522	0	0.0204932	0.0273243
NC_045512.2	29021	T	15278	0	0.0196361	0	99.9804
NC_045512.2	29022	C	15406	0.0259639	99.9416	0	0.0324549
NC_045512.2	29023	T	15214	0.00657289	0.059156	0.00657289	99.9277
NC_045512.2	29024	G	15322	0.00652656	0	99.9674	0.0261063
NC_045512.2	29025	C	15304	0	99.9739	0.0130685	0.0130685
NC_045512.2	29026	T	15440	0	0.0194301	0	99.9806
NC_045512.2	29027	G	15236	0.0131268	0.0196902	99.9672	0
NC_045512.2	29028	C	15417	0.00648635	99.987	0	0.00648635
NC_045512.2	29029	T	15696	0.0127421	0.140163	0.0127421	99.8344
NC_045512.2	29030	G	15531	0.0193162	0	99.9549	0.0257549
NC_045512.2	29031	A	15365	99.961	0.0130166	0.0260332	0
NC_045512.2	29032	G	15216	0.00657203	0	99.9737	0.0197161
NC_045512.2	29033	G	14704	0.0272035	0.0136017	99.9524	0
NC_045512.2	29034	C	14510	0	100	0	0
NC_045512.2	29035	T	14238	0.0140469	0.0421407	0.00702346	99.9368
NC_045512.2	29036	T	14383	0.0139053	0.0139053	0	99.9652
NC_045512.2	29037	C	14673	0.00681524	99.9864	0	0.00681524
NC_045512.2	29038	T	15140	0.00660502	0.0462351	0	99.9339
NC_045512.2	29039	A	14723	99.9185	0.00679209	0.0271684	0.0475447
NC_045512.2	29040	A	15210	99.9671	0.0131492	0.0197239	0
NC_045512.2	29041	G	15343	0.0195529	0.0130353	99.9609	0.00651763
NC_045512.2	29042	A	15290	99.9542	0.0196207	0.0196207	0.00654022
NC_045512.2	29043	A	12420	99.9517	0	0.0241546	0.0161031
NC_045512.2	29044	G	15217	0.0131432	0	99.9803	0.0065716
NC_045512.2	29045	C	15440	0	99.987	0	0.0129534
NC_045512.2	29046	C	15518	0.0193324	99.9742	0	0.00644413
NC_045512.2	29047	T	15709	0	0.0381947	0	99.9618
NC_045512.2	29048	C	15985	0	99.975	0	0.0250235
NC_045512.2	29049	G	15846	0.0567967	0	99.9053	0.0378644
NC_045512.2	29050	G	15747	0.0635042	0	99.9238	0.00635042
NC_045512.2	29051	C	16048	0.0124626	99.8193	0	0.0186939
NC_045512.2	29052	A	16247	99.9631	0	0.01231	0.0184649
NC_045512.2	29053	A	16192	99.9629	0.00617589	0.0123518	0.0185277
NC_045512.2	29054	A	15424	99.9741	0.0064834	0.0129668	0.0064834
NC_045512.2	29055	A	16414	99.9269	0	0.0487389	0.0243694
NC_045512.2	29056	A	14808	99.2639	0.0337655	0.060778	0.0270124
NC_045512.2	29057	C	15937	0.00627471	99.9498	0	0.0439229
NC_045512.2	29058	G	15897	0.0062905	0.012581	99.9748	0.0062905
NC_045512.2	29059	T	16021	0	0.0187254	0	99.9813
NC_045512.2	29060	A	16029	99.9563	0	0.0249548	0.0187161
NC_045512.2	29061	C	16232	0.0123213	99.9384	0.00616067	0.0431247
NC_045512.2	29062	T	15976	0	0.0688533	0.00625939	99.9186
NC_045512.2	29063	G	15933	0.0188288	0.0188288	99.9623	0
NC_045512.2	29064	C	15675	0	99.9043	0.00637959	0.0893142
NC_045512.2	29065	C	15712	0.0190937	99.9618	0	0.0127291
NC_045512.2	29066	A	15103	99.947	0.0132424	0.0132424	0.0198636
NC_045512.2	29067	C	15337	0.00652018	99.9478	0	0.0130404
NC_045512.2	29068	T	15405	0.0064914	0.0389484	0	99.9091
NC_045512.2	29069	A	14714	99.9116	0.00679625	0.027185	0.027185
NC_045512.2	29070	A	15005	99.9667	0.0133289	0	0.0199933
NC_045512.2	29071	A	14704	99.9116	0.0204026	0.0272035	0.0340044
NC_045512.2	29072	G	14509	0.0413536	0	99.9449	0.00689227
NC_045512.2	29073	C	14773	0.0270764	99.9323	0	0.0270764
NC_045512.2	29074	A	15077	99.9138	0.0132652	0.0198979	0.0331631
NC_045512.2	29075	T	15024	0.00665602	0.0266241	0.00665602	99.9135
NC_045512.2	29076	A	14606	99.9795	0	0.0068465	0.013693
NC_045512.2	29077	C	14700	0.0136054	99.9048	0.0136054	0.0408163
NC_045512.2	29078	A	14461	99.9239	0	0.0345758	0.0345758
NC_045512.2	29079	A	13849	99.9134	0.0216622	0.028883	0.0361037
NC_045512.2	29080	T	14872	0	0.0268962	0	99.9731
NC_045512.2	29081	G	14931	0.00669747	0	99.9665	0
NC_045512.2	29082	T	15030	0.00665336	0.113107	0	99.8736
NC_045512.2	29083	A	15154	99.8812	0.0131978	0.0527913	0.0131978
NC_045512.2	29084	A	14819	99.9798	0	0.00674809	0.0134962
NC_045512.2	29085	C	15308	0.00653253	99.9608	0.00653253	0.0261301
NC_045512.2	29086	A	15057	99.9402	0.00664143	0.0332071	0.0199243
NC_045512.2	29087	C	15477	0.0129224	99.9354	0	0.0516896
NC_045512.2	29088	A	15422	99.8833	0.0389055	0.0583582	0.0194527
NC_045512.2	29089	A	14777	99.8985	0.0135345	0.0473709	0.0406036
NC_045512.2	29090	G	15286	0.0130839	0.0130839	99.9607	0.0130839
NC_045512.2	29091	C	15594	0.0128254	99.9166	0	0.0448891
NC_045512.2	29092	T	15452	0.00647165	0.019415	0.0129433	99.9612
NC_045512.2	29093	T	15414	0.0194628	0.00648761	0	99.974
NC_045512.2	29094	T	15878	0	0.0377881	0	99.937
NC_045512.2	29095	C	16032	0.012475	99.8752	0.012475	0.0998004
NC_045512.2	29096	G	15785	0.0190054	0	99.9366	0.0443459
NC_045512.2	29097	G	15845	0.0568003	0.00631114	99.9369	0
NC_045512.2	29098	C	16074	0.0186637	99.9502	0	0.0311061
NC_045512.2	29099	A	15922	99.9058	0.00628062	0.0502449	0.0376837
NC_045512.2	29100	G	16145	0.00619387	0	99.9814	0.0123877
NC_045512.2	29101	A	15891	99.9559	0	0.0440501	0
NC_045512.2	29102	C	15917	0.00628259	99.9749	0	0.0188478
NC_045512.2	29103	G	15865	0.0315159	0.00630318	99.9559	0
NC_045512.2	29104	T	16077	0	0.0622007	0.00622007	99.9316
NC_045512.2	29105	G	15836	0.0252589	0	99.9369	0.0378884
NC_045512.2	29106	G	16144	0.0371655	0.00619425	99.9566	0
NC_045512.2	29107	T	16419	0.0182715	0.152263	0.00609051	99.8234
NC_045512.2	29108	C	16032	0.00623752	99.9439	0.012475	0.0374251
NC_045512.2	29109	C	16185	0.0123571	99.9876	0	0
NC_045512.2	29110	A	16005	99.8875	0.0187441	0.0562324	0.0374883
NC_045512.2	29111	G	15986	0.0375328	0	99.9562	0.00625547
NC_045512.2	29112	A	16110	99.9503	0	0.0310366	0.00620732
NC_045512.2	29113	A	15232	99.954	0.00656513	0.0131303	0.0196954
NC_045512.2	29114	C	16204	0.0308566	99.9321	0	0.0308566
NC_045512.2	29115	A	15949	99.9185	0.00626999	0.0438899	0.0313499
NC_045512.2	29116	A	15465	99.9483	0.0193986	0.0323311	0
NC_045512.2	29117	A	15162	99.9011	0.0197863	0.0395726	0.0131909
NC_045512.2	29118	C	16154	0.0371425	99.9381	0.00619042	0.0185713
NC_045512.2	29119	C	15864	0.0189107	99.9307	0	0.0504286
NC_045512.2	29120	C	16071	0.0373343	99.9502	0	0.00622239
NC_045512.2	29121	A	14793	99.9189	0.0202799	0.0337998	0.0270398
NC_045512.2	29122	A	14444	99.9238	0.0207699	0.0207699	0.0276932
NC_045512.2	29123	G	14299	0.0349675	0.0069935	99.8881	0.069935
NC_045512.2	29124	G	15797	0.0189909	0.0126606	99.9304	0.0126606
NC_045512.2	29125	A	16607	99.9277	0	0.054194	0.0120431
NC_045512.2	29126	A	14430	99.9376	0.01386	0.03465	0.01386
NC_045512.2	29127	A	15840	99.9053	0	0.0189394	0.0315657
NC_045512.2	29128	T	16476	0.0485555	0	0	99.9514
NC_045512.2	29129	T	16321	0	0	0.00612708	99.9939
NC_045512.2	29130	T	16474	0	0.0121403	0.00607017	99.9818
NC_045512.2	29131	T	16737	0	0.0119496	0.083647	99.7909
NC_045512.2	29132	G	17280	0.0289352	0	99.9421	0.0289352
NC_045512.2	29133	G	17263	0.0405492	0	99.9479	0.0115855
NC_045512.2	29134	G	17315	0.0519781	0.00577534	99.9249	0.017326
NC_045512.2	29135	G	17540	0.0342075	0	99.9601	0.00570125
NC_045512.2	29136	A	17125	99.9124	0	0.0759124	0.0116788
NC_045512.2	29137	C	17052	0	99.9531	0.00586442	0.0410509
NC_045512.2	29138	C	17610	0.0227144	99.9602	0.00567859	0.0113572
NC_045512.2	29139	A	17566	99.8577	0.0113856	0.0740066	0.0569282
NC_045512.2	29140	G	17670	0.0113186	0.0113186	99.9434	0.0339559
NC_045512.2	29141	G	17531	0.0171125	0	99.9601	0.0228167
NC_045512.2	29142	A	17774	99.9662	0.0112524	0.0168786	0.0056262
NC_045512.2	29143	A	16069	99.9564	0.0124463	0.0186695	0.0124463
NC_045512.2	29144	C	17532	0	99.9658	0.00570386	0.0228154
NC_045512.2	29145	T	17206	0.00581193	0.0464954	0	99.9419
NC_045512.2	29146	A	17573	99.9545	0.0113811	0.0284527	0.00569055
NC_045512.2	29147	A	16648	99.958	0.0180202	0.0180202	0.00600673
NC_045512.2	29148	T	17548	0.00569866	0.0626852	0.00569866	99.9202
NC_045512.2	29149	C	17772	0	99.9606	0	0.0393878
NC_045512.2	29150	A	16856	99.9288	0.0177978	0.0237304	0.029663
NC_045512.2	29151	G	16613	0.0240775	0	99.9759	0
NC_045512.2	29152	A	17278	99.9363	0	0.0520894	0.0115754
NC_045512.2	29153	C	17234	0.00580248	99.9594	0	0.0290124
NC_045512.2	29154	A	16557	99.8732	0.0724769	0.0301987	0.024159
NC_045512.2	29155	A	16043	99.919	0.0124665	0.0560992	0.0124665
NC_045512.2	29156	G	16470	0.00607164	0.00607164	99.9332	0.0546448
NC_045512.2	29157	G	17021	0.0117502	0	99.9824	0.0058751
NC_045512.2	29158	A	17379	99.954	0	0.0287704	0.0172622
NC_045512.2	29159	A	14624	99.959	0.00683807	0.0273523	0.00683807
NC_045512.2	29160	C	16932	0.011812	99.9587	0.011812	0.0177179
NC_045512.2	29161	T	17182	0	0.0174601	0.0116401	99.9709
NC_045512.2	29162	G	17563	0.0683255	0	99.9317	0
NC_045512.2	29163	A	17704	99.9831	0	0.00564844	0.00564844
NC_045512.2	29164	T	16973	0.00589171	0.00589171	0.00589171	99.9823
NC_045512.2	29165	T	17452	0.01146	0.01719	0	99.9713
NC_045512.2	29166	A	17586	99.9545	0	0.0398044	0.00568634
NC_045512.2	29167	C	17774	0.0112524	99.9269	0	0.0450096
NC_045512.2	29168	A	17620	99.9205	0.00567537	0.0624291	0.0113507
NC_045512.2	29169	A	17190	99.9244	0	0.0639907	0.0116347
NC_045512.2	29170	A	17221	99.9013	0.0116137	0.0232275	0.0174206
NC_045512.2	29171	C	17767	0	99.9944	0	0.00562841
NC_045512.2	29172	A	16086	99.9192	0.0435161	0.00621659	0.0310829
NC_045512.2	29173	T	16698	0	0.0299437	0	99.9641
NC_045512.2	29174	T	16672	0.00599808	0.0599808	0.0179942	99.916
NC_045512.2	29175	G	17160	0.0815851	0.011655	99.8951	0.011655
NC_045512.2	29176	G	17406	0.0861772	0.0114903	99.8908	0.0114903
NC_045512.2	29177	C	17706	0.0112956	99.9322	0.0112956	0.0451824
NC_045512.2	29178	C	17623	0.0340464	99.9092	0.0056744	0.0453952
NC_045512.2	29179	G	17608	0.096547	0.0227169	99.8694	0.0113585
NC_045512.2	29180	C	17720	0.00564334	99.9379	0	0.0451467
NC_045512.2	29181	A	17544	99.9487	0.00569995	0.0341997	0.0113999
NC_045512.2	29182	A	16248	99.9508	0	0.0184638	0.030773
NC_045512.2	29183	A	17409	99.9483	0.0172325	0.0229766	0.00574415
NC_045512.2	29184	T	16597	0.00602518	0.0301259	0.0180756	99.9458
NC_045512.2	29185	T	17606	0.0113598	0.0340793	0.00567988	99.9432
NC_045512.2	29186	G	17718	0.0564398	0.00564398	99.921	0.011288
NC_045512.2	29187	C	17813	0	99.8821	0.0112278	0.106664
NC_045512.2	29188	A	17890	99.9162	0.00558972	0.0503074	0.0279486
NC_045512.2	29189	C	17627	0	99.9262	0.00567312	0.0680774
NC_045512.2	29190	A	17534	99.943	0.0114064	0.0342192	0.0114064
NC_045512.2	29191	A	16668	99.946	0	0.00599952	0.0419966
NC_045512.2	29192	T	17193	0	0	0	100
NC_045512.2	29193	T	16217	0	0.0616637	0	99.9383
NC_045512.2	29194	T	17475	0.0114449	0.0171674	0.00572246	99.9657
NC_045512.2	29195	G	17629	0.113449	0.0510522	99.7731	0.00567247
NC_045512.2	29196	C	17496	0.00571559	99.8057	0.00571559	0.182899
NC_045512.2	29197	C	17427	0	99.977	0.0114764	0.0114764
NC_045512.2	29198	C	17226	0.00580518	99.9594	0.00580518	0.0290259
NC_045512.2	29199	C	17422	0.0114797	99.9254	0	0.0631386
NC_045512.2	29200	C	17412	0.0229727	99.9139	0	0.0172295
NC_045512.2	29201	A	16908	99.9113	0.0118287	0.065058	0.0118287
NC_045512.2	29202	G	17348	0.0230574	0.0115287	99.9424	0.0172931
NC_045512.2	29203	C	17300	0.00578035	99.9191	0	0.0751445
NC_045512.2	29204	G	17203	0.0406906	0.0174388	99.9361	0.00581294
NC_045512.2	29205	C	17208	0.00581125	99.9709	0.00581125	0.0174338
NC_045512.2	29206	T	13605	0.00735024	0.0808526	0.0588019	99.853
NC_045512.2	29207	T	15560	0	0.0449871	0	99.955
NC_045512.2	29208	C	17416	0.00574185	99.9828	0	0.0114837
NC_045512.2	29209	A	16994	99.847	0.0235377	0.100035	0.0294221
NC_045512.2	29210	G	17440	0.0229358	0	99.9713	0.00573394
NC_045512.2	29211	C	17328	0	99.9307	0.00577101	0.0634811
NC_045512.2	29212	G	17496	0.0514403	0	99.9314	0.0171468
NC_045512.2	29213	T	16444	0.0121625	0.00608124	0	99.9818
NC_045512.2	29214	T	17552	0	0.0227894	0	99.9715
NC_045512.2	29215	C	17573	0	99.9943	0	0.00569055
NC_045512.2	29216	T	17486	0	0.0343132	0	99.9657
NC_045512.2	29217	T	18117	0.00551968	0.0275984	0	99.9614
NC_045512.2	29218	C	18277	0.00547136	99.9398	0	0.0382995
NC_045512.2	29219	G	18138	0.0330797	0	99.9283	0.038593
NC_045512.2	29220	G	18349	0.049049	0.00544989	99.9183	0.0163497
NC_045512.2	29221	A	18311	99.929	0	0.0709956	0
NC_045512.2	29222	A	15383	99.9545	0	0.0130014	0.0325034
NC_045512.2	29223	T	18115	0.0110406	0.00552029	0	99.9834
NC_045512.2	29224	G	18431	0.0108513	0	99.9891	0
NC_045512.2	29225	T	18702	0.00534702	0.139023	0.010694	99.8289
NC_045512.2	29226	C	18905	0.00528961	99.9101	0.00528961	0.0793441
NC_045512.2	29227	G	18717	0.0213709	0.0106855	99.9626	0.00534274
NC_045512.2	29228	C	18950	0.0105541	99.9261	0	0.0580475
NC_045512.2	29229	G	18606	0.0644953	0	99.9194	0.0161238
NC_045512.2	29230	C	18780	0	99.9627	0.0159744	0.00532481
NC_045512.2	29231	A	18333	99.9236	0.0163639	0.0218186	0.0381825
NC_045512.2	29232	T	18137	0.00551359	0.0165408	0	99.9779
NC_045512.2	29233	T	18250	0	0.0328767	0.00547945	99.9562
NC_045512.2	29234	G	18911	0.074031	0.00528793	99.8942	0.0264396
NC_045512.2	29235	G	18579	0.123796	0.0215297	99.8547	0
NC_045512.2	29236	C	18913	0.0105747	99.9154	0	0.0740232
NC_045512.2	29237	A	18888	99.9047	0	0.0317662	0.0635324
NC_045512.2	29238	T	19068	0	0.0314663	0	99.9685
NC_045512.2	29239	G	18879	0.0158907	0	99.9576	0.0264845
NC_045512.2	29240	G	18981	0.0210737	0	99.9737	0.00526843
NC_045512.2	29241	A	19189	99.9114	0.00521132	0.0625358	0.0208453
NC_045512.2	29242	A	15432	99.9222	0.00648004	0.0518403	0.0194401
NC_045512.2	29243	G	18906	0.0211573	0.0105787	99.9683	0
NC_045512.2	29244	T	19073	0.015729	0.110103	0	99.8427
NC_045512.2	29245	C	19173	0.0104313	99.9583	0	0.031294
NC_045512.2	29246	A	18750	99.9413	0.00533333	0.032	0.0213333
NC_045512.2	29247	C	19095	0	99.9372	0	0.0576067
NC_045512.2	29248	A	18807	99.9149	0.0159515	0.0478545	0.0212687
NC_045512.2	29249	C	18556	0.0107782	99.9784	0	0.0107782
NC_045512.2	29250	C	18646	0.0160892	99.9571	0	0.0268154
NC_045512.2	29251	T	18320	0.0163755	0.0382096	0.0382096	99.9072
NC_045512.2	29252	T	18713	0.00534388	0.144285	0	99.8504
NC_045512.2	29253	C	18974	0.00527037	99.942	0	0.042163
NC_045512.2	29254	G	18510	0.0378174	0	99.9298	0.0324149
NC_045512.2	29255	G	18536	0.0269745	0.0161847	99.9407	0.0161847
NC_045512.2	29256	G	18621	0.0107406	0.00537028	99.9839	0
NC_045512.2	29257	A	18153	99.9394	0.00550873	0.0495786	0.00550873
NC_045512.2	29258	A	13844	99.9422	0.02167	0.0144467	0.02167
NC_045512.2	29259	C	17946	0.0111445	99.9387	0	0.0501505
NC_045512.2	29260	G	18426	0.0271356	0.0162813	99.9512	0.00542711
NC_045512.2	29261	T	17873	0.0111901	0.0167851	0.0111901	99.9608
NC_045512.2	29262	G	17835	0.0112139	0.00560695	99.9776	0.00560695
NC_045512.2	29263	G	18262	0.0164276	0	99.9836	0
NC_045512.2	29264	T	18219	0.00548878	0.0439102	0.0219551	99.9286
NC_045512.2	29265	T	18297	0	0.0273269	0	99.9727
NC_045512.2	29266	G	18385	0.0326353	0	99.9456	0.0163176
NC_045512.2	29267	A	18432	99.9512	0	0.0434028	0.00542535
NC_045512.2	29268	C	17770	0.0112549	99.955	0.0112549	0.0225098
NC_045512.2	29269	C	18068	0.0387425	99.9447	0	0.0166039
NC_045512.2	29270	T	18464	0.0108319	0.0595754	0	99.9025
NC_045512.2	29271	A	17725	99.9492	0.00564175	0.0338505	0.0112835
NC_045512.2	29272	C	18347	0.010901	99.9455	0.00545048	0.0327029
NC_045512.2	29273	A	18087	99.8507	0.0387018	0.066346	0.0442307
NC_045512.2	29274	C	17965	0.0166991	99.9555	0	0.0278319
NC_045512.2	29275	A	17756	99.8479	0.0394233	0.0732147	0.0281595
NC_045512.2	29276	G	17827	0.0336568	0.00560947	99.9046	0.0560947
NC_045512.2	29277	G	17878	0.0503412	0.00559347	99.9385	0.00559347
NC_045512.2	29278	T	17822	0	0.0448883	0	99.9551
NC_045512.2	29279	G	17273	0.109998	0.0231575	99.8611	0.00578938
NC_045512.2	29280	C	16597	0.0361511	99.9156	0.00602518	0.0421763
NC_045512.2	29281	C	17109	0.00584488	99.9766	0	0.0175346
NC_045512.2	29282	A	17134	99.8891	0.00583635	0.0466908	0.0583635
NC_045512.2	29283	T	16891	0.0118406	0.0296016	0.0118406	99.9408
NC_045512.2	29284	C	16772	0.0119246	99.9344	0	0.0298116
NC_045512.2	29285	A	17168	99.8893	0.0116496	0.0524231	0.0465983
NC_045512.2	29286	A	16939	99.9587	0	0.0413248	0
NC_045512.2	29287	A	17022	99.9941	0	0.00587475	0
NC_045512.2	29288	T	16425	0	0.0121766	0	99.9878
NC_045512.2	29289	T	16749	0.00597051	0.011941	0	99.9821
NC_045512.2	29290	G	16263	0	0.0122979	99.9693	0.0184468
NC_045512.2	29291	G	16460	0.036452	0	99.9575	0.00607533
NC_045512.2	29292	A	16979	99.9647	0	0.0294481	0.00588963
NC_045512.2	29293	T	16891	0	0.0236813	0	99.9763
NC_045512.2	29294	G	16570	0.01207	0.006035	99.9819	0
NC_045512.2	29295	A	16763	99.9165	0.00596552	0.0536897	0.0238621
NC_045512.2	29296	C	16280	0	99.9754	0.00614251	0.012285
NC_045512.2	29297	A	16369	99.9328	0.0183273	0.0305455	0.0122182
NC_045512.2	29298	A	16467	99.9271	0.0182183	0.0121455	0.0425093
NC_045512.2	29299	A	16600	99.9398	0.0060241	0.0421687	0.0120482
NC_045512.2	29300	G	16143	0	0	100	0
NC_045512.2	29301	A	16369	99.9633	0.00610911	0.0305455	0
NC_045512.2	29302	T	16366	0	0.0244409	0.00611023	99.9633
NC_045512.2	29303	C	15550	0	99.9807	0	0.0192926
NC_045512.2	29304	C	16025	0.049922	99.9251	0	0.0187207
NC_045512.2	29305	A	16350	99.8899	0.00611621	0.0611621	0.0428135
NC_045512.2	29306	A	16343	99.9572	0	0.036713	0.00611883
NC_045512.2	29307	A	16600	99.8855	0.0120482	0.0481928	0.0180723
NC_045512.2	29308	T	16378	0.0183173	0.0122115	0	99.9634
NC_045512.2	29309	T	16400	0	0.0121951	0.0182927	99.9695
NC_045512.2	29310	T	14867	0	0.0403578	0	99.8251
NC_045512.2	29311	C	16214	0.012335	99.8581	0	0.104848
NC_045512.2	29312	A	16467	99.9393	0.0121455	0.0303638	0.0182183
NC_045512.2	29313	A	16394	99.9146	0.0121996	0.0426985	0.030499
NC_045512.2	29314	A	15758	99.8794	0.0380759	0.0380759	0.0444219
NC_045512.2	29315	G	15858	0.00630597	0	99.9748	0.0189179
NC_045512.2	29316	A	15729	99.9619	0	0.0317884	0.00635768
NC_045512.2	29317	T	15995	0.00625195	0.0187559	0.0187559	99.9562
NC_045512.2	29318	C	15672	0.00638081	99.9617	0.00638081	0.0255232
NC_045512.2	29319	A	15907	99.9057	0.00628654	0.0628654	0.0251462
NC_045512.2	29320	A	15821	99.9558	0.0126414	0.0252829	0.00632071
NC_045512.2	29321	G	15145	0.0132057	0.0132057	99.9472	0.0264114
NC_045512.2	29322	T	15731	0.00635687	0.0190706	0	99.9746
NC_045512.2	29323	C	15613	0.0128098	99.9616	0	0.0256197
NC_045512.2	29324	A	15969	99.856	0.0250485	0.0187864	0.0563592
NC_045512.2	29325	T	16000	0.00625	0.00625	0	99.9875
NC_045512.2	29326	T	16054	0	0.00622898	0	99.9938
NC_045512.2	29327	T	14623	0.00683854	0.00683854	0.00683854	99.9795
NC_045512.2	29328	T	15275	0.00654665	0.00654665	0.00654665	99.8953
NC_045512.2	29329	G	14653	0.0136491	0.0204736	99.9454	0.0204736
NC_045512.2	29330	C	15652	0	99.9106	0	0.0894454
NC_045512.2	29331	T	15925	0	0.043956	0	99.956
NC_045512.2	29332	G	15587	0.0384936	0.0128312	99.9423	0.0064156
NC_045512.2	29333	A	16146	99.9628	0	0.0371609	0
NC_045512.2	29334	A	15678	99.9426	0	0.0127567	0.0446486
NC_045512.2	29335	T	16223	0.00616409	0	0.00616409	99.9815
NC_045512.2	29336	A	16094	99.9379	0.0062135	0.049708	0.0062135
NC_045512.2	29337	A	16156	99.8824	0.018569	0.0866551	0.0123793
NC_045512.2	29338	G	15613	0.0384295	0.00640492	99.936	0.0192148
NC_045512.2	29339	C	15848	0	99.899	0	0.100959
NC_045512.2	29340	A	16119	99.938	0.0124077	0.0248154	0.0248154
NC_045512.2	29341	T	16100	0.0124224	0.0186335	0	99.9689
NC_045512.2	29342	A	16168	99.9753	0	0.00618506	0.0185552
NC_045512.2	29343	T	16324	0.0183778	0.0183778	0	99.9571
NC_045512.2	29344	T	16545	0.00604412	0.048353	0.00604412	99.9396
NC_045512.2	29345	G	16277	0.0491491	0	99.9386	0.0122873
NC_045512.2	29346	A	16561	99.8973	0.0241531	0.0724594	0.00603828
NC_045512.2	29347	C	16383	0.0122078	99.9268	0	0.0610389
NC_045512.2	29348	G	15259	0.0196605	0.00655351	99.9672	0.00655351
NC_045512.2	29349	C	16387	0.030512	99.939	0	0.030512
NC_045512.2	29350	A	16324	99.902	0.0245038	0.0183778	0.0551335
NC_045512.2	29351	T	16270	0.0184388	0.0307314	0.0122926	99.9385
NC_045512.2	29352	A	16301	99.9203	0.00613459	0.030673	0.0429422
NC_045512.2	29353	C	16511	0.0181697	99.9515	0	0.0121131
NC_045512.2	29354	A	16569	99.9457	0.00603537	0.00603537	0.0362122
NC_045512.2	29355	A	15618	99.9232	0.0384172	0.0256115	0.00640287
NC_045512.2	29356	A	15350	99.9414	0.00651466	0.0456026	0.00651466
NC_045512.2	29357	A	15715	99.7646	0.01909	0.01909	0.00636335
NC_045512.2	29358	C	16646	0.0120149	99.9399	0	0.0420521
NC_045512.2	29359	A	15400	99.9221	0.0194805	0.012987	0.0454545
NC_045512.2	29360	T	12609	0.00793084	0.00793084	0.0237925	99.9603
NC_045512.2	29361	T	16437	0	0.0547545	0	99.9331
NC_045512.2	29362	C	16445	0.00608088	99.9574	0	0.0364853
NC_045512.2	29363	C	16171	0.00618391	99.932	0.00618391	0.0556552
NC_045512.2	29364	C	16574	0.0181006	99.9638	0.0120671	0.00603355
NC_045512.2	29365	A	16242	99.9076	0.0246275	0.0554119	0.0123138
NC_045512.2	29366	C	16100	0.0124224	99.9627	0	0.0248447
NC_045512.2	29367	C	16254	0.0246093	99.8893	0.018457	0.055371
NC_045512.2	29368	A	15318	99.9478	0.0130565	0.0195848	0.0195848
NC_045512.2	29369	A	15293	99.9673	0	0.0196168	0.0130779
NC_045512.2	29370	C	16591	0.0241095	99.9337	0	0.0421916
NC_045512.2	29371	A	15208	99.8619	0.013151	0.105208	0.0197265
NC_045512.2	29372	G	15406	0.0584188	0.012982	99.9286	0
NC_045512.2	29373	A	16414	99.9269	0.00609236	0.0548312	0.0121847
NC_045512.2	29374	G	15249	0.032789	0.0262312	99.9082	0.032789
NC_045512.2	29375	C	16105	0.00620925	99.9503	0	0.0434648
NC_045512.2	29376	C	15611	0.0128115	99.9744	0	0.0128115
NC_045512.2	29377	T	16179	0.0309043	0.0556277	0	99.6291
NC_045512.2	29378	A	15857	99.918	0.00630636	0.0252255	0.0315318
NC_045512.2	29379	A	16639	99.9399	0.0180299	0.0180299	0.0240399
NC_045512.2	29380	A	16631	99.9699	0.0180386	0.0120257	0
NC_045512.2	29381	A	16060	99.8568	0.0124533	0.0996264	0.0311333
NC_045512.2	29382	A	16504	99.4789	0.00605914	0.236306	0.0363548
NC_045512.2	29383	G	15366	0.0195236	0.0195236	99.9219	0.0390472
NC_045512.2	29384	G	16067	0.0186718	0.00622394	99.9315	0.0373436
NC_045512.2	29385	A	17259	99.9421	0.0289704	0.0289704	0
NC_045512.2	29386	C	16569	0.0362122	99.8974	0	0.00603537
NC_045512.2	29387	A	16619	99.9338	0.0180516	0.00601721	0.030086
NC_045512.2	29388	A	16654	99.958	0.0120091	0.0180137	0.00600456
NC_045512.2	29389	A	16828	99.9822	0.00594248	0.011885	0
NC_045512.2	29390	A	16620	99.9218	0.00601685	0.0541516	0.0180505
NC_045512.2	29391	A	16587	99.7046	0	0.120576	0.00602882
NC_045512.2	29392	G	16517	0.0302718	0.00605437	99.9637	0
NC_045512.2	29393	A	17088	99.9415	0.0117041	0.0292603	0.0175562
NC_045512.2	29394	A	17038	99.9648	0.00586923	0.0176077	0.00586923
NC_045512.2	29395	G	16146	0.0185805	0	99.9752	0
NC_045512.2	29396	A	16576	99.9517	0.0120656	0.0241313	0.0120656
NC_045512.2	29397	A	16439	99.8966	0.0243324	0.0304155	0.0486648
NC_045512.2	29398	G	16123	0.00620232	0.00620232	99.969	0.018607
NC_045512.2	29399	G	16667	0.0299994	0.00599988	99.958	0
NC_045512.2	29400	C	16997	0.0117668	99.9176	0.029417	0.0411837
NC_045512.2	29401	T	17027	0.00587302	0.105714	0.011746	99.8767
NC_045512.2	29402	G	16958	0.0707631	0	99.9233	0.00589692
NC_045512.2	29403	A	17130	99.9008	0.0175131	0.0642148	0.0116754
NC_045512.2	29404	T	16867	0.00592874	0.0592874	0	99.9348
NC_045512.2	29405	G	17008	0.0176388	0.00587959	99.9236	0.0411571
NC_045512.2	29406	A	17192	99.9477	0.0116333	0.0232666	0.00581666
NC_045512.2	29407	A	16643	99.9039	0	0.0721024	0.0240341
NC_045512.2	29408	A	16919	99.935	0	0.0472841	0.00591051
NC_045512.2	29409	C	16903	0	99.9823	0	0.0177483
NC_045512.2	29410	T	16749	0.011941	0.131351	0	99.8567
NC_045512.2	29411	C	17042	0.0176036	99.9648	0	0.0117357
NC_045512.2	29412	A	16643	99.8918	0.0360512	0.0480683	0.0240341
NC_045512.2	29413	A	15966	99.8998	0.00626331	0.0688964	0.0250532
NC_045512.2	29414	G	15959	0.0375963	0	99.9373	0.0250642
NC_045512.2	29415	C	16404	0.00609607	99.939	0	0.0548647
NC_045512.2	29416	C	16464	0.0242954	99.9332	0	0.0303693
NC_045512.2	29417	T	15698	0	0.025481	0	99.9745
NC_045512.2	29418	T	16173	0.00618315	0.0370989	0.00618315	99.9505
NC_045512.2	29419	A	16747	99.9343	0	0.0477697	0.0179137
NC_045512.2	29420	C	16481	0	99.9515	0.0121352	0.0364056
NC_045512.2	29421	C	16361	0.0183363	99.9267	0	0.0550089
NC_045512.2	29422	G	16267	0.0983586	0.0184422	99.8648	0.0184422
NC_045512.2	29423	C	16320	0.00612745	99.9203	0	0.0551471
NC_045512.2	29424	A	16021	99.975	0.00624181	0.00624181	0.0124836
NC_045512.2	29425	G	15929	0.0188336	0.00627786	99.9623	0.0125557
NC_045512.2	29426	A	16235	99.9261	0.0123191	0.0615953	0
NC_045512.2	29427	G	15588	0.0256608	0.0128304	99.9615	0
NC_045512.2	29428	A	15948	99.9686	0	0.0188111	0.0125408
NC_045512.2	29429	C	15849	0	99.9495	0.0252382	0.00630955
NC_045512.2	29430	A	15540	99.852	0.019305	0.0900901	0.03861
NC_045512.2	29431	G	15439	0.0323855	0.0129542	99.9547	0
NC_045512.2	29432	A	15441	99.9093	0.0129525	0.0712389	0.00647626
NC_045512.2	29433	A	14854	99.899	0.00673219	0.0673219	0.0269288
NC_045512.2	29434	G	14691	0.00680689	0	99.966	0.0136138
NC_045512.2	29435	A	15452	99.9482	0.00647165	0.019415	0.0129433
NC_045512.2	29436	A	14643	99.9317	0.0204876	0.0478044	0
NC_045512.2	29437	A	14496	99.9655	0	0.00689846	0.00689846
NC_045512.2	29438	C	15312	0.0130617	99.9608	0.00653082	0.0195925
NC_045512.2	29439	A	14595	99.8698	0.0479616	0.061665	0.0137033
NC_045512.2	29440	G	14209	0.0703779	0.0211134	99.8874	0.0211134
NC_045512.2	29441	C	15193	0.00658198	99.9342	0.00658198	0.0460738
NC_045512.2	29442	A	15268	99.9476	0.0196489	0.0261986	0.00654965
NC_045512.2	29443	A	14455	99.9723	0	0.0207541	0.00691802
NC_045512.2	29444	A	14583	99.9314	0.0068573	0	0.0068573
NC_045512.2	29445	C	15340	0.0260756	99.9609	0	0.0130378
NC_045512.2	29446	T	14808	0.0202593	0.0742842	0.0270124	99.8784
NC_045512.2	29447	G	14290	0.0069979	0.0069979	99.979	0.0069979
NC_045512.2	29448	T	15096	0.0132485	0.0529942	0	99.9338
NC_045512.2	29449	G	15202	0.0131562	0.0197342	99.9671	0
NC_045512.2	29450	A	15205	99.9474	0	0.0526143	0
NC_045512.2	29451	C	14829	0.00674354	99.9123	0.0134871	0.0674354
NC_045512.2	29452	T	14914	0.00670511	0.0402307	0	99.9464
NC_045512.2	29453	C	14842	0.0134753	99.9798	0	0.00673764
NC_045512.2	29454	T	14272	0	0.0630605	0	99.9369
NC_045512.2	29455	T	14465	0.00691324	0.0207397	0	99.9723
NC_045512.2	29456	C	14899	0.00671186	99.9799	0.00671186	0.00671186
NC_045512.2	29457	T	12932	0	0.00773276	0.0154655	99.9768
NC_045512.2	29458	T	15063	0	0.0398327	0	99.9469
NC_045512.2	29459	C	14678	0.0204388	99.9319	0.00681292	0.0408775
NC_045512.2	29460	C	14640	0.0204918	99.9317	0.0068306	0.0273224
NC_045512.2	29461	T	14398	0.00694541	0.0972357	0.00694541	99.8889
NC_045512.2	29462	G	14343	0.0557763	0	99.9303	0.0139441
NC_045512.2	29463	C	14421	0	99.9237	0.00693433	0.0693433
NC_045512.2	29464	T	14601	0	0.123279	0.0136977	99.863
NC_045512.2	29465	G	14113	0.0921137	0	99.9079	0
NC_045512.2	29466	C	14308	0.0069891	99.9231	0.0069891	0.0629019
NC_045512.2	29467	A	14497	99.9517	0.013796	0.0206939	0.00689798
NC_045512.2	29468	G	14400	0.00694444	0	99.9931	0
NC_045512.2	29469	A	14428	99.9515	0	0.00693097	0.00693097
NC_045512.2	29470	T	13974	0.00715615	0.00715615	0	99.9857
NC_045512.2	29471	T	13706	0	0.0364804	0	99.9635
NC_045512.2	29472	T	14073	0	0.0497406	0.0071058	99.9005
NC_045512.2	29473	G	13932	0.0358886	0	99.9426	0.0215332
NC_045512.2	29474	G	13910	0.0215672	0.00718907	99.9569	0.0143781
NC_045512.2	29475	A	14088	99.929	0	0.0567859	0.0141965
NC_045512.2	29476	T	13843	0	0.0216716	0.00722387	99.9711
NC_045512.2	29477	G	13786	0.0580299	0.00725374	99.9347	0
NC_045512.2	29478	A	13811	99.9276	0	0.0506842	0
NC_045512.2	29479	T	13178	0.0151768	0.00758841	0	99.9696
NC_045512.2	29480	T	13272	0	0.00753466	0.00753466	99.9849
NC_045512.2	29481	T	13766	0.0217928	0.0145285	0	99.9274
NC_045512.2	29482	C	13469	0.00742446	99.9555	0	0.0371223
NC_045512.2	29483	T	13601	0.0147048	0.0661716	0	99.9044
NC_045512.2	29484	C	13344	0.007494	99.94	0	0.052458
NC_045512.2	29485	C	13094	0.0152742	99.916	0.0152742	0.0534596
NC_045512.2	29486	A	13055	99.9464	0	0.0459594	0.0076599
NC_045512.2	29487	A	12843	99.9844	0	0.0155727	0
NC_045512.2	29488	A	12834	99.961	0.0077918	0.0077918	0
NC_045512.2	29489	C	12699	0	99.9685	0	0.0236239
NC_045512.2	29490	A	12551	99.9602	0.00796749	0.00796749	0.0239025
NC_045512.2	29491	A	11594	99.9914	0	0.00862515	0
NC_045512.2	29492	T	11143	0	0	0	100
NC_045512.2	29493	T	12051	0.0165961	0.0331923	0.00829807	99.9336
NC_045512.2	29494	G	12022	0.0166362	0.00831808	99.9584	0.0166362
NC_045512.2	29495	C	12013	0	99.9001	0	0.0832432
NC_045512.2	29496	A	12022	99.9168	0	0.0499085	0.0332723
NC_045512.2	29497	A	11412	99.9036	0	0.0876271	0.00876271
NC_045512.2	29498	C	11620	0	99.9828	0	0.00860585
NC_045512.2	29499	A	11045	99.9366	0	0.0633771	0
NC_045512.2	29500	A	10190	99.9804	0	0.0196271	0
NC_045512.2	29501	T	10801	0.0092584	0.0833256	0.0092584	99.8982
NC_045512.2	29502	C	11243	0	99.9644	0	0.0355777
NC_045512.2	29503	C	11014	0.0272381	99.9637	0	0.00907935
NC_045512.2	29504	A	9106	99.8902	0.0658906	0.0329453	0.0109818
NC_045512.2	29505	T	9892	0	0.0808734	0.0101092	99.909
NC_045512.2	29506	G	9964	0	0	100	0
NC_045512.2	29507	A	10363	99.9614	0	0.0289491	0.00964971
NC_045512.2	29508	G	10259	0.00974754	0.00974754	99.9708	0.00974754
NC_045512.2	29509	C	10289	0	99.9514	0	0.0485956
NC_045512.2	29510	A	10153	99.872	0.0196986	0.0689451	0.0393972
NC_045512.2	29511	G	9950	0.0100503	0.0100503	99.9497	0.0201005
NC_045512.2	29512	T	10031	0.0099691	0.0398764	0.0099691	99.9402
NC_045512.2	29513	G	10059	0.0894721	0.00994135	99.9006	0
NC_045512.2	29514	C	9842	0	99.9492	0.0203211	0.0304816
NC_045512.2	29515	T	9669	0.0206847	0.372324	0	99.607
NC_045512.2	29516	G	9646	0.041468	0.010367	99.9482	0
NC_045512.2	29517	A	9329	100	0	0	0
NC_045512.2	29518	C	9239	0	99.9567	0	0.0432947
NC_045512.2	29519	T	8788	0	0.250341	0.0113792	99.7383
NC_045512.2	29520	C	8809	0.011352	99.9546	0	0.0340561
NC_045512.2	29521	A	8711	99.8967	0	0.0803582	0.0229595
NC_045512.2	29522	A	8281	99.9638	0	0.0120758	0.0241517
NC_045512.2	29523	C	8440	0	99.9526	0.0118483	0.035545
NC_045512.2	29524	T	7865	0.0381437	0.394151	0	99.5677
NC_045512.2	29525	C	8040	0.0248756	99.9005	0	0.0746269
NC_045512.2	29526	A	7269	99.6973	0.0412712	0.206356	0.0550282
NC_045512.2	29527	G	7430	0.0807537	0	99.8789	0.0403769
NC_045512.2	29528	G	7409	0.121474	0.0134971	99.865	0
NC_045512.2	29529	C	7144	0	100	0	0
NC_045512.2	29530	C	6981	0	100	0	0

## Sheet: IVT mRNA N protein wt+as-3
CHR	POS	REF	READS	A	C	G	T
NC_045512.2	28274	A	1492	100	0	0	0
NC_045512.2	28275	T	1519	0	0	0	100
NC_045512.2	28276	G	1705	0	0	100	0
NC_045512.2	28277	T	1763	0	0	0	100
NC_045512.2	28278	C	1961	0	100	0	0
NC_045512.2	28279	T	2295	0	0.087146	0	99.9129
NC_045512.2	28280	G	2382	0	0	100	0
NC_045512.2	28281	A	2547	99.9215	0	0.0785238	0
NC_045512.2	28282	T	2703	0	0	0	100
NC_045512.2	28283	A	2840	99.9648	0	0.0352113	0
NC_045512.2	28284	A	3013	99.9668	0	0	0.0331895
NC_045512.2	28285	T	3267	0.0306091	0	0	99.9694
NC_045512.2	28286	G	3386	0.0295334	0	99.9409	0
NC_045512.2	28287	G	3424	0.0292056	0	99.9708	0
NC_045512.2	28288	A	3493	99.8855	0.0572574	0.0286287	0.0286287
NC_045512.2	28289	C	3527	0	99.9149	0	0.0850581
NC_045512.2	28290	C	3647	0.0548396	99.8903	0	0.0548396
NC_045512.2	28291	C	3926	0.0509424	99.9491	0	0
NC_045512.2	28292	C	4132	0.0242014	99.9032	0	0.0242014
NC_045512.2	28293	A	4169	99.8801	0.0239866	0.0479731	0.0239866
NC_045512.2	28294	A	4278	99.9532	0.0233754	0	0.0233754
NC_045512.2	28295	A	4242	99.9293	0.0471476	0	0.0235738
NC_045512.2	28296	A	4302	99.907	0	0	0.023245
NC_045512.2	28297	T	4447	0.0449741	0.0449741	0	99.9101
NC_045512.2	28298	C	4552	0.0219684	99.9341	0	0.0439367
NC_045512.2	28299	A	4360	99.8853	0.0229358	0.0917431	0
NC_045512.2	28300	G	4809	0.0415887	0	99.9584	0
NC_045512.2	28301	C	4809	0	100	0	0
NC_045512.2	28302	G	4888	0	0	100	0
NC_045512.2	28303	A	4966	99.9396	0	0.0604108	0
NC_045512.2	28304	A	4889	99.9591	0	0	0.0409082
NC_045512.2	28305	A	4930	99.9189	0.020284	0.020284	0.040568
NC_045512.2	28306	T	5155	0	0.0581959	0	99.9418
NC_045512.2	28307	G	5189	0.154172	0.0192715	99.8266	0
NC_045512.2	28308	C	5206	0	99.8079	0.0192086	0.172877
NC_045512.2	28309	A	5244	99.8665	0	0.0381388	0.0762777
NC_045512.2	28310	C	5344	0	99.9439	0	0.0561377
NC_045512.2	28311	C	5436	0.0183959	99.9448	0	0.0367918
NC_045512.2	28312	C	5504	0.0545058	99.9273	0	0.0181686
NC_045512.2	28313	C	5560	0.0359712	99.8921	0.0179856	0.0539568
NC_045512.2	28314	G	5549	0.0901063	0	99.8919	0.0180213
NC_045512.2	28315	C	5576	0.017934	99.9821	0	0
NC_045512.2	28316	A	5445	99.8898	0	0.0550964	0.0367309
NC_045512.2	28317	T	5402	0	0	0.0740466	99.926
NC_045512.2	28318	T	5623	0.0355682	0.0355682	0.0177841	99.8933
NC_045512.2	28319	A	5623	99.8933	0.0533523	0.0533523	0
NC_045512.2	28320	C	5643	0	99.9291	0.0177211	0.0531632
NC_045512.2	28321	G	5829	0.102934	0	99.8628	0
NC_045512.2	28322	T	5640	0.035461	0.0531915	0	99.9113
NC_045512.2	28323	T	5820	0.0687285	0	0	99.9313
NC_045512.2	28324	T	6039	0.0662361	0.0496771	0	99.8841
NC_045512.2	28325	G	6045	0	0	99.9835	0.0165426
NC_045512.2	28326	G	6148	0.0325309	0	99.9675	0
NC_045512.2	28327	T	6298	0	0.0158781	0	99.9841
NC_045512.2	28328	G	6282	0.031837	0.0159185	99.9363	0.0159185
NC_045512.2	28329	G	6358	0.0314564	0	99.9685	0
NC_045512.2	28330	A	6289	99.8887	0.0318016	0.0477023	0
NC_045512.2	28331	C	6137	0.0325892	99.9511	0	0.0162946
NC_045512.2	28332	C	6306	0.0158579	99.9683	0	0.0158579
NC_045512.2	28333	C	6546	0.061106	99.9236	0	0.0152765
NC_045512.2	28334	T	6598	0.0151561	0.0757805	0.0151561	99.8939
NC_045512.2	28335	C	6807	0	99.9853	0	0.0146908
NC_045512.2	28336	A	6740	99.8368	0	0.103858	0.0593472
NC_045512.2	28337	G	6861	0.0874508	0	99.9125	0
NC_045512.2	28338	A	6933	99.9712	0	0.0288475	0
NC_045512.2	28339	T	6736	0	0	0	100
NC_045512.2	28340	T	7095	0.0281889	0.0281889	0	99.9436
NC_045512.2	28341	C	7124	0	99.9439	0	0.0280741
NC_045512.2	28342	A	7235	99.9309	0	0.0691085	0
NC_045512.2	28343	A	7290	99.9451	0.0137174	0.0137174	0.0274348
NC_045512.2	28344	C	7352	0	99.9592	0.0136017	0.0272035
NC_045512.2	28345	T	7464	0	0.0669882	0	99.933
NC_045512.2	28346	G	7472	0	0	99.9866	0
NC_045512.2	28347	G	7533	0.132749	0	99.854	0.0132749
NC_045512.2	28348	C	7585	0	99.9209	0	0.0659196
NC_045512.2	28349	A	7582	99.9077	0.0395674	0.0263783	0.0263783
NC_045512.2	28350	G	7728	0.0258799	0.01294	99.9612	0
NC_045512.2	28351	T	7617	0.0131285	0.0393856	0	99.9475
NC_045512.2	28352	A	7638	99.856	0.0130924	0.130924	0
NC_045512.2	28353	A	7268	99.9862	0	0.0137589	0
NC_045512.2	28354	C	7726	0	99.9741	0	0.0258866
NC_045512.2	28355	C	8024	0	99.9751	0	0.0249252
NC_045512.2	28356	A	7912	99.8862	0.012639	0	0.101112
NC_045512.2	28357	G	8169	0.0244828	0	99.9633	0.0122414
NC_045512.2	28358	A	8304	99.9518	0	0.0361272	0.0120424
NC_045512.2	28359	A	7780	99.9229	0	0.0514139	0.0257069
NC_045512.2	28360	T	8394	0	0	0	100
NC_045512.2	28361	G	8499	0	0	99.9882	0.0117661
NC_045512.2	28362	G	8602	0.0116252	0	99.9651	0.0116252
NC_045512.2	28363	A	8758	99.8287	0	0.137018	0.0342544
NC_045512.2	28364	G	8787	0	0	99.9886	0.0113804
NC_045512.2	28365	A	9027	99.8781	0.0110779	0.110779	0
NC_045512.2	28366	A	8398	99.9762	0	0.0119076	0.0119076
NC_045512.2	28367	C	9117	0.021937	99.9452	0.0109685	0.021937
NC_045512.2	28368	G	9153	0.0327761	0	99.9672	0
NC_045512.2	28369	C	9333	0	99.9464	0	0.0428587
NC_045512.2	28370	A	9214	99.9023	0.0217061	0.0651183	0.010853
NC_045512.2	28371	G	9436	0.0211954	0.0105977	99.9682	0
NC_045512.2	28372	T	9572	0	0.0104471	0	99.9582
NC_045512.2	28373	G	9576	0.0208855	0.0104428	99.9478	0.0208855
NC_045512.2	28374	G	9621	0.0103939	0.0103939	99.9272	0.0519696
NC_045512.2	28375	G	9691	0	0	99.9897	0
NC_045512.2	28376	G	9844	0	0	100	0
NC_045512.2	28377	C	9836	0	99.939	0.0203335	0.0305002
NC_045512.2	28378	G	9956	0.0401768	0.0100442	99.9397	0
NC_045512.2	28379	C	9973	0.0200541	99.9198	0	0.0601624
NC_045512.2	28380	G	10135	0.108535	0.0197336	99.8619	0.0098668
NC_045512.2	28381	A	10176	99.9607	0	0	0.0393082
NC_045512.2	28382	T	9636	0	0.0207555	0.0207555	99.9377
NC_045512.2	28383	C	10469	0	99.9045	0	0.028656
NC_045512.2	28384	A	10397	99.8942	0.00961816	0.0288545	0.00961816
NC_045512.2	28385	A	10329	99.9516	0.019363	0.019363	0
NC_045512.2	28386	A	10601	99.8962	0	0.0377323	0.0565984
NC_045512.2	28387	A	10356	99.5751	0.0675937	0.0579374	0.0675937
NC_045512.2	28388	C	10915	0.0091617	99.945	0	0.0458085
NC_045512.2	28389	A	10904	99.8808	0.0183419	0.00917095	0.0917095
NC_045512.2	28390	A	10665	99.9344	0.00937647	0.0375059	0.00937647
NC_045512.2	28391	C	11030	0	99.8821	0.0362647	0.0725295
NC_045512.2	28392	G	11048	0.0362056	0	99.9457	0.0181028
NC_045512.2	28393	T	11144	0	0.00897344	0	99.991
NC_045512.2	28394	C	11398	0.00877347	99.9123	0	0.0701878
NC_045512.2	28395	G	11292	0.0177117	0	99.9734	0.00885583
NC_045512.2	28396	G	11338	0	0.0176398	99.9383	0.0176398
NC_045512.2	28397	C	11522	0.0173581	99.8872	0	0.0954695
NC_045512.2	28398	C	11487	0.00870549	99.9478	0	0.0435275
NC_045512.2	28399	C	11641	0.00859033	99.9656	0.00859033	0.0171807
NC_045512.2	28400	C	11904	0.00840054	99.916	0	0
NC_045512.2	28401	A	11625	99.8452	0.0258065	0.0516129	0.0774194
NC_045512.2	28402	A	11609	99.9052	0.00861401	0.034456	0.051684
NC_045512.2	28403	G	11837	0.0168962	0	99.9662	0.0168962
NC_045512.2	28404	G	11973	0.0250564	0.00835213	99.9332	0.00835213
NC_045512.2	28405	T	11871	0	0.0168478	0	99.9832
NC_045512.2	28406	T	11796	0	0.00847745	0.00847745	99.8983
NC_045512.2	28407	T	12066	0.00828775	0.00828775	0	99.9005
NC_045512.2	28408	A	12223	99.8527	0.0081813	0.081813	0.0490878
NC_045512.2	28409	C	12170	0.00821693	99.9178	0	0.0739523
NC_045512.2	28410	C	12112	0.00825628	99.9587	0	0.0330251
NC_045512.2	28411	C	12444	0.008036	99.9196	0.008036	0.032144
NC_045512.2	28412	A	12092	99.876	0.0248098	0.0661594	0.0330797
NC_045512.2	28413	A	12031	99.9668	0.00831186	0.00831186	0.0166237
NC_045512.2	28414	T	12467	0.0240635	0.0240635	0.00802118	99.9439
NC_045512.2	28415	A	11932	99.891	0.00838082	0.0838082	0.0167616
NC_045512.2	28416	A	11983	99.8915	0.00834516	0.0667612	0.0333806
NC_045512.2	28417	T	11711	0.0341559	0.00853898	0.00853898	99.9488
NC_045512.2	28418	A	11806	99.8899	0.0508216	0.0508216	0
NC_045512.2	28419	C	11825	0.0169133	99.9662	0	0.00845666
NC_045512.2	28420	T	11895	0.0252207	0.0420345	0.00840689	99.9243
NC_045512.2	28421	G	11752	0.0255276	0.00850919	99.966	0
NC_045512.2	28422	C	11651	0.00858295	99.9485	0	0.0257489
NC_045512.2	28423	G	11674	0.00856604	0.0171321	99.9743	0
NC_045512.2	28424	T	11487	0.017411	0.017411	0	99.9652
NC_045512.2	28425	C	11496	0.0173974	99.9652	0	0.0173974
NC_045512.2	28426	T	11289	0.0265745	0.0354327	0.00885818	99.9291
NC_045512.2	28427	T	11476	0.00871384	0.0261415	0.00871384	99.939
NC_045512.2	28428	G	11341	0.0705405	0.00881756	99.8854	0.0264527
NC_045512.2	28429	G	11158	0.0537731	0	99.9283	0.0179244
NC_045512.2	28430	T	10504	0.0190404	0.0285605	0	99.9524
NC_045512.2	28431	T	10969	0	0.0273498	0.0182332	99.9544
NC_045512.2	28432	C	11114	0	99.955	0.00899766	0.0359906
NC_045512.2	28433	A	10987	99.9181	0.0182033	0.0455083	0.0182033
NC_045512.2	28434	C	10914	0	99.9725	0	0.0274876
NC_045512.2	28435	C	10792	0.0277984	99.8517	0	0.12046
NC_045512.2	28436	G	10365	0.0964785	0	99.8746	0.0289436
NC_045512.2	28437	C	10850	0.0368664	99.9355	0.00921659	0.0184332
NC_045512.2	28438	T	10884	0	0.0183756	0.0275634	99.9541
NC_045512.2	28439	C	10993	0	99.9818	0.0090967	0.0090967
NC_045512.2	28440	T	10952	0.0273923	0.0182615	0	99.9543
NC_045512.2	28441	C	10756	0.00929714	99.9442	0	0.0371885
NC_045512.2	28442	A	10422	99.8849	0.0383803	0.0383803	0.0383803
NC_045512.2	28443	C	10490	0.00953289	99.9809	0	0.00953289
NC_045512.2	28444	T	10597	0.00943663	0.0754931	0.0188733	99.8962
NC_045512.2	28445	C	10671	0	99.9438	0	0.0374848
NC_045512.2	28446	A	10435	99.9425	0.0191663	0	0.0383325
NC_045512.2	28447	A	10288	99.8931	0	0.0777605	0.0291602
NC_045512.2	28448	C	10388	0.00962649	99.9422	0.00962649	0.038506
NC_045512.2	28449	A	9923	99.8992	0.0201552	0.050388	0.0302328
NC_045512.2	28450	T	9966	0	0.0802729	0.0501706	99.8696
NC_045512.2	28451	G	10029	0.0398843	0.00997108	99.9202	0.0299133
NC_045512.2	28452	G	10238	0.0976753	0	99.873	0.0293026
NC_045512.2	28453	C	10439	0	99.9617	0	0.0383178
NC_045512.2	28454	A	10376	99.8843	0.00963763	0.0481881	0.0578258
NC_045512.2	28455	A	9435	99.9576	0	0.0105988	0.0211977
NC_045512.2	28456	G	10432	0.00958589	0	99.9808	0.00958589
NC_045512.2	28457	G	10613	0.047112	0.0188448	99.9152	0.0188448
NC_045512.2	28458	A	10859	99.9079	0.0184179	0.0552537	0.0184179
NC_045512.2	28459	A	9191	99.8803	0.0326406	0.0652813	0.0217604
NC_045512.2	28460	G	10693	0.0561115	0.0187038	99.8878	0.0374077
NC_045512.2	28461	A	10651	99.9437	0.0187776	0.0281664	0.00938879
NC_045512.2	28462	C	10385	0.00962927	99.9615	0	0.0288878
NC_045512.2	28463	C	10652	0.00938791	99.9437	0	0.0375516
NC_045512.2	28464	T	10878	0.0275786	0.0551572	0.00919287	99.9081
NC_045512.2	28465	T	10730	0	0.0465983	0	99.9441
NC_045512.2	28466	A	10694	99.8784	0.0187021	0.0841593	0.0187021
NC_045512.2	28467	A	10815	99.9445	0	0.0462321	0.00924642
NC_045512.2	28468	A	10729	99.8602	0.0279616	0.0372821	0.0372821
NC_045512.2	28469	T	8005	0	0.0249844	0.0249844	99.95
NC_045512.2	28470	T	11032	0.0362582	0.0362582	0.00906454	99.9184
NC_045512.2	28471	C	10959	0.0182498	99.8814	0.00912492	0.0912492
NC_045512.2	28472	C	10936	0	99.9634	0	0.0365764
NC_045512.2	28473	C	11075	0.0180587	99.9368	0.00902934	0.0361174
NC_045512.2	28474	T	11140	0.00897666	0	0	99.991
NC_045512.2	28475	C	11145	0	99.9551	0	0.0448632
NC_045512.2	28476	G	11181	0.0178875	0	99.9642	0.0178875
NC_045512.2	28477	A	11230	99.9199	0	0.0445236	0.0356189
NC_045512.2	28478	G	11203	0.00892618	0	99.9732	0.0178524
NC_045512.2	28479	G	11227	0.0089071	0	99.9911	0
NC_045512.2	28480	A	11143	99.9551	0	0.035897	0.00897424
NC_045512.2	28481	C	11431	0.00874814	99.9738	0	0.0174963
NC_045512.2	28482	A	10924	99.8993	0.00915416	0.0457708	0.0366166
NC_045512.2	28483	A	10964	99.7993	0.0273623	0.0820868	0.0912076
NC_045512.2	28484	G	11312	0.0176803	0	99.9381	0.0442008
NC_045512.2	28485	G	11479	0.0261347	0	99.9564	0.0174231
NC_045512.2	28486	C	11446	0.02621	99.8864	0.00873668	0.0786301
NC_045512.2	28487	G	11642	0.0858959	0.0171792	99.8454	0.0429479
NC_045512.2	28488	T	10905	0	0.0275103	0	99.9725
NC_045512.2	28489	T	11545	0.0259853	0.034647	0	99.9047
NC_045512.2	28490	C	11547	0	99.9221	0.00866026	0.0692821
NC_045512.2	28491	C	11651	0.0257489	99.9571	0	0.0171659
NC_045512.2	28492	A	11686	99.8631	0	0.119801	0.0171145
NC_045512.2	28493	A	11969	99.9833	0	0	0.0167098
NC_045512.2	28494	T	11837	0.00844809	0.0253443	0	99.9662
NC_045512.2	28495	T	11891	0	0.0840972	0.00840972	99.8991
NC_045512.2	28496	A	11800	99.9407	0.0169492	0.0338983	0.00847458
NC_045512.2	28497	A	11878	99.8569	0.00841893	0.126284	0.00841893
NC_045512.2	28498	C	11898	0	99.9244	0	0.075643
NC_045512.2	28499	A	11822	99.8562	0.0253764	0.0592116	0.0507528
NC_045512.2	28500	C	11850	0	99.9747	0.00843882	0.0168776
NC_045512.2	28501	C	11777	0	99.983	0	0.00849113
NC_045512.2	28502	A	11468	99.9215	0.0348797	0.0348797	0.00871992
NC_045512.2	28503	A	11534	99.948	0	0	0.0520201
NC_045512.2	28504	T	11418	0.0175162	0.0175162	0	99.965
NC_045512.2	28505	A	11500	99.887	0.00869565	0.0695652	0.0347826
NC_045512.2	28506	G	11769	0.0339876	0.0169938	99.9405	0.0084969
NC_045512.2	28507	C	11832	0.0338066	99.907	0	0.0591616
NC_045512.2	28508	A	11901	99.8656	0.00840266	0.0756239	0.0504159
NC_045512.2	28509	G	11659	0.0257312	0	99.9571	0.0171541
NC_045512.2	28510	T	12061	0	0.0414559	0.00829119	99.9337
NC_045512.2	28511	C	11994	0.0250125	99.95	0	0.0250125
NC_045512.2	28512	C	11974	0.00835143	99.9582	0	0.0334057
NC_045512.2	28513	A	12017	99.8086	0.0665724	0.0832154	0.0416077
NC_045512.2	28514	G	11955	0.0250941	0.0083647	99.9582	0.0083647
NC_045512.2	28515	A	11722	99.9403	0.00853097	0.0170619	0.0341239
NC_045512.2	28516	T	11678	0	0.0171262	0.00856311	99.9743
NC_045512.2	28517	G	11582	0.0259023	0.00863409	99.9482	0.0172682
NC_045512.2	28518	A	11727	99.8636	0.00852733	0.110855	0.0170547
NC_045512.2	28519	C	11447	0.0174718	99.9301	0.00873591	0.0436796
NC_045512.2	28520	C	11652	0.0429111	99.9142	0	0.0343289
NC_045512.2	28521	A	11455	99.8691	0	0.0698385	0.0611087
NC_045512.2	28522	A	11327	99.947	0.0176569	0.0176569	0.0176569
NC_045512.2	28523	A	11138	99.9192	0.00897827	0.0359131	0.0179565
NC_045512.2	28524	T	11155	0.0179292	0.0179292	0	99.9641
NC_045512.2	28525	T	10980	0.0182149	0.0182149	0.0273224	99.8998
NC_045512.2	28526	G	11622	0.0516262	0.00860437	99.8709	0.068835
NC_045512.2	28527	G	11496	0.026096	0.00869868	99.9304	0.0173974
NC_045512.2	28528	C	11479	0.0174231	99.939	0	0.0435578
NC_045512.2	28529	T	11738	0.0170387	0.0340774	0.00851934	99.9404
NC_045512.2	28530	A	10987	99.9363	0.00910167	0.027305	0.027305
NC_045512.2	28531	C	11664	0.0171468	99.9486	0	0.0342936
NC_045512.2	28532	T	11369	0	0.0703668	0.00879585	99.9208
NC_045512.2	28533	A	10869	99.9264	0.00920048	0.0276014	0.0368019
NC_045512.2	28534	C	11632	0	99.9656	0.00859697	0.0257909
NC_045512.2	28535	C	11710	0	99.9829	0	0.0170794
NC_045512.2	28536	G	11722	0.0170619	0.0255929	99.9488	0.00853097
NC_045512.2	28537	A	11480	99.9477	0.0174216	0.0261324	0.0087108
NC_045512.2	28538	A	10687	99.8877	0	0.0467858	0.056143
NC_045512.2	28539	G	11462	0.0261734	0.00872448	99.9477	0.017449
NC_045512.2	28540	A	11755	99.966	0.00850702	0.0255211	0
NC_045512.2	28541	G	11729	0.0255776	0.00852588	99.9488	0.0170518
NC_045512.2	28542	C	11623	0	99.9828	0	0.0172073
NC_045512.2	28543	T	11503	0.00869338	0.0956272	0	99.8957
NC_045512.2	28544	A	10234	99.9023	0	0.0390854	0.0488568
NC_045512.2	28545	C	11581	0	99.9827	0	0.0172697
NC_045512.2	28546	C	11798	0	99.983	0	0.00847601
NC_045512.2	28547	A	10502	99.8381	0.028566	0.066654	0.066654
NC_045512.2	28548	G	11879	0.0336729	0.0168364	99.9411	0.00841822
NC_045512.2	28549	A	10508	99.8858	0.00951656	0.0666159	0.0285497
NC_045512.2	28550	C	11846	0.00844167	99.9493	0	0.0422083
NC_045512.2	28551	G	11997	0.0333417	0.0250063	99.9083	0.0333417
NC_045512.2	28552	A	12086	99.9255	0	0.0579183	0.0165481
NC_045512.2	28553	A	11150	99.9372	0	0.0269058	0.0358744
NC_045512.2	28554	T	11561	0.00864977	0.0345991	0	99.9568
NC_045512.2	28555	T	12201	0.0327842	0.0409802	0	99.9098
NC_045512.2	28556	C	12044	0.00830289	99.9336	0.0332116	0.0249087
NC_045512.2	28557	G	12223	0.0081813	0.0245439	99.9591	0.0081813
NC_045512.2	28558	T	11948	0.0083696	0.0585872	0.0083696	99.9247
NC_045512.2	28559	G	12167	0.0164379	0.0328758	99.9507	0
NC_045512.2	28560	G	12240	0.0408497	0.00816993	99.951	0
NC_045512.2	28561	T	12221	0.0163653	0.0327305	0	99.9509
NC_045512.2	28562	G	12049	0.0165989	0	99.9751	0.00829944
NC_045512.2	28563	G	12406	0.0322425	0	99.9516	0.00806062
NC_045512.2	28564	T	12502	0	0	0	100
NC_045512.2	28565	G	12651	0.00790451	0.015809	99.9763	0
NC_045512.2	28566	A	12657	99.8973	0	0.0869084	0.00790077
NC_045512.2	28567	C	12379	0.0161564	99.9031	0	0.0727038
NC_045512.2	28568	G	12287	0.0569708	0	99.9268	0.0162774
NC_045512.2	28569	G	12507	0.0239866	0	99.96	0.015991
NC_045512.2	28570	T	12921	0.00773934	0.0386967	0	99.8762
NC_045512.2	28571	A	12272	99.943	0	0.0325945	0.0244459
NC_045512.2	28572	A	12943	99.9768	0	0.0154524	0.00772618
NC_045512.2	28573	A	12892	99.9535	0	0.031027	0.0155135
NC_045512.2	28574	A	12963	99.8303	0.0231428	0.0308571	0.0848569
NC_045512.2	28575	T	13305	0.0150319	0.0225479	0	99.9624
NC_045512.2	28576	G	13288	0.0301023	0.00752559	99.9323	0.0150512
NC_045512.2	28577	A	13640	99.9267	0.0146628	0.0293255	0.0293255
NC_045512.2	28578	A	13229	99.9244	0.0302366	0.0151183	0.0302366
NC_045512.2	28579	A	13731	99.9417	0.0145656	0.0145656	0.0291312
NC_045512.2	28580	G	13552	0.00737899	0	99.9705	0.022137
NC_045512.2	28581	A	13615	99.978	0	0.00734484	0.0146897
NC_045512.2	28582	T	13769	0	0.0145254	0	99.9855
NC_045512.2	28583	C	13783	0.00725532	99.9274	0	0.0652978
NC_045512.2	28584	T	13769	0.0217881	0.0581015	0	99.9201
NC_045512.2	28585	C	13606	0.0073497	99.9706	0	0.0220491
NC_045512.2	28586	A	13691	99.9124	0.00730407	0.0584325	0.0219122
NC_045512.2	28587	G	13220	0.0151286	0	99.9773	0
NC_045512.2	28588	T	13441	0.00743992	0.0223198	0	99.9628
NC_045512.2	28589	C	13329	0.00750244	99.9775	0	0.0150049
NC_045512.2	28590	C	13277	0.00753182	99.9699	0	0.0225955
NC_045512.2	28591	A	13389	99.9104	0.0224065	0.0448129	0.0224065
NC_045512.2	28592	A	13334	99.955	0.0149993	0.0224989	0.00749963
NC_045512.2	28593	G	13424	0	0.00744934	99.9926	0
NC_045512.2	28594	A	13268	99.9623	0.00753693	0.0226108	0.00753693
NC_045512.2	28595	T	13413	0	0.0223664	0	99.9776
NC_045512.2	28596	G	13163	0.0379853	0	99.9316	0.0151941
NC_045512.2	28597	G	13322	0.0750638	0	99.9099	0
NC_045512.2	28598	T	13848	0	0.0649913	0	99.9278
NC_045512.2	28599	A	12931	99.9072	0	0.0696002	0.0154667
NC_045512.2	28600	T	13873	0.0144165	0.00720825	0	99.9712
NC_045512.2	28601	T	13764	0.00726533	0.0145307	0.00726533	99.9419
NC_045512.2	28602	T	14174	0.00705517	0.00705517	0.00705517	99.8871
NC_045512.2	28603	C	13725	0.0145719	99.9053	0	0.0801457
NC_045512.2	28604	T	14079	0.0142056	0.00710278	0	99.9787
NC_045512.2	28605	A	13965	99.8854	0.0143215	0.0716076	0.028643
NC_045512.2	28606	C	13685	0.00730727	99.9488	0	0.0438436
NC_045512.2	28607	T	12887	0.00775976	0.0232793	0.00775976	99.9612
NC_045512.2	28608	A	13054	99.9387	0	0.0536234	0.00766049
NC_045512.2	28609	C	13590	0.00735835	99.9853	0	0.00735835
NC_045512.2	28610	C	13723	0.0218611	99.9636	0	0.0145741
NC_045512.2	28611	T	13636	0.00733353	0.0880023	0	99.9047
NC_045512.2	28612	A	13468	99.9703	0	0.022275	0.00742501
NC_045512.2	28613	G	13636	0	0	99.9707	0.0293341
NC_045512.2	28614	G	13713	0.00729235	0	99.9854	0.00729235
NC_045512.2	28615	A	14033	99.9786	0	0	0.0213782
NC_045512.2	28616	A	12117	99.901	0.0165057	0.0495172	0.0330115
NC_045512.2	28617	C	13864	0.00721293	99.9711	0.00721293	0.0144259
NC_045512.2	28618	T	14066	0.0142187	0.142187	0.0142187	99.8223
NC_045512.2	28619	G	14132	0.0283046	0.00707614	99.9505	0.0141523
NC_045512.2	28620	G	14061	0.0213356	0	99.936	0.0426712
NC_045512.2	28621	G	14246	0.105293	0.0280781	99.8245	0.0350976
NC_045512.2	28622	C	14180	0	99.9436	0.0211566	0.0352609
NC_045512.2	28623	C	14335	0.0139519	99.9581	0	0.0279037
NC_045512.2	28624	A	14244	99.9228	0	0.0351025	0.042123
NC_045512.2	28625	G	14472	0.0138198	0	99.9862	0
NC_045512.2	28626	A	14277	99.944	0	0.0560342	0
NC_045512.2	28627	A	13650	99.9194	0	0.0659341	0.014652
NC_045512.2	28628	G	14462	0.0138293	0	99.9723	0.0138293
NC_045512.2	28629	C	14575	0.0137221	99.9657	0.00686106	0.0137221
NC_045512.2	28630	T	14665	0.0204569	0.211388	0.0340948	99.7341
NC_045512.2	28631	G	14435	0.0277104	0.00692761	99.9515	0.0138552
NC_045512.2	28632	G	14625	0.034188	0.0136752	99.9453	0.00683761
NC_045512.2	28633	A	14450	99.9446	0.00692042	0.0276817	0.0207612
NC_045512.2	28634	C	14104	0	99.9645	0	0.0354509
NC_045512.2	28635	T	11479	0	0.0261347	0	99.9739
NC_045512.2	28636	T	14355	0	0.0487635	0	99.9512
NC_045512.2	28637	C	14343	0	99.9582	0.00697204	0.0348602
NC_045512.2	28638	C	14003	0.0142827	99.9572	0	0.0285653
NC_045512.2	28639	C	14153	0.0494595	99.9152	0	0.0353282
NC_045512.2	28640	T	14116	0.00708416	0.0354208	0.0141683	99.9433
NC_045512.2	28641	A	13359	99.9177	0.0149712	0.0149712	0.0523991
NC_045512.2	28642	T	13723	0.0291481	0.00728704	0	99.9636
NC_045512.2	28643	G	13979	0	0.00715359	99.9785	0.0143072
NC_045512.2	28644	G	14052	0.0355821	0.00711643	99.9431	0.0142328
NC_045512.2	28645	T	14268	0	0.0420521	0.00700869	99.9509
NC_045512.2	28646	G	13265	0.082925	0	99.9095	0.00753864
NC_045512.2	28647	C	13987	0	99.9643	0	0.0357475
NC_045512.2	28648	T	14282	0.0140036	0.0840218	0.00700182	99.888
NC_045512.2	28649	A	13632	99.9633	0.00733568	0.0293427	0
NC_045512.2	28650	A	14310	99.9301	0	0.0489168	0.0209644
NC_045512.2	28651	C	14415	0.00693722	99.9376	0	0.0416233
NC_045512.2	28652	A	14593	99.9315	0.0205578	0.034263	0.0137052
NC_045512.2	28653	A	13981	99.9571	0.00715256	0.0214577	0.0143051
NC_045512.2	28654	A	14076	99.865	0.00710429	0.0781472	0.0426257
NC_045512.2	28655	G	13852	0.0866301	0.0216575	99.8701	0.0216575
NC_045512.2	28656	A	14061	99.9787	0.00711187	0.0142237	0
NC_045512.2	28657	C	14624	0.00683807	99.9111	0.0341904	0.0478665
NC_045512.2	28658	G	14245	0.0912601	0.00702001	99.8807	0.02106
NC_045512.2	28659	G	14207	0.0915042	0.0281551	99.8663	0.0140776
NC_045512.2	28660	C	14343	0.0209161	99.9651	0.00697204	0.00697204
NC_045512.2	28661	A	13418	99.9329	0	0.0149054	0.0521687
NC_045512.2	28662	T	13905	0.0143833	0.0143833	0	99.9712
NC_045512.2	28663	C	14428	0.0138619	99.9446	0.00693097	0.0207929
NC_045512.2	28664	A	13778	99.8766	0.00725795	0.0725795	0.0435477
NC_045512.2	28665	T	13179	0	0.0910539	0.00758783	99.8938
NC_045512.2	28666	A	13434	99.799	0.0297752	0.119101	0.0521066
NC_045512.2	28667	T	13951	0.00716795	0.0430077	0.0143359	99.9355
NC_045512.2	28668	G	14356	0.00696573	0	99.9652	0.0278629
NC_045512.2	28669	G	14336	0.00697545	0	99.986	0.00697545
NC_045512.2	28670	G	14535	0.0481596	0.0137599	99.9381	0
NC_045512.2	28671	T	13775	0.0145191	0.0145191	0.0217786	99.9492
NC_045512.2	28672	T	14788	0.00676224	0.0473357	0	99.9459
NC_045512.2	28673	G	14347	0.0836412	0.0139402	99.8954	0.0069701
NC_045512.2	28674	C	14438	0.00692617	99.9238	0.00692617	0.0623355
NC_045512.2	28675	A	14475	99.8618	0.0207254	0.0690846	0.0483592
NC_045512.2	28676	A	13568	99.8894	0.00737028	0.0589623	0.0147406
NC_045512.2	28677	C	14226	0.00702938	99.9649	0.00702938	0.0210881
NC_045512.2	28678	T	13490	0.0222387	0.140845	0.0222387	99.8147
NC_045512.2	28679	G	14676	0.0204415	0	99.9591	0.0204415
NC_045512.2	28680	A	14650	99.9044	0.0409556	0.0273038	0.00682594
NC_045512.2	28681	G	14667	0.0409082	0	99.9182	0.0409082
NC_045512.2	28682	G	14458	0.0622493	0	99.9101	0.0276663
NC_045512.2	28683	G	14652	0.0887251	0.0273	99.8703	0.00682501
NC_045512.2	28684	A	14614	99.911	0.0136855	0.0410565	0.0342138
NC_045512.2	28685	G	14457	0.0207512	0	99.9723	0.00691706
NC_045512.2	28686	C	14135	0.00707464	99.9363	0	0.0565971
NC_045512.2	28687	C	14341	0.0627571	99.9094	0	0.0278921
NC_045512.2	28688	T	14661	0.0204625	0.0545665	0.0136416	99.9045
NC_045512.2	28689	T	14686	0.0136184	0.122566	0	99.8638
NC_045512.2	28690	G	14500	0.0137931	0.0137931	99.9448	0.0275862
NC_045512.2	28691	A	14680	99.9591	0	0.020436	0.013624
NC_045512.2	28692	A	14278	99.923	0.00700378	0.063034	0.00700378
NC_045512.2	28693	T	14494	0.0206982	0.0827929	0	99.8965
NC_045512.2	28694	A	14496	99.9172	0.0137969	0.0620861	0.00689846
NC_045512.2	28695	C	14479	0.00690655	99.9586	0.00690655	0.0276262
NC_045512.2	28696	A	14423	99.9307	0.0277335	0.0277335	0.0138667
NC_045512.2	28697	C	14439	0.0138514	99.9792	0	0
NC_045512.2	28698	C	14332	0.0139548	99.8953	0	0.0209322
NC_045512.2	28699	A	14117	99.8796	0.0283346	0.0495856	0.0425019
NC_045512.2	28700	A	14104	99.9433	0.0141804	0.00709019	0.0354509
NC_045512.2	28701	A	14053	99.9573	0.00711592	0.0355796	0
NC_045512.2	28702	A	14338	99.7908	0.0209234	0.132515	0.0278979
NC_045512.2	28703	G	14058	0.00711339	0.0142268	99.9573	0.00711339
NC_045512.2	28704	A	14206	99.9578	0	0.0140786	0.0211178
NC_045512.2	28705	T	14408	0.00694059	0.0416435	0.00694059	99.9306
NC_045512.2	28706	C	14308	0.0139782	99.9651	0	0.0209673
NC_045512.2	28707	A	14274	99.8879	0.00700574	0.0770632	0.028023
NC_045512.2	28708	C	14306	0.00699007	99.972	0	0.0209702
NC_045512.2	28709	A	14008	99.9072	0.0142776	0.0214163	0.0499714
NC_045512.2	28710	T	13546	0.0221468	0.0147645	0.00738225	99.9557
NC_045512.2	28711	T	13760	0	0.0218023	0.00726744	99.9637
NC_045512.2	28712	G	14129	0.0353882	0	99.9505	0.0141553
NC_045512.2	28713	G	14111	0.0708667	0.0354334	99.8795	0.0141733
NC_045512.2	28714	C	14222	0.0140627	99.9367	0	0.0492195
NC_045512.2	28715	A	14180	99.9154	0	0.0705219	0.0141044
NC_045512.2	28716	C	14242	0	99.986	0	0.014043
NC_045512.2	28717	C	13972	0.00715717	99.9571	0	0.0357859
NC_045512.2	28718	C	14059	0.0640159	99.9146	0	0.0213386
NC_045512.2	28719	G	13861	0.129861	0.0216435	99.8341	0.014429
NC_045512.2	28720	C	14039	0.014246	99.9644	0	0.021369
NC_045512.2	28721	A	14042	99.9501	0	0.028486	0.0213645
NC_045512.2	28722	A	13041	99.931	0.0153362	0.0153362	0.0383406
NC_045512.2	28723	T	13865	0.0144248	0.0216372	0.0072124	99.9567
NC_045512.2	28724	C	13960	0.0143266	99.9499	0.0143266	0.02149
NC_045512.2	28725	C	13978	0.0286164	99.8998	0	0.0500787
NC_045512.2	28726	T	13974	0.0429369	0.121655	0.0214684	99.8139
NC_045512.2	28727	G	13533	0.0886721	0	99.9113	0
NC_045512.2	28728	C	13471	0.0148467	99.9109	0.0148467	0.0519635
NC_045512.2	28729	T	13583	0	0.0441729	0.00736214	99.9411
NC_045512.2	28730	A	13078	99.9618	0	0.0305857	0.00764643
NC_045512.2	28731	A	13400	99.9403	0	0.0447761	0.00746269
NC_045512.2	28732	C	13587	0.0220799	99.919	0.00735998	0.0515198
NC_045512.2	28733	A	13559	99.9041	0.00737518	0.0295007	0.0590014
NC_045512.2	28734	A	12795	99.9218	0.0234467	0.0312622	0.0234467
NC_045512.2	28735	T	13701	0.0218962	0.0364937	0.00729874	99.9343
NC_045512.2	28736	G	13675	0.0365631	0.0219378	99.9342	0.00731261
NC_045512.2	28737	C	13890	0	99.9856	0.00719942	0.00719942
NC_045512.2	28738	T	13985	0.0214516	0.100107	0.00715052	99.8713
NC_045512.2	28739	G	13768	0.0363161	0	99.9637	0
NC_045512.2	28740	C	13754	0.0363531	99.9273	0.00727061	0.0290824
NC_045512.2	28741	A	13880	99.9207	0	0.0504323	0.0288184
NC_045512.2	28742	A	13156	99.9392	0	0.0228033	0.0380055
NC_045512.2	28743	T	13853	0	0.115498	0.00721865	99.8628
NC_045512.2	28744	C	13929	0.00717927	99.9569	0	0.0358963
NC_045512.2	28745	G	13960	0.0501433	0.0143266	99.914	0.00716332
NC_045512.2	28746	T	13412	0.00745601	0.126752	0.00745601	99.8434
NC_045512.2	28747	G	13764	0.0363266	0.0145307	99.9419	0.00726533
NC_045512.2	28748	C	13611	0.014694	99.9486	0	0.036735
NC_045512.2	28749	T	13603	0.00735132	0.0441079	0	99.9412
NC_045512.2	28750	A	12984	99.8999	0	0.0616143	0.0231054
NC_045512.2	28751	C	13508	0.0222091	99.9482	0	0.0296121
NC_045512.2	28752	A	13447	99.9331	0.0074366	0.0297464	0.0297464
NC_045512.2	28753	A	13046	99.954	0	0.0459911	0
NC_045512.2	28754	C	13463	0.00742777	99.948	0.0222833	0.0222833
NC_045512.2	28755	T	10955	0.00912825	0.00912825	0.036513	99.9452
NC_045512.2	28756	T	13389	0.00746882	0.104563	0.00746882	99.8805
NC_045512.2	28757	C	13632	0.00733568	99.9633	0	0.0293427
NC_045512.2	28758	C	13729	0.0218516	99.9709	0	0
NC_045512.2	28759	T	13530	0.0221729	0.155211	0.014782	99.8078
NC_045512.2	28760	C	13704	0	99.9708	0	0.0145943
NC_045512.2	28761	A	13269	99.8417	0.0376818	0.0527545	0.0678273
NC_045512.2	28762	A	13158	99.9772	0	0.0227998	0
NC_045512.2	28763	G	13028	0.0153516	0	99.9616	0.0230273
NC_045512.2	28764	G	13407	0	0.0149176	99.9552	0.0149176
NC_045512.2	28765	A	13704	99.8978	0.0145943	0.0583771	0.0291886
NC_045512.2	28766	A	11074	99.9007	0.0270905	0.0361206	0.0361206
NC_045512.2	28767	C	13681	0.00730941	99.9488	0.0219282	0.0219282
NC_045512.2	28768	A	13759	99.9055	0.00726797	0.0508758	0.0363398
NC_045512.2	28769	A	13092	99.9083	0	0.0458295	0.030553
NC_045512.2	28770	C	13740	0.0363901	99.9491	0	0.014556
NC_045512.2	28771	A	13574	99.8969	0.0442022	0.0221011	0.0368351
NC_045512.2	28772	T	11909	0.025191	0.0923671	0.016794	99.8656
NC_045512.2	28773	T	13262	0	0.0678631	0.022621	99.9095
NC_045512.2	28774	G	13466	0.0816872	0.0371306	99.8812	0
NC_045512.2	28775	C	13341	0.0149914	99.9325	0	0.0524698
NC_045512.2	28776	C	13622	0.00734107	99.7577	0	0.0220232
NC_045512.2	28777	A	13188	99.8787	0.00758265	0.0303306	0.0606612
NC_045512.2	28778	A	13272	99.9699	0	0.0301386	0
NC_045512.2	28779	A	12940	99.9614	0	0.0386399	0
NC_045512.2	28780	A	12456	99.6869	0.0160565	0.23282	0.0481696
NC_045512.2	28781	G	13142	0.0152184	0.00760919	99.9163	0.0532643
NC_045512.2	28782	G	13168	0.0151883	0	99.9468	0.00759417
NC_045512.2	28783	C	13236	0.00755515	99.9622	0	0.0302206
NC_045512.2	28784	T	12783	0	0.0391144	0.0156458	99.9452
NC_045512.2	28785	T	13435	0	0.00744325	0	99.9926
NC_045512.2	28786	C	13283	0	99.9473	0.00752842	0.0451705
NC_045512.2	28787	T	13263	0	0.0376989	0	99.9623
NC_045512.2	28788	A	13365	99.9102	0	0.0598578	0.0224467
NC_045512.2	28789	C	13350	0.00749064	99.9101	0	0.082397
NC_045512.2	28790	G	13365	0.0897868	0.00748223	99.8878	0.0149645
NC_045512.2	28791	C	13440	0.00744048	99.9182	0	0.0744048
NC_045512.2	28792	A	13169	99.9317	0.00759359	0.037968	0.0227808
NC_045512.2	28793	G	13474	0.0148434	0.0074217	99.9629	0
NC_045512.2	28794	A	13283	99.9925	0	0.00752842	0
NC_045512.2	28795	A	13038	99.9233	0.00766989	0.0306796	0.0383494
NC_045512.2	28796	G	13422	0.0447027	0.0149009	99.918	0.0223514
NC_045512.2	28797	G	13245	0.0226501	0.00755002	99.932	0.0377501
NC_045512.2	28798	G	13394	0.0298641	0.00746603	99.9552	0.00746603
NC_045512.2	28799	A	12953	99.9074	0.00772022	0.0617618	0.0154404
NC_045512.2	28800	G	13526	0.00739317	0.00739317	99.9704	0.0147863
NC_045512.2	28801	C	13243	0	99.8943	0	0.0981651
NC_045512.2	28802	A	13028	99.9002	0.00767578	0.0767578	0.0153516
NC_045512.2	28803	G	13242	0.0226552	0	99.9698	0.00755173
NC_045512.2	28804	A	13069	99.977	0	0.0153034	0.0076517
NC_045512.2	28805	G	13170	0.0987092	0	99.8937	0.00759301
NC_045512.2	28806	G	13182	0.17448	0.0075861	99.8028	0.0151722
NC_045512.2	28807	C	13229	0.0151183	99.8791	0	0.098269
NC_045512.2	28808	G	13378	0.0896995	0	99.8954	0.0149499
NC_045512.2	28809	G	13244	0.0981577	0	99.8641	0
NC_045512.2	28810	C	13314	0.0150218	99.9099	0	0.0751089
NC_045512.2	28811	A	13287	99.9323	0	0.0376308	0.0301046
NC_045512.2	28812	G	13459	0.0222899	0.00742997	99.9629	0.00742997
NC_045512.2	28813	T	13496	0.0074096	0.0444576	0.0074096	99.9259
NC_045512.2	28814	C	13631	0.0146724	99.9633	0.00733622	0.0146724
NC_045512.2	28815	A	13554	99.9115	0.0073779	0.0368895	0.0368895
NC_045512.2	28816	A	13330	99.91	0.0150038	0.0525131	0.0225056
NC_045512.2	28817	G	13524	0.0147885	0.0147885	99.9482	0.0221828
NC_045512.2	28818	C	13651	0	99.956	0	0.0439528
NC_045512.2	28819	C	13730	0.00728332	99.9636	0	0.0291333
NC_045512.2	28820	T	13690	0.036523	0.0292184	0.0146092	99.9196
NC_045512.2	28821	C	13629	0.0146746	99.956	0.00733729	0.00733729
NC_045512.2	28822	T	13020	0	0.015361	0	99.9846
NC_045512.2	28823	T	13787	0.00725321	0.036266	0	99.9565
NC_045512.2	28824	C	13829	0	99.9711	0.00723118	0.0216935
NC_045512.2	28825	T	13870	0	0.0432588	0	99.9567
NC_045512.2	28826	C	13763	0.00726586	99.9637	0	0.0290634
NC_045512.2	28827	G	13673	0.0292547	0.0219411	99.9269	0.0146274
NC_045512.2	28828	T	11617	0.00860807	0.0430404	0.00860807	99.9397
NC_045512.2	28829	T	13702	0.00729821	0.0583856	0	99.927
NC_045512.2	28830	C	13598	0.00735402	99.9632	0	0.0294161
NC_045512.2	28831	C	13497	0.0148181	99.9111	0	0.0740905
NC_045512.2	28832	T	13492	0.0148236	0.0592944	0.0222354	99.8962
NC_045512.2	28833	C	13531	0.00739044	99.963	0	0.0221713
NC_045512.2	28834	A	13206	99.8713	0.0605785	0.0530062	0.0151446
NC_045512.2	28835	T	13388	0.0224081	0.0373469	0	99.9402
NC_045512.2	28836	C	13657	0.00732225	99.9707	0.00732225	0.0146445
NC_045512.2	28837	A	13276	99.8268	0.0451943	0.0903887	0.0376619
NC_045512.2	28838	C	13447	0.0148732	99.9554	0.0074366	0.0223098
NC_045512.2	28839	G	13321	0.0750694	0	99.9024	0.0225208
NC_045512.2	28840	T	12910	0.00774593	0.0309837	0	99.9613
NC_045512.2	28841	A	13317	99.9324	0.0075092	0.0525644	0.0075092
NC_045512.2	28842	G	13518	0.00739754	0	99.9778	0.0147951
NC_045512.2	28843	T	13925	0	0.0502693	0	99.9425
NC_045512.2	28844	C	13794	0.00724953	99.9638	0	0.0289981
NC_045512.2	28845	G	13683	0.13155	0.021925	99.8465	0
NC_045512.2	28846	C	13862	0	99.9567	0	0.0144279
NC_045512.2	28847	A	13847	99.8989	0.0144436	0.0505525	0.0361089
NC_045512.2	28848	A	12962	99.946	0.0154297	0.0231446	0.0154297
NC_045512.2	28849	C	13564	0.0442347	99.9042	0.0147449	0.0294898
NC_045512.2	28850	A	13379	99.8655	0.0224232	0.0672696	0.0448464
NC_045512.2	28851	G	13046	0.0229956	0.0229956	99.954	0
NC_045512.2	28852	T	13280	0.0225904	0.0301205	0.00753012	99.9398
NC_045512.2	28853	T	13442	0.0223181	0.104151	0.00743937	99.8587
NC_045512.2	28854	C	13393	0.0149332	99.9253	0	0.0522661
NC_045512.2	28855	A	13682	99.8392	0.00730887	0.0730887	0.0803976
NC_045512.2	28856	A	13576	99.919	0.0294638	0.0220978	0.0294638
NC_045512.2	28857	G	13750	0.0290909	0	99.9636	0.00727273
NC_045512.2	28858	A	13987	99.9571	0.0071495	0.0214485	0.014299
NC_045512.2	28859	A	13453	99.9703	0.00743329	0.0148666	0.00743329
NC_045512.2	28860	A	13534	99.9631	0	0.0221664	0.0147776
NC_045512.2	28861	T	13475	0.0148423	0.0222635	0	99.9555
NC_045512.2	28862	T	14165	0.0141193	0.021179	0	99.9506
NC_045512.2	28863	C	14157	0.0141273	99.9294	0.00706364	0.0353182
NC_045512.2	28864	A	14206	99.8663	0.00703928	0.0774321	0.049275
NC_045512.2	28865	A	13998	99.9071	0.00714388	0.0714388	0.0142878
NC_045512.2	28866	C	14228	0.0210852	99.9438	0.0140568	0.0140568
NC_045512.2	28867	T	13913	0.00718752	0.150938	0.00718752	99.8347
NC_045512.2	28868	C	14059	0.00711288	99.9715	0.00711288	0.0142258
NC_045512.2	28869	C	13972	0.0357859	99.9141	0	0.0501002
NC_045512.2	28870	A	13633	99.7946	0.051346	0.102692	0.0440109
NC_045512.2	28871	G	13719	0.0218675	0	99.9563	0.0145783
NC_045512.2	28872	G	13771	0.0508315	0	99.9274	0.0217849
NC_045512.2	28873	C	13909	0.00718959	99.9712	0	0.0215688
NC_045512.2	28874	A	13685	99.8904	0.0219218	0.0438436	0.0438436
NC_045512.2	28875	G	13883	0.0432183	0	99.9496	0.00720305
NC_045512.2	28876	C	13917	0	99.9353	0	0.0646691
NC_045512.2	28877	A	13475	99.9035	0.0222635	0.0445269	0.0296846
NC_045512.2	28878	G	13926	0.00718081	0	99.9928	0
NC_045512.2	28879	T	12949	0.0231678	0.146729	0.0231678	99.8069
NC_045512.2	28880	A	12972	99.8612	0.0154178	0.084798	0.0231267
NC_045512.2	28881	G	14112	0.0141723	0.00708617	99.9717	0.00708617
NC_045512.2	28882	G	14067	0.0355442	0	99.9431	0.0213265
NC_045512.2	28883	G	14119	0.0354133	0	99.9575	0.00708266
NC_045512.2	28884	G	14203	0.0704077	0	99.9226	0.00704077
NC_045512.2	28885	A	14104	99.9504	0.00709019	0.0283607	0.0141804
NC_045512.2	28886	A	10956	99.9179	0.00912742	0.0456371	0.0273823
NC_045512.2	28887	C	13702	0	99.9562	0.0218946	0.0218946
NC_045512.2	28888	T	12885	0	0.0388048	0.00776096	99.9534
NC_045512.2	28889	T	14086	0.0141985	0.0354962	0.00709925	99.9432
NC_045512.2	28890	C	14103	0.00709069	99.9504	0.0141814	0.0212721
NC_045512.2	28891	T	14121	0	0.0354083	0	99.9646
NC_045512.2	28892	C	13991	0.00714745	99.9714	0	0.0142949
NC_045512.2	28893	C	13870	0.0072098	99.9712	0	0.0216294
NC_045512.2	28894	T	13701	0	0.0291949	0	99.9708
NC_045512.2	28895	G	13717	0.0510316	0	99.9198	0.0291609
NC_045512.2	28896	C	13794	0	99.9638	0	0.0217486
NC_045512.2	28897	T	13571	0.0147373	0.0368433	0.00736865	99.9337
NC_045512.2	28898	A	12755	99.8902	0.00784006	0.0392003	0.0156801
NC_045512.2	28899	G	13729	0.0145677	0.00728385	99.9709	0.00728385
NC_045512.2	28900	A	13671	99.9781	0.0146295	0.00731475	0
NC_045512.2	28901	A	12904	99.9458	0.00774954	0.0232486	0.0232486
NC_045512.2	28902	T	12879	0.00776458	0.0698812	0	99.9224
NC_045512.2	28903	G	13533	0.0295574	0.00738935	99.9557	0.00738935
NC_045512.2	28904	G	13314	0.135196	0.0150218	99.8272	0.0225327
NC_045512.2	28905	C	13484	0.037081	99.8962	0.0148324	0.0519134
NC_045512.2	28906	T	13595	0.00735565	0.0882677	0.0220669	99.8823
NC_045512.2	28907	G	13614	0.0440723	0	99.9559	0
NC_045512.2	28908	G	13509	0.0888297	0	99.889	0.0222074
NC_045512.2	28909	C	13553	0.00737844	99.9336	0	0.0516491
NC_045512.2	28910	A	13025	99.8772	0.0230326	0.0537428	0.0460653
NC_045512.2	28911	A	11762	99.949	0	0.0255059	0.0255059
NC_045512.2	28912	T	13087	0.0152823	0.00764117	0.0229235	99.9542
NC_045512.2	28913	G	13786	0.0435224	0	99.942	0.0145075
NC_045512.2	28914	G	13775	0.108893	0.00725953	99.8475	0.0290381
NC_045512.2	28915	C	13818	0.0289477	99.8697	0	0.0940802
NC_045512.2	28916	G	13708	0.0802451	0	99.9198	0
NC_045512.2	28917	G	13918	0.0359247	0.00718494	99.9569	0
NC_045512.2	28918	T	13843	0.00722387	0.0288955	0.0288955	99.935
NC_045512.2	28919	G	13933	0	0	99.9928	0
NC_045512.2	28920	A	13914	99.885	0.021561	0.043122	0.050309
NC_045512.2	28921	T	13886	0.0072015	0.0072015	0	99.9856
NC_045512.2	28922	G	13885	0.0432121	0.00720202	99.9352	0.014404
NC_045512.2	28923	C	14148	0.0141363	99.9364	0.0141363	0.0353407
NC_045512.2	28924	T	14263	0.00701115	0.0631003	0.0350557	99.8948
NC_045512.2	28925	G	13906	0.0359557	0.0143823	99.9425	0.00719114
NC_045512.2	28926	C	13959	0.0286553	99.9499	0	0.0143277
NC_045512.2	28927	T	13896	0	0.0647668	0	99.9352
NC_045512.2	28928	C	13864	0.00721293	99.9567	0.00721293	0.0144259
NC_045512.2	28929	T	13018	0.023045	0.0307267	0.00768167	99.9385
NC_045512.2	28930	T	13949	0	0.00716897	0.00716897	99.9857
NC_045512.2	28931	G	13632	0.022007	0.0293427	99.9266	0.0146714
NC_045512.2	28932	C	13673	0.00731368	99.8903	0	0.0585095
NC_045512.2	28933	T	13810	0.0144823	0.0506879	0.0144823	99.9203
NC_045512.2	28934	T	13488	0.007414	0.044484	0	99.9481
NC_045512.2	28935	T	13995	0.00714541	0.00714541	0.0142908	99.9571
NC_045512.2	28936	G	13562	0.00737354	0.00737354	99.9853	0
NC_045512.2	28937	C	13727	0.00728491	99.9053	0	0.087419
NC_045512.2	28938	T	13819	0.0144728	0.0723641	0.00723641	99.9059
NC_045512.2	28939	G	13228	0.0226792	0.00755972	99.9698	0
NC_045512.2	28940	C	13505	0	99.9704	0.00740467	0.022214
NC_045512.2	28941	T	13566	0.0147427	0.0294855	0	99.9558
NC_045512.2	28942	G	13294	0.0451331	0.0150444	99.9323	0.00752219
NC_045512.2	28943	C	13366	0	99.9476	0	0.04489
NC_045512.2	28944	T	13291	0	0.067715	0.0150478	99.9172
NC_045512.2	28945	T	13666	0	0.0365872	0	99.9488
NC_045512.2	28946	G	13658	0	0.00732172	99.9927	0
NC_045512.2	28947	A	13661	99.9048	0	0.0805212	0.0146402
NC_045512.2	28948	C	13499	0.0148159	99.9481	0.00740796	0.0222239
NC_045512.2	28949	A	13713	99.8469	0.0218771	0.0875082	0.0437541
NC_045512.2	28950	G	13643	0.0146595	0.0146595	99.9707	0
NC_045512.2	28951	A	13893	99.9928	0.00719787	0	0
NC_045512.2	28952	T	13725	0.00728597	0.0218579	0.0145719	99.9563
NC_045512.2	28953	T	13997	0.00714439	0.0142888	0.0142888	99.9643
NC_045512.2	28954	G	13851	0.00721969	0.00721969	99.9783	0.00721969
NC_045512.2	28955	A	13470	99.948	0	0.0296956	0.0222717
NC_045512.2	28956	A	13754	99.9636	0	0.0290824	0.00727061
NC_045512.2	28957	C	13686	0	99.9342	0	0.0657606
NC_045512.2	28958	C	13578	0.00736486	99.9632	0.00736486	0.0220946
NC_045512.2	28959	A	13757	99.9273	0.0145381	0.0290761	0.0290761
NC_045512.2	28960	G	13741	0.0509424	0.014555	99.9127	0.0218325
NC_045512.2	28961	C	13621	0.00734161	99.9633	0	0.0220248
NC_045512.2	28962	T	13542	0	0.0369222	0.0147689	99.9483
NC_045512.2	28963	T	13960	0	0.0286533	0	99.9713
NC_045512.2	28964	G	14049	0.0213538	0	99.9786	0
NC_045512.2	28965	A	14173	99.8942	0.0141113	0.063501	0.0282227
NC_045512.2	28966	G	14063	0.00711086	0.0213326	99.9716	0
NC_045512.2	28967	A	14081	99.9148	0.0142035	0.0497124	0.0213053
NC_045512.2	28968	G	13785	0.0652884	0	99.9202	0.0145085
NC_045512.2	28969	C	13839	0.00722596	99.841	0	0.0361298
NC_045512.2	28970	A	14152	99.9505	0.00706614	0.0141323	0.0282646
NC_045512.2	28971	A	13426	99.933	0.00744824	0.0297929	0.0297929
NC_045512.2	28972	A	14122	99.9858	0	0.0141623	0
NC_045512.2	28973	A	13863	99.9279	0	0.0288538	0.0144269
NC_045512.2	28974	T	13884	0.0216076	0.0216076	0.00720254	99.9496
NC_045512.2	28975	G	14128	0.00707814	0.0283126	99.9575	0.00707814
NC_045512.2	28976	T	14386	0.0139024	0.0556096	0	99.9305
NC_045512.2	28977	C	14170	0.00705716	99.9647	0.00705716	0.0211715
NC_045512.2	28978	T	14365	0.0278455	0.10442	0.00696136	99.8538
NC_045512.2	28979	G	14017	0.0214026	0	99.9715	0.00713419
NC_045512.2	28980	G	14066	0.00710934	0.0142187	99.9787	0
NC_045512.2	28981	T	14398	0	0.0277816	0	99.9097
NC_045512.2	28982	A	13891	99.9064	0	0.0719891	0.0143978
NC_045512.2	28983	A	14235	99.9157	0.00702494	0.0632244	0.0140499
NC_045512.2	28984	A	14425	99.8544	0.00693241	0.0693241	0.0415945
NC_045512.2	28985	G	14441	0.0276989	0	99.8823	0.0900215
NC_045512.2	28986	G	14218	0.0914334	0.00703334	99.8945	0.00703334
NC_045512.2	28987	C	14139	0.0141453	99.8373	0.00707264	0.0212179
NC_045512.2	28988	C	14336	0.0348772	99.9442	0	0.0139509
NC_045512.2	28989	A	14166	99.8871	0.0141183	0.0282366	0.0705916
NC_045512.2	28990	A	14409	99.9237	0.0138802	0.062461	0
NC_045512.2	28991	C	14745	0.0271278	99.9322	0.0203459	0.0135639
NC_045512.2	28992	A	14542	99.8418	0	0.0962729	0.0618897
NC_045512.2	28993	A	14243	99.9017	0.014042	0.0631889	0.021063
NC_045512.2	28994	C	14932	0.0602732	99.9263	0.0133941	0
NC_045512.2	28995	A	14655	99.884	0.0409417	0.0750597	0
NC_045512.2	28996	A	14051	99.9146	0.0142339	0.00711693	0.0569354
NC_045512.2	28997	C	15013	0.0133218	99.9001	0.0199827	0.0666089
NC_045512.2	28998	A	14042	99.8362	0.0356075	0.0925794	0.0356075
NC_045512.2	28999	A	13899	99.8921	0.0143895	0.0575581	0.00719476
NC_045512.2	29000	G	13805	0.0507063	0.00724375	99.8986	0.0434625
NC_045512.2	29001	G	14612	0.00684369	0	99.9658	0.0273748
NC_045512.2	29002	C	15056	0.0132837	99.9269	0	0.0597768
NC_045512.2	29003	C	15325	0.0130506	99.9739	0	0
NC_045512.2	29004	A	15214	99.9211	0.0328645	0.0328645	0.00657289
NC_045512.2	29005	A	15360	99.9609	0	0.0195312	0.0130208
NC_045512.2	29006	A	14738	99.9525	0.00678518	0.00678518	0.0135704
NC_045512.2	29007	C	14863	0.00672812	99.9529	0	0.0403687
NC_045512.2	29008	T	14773	0	0.060922	0.0406146	99.8985
NC_045512.2	29009	G	14968	0.00668092	0.0133618	99.9666	0.00668092
NC_045512.2	29010	T	14963	0.00668315	0.0801978	0	99.9064
NC_045512.2	29011	C	14749	0.0135602	99.9661	0.0135602	0.00678012
NC_045512.2	29012	A	14737	99.8914	0.0271426	0.0407138	0.0407138
NC_045512.2	29013	C	14058	0.00711339	99.9715	0	0.0213402
NC_045512.2	29014	T	14524	0.0137703	0.0757367	0.0206555	99.883
NC_045512.2	29015	A	14084	99.9432	0	0.0213008	0.0213008
NC_045512.2	29016	A	14467	99.9585	0.00691228	0.0276491	0.00691228
NC_045512.2	29017	G	14724	0.0543331	0.0203749	99.8981	0.0203749
NC_045512.2	29018	A	14800	99.9595	0	0.0135135	0.027027
NC_045512.2	29019	A	14315	99.9581	0.020957	0.0139714	0.00698568
NC_045512.2	29020	A	14506	99.9311	0.0137874	0.0206811	0.0344685
NC_045512.2	29021	T	14951	0	0.0668852	0.00668852	99.9197
NC_045512.2	29022	C	15131	0	99.9868	0	0.0132179
NC_045512.2	29023	T	14977	0.0200307	0.0400614	0.00667691	99.9332
NC_045512.2	29024	G	14917	0.0335188	0.00670376	99.9598	0
NC_045512.2	29025	C	15016	0.0133191	99.9201	0.00665956	0.0599361
NC_045512.2	29026	T	15157	0.0263904	0.0197928	0.0131952	99.9406
NC_045512.2	29027	G	14875	0.0134454	0.0134454	99.9462	0.0268908
NC_045512.2	29028	C	15085	0.0066291	99.947	0	0.0464037
NC_045512.2	29029	T	15361	0.01302	0.13671	0.01302	99.8373
NC_045512.2	29030	G	15240	0.00656168	0	99.9934	0
NC_045512.2	29031	A	15117	99.914	0.00661507	0.0595356	0.0198452
NC_045512.2	29032	G	14904	0.033548	0.00670961	99.9463	0.0134192
NC_045512.2	29033	G	14446	0.0484563	0.00692233	99.9239	0.00692233
NC_045512.2	29034	C	14256	0	99.9509	0.00701459	0.0420875
NC_045512.2	29035	T	14005	0	0.00714031	0.00714031	99.9857
NC_045512.2	29036	T	14219	0	0.0351642	0.00703284	99.9508
NC_045512.2	29037	C	14437	0.00692665	99.9861	0	0.00692665
NC_045512.2	29038	T	14926	0	0.0535977	0	99.9397
NC_045512.2	29039	A	14479	99.8964	0.0138131	0.0483459	0.0414393
NC_045512.2	29040	A	14930	99.933	0.0200938	0.0401875	0.00669792
NC_045512.2	29041	G	15080	0.0132626	0.0132626	99.9668	0.0066313
NC_045512.2	29042	A	15107	99.9537	0.00661945	0.00661945	0.0330972
NC_045512.2	29043	A	12495	99.896	0.0240096	0.040016	0.0240096
NC_045512.2	29044	G	14964	0.0066827	0.0133654	99.9666	0.0133654
NC_045512.2	29045	C	15169	0	99.9341	0	0.0659239
NC_045512.2	29046	C	15274	0.0327354	99.928	0.00654707	0.0327354
NC_045512.2	29047	T	15457	0.00646956	0.0323478	0.0129391	99.9482
NC_045512.2	29048	C	15724	0.0127194	99.9364	0.00635971	0.0445179
NC_045512.2	29049	G	15554	0.0707214	0	99.8907	0.0385753
NC_045512.2	29050	G	15443	0.0647543	0.0194263	99.9029	0.0129509
NC_045512.2	29051	C	15763	0.0253759	99.8731	0	0.0190319
NC_045512.2	29052	A	16106	99.9441	0	0.0434621	0.00620887
NC_045512.2	29053	A	16087	99.9689	0	0.0124324	0.0124324
NC_045512.2	29054	A	15260	99.9541	0	0.0262123	0.0196592
NC_045512.2	29055	A	16276	99.9693	0.012288	0.00614402	0.00614402
NC_045512.2	29056	A	14645	99.2489	0.00682827	0.0409696	0.00682827
NC_045512.2	29057	C	15658	0	99.9361	0.012773	0.0510921
NC_045512.2	29058	G	15608	0.00640697	0	99.9744	0.0192209
NC_045512.2	29059	T	15794	0	0.0253261	0	99.9747
NC_045512.2	29060	A	15876	99.937	0.00629882	0.0440917	0.00629882
NC_045512.2	29061	C	15969	0.00626213	99.975	0.00626213	0.0125243
NC_045512.2	29062	T	15657	0.00638692	0.0958038	0.00638692	99.8914
NC_045512.2	29063	G	15532	0.0836982	0.00643832	99.9034	0.00643832
NC_045512.2	29064	C	15368	0.00650703	99.8634	0.0130141	0.0780843
NC_045512.2	29065	C	15490	0.00645578	99.9677	0	0.0258231
NC_045512.2	29066	A	14931	99.9464	0.00669747	0.0200924	0.0267899
NC_045512.2	29067	C	15040	0.0132979	99.9003	0	0.0199468
NC_045512.2	29068	T	15153	0	0.0725929	0.0131987	99.901
NC_045512.2	29069	A	14507	99.9449	0.00689322	0.0482526	0
NC_045512.2	29070	A	14802	99.946	0.0202675	0.0202675	0.0135117
NC_045512.2	29071	A	14583	99.9451	0.0137146	0.0342865	0
NC_045512.2	29072	G	14263	0.049078	0	99.9089	0.0420669
NC_045512.2	29073	C	14576	0.00686059	99.9588	0	0.0274424
NC_045512.2	29074	A	14872	99.879	0.0134481	0.0201721	0.0336202
NC_045512.2	29075	T	14758	0.00677599	0.0474319	0.00677599	99.8848
NC_045512.2	29076	A	14466	99.9447	0	0.0483893	0.00691276
NC_045512.2	29077	C	14394	0.00694734	99.9027	0.0138947	0.0555787
NC_045512.2	29078	A	14315	99.9162	0.0349284	0.0349284	0.0139714
NC_045512.2	29079	A	13848	99.935	0.0216638	0.0144425	0.0216638
NC_045512.2	29080	T	14661	0.00682082	0.0136416	0.00682082	99.9727
NC_045512.2	29081	G	14707	0.0339974	0.0203984	99.8912	0.0203984
NC_045512.2	29082	T	14866	0.00672676	0.121082	0.00672676	99.8386
NC_045512.2	29083	A	14978	99.9132	0	0.0467352	0.0200294
NC_045512.2	29084	A	14722	99.8913	0.0339628	0.0679256	0.00679255
NC_045512.2	29085	C	15047	0.0332292	99.907	0.0132917	0.0465209
NC_045512.2	29086	A	14682	99.8978	0.0340553	0.0408664	0.0272442
NC_045512.2	29087	C	15215	0.0328623	99.9343	0.00657246	0.0262898
NC_045512.2	29088	A	15211	99.9145	0.00657419	0.0394451	0.0394451
NC_045512.2	29089	A	14612	99.8837	0.0273748	0.0684369	0.0205311
NC_045512.2	29090	G	14953	0.0267505	0.0267505	99.9331	0.0133752
NC_045512.2	29091	C	15308	0.0195976	99.9281	0	0.0457277
NC_045512.2	29092	T	15314	0.0130599	0.0130599	0.0130599	99.9608
NC_045512.2	29093	T	15118	0.0198439	0.0264585	0.0132293	99.9405
NC_045512.2	29094	T	15631	0.0127951	0.0447828	0.00639754	99.904
NC_045512.2	29095	C	15746	0.00635082	99.9301	0	0.0635082
NC_045512.2	29096	G	15436	0.0388702	0.0129567	99.9352	0.0129567
NC_045512.2	29097	G	15493	0.0516362	0.0129091	99.9355	0
NC_045512.2	29098	C	15777	0.00633834	99.8986	0.019015	0.0760601
NC_045512.2	29099	A	15578	99.9358	0.0128386	0.0320965	0.0192579
NC_045512.2	29100	G	15901	0.0125778	0	99.9811	0.00628891
NC_045512.2	29101	A	15616	99.9744	0	0.0192111	0.00640369
NC_045512.2	29102	C	15688	0	99.9299	0.0127486	0.0573687
NC_045512.2	29103	G	15598	0.0448775	0.00641108	99.9423	0.00641108
NC_045512.2	29104	T	15865	0	0.0189095	0.00630318	99.9748
NC_045512.2	29105	G	15622	0.00640123	0.0128025	99.9424	0.0384074
NC_045512.2	29106	G	15861	0.0252191	0	99.9433	0.0315239
NC_045512.2	29107	T	16213	0.0185037	0.191205	0.0185037	99.7595
NC_045512.2	29108	C	15967	0.0125258	99.9562	0	0.0313146
NC_045512.2	29109	C	16043	0	99.9501	0.0124665	0.0311662
NC_045512.2	29110	A	15886	99.8174	0.044064	0.0818331	0.0566537
NC_045512.2	29111	G	15874	0.0251984	0.0125992	99.9496	0.0125992
NC_045512.2	29112	A	15986	99.9687	0.00625547	0.0250219	0
NC_045512.2	29113	A	15146	99.934	0.0264096	0.0198072	0.0198072
NC_045512.2	29114	C	16130	0.0309981	99.8884	0.00619963	0.0557967
NC_045512.2	29115	A	15888	99.9182	0.0125881	0.0314703	0.0377644
NC_045512.2	29116	A	15378	99.9545	0.0130056	0.0260112	0.0065028
NC_045512.2	29117	A	15078	99.9204	0.0132644	0.0198965	0.0132644
NC_045512.2	29118	C	16032	0.0499002	99.8752	0.012475	0.0623753
NC_045512.2	29119	C	15800	0.056962	99.9367	0	0.00632911
NC_045512.2	29120	C	15984	0.0563063	99.9374	0	0.00625626
NC_045512.2	29121	A	14786	99.885	0.00676315	0.0811579	0.0270526
NC_045512.2	29122	A	14519	99.9173	0.0137751	0.0482127	0.0206626
NC_045512.2	29123	G	14290	0.0629811	0	99.923	0.0139958
NC_045512.2	29124	G	15750	0.031746	0.00634921	99.9492	0
NC_045512.2	29125	A	16553	99.9638	0	0.0181236	0.0181236
NC_045512.2	29126	A	14230	99.9086	0.0140548	0.0491918	0.0281096
NC_045512.2	29127	A	15775	99.8415	0.00633914	0.0380349	0.0253566
NC_045512.2	29128	T	16481	0.0424732	0.0121352	0.00606759	99.9272
NC_045512.2	29129	T	16334	0.0061222	0.0183666	0.0061222	99.9694
NC_045512.2	29130	T	16405	0	0.0121914	0	99.9878
NC_045512.2	29131	T	16726	0	0.0478297	0.0896807	99.7907
NC_045512.2	29132	G	17070	0.00585823	0	99.9531	0.0410076
NC_045512.2	29133	G	17021	0.0470008	0.0058751	99.9177	0.0293755
NC_045512.2	29134	G	17151	0.00583056	0	99.9534	0.0408139
NC_045512.2	29135	G	17385	0.0460167	0.0115042	99.931	0
NC_045512.2	29136	A	16977	99.9411	0	0.0589032	0
NC_045512.2	29137	C	16925	0	99.9586	0.0118168	0.0295421
NC_045512.2	29138	C	17387	0.0172543	99.9425	0.0115028	0.0230057
NC_045512.2	29139	A	17341	99.8501	0.0288334	0.0865002	0.0346001
NC_045512.2	29140	G	17507	0.022848	0	99.9372	0.039984
NC_045512.2	29141	G	17309	0.0462187	0	99.9422	0.0115547
NC_045512.2	29142	A	17636	99.932	0.0113404	0.0567022	0
NC_045512.2	29143	A	15877	99.9685	0.00629842	0.0188953	0.00629842
NC_045512.2	29144	C	17292	0.0173491	99.9595	0.011566	0.011566
NC_045512.2	29145	T	17144	0.00583294	0.0641624	0.0174988	99.9067
NC_045512.2	29146	A	17371	99.9309	0.0115134	0.0460538	0.0115134
NC_045512.2	29147	A	16353	99.9878	0	0	0.0122302
NC_045512.2	29148	T	17333	0	0.0461547	0	99.9538
NC_045512.2	29149	C	17550	0.00569801	99.9316	0.011396	0.0512821
NC_045512.2	29150	A	16682	99.7782	0.0599449	0.107901	0.0539504
NC_045512.2	29151	G	16287	0.0122797	0.0245595	99.9632	0
NC_045512.2	29152	A	16981	99.9647	0.00588893	0.0235557	0.00588893
NC_045512.2	29153	C	17085	0.0175593	99.9239	0.00585309	0.0526778
NC_045512.2	29154	A	16357	99.8044	0.0978174	0.030568	0.0672495
NC_045512.2	29155	A	15895	99.8742	0.0314564	0.0629129	0.0314564
NC_045512.2	29156	G	16291	0.0184151	0	99.9141	0.0675219
NC_045512.2	29157	G	16810	0	0	99.9822	0.0178465
NC_045512.2	29158	A	17142	99.9067	0	0.0816708	0.0116673
NC_045512.2	29159	A	14354	99.9582	0	0.0348335	0.0069667
NC_045512.2	29160	C	16804	0.00595096	99.9524	0	0.0357058
NC_045512.2	29161	T	17160	0	0.0291375	0.011655	99.9592
NC_045512.2	29162	G	17301	0.0462401	0.00578001	99.9364	0.01156
NC_045512.2	29163	A	17420	99.9426	0	0.0114811	0.0459242
NC_045512.2	29164	T	16750	0	0.0179104	0	99.9821
NC_045512.2	29165	T	17217	0	0.0464657	0	99.9361
NC_045512.2	29166	A	17302	99.9538	0.0115594	0.017339	0.017339
NC_045512.2	29167	C	17544	0.00569995	99.9658	0.00569995	0.0227998
NC_045512.2	29168	A	17298	99.8902	0.011562	0.0751532	0.0231241
NC_045512.2	29169	A	16867	99.9822	0	0.0118575	0.00592874
NC_045512.2	29170	A	16920	99.9468	0.00591017	0.0118203	0.0118203
NC_045512.2	29171	C	17508	0.0114233	99.9486	0	0.0285584
NC_045512.2	29172	A	15806	99.9431	0.00632671	0.0253068	0.0253068
NC_045512.2	29173	T	16423	0.00608902	0.0304451	0	99.9635
NC_045512.2	29174	T	16380	0	0.0549451	0.00610501	99.9267
NC_045512.2	29175	G	16886	0.112519	0.0296103	99.8401	0.0177662
NC_045512.2	29176	G	17138	0.0875248	0.00583499	99.8775	0.0291749
NC_045512.2	29177	C	17461	0.0229082	99.874	0.00572705	0.0973598
NC_045512.2	29178	C	17373	0.0230242	99.9252	0.00575606	0.0460485
NC_045512.2	29179	G	17361	0.0921606	0.0115201	99.8848	0.0115201
NC_045512.2	29180	C	17459	0.0057277	99.9255	0	0.057277
NC_045512.2	29181	A	17359	99.9712	0	0.0057607	0.0230428
NC_045512.2	29182	A	16160	99.9691	0.00618812	0.0123762	0.0123762
NC_045512.2	29183	A	17242	99.9246	0.0231992	0.00579979	0.0405985
NC_045512.2	29184	T	16428	0.0547845	0.0243487	0.0121743	99.9087
NC_045512.2	29185	T	17454	0.017188	0.0687521	0.00572935	99.9083
NC_045512.2	29186	G	17508	0.131369	0.017135	99.8515	0
NC_045512.2	29187	C	17570	0	99.9488	0.00569152	0.0455322
NC_045512.2	29188	A	17650	99.9263	0.00566572	0.0283286	0.0339943
NC_045512.2	29189	C	17394	0	99.908	0.0172473	0.0574911
NC_045512.2	29190	A	17271	99.9479	0.00579005	0.0289503	0.0173702
NC_045512.2	29191	A	16385	99.9329	0.00610314	0.0244126	0.0366189
NC_045512.2	29192	T	16995	0.0117682	0	0.00588408	99.9765
NC_045512.2	29193	T	16020	0	0.0187266	0.0062422	99.975
NC_045512.2	29194	T	17266	0.00579173	0.0405421	0	99.9363
NC_045512.2	29195	G	17315	0.115507	0.0231014	99.7632	0.0231014
NC_045512.2	29196	C	17192	0.00581666	99.8779	0.0116333	0.1047
NC_045512.2	29197	C	17147	0.0174958	99.93	0.00583192	0.0466554
NC_045512.2	29198	C	16974	0.0235655	99.9352	0	0.0412395
NC_045512.2	29199	C	17178	0.0116428	99.9825	0	0.0058214
NC_045512.2	29200	C	17228	0	99.9478	0	0.0290225
NC_045512.2	29201	A	16631	99.8797	0.00601287	0.0721544	0.0360772
NC_045512.2	29202	G	17009	0.0117585	0	99.9647	0.023517
NC_045512.2	29203	C	16984	0.00588789	99.9176	0	0.0765426
NC_045512.2	29204	G	16874	0.0592628	0.0177788	99.923	0
NC_045512.2	29205	C	16909	0.011828	99.9823	0	0.00591401
NC_045512.2	29206	T	13366	0	0.0748167	0.067335	99.8578
NC_045512.2	29207	T	15219	0	0.0854195	0.0262829	99.8817
NC_045512.2	29208	C	17098	0.0116973	99.9181	0.00584864	0.064335
NC_045512.2	29209	A	16667	99.892	0.0359993	0.0659987	0.00599988
NC_045512.2	29210	G	17088	0.00585206	0.0117041	99.9766	0.00585206
NC_045512.2	29211	C	17002	0.00588166	99.9	0.0117633	0.0823433
NC_045512.2	29212	G	17169	0.0524201	0.0174734	99.9185	0.0116489
NC_045512.2	29213	T	16042	0	0.0187009	0.00623364	99.9688
NC_045512.2	29214	T	17231	0	0.00580349	0	99.9826
NC_045512.2	29215	C	17190	0.0116347	99.9709	0	0.017452
NC_045512.2	29216	T	16997	0	0.0706007	0	99.9294
NC_045512.2	29217	T	17672	0	0.016976	0	99.983
NC_045512.2	29218	C	17932	0.0167299	99.961	0	0.0167299
NC_045512.2	29219	G	17847	0.0168095	0	99.972	0.0112064
NC_045512.2	29220	G	18003	0.044437	0	99.9445	0.00555463
NC_045512.2	29221	A	18026	99.9556	0	0.0443803	0
NC_045512.2	29222	A	15026	99.9601	0.00665513	0.0332757	0
NC_045512.2	29223	T	17698	0.0169511	0	0.00565036	99.9774
NC_045512.2	29224	G	18102	0.022097	0	99.9779	0
NC_045512.2	29225	T	18370	0.00544366	0.0544366	0.00544366	99.9183
NC_045512.2	29226	C	18616	0.0107434	99.9248	0.00537172	0.0537172
NC_045512.2	29227	G	18436	0.0433934	0.0108483	99.9132	0.032545
NC_045512.2	29228	C	18621	0.0161108	99.9248	0	0.0590731
NC_045512.2	29229	G	18335	0.0818107	0	99.9182	0
NC_045512.2	29230	C	18457	0.005418	99.9837	0	0.010836
NC_045512.2	29231	A	18066	99.9613	0	0.022141	0.0166058
NC_045512.2	29232	T	17854	0	0.00560099	0.00560099	99.9888
NC_045512.2	29233	T	18005	0	0.016662	0	99.9722
NC_045512.2	29234	G	18622	0.01611	0	99.9624	0.02148
NC_045512.2	29235	G	18321	0.049124	0.00545822	99.9345	0.0109164
NC_045512.2	29236	C	18664	0.0107158	99.9036	0	0.0750107
NC_045512.2	29237	A	18759	99.9094	0.00533078	0.0213231	0.0639693
NC_045512.2	29238	T	18838	0.00530842	0.0743179	0.0106168	99.9098
NC_045512.2	29239	G	18607	0.016123	0	99.957	0.0268716
NC_045512.2	29240	G	18774	0.0372856	0.00532652	99.9414	0.0159795
NC_045512.2	29241	A	18929	99.926	0.0052829	0.0581119	0.0105658
NC_045512.2	29242	A	14973	99.9733	0	0.0133574	0.00667869
NC_045512.2	29243	G	18687	0.0107026	0	99.9572	0.0267566
NC_045512.2	29244	T	18831	0	0.111518	0.0106208	99.8619
NC_045512.2	29245	C	19024	0	99.9685	0.00525652	0.0262826
NC_045512.2	29246	A	18643	99.9195	0.0107279	0.0536394	0.0160918
NC_045512.2	29247	C	18989	0.00526621	99.9263	0.00526621	0.0579283
NC_045512.2	29248	A	18694	99.8823	0.0267466	0.0588424	0.0320959
NC_045512.2	29249	C	18389	0	99.9674	0	0.0326282
NC_045512.2	29250	C	18492	0.00540774	99.9676	0	0.021631
NC_045512.2	29251	T	18238	0.0438645	0.0603136	0.0164492	99.8794
NC_045512.2	29252	T	18631	0.0053674	0.112715	0.0053674	99.8765
NC_045512.2	29253	C	18870	0.0105988	99.9417	0	0.0423953
NC_045512.2	29254	G	18429	0.0379836	0.0108525	99.9186	0.0325574
NC_045512.2	29255	G	18396	0.0326158	0	99.9239	0.0434877
NC_045512.2	29256	G	18510	0.010805	0	99.9784	0.00540249
NC_045512.2	29257	A	18003	99.9667	0.0111093	0.0222185	0
NC_045512.2	29258	A	13785	99.9057	0.0362713	0.029017	0.029017
NC_045512.2	29259	C	17818	0	99.9607	0	0.0392861
NC_045512.2	29260	G	18244	0.0274063	0.0109625	99.9507	0.0109625
NC_045512.2	29261	T	17797	0	0.0224757	0	99.9775
NC_045512.2	29262	G	17576	0.0341375	0	99.9602	0.00568958
NC_045512.2	29263	G	17945	0.0278629	0	99.9666	0.00557258
NC_045512.2	29264	T	18033	0	0.0443631	0	99.9556
NC_045512.2	29265	T	18128	0.0110327	0.0275816	0.00551633	99.9559
NC_045512.2	29266	G	18227	0.0109727	0	99.9781	0.0109727
NC_045512.2	29267	A	18265	99.9507	0	0.0437996	0.00547495
NC_045512.2	29268	C	17535	0	99.943	0	0.0570288
NC_045512.2	29269	C	17781	0.0506158	99.8931	0.00562398	0.0506158
NC_045512.2	29270	T	18233	0.0109691	0.0548456	0	99.9068
NC_045512.2	29271	A	17530	99.9373	0	0.0513406	0.011409
NC_045512.2	29272	C	18163	0.0110114	99.9284	0.0055057	0.055057
NC_045512.2	29273	A	17989	99.95	0.00555895	0.0222358	0.0222358
NC_045512.2	29274	C	17778	0.0112499	99.91	0.0112499	0.0674992
NC_045512.2	29275	A	17665	99.8302	0.0169827	0.0962355	0.0509482
NC_045512.2	29276	G	17657	0.0226539	0	99.949	0.0283174
NC_045512.2	29277	G	17676	0.0452591	0.00565739	99.9208	0.0282869
NC_045512.2	29278	T	17631	0.00567183	0.0510465	0	99.9433
NC_045512.2	29279	G	17122	0.0876066	0.0116809	99.8949	0.00584044
NC_045512.2	29280	C	16475	0.030349	99.9514	0	0.0182094
NC_045512.2	29281	C	16925	0.0354505	99.9409	0	0.0236337
NC_045512.2	29282	A	17018	99.8766	0.0176284	0.0411329	0.0646374
NC_045512.2	29283	T	16762	0	0.0357953	0.0119317	99.9523
NC_045512.2	29284	C	16745	0.0119439	99.9582	0	0.0238877
NC_045512.2	29285	A	17104	99.9123	0.0292329	0.0409261	0.0175398
NC_045512.2	29286	A	16836	99.9762	0	0.0118793	0.0118793
NC_045512.2	29287	A	16917	99.9704	0	0.0177336	0.0118224
NC_045512.2	29288	T	16459	0.0121514	0.0060757	0	99.9818
NC_045512.2	29289	T	16742	0.005973	0.023892	0.005973	99.9642
NC_045512.2	29290	G	16180	0.0123609	0	99.9629	0.0247219
NC_045512.2	29291	G	16378	0.0366345	0	99.9573	0.00610575
NC_045512.2	29292	A	16983	99.9352	0	0.0471059	0.0176647
NC_045512.2	29293	T	16928	0.0118147	0.047259	0.0118147	99.9291
NC_045512.2	29294	G	16496	0.0424345	0	99.9576	0
NC_045512.2	29295	A	16756	99.9463	0	0.0417761	0.011936
NC_045512.2	29296	C	16243	0.0061565	99.9384	0.0061565	0.036939
NC_045512.2	29297	A	16411	99.9025	0	0.0731217	0.0243739
NC_045512.2	29298	A	16410	99.9573	0	0.0304692	0.0121877
NC_045512.2	29299	A	16589	99.9096	0.0180843	0.0361685	0.0301405
NC_045512.2	29300	G	16092	0.00621427	0	99.9751	0.0186428
NC_045512.2	29301	A	16437	99.9574	0.00608384	0.0243353	0.0121677
NC_045512.2	29302	T	16444	0	0.0304062	0	99.9635
NC_045512.2	29303	C	15527	0	99.9678	0	0.032202
NC_045512.2	29304	C	15897	0.0314525	99.9497	0	0.0188715
NC_045512.2	29305	A	16436	99.9513	0.0060842	0.030421	0.0060842
NC_045512.2	29306	A	16232	99.9877	0	0.0123213	0
NC_045512.2	29307	A	16547	99.9577	0.00604339	0.0120868	0.0120868
NC_045512.2	29308	T	16353	0.0122302	0.0122302	0.00611509	99.9633
NC_045512.2	29309	T	16521	0	0.0242116	0	99.9758
NC_045512.2	29310	T	14826	0	0.0472144	0.00674491	99.8044
NC_045512.2	29311	C	16262	0.0122986	99.9139	0	0.0553437
NC_045512.2	29312	A	16568	99.9396	0.0120715	0.0422501	0.00603573
NC_045512.2	29313	A	16545	99.8912	0.0120882	0.0846177	0.0120882
NC_045512.2	29314	A	15888	99.893	0.0188822	0.0503525	0.0377644
NC_045512.2	29315	G	15941	0.0250925	0.0125463	99.931	0.0313657
NC_045512.2	29316	A	15954	99.9875	0	0.012536	0
NC_045512.2	29317	T	16113	0	0.0248247	0	99.9752
NC_045512.2	29318	C	15803	0.0126558	99.9557	0.00632791	0.0189837
NC_045512.2	29319	A	16123	99.9318	0.0124046	0.0372139	0.018607
NC_045512.2	29320	A	15973	99.9499	0.0250423	0.0187817	0.00626057
NC_045512.2	29321	G	15277	0.0261832	0.00654579	99.9411	0.0261832
NC_045512.2	29322	T	15929	0	0.0188336	0.00627786	99.9749
NC_045512.2	29323	C	15697	0	99.9809	0.00637064	0.0127413
NC_045512.2	29324	A	16048	99.7819	0.0249252	0.0124626	0.0997009
NC_045512.2	29325	T	16123	0	0.00620232	0	99.9814
NC_045512.2	29326	T	16150	0.00619195	0.0185759	0	99.9752
NC_045512.2	29327	T	14940	0.00669344	0.00669344	0	99.9866
NC_045512.2	29328	T	15431	0	0.0194414	0	99.9093
NC_045512.2	29329	G	14673	0.0477067	0.0204457	99.925	0.00681524
NC_045512.2	29330	C	15661	0.0127706	99.9234	0	0.0638529
NC_045512.2	29331	T	15993	0.00625274	0.0500219	0.0187582	99.925
NC_045512.2	29332	G	15494	0.0129082	0.0193623	99.9548	0.00645411
NC_045512.2	29333	A	16141	99.938	0.0123908	0.0371724	0.0123908
NC_045512.2	29334	A	15656	99.9872	0	0.00638733	0.00638733
NC_045512.2	29335	T	16142	0.0309751	0.0185851	0	99.9504
NC_045512.2	29336	A	16083	99.9503	0.0124355	0.024871	0.00621775
NC_045512.2	29337	A	16172	99.9753	0	0.0123671	0.0123671
NC_045512.2	29338	G	15520	0.0515464	0.0322165	99.9098	0.0064433
NC_045512.2	29339	C	15774	0.0126791	99.9176	0.00633955	0.0570559
NC_045512.2	29340	A	16110	99.9317	0.00620732	0.0310366	0.0310366
NC_045512.2	29341	T	16132	0.0247954	0.0247954	0	99.9504
NC_045512.2	29342	A	16018	99.9376	0.012486	0.0374579	0.012486
NC_045512.2	29343	T	16045	0.0124649	0.0373948	0	99.9501
NC_045512.2	29344	T	16453	0.0121558	0.0607792	0	99.9271
NC_045512.2	29345	G	16177	0.0185448	0.0123632	99.9629	0.00618162
NC_045512.2	29346	A	16367	99.9267	0.00610985	0.0672084	0
NC_045512.2	29347	C	16188	0.00617742	99.9135	0.0123548	0.0679516
NC_045512.2	29348	G	15181	0.0922205	0.0197615	99.8814	0.00658718
NC_045512.2	29349	C	16236	0.00615915	99.9692	0	0.0246366
NC_045512.2	29350	A	16177	99.9258	0.0123632	0.0432713	0.0185448
NC_045512.2	29351	T	16171	0.00618391	0.123678	0.00618391	99.8578
NC_045512.2	29352	A	16266	99.9324	0.00614779	0.0368868	0.0122956
NC_045512.2	29353	C	16317	0.0183857	99.9326	0	0.0306429
NC_045512.2	29354	A	16499	99.9091	0.0181829	0.0606097	0
NC_045512.2	29355	A	15574	99.9807	0.00642096	0.0128419	0
NC_045512.2	29356	A	15322	99.9608	0.00652656	0.0195797	0.0130531
NC_045512.2	29357	A	15587	99.6856	0.0256624	0.0384936	0
NC_045512.2	29358	C	16513	0.0181675	99.9273	0	0.0545025
NC_045512.2	29359	A	15361	99.9089	0.01953	0.01953	0.0520799
NC_045512.2	29360	T	12515	0.00799041	0.0159808	0.0319616	99.9441
NC_045512.2	29361	T	16365	0	0.0549954	0.0122212	99.9267
NC_045512.2	29362	C	16365	0.0244424	99.9145	0.0061106	0.0549954
NC_045512.2	29363	C	16029	0.0187161	99.9563	0.00623869	0.0187161
NC_045512.2	29364	C	16453	0.0303896	99.9331	0.0121558	0.0243117
NC_045512.2	29365	A	16313	99.908	0.0306504	0.0122602	0.0490406
NC_045512.2	29366	C	16003	0.00624883	99.9563	0.00624883	0.0312441
NC_045512.2	29367	C	16169	0.018554	99.9691	0.00618467	0.00618467
NC_045512.2	29368	A	15466	99.9353	0.0193974	0.0258632	0.0193974
NC_045512.2	29369	A	15455	99.9612	0	0.0258816	0.0129408
NC_045512.2	29370	C	16500	0.00606061	99.9636	0.00606061	0.0242424
NC_045512.2	29371	A	15349	99.8697	0.0390905	0.0586357	0.0325754
NC_045512.2	29372	G	15398	0.019483	0.00649435	99.9545	0.019483
NC_045512.2	29373	A	16353	99.9083	0.0183453	0.0550358	0.0183453
NC_045512.2	29374	G	15243	0.0393623	0	99.9541	0.00656039
NC_045512.2	29375	C	15975	0.00625978	99.9499	0.00625978	0.0375587
NC_045512.2	29376	C	15604	0.0384517	99.9231	0.00640861	0.0320431
NC_045512.2	29377	T	16205	0.00617093	0.0493675	0.00617093	99.7346
NC_045512.2	29378	A	16168	99.9505	0	0.0185552	0.0247402
NC_045512.2	29379	A	16631	99.9218	0.0240515	0.0300643	0.0180386
NC_045512.2	29380	A	16671	99.952	0.0179953	0.0119969	0.0179953
NC_045512.2	29381	A	16021	99.8752	0.00624181	0.106111	0.0124836
NC_045512.2	29382	A	16342	99.486	0.030596	0.171338	0.0244768
NC_045512.2	29383	G	14906	0.0402522	0	99.9128	0.046961
NC_045512.2	29384	G	15794	0.0569837	0	99.9177	0.0189946
NC_045512.2	29385	A	17147	99.9475	0	0.0291596	0.0174958
NC_045512.2	29386	C	16386	0.0122055	99.8718	0	0.0366166
NC_045512.2	29387	A	16350	99.9021	0.0244648	0.030581	0.0366972
NC_045512.2	29388	A	16393	99.9634	0.00610017	0.0244007	0.00610017
[truncated: 142 more rows]

## Sheet: IVT mRNA N protein with  F17A-1
CHR	POS	REF	READS	A	C	G	T
[truncated: 1,257 more rows]

[truncated: 5 more sheets: IVT mRNA N protein with  F17A-2, IVT mRNA N protein with  F17A-3, IVT N protein with  F17A+as-1, IVT N protein with  F17A+as-2, IVT N protein with  F17A+as-3]
