# Supplementary material for: Viral N protein hijacks deaminase-containing RNA granules to enhance SARS-CoV-2 mutagenesis
Source: EMBO J. 2024 Nov 20;43(24):6444–68. doi: 10.1038/s44318-024-00314-y (PMC11649915; doi:10.1038/s44318-024-00314-y)
Supplement: Supplementary file 11 — Data Set EV9 [file 44318_2024_314_MOESM11_ESM.xlsx]

## Sheet: Legend
DATASET	Description
Dataset EV9	SNVs information of individuals from SARS-CoV-2 virus based on NF17A protein with or without stressor treatment

## Sheet: N F17A SARS-CoV-2 virus-1
CHR	POS	REF	READS	A	C	G	T
NC_045512.2	1	A	4	100	0	0	0
NC_045512.2	2	T	4	0	0	0	100
NC_045512.2	3	T	7	28.5714	0	0	71.4286
NC_045512.2	4	A	7	100	0	0	0
NC_045512.2	5	A	8	100	0	0	0
NC_045512.2	6	A	10	100	0	0	0
NC_045512.2	7	G	10	0	0	100	0
NC_045512.2	8	G	11	0	0	90.9091	9.09091
NC_045512.2	9	T	14	0	0	0	100
NC_045512.2	10	T	15	0	0	6.66667	93.3333
NC_045512.2	11	T	24	0	0	0	100
NC_045512.2	12	A	54	100	0	0	0
NC_045512.2	13	T	89	0	0	0	100
NC_045512.2	14	A	133	100	0	0	0
NC_045512.2	15	C	193	0	100	0	0
NC_045512.2	16	C	273	0	100	0	0
NC_045512.2	17	T	379	0	0	0	100
NC_045512.2	18	T	441	0	0	0	100
NC_045512.2	19	C	555	0	100	0	0
NC_045512.2	20	C	623	0	100	0	0
NC_045512.2	21	C	728	0	100	0	0
NC_045512.2	22	A	802	100	0	0	0
NC_045512.2	23	G	833	0	0	100	0
NC_045512.2	24	G	868	0	0	100	0
NC_045512.2	25	T	994	0	0	0	100
NC_045512.2	26	A	1031	100	0	0	0
NC_045512.2	27	A	1024	100	0	0	0
NC_045512.2	28	C	1154	0.0866551	99.8267	0	0.0866551
NC_045512.2	29	A	1369	100	0	0	0
NC_045512.2	30	A	1538	100	0	0	0
NC_045512.2	31	A	1560	100	0	0	0
NC_045512.2	32	C	1638	0	100	0	0
NC_045512.2	33	C	1721	0	100	0	0
NC_045512.2	34	A	1856	100	0	0	0
NC_045512.2	35	A	1905	100	0	0	0
NC_045512.2	36	C	2020	0	100	0	0
NC_045512.2	37	C	2188	0	100	0	0
NC_045512.2	38	A	2198	100	0	0	0
NC_045512.2	39	A	2205	100	0	0	0
NC_045512.2	40	C	2267	0	100	0	0
NC_045512.2	41	T	2392	0	0	0	100
NC_045512.2	42	T	2381	0	0	0	100
NC_045512.2	43	T	2433	0	0	0	100
NC_045512.2	44	C	2432	0	99.9589	0	0.0411184
NC_045512.2	45	G	2450	0.0408163	0	99.9184	0.0408163
NC_045512.2	46	A	2441	99.959	0	0.0409668	0
NC_045512.2	47	T	2468	0	0	0	100
NC_045512.2	48	C	2459	0	100	0	0
NC_045512.2	49	T	2471	0	0	0	100
NC_045512.2	50	C	2506	0	100	0	0
NC_045512.2	51	T	2439	0	0	0	100
NC_045512.2	52	T	2577	0.0388048	0	0	99.9612
NC_045512.2	53	G	2639	0.0378931	0	99.9621	0
NC_045512.2	54	T	2652	0	0	0	100
NC_045512.2	55	A	2609	99.9617	0	0	0.0383289
NC_045512.2	56	G	2635	0.0379507	0	99.962	0
NC_045512.2	57	A	2683	100	0	0	0
NC_045512.2	58	T	2686	0	0	0	100
NC_045512.2	59	C	2725	0	100	0	0
NC_045512.2	60	T	2749	0	0.0363769	0	99.9636
NC_045512.2	61	G	2742	0	0	99.9635	0.0364697
NC_045512.2	62	T	2725	0	0	0	100
NC_045512.2	63	T	2760	0	0	0	100
NC_045512.2	64	C	2801	0	100	0	0
NC_045512.2	65	T	2849	0	0	0	100
NC_045512.2	66	C	2200	0	99.8636	0.0454545	0.0909091
NC_045512.2	67	T	2220	0	0	0	100
NC_045512.2	68	A	2161	99.9537	0	0	0.0462749
NC_045512.2	69	A	2228	99.9551	0	0	0.0448833
NC_045512.2	70	A	2201	99.9546	0	0.0454339	0
NC_045512.2	71	C	2297	0	99.7823	0.043535	0.17414
NC_045512.2	72	G	2310	0.0865801	0	99.9134	0
NC_045512.2	73	A	2282	100	0	0	0
NC_045512.2	74	A	2254	99.8225	0.0887311	0.0887311	0
NC_045512.2	75	C	2252	0	100	0	0
NC_045512.2	76	T	2310	0	0	0	100
NC_045512.2	77	T	2356	0.212224	0	0	99.7878
NC_045512.2	78	T	2419	1.1575	0.0413394	0.0826788	98.7185
NC_045512.2	79	A	2430	98.8889	0	0	1.11111
NC_045512.2	80	A	2462	98.7409	0	0.974817	0.284322
NC_045512.2	81	A	2444	98.9771	0	0.0818331	0.94108
NC_045512.2	82	A	2507	99.8006	0.0398883	0	0.159553
NC_045512.2	83	T	2529	0.0790826	0.90945	0	99.0115
NC_045512.2	84	C	2506	0.0798085	99.8803	0	0.0399042
NC_045512.2	85	T	2527	0	0	0.0791452	99.9209
NC_045512.2	86	G	2525	0.039604	0.0792079	99.8812	0
NC_045512.2	87	T	2556	0	0.0782473	0.0391236	99.8826
NC_045512.2	88	G	2608	0	0	100	0
NC_045512.2	89	T	2579	0	0	0	100
NC_045512.2	90	G	2624	0	0	100	0
NC_045512.2	91	G	2604	0	0	100	0
NC_045512.2	92	C	2671	0	100	0	0
NC_045512.2	93	T	2790	0	0.0716846	0	99.9283
NC_045512.2	94	G	2829	0	0	100	0
NC_045512.2	95	T	2838	0	0	0	100
NC_045512.2	96	C	2883	0	100	0	0
NC_045512.2	97	A	2853	100	0	0	0
NC_045512.2	98	C	2955	0	100	0	0
NC_045512.2	99	T	2958	0	0	0	100
NC_045512.2	100	C	3016	0	100	0	0
NC_045512.2	101	G	2995	0	0	100	0
NC_045512.2	102	G	3011	0	0	100	0
NC_045512.2	103	C	3050	0	100	0	0
NC_045512.2	104	T	3034	0	0	0	100
NC_045512.2	105	G	3065	0	0	100	0
NC_045512.2	106	C	3074	0	99.9349	0	0.0650618
NC_045512.2	107	A	3080	100	0	0	0
NC_045512.2	108	T	3104	0	0	0	100
NC_045512.2	109	G	3143	0.0318167	0	99.9682	0
NC_045512.2	110	C	3155	0	99.9683	0	0.0316957
NC_045512.2	111	T	2777	0	0	0	100
NC_045512.2	112	T	3012	0	0	0	100
NC_045512.2	113	A	2818	100	0	0	0
NC_045512.2	114	G	3243	0	0	100	0
NC_045512.2	115	T	3221	0	0	0	100
NC_045512.2	116	G	3266	0	0	100	0
NC_045512.2	117	C	3248	0	99.9076	0	0.0923645
NC_045512.2	118	A	3263	100	0	0	0
NC_045512.2	119	C	3312	0	100	0	0
NC_045512.2	120	T	3315	0	0	0	100
NC_045512.2	121	C	3334	0	99.97	0	0.029994
NC_045512.2	122	A	3318	100	0	0	0
NC_045512.2	123	C	3393	0	99.9705	0	0.0294724
NC_045512.2	124	G	3359	0	0	100	0
NC_045512.2	125	C	3408	0	99.9707	0	0.0293427
NC_045512.2	126	A	3389	100	0	0	0
NC_045512.2	127	G	3435	0	0.0291121	99.9709	0
NC_045512.2	128	T	3428	0	0.0291715	0	99.9708
NC_045512.2	129	A	3159	100	0	0	0
NC_045512.2	130	T	3477	0	0	0	100
NC_045512.2	131	A	3323	100	0	0	0
NC_045512.2	132	A	3436	100	0	0	0
NC_045512.2	133	T	3492	0	0	0	100
NC_045512.2	134	T	3589	0	0	0	100
NC_045512.2	135	A	3509	100	0	0	0
NC_045512.2	136	A	3618	100	0	0	0
NC_045512.2	137	T	3634	0	0.0550358	0	99.945
NC_045512.2	138	A	3592	99.9722	0.0278396	0	0
NC_045512.2	139	A	3670	100	0	0	0
NC_045512.2	140	C	3718	0	99.9731	0	0.0268962
NC_045512.2	141	T	3738	0	0	0	100
NC_045512.2	142	A	3627	100	0	0	0
NC_045512.2	143	A	3876	100	0	0	0
NC_045512.2	144	T	3885	0	0	0.02574	99.9743
NC_045512.2	145	T	3857	0	0.0259269	0	99.9741
NC_045512.2	146	A	3980	100	0	0	0
NC_045512.2	147	C	4017	0	100	0	0
NC_045512.2	148	T	4088	0	0	0	100
NC_045512.2	149	G	4109	0	0	99.9757	0.0243368
NC_045512.2	150	T	4155	0.0240674	0	0	99.9759
NC_045512.2	151	C	4226	0	100	0	0
NC_045512.2	152	G	4144	0	0	100	0
NC_045512.2	153	T	4173	0	0	0	100
NC_045512.2	154	T	4243	0	0	0	100
NC_045512.2	155	G	4184	0	0	99.9761	0.0239006
NC_045512.2	156	A	4158	100	0	0	0
NC_045512.2	157	C	4347	0.0230044	99.977	0	0
NC_045512.2	158	A	4320	99.9306	0	0.0231481	0.0462963
NC_045512.2	159	G	4349	0	0	99.954	0.0459876
NC_045512.2	160	G	4532	0	0	100	0
NC_045512.2	161	A	4601	100	0	0	0
NC_045512.2	162	C	4552	0	100	0	0
NC_045512.2	163	A	4194	100	0	0	0
NC_045512.2	164	C	4630	0	100	0	0
NC_045512.2	165	G	4585	0.0436205	0	99.9564	0
NC_045512.2	166	A	4631	100	0	0	0
NC_045512.2	167	G	4521	0	0	99.9558	0.044238
NC_045512.2	168	T	4528	0	0	0	100
NC_045512.2	169	A	4288	99.9767	0	0.0233209	0
NC_045512.2	170	A	4288	100	0	0	0
NC_045512.2	171	C	4390	0	100	0	0
NC_045512.2	172	T	4376	0	0.0914077	0	99.9086
NC_045512.2	173	C	4384	0	100	0	0
NC_045512.2	174	G	4486	0	0	100	0
NC_045512.2	175	T	4411	0	0.0226706	0	99.9773
NC_045512.2	176	C	4374	0	99.9771	0	0.0228624
NC_045512.2	177	T	4313	0	0	0	100
NC_045512.2	178	A	4114	100	0	0	0
NC_045512.2	179	T	4233	0	0	0	100
NC_045512.2	180	C	4075	0	100	0	0
NC_045512.2	181	T	4017	0.0248942	0.0248942	0	99.9502
NC_045512.2	182	T	4135	0	0	0	100
NC_045512.2	183	C	3973	0	100	0	0
NC_045512.2	184	T	3970	0	0	0	100
NC_045512.2	185	G	3856	0.0518672	0.0518672	99.8703	0.0259336
NC_045512.2	186	C	3862	0	99.9482	0	0.0517866
NC_045512.2	187	A	3792	99.9736	0	0.0263713	0
NC_045512.2	188	G	3761	0	0.0265887	99.9734	0
NC_045512.2	189	G	3884	0	0.0257467	99.9743	0
NC_045512.2	190	C	3921	0	100	0	0
NC_045512.2	191	T	3816	0	0.0524109	0	99.9214
NC_045512.2	192	G	3865	0	0.0258732	99.9741	0
NC_045512.2	193	C	3882	0	99.9742	0.0257599	0
NC_045512.2	194	T	3541	0	0.0282406	0	99.9718
NC_045512.2	195	T	3770	0	0	0	100
NC_045512.2	196	A	3945	99.9747	0	0.0253485	0
NC_045512.2	197	C	3951	0	100	0	0
NC_045512.2	198	G	4023	0	0	100	0
NC_045512.2	199	G	4124	0	0	100	0
NC_045512.2	200	T	3856	0	0	0	100
NC_045512.2	201	T	3966	0	0.0252143	0	99.9748
NC_045512.2	202	T	4144	0	0	0	100
NC_045512.2	203	C	4089	0.0244559	99.9755	0	0
NC_045512.2	204	G	4204	0	0	100	0
NC_045512.2	205	T	4239	0	0.0235905	0	99.9764
NC_045512.2	206	C	4249	0	100	0	0
NC_045512.2	207	C	4305	0.0232288	99.9768	0	0
NC_045512.2	208	G	4329	0	0	100	0
NC_045512.2	209	T	4220	0	0	0	100
NC_045512.2	210	G	4364	0	0	100	0
NC_045512.2	211	T	4149	0	0	0	100
NC_045512.2	212	T	4430	0	0.0677201	0	99.9323
NC_045512.2	213	G	4398	0	0	100	0
NC_045512.2	214	C	4472	0	99.9776	0	0.0223614
NC_045512.2	215	A	4459	100	0	0	0
NC_045512.2	216	G	4491	0	0	100	0
NC_045512.2	217	C	4531	0	99.9559	0	0.0441404
NC_045512.2	218	C	4572	0	100	0	0
NC_045512.2	219	G	4608	0.0651042	0	99.9349	0
NC_045512.2	220	A	4609	100	0	0	0
NC_045512.2	221	T	4556	0	0.0438982	0	99.9342
NC_045512.2	222	C	4563	0	99.9343	0	0.0657462
NC_045512.2	223	A	4458	99.9776	0	0.0224316	0
NC_045512.2	224	T	4603	0.021725	0.021725	0	99.9566
NC_045512.2	225	C	4640	0	100	0	0
NC_045512.2	226	A	4551	99.9341	0	0.0659196	0
NC_045512.2	227	G	4551	0	0	99.978	0.0219732
NC_045512.2	228	C	4680	0	99.9573	0	0.042735
NC_045512.2	229	A	4515	100	0	0	0
NC_045512.2	230	C	4637	0	100	0	0
NC_045512.2	231	A	4314	100	0	0	0
NC_045512.2	232	T	4464	0	0	0	100
NC_045512.2	233	C	4608	0	99.9783	0	0.0217014
NC_045512.2	234	T	4298	0	0	0.0232666	99.9767
NC_045512.2	235	A	4528	99.9779	0	0	0
NC_045512.2	236	G	4565	0	0	100	0
NC_045512.2	237	G	4667	0	0	100	0
NC_045512.2	238	T	4624	0	0.0432526	0	99.9567
NC_045512.2	239	T	4703	0	0.021263	0	99.9787
NC_045512.2	240	T	4775	0	0	0	100
NC_045512.2	241	C	4745	0	99.8946	0	0.105374
NC_045512.2	242	G	4797	0	0	100	0
NC_045512.2	243	T	4747	0	0	0	100
NC_045512.2	244	C	4757	0	99.979	0	0.0210217
NC_045512.2	245	C	4782	0	99.9373	0	0.0418235
NC_045512.2	246	G	4764	0.0419815	0	99.958	0
NC_045512.2	247	G	4801	0	0	100	0
NC_045512.2	248	G	4778	0.0418585	0	99.9163	0
NC_045512.2	249	T	4650	0	0	0	100
NC_045512.2	250	G	4875	0.0205128	0	99.9795	0
NC_045512.2	251	T	4778	0	0.0209293	0	99.9791
NC_045512.2	252	G	4852	0	0	100	0
NC_045512.2	253	A	4847	100	0	0	0
NC_045512.2	254	C	4931	0	99.9797	0	0.0202799
NC_045512.2	255	C	4980	0	100	0	0
NC_045512.2	256	G	5081	0.0196812	0	99.9803	0
NC_045512.2	257	A	5038	100	0	0	0
NC_045512.2	258	A	4913	99.9796	0	0.0203542	0
NC_045512.2	259	A	4944	99.9798	0	0	0.0202265
NC_045512.2	260	G	5017	0	0	100	0
NC_045512.2	261	G	5115	0.0195503	0	99.9804	0
NC_045512.2	262	T	5183	0	0	0	100
NC_045512.2	263	A	5016	100	0	0	0
NC_045512.2	264	A	4965	99.8792	0	0.060423	0.060423
NC_045512.2	265	G	5313	0	0.0188218	99.9812	0
NC_045512.2	266	A	5257	100	0	0	0
NC_045512.2	267	T	5321	0	0	0	100
NC_045512.2	268	G	5367	0	0	99.9814	0.0186324
NC_045512.2	269	G	5505	0	0	100	0
NC_045512.2	270	A	5646	99.9114	0	0.0708466	0.0177117
NC_045512.2	271	G	5738	0	0	100	0
NC_045512.2	272	A	5752	99.9478	0	0.0521558	0
NC_045512.2	273	G	5789	0	0	100	0
NC_045512.2	274	C	5797	0.0345006	99.862	0	0.103502
NC_045512.2	275	C	5853	0	100	0	0
NC_045512.2	276	T	5829	0	0	0	100
NC_045512.2	277	T	5794	0	0	0	100
NC_045512.2	278	G	5896	0.0169607	0	99.983	0
NC_045512.2	279	T	5768	0	0.0346741	0	99.9653
NC_045512.2	280	C	5884	0	99.8131	0	0.186948
NC_045512.2	281	C	5840	0	99.9486	0	0.0513699
NC_045512.2	282	C	5940	0.016835	99.9663	0	0.016835
NC_045512.2	283	T	5800	0	0	0	99.9828
NC_045512.2	284	G	5826	0	0	100	0
NC_045512.2	285	G	5838	0	0	99.9829	0.0171292
NC_045512.2	286	T	5766	0	0	0	100
NC_045512.2	287	T	5734	0	0	0	100
NC_045512.2	288	T	5697	0	0.0351062	0	99.9649
NC_045512.2	289	C	5780	0	100	0	0
NC_045512.2	290	A	5787	100	0	0	0
NC_045512.2	291	A	5661	100	0	0	0
NC_045512.2	292	C	5650	0	100	0	0
NC_045512.2	293	G	5687	0	0	100	0
NC_045512.2	294	A	5812	99.9828	0	0.0172058	0
NC_045512.2	295	G	5868	0.0170416	0	99.9659	0
NC_045512.2	296	A	5892	100	0	0	0
NC_045512.2	297	A	5729	100	0	0	0
NC_045512.2	298	A	5762	99.9826	0	0	0
NC_045512.2	299	A	5663	100	0	0	0
NC_045512.2	300	C	5878	0.0170126	99.983	0	0
NC_045512.2	301	A	5687	99.9824	0	0.017584	0
NC_045512.2	302	C	5794	0.0345185	99.9482	0	0.0172592
NC_045512.2	303	A	5526	99.9819	0	0.0180963	0
NC_045512.2	304	C	5728	0	99.9825	0	0.0174581
NC_045512.2	305	G	5670	0	0	100	0
NC_045512.2	306	T	5650	0	0.0176991	0	99.9823
NC_045512.2	307	C	5667	0	99.9294	0.017646	0.0529381
NC_045512.2	308	C	5642	0	99.9823	0	0.0177242
NC_045512.2	309	A	5569	99.982	0	0.0179565	0
NC_045512.2	310	A	5423	99.9816	0	0.01844	0
NC_045512.2	311	C	5587	0	100	0	0
NC_045512.2	312	T	5516	0	0.0362582	0.0181291	99.9456
NC_045512.2	313	C	5532	0	99.8915	0.0180766	0.0361533
NC_045512.2	314	A	5407	99.6301	0	0.129462	0
NC_045512.2	315	G	5418	0.018457	0.092285	99.8523	0.018457
NC_045512.2	316	T	5179	0.0193087	0.0193087	0.0193087	99.9421
NC_045512.2	317	T	4963	0.0201491	0.0201491	0.0805964	99.8791
NC_045512.2	318	T	5280	0.0189394	0.0189394	0.094697	99.8674
NC_045512.2	319	G	5300	0.132075	0	99.8679	0
NC_045512.2	320	C	5268	0	99.981	0	0.0189825
NC_045512.2	321	C	5246	0	99.9809	0	0.0190621
NC_045512.2	322	T	5184	0	0.0192901	0	99.9807
NC_045512.2	323	G	5174	0.0193274	0	99.884	0
NC_045512.2	324	T	5033	0	0.0198689	0	99.9801
NC_045512.2	325	T	5057	0	0.0197746	0	99.9802
NC_045512.2	326	T	4976	0.0200965	0.0200965	0	99.9598
NC_045512.2	327	T	5147	0.0194288	0.0194288	0	99.9611
NC_045512.2	328	A	5169	99.9807	0	0.0193461	0
NC_045512.2	329	C	5148	0.019425	99.9611	0	0.019425
NC_045512.2	330	A	5145	99.9806	0	0.0194363	0
NC_045512.2	331	G	5189	0	0	99.9807	0.0192715
NC_045512.2	332	G	5192	0	0	100	0
NC_045512.2	333	T	4801	0.020829	0.020829	0	99.9583
NC_045512.2	334	T	5273	0.0189645	0.0189645	0	99.9621
NC_045512.2	335	C	5276	0	99.9242	0	0.075815
NC_045512.2	336	G	5166	0.0193573	0.0193573	99.9613	0
NC_045512.2	337	C	5326	0	99.9812	0	0.0187758
NC_045512.2	338	G	5394	0	0.0370782	99.9629	0
NC_045512.2	339	A	5272	99.9431	0	0.0379363	0.0189681
NC_045512.2	340	C	5373	0	99.9628	0	0.0372232
NC_045512.2	341	G	5346	0.0187056	0	99.9813	0
NC_045512.2	342	T	5250	0.0190476	0.0380952	0	99.9429
NC_045512.2	343	G	5283	0.0189286	0	99.9811	0
NC_045512.2	344	C	5252	0	100	0	0
NC_045512.2	345	T	5158	0	0	0.0193874	99.9806
NC_045512.2	346	C	5279	0.018943	99.9811	0	0
NC_045512.2	347	G	5217	0	0.0191681	99.9617	0.0191681
NC_045512.2	348	T	5108	0.0195771	0.0391543	0	99.9413
NC_045512.2	349	A	5098	99.9804	0	0	0.0196155
NC_045512.2	350	C	5151	0	99.9418	0	0.0582411
NC_045512.2	351	G	5146	0.0582977	0	99.9417	0
NC_045512.2	352	T	4922	0	0.0406339	0.0203169	99.939
NC_045512.2	353	G	5205	0	0.0192123	99.9808	0
NC_045512.2	354	G	5092	0	0.0196386	99.9804	0
NC_045512.2	355	C	4996	0	99.94	0.020016	0.040032
NC_045512.2	356	T	4688	0	0.0853242	0	99.9147
NC_045512.2	357	T	4768	0	0.0419463	0	99.9581
NC_045512.2	358	T	4962	0	0	0	100
NC_045512.2	359	G	5182	0.0385951	0	99.9614	0
NC_045512.2	360	G	5178	0.0579374	0	99.9421	0
NC_045512.2	361	A	5186	99.9229	0.0385654	0.0385654	0
NC_045512.2	362	G	5113	0.039116	0	99.9413	0.019558
NC_045512.2	363	A	5121	99.9414	0.0390549	0	0.0195274
NC_045512.2	364	C	5185	0	100	0	0
NC_045512.2	365	T	5155	0	0.0969932	0	99.903
NC_045512.2	366	C	5128	0	100	0	0
NC_045512.2	367	C	5025	0	99.9801	0	0.0199005
NC_045512.2	368	G	5148	0.03885	0	99.9611	0
NC_045512.2	369	T	4676	0	0	0	100
NC_045512.2	370	G	5122	0	0	100	0
NC_045512.2	371	G	5156	0	0	100	0
NC_045512.2	372	A	5158	99.9612	0	0.0387747	0
NC_045512.2	373	G	5157	0	0	100	0
NC_045512.2	374	G	5205	0.0384246	0	99.9616	0
NC_045512.2	375	A	5182	99.9035	0	0.0964878	0
NC_045512.2	376	G	5064	0	0	100	0
NC_045512.2	377	G	5156	0	0	100	0
NC_045512.2	378	T	5158	0	0	0	100
NC_045512.2	379	C	5015	0.0199402	99.9801	0	0
NC_045512.2	380	T	5052	0	0.0395883	0	99.9604
NC_045512.2	381	T	5163	0	0	0	100
NC_045512.2	382	A	5199	100	0	0	0
NC_045512.2	383	T	5253	0	0.11422	0	99.8858
NC_045512.2	384	C	5301	0	99.9811	0	0.0188644
NC_045512.2	385	A	5230	99.9809	0	0.0191205	0
NC_045512.2	386	G	5289	0	0	100	0
NC_045512.2	387	A	5237	99.9618	0	0.0190949	0.0190949
NC_045512.2	388	G	5205	0.0192123	0	99.9424	0.0384246
NC_045512.2	389	G	5111	0.0391313	0	99.9609	0
NC_045512.2	390	C	5197	0	99.9808	0	0.0192419
NC_045512.2	391	A	5126	99.9805	0	0.0195084	0
NC_045512.2	392	C	5179	0	99.9807	0	0.0193087
NC_045512.2	393	G	5208	0.0192012	0	99.9808	0
NC_045512.2	394	T	5101	0	0.019604	0	99.9804
NC_045512.2	395	C	5262	0	99.962	0	0.0380084
NC_045512.2	396	A	5288	100	0	0	0
NC_045512.2	397	A	5294	99.9622	0	0.0377786	0
NC_045512.2	398	C	5333	0	100	0	0
NC_045512.2	399	A	5267	99.981	0	0.0189861	0
NC_045512.2	400	T	5150	0	0.038835	0	99.9612
NC_045512.2	401	C	5331	0	100	0	0
NC_045512.2	402	T	5355	0	0	0	100
NC_045512.2	403	T	5387	0.0185632	0	0	99.9814
NC_045512.2	404	A	5425	99.9816	0	0	0.0184332
NC_045512.2	405	A	5307	99.9435	0.0376861	0.018843	0
NC_045512.2	406	A	5264	99.962	0	0.0379939	0
NC_045512.2	407	G	5521	0.0181127	0	99.9638	0.0181127
NC_045512.2	408	A	5055	100	0	0	0
NC_045512.2	409	T	5471	0	0.0182782	0	99.9817
NC_045512.2	410	G	5666	0.0352983	0	99.9647	0
NC_045512.2	411	G	5534	0.0180701	0	99.9819	0
NC_045512.2	412	C	5683	0	100	0	0
NC_045512.2	413	A	5514	99.9637	0.0181357	0	0.0181357
NC_045512.2	414	C	5585	0	100	0	0
NC_045512.2	415	T	5405	0	0.0370028	0.0370028	99.926
NC_045512.2	416	T	5590	0	0.0715564	0	99.9284
NC_045512.2	417	G	5659	0.0353419	0	99.9647	0
NC_045512.2	418	T	5462	0.0366166	0.0183083	0.0183083	99.9268
NC_045512.2	419	G	5539	0	0	100	0
NC_045512.2	420	G	5366	0	0	100	0
NC_045512.2	421	C	5170	0.0193424	99.8646	0	0.116054
NC_045512.2	422	T	5093	0	0	0.0392696	99.8626
NC_045512.2	423	T	5046	0	0	0	100
NC_045512.2	424	A	5316	100	0	0	0
NC_045512.2	425	G	5278	0.0378931	0	99.9621	0
NC_045512.2	426	T	5266	0.0569692	0.0189897	0	99.924
NC_045512.2	427	A	5349	100	0	0	0
NC_045512.2	428	G	5171	0	0.0580159	99.942	0
NC_045512.2	429	A	5321	100	0	0	0
NC_045512.2	430	A	5143	99.8833	0	0.0777756	0.0388878
NC_045512.2	431	G	5272	0.0189681	0	99.981	0
NC_045512.2	432	T	5293	0	0	0	100
NC_045512.2	433	T	5389	0	0	0	100
NC_045512.2	434	G	5454	0.0550055	0	99.8533	0
NC_045512.2	435	A	5460	99.9267	0.018315	0.0549451	0
NC_045512.2	436	A	5477	99.9635	0.0365163	0	0
NC_045512.2	437	A	5381	99.9628	0	0.0185839	0.0185839
NC_045512.2	438	A	5497	99.9636	0	0.0363835	0
NC_045512.2	439	A	5232	99.9427	0	0.0382263	0
NC_045512.2	440	G	5607	0	0.0178348	99.9822	0
NC_045512.2	441	G	5586	0.0358038	0	99.9463	0.0179019
NC_045512.2	442	C	5586	0	99.9105	0	0.0895095
NC_045512.2	443	G	5645	0	0	99.2028	0
NC_045512.2	444	T	5121	0	0	0	100
NC_045512.2	445	T	5288	0	0	0	100
NC_045512.2	446	T	4992	0.0200321	0.0801282	0	99.8998
NC_045512.2	447	T	5400	0.037037	0	0	99.9444
NC_045512.2	448	G	5431	0.0368256	0	99.9448	0.0184128
NC_045512.2	449	C	5346	0	99.9626	0	0.0374111
NC_045512.2	450	C	5419	0.0184536	99.9262	0.0184536	0.0369072
NC_045512.2	451	T	5434	0.0184026	0.0368053	0	99.9448
NC_045512.2	452	C	5468	0.0182882	99.9634	0	0.0182882
NC_045512.2	453	A	5447	99.9816	0	0.0183587	0
NC_045512.2	454	A	5408	99.9815	0	0.0184911	0
NC_045512.2	455	C	5479	0	99.9817	0	0.0182515
NC_045512.2	456	T	5490	0	0	0.0182149	99.9818
NC_045512.2	457	T	5489	0	0.0182183	0	99.9818
NC_045512.2	458	G	5532	0	0	100	0
NC_045512.2	459	A	5536	99.9819	0	0	0.0180636
NC_045512.2	460	A	5584	100	0	0	0
NC_045512.2	461	C	5527	0	100	0	0
NC_045512.2	462	A	5555	99.982	0.0180018	0	0
NC_045512.2	463	G	5531	0	0	100	0
NC_045512.2	464	C	5491	0.0182116	99.9272	0	0.0546349
NC_045512.2	465	C	5467	0.0731663	99.9268	0	0
NC_045512.2	466	C	5501	0	100	0	0
NC_045512.2	467	T	5528	0	0	0	100
NC_045512.2	468	A	5304	99.9811	0.0188537	0	0
NC_045512.2	469	T	5522	0	0	0	100
NC_045512.2	470	G	5571	0	0.0179501	99.982	0
NC_045512.2	471	T	5559	0	0	0	100
NC_045512.2	472	G	5621	0	0	100	0
NC_045512.2	473	T	5367	0.0186324	0.0186324	0	99.9627
NC_045512.2	474	T	5635	0.0177462	0	0	99.9823
NC_045512.2	475	C	5590	0	99.9821	0	0.0178891
NC_045512.2	476	A	5582	99.9642	0.0179147	0	0.0179147
NC_045512.2	477	T	5578	0	0.0717103	0	99.9283
NC_045512.2	478	C	5689	0	100	0	0
NC_045512.2	479	A	5658	100	0	0	0
NC_045512.2	480	A	5734	100	0	0	0
NC_045512.2	481	A	5463	99.9451	0.0549149	0	0
NC_045512.2	482	C	5658	0	100	0	0
NC_045512.2	483	G	5621	0	0	99.9822	0.0177904
NC_045512.2	484	T	5304	0	0.0188537	0	99.9811
NC_045512.2	485	T	5532	0	0.10846	0	99.8915
NC_045512.2	486	C	5609	0	100	0	0
NC_045512.2	487	G	5474	0	0	100	0
NC_045512.2	488	G	5563	0	0	100	0
NC_045512.2	489	A	5548	99.964	0	0.0180245	0.0180245
NC_045512.2	490	T	5462	0	0.0183083	0	99.9817
NC_045512.2	491	G	5583	0	0.035823	99.9463	0.0179115
NC_045512.2	492	C	5627	0	99.9822	0	0.0177715
NC_045512.2	493	T	5717	0.0174917	0.0174917	0.0174917	99.9475
NC_045512.2	494	C	5699	0	100	0	0
NC_045512.2	495	G	5680	0.0176056	0	99.9824	0
NC_045512.2	496	A	5697	99.9473	0	0.0526593	0
NC_045512.2	497	A	5699	100	0	0	0
NC_045512.2	498	C	5812	0	100	0	0
NC_045512.2	499	T	5774	0	0.051957	0.138552	99.8095
NC_045512.2	500	G	5732	0.0174459	0	99.9826	0
NC_045512.2	501	C	5701	0	99.9825	0	0.0175408
NC_045512.2	502	A	5702	100	0	0	0
NC_045512.2	503	C	5625	0	99.9822	0	0.0177778
NC_045512.2	504	C	5723	0	99.2137	0	0.0174734
NC_045512.2	505	T	5462	0	0	0	99.9634
NC_045512.2	506	C	4952	99.9798	0	0	0.0201939
NC_045512.2	507	A	4871	99.3431	0	0.0205297	0
NC_045512.2	508	T	5106	0.0195848	0	0	99.9412
NC_045512.2	509	G	5508	0.0363108	0	98.0574	0
NC_045512.2	510	G	5344	0.0187126	0	99.9626	0.0187126
NC_045512.2	511	T	5494	0	0.0910084	0	99.909
NC_045512.2	512	C	5467	0	99.8354	0.0182916	0
NC_045512.2	513	A	5256	99.8858	0	0	0
NC_045512.2	514	T	5130	0	0.0584795	0.0194932	99.4152
NC_045512.2	515	G	5567	0.017963	0	99.533	0
NC_045512.2	516	T	5262	0.0380084	0	0	99.943
NC_045512.2	517	T	5326	0.150207	0.187758	0.0375516	98.9673
NC_045512.2	518	A	5307	98.7564	0	0	0.0565291
NC_045512.2	519	T	5365	0.055918	0	0	99.9441
NC_045512.2	520	G	5455	0.0366636	0.0549954	99.7067	0.0183318
NC_045512.2	521	G	5509	0.0544563	0	99.7822	0.163369
NC_045512.2	522	T	5436	0	0.0183959	0	99.9816
NC_045512.2	523	T	5595	0.339589	0.0357462	0	99.5532
NC_045512.2	524	G	5820	0.120275	0	99.8797	0
NC_045512.2	525	A	5891	100	0	0	0
NC_045512.2	526	G	5858	0	0	99.9829	0.0170707
NC_045512.2	527	C	5872	0	99.983	0	0.01703
NC_045512.2	528	T	5846	0	0	0	100
NC_045512.2	529	G	5852	0	0	100	0
NC_045512.2	530	G	5912	0	0	100	0
NC_045512.2	531	T	5708	0	0.0175193	0	99.9825
NC_045512.2	532	A	5739	99.9652	0.0174246	0	0.0174246
NC_045512.2	533	G	5937	0	0	100	0
NC_045512.2	534	C	6063	0.0164935	99.9835	0	0
NC_045512.2	535	A	6135	99.9348	0.0162999	0.0325998	0.0162999
NC_045512.2	536	G	6140	0	0	99.9674	0.0162866
NC_045512.2	537	A	6060	99.967	0	0	0.0330033
NC_045512.2	538	A	5857	100	0	0	0
NC_045512.2	539	C	6208	0	98.3247	0	1.67526
NC_045512.2	540	T	6247	0	0.0160077	0	99.984
NC_045512.2	541	C	6214	0	99.9678	0	0.0321854
NC_045512.2	542	G	6170	0	0	100	0
NC_045512.2	543	A	6152	100	0	0	0
NC_045512.2	544	A	6068	99.9341	0	0.0659196	0
NC_045512.2	545	G	6041	0	0	99.9834	0.0165536
NC_045512.2	546	G	5981	0	0	100	0
NC_045512.2	547	C	5990	0	99.9833	0	0.0166945
NC_045512.2	548	A	5921	99.9156	0	0.0844452	0
NC_045512.2	549	T	5569	0	0	0	100
NC_045512.2	550	T	5990	0	0	0	100
NC_045512.2	551	C	5929	0	100	0	0
NC_045512.2	552	A	5881	100	0	0	0
NC_045512.2	553	G	5849	0.0170969	0	99.9829	0
NC_045512.2	554	T	5665	0	0.0882613	0	99.9117
NC_045512.2	555	A	5503	99.9091	0.0181719	0.0726876	0
NC_045512.2	556	C	5645	0.0531444	99.9114	0	0.0354296
NC_045512.2	557	G	5482	0.0547246	0	99.9453	0
NC_045512.2	558	G	5566	0.0179662	0	99.982	0
NC_045512.2	559	T	5457	0	0.0549753	0	99.945
NC_045512.2	560	C	5415	0	100	0	0
NC_045512.2	561	G	5382	0.0185805	0	99.9814	0
NC_045512.2	562	T	5173	0.0193311	0	0	99.9807
NC_045512.2	563	A	5284	99.9621	0	0.0378501	0
NC_045512.2	564	G	5333	0	0	100	0
NC_045512.2	565	T	5302	0	0.0377216	0	99.9623
NC_045512.2	566	G	5312	0	0	100	0
NC_045512.2	567	G	5336	0	0	100	0
NC_045512.2	568	T	5288	0	0.0378215	0	99.9622
NC_045512.2	569	G	5441	0	0	100	0
NC_045512.2	570	A	5445	100	0	0	0
NC_045512.2	571	G	5429	0	0.0184196	99.9816	0
NC_045512.2	572	A	5399	99.9815	0	0	0.0185219
NC_045512.2	573	C	5402	0	99.9815	0	0.0185117
NC_045512.2	574	A	5275	100	0	0	0
NC_045512.2	575	C	5444	0	100	0	0
NC_045512.2	576	T	5319	0	0	0	100
NC_045512.2	577	T	5422	0	0.0184434	0	99.9631
NC_045512.2	578	G	5452	0.0366838	0	99.9633	0
NC_045512.2	579	G	5456	0.0366569	0.0366569	99.9084	0.0183284
NC_045512.2	580	T	5364	0	0	0	100
NC_045512.2	581	G	5448	0	0.0734214	99.9266	0
NC_045512.2	582	T	5424	0.0368732	0	0	99.9631
NC_045512.2	583	C	5369	0	100	0	0
NC_045512.2	584	C	5202	0.0961169	99.8654	0	0.0384468
NC_045512.2	585	T	5228	0	0	0	100
NC_045512.2	586	T	5222	0	0	0.0382995	99.9234
NC_045512.2	587	G	5221	0	0	100	0
NC_045512.2	588	T	5135	0	0.0584226	0	99.9416
NC_045512.2	589	C	5187	0	99.9807	0	0.019279
NC_045512.2	590	C	4980	0	99.9799	0	0.0200803
NC_045512.2	591	C	5136	0.0194704	99.9611	0	0.0194704
NC_045512.2	592	T	5086	0.0196618	0.294927	0	99.6854
NC_045512.2	593	C	5114	0	100	0	0
NC_045512.2	594	A	5020	99.9801	0	0	0.0199203
NC_045512.2	595	T	4854	0	0	0	100
NC_045512.2	596	G	5274	0	0	100	0
NC_045512.2	597	T	5228	0	0.0765111	0	99.9235
NC_045512.2	598	G	5357	0.0560015	0	99.9253	0.0186672
NC_045512.2	599	G	5385	0.0185701	0.0185701	99.9629	0
NC_045512.2	600	G	5455	0	0	100	0
NC_045512.2	601	C	5369	0.0186254	99.9627	0	0.0186254
NC_045512.2	602	G	5469	0	0	100	0
NC_045512.2	603	A	5568	99.9641	0.0179598	0.0179598	0
NC_045512.2	604	A	5392	100	0	0	0
NC_045512.2	605	A	5392	99.9815	0	0.018546	0
NC_045512.2	606	T	5182	0	0	0.0192976	99.9807
NC_045512.2	607	A	5493	100	0	0	0
NC_045512.2	608	C	5535	0.0180668	99.9097	0	0.0722674
NC_045512.2	609	C	5613	0	99.9466	0	0.0534474
NC_045512.2	610	A	5624	99.9822	0	0.0177809	0
NC_045512.2	611	G	5737	0	0	99.9826	0.0174307
NC_045512.2	612	T	5590	0	0.0178891	0	99.9821
NC_045512.2	613	G	5777	0	0	99.9827	0.01731
NC_045512.2	614	G	5748	0	0.0347947	99.9652	0
NC_045512.2	615	C	5815	0	100	0	0
NC_045512.2	616	T	5740	0	0	0	100
NC_045512.2	617	T	5715	0.262467	0.0174978	0	99.72
NC_045512.2	618	A	5915	100	0	0	0
NC_045512.2	619	C	5887	0	99.949	0	0.0509597
NC_045512.2	620	C	5851	0	99.9829	0.0170911	0
NC_045512.2	621	G	5790	0.0172712	0.0172712	99.9482	0.0172712
NC_045512.2	622	C	5895	0	100	0	0
NC_045512.2	623	A	5881	99.966	0	0	0.0340078
NC_045512.2	624	A	5828	100	0	0	0
NC_045512.2	625	G	5865	0.0170503	0	99.9829	0
NC_045512.2	626	G	5881	0.0340078	0	99.966	0
NC_045512.2	627	T	5892	0	0.0339443	0	99.9661
NC_045512.2	628	T	5900	0	0	0	100
NC_045512.2	629	C	5805	0.0172265	99.9828	0	0
NC_045512.2	630	T	5897	0	0	0.0339156	99.9661
NC_045512.2	631	T	5907	0	0	0	100
NC_045512.2	632	C	5863	0	100	0	0
NC_045512.2	633	T	5778	0	0.0346141	0	99.9654
NC_045512.2	634	T	5941	0.0336644	0	0	99.9663
NC_045512.2	635	C	5838	0	99.9829	0	0.0171292
NC_045512.2	636	G	5848	0	0.0341997	99.8974	0.0683995
NC_045512.2	637	T	5818	0	0	0	100
NC_045512.2	638	A	5841	99.9658	0	0.0342407	0
NC_045512.2	639	A	5748	99.9652	0.0173974	0.0173974	0
NC_045512.2	640	G	5873	0	0	100	0
NC_045512.2	641	A	5777	100	0	0	0
NC_045512.2	642	A	5632	100	0	0	0
NC_045512.2	643	C	5753	0	99.9826	0	0.0173822
NC_045512.2	644	G	5542	0.018044	0	99.982	0
NC_045512.2	645	G	5688	0.0175809	0	99.9473	0
NC_045512.2	646	T	5729	0	0.0349101	0	99.9651
NC_045512.2	647	A	5612	99.9822	0	0.017819	0
NC_045512.2	648	A	5480	99.9453	0	0.0547445	0
NC_045512.2	649	T	5644	0	0.0354359	0	99.9468
NC_045512.2	650	A	5658	99.9823	0	0.0176741	0
NC_045512.2	651	A	5404	100	0	0	0
NC_045512.2	652	A	5456	99.9817	0.0183284	0	0
NC_045512.2	653	G	5510	0.0544465	0	99.8911	0.0544465
NC_045512.2	654	G	5628	0	0	99.9467	0.0533049
NC_045512.2	655	A	5643	99.9468	0	0.0531632	0
NC_045512.2	656	G	5715	0	0.0174978	99.9825	0
NC_045512.2	657	C	5783	0	99.9308	0.0518762	0.0172921
NC_045512.2	658	T	5633	0.0710101	0.0532576	0.0177525	99.858
NC_045512.2	659	G	5797	0.0862515	0	99.8965	0.0172503
NC_045512.2	660	G	5785	0.0691443	0	99.9309	0
NC_045512.2	661	T	5600	0.0357143	0.160714	0	99.8036
NC_045512.2	662	G	5733	0.0872144	0.0174429	99.8605	0.0348857
NC_045512.2	663	G	5719	0.0174856	0	99.9825	0
NC_045512.2	664	C	5697	0	99.9649	0	0.0351062
NC_045512.2	665	C	5682	0	99.9824	0	0.0175994
NC_045512.2	666	A	5344	100	0	0	0
NC_045512.2	667	T	5374	0	0	0	100
NC_045512.2	668	A	5582	99.8925	0	0.0179147	0.0179147
NC_045512.2	669	G	5670	0	0	100	0
NC_045512.2	670	T	5468	0	0.0365764	0.0182882	99.9451
NC_045512.2	671	T	5637	0	0	0.0177399	99.9823
NC_045512.2	672	A	5599	99.9107	0.0357207	0.053581	0
NC_045512.2	673	C	5693	0.0351309	99.9297	0	0.0351309
NC_045512.2	674	G	5604	0.0535332	0	99.9465	0
NC_045512.2	675	G	5642	0.0177242	0	99.9823	0
NC_045512.2	676	C	5702	0	100	0	0
NC_045512.2	677	G	5654	0	0	99.9823	0.0176866
NC_045512.2	678	C	5690	0.0351494	99.9649	0	0
NC_045512.2	679	C	5604	0	99.9643	0	0.0356888
NC_045512.2	680	G	5636	0.0709723	0	99.9113	0
NC_045512.2	681	A	5497	99.909	0	0.0363835	0.0363835
NC_045512.2	682	T	5597	0	0	0	100
NC_045512.2	683	C	5504	0	99.5276	0	0
NC_045512.2	684	T	5418	0	0.018457	0.018457	99.9631
NC_045512.2	685	A	5401	97.9078	0.0185151	0.0185151	0
NC_045512.2	686	A	5208	99.6544	0.0960061	0.211214	0.0384025
NC_045512.2	687	A	5344	99.9251	0.0187126	0.0374251	0.0187126
NC_045512.2	688	G	5265	0	0.0569801	99.924	0
NC_045512.2	689	T	5289	0.0378143	0.0189072	0	99.9433
NC_045512.2	690	C	5334	0.0374953	99.9438	0	0.0187477
NC_045512.2	691	A	5217	99.8658	0	0.0766724	0
NC_045512.2	692	T	5176	0.0193199	0	0	99.9807
NC_045512.2	693	T	5199	0.0384689	0	0.0384689	99.8846
NC_045512.2	694	T	5421	0.0737871	0	0	99.9262
NC_045512.2	695	G	5464	0.0549048	0	99.9268	0.0183016
NC_045512.2	696	A	5519	99.9094	0.0543577	0.0362384	0
NC_045512.2	697	C	5506	0	99.9455	0	0.036324
NC_045512.2	698	T	5444	0	0	0	100
NC_045512.2	699	T	5336	0.0187406	0	0	99.9813
NC_045512.2	700	A	5542	99.982	0	0.018044	0
NC_045512.2	701	G	5449	0	0	100	0
NC_045512.2	702	G	5491	0	0.0182116	99.9818	0
NC_045512.2	703	C	5516	0	99.9637	0	0.0362582
NC_045512.2	704	G	5638	0.0177368	0.0177368	99.9645	0
NC_045512.2	705	A	5653	99.9823	0	0.0176897	0
NC_045512.2	706	C	5667	0	99.9647	0	0.035292
NC_045512.2	707	G	5681	0	0	100	0
NC_045512.2	708	A	5706	99.9474	0	0.0525762	0
NC_045512.2	709	G	5674	0	0	100	0
NC_045512.2	710	C	5740	0	100	0	0
NC_045512.2	711	T	5802	0	0	0	100
NC_045512.2	712	T	5852	0.0170882	0.0512645	0.0170882	99.9146
NC_045512.2	713	G	5907	0.0338581	0	99.9661	0
NC_045512.2	714	G	5821	0.0171792	0.0343584	99.9313	0.0171792
NC_045512.2	715	C	5878	0	99.983	0	0.0170126
NC_045512.2	716	A	5734	100	0	0	0
NC_045512.2	717	C	5867	0	100	0	0
NC_045512.2	718	T	5926	0	0.0168748	0	99.9831
NC_045512.2	719	G	5817	0.017191	0	99.9656	0.017191
NC_045512.2	720	A	5790	100	0	0	0
NC_045512.2	721	T	5724	0	0.0174703	0	99.9825
NC_045512.2	722	C	5689	0	100	0	0
NC_045512.2	723	C	5651	0	100	0	0
NC_045512.2	724	T	5598	0	0.0178635	0.0178635	99.9643
NC_045512.2	725	T	5577	0	0	0	100
NC_045512.2	726	A	5723	100	0	0	0
NC_045512.2	727	T	5690	0	0.0175747	0	99.9824
NC_045512.2	728	G	5761	0	0.0173581	99.9826	0
NC_045512.2	729	A	5814	100	0	0	0
NC_045512.2	730	A	5806	99.9483	0.0172236	0	0.0172236
NC_045512.2	731	G	5765	0	0.0173461	99.9827	0
NC_045512.2	732	A	5940	99.899	0.016835	0.03367	0.016835
NC_045512.2	733	T	5997	0	0	0	100
NC_045512.2	734	T	6010	0	0.0166389	0	99.9834
NC_045512.2	735	T	6013	0.282721	0.0332613	0	99.684
NC_045512.2	736	T	6028	0.331785	0.0165892	0.066357	99.5853
NC_045512.2	737	C	6082	0.312397	99.4245	0.230187	0.0328839
NC_045512.2	738	A	6105	99.4103	0.4914	0.01638	0.0819001
NC_045512.2	739	A	6111	99.9018	0	0.0818197	0.0163639
NC_045512.2	740	G	6110	0	0.343699	99.6072	0.0490998
NC_045512.2	741	A	6064	99.934	0.0164908	0.0329815	0.0164908
NC_045512.2	742	A	6050	99.6033	0	0.31405	0.0826446
NC_045512.2	743	A	6135	99.9837	0	0	0.0162999
NC_045512.2	744	A	6050	99.6033	0.396694	0	0
NC_045512.2	745	C	6120	0	100	0	0
NC_045512.2	746	T	6055	0.0165153	0.31379	0.0330306	99.6367
NC_045512.2	747	G	6021	0	0	99.9834	0.0166085
NC_045512.2	748	G	5927	0.253079	0.0168719	99.7132	0.0168719
NC_045512.2	749	A	5937	99.8653	0.033687	0.033687	0.0673741
NC_045512.2	750	A	5536	99.6026	0.25289	0.0180636	0.126445
NC_045512.2	751	C	5809	0.395937	99.5352	0.0344293	0.0344293
NC_045512.2	752	A	5852	99.5728	0.410116	0.0170882	0
NC_045512.2	753	C	5856	0	100	0	0
NC_045512.2	754	T	5867	0.034089	0.187489	0	99.7784
NC_045512.2	755	A	5783	99.9481	0	0.0518762	0
NC_045512.2	756	A	5766	99.8613	0.017343	0.104058	0.017343
NC_045512.2	757	A	5619	99.9822	0.0177968	0	0
NC_045512.2	758	C	5904	0.0338753	99.8137	0	0.152439
NC_045512.2	759	A	5570	99.8025	0.0359066	0	0.16158
NC_045512.2	760	T	5454	0.0366703	0.0366703	0.146681	99.78
NC_045512.2	761	A	5489	99.836	0	0.145746	0.0182183
NC_045512.2	762	G	5672	0.0528914	0	99.9471	0
NC_045512.2	763	C	5762	0.138841	99.8438	0	0.0173551
NC_045512.2	764	A	5619	99.8576	0	0.142374	0
NC_045512.2	765	G	5762	0	0.0173551	99.9826	0
NC_045512.2	766	T	5719	0.0349711	0	0	99.965
NC_045512.2	767	G	5830	0	0	99.9828	0.0171527
NC_045512.2	768	G	5918	0	0	100	0
NC_045512.2	769	T	5817	0	0	0	100
NC_045512.2	770	G	5944	0	0.0168237	99.9327	0.0336474
NC_045512.2	771	T	5783	0	0.0172921	0	99.9827
NC_045512.2	772	T	5490	0.0182149	0.0364299	0	99.9271
NC_045512.2	773	A	5918	99.9662	0.0337952	0	0
NC_045512.2	774	C	5935	0.0168492	99.9832	0	0
NC_045512.2	775	C	5948	0.0168124	99.9832	0	0
NC_045512.2	776	C	5988	0.0167001	99.9666	0	0.0167001
NC_045512.2	777	G	6087	0.0328569	0	99.9507	0.0164285
NC_045512.2	778	T	6015	0	0.0166251	0	99.9834
NC_045512.2	779	G	6089	0	0	99.8686	0
NC_045512.2	780	A	6078	99.9671	0	0	0.0329056
NC_045512.2	781	A	5834	99.9486	0	0	0.0514227
NC_045512.2	782	C	6119	0	100	0	0
NC_045512.2	783	T	6160	0	0.0487013	0	99.9513
NC_045512.2	784	C	6172	0	99.9514	0	0.0486066
NC_045512.2	785	A	6071	99.9506	0	0	0.0494153
NC_045512.2	786	T	6153	0.0487567	0.0162522	0.0162522	99.9187
NC_045512.2	787	G	6137	0.0325892	0	99.9511	0
NC_045512.2	788	C	6046	0.0496196	99.8842	0.0330797	0.0330797
NC_045512.2	789	G	6139	0.0325786	0.0488679	99.9186	0
NC_045512.2	790	T	6050	0	0.0495868	0.0495868	99.9008
NC_045512.2	791	G	6215	0.0482703	0.0160901	99.9356	0
NC_045512.2	792	A	6231	100	0	0	0
NC_045512.2	793	G	6237	0	0.0641334	99.9359	0
NC_045512.2	794	C	6222	0	99.9839	0.016072	0
NC_045512.2	795	T	6356	0	0	0	99.9843
NC_045512.2	796	T	6186	0	0.0161655	0.0484966	99.9192
NC_045512.2	797	A	6178	99.9514	0	0.0485594	0
NC_045512.2	798	A	6196	100	0	0	0
NC_045512.2	799	C	6287	0	99.9682	0	0.0318117
NC_045512.2	800	G	6134	0	0	99.9674	0.0326052
NC_045512.2	801	G	6220	0.0160772	0.0160772	99.9678	0
NC_045512.2	802	A	6210	100	0	0	0
NC_045512.2	803	G	6251	0	0	100	0
NC_045512.2	804	G	6125	0.0326531	0	99.9673	0
NC_045512.2	805	G	6148	0.0325309	0	99.9675	0
NC_045512.2	806	G	6162	0.0162285	0.0162285	99.9675	0
NC_045512.2	807	C	6266	0	99.9681	0	0.0319183
NC_045512.2	808	A	6242	99.968	0.0160205	0	0.0160205
NC_045512.2	809	T	6126	0.0163239	0.0326477	0	99.951
NC_045512.2	810	A	6319	100	0	0	0
NC_045512.2	811	C	6444	0	100	0	0
NC_045512.2	812	A	6399	100	0	0	0
NC_045512.2	813	C	6467	0	100	0	0
NC_045512.2	814	T	6467	0	0.0773156	0	99.9227
NC_045512.2	815	C	6444	0	99.9845	0	0.0155183
NC_045512.2	816	G	6382	0	0	100	0
NC_045512.2	817	C	6392	0	99.9844	0	0.0156446
NC_045512.2	818	T	6358	0	0	0	100
NC_045512.2	819	A	6110	99.9673	0	0.0327332	0
NC_045512.2	820	T	6318	0	0.0158278	0	99.9842
NC_045512.2	821	G	6517	0	0	100	0
NC_045512.2	822	T	6533	0	0.0153069	0	99.9847
NC_045512.2	823	C	6417	0	100	0	0
NC_045512.2	824	G	6396	0.0156348	0	99.9844	0
NC_045512.2	825	A	6403	100	0	0	0
NC_045512.2	826	T	6109	0	0.0163693	0	99.9673
NC_045512.2	827	A	5919	99.9831	0	0	0.0168947
NC_045512.2	828	A	5907	99.8815	0	0.0338581	0.0846453
NC_045512.2	829	C	6261	0.0958313	99.8882	0	0.0159719
NC_045512.2	830	A	5929	99.9663	0	0.0168663	0.0168663
NC_045512.2	831	A	5734	99.9477	0.0348797	0.0174398	0
NC_045512.2	832	C	6156	0.0649773	99.9188	0.0162443	0
NC_045512.2	833	T	5719	0.0699423	0	0.0174856	99.9126
NC_045512.2	834	T	6115	0.0163532	0.130826	0	99.8528
NC_045512.2	835	C	6217	0.0160849	99.9517	0	0.0321699
NC_045512.2	836	T	6175	0	0.0647773	0.0161943	99.919
NC_045512.2	837	G	6187	0	0.0161629	99.9677	0.0161629
NC_045512.2	838	T	5979	0.0501756	0.0334504	0	99.9164
NC_045512.2	839	G	6144	0.0488281	0	99.9512	0
NC_045512.2	840	G	6017	0.0498587	0.0332392	99.867	0.0332392
NC_045512.2	841	C	6004	0.0499667	99.9334	0	0.0166556
NC_045512.2	842	C	5980	0.0167224	99.9498	0.0167224	0.0167224
NC_045512.2	843	C	6085	0	100	0	0
NC_045512.2	844	T	6005	0	0.0166528	0	99.9833
NC_045512.2	845	G	6120	0.147059	0	99.8529	0
NC_045512.2	846	A	6024	99.8506	0	0.149402	0
NC_045512.2	847	T	5653	0.0176897	0.194587	0.0707589	99.717
NC_045512.2	848	G	6088	0.197109	0	99.7865	0.0164258
NC_045512.2	849	G	6065	0.016488	0.0329761	99.9505	0
NC_045512.2	850	C	6072	0	99.8188	0.148221	0.0329381
NC_045512.2	851	T	5376	0	0.0558036	0.0186012	99.9256
NC_045512.2	852	A	5847	99.829	0	0.153925	0
NC_045512.2	853	C	6054	0.16518	99.8348	0	0
NC_045512.2	854	C	5972	0.0167448	99.9833	0	0
NC_045512.2	855	C	6037	0	99.9669	0.0165645	0.0165645
NC_045512.2	856	T	5978	0	0.08364	0	99.9164
NC_045512.2	857	C	5993	0	99.9666	0	0.0333723
NC_045512.2	858	T	5741	0	0.0174186	0	99.9826
NC_045512.2	859	T	5826	0	0.0514933	0	99.9485
NC_045512.2	860	G	5907	0.0169291	0	99.9831	0
NC_045512.2	861	A	5795	99.9482	0.0172563	0.0345125	0
NC_045512.2	862	G	5775	0	0	99.9827	0.017316
NC_045512.2	863	T	5722	0	0.0524292	0.0174764	99.9301
NC_045512.2	864	G	5646	0.0177117	0	99.9646	0.0177117
NC_045512.2	865	C	5631	0.0355177	99.929	0	0.0355177
NC_045512.2	866	A	5457	100	0	0	0
NC_045512.2	867	T	5383	0.037154	0.018577	0	99.9443
NC_045512.2	868	T	5593	0	0	0	99.9642
NC_045512.2	869	A	5559	100	0	0	0
NC_045512.2	870	A	5706	99.9474	0.0175254	0.0175254	0.0175254
NC_045512.2	871	A	5833	99.9314	0	0.0514315	0.0171438
NC_045512.2	872	G	5831	0	0.0685989	99.9143	0.0171497
NC_045512.2	873	A	5808	99.9828	0	0	0.0172176
NC_045512.2	874	C	5842	0	99.9829	0	0.0171174
NC_045512.2	875	C	5819	0	100	0	0
NC_045512.2	876	T	5798	0	0.0344947	0	99.9655
NC_045512.2	877	T	5827	0	0.0514845	0	99.9485
NC_045512.2	878	C	5898	0	99.9491	0	0.0169549
NC_045512.2	879	T	5469	0	0.0548546	0	99.9269
NC_045512.2	880	A	5000	99.96	0.02	0.02	0
NC_045512.2	881	G	5635	0.106477	0.0177462	99.8048	0.0709849
NC_045512.2	882	C	5617	0.0178031	99.911	0.0712124	0
NC_045512.2	883	A	5379	99.8699	0	0.0185908	0.111545
NC_045512.2	884	C	5525	0.0361991	99.8371	0.108597	0.0180995
NC_045512.2	885	G	5481	0.0912242	0	99.8723	0.0364897
NC_045512.2	886	T	5479	0.109509	0	0	99.8905
NC_045512.2	887	G	5455	0	0.109991	99.89	0
NC_045512.2	888	C	5419	0	100	0	0
NC_045512.2	889	T	4627	0.0432246	0.0432246	0	99.9136
NC_045512.2	890	G	5350	0.0186916	0	99.9813	0
NC_045512.2	891	G	5375	0	0	100	0
NC_045512.2	892	T	5370	0	0.018622	0	99.9441
NC_045512.2	893	A	5255	99.8668	0	0	0
NC_045512.2	894	A	5256	99.9429	0	0.0380518	0.0190259
NC_045512.2	895	A	5465	100	0	0	0
NC_045512.2	896	G	5550	0	0.018018	99.982	0
NC_045512.2	897	C	5495	0	100	0	0
NC_045512.2	898	T	5369	0	0	0	100
NC_045512.2	899	T	5532	0.0180766	0.0542299	0	99.9277
NC_045512.2	900	C	5577	0	96.88	0	3.11996
NC_045512.2	901	A	5496	99.9818	0	0.0181951	0
NC_045512.2	902	T	5464	0	0	0	100
NC_045512.2	903	G	5474	0	0	100	0
NC_045512.2	904	C	5476	0.0182615	99.9817	0	0
NC_045512.2	905	A	5490	100	0	0	0
NC_045512.2	906	C	5535	0	100	0	0
NC_045512.2	907	T	5604	0	0.124911	0.0178444	99.8572
NC_045512.2	908	T	5420	0.0553506	0	0	99.9446
NC_045512.2	909	T	5521	0.0181127	0	0	99.9275
NC_045512.2	910	G	5593	0.035759	0	99.9285	0.035759
NC_045512.2	911	T	5589	0.0178923	0	0.0178923	99.9642
NC_045512.2	912	C	5554	0	99.964	0.018005	0.018005
NC_045512.2	913	C	5329	99.9437	0.0187652	0.0187652	0.0187652
NC_045512.2	914	G	5431	0.0368256	0	99.9632	0
NC_045512.2	915	A	5441	99.9449	0.0367579	0.018379	0
NC_045512.2	916	A	5356	99.9813	0	0	0.0186707
NC_045512.2	917	C	5486	0.0364564	99.9635	0	0
NC_045512.2	918	A	5431	99.9816	0	0.0184128	0
NC_045512.2	919	A	5252	99.9619	0.0380807	0	0
NC_045512.2	920	C	5458	0	99.9817	0	0
NC_045512.2	921	T	5512	0	0.0725689	0.0544267	99.873
NC_045512.2	922	G	5406	0	0	100	0
NC_045512.2	923	G	5493	0	0	99.9454	0.054615
NC_045512.2	924	A	5481	99.9818	0	0.0182448	0
NC_045512.2	925	C	5398	0	100	0	0
NC_045512.2	926	T	5370	0	0.0931099	0	99.8883
NC_045512.2	927	T	5309	0.0753438	0	0	99.9247
NC_045512.2	928	T	5298	0.0755002	0.018875	0	99.8679
NC_045512.2	929	A	5362	99.9814	0	0	0
NC_045512.2	930	T	5309	0.0188359	0.0188359	0.0188359	99.9435
NC_045512.2	931	T	5344	0	0	0	100
NC_045512.2	932	G	5371	0.0186185	0	99.9814	0
NC_045512.2	933	A	5341	100	0	0	0
NC_045512.2	934	C	5318	0.0188041	99.9624	0	0.0188041
NC_045512.2	935	A	5310	99.9812	0.0188324	0	0
NC_045512.2	936	C	5270	0	99.9431	0	0.0379507
NC_045512.2	937	T	5214	0	0.0191791	0	99.9808
NC_045512.2	938	A	5067	99.9803	0	0	0.0197355
NC_045512.2	939	A	5230	99.9618	0	0.0191205	0.0191205
NC_045512.2	940	G	5321	0.112761	0	99.8497	0.0375869
NC_045512.2	941	A	5178	99.9614	0	0	0.0193125
NC_045512.2	942	G	5242	0.0190767	0.11446	99.8092	0.0572301
NC_045512.2	943	G	5144	0.116641	0.0194401	99.8639	0
NC_045512.2	944	G	5190	0	0.115607	99.8651	0.0192678
NC_045512.2	945	G	5256	0.114155	0	99.8668	0.0190259
NC_045512.2	946	T	5241	0	0	0.114482	99.8855
NC_045512.2	947	G	5212	0	0	99.9424	0
NC_045512.2	948	T	5291	0.0189	0	0	99.9811
NC_045512.2	949	A	5273	100	0	0	0
NC_045512.2	950	T	5172	0.0580046	0	0	99.942
NC_045512.2	951	A	5278	99.9621	0.0189466	0	0.0189466
NC_045512.2	952	C	5328	0.0187688	99.9625	0	0.0187688
NC_045512.2	953	T	5314	0.0564546	0.112909	0	99.8306
NC_045512.2	954	G	5346	0.0935279	0.0561167	99.8504	0
NC_045512.2	955	C	5377	0	99.9814	0	0.0185977
NC_045512.2	956	T	5271	0	0.132802	0.0189717	99.8482
NC_045512.2	957	G	5245	0.0953289	0.0190658	99.8856	0
NC_045512.2	958	C	5116	0	99.9609	0	0.039093
NC_045512.2	959	C	5044	0	99.9405	0	0.0594766
NC_045512.2	960	G	5170	0	0	100	0
NC_045512.2	961	T	5089	0	0.0196502	0.0589507	99.9214
NC_045512.2	962	G	5159	0	0	100	0
NC_045512.2	963	A	5161	99.9806	0	0.0193761	0
NC_045512.2	964	A	4798	100	0	0	0
NC_045512.2	965	C	5081	0	100	0	0
NC_045512.2	966	A	4901	100	0	0	0
NC_045512.2	967	T	5046	0	0.059453	0.059453	99.8811
NC_045512.2	968	G	5080	0.0393701	0.019685	99.9409	0
NC_045512.2	969	A	5116	99.9805	0	0.0195465	0
NC_045512.2	970	G	5000	0	0	100	0
NC_045512.2	971	C	4913	0	100	0	0
NC_045512.2	972	A	4934	99.9797	0	0.0202675	0
NC_045512.2	973	T	4896	0.0204248	0.0204248	0	99.9592
NC_045512.2	974	G	5004	0	0	99.98	0
NC_045512.2	975	A	5069	99.9605	0	0	0.0394555
NC_045512.2	976	A	4877	99.9385	0	0.0205044	0.0410088
NC_045512.2	977	A	4906	99.9389	0.0611496	0	0
NC_045512.2	978	T	4483	0	0	0	100
NC_045512.2	979	T	5074	0	0	0.0394166	99.9606
NC_045512.2	980	G	5068	0.0394633	0	99.9605	0
NC_045512.2	981	C	5007	0	100	0	0
NC_045512.2	982	T	4894	0	0.0408664	0.0204332	99.9387
NC_045512.2	983	T	5006	0.0399521	0	0	99.96
NC_045512.2	984	G	4982	0	0	100	0
NC_045512.2	985	G	4943	0.0202306	0	99.9798	0
NC_045512.2	986	T	4949	0	0.0202061	0	99.9798
NC_045512.2	987	A	4558	99.9561	0	0.0438789	0
NC_045512.2	988	C	5006	0	99.9401	0	0.0599281
NC_045512.2	989	A	4887	99.9795	0	0.0204625	0
NC_045512.2	990	C	5023	0	100	0	0
NC_045512.2	991	G	4966	0.0201369	0	99.9799	0
NC_045512.2	992	G	5011	0.0199561	0	99.9401	0.0399122
NC_045512.2	993	A	5022	100	0	0	0
NC_045512.2	994	A	4524	100	0	0	0
NC_045512.2	995	C	4907	0	99.9796	0	0.020379
NC_045512.2	996	G	4919	0	0.0203293	99.9797	0
NC_045512.2	997	T	4893	0	0	0.0204374	99.9796
NC_045512.2	998	T	4923	0	0.0406256	0	99.9391
NC_045512.2	999	C	4947	0.0404285	99.8585	0	0.0202143
NC_045512.2	1000	T	4918	0.0610004	0.0203335	0	99.9187
NC_045512.2	1001	G	4947	0.0404285	0	99.8787	0.0404285
NC_045512.2	1002	A	4988	99.9198	0.0200481	0.0200481	0.0400962
NC_045512.2	1003	A	4837	99.9793	0	0	0.020674
NC_045512.2	1004	A	4893	99.9183	0	0.0613121	0.0204374
NC_045512.2	1005	A	4915	99.9797	0	0.0203459	0
NC_045512.2	1006	G	4905	0.0203874	0	99.9796	0
NC_045512.2	1007	A	4840	99.938	0.0619835	0	0
NC_045512.2	1008	G	4874	0	0.0410341	99.9384	0.020517
NC_045512.2	1009	C	4791	0	99.9374	0.0208725	0.0208725
NC_045512.2	1010	T	4953	0	0.0403796	0	99.9596
NC_045512.2	1011	A	4760	99.5378	0.0210084	0.0420168	0
NC_045512.2	1012	T	4929	0.0202881	0	0	99.9797
NC_045512.2	1013	G	4851	0.0824572	0.0206143	99.8763	0
NC_045512.2	1014	A	4930	100	0	0	0
NC_045512.2	1015	A	4763	99.979	0	0.0209952	0
NC_045512.2	1016	T	4766	0.0629459	0.020982	0	99.9161
NC_045512.2	1017	T	4916	0	0.081367	0	99.9186
NC_045512.2	1018	G	4855	0.061792	0	99.9382	0
NC_045512.2	1019	C	4870	0	100	0	0
NC_045512.2	1020	A	4863	99.9794	0	0.0205634	0
NC_045512.2	1021	G	4748	0.0210615	0	99.9579	0.0210615
NC_045512.2	1022	A	4668	100	0	0	0
NC_045512.2	1023	C	4686	0	99.9573	0	0.0426803
NC_045512.2	1024	A	4609	99.9566	0.0216967	0.0216967	0
NC_045512.2	1025	C	4539	0	99.978	0	0.0220313
NC_045512.2	1026	C	4519	0.0221288	99.9115	0	0.0221288
NC_045512.2	1027	T	4478	0	0.0446628	0	99.933
NC_045512.2	1028	T	4509	0.0221779	0.0443557	0	99.9335
NC_045512.2	1029	T	4591	0	0	0	100
NC_045512.2	1030	T	4589	0.0217912	0	0	99.9564
NC_045512.2	1031	G	4549	0	0.0219829	99.956	0.0219829
NC_045512.2	1032	A	4552	100	0	0	0
NC_045512.2	1033	A	4516	99.9779	0.0221435	0	0
NC_045512.2	1034	A	4622	100	0	0	0
NC_045512.2	1035	T	4597	0.0217533	0.0217533	0	99.9565
NC_045512.2	1036	T	4661	0	0	0	100
NC_045512.2	1037	A	4667	99.9143	0	0.0642811	0.021427
NC_045512.2	1038	A	4693	100	0	0	0
NC_045512.2	1039	A	4685	100	0	0	0
NC_045512.2	1040	T	4675	0	0	0.0427807	99.9572
NC_045512.2	1041	T	4619	0	0	0	100
NC_045512.2	1042	G	4591	0.0217817	0	99.9782	0
NC_045512.2	1043	G	4432	0.0451264	0	99.9549	0
NC_045512.2	1044	C	4611	0.0216873	99.9566	0	0.0216873
NC_045512.2	1045	A	4657	99.9785	0	0.0214731	0
NC_045512.2	1046	A	4516	100	0	0	0
NC_045512.2	1047	A	4042	100	0	0	0
NC_045512.2	1048	G	4564	0	0	99.9781	0.0219106
NC_045512.2	1049	A	4299	100	0	0	0
NC_045512.2	1050	A	4612	99.9783	0	0.0216826	0
NC_045512.2	1051	A	4600	99.9783	0	0	0
NC_045512.2	1052	T	4578	0	0.0436872	0	99.9563
NC_045512.2	1053	T	4600	0	0	0	99.9783
NC_045512.2	1054	T	4616	0	0.0216638	0.0216638	99.9567
NC_045512.2	1055	G	4562	0	0.0219202	99.9781	0
NC_045512.2	1056	A	4465	99.9776	0.0223964	0	0
NC_045512.2	1057	C	4483	0	99.9777	0	0.0223065
NC_045512.2	1058	A	4419	99.9774	0	0.0226296	0
NC_045512.2	1059	C	4373	0	99.9771	0.0228676	0
NC_045512.2	1060	C	4402	0	100	0	0
NC_045512.2	1061	T	4410	0.0453515	0.0226757	0	99.932
NC_045512.2	1062	T	4384	0	0.0228102	0	99.9772
NC_045512.2	1063	C	4475	0	99.8436	0.0223464	0.134078
NC_045512.2	1064	A	4376	100	0	0	0
NC_045512.2	1065	A	4321	99.9074	0	0.0231428	0.0694284
NC_045512.2	1066	T	4434	0	0.022553	0	99.9774
NC_045512.2	1067	G	4458	0	0	99.9776	0
NC_045512.2	1068	G	4333	0	0.0230787	99.9769	0
NC_045512.2	1069	G	4353	0	0	100	0
NC_045512.2	1070	G	4363	0	0	99.9771	0.02292
NC_045512.2	1071	A	4329	99.9769	0	0.0231	0
NC_045512.2	1072	A	3386	99.9409	0.0295334	0.0295334	0
NC_045512.2	1073	T	4354	0	0	0	100
NC_045512.2	1074	G	4396	0.022748	0	99.9545	0
NC_045512.2	1075	T	4422	0.0452284	0.113071	0	99.8417
NC_045512.2	1076	C	4244	0.0235627	99.9057	0	0.070688
NC_045512.2	1077	C	4290	0.02331	99.8834	0	0.0932401
NC_045512.2	1078	A	4369	100	0	0	0
NC_045512.2	1079	A	4260	100	0	0	0
NC_045512.2	1080	A	4254	99.7414	0	0	0
NC_045512.2	1081	T	4103	0.0243724	0.0243724	0	99.9513
NC_045512.2	1082	T	4263	0	0	0	99.9296
NC_045512.2	1083	T	4219	0.0474046	0	0	99.9526
NC_045512.2	1084	T	4344	0.138122	0	0	99.8619
NC_045512.2	1085	G	4294	0.0931532	0	99.8836	0.0232883
NC_045512.2	1086	T	4342	0.0921234	0.0230309	0	99.8848
NC_045512.2	1087	A	4300	99.907	0	0	0.0930233
NC_045512.2	1088	T	4295	0.0465658	0.0465658	0	99.9069
NC_045512.2	1089	T	4037	0.148625	0.0247709	0	99.8018
NC_045512.2	1090	T	4405	0.113507	0.045403	0.045403	99.7957
NC_045512.2	1091	C	4279	0.21033	99.7663	0	0.0233699
NC_045512.2	1092	C	4042	0.0247402	99.9753	0	0
NC_045512.2	1093	C	4194	0	100	0	0
NC_045512.2	1094	T	4246	0.0235516	0	0	99.9764
NC_045512.2	1095	T	4189	0	0	0	100
NC_045512.2	1096	A	4220	99.9763	0	0.0236967	0
NC_045512.2	1097	A	4142	99.9759	0	0.0241429	0
NC_045512.2	1098	A	4040	100	0	0	0
NC_045512.2	1099	T	3464	0.0288684	0	0.0288684	99.9423
NC_045512.2	1100	T	4103	0	0.121862	0	99.8781
NC_045512.2	1101	C	3932	0	99.9746	0	0.0254323
NC_045512.2	1102	C	3894	0	99.9486	0	0.0513611
NC_045512.2	1103	A	4025	99.9503	0	0.0248447	0.0248447
NC_045512.2	1104	T	3847	0.0259943	0	0	99.948
NC_045512.2	1105	A	3838	99.9739	0	0.0260552	0
NC_045512.2	1106	A	3772	99.9735	0	0.0265111	0
NC_045512.2	1107	T	3875	0	0.129032	0	99.871
NC_045512.2	1108	C	3860	0.0259067	99.9741	0	0
NC_045512.2	1109	A	3864	99.9741	0	0.0258799	0
NC_045512.2	1110	A	3815	99.9476	0	0.0524246	0
NC_045512.2	1111	G	3725	0.161074	0	99.8389	0
NC_045512.2	1112	A	3787	99.8416	0.158437	0	0
NC_045512.2	1113	C	3800	0	100	0	0
NC_045512.2	1114	T	3804	0	0.0262881	0	99.9737
NC_045512.2	1115	A	3740	99.9733	0.026738	0	0
NC_045512.2	1116	T	3732	0	0.0267953	0.0535906	99.9196
NC_045512.2	1117	T	3904	0.102459	0.0512295	0	99.8463
NC_045512.2	1118	C	3947	0.0506714	99.924	0	0.0253357
NC_045512.2	1119	A	3875	100	0	0	0
NC_045512.2	1120	A	4011	99.9751	0	0	0.0249314
NC_045512.2	1121	C	3920	0	99.9745	0	0.0255102
NC_045512.2	1122	C	3880	0.0257732	99.9742	0	0
NC_045512.2	1123	A	3904	99.9744	0	0.0256148	0
NC_045512.2	1124	A	3880	99.9227	0.0515464	0.0257732	0
NC_045512.2	1125	G	3900	0.0512821	0	99.9487	0
NC_045512.2	1126	G	3782	0.0528821	0	99.9471	0
NC_045512.2	1127	G	3869	0	0	100	0
NC_045512.2	1128	T	3788	0	0	0	100
NC_045512.2	1129	T	3817	0	0.0261986	0	99.9738
NC_045512.2	1130	G	3924	0.0254842	0	99.8726	0.0254842
NC_045512.2	1131	A	3968	100	0	0	0
NC_045512.2	1132	A	4011	99.9501	0.0498629	0	0
NC_045512.2	1133	A	4060	100	0	0	0
NC_045512.2	1134	A	3949	99.9494	0	0.0506457	0
NC_045512.2	1135	G	4199	0.119076	0	99.8809	0
NC_045512.2	1136	A	4009	99.9252	0	0.0498878	0.0249439
NC_045512.2	1137	A	4340	99.9078	0.0691244	0.0230415	0
NC_045512.2	1138	A	4361	100	0	0	0
NC_045512.2	1139	A	4224	99.9053	0.0710227	0.0236742	0
NC_045512.2	1140	A	4108	99.8783	0.0486855	0.0730282	0
NC_045512.2	1141	G	4224	0	0.0236742	99.9763	0
NC_045512.2	1142	C	4232	0	100	0	0
NC_045512.2	1143	T	4239	0	0	0	100
NC_045512.2	1144	T	4253	0	0	0	100
NC_045512.2	1145	G	4325	0.0231214	0.0693642	99.9075	0
NC_045512.2	1146	A	4330	100	0	0	0
NC_045512.2	1147	T	4408	0	0.022686	0	99.9773
NC_045512.2	1148	G	4404	0.0454133	0	99.9546	0
NC_045512.2	1149	G	4315	0	0.023175	99.9768	0
NC_045512.2	1150	C	4252	0	99.9765	0	0.0235183
NC_045512.2	1151	T	4283	0	0.0233481	0.0233481	99.9533
NC_045512.2	1152	T	4236	0.0236072	0	0	99.9528
NC_045512.2	1153	T	4280	0	0	0	100
NC_045512.2	1154	A	4358	99.9541	0	0	0.0458926
NC_045512.2	1155	T	4312	0	0	0	100
NC_045512.2	1156	G	4399	0.0227324	0	99.9545	0
NC_045512.2	1157	G	4275	0	0	100	0
NC_045512.2	1158	G	4406	0	0	100	0
NC_045512.2	1159	T	4463	0.0224065	0.0448129	0	99.9328
NC_045512.2	1160	A	4299	100	0	0	0
NC_045512.2	1161	G	4476	0	0	100	0
NC_045512.2	1162	A	4504	99.9778	0	0.0222025	0
NC_045512.2	1163	A	4518	100	0	0	0
NC_045512.2	1164	T	4598	0	0	0	100
NC_045512.2	1165	T	4774	0	0.0209468	0	99.9791
NC_045512.2	1166	C	4647	0	100	0	0
NC_045512.2	1167	G	4651	0	0	100	0
NC_045512.2	1168	A	4698	100	0	0	0
NC_045512.2	1169	T	4701	0	0	0	100
NC_045512.2	1170	C	4679	0	99.9359	0	0.0641163
NC_045512.2	1171	T	4624	0	0	0	100
NC_045512.2	1172	G	4711	0	0	100	0
NC_045512.2	1173	T	4726	0	0	0	100
NC_045512.2	1174	C	4704	0	99.9787	0	0.0212585
NC_045512.2	1175	T	4621	0	0.0216403	0	99.9784
NC_045512.2	1176	A	4535	100	0	0	0
NC_045512.2	1177	T	4711	0	0.0424538	0	99.9575
NC_045512.2	1178	C	4665	0	99.7856	0	0.214362
NC_045512.2	1179	C	4595	0	99.9782	0.0217628	0
NC_045512.2	1180	A	4607	99.9783	0	0.0217061	0
NC_045512.2	1181	G	4675	0	0.0213904	99.9572	0.0213904
NC_045512.2	1182	T	4428	0	0.0225836	0	99.9774
NC_045512.2	1183	T	4702	0	0.0638026	0	99.9362
NC_045512.2	1184	G	4631	0	0	100	0
NC_045512.2	1185	C	4557	0	99.8683	0	0.131666
NC_045512.2	1186	G	4617	0.108295	0	99.8917	0
NC_045512.2	1187	T	4562	0	0	0.0219202	99.9781
NC_045512.2	1188	C	4665	0	99.8928	0	0.0428725
NC_045512.2	1189	A	4667	99.9571	0	0.0428541	0
NC_045512.2	1190	C	4650	0	100	0	0
NC_045512.2	1191	C	4600	0.0869565	99.913	0	0
NC_045512.2	1192	A	4622	100	0	0	0
NC_045512.2	1193	A	4575	100	0	0	0
NC_045512.2	1194	A	4487	100	0	0	0
NC_045512.2	1195	T	4714	0	0	0	100
NC_045512.2	1196	G	4665	0	0	100	0
NC_045512.2	1197	A	4691	100	0	0	0
NC_045512.2	1198	A	4575	100	0	0	0
NC_045512.2	1199	T	4739	0	0	0	100
NC_045512.2	1200	G	4725	0	0.021164	99.9788	0
NC_045512.2	1201	C	4675	0	99.9786	0	0.0213904
NC_045512.2	1202	A	4787	99.9582	0	0.0208899	0.0208899
NC_045512.2	1203	A	4562	99.9781	0	0.0219202	0
NC_045512.2	1204	C	4784	0	99.9791	0	0.020903
NC_045512.2	1205	C	4839	0	99.9793	0	0.0206654
NC_045512.2	1206	A	4852	100	0	0	0
NC_045512.2	1207	A	4697	100	0	0	0
NC_045512.2	1208	A	4419	100	0	0	0
NC_045512.2	1209	T	4809	0	0.0207943	0	99.9792
NC_045512.2	1210	G	4836	0.0206782	0	99.9793	0
NC_045512.2	1211	T	4835	0.103413	0.0620476	0.041365	99.7932
NC_045512.2	1212	G	4817	0.124559	0	99.8754	0
NC_045512.2	1213	C	4780	0	99.8954	0.0627615	0.041841
NC_045512.2	1214	C	4760	0.0840336	99.8739	0.0210084	0.0210084
NC_045512.2	1215	T	4781	0.0836645	0	0	99.9163
NC_045512.2	1216	T	4689	0.085306	0.0213265	0	99.8934
NC_045512.2	1217	T	4724	0	0	0	99.9788
NC_045512.2	1218	C	4742	0	99.9789	0	0.0210881
NC_045512.2	1219	A	4690	100	0	0	0
NC_045512.2	1220	A	4632	99.9136	0.0863558	0	0
NC_045512.2	1221	C	4664	0	100	0	0
NC_045512.2	1222	T	4654	0	0	0	100
NC_045512.2	1223	C	4655	0	100	0	0
NC_045512.2	1224	T	4656	0	0.064433	0	99.9356
NC_045512.2	1225	C	4662	0.02145	99.9785	0	0
NC_045512.2	1226	A	4288	100	0	0	0
NC_045512.2	1227	T	4547	0	0	0	100
NC_045512.2	1228	G	4608	0	0	99.9132	0.0651042
NC_045512.2	1229	A	4533	99.9779	0	0.0220604	0
NC_045512.2	1230	A	4409	99.8186	0	0	0.0226809
NC_045512.2	1231	G	4711	0	0	99.342	0
NC_045512.2	1232	T	4519	0	0	0	99.8451
NC_045512.2	1233	G	4631	0	0	99.5897	0
NC_045512.2	1234	T	4592	0.021777	0	0	99.9564
NC_045512.2	1235	G	4634	0.0215796	0	99.7195	0
NC_045512.2	1236	A	4592	99.8911	0	0	0.065331
NC_045512.2	1237	T	4501	0.0222173	0	0	99.9778
NC_045512.2	1238	C	4515	0.0221484	99.845	0	0.0221484
NC_045512.2	1239	A	4435	99.9324	0	0	0.0225479
NC_045512.2	1240	T	4090	0.0733496	0	0	99.4132
NC_045512.2	1241	T	4544	0	0.0440141	0.0440141	98.5475
NC_045512.2	1242	G	4553	0.175708	0.0219635	99.7584	0.0439271
NC_045512.2	1243	T	4417	0.158479	0.0679194	0.0226398	99.751
NC_045512.2	1244	G	4547	0.0879701	0.0219925	99.868	0.0219925
NC_045512.2	1245	G	4690	0.0426439	0	99.8934	0.0639659
NC_045512.2	1246	T	4720	0.0635593	0.0211864	0	99.9153
NC_045512.2	1247	G	4826	0.103605	0.0621633	99.8342	0
NC_045512.2	1248	A	4856	99.9176	0.0617792	0	0.0205931
NC_045512.2	1249	A	4805	99.9584	0	0.0416233	0
NC_045512.2	1250	A	4821	99.8548	0.145198	0	0
NC_045512.2	1251	C	4879	0	100	0	0
NC_045512.2	1252	T	4855	0	0	0	100
NC_045512.2	1253	T	4963	0	0.0402982	0	99.9597
NC_045512.2	1254	C	4966	0	100	0	0
NC_045512.2	1255	A	4932	100	0	0	0
NC_045512.2	1256	T	4930	0	0	0	100
NC_045512.2	1257	G	4970	0	0	100	0
NC_045512.2	1258	G	4882	0.0204834	0	99.959	0.0204834
NC_045512.2	1259	C	5027	0	100	0	0
NC_045512.2	1260	A	4950	100	0	0	0
NC_045512.2	1261	G	4981	0	0	100	0
NC_045512.2	1262	A	4820	99.9378	0	0.0622407	0
NC_045512.2	1263	C	4925	0	99.9594	0	0.0406091
NC_045512.2	1264	G	4872	0.0821018	0.0410509	99.8768	0
NC_045512.2	1265	G	4856	0.102965	0.0205931	99.8764	0
NC_045512.2	1266	G	4828	0.041425	0.08285	99.8757	0
NC_045512.2	1267	C	4721	0	100	0	0
NC_045512.2	1268	G	4784	0	0	100	0
NC_045512.2	1269	A	4819	99.8132	0	0	0
NC_045512.2	1270	T	4873	0	0	0	99.9795
NC_045512.2	1271	T	4922	0	0	0.0812678	99.7156
NC_045512.2	1272	T	4936	0.0202593	0.0202593	0.0202593	99.8784
NC_045512.2	1273	T	5005	0.0599401	0.03996	0.01998	99.8402
NC_045512.2	1274	G	4927	0.0405927	0	99.9188	0.0202963
NC_045512.2	1275	T	4955	0	0.0201816	0.0201816	99.9596
NC_045512.2	1276	T	5096	0.0196232	0	0	99.9804
NC_045512.2	1277	A	5093	100	0	0	0
NC_045512.2	1278	A	4998	99.98	0	0.020008	0
NC_045512.2	1279	A	5033	99.9801	0	0	0.0198689
NC_045512.2	1280	G	4744	0.0421585	0	99.9578	0
NC_045512.2	1281	C	4841	0.0206569	99.9587	0	0.0206569
NC_045512.2	1282	C	4961	0.0201572	99.9798	0	0
NC_045512.2	1283	A	4768	99.9581	0.0209732	0	0.0209732
NC_045512.2	1284	C	4868	0	99.9589	0	0.0410846
NC_045512.2	1285	T	4429	0	0	0	100
NC_045512.2	1286	T	4734	0	0.0211238	0	99.9789
NC_045512.2	1287	G	4708	0.0424809	0.0212404	99.9363	0
NC_045512.2	1288	C	4594	0	99.9782	0	0.0217675
NC_045512.2	1289	G	4812	0	0	100	0
NC_045512.2	1290	A	4788	100	0	0	0
NC_045512.2	1291	A	4516	99.8229	0	0	0
NC_045512.2	1292	T	4737	0	0.0211104	0	99.9789
NC_045512.2	1293	T	4959	0	0	0.0201654	99.9798
NC_045512.2	1294	T	4904	0.0611746	0	0.040783	99.898
NC_045512.2	1295	T	5020	0.0199203	0.0199203	0	99.9602
NC_045512.2	1296	G	4790	0.0208768	0.0208768	99.9582	0
NC_045512.2	1297	T	4886	0.0204666	0.0613999	0.0204666	99.8977
NC_045512.2	1298	G	4732	0	0.0211327	99.9577	0.0211327
NC_045512.2	1299	G	4707	0.021245	0	99.9575	0.021245
NC_045512.2	1300	C	4786	0.0208943	99.9164	0	0.0626828
NC_045512.2	1301	A	4792	99.9583	0.0417362	0	0
NC_045512.2	1302	C	4790	0	100	0	0
NC_045512.2	1303	T	4564	0	0.0219106	0	99.9781
NC_045512.2	1304	G	4938	0	0	100	0
NC_045512.2	1305	A	4908	99.9796	0	0.0203749	0
NC_045512.2	1306	G	4862	0	0	100	0
NC_045512.2	1307	A	4876	100	0	0	0
NC_045512.2	1308	A	4381	99.9772	0	0	0
NC_045512.2	1309	T	4772	0	0	0	100
NC_045512.2	1310	T	4918	0.0203335	0.0203335	0	99.2273
NC_045512.2	1311	T	4850	0.164948	0.0206186	0	99.6289
NC_045512.2	1312	G	4688	0.19198	0.0426621	99.744	0
NC_045512.2	1313	A	4738	99.81	0.189954	0	0
NC_045512.2	1314	C	4548	0.0219877	99.978	0	0
NC_045512.2	1315	T	4579	0.0218388	0.0218388	0	99.9563
NC_045512.2	1316	A	4588	99.9782	0	0.021796	0
NC_045512.2	1317	A	4532	99.9779	0	0.0220653	0
NC_045512.2	1318	A	4619	99.9567	0	0.0216497	0.0216497
NC_045512.2	1319	G	4442	0.0225124	0.0225124	99.955	0
NC_045512.2	1320	A	4557	99.9781	0.0219443	0	0
NC_045512.2	1321	A	4589	100	0	0	0
NC_045512.2	1322	G	4536	0	0	100	0
NC_045512.2	1323	G	4693	0	0	100	0
NC_045512.2	1324	T	4850	0	0	0	100
NC_045512.2	1325	G	4861	0.0205719	0	99.9589	0.0205719
NC_045512.2	1326	C	4813	0	99.9792	0	0.0207771
NC_045512.2	1327	C	4930	0.020284	99.9797	0	0
NC_045512.2	1328	A	4739	99.9789	0	0.0211015	0
NC_045512.2	1329	C	4987	0	100	0	0
NC_045512.2	1330	T	4809	0	0.0207943	0	99.9792
NC_045512.2	1331	A	4908	99.9796	0	0.0203749	0
NC_045512.2	1332	C	5003	0	99.98	0	0.019988
NC_045512.2	1333	T	5009	0	0	0	100
NC_045512.2	1334	T	5041	0.0198373	0.0396747	0	99.9008
NC_045512.2	1335	G	5022	0.0796495	0	99.9004	0
NC_045512.2	1336	T	5072	0	0.0394322	0.0788644	99.8817
NC_045512.2	1337	G	5024	0.0796178	0	99.8607	0.0199045
NC_045512.2	1338	G	4993	0.020028	0.0801122	99.8798	0
NC_045512.2	1339	T	4704	0	0.085034	0	99.915
NC_045512.2	1340	T	4886	0.0818666	0	0	99.9181
NC_045512.2	1341	A	4932	99.8986	0.081103	0	0.0202757
NC_045512.2	1342	C	4827	0.0207168	99.9793	0	0
NC_045512.2	1343	T	4433	0	0	0	100
NC_045512.2	1344	T	4689	0	0.234592	0	99.7654
NC_045512.2	1345	A	4812	100	0	0	0
NC_045512.2	1346	C	4679	0	100	0	0
NC_045512.2	1347	C	4677	0.0213812	99.9359	0	0.0427625
NC_045512.2	1348	C	4696	0.127768	99.8509	0	0.0212947
NC_045512.2	1349	C	4688	0	100	0	0
NC_045512.2	1350	A	4605	99.9566	0.0217155	0.0217155	0
NC_045512.2	1351	A	4618	100	0	0	0
NC_045512.2	1352	A	4688	100	0	0	0
NC_045512.2	1353	A	4502	99.9778	0	0	0.0222123
NC_045512.2	1354	T	4486	0	0	0	100
NC_045512.2	1355	G	4384	0	0	100	0
NC_045512.2	1356	C	4242	0	99.9764	0	0.0235738
NC_045512.2	1357	T	4241	0	0	0	100
NC_045512.2	1358	G	4453	0	0	99.8877	0
NC_045512.2	1359	T	4205	0	0	0	100
NC_045512.2	1360	T	4303	0	0	0	99.8838
NC_045512.2	1361	G	4380	0.456621	0	99.4749	0
NC_045512.2	1362	T	4207	0.0475398	0	0	99.9525
NC_045512.2	1363	T	4336	0	0.0461255	0	99.9077
NC_045512.2	1364	A	4339	99.8156	0.0921871	0	0.0460936
NC_045512.2	1365	A	4450	99.9101	0.0674157	0	0.0224719
NC_045512.2	1366	A	4472	99.8211	0	0.0670841	0.111807
NC_045512.2	1367	A	4532	99.9779	0	0	0
NC_045512.2	1368	T	4459	0.0224266	0	0	99.9776
NC_045512.2	1369	T	4601	0.0217344	0.0217344	0	99.9348
NC_045512.2	1370	T	4523	0.0221092	0.0221092	0	99.9558
NC_045512.2	1371	A	4555	99.9561	0.0219539	0	0.0219539
NC_045512.2	1372	T	4440	0.0225225	0	0.0675676	99.9099
NC_045512.2	1373	T	4449	0.022477	0	0.022477	99.955
NC_045512.2	1374	G	4455	0	0	100	0
NC_045512.2	1375	T	4637	0	0.064697	0	99.9353
NC_045512.2	1376	C	4461	0	99.9776	0.0224165	0
NC_045512.2	1377	C	4541	0	100	0	0
NC_045512.2	1378	A	4571	100	0	0	0
NC_045512.2	1379	G	4518	0	0	99.9779	0
NC_045512.2	1380	C	4533	0.0220604	99.9338	0	0.0441209
NC_045512.2	1381	A	4531	100	0	0	0
NC_045512.2	1382	T	4497	0	0	0	100
NC_045512.2	1383	G	4537	0	0	99.978	0.022041
NC_045512.2	1384	T	4562	0	0.0438404	0	99.9562
NC_045512.2	1385	C	4582	0	99.9564	0	0.0436491
NC_045512.2	1386	A	4585	99.9782	0	0.0218103	0
NC_045512.2	1387	C	4630	0	99.9352	0.0215983	0.0431965
NC_045512.2	1388	A	4599	100	0	0	0
NC_045512.2	1389	A	4403	99.9773	0	0.0227118	0
NC_045512.2	1390	T	4455	0	0.0224467	0	99.9776
NC_045512.2	1391	T	4707	0	0.021245	0	99.9788
NC_045512.2	1392	C	4688	0	99.9787	0	0.0213311
NC_045512.2	1393	A	4800	99.9583	0	0.0208333	0.0208333
NC_045512.2	1394	G	4668	0	0	100	0
NC_045512.2	1395	A	4668	99.9786	0.0214225	0	0
NC_045512.2	1396	A	4420	100	0	0	0
NC_045512.2	1397	G	4581	0	0	100	0
NC_045512.2	1398	T	4617	0	0.0433182	0.0216591	99.935
NC_045512.2	1399	A	4767	99.979	0	0.0209776	0
NC_045512.2	1400	G	4688	0.0213311	0	99.936	0.0426621
NC_045512.2	1401	G	4715	0.0212089	0	99.9576	0.0212089
NC_045512.2	1402	A	4776	100	0	0	0
NC_045512.2	1403	C	4756	0	99.979	0	0.0210261
NC_045512.2	1404	C	4775	0	99.9791	0.0209424	0
NC_045512.2	1405	T	4819	0	0.228263	0.0415024	99.7302
NC_045512.2	1406	G	4819	0.145258	0.0415024	99.7925	0
NC_045512.2	1407	A	4754	100	0	0	0
NC_045512.2	1408	G	4699	0.0638434	0	99.9362	0
NC_045512.2	1409	C	4650	0	100	0	0
NC_045512.2	1410	A	4641	100	0	0	0
NC_045512.2	1411	T	4465	0	0.0223964	0	99.9776
NC_045512.2	1412	A	4707	100	0	0	0
NC_045512.2	1413	G	4678	0.149637	0	99.829	0.0213767
NC_045512.2	1414	T	4532	0	0.132392	0	99.8676
NC_045512.2	1415	C	4620	0	100	0	0
NC_045512.2	1416	T	4427	0	0.0903546	0	99.9096
NC_045512.2	1417	T	4647	0	0.0430385	0	99.957
NC_045512.2	1418	G	4743	0.0210837	0.0210837	99.9578	0
NC_045512.2	1419	C	4681	0	100	0	0
NC_045512.2	1420	C	4596	0.0217581	99.9782	0	0
NC_045512.2	1421	G	4639	0.0862255	0.0215564	99.8922	0
NC_045512.2	1422	A	4671	100	0	0	0
NC_045512.2	1423	A	4509	100	0	0	0
NC_045512.2	1424	T	4270	0	0.0234192	0	99.9766
NC_045512.2	1425	A	4582	99.9127	0	0.0654736	0.0218245
NC_045512.2	1426	C	4570	0.0218818	99.9781	0	0
NC_045512.2	1427	C	4571	0.0218771	99.9562	0	0.0218771
NC_045512.2	1428	A	4520	99.9558	0	0.0442478	0
NC_045512.2	1429	T	4475	0.0223464	0	0	99.9777
NC_045512.2	1430	A	4520	99.8673	0.0221239	0.0221239	0
NC_045512.2	1431	A	4448	99.955	0	0	0.044964
NC_045512.2	1432	T	4633	0.15109	0.0215843	0.0215843	99.8057
NC_045512.2	1433	G	4639	0.0215564	0.0646691	99.8491	0.0215564
NC_045512.2	1434	A	4494	99.9555	0.0222519	0	0.0222519
NC_045512.2	1435	A	4594	99.9347	0.0217675	0.0217675	0.0217675
NC_045512.2	1436	T	4773	0.146658	0.125707	0.0209512	99.7067
NC_045512.2	1437	C	4803	0	99.8126	0.0416406	0.145742
NC_045512.2	1438	T	4518	0.0442674	0.221337	0.0442674	99.6901
NC_045512.2	1439	G	4739	0.168812	0	99.789	0.0211015
NC_045512.2	1440	G	4632	0.0215889	0.194301	99.7841	0
NC_045512.2	1441	C	4577	0	100	0	0
NC_045512.2	1442	T	4489	0.0445534	0.0222767	0	99.9332
NC_045512.2	1443	T	4523	0	0.0221092	0	99.9558
NC_045512.2	1444	G	4547	0.0219925	0	99.978	0
NC_045512.2	1445	A	4540	99.978	0	0.0220264	0
NC_045512.2	1446	A	4585	100	0	0	0
NC_045512.2	1447	A	4649	99.9785	0	0.02151	0
NC_045512.2	1448	A	4542	100	0	0	0
NC_045512.2	1449	C	4648	0	100	0	0
NC_045512.2	1450	C	4585	0	100	0	0
NC_045512.2	1451	A	4607	99.9783	0	0	0
NC_045512.2	1452	T	4397	0	0	0	100
NC_045512.2	1453	T	4635	0	0.021575	0	99.9784
NC_045512.2	1454	C	4508	0	99.9778	0	0.0221828
NC_045512.2	1455	T	4322	0	0	0	100
NC_045512.2	1456	T	4588	0.043592	0	0	99.9564
NC_045512.2	1457	C	4571	0.0437541	99.9562	0	0
NC_045512.2	1458	G	4580	0.0218341	0.0436681	99.9345	0
NC_045512.2	1459	T	4413	0	0	0	99.9773
NC_045512.2	1460	A	4335	99.9539	0.0461361	0	0
NC_045512.2	1461	A	4307	99.9536	0	0	0.046436
NC_045512.2	1462	G	4575	0.0218579	0	99.9126	0.0655738
NC_045512.2	1463	G	4558	0.0438789	0.0219394	99.9342	0
NC_045512.2	1464	G	4616	0	0.0649913	99.935	0
NC_045512.2	1465	T	4511	0.0443361	0.022168	0	99.9335
NC_045512.2	1466	G	4535	0.0220507	0	99.9779	0
NC_045512.2	1467	G	4600	0.0217391	0	99.9783	0
NC_045512.2	1468	T	4600	0	0.0217391	0	99.9783
NC_045512.2	1469	C	4624	0	100	0	0
NC_045512.2	1470	G	4616	0	0	100	0
NC_045512.2	1471	C	4690	0	100	0	0
NC_045512.2	1472	A	4548	100	0	0	0
NC_045512.2	1473	C	4655	0	99.9785	0	0
NC_045512.2	1474	T	4512	0	0.0221631	0	99.9778
NC_045512.2	1475	A	4430	99.8194	0	0	0.0225734
NC_045512.2	1476	T	3811	0.104959	0	0.131199	99.7638
NC_045512.2	1477	T	4534	0.0661667	0	0.0661667	99.8677
NC_045512.2	1478	G	4593	0.087089	0.108861	99.6952	0.108861
NC_045512.2	1479	C	4528	0.0441696	99.8012	0	0.154594
NC_045512.2	1480	C	4517	0	99.845	0.0221386	0.110693
NC_045512.2	1481	T	4378	0.0685244	0.045683	0.0685244	99.8173
NC_045512.2	1482	T	4306	0.0464468	0.0928936	0.0232234	99.8374
NC_045512.2	1483	T	4326	0.023116	0.023116	0.0462321	99.9075
NC_045512.2	1484	G	4549	0.0219829	0.0219829	99.8681	0.0879314
NC_045512.2	1485	G	4514	0.110767	0	99.8892	0
NC_045512.2	1486	A	4517	99.8893	0	0.0885544	0.0221386
NC_045512.2	1487	G	4506	0.110963	0.0221926	99.8668	0
NC_045512.2	1488	G	4469	0.0223764	0.0895055	99.8881	0
NC_045512.2	1489	C	4456	0.0224417	99.9776	0	0
NC_045512.2	1490	T	4402	0.0454339	0	0.0227169	99.9318
NC_045512.2	1491	G	4531	0.0662106	0.0220702	99.9117	0
NC_045512.2	1492	T	4461	0	0	0	100
NC_045512.2	1493	G	4506	0.0443853	0	99.9556	0
NC_045512.2	1494	T	4476	0.0223414	0.0223414	0	99.9553
NC_045512.2	1495	G	4587	0	0.130804	99.8692	0
NC_045512.2	1496	T	4355	0.0918484	0	0	99.8852
NC_045512.2	1497	T	4674	0	0.0855798	0.0641849	99.8502
NC_045512.2	1498	C	4624	0.0648789	99.9135	0.0216263	0
NC_045512.2	1499	T	4636	0.0215703	0.064711	0	99.9137
NC_045512.2	1500	C	4628	0	99.9784	0	0.0216076
NC_045512.2	1501	T	4502	0	0	0	100
NC_045512.2	1502	T	4531	0	0.0220702	0.0220702	99.9559
NC_045512.2	1503	A	4585	100	0	0	0
NC_045512.2	1504	T	4551	0.0219732	0	0	99.978
NC_045512.2	1505	G	4634	0.0431593	0.0215796	99.9353	0
NC_045512.2	1506	T	4572	0.0218723	0.0218723	0	99.9563
NC_045512.2	1507	T	4603	0	0	0	100
NC_045512.2	1508	G	4644	0	0	100	0
NC_045512.2	1509	G	4629	0.0216029	0	99.9784	0
NC_045512.2	1510	T	4235	0	0	0	100
NC_045512.2	1511	T	4625	0	0.0216216	0	99.9784
NC_045512.2	1512	G	4619	0.0432994	0.0216497	99.9351	0
NC_045512.2	1513	C	4516	0	100	0	0
NC_045512.2	1514	C	4616	0	99.74	0	0
NC_045512.2	1515	A	4609	99.9132	0	0	0
NC_045512.2	1516	T	4472	0	0.0223614	0.111807	99.8658
NC_045512.2	1517	A	4520	99.7345	0	0	0.0221239
NC_045512.2	1518	A	4430	99.6388	0.20316	0.158014	0
NC_045512.2	1519	C	4477	0.156355	99.7096	0	0.134018
NC_045512.2	1520	A	4435	99.8873	0	0.0450958	0.0676437
NC_045512.2	1521	A	4372	99.6569	0.114364	0.114364	0.0457457
NC_045512.2	1522	G	4493	0.200312	0	99.7774	0.0222568
NC_045512.2	1523	T	4415	0.0906002	0.0906002	0.0453001	99.7735
NC_045512.2	1524	G	4475	0.0893855	0.0446927	99.7765	0.0446927
NC_045512.2	1525	T	4313	0.0463714	0.185486	0.0695572	99.6986
NC_045512.2	1526	G	4429	0.203206	0	99.7742	0.0225785
NC_045512.2	1527	C	4344	0.0230203	99.9079	0	0.0690608
NC_045512.2	1528	C	4344	0	100	0	0
NC_045512.2	1529	T	4323	0	0	0	100
NC_045512.2	1530	A	4230	99.9291	0	0.0236407	0
NC_045512.2	1531	T	4322	0	0	0	100
NC_045512.2	1532	T	4482	0.0223115	0	0	99.9777
NC_045512.2	1533	G	4499	0.0444543	0.0222272	99.9333	0
NC_045512.2	1534	G	4387	0.136768	0.0227946	99.8404	0
NC_045512.2	1535	G	4427	0.0225887	0	99.9774	0
NC_045512.2	1536	T	3806	0	0	0	99.8686
NC_045512.2	1537	T	4455	0.0224467	0	0	99.9776
NC_045512.2	1538	C	4449	0	100	0	0
NC_045512.2	1539	C	4457	0	100	0	0
NC_045512.2	1540	A	4381	99.9543	0	0	0.0456517
NC_045512.2	1541	C	4382	0	99.9544	0.0228206	0.0228206
NC_045512.2	1542	G	4316	0	0	100	0
NC_045512.2	1543	T	4088	0	0	0	100
NC_045512.2	1544	G	4254	0.0705219	0	99.9295	0
NC_045512.2	1545	C	4254	0	99.9765	0	0.0235073
NC_045512.2	1546	T	3982	0	0.276243	0.025113	99.6986
NC_045512.2	1547	A	3249	99.8769	0.0615574	0.0615574	0
NC_045512.2	1548	G	4161	0	0	99.976	0.0240327
NC_045512.2	1549	C	4118	0	99.9757	0	0.0242836
NC_045512.2	1550	G	4082	0	0	99.9755	0.0244978
NC_045512.2	1551	C	4097	0	100	0	0
NC_045512.2	1552	T	3851	0	0.0259673	0	99.974
NC_045512.2	1553	A	3965	100	0	0	0
NC_045512.2	1554	A	3866	99.9741	0	0	0.0258665
NC_045512.2	1555	C	3368	0	99.9703	0.0296912	0
NC_045512.2	1556	A	4025	99.9503	0	0.0496894	0
NC_045512.2	1557	T	3839	0	0	0	100
NC_045512.2	1558	A	3995	100	0	0	0
NC_045512.2	1559	G	3986	0.0250878	0	99.9498	0
NC_045512.2	1560	G	4019	0	0	100	0
NC_045512.2	1561	T	4031	0	0.0248077	0	99.9752
NC_045512.2	1562	T	4088	0	0	0	99.9755
NC_045512.2	1563	G	4085	0.0489596	0	99.951	0
NC_045512.2	1564	T	4024	0	0.0248509	0	99.9751
NC_045512.2	1565	A	4060	100	0	0	0
NC_045512.2	1566	A	3982	99.9749	0	0.025113	0
NC_045512.2	1567	C	3983	0.0502134	99.9247	0.0251067	0
NC_045512.2	1568	C	3897	0	100	0	0
NC_045512.2	1569	A	3858	100	0	0	0
NC_045512.2	1570	T	3844	0	0.0520291	0	99.948
NC_045512.2	1571	A	3764	100	0	0	0
NC_045512.2	1572	C	3764	0	100	0	0
NC_045512.2	1573	A	3724	99.9463	0	0.0268528	0.0268528
NC_045512.2	1574	G	3727	0.0268312	0.0268312	99.9463	0
NC_045512.2	1575	G	3740	0.026738	0	99.8663	0
NC_045512.2	1576	T	3650	0	0	0	100
NC_045512.2	1577	G	3686	0	0	99.9457	0
NC_045512.2	1578	T	3670	0	0	0	100
NC_045512.2	1579	T	3629	0	0	0	99.9724
NC_045512.2	1580	G	3663	0	0	100	0
NC_045512.2	1581	T	3637	0.0274952	0.0274952	0	99.945
NC_045512.2	1582	T	3609	0	0.0277085	0	99.9723
NC_045512.2	1583	G	3584	0.0837054	0	99.9163	0
NC_045512.2	1584	G	3586	0.0278862	0	99.9721	0
NC_045512.2	1585	A	3650	99.9726	0	0	0.0273973
NC_045512.2	1586	G	3572	0	0	100	0
NC_045512.2	1587	A	3483	99.9713	0.0287109	0	0
NC_045512.2	1588	A	3474	99.9712	0.0287853	0	0
NC_045512.2	1589	G	3520	0	0	100	0
NC_045512.2	1590	G	3539	0	0	100	0
NC_045512.2	1591	T	3375	0	0	0	100
NC_045512.2	1592	T	3625	0	0.0827586	0	99.9172
NC_045512.2	1593	C	3604	0	100	0	0
NC_045512.2	1594	C	3558	0	99.9719	0	0.0281057
NC_045512.2	1595	G	3660	0	0	100	0
NC_045512.2	1596	A	3602	99.9445	0	0	0
NC_045512.2	1597	A	3546	100	0	0	0
NC_045512.2	1598	G	3459	0	0	100	0
NC_045512.2	1599	G	3485	0	0.0573888	99.9426	0
NC_045512.2	1600	T	3487	0	0	0	100
NC_045512.2	1601	C	3406	0	99.9706	0	0.02936
NC_045512.2	1602	T	3464	0	0	0.0288684	99.9711
NC_045512.2	1603	T	3565	0	0	0	99.8317
NC_045512.2	1604	A	3519	99.8863	0.0284172	0	0
NC_045512.2	1605	A	3433	99.8544	0.0873871	0.029129	0.029129
NC_045512.2	1606	T	3556	0.0843645	0	0	99.9156
NC_045512.2	1607	G	3532	0.0849377	0.0566251	99.8301	0.0283126
NC_045512.2	1608	A	3529	99.9717	0	0	0.0283366
NC_045512.2	1609	C	3552	0.140766	99.8311	0	0.0281532
NC_045512.2	1610	A	3547	99.9436	0	0.0563857	0
NC_045512.2	1611	A	3415	99.8243	0	0	0.175695
NC_045512.2	1612	C	3439	0.0290782	99.8255	0	0.145391
NC_045512.2	1613	C	3399	0.0294204	99.9706	0	0
NC_045512.2	1614	T	3429	0.029163	0	0	99.9708
NC_045512.2	1615	T	3372	0	0.029656	0	99.9407
NC_045512.2	1616	C	3416	0.029274	99.9415	0.029274	0
NC_045512.2	1617	T	3418	0	0	0.0292569	99.9707
NC_045512.2	1618	T	3367	0	0.0297	0	99.9703
NC_045512.2	1619	G	3321	0.0301114	0	99.9699	0
NC_045512.2	1620	A	3259	100	0	0	0
NC_045512.2	1621	A	3289	99.9392	0.0608088	0	0
NC_045512.2	1622	A	3268	100	0	0	0
NC_045512.2	1623	T	3038	0.0329164	0.0987492	0.0329164	99.8354
NC_045512.2	1624	A	3101	99.9355	0.0322477	0.0322477	0
NC_045512.2	1625	C	3081	0	99.9675	0.032457	0
NC_045512.2	1626	T	3121	0.032041	0.192246	0	99.7757
NC_045512.2	1627	C	2984	0	99.933	0	0.0670241
NC_045512.2	1628	C	3000	0	100	0	0
NC_045512.2	1629	A	3059	100	0	0	0
NC_045512.2	1630	A	3100	100	0	0	0
NC_045512.2	1631	A	3098	99.9677	0.0322789	0	0
NC_045512.2	1632	A	3082	99.9676	0	0.0324465	0
NC_045512.2	1633	A	2989	99.9665	0	0	0
NC_045512.2	1634	G	3285	0	0	100	0
NC_045512.2	1635	A	3124	100	0	0	0
NC_045512.2	1636	G	3285	0	0	100	0
NC_045512.2	1637	A	3327	100	0	0	0
NC_045512.2	1638	A	3202	99.9688	0	0.0312305	0
NC_045512.2	1639	A	3259	100	0	0	0
NC_045512.2	1640	G	3241	0	0	100	0
NC_045512.2	1641	T	3321	0	0.21078	0	99.7892
NC_045512.2	1642	C	3347	0	99.2531	0	0.746938
NC_045512.2	1643	A	3313	100	0	0	0
NC_045512.2	1644	A	3254	100	0	0	0
NC_045512.2	1645	C	3236	0	99.9691	0	0.0309023
NC_045512.2	1646	A	3082	99.9676	0	0	0.0324465
NC_045512.2	1647	T	3120	0	0	0	100
NC_045512.2	1648	C	3128	0	100	0	0
NC_045512.2	1649	A	3088	100	0	0	0
NC_045512.2	1650	A	3067	99.9674	0	0	0.0326052
NC_045512.2	1651	T	3029	0	0	0	100
NC_045512.2	1652	A	3059	99.8039	0	0	0
NC_045512.2	1653	T	2963	0.303746	0	0.337496	99.3588
NC_045512.2	1654	T	3040	0.0657895	0	0.164474	99.7697
NC_045512.2	1655	G	3064	0.0652742	0.261097	99.641	0.0326371
NC_045512.2	1656	T	2929	0.0341413	0.341413	0	99.6244
NC_045512.2	1657	T	2978	0.134318	0	0	99.8657
NC_045512.2	1658	G	3026	0	0	99.9339	0.0660939
NC_045512.2	1659	G	2980	0	0.268456	99.7315	0
NC_045512.2	1660	T	3028	0	0	0	100
NC_045512.2	1661	G	3045	0	0.0328407	99.9343	0
NC_045512.2	1662	A	3006	99.9002	0.0332668	0.0665336	0
NC_045512.2	1663	C	2905	0	99.9312	0	0.0688468
NC_045512.2	1664	T	2947	0	0	0	100
NC_045512.2	1665	T	2966	0	0.0337154	0.0337154	99.9326
NC_045512.2	1666	T	3007	0	0	0.0332557	99.9667
NC_045512.2	1667	A	2921	100	0	0	0
NC_045512.2	1668	A	2914	100	0	0	0
NC_045512.2	1669	A	2782	99.8922	0.0718907	0	0.0359454
NC_045512.2	1670	C	2897	0.0345185	99.9655	0	0
NC_045512.2	1671	T	2910	0	0	0	100
NC_045512.2	1672	T	2967	0	0	0	99.9663
NC_045512.2	1673	A	2936	99.6935	0.10218	0.20436	0
NC_045512.2	1674	A	2889	99.7923	0	0.0692281	0.138456
NC_045512.2	1675	T	2922	0.0684463	0.171116	0.102669	99.6578
NC_045512.2	1676	G	2880	0.0347222	0.0347222	99.7569	0.173611
NC_045512.2	1677	A	2833	99.7882	0	0.105895	0.105895
NC_045512.2	1678	A	2874	99.8608	0.104384	0	0.0347947
NC_045512.2	1679	G	2865	0	0	100	0
NC_045512.2	1680	A	2903	99.8967	0	0	0.103341
NC_045512.2	1681	G	2862	0	0	100	0
NC_045512.2	1682	A	2907	99.9312	0	0.0687994	0
NC_045512.2	1683	T	2887	0	0.242466	0.034638	99.7229
NC_045512.2	1684	C	2854	0	100	0	0
NC_045512.2	1685	G	2798	0.0714796	0	99.857	0.0714796
NC_045512.2	1686	C	2821	0	100	0	0
NC_045512.2	1687	C	2823	0	99.8583	0	0
NC_045512.2	1688	A	2780	100	0	0	0
NC_045512.2	1689	T	2770	0	0	0	99.9639
NC_045512.2	1690	T	2800	0	0.0357143	0	99.9643
NC_045512.2	1691	A	2792	99.7851	0	0	0.0358166
NC_045512.2	1692	T	2812	0	0.106686	0.0711238	99.8222
NC_045512.2	1693	T	2814	0.10661	0.0710732	0.10661	99.7157
NC_045512.2	1694	T	2847	0.140499	0	0.105374	99.7541
NC_045512.2	1695	T	2827	0	0.10612	0.141493	99.7524
NC_045512.2	1696	G	2797	0.0357526	0.0715052	99.714	0.178763
NC_045512.2	1697	G	2733	0.256129	0	99.7073	0.0365898
NC_045512.2	1698	C	2820	0.141844	99.6809	0	0.177305
NC_045512.2	1699	A	2816	99.858	0.0355114	0.0710227	0.0355114
NC_045512.2	1700	T	2783	0	0.179662	0	99.8203
NC_045512.2	1701	C	2786	0	100	0	0
NC_045512.2	1702	T	2749	0	0.0363769	0	99.9272
NC_045512.2	1703	T	2863	0	0.0349284	0	99.9651
NC_045512.2	1704	T	2876	0.104312	0.069541	0	99.8261
NC_045512.2	1705	T	2814	0.10661	0.0355366	0	99.8579
NC_045512.2	1706	T	2858	0.069979	0.104969	0	99.8251
NC_045512.2	1707	C	2854	0	99.8949	0	0.105116
NC_045512.2	1708	T	2891	0.0691802	0	0	99.9308
NC_045512.2	1709	G	2801	0.142806	0.107105	99.7501	0
NC_045512.2	1710	C	2780	0	100	0	0
NC_045512.2	1711	T	2636	0	0.227618	0	99.7724
NC_045512.2	1712	T	2827	0	0.141493	0.0353732	99.8231
NC_045512.2	1713	C	2758	0	99.855	0	0.145033
NC_045512.2	1714	C	2764	0	100	0	0
NC_045512.2	1715	A	2778	99.856	0.143988	0	0
NC_045512.2	1716	C	2758	0	99.9275	0	0.0725163
NC_045512.2	1717	A	2618	99.9236	0	0.0381971	0.0381971
NC_045512.2	1718	A	2605	99.8464	0	0.153551	0
NC_045512.2	1719	G	2670	0	0	99.9625	0.0374532
NC_045512.2	1720	T	2766	0	0	0	100
NC_045512.2	1721	G	2707	0	0	100	0
NC_045512.2	1722	C	2650	0	99.9623	0	0.0377358
NC_045512.2	1723	T	2747	0	0.0728067	0	99.9272
NC_045512.2	1724	T	2621	0	0.0763068	0	99.9237
NC_045512.2	1725	T	2567	0	0.038956	0	99.961
NC_045512.2	1726	T	2756	0.0362845	0	0.0362845	99.9274
NC_045512.2	1727	G	2774	0.036049	0	99.964	0
NC_045512.2	1728	T	2804	0	0.0356633	0.0356633	99.9287
NC_045512.2	1729	G	2717	0.0368053	0	99.9264	0.0368053
NC_045512.2	1730	G	2756	0.108853	0	99.8911	0
NC_045512.2	1731	A	2826	100	0	0	0
NC_045512.2	1732	A	2728	100	0	0	0
NC_045512.2	1733	A	2721	99.9632	0.0367512	0	0
NC_045512.2	1734	C	2635	0	99.962	0	0
NC_045512.2	1735	T	2712	0	0	0	100
NC_045512.2	1736	G	2742	0.0364697	0	99.9271	0
NC_045512.2	1737	T	2678	0	0	0	100
NC_045512.2	1738	G	2754	0	0	100	0
NC_045512.2	1739	A	2707	100	0	0	0
NC_045512.2	1740	A	2594	99.9229	0.0385505	0.0385505	0
NC_045512.2	1741	A	2628	99.9619	0	0.0380518	0
NC_045512.2	1742	G	2600	0.0384615	0	99.9615	0
NC_045512.2	1743	G	2602	0	0	100	0
NC_045512.2	1744	T	2490	0.0401606	0	0	99.9598
NC_045512.2	1745	T	2447	0	0	0	100
NC_045512.2	1746	T	2591	0	0.0385951	0	99.9614
NC_045512.2	1747	G	2541	0.0787092	0	99.9213	0
NC_045512.2	1748	G	2558	0	0	100	0
NC_045512.2	1749	A	2651	99.9246	0	0.0754432	0
NC_045512.2	1750	T	2530	0	0.0395257	0	99.9605
NC_045512.2	1751	T	2629	0	0.0380373	0	99.9239
NC_045512.2	1752	A	2651	100	0	0	0
NC_045512.2	1753	T	2656	0.0376506	0	0	99.9623
NC_045512.2	1754	A	2663	99.9624	0	0	0.0375516
NC_045512.2	1755	A	2640	99.9621	0	0.0378788	0
NC_045512.2	1756	A	2577	99.9224	0	0.0776096	0
NC_045512.2	1757	G	2482	0.0402901	0.0402901	99.9194	0
NC_045512.2	1758	C	2526	0.0791766	99.9208	0	0
NC_045512.2	1759	A	2597	100	0	0	0
NC_045512.2	1760	T	2624	0	0.0381098	0	99.9619
NC_045512.2	1761	T	2652	0	0	0	100
NC_045512.2	1762	C	2662	0.0375657	99.9624	0	0
NC_045512.2	1763	A	2742	100	0	0	0
NC_045512.2	1764	A	2723	99.9633	0	0.0367242	0
NC_045512.2	1765	A	2462	99.9594	0	0	0.0406174
NC_045512.2	1766	C	2708	0	99.9261	0	0.0738552
NC_045512.2	1767	A	2747	100	0	0	0
NC_045512.2	1768	A	2703	100	0	0	0
NC_045512.2	1769	A	2746	99.9636	0	0	0
NC_045512.2	1770	T	2691	0	0.0743218	0	99.9257
NC_045512.2	1771	T	2712	0	0	0	100
NC_045512.2	1772	G	2707	0	0.0369413	99.9261	0
NC_045512.2	1773	T	2746	0.10925	0	0.0364166	99.8543
NC_045512.2	1774	T	2776	0.108069	0.0360231	0	99.8199
NC_045512.2	1775	G	2712	0.0368732	0	99.9263	0.0368732
NC_045512.2	1776	A	2655	99.9247	0	0	0.0753296
NC_045512.2	1777	A	2687	99.9256	0	0	0.0744325
NC_045512.2	1778	T	2692	0.0742942	0	0	99.9257
NC_045512.2	1779	C	2624	0	99.9619	0.0381098	0
NC_045512.2	1780	C	2578	0	100	0	0
NC_045512.2	1781	T	2641	0	0.113593	0	99.8485
NC_045512.2	1782	G	2646	0	0	99.9622	0.0377929
NC_045512.2	1783	T	2563	0	0.0390168	0	99.961
NC_045512.2	1784	G	2380	0	0	99.8319	0.0420168
NC_045512.2	1785	G	2398	0	0	100	0
NC_045512.2	1786	T	2497	0	0	0	100
NC_045512.2	1787	A	2471	100	0	0	0
NC_045512.2	1788	A	2485	100	0	0	0
NC_045512.2	1789	T	2542	0	0.0393391	0	99.9607
NC_045512.2	1790	T	2564	0	0	0	100
NC_045512.2	1791	T	2554	0	0.0391543	0	99.9608
NC_045512.2	1792	T	2565	0.116959	0	0.0389864	99.8441
NC_045512.2	1793	A	2565	99.961	0.0389864	0	0
NC_045512.2	1794	A	2523	100	0	0	0
NC_045512.2	1795	A	2438	100	0	0	0
NC_045512.2	1796	G	2449	0.040833	0	99.9592	0
NC_045512.2	1797	T	2542	0	0	0	100
NC_045512.2	1798	T	2550	0	0.0392157	0	99.9608
NC_045512.2	1799	A	2509	99.8804	0.0398565	0.0398565	0.0398565
NC_045512.2	1800	C	2507	0	99.8803	0.119665	0
NC_045512.2	1801	A	2590	99.8456	0	0.11583	0
NC_045512.2	1802	A	2509	99.8804	0.11957	0	0
NC_045512.2	1803	A	2523	100	0	0	0
NC_045512.2	1804	A	2488	99.8794	0	0.0401929	0.0803859
NC_045512.2	1805	G	2540	0	0	100	0
NC_045512.2	1806	G	2601	0	0	100	0
NC_045512.2	1807	A	2721	100	0	0	0
NC_045512.2	1808	A	2556	99.9218	0.0782473	0	0
NC_045512.2	1809	A	2624	99.9238	0	0.0762195	0
NC_045512.2	1810	A	2564	99.961	0	0.0390016	0
NC_045512.2	1811	G	2612	0	0	100	0
NC_045512.2	1812	C	2620	0	99.9237	0.0763359	0
NC_045512.2	1813	T	2777	0.0720202	0	0	99.8199
NC_045512.2	1814	A	2802	99.9286	0	0.0713776	0
NC_045512.2	1815	A	2892	99.9308	0	0	0.0691563
NC_045512.2	1816	A	2892	99.9654	0.0345781	0	0
NC_045512.2	1817	A	2869	99.8257	0.0697107	0.104566	0
NC_045512.2	1818	A	2808	100	0	0	0
NC_045512.2	1819	A	2733	99.5243	0	0.182949	0
NC_045512.2	1820	G	2819	0	0.0354736	99.8226	0.141894
NC_045512.2	1821	G	2775	0.108108	0	99.8919	0
NC_045512.2	1822	T	2819	0.106421	0.106421	0	99.7872
NC_045512.2	1823	G	2866	0.244243	0	99.7558	0
NC_045512.2	1824	C	2770	0	100	0	0
NC_045512.2	1825	C	2855	0.0350263	99.9299	0	0.0350263
NC_045512.2	1826	T	2899	0	0.0689893	0.0689893	99.862
NC_045512.2	1827	G	2937	0	0	100	0
NC_045512.2	1828	G	2933	0.0681896	0.0340948	99.8636	0.0340948
NC_045512.2	1829	A	2986	99.9665	0	0	0
NC_045512.2	1830	A	2518	100	0	0	0
NC_045512.2	1831	T	2936	0	0	0	100
NC_045512.2	1832	A	2930	99.8635	0	0	0.0341297
NC_045512.2	1833	T	2952	0.0338753	0	0	99.9661
NC_045512.2	1834	T	2970	0	0	0	100
NC_045512.2	1835	G	2957	0	0	100	0
NC_045512.2	1836	G	2956	0.0338295	0.0338295	99.9323	0
NC_045512.2	1837	T	3003	0	0.0666001	0	99.9334
NC_045512.2	1838	G	2971	0	0	100	0
NC_045512.2	1839	A	2987	100	0	0	0
NC_045512.2	1840	A	2876	99.9305	0	0.069541	0
NC_045512.2	1841	C	3046	0	100	0	0
NC_045512.2	1842	A	3065	100	0	0	0
NC_045512.2	1843	G	3000	0	0.0333333	99.9333	0.0333333
NC_045512.2	1844	A	3016	99.9668	0	0.0331565	0
NC_045512.2	1845	A	2935	100	0	0	0
NC_045512.2	1846	A	3080	99.9026	0	0	0.0974026
NC_045512.2	1847	T	3078	0	0	0.0974659	99.9025
NC_045512.2	1848	C	3084	0	99.9351	0	0.0648508
NC_045512.2	1849	A	3132	100	0	0	0
NC_045512.2	1850	A	3080	99.9026	0	0.0974026	0
NC_045512.2	1851	T	2993	0.233879	0	0	99.7661
NC_045512.2	1852	A	3094	99.8707	0.0969619	0	0
NC_045512.2	1853	C	3073	0.0325415	99.9675	0	0
NC_045512.2	1854	T	3119	0.128246	0.0961847	0	99.7756
NC_045512.2	1855	G	2947	0.644723	0.542925	97.5908	1.22158
NC_045512.2	1856	A	2919	99.075	0.4111	0.308325	0.20555
NC_045512.2	1857	G	2857	1.05005	0.0700035	98.5999	0.280014
NC_045512.2	1858	T	2846	1.37034	0.105411	0	98.5242
NC_045512.2	1859	C	2862	0.0698812	99.7554	0.104822	0.0698812
NC_045512.2	1860	C	2792	0.2149	99.7493	0	0.0358166
NC_045512.2	1861	T	2810	0.0355872	0.177936	0	99.7865
NC_045512.2	1862	C	2820	0	99.8936	0	0
NC_045512.2	1863	T	2859	0	0	0	99.93
NC_045512.2	1864	T	2843	0	0	0	100
NC_045512.2	1865	T	2861	0.0349528	0	0.0699056	99.8602
NC_045512.2	1866	A	2811	99.7866	0.0711491	0.0355745	0.0355745
NC_045512.2	1867	T	2858	0	0	0	100
NC_045512.2	1868	G	2770	0.0722022	0	99.8917	0.0361011
NC_045512.2	1869	C	2721	0	99.9632	0.0367512	0
NC_045512.2	1870	A	2798	99.9285	0.0357398	0	0
NC_045512.2	1871	T	2737	0.0365364	0	0	99.9635
NC_045512.2	1872	T	2498	0	0	0.0800641	99.9199
NC_045512.2	1873	T	2821	0.0354484	0	0	99.9646
NC_045512.2	1874	G	2762	0.0362056	0.0362056	99.819	0.108617
NC_045512.2	1875	C	2756	0	99.9637	0	0.0362845
NC_045512.2	1876	A	2848	99.9649	0	0	0.0351124
NC_045512.2	1877	T	2872	0.0348189	0.0348189	0	99.9304
NC_045512.2	1878	C	2856	0	99.965	0	0.035014
NC_045512.2	1879	A	2849	99.9649	0	0.0351	0
NC_045512.2	1880	G	2864	0.0698324	0	99.8953	0.0349162
NC_045512.2	1881	A	2847	100	0	0	0
NC_045512.2	1882	G	2858	0.0349895	0.0349895	99.895	0.0349895
NC_045512.2	1883	G	2820	0	0	100	0
NC_045512.2	1884	C	2865	0.034904	99.9651	0	0
NC_045512.2	1885	T	2911	0.0343525	0	0	99.9656
NC_045512.2	1886	G	2882	0.0693963	0.0346981	99.8959	0
NC_045512.2	1887	C	2849	0	100	0	0
NC_045512.2	1888	T	2922	0	0	0	100
NC_045512.2	1889	C	2898	0	99.931	0	0.0690131
NC_045512.2	1890	G	2892	0	0	100	0
NC_045512.2	1891	T	2851	0	0.0350754	0	99.9649
NC_045512.2	1892	G	2896	0	0	99.9655	0.0345304
NC_045512.2	1893	T	2801	0	0	0	100
NC_045512.2	1894	T	2889	0	0.0346141	0	99.9654
NC_045512.2	1895	G	2904	0	0	99.9656	0.0344353
NC_045512.2	1896	T	2913	0.0343289	0.0686577	0	99.897
NC_045512.2	1897	A	2866	99.9651	0	0	0.0348918
NC_045512.2	1898	C	2841	0	100	0	0
NC_045512.2	1899	G	2807	0	0	100	0
NC_045512.2	1900	A	2811	100	0	0	0
NC_045512.2	1901	T	2861	0	0	0	100
NC_045512.2	1902	C	2875	0	99.9304	0	0.0695652
NC_045512.2	1903	A	2886	99.9307	0	0.0693001	0
NC_045512.2	1904	A	2866	99.8953	0.0697837	0	0
NC_045512.2	1905	T	2849	0	0	0	100
NC_045512.2	1906	T	2805	0.0356506	0	0	99.9643
NC_045512.2	1907	T	2845	0	0	0	100
NC_045512.2	1908	T	2881	0.0347102	0.0694203	0.0694203	99.8264
NC_045512.2	1909	C	2881	0.0347102	99.9653	0	0
NC_045512.2	1910	T	2857	0.0700035	0	0	99.93
NC_045512.2	1911	C	2809	0	99.9288	0.0355999	0.0355999
NC_045512.2	1912	C	2759	0	99.7463	0	0.253715
NC_045512.2	1913	C	2812	0.0355619	99.9289	0	0.0355619
NC_045512.2	1914	G	2782	0.0359454	0	99.9641	0
NC_045512.2	1915	C	2836	0	100	0	0
NC_045512.2	1916	A	2815	99.9645	0	0	0.035524
NC_045512.2	1917	C	2809	0.0355999	99.9644	0	0
NC_045512.2	1918	T	2788	0	0.035868	0	99.9641
NC_045512.2	1919	C	2847	0	99.9649	0	0.0351247
NC_045512.2	1920	T	2824	0	0	0	100
NC_045512.2	1921	T	2858	0	0.0349895	0	99.895
NC_045512.2	1922	G	2850	0.0350877	0.0701754	99.8947	0
NC_045512.2	1923	A	2892	100	0	0	0
NC_045512.2	1924	A	2888	100	0	0	0
NC_045512.2	1925	A	2913	99.8627	0.137315	0	0
NC_045512.2	1926	C	2920	0	99.8973	0	0.10274
NC_045512.2	1927	T	2899	0	0.0344947	0	99.9655
NC_045512.2	1928	G	2872	0.0348189	0	99.9652	0
NC_045512.2	1929	C	2853	0	100	0	0
NC_045512.2	1930	T	2819	0	0	0	100
NC_045512.2	1931	C	2881	0	99.9653	0	0
NC_045512.2	1932	A	2891	99.8962	0	0.0345901	0.0691802
NC_045512.2	1933	A	2823	100	0	0	0
NC_045512.2	1934	A	2845	100	0	0	0
NC_045512.2	1935	A	2851	100	0	0	0
NC_045512.2	1936	T	2698	0	0	0	100
NC_045512.2	1937	T	2885	0	0	0	100
NC_045512.2	1938	C	2816	0	99.9645	0	0.0355114
NC_045512.2	1939	T	2825	0	0	0	100
NC_045512.2	1940	G	2809	0	0	99.9644	0
NC_045512.2	1941	T	2725	0.0366972	0	0	99.9633
NC_045512.2	1942	G	2747	0.10921	0	99.8544	0.0364033
NC_045512.2	1943	C	2659	0	99.8872	0	0.112824
NC_045512.2	1944	G	2702	0.0370096	0	99.815	0.148038
NC_045512.2	1945	T	2685	0.148976	0	0.0372439	99.8138
NC_045512.2	1946	G	2721	0.0735024	0	99.7795	0
NC_045512.2	1947	T	2694	0	0	0	100
NC_045512.2	1948	T	2684	0	0	0	99.9627
NC_045512.2	1949	T	2755	0.0362976	0	0.145191	99.8185
NC_045512.2	1950	T	2750	0.109091	0	0.145455	99.7455
NC_045512.2	1951	A	2772	100	0	0	0
NC_045512.2	1952	C	2757	0	99.9637	0	0.0362713
NC_045512.2	1953	A	2822	99.9646	0	0	0.0354359
NC_045512.2	1954	G	2745	0	0	99.9271	0.0728597
NC_045512.2	1955	A	2709	99.8893	0	0.036914	0.073828
NC_045512.2	1956	A	2653	99.9246	0.0376932	0.0376932	0
NC_045512.2	1957	G	2660	0.037594	0	99.9624	0
NC_045512.2	1958	G	2678	0.0746826	0	99.9253	0
NC_045512.2	1959	C	2687	0	99.9628	0	0.0372162
NC_045512.2	1960	C	2686	0.0372301	99.9628	0	0
NC_045512.2	1961	G	2650	0.150943	0.0377358	99.8113	0
NC_045512.2	1962	C	2636	0	100	0	0
NC_045512.2	1963	T	2620	0	0	0	100
NC_045512.2	1964	A	2451	99.9592	0	0.0407997	0
NC_045512.2	1965	T	2534	0.0394633	0.0394633	0	99.9211
NC_045512.2	1966	A	2557	99.9218	0.0391083	0.0391083	0
NC_045512.2	1967	A	2552	99.8824	0.117555	0	0
NC_045512.2	1968	C	2652	0.113122	99.6983	0.0754148	0.113122
NC_045512.2	1969	A	2647	99.8489	0.0377786	0.0755572	0.0377786
NC_045512.2	1970	A	2526	99.9604	0.0395883	0	0
NC_045512.2	1971	T	2555	0.0782779	0.0782779	0	99.8434
NC_045512.2	1972	A	2670	99.8502	0.0749064	0	0.0749064
NC_045512.2	1973	C	2614	0	99.9617	0	0.0382555
NC_045512.2	1974	T	2536	0	0	0	100
NC_045512.2	1975	A	2392	99.8328	0.041806	0.041806	0.083612
NC_045512.2	1976	G	2447	0	0.122599	99.8774	0
NC_045512.2	1977	A	2410	100	0	0	0
NC_045512.2	1978	T	2406	0.166251	0	0	99.8337
NC_045512.2	1979	G	2383	0.0839278	0	99.9161	0
NC_045512.2	1980	G	2428	0	0.0411862	99.9176	0.0411862
NC_045512.2	1981	A	2486	100	0	0	0
NC_045512.2	1982	A	2152	99.9535	0.0464684	0	0
NC_045512.2	1983	T	2419	0.0413394	0	0	99.9587
NC_045512.2	1984	T	2403	0	0.0416146	0	99.9584
NC_045512.2	1985	T	2470	0	0.0404858	0	99.9595
NC_045512.2	1986	C	2442	0	100	0	0
NC_045512.2	1987	A	2447	99.9591	0	0.0408664	0
NC_045512.2	1988	C	2425	0	99.9175	0	0.0824742
NC_045512.2	1989	A	2314	99.5246	0.345722	0.0432152	0.0864304
NC_045512.2	1990	G	2255	0.133038	0.177384	99.5565	0.133038
NC_045512.2	1991	T	2199	0.0909504	0.0909504	0.0909504	99.7271
NC_045512.2	1992	A	2142	99.6732	0.0466853	0.0933707	0.186741
NC_045512.2	1993	T	2141	0.233536	0.0467071	0.0467071	99.673
NC_045512.2	1994	T	2214	0	0	0.0451671	99.9548
NC_045512.2	1995	C	2177	0.229674	99.7244	0	0.0459348
NC_045512.2	1996	A	2189	99.7716	0.182732	0.045683	0
NC_045512.2	1997	C	2158	0	99.9073	0	0.0926784
NC_045512.2	1998	T	1775	0	0	0.056338	99.9437
NC_045512.2	1999	G	2166	0	0	99.9538	0.0461681
[truncated: 27,904 more rows]

## Sheet: N F17A SARS-CoV-2 virus-2
CHR	POS	REF	READS	A	C	G	T
NC_045512.2	1	A	1	100	0	0	0
NC_045512.2	2	T	1	0	0	0	100
NC_045512.2	3	T	2	50	0	0	50
NC_045512.2	4	A	3	100	0	0	0
NC_045512.2	5	A	5	100	0	0	0
NC_045512.2	6	A	5	100	0	0	0
NC_045512.2	7	G	6	0	0	100	0
NC_045512.2	8	G	8	0	0	100	0
NC_045512.2	9	T	9	0	11.1111	0	88.8889
NC_045512.2	10	T	9	0	0	0	100
NC_045512.2	11	T	13	7.69231	0	0	92.3077
NC_045512.2	12	A	35	100	0	0	0
NC_045512.2	13	T	58	0	0	0	100
NC_045512.2	14	A	95	100	0	0	0
NC_045512.2	15	C	126	0	100	0	0
NC_045512.2	16	C	184	0	100	0	0
NC_045512.2	17	T	284	0	0	0	100
NC_045512.2	18	T	332	0	0	0	100
NC_045512.2	19	C	435	0	99.7701	0	0.229885
NC_045512.2	20	C	485	0	100	0	0
NC_045512.2	21	C	565	0	100	0	0
NC_045512.2	22	A	628	99.8408	0	0.159236	0
NC_045512.2	23	G	660	0	0	100	0
NC_045512.2	24	G	710	0	0	100	0
NC_045512.2	25	T	791	0	0.252845	0	99.7472
NC_045512.2	26	A	821	100	0	0	0
NC_045512.2	27	A	796	100	0	0	0
NC_045512.2	28	C	921	0	100	0	0
NC_045512.2	29	A	1105	100	0	0	0
NC_045512.2	30	A	1234	100	0	0	0
NC_045512.2	31	A	1267	100	0	0	0
NC_045512.2	32	C	1323	0	100	0	0
NC_045512.2	33	C	1402	0.0713267	99.9287	0	0
NC_045512.2	34	A	1494	99.9331	0	0	0.0669344
NC_045512.2	35	A	1545	99.9353	0	0.0647249	0
NC_045512.2	36	C	1657	0	99.9396	0	0.06035
NC_045512.2	37	C	1818	0	100	0	0
NC_045512.2	38	A	1803	100	0	0	0
NC_045512.2	39	A	1826	100	0	0	0
NC_045512.2	40	C	1877	0	100	0	0
NC_045512.2	41	T	1940	0	0.103093	0	99.8969
NC_045512.2	42	T	1924	0	0	0	100
NC_045512.2	43	T	1991	0	0.050226	0	99.9498
NC_045512.2	44	C	1992	0	100	0	0
NC_045512.2	45	G	1996	0	0	100	0
NC_045512.2	46	A	2000	100	0	0	0
NC_045512.2	47	T	2017	0	0	0	100
NC_045512.2	48	C	2015	0	100	0	0
NC_045512.2	49	T	2005	0	0	0	100
NC_045512.2	50	C	2022	0	99.9505	0	0.049456
NC_045512.2	51	T	1918	0	0	0	100
NC_045512.2	52	T	2058	0	0	0	100
NC_045512.2	53	G	2127	0	0.0470146	99.953	0
NC_045512.2	54	T	2136	0	0	0	100
NC_045512.2	55	A	2121	100	0	0	0
NC_045512.2	56	G	2133	0	0	100	0
NC_045512.2	57	A	2166	100	0	0	0
NC_045512.2	58	T	2170	0	0	0	100
NC_045512.2	59	C	2199	0	100	0	0
NC_045512.2	60	T	2208	0	0	0	100
NC_045512.2	61	G	2220	0.045045	0	99.955	0
NC_045512.2	62	T	2186	0	0	0	100
NC_045512.2	63	T	2225	0	0	0	100
NC_045512.2	64	C	2241	0	99.9554	0	0.0446229
NC_045512.2	65	T	2284	0	0	0	100
NC_045512.2	66	C	1707	0	100	0	0
NC_045512.2	67	T	1706	0	0	0	100
NC_045512.2	68	A	1654	100	0	0	0
NC_045512.2	69	A	1707	100	0	0	0
NC_045512.2	70	A	1692	100	0	0	0
NC_045512.2	71	C	1779	0	99.8876	0	0.112423
NC_045512.2	72	G	1783	0.0560853	0	99.9439	0
NC_045512.2	73	A	1760	100	0	0	0
NC_045512.2	74	A	1737	100	0	0	0
NC_045512.2	75	C	1754	0	100	0	0
NC_045512.2	76	T	1781	0.0561482	0	0	99.9439
NC_045512.2	77	T	1806	0.221484	0	0	99.7785
NC_045512.2	78	T	1864	0.965665	0.0536481	0.107296	98.8734
NC_045512.2	79	A	1879	99.1485	0	0	0.851517
NC_045512.2	80	A	1884	98.9915	0	0.7431	0.265393
NC_045512.2	81	A	1894	99.1552	0	0.0527983	0.791975
NC_045512.2	82	A	1941	99.7424	0.0515198	0	0.206079
NC_045512.2	83	T	1954	0.0511771	0.767656	0	99.1812
NC_045512.2	84	C	1934	0.0517063	99.8449	0	0.103413
NC_045512.2	85	T	1953	0	0.0512033	0.0512033	99.8976
NC_045512.2	86	G	1958	0.102145	0.0510725	99.8468	0
NC_045512.2	87	T	1979	0	0	0.101061	99.8989
NC_045512.2	88	G	2009	0	0	100	0
NC_045512.2	89	T	1981	0.151439	0	0	99.8486
NC_045512.2	90	G	2030	0	0	100	0
NC_045512.2	91	G	2037	0	0.0490918	99.9509	0
NC_045512.2	92	C	2069	0	100	0	0
NC_045512.2	93	T	2151	0	0.04649	0	99.9535
NC_045512.2	94	G	2176	0	0	100	0
NC_045512.2	95	T	2198	0	0	0	100
NC_045512.2	96	C	2224	0	100	0	0
NC_045512.2	97	A	2206	100	0	0	0
NC_045512.2	98	C	2289	0	100	0	0
NC_045512.2	99	T	2285	0	0	0	100
NC_045512.2	100	C	2343	0.0426803	99.9573	0	0
NC_045512.2	101	G	2326	0	0.0429923	99.957	0
NC_045512.2	102	G	2342	0.0853971	0	99.9146	0
NC_045512.2	103	C	2344	0	100	0	0
NC_045512.2	104	T	2315	0	0.0431965	0	99.9568
NC_045512.2	105	G	2385	0.0419287	0	99.9581	0
NC_045512.2	106	C	2381	0	99.958	0	0.0419992
NC_045512.2	107	A	2351	100	0	0	0
NC_045512.2	108	T	2388	0	0	0	100
NC_045512.2	109	G	2458	0	0	100	0
NC_045512.2	110	C	2430	0	100	0	0
NC_045512.2	111	T	2070	0	0	0	100
NC_045512.2	112	T	2241	0	0	0	100
NC_045512.2	113	A	2147	100	0	0	0
NC_045512.2	114	G	2508	0	0	100	0
NC_045512.2	115	T	2465	0	0	0	100
NC_045512.2	116	G	2511	0.0398248	0	99.9602	0
NC_045512.2	117	C	2509	0	99.9203	0	0.079713
NC_045512.2	118	A	2506	100	0	0	0
NC_045512.2	119	C	2538	0	100	0	0
NC_045512.2	120	T	2548	0.0392465	0	0	99.9608
NC_045512.2	121	C	2562	0	100	0	0
NC_045512.2	122	A	2532	100	0	0	0
NC_045512.2	123	C	2605	0	100	0	0
NC_045512.2	124	G	2564	0	0	100	0
NC_045512.2	125	C	2614	0	100	0	0
NC_045512.2	126	A	2595	100	0	0	0
NC_045512.2	127	G	2639	0.0757863	0	99.9242	0
NC_045512.2	128	T	2636	0	0	0	100
NC_045512.2	129	A	2411	99.9585	0.0414766	0	0
NC_045512.2	130	T	2648	0	0	0	100
NC_045512.2	131	A	2551	100	0	0	0
NC_045512.2	132	A	2625	99.8857	0	0.0380952	0.0761905
NC_045512.2	133	T	2671	0	0	0	100
NC_045512.2	134	T	2763	0	0	0	100
NC_045512.2	135	A	2683	99.9627	0	0	0.0372717
NC_045512.2	136	A	2790	100	0	0	0
NC_045512.2	137	T	2818	0	0	0	100
NC_045512.2	138	A	2802	100	0	0	0
NC_045512.2	139	A	2839	99.9648	0.0352237	0	0
NC_045512.2	140	C	2838	0	100	0	0
NC_045512.2	141	T	2855	0.0700525	0	0	99.9299
NC_045512.2	142	A	2756	100	0	0	0
NC_045512.2	143	A	2953	100	0	0	0
NC_045512.2	144	T	2937	0	0	0.0340483	99.966
NC_045512.2	145	T	2950	0	0	0	100
NC_045512.2	146	A	3054	100	0	0	0
NC_045512.2	147	C	3100	0	99.9677	0	0
NC_045512.2	148	T	3125	0	0.032	0	99.968
NC_045512.2	149	G	3132	0	0	100	0
NC_045512.2	150	T	3182	0	0	0	100
NC_045512.2	151	C	3224	0	99.969	0	0.0310174
NC_045512.2	152	G	3150	0	0.031746	99.9683	0
NC_045512.2	153	T	3172	0	0	0	100
NC_045512.2	154	T	3270	0	0	0	100
NC_045512.2	155	G	3198	0	0	100	0
NC_045512.2	156	A	3168	99.9684	0	0.0315657	0
NC_045512.2	157	C	3307	0	100	0	0
NC_045512.2	158	A	3280	99.9085	0.0304878	0.0609756	0
NC_045512.2	159	G	3342	0	0	99.9701	0.0299222
NC_045512.2	160	G	3476	0	0	100	0
NC_045512.2	161	A	3513	100	0	0	0
NC_045512.2	162	C	3526	0	99.9716	0	0.0283607
NC_045512.2	163	A	3220	99.9689	0.0310559	0	0
NC_045512.2	164	C	3568	0	99.9159	0	0.0840807
NC_045512.2	165	G	3541	0	0	100	0
NC_045512.2	166	A	3567	99.972	0	0	0.0280348
NC_045512.2	167	G	3488	0	0	100	0
NC_045512.2	168	T	3511	0	0	0	99.9715
NC_045512.2	169	A	3397	100	0	0	0
NC_045512.2	170	A	3308	100	0	0	0
NC_045512.2	171	C	3400	0	100	0	0
NC_045512.2	172	T	3413	0	0	0	100
NC_045512.2	173	C	3440	0	100	0	0
NC_045512.2	174	G	3478	0	0	100	0
NC_045512.2	175	T	3408	0	0.0586854	0	99.9413
NC_045512.2	176	C	3372	0	100	0	0
NC_045512.2	177	T	3321	0	0.0301114	0	99.9699
NC_045512.2	178	A	3189	100	0	0	0
NC_045512.2	179	T	3261	0	0	0	100
NC_045512.2	180	C	3137	0.0318776	99.9362	0	0.0318776
NC_045512.2	181	T	3056	0.065445	0	0	99.9346
NC_045512.2	182	T	3162	0	0	0	100
NC_045512.2	183	C	3058	0	100	0	0
NC_045512.2	184	T	3033	0	0.0329707	0	99.967
NC_045512.2	185	G	2969	0	0.0336814	99.9326	0.0336814
NC_045512.2	186	C	2935	0	99.8637	0	0.136286
NC_045512.2	187	A	2860	99.965	0.034965	0	0
NC_045512.2	188	G	2867	0.0348797	0	99.9651	0
NC_045512.2	189	G	2963	0	0	99.9663	0.0337496
NC_045512.2	190	C	3007	0	100	0	0
NC_045512.2	191	T	2922	0	0	0	100
NC_045512.2	192	G	2981	0	0	100	0
NC_045512.2	193	C	2979	0	99.9664	0	0.0335683
NC_045512.2	194	T	2603	0	0	0	100
NC_045512.2	195	T	2867	0	0.0348797	0	99.9302
NC_045512.2	196	A	3016	100	0	0	0
NC_045512.2	197	C	3021	0	100	0	0
NC_045512.2	198	G	3060	0	0	100	0
NC_045512.2	199	G	3149	0.0635122	0	99.9365	0
NC_045512.2	200	T	2943	0	0	0	100
NC_045512.2	201	T	2989	0	0.033456	0	99.9665
NC_045512.2	202	T	3151	0	0	0	100
NC_045512.2	203	C	3113	0	99.9679	0	0.0321234
NC_045512.2	204	G	3212	0	0	100	0
NC_045512.2	205	T	3248	0	0	0	100
NC_045512.2	206	C	3258	0	100	0	0
NC_045512.2	207	C	3287	0	99.9392	0	0.0608458
NC_045512.2	208	G	3330	0	0	100	0
NC_045512.2	209	T	3216	0	0	0	100
NC_045512.2	210	G	3351	0	0.0596837	99.9403	0
NC_045512.2	211	T	3147	0	0.0317763	0	99.9682
NC_045512.2	212	T	3409	0	0	0	100
NC_045512.2	213	G	3377	0	0	100	0
NC_045512.2	214	C	3423	0	100	0	0
NC_045512.2	215	A	3442	100	0	0	0
NC_045512.2	216	G	3435	0	0	100	0
NC_045512.2	217	C	3471	0	100	0	0
NC_045512.2	218	C	3496	0	100	0	0
NC_045512.2	219	G	3507	0.0285144	0	99.9715	0
NC_045512.2	220	A	3516	100	0	0	0
NC_045512.2	221	T	3481	0.0287274	0	0	99.9425
NC_045512.2	222	C	3507	0	99.9715	0.0285144	0
NC_045512.2	223	A	3403	100	0	0	0
NC_045512.2	224	T	3505	0	0.085592	0	99.9144
NC_045512.2	225	C	3510	0	99.9715	0	0.02849
NC_045512.2	226	A	3476	99.9137	0	0.0575374	0.0287687
NC_045512.2	227	G	3469	0	0	100	0
NC_045512.2	228	C	3573	0	99.972	0	0.0279877
NC_045512.2	229	A	3438	99.9709	0	0.0290867	0
NC_045512.2	230	C	3557	0	99.9719	0	0.0281136
NC_045512.2	231	A	3311	100	0	0	0
NC_045512.2	232	T	3417	0	0	0	100
NC_045512.2	233	C	3524	0	100	0	0
NC_045512.2	234	T	3241	0	0	0	100
NC_045512.2	235	A	3444	99.9419	0	0.058072	0
NC_045512.2	236	G	3485	0	0	99.9713	0.0286944
NC_045512.2	237	G	3558	0	0	99.9719	0
NC_045512.2	238	T	3506	0	0.0285225	0	99.9715
NC_045512.2	239	T	3582	0	0	0	100
NC_045512.2	240	T	3614	0	0	0	100
NC_045512.2	241	C	3591	0	99.9722	0	0.0278474
NC_045512.2	242	G	3641	0.027465	0	99.9725	0
NC_045512.2	243	T	3593	0	0.0278319	0	99.9722
NC_045512.2	244	C	3584	0	100	0	0
NC_045512.2	245	C	3620	0	100	0	0
NC_045512.2	246	G	3588	0.0278707	0	99.9721	0
NC_045512.2	247	G	3626	0	0	100	0
NC_045512.2	248	G	3600	0	0	99.9722	0
NC_045512.2	249	T	3478	0	0.0575043	0	99.9425
NC_045512.2	250	G	3645	0	0	100	0
NC_045512.2	251	T	3589	0	0.0835887	0	99.9164
NC_045512.2	252	G	3638	0	0	100	0
NC_045512.2	253	A	3627	100	0	0	0
NC_045512.2	254	C	3715	0	100	0	0
NC_045512.2	255	C	3741	0	99.9465	0	0.0534616
NC_045512.2	256	G	3794	0.0527148	0.0263574	99.9209	0
NC_045512.2	257	A	3753	99.9734	0	0	0.0266454
NC_045512.2	258	A	3638	99.9725	0.0274876	0	0
NC_045512.2	259	A	3647	99.9726	0	0	0.0274198
NC_045512.2	260	G	3726	0	0	100	0
NC_045512.2	261	G	3785	0.0264201	0	99.9736	0
NC_045512.2	262	T	3831	0	0.0261028	0	99.9739
NC_045512.2	263	A	3684	100	0	0	0
NC_045512.2	264	A	3643	99.9726	0.0274499	0	0
NC_045512.2	265	G	3969	0	0	100	0
NC_045512.2	266	A	3912	100	0	0	0
NC_045512.2	267	T	3956	0	0	0	100
NC_045512.2	268	G	3982	0	0	99.9749	0
NC_045512.2	269	G	4150	0	0	100	0
NC_045512.2	270	A	4238	100	0	0	0
NC_045512.2	271	G	4318	0	0	100	0
NC_045512.2	272	A	4339	99.977	0	0.0230468	0
NC_045512.2	273	G	4379	0	0	100	0
NC_045512.2	274	C	4378	0	99.9543	0	0.045683
NC_045512.2	275	C	4413	0	100	0	0
NC_045512.2	276	T	4345	0	0	0	100
NC_045512.2	277	T	4362	0	0	0	100
NC_045512.2	278	G	4451	0	0	100	0
NC_045512.2	279	T	4344	0	0.0230203	0	99.977
NC_045512.2	280	C	4419	0	100	0	0
NC_045512.2	281	C	4375	0	100	0	0
NC_045512.2	282	C	4446	0	100	0	0
NC_045512.2	283	T	4338	0.0230521	0.0691563	0	99.9078
NC_045512.2	284	G	4345	0	0	100	0
NC_045512.2	285	G	4344	0.0230203	0	99.977	0
NC_045512.2	286	T	4326	0.023116	0	0	99.9769
NC_045512.2	287	T	4275	0.0233918	0.0233918	0	99.9532
NC_045512.2	288	T	4231	0	0.0472701	0	99.9527
NC_045512.2	289	C	4312	0	100	0	0
NC_045512.2	290	A	4295	99.9767	0	0.0232829	0
NC_045512.2	291	A	4202	100	0	0	0
NC_045512.2	292	C	4210	0	99.9762	0	0.023753
NC_045512.2	293	G	4269	0.0234247	0	99.9766	0
NC_045512.2	294	A	4331	100	0	0	0
NC_045512.2	295	G	4370	0	0	99.9771	0
NC_045512.2	296	A	4410	100	0	0	0
NC_045512.2	297	A	4280	99.9766	0	0.0233645	0
NC_045512.2	298	A	4275	99.9766	0	0.0233918	0
NC_045512.2	299	A	4225	100	0	0	0
NC_045512.2	300	C	4390	0	100	0	0
NC_045512.2	301	A	4244	99.8351	0	0.164939	0
NC_045512.2	302	C	4336	0.184502	99.7463	0.0230627	0.0461255
NC_045512.2	303	A	4092	99.9511	0.0244379	0.0244379	0
NC_045512.2	304	C	4270	0	99.9766	0	0.0234192
NC_045512.2	305	G	4208	0	0	100	0
NC_045512.2	306	T	4188	0	0	0	100
NC_045512.2	307	C	4229	0	100	0	0
NC_045512.2	308	C	4213	0	100	0	0
NC_045512.2	309	A	4134	100	0	0	0
NC_045512.2	310	A	4036	99.9504	0	0.049554	0
NC_045512.2	311	C	4145	0	100	0	0
NC_045512.2	312	T	4061	0	0	0	100
NC_045512.2	313	C	4109	0	100	0	0
NC_045512.2	314	A	3992	99.6994	0	0.1002	0
NC_045512.2	315	G	4040	0.173267	0	99.802	0
NC_045512.2	316	T	3831	0.130514	0	0	99.8695
NC_045512.2	317	T	3705	0.161943	0	0	99.8381
NC_045512.2	318	T	3904	0.0256148	0.153689	0	99.8207
NC_045512.2	319	G	3930	0.178117	0	99.7964	0.0254453
NC_045512.2	320	C	3907	0	99.9488	0	0.0511902
NC_045512.2	321	C	3867	0	100	0	0
NC_045512.2	322	T	3829	0	0	0	100
NC_045512.2	323	G	3825	0	0	99.7908	0
NC_045512.2	324	T	3636	0	0.0275027	0.0275027	99.945
NC_045512.2	325	T	3694	0	0	0	99.9459
NC_045512.2	326	T	3670	0.027248	0	0	99.9728
NC_045512.2	327	T	3779	0	0.0529241	0	99.9206
NC_045512.2	328	A	3805	99.9474	0	0	0.0525624
NC_045512.2	329	C	3804	0	100	0	0
NC_045512.2	330	A	3795	99.9736	0	0.0263505	0
NC_045512.2	331	G	3841	0	0	100	0
NC_045512.2	332	G	3826	0	0	100	0
NC_045512.2	333	T	3498	0	0	0	100
NC_045512.2	334	T	3874	0	0	0	100
NC_045512.2	335	C	3898	0	99.9743	0	0.0256542
NC_045512.2	336	G	3811	0	0	99.9738	0.0262398
NC_045512.2	337	C	3932	0.0254323	99.9491	0	0.0254323
NC_045512.2	338	G	3973	0.0503398	0	99.9497	0
NC_045512.2	339	A	3848	99.974	0	0.0259875	0
NC_045512.2	340	C	3951	0	100	0	0
NC_045512.2	341	G	3895	0	0	99.9743	0.0256739
NC_045512.2	342	T	3853	0	0	0	100
NC_045512.2	343	G	3885	0	0.02574	99.9743	0
NC_045512.2	344	C	3862	0	100	0	0
NC_045512.2	345	T	3781	0	0.0528961	0	99.9471
NC_045512.2	346	C	3889	0	99.9743	0	0.0257136
NC_045512.2	347	G	3839	0.0520969	0	99.9479	0
NC_045512.2	348	T	3767	0	0.0265463	0	99.9735
NC_045512.2	349	A	3782	100	0	0	0
NC_045512.2	350	C	3826	0.026137	99.9477	0	0.026137
NC_045512.2	351	G	3799	0.0526454	0	99.9474	0
NC_045512.2	352	T	3596	0	0.139043	0.0278087	99.8331
NC_045512.2	353	G	3852	0	0	100	0
NC_045512.2	354	G	3780	0	0	99.9735	0.026455
NC_045512.2	355	C	3667	0	99.9727	0	0.0272702
NC_045512.2	356	T	3395	0.0883652	0	0	99.9116
NC_045512.2	357	T	3460	0	0.0289017	0	99.9711
NC_045512.2	358	T	3563	0.0280662	0.0841987	0	99.8877
NC_045512.2	359	G	3806	0.0525486	0	99.9212	0.0262743
NC_045512.2	360	G	3816	0.0262055	0.0524109	99.9214	0
NC_045512.2	361	A	3813	99.9738	0	0.0262261	0
NC_045512.2	362	G	3725	0.0268456	0	99.9732	0
NC_045512.2	363	A	3741	100	0	0	0
NC_045512.2	364	C	3805	0.0262812	99.9737	0	0
NC_045512.2	365	T	3775	0	0.0264901	0	99.9735
NC_045512.2	366	C	3756	0	100	0	0
NC_045512.2	367	C	3676	0	100	0	0
NC_045512.2	368	G	3772	0	0	100	0
NC_045512.2	369	T	3382	0	0	0	100
NC_045512.2	370	G	3746	0	0	100	0
NC_045512.2	371	G	3789	0	0	100	0
NC_045512.2	372	A	3740	99.9733	0	0.026738	0
NC_045512.2	373	G	3802	0.0263019	0	99.9737	0
NC_045512.2	374	G	3811	0.0262398	0	99.9475	0.0262398
NC_045512.2	375	A	3772	99.947	0	0.0265111	0.0265111
NC_045512.2	376	G	3727	0	0	99.9732	0.0268312
NC_045512.2	377	G	3758	0.0266099	0	99.9734	0
NC_045512.2	378	T	3765	0	0	0	100
NC_045512.2	379	C	3666	0	100	0	0
NC_045512.2	380	T	3693	0	0.0270783	0	99.9729
NC_045512.2	381	T	3767	0	0.0265463	0	99.9735
NC_045512.2	382	A	3801	99.9737	0	0.0263089	0
NC_045512.2	383	T	3852	0	0.0259605	0	99.974
NC_045512.2	384	C	3878	0	99.9742	0	0.0257865
NC_045512.2	385	A	3848	99.974	0	0.0259875	0
NC_045512.2	386	G	3890	0	0	100	0
NC_045512.2	387	A	3806	100	0	0	0
NC_045512.2	388	G	3842	0	0	99.974	0.0260281
NC_045512.2	389	G	3772	0	0	100	0
NC_045512.2	390	C	3845	0	100	0	0
NC_045512.2	391	A	3784	100	0	0	0
NC_045512.2	392	C	3829	0	99.9739	0	0.0261165
NC_045512.2	393	G	3849	0	0	100	0
NC_045512.2	394	T	3790	0	0.0263852	0	99.9736
NC_045512.2	395	C	3889	0	100	0	0
NC_045512.2	396	A	3890	99.9486	0	0.0257069	0.0257069
NC_045512.2	397	A	3901	99.9744	0	0.0256345	0
NC_045512.2	398	C	3956	0.0252781	99.9747	0	0
NC_045512.2	399	A	3855	99.9741	0.0259403	0	0
NC_045512.2	400	T	3806	0	0.0262743	0	99.9737
NC_045512.2	401	C	3999	0	99.975	0	0.0250063
NC_045512.2	402	T	3920	0	0	0.0255102	99.9745
NC_045512.2	403	T	3970	0	0	0	100
NC_045512.2	404	A	3980	99.9749	0.0251256	0	0
NC_045512.2	405	A	3909	99.9488	0.051164	0	0
NC_045512.2	406	A	3890	99.9486	0.0257069	0.0257069	0
NC_045512.2	407	G	4087	0.0489356	0	99.9511	0
NC_045512.2	408	A	3776	99.947	0	0.0529661	0
NC_045512.2	409	T	4034	0	0.123946	0	99.8761
NC_045512.2	410	G	4228	0.0709555	0	99.929	0
NC_045512.2	411	G	4095	0.04884	0	99.9512	0
NC_045512.2	412	C	4240	0	99.9292	0	0.0707547
NC_045512.2	413	A	4067	99.9262	0.0491763	0.0245881	0
NC_045512.2	414	C	4177	0	100	0	0
NC_045512.2	415	T	4013	0	0	0.024919	99.9751
NC_045512.2	416	T	4105	0	0.0487211	0	99.9513
NC_045512.2	417	G	4205	0.0475624	0	99.9287	0.0237812
NC_045512.2	418	T	3984	0.0753012	0.150602	0.0502008	99.7239
NC_045512.2	419	G	4090	0.0244499	0	99.9511	0.0244499
NC_045512.2	420	G	3990	0	0.0250627	99.9749	0
NC_045512.2	421	C	3823	0	100	0	0
NC_045512.2	422	T	3741	0	0.0534616	0	99.6258
NC_045512.2	423	T	3643	0	0	0	99.9726
NC_045512.2	424	A	3886	100	0	0	0
NC_045512.2	425	G	3869	0	0	100	0
NC_045512.2	426	T	3853	0.0778614	0	0.0259538	99.8962
NC_045512.2	427	A	3913	100	0	0	0
NC_045512.2	428	G	3824	0	0.0523013	99.9477	0
NC_045512.2	429	A	3891	99.9743	0	0.0257003	0
NC_045512.2	430	A	3745	99.8932	0.0267023	0.0801068	0
NC_045512.2	431	G	3863	0	0	99.9741	0
NC_045512.2	432	T	3858	0	0.0777605	0	99.9222
NC_045512.2	433	T	3940	0	0.0253807	0	99.9746
NC_045512.2	434	G	4023	0.0248571	0	99.8757	0
NC_045512.2	435	A	3978	99.9246	0	0.0754148	0
NC_045512.2	436	A	3989	99.9749	0	0.0250689	0
NC_045512.2	437	A	3907	100	0	0	0
NC_045512.2	438	A	4011	99.9003	0	0.0249314	0.0249314
NC_045512.2	439	A	3806	99.9475	0.0262743	0.0262743	0
NC_045512.2	440	G	4117	0	0	100	0
NC_045512.2	441	G	4100	0	0	100	0
NC_045512.2	442	C	4105	0	99.9513	0.0487211	0
NC_045512.2	443	G	4148	0.024108	0.048216	99.325	0
NC_045512.2	444	T	3733	0	0	0.0803643	99.9196
NC_045512.2	445	T	3851	0	0	0	100
NC_045512.2	446	T	3646	0	0	0	100
NC_045512.2	447	T	4002	0.1999	0	0	99.8001
NC_045512.2	448	G	4025	0.173913	0.0248447	99.7764	0.0248447
NC_045512.2	449	C	3989	0.0250689	99.9248	0	0.0501379
NC_045512.2	450	C	3991	0	100	0	0
NC_045512.2	451	T	3994	0.0500751	0.0250376	0	99.9249
NC_045512.2	452	C	4028	0	100	0	0
NC_045512.2	453	A	4002	100	0	0	0
NC_045512.2	454	A	3970	100	0	0	0
NC_045512.2	455	C	4054	0	99.9753	0	0.024667
NC_045512.2	456	T	4040	0	0	0	100
NC_045512.2	457	T	4051	0	0.0493705	0	99.9506
NC_045512.2	458	G	4094	0	0	99.9756	0.024426
NC_045512.2	459	A	4075	100	0	0	0
NC_045512.2	460	A	4092	100	0	0	0
NC_045512.2	461	C	4074	0	99.9755	0	0.0245459
NC_045512.2	462	A	4066	99.9754	0	0.0245942	0
NC_045512.2	463	G	4088	0.0244618	0	99.9755	0
NC_045512.2	464	C	4052	0.0246792	99.9753	0	0
NC_045512.2	465	C	4012	0	100	0	0
NC_045512.2	466	C	4043	0	100	0	0
NC_045512.2	467	T	4017	0	0.0497884	0	99.9502
NC_045512.2	468	A	3859	100	0	0	0
NC_045512.2	469	T	4034	0	0	0	100
NC_045512.2	470	G	4077	0.0245278	0	99.9755	0
NC_045512.2	471	T	4065	0	0	0	100
NC_045512.2	472	G	4137	0	0	100	0
NC_045512.2	473	T	3893	0	0	0	100
NC_045512.2	474	T	4134	0	0	0	100
NC_045512.2	475	C	4077	0	100	0	0
NC_045512.2	476	A	4085	100	0	0	0
NC_045512.2	477	T	4058	0	0	0	100
NC_045512.2	478	C	4153	0	100	0	0
NC_045512.2	479	A	4096	99.8535	0.0244141	0.12207	0
NC_045512.2	480	A	4163	99.976	0.0240211	0	0
NC_045512.2	481	A	3979	99.9749	0.0251319	0	0
NC_045512.2	482	C	4125	0	99.9515	0.0484848	0
NC_045512.2	483	G	4050	0	0	100	0
NC_045512.2	484	T	3822	0	0.0261643	0	99.9738
NC_045512.2	485	T	3954	0	0.0252908	0	99.9747
NC_045512.2	486	C	4100	0	99.9756	0.0243902	0
NC_045512.2	487	G	3984	0	0.0251004	99.9749	0
NC_045512.2	488	G	4035	0	0	100	0
NC_045512.2	489	A	4012	100	0	0	0
NC_045512.2	490	T	3968	0	0	0	100
NC_045512.2	491	G	4051	0.0493705	0	99.9506	0
NC_045512.2	492	C	4068	0	100	0	0
NC_045512.2	493	T	4079	0	0.0490316	0	99.951
NC_045512.2	494	C	4096	0	99.9756	0	0.0244141
NC_045512.2	495	G	4070	0.02457	0	99.9754	0
NC_045512.2	496	A	4095	99.9756	0	0.02442	0
NC_045512.2	497	A	4062	100	0	0	0
NC_045512.2	498	C	4163	0	100	0	0
NC_045512.2	499	T	4125	0	0.0242424	0.0969697	99.8788
NC_045512.2	500	G	4101	0	0	100	0
NC_045512.2	501	C	4082	0	100	0	0
NC_045512.2	502	A	4067	100	0	0	0
NC_045512.2	503	C	3997	0	100	0	0
NC_045512.2	504	C	4098	0	98.9751	0	0
NC_045512.2	505	T	3844	0.0260146	0	0	99.8959
NC_045512.2	506	C	3512	99.9431	0.0284738	0	0
NC_045512.2	507	A	3357	99.3744	0	0.0297885	0
NC_045512.2	508	T	3523	0	0	0.0283849	99.9148
NC_045512.2	509	G	3929	0.0763553	0	98.2947	0.0254518
NC_045512.2	510	G	3794	0	0	100	0
NC_045512.2	511	T	3907	0	0.0767853	0	99.9232
NC_045512.2	512	C	3871	0.0516662	99.9225	0	0
NC_045512.2	513	A	3738	99.9197	0	0	0
NC_045512.2	514	T	3598	0.0277932	0	0	99.4163
NC_045512.2	515	G	3970	0.0251889	0	99.5466	0
NC_045512.2	516	T	3669	0	0	0.0272554	99.9455
NC_045512.2	517	T	3748	0.240128	0.0800427	0	99.2263
NC_045512.2	518	A	3777	99.2587	0	0	0
NC_045512.2	519	T	3800	0	0	0	100
NC_045512.2	520	G	3958	0	0.0252653	99.8989	0
NC_045512.2	521	G	3988	0.0752257	0	99.8495	0.0752257
NC_045512.2	522	T	3899	0.0256476	0	0	99.9744
NC_045512.2	523	T	4021	0.348172	0.0248694	0.0497389	99.5772
NC_045512.2	524	G	4203	0.19034	0	99.8097	0
NC_045512.2	525	A	4232	99.9527	0	0.047259	0
NC_045512.2	526	G	4217	0	0	100	0
NC_045512.2	527	C	4218	0	99.9763	0	0.0237079
NC_045512.2	528	T	4174	0	0	0	100
NC_045512.2	529	G	4217	0.0237135	0	99.9763	0
NC_045512.2	530	G	4269	0.0936988	0	99.9063	0
NC_045512.2	531	T	4084	0	0.0244858	0	99.9755
NC_045512.2	532	A	4074	99.9755	0	0.0245459	0
NC_045512.2	533	G	4294	0	0.0232883	99.9767	0
NC_045512.2	534	C	4380	0.022831	99.9543	0.022831	0
NC_045512.2	535	A	4393	100	0	0	0
NC_045512.2	536	G	4394	0	0	100	0
NC_045512.2	537	A	4331	100	0	0	0
NC_045512.2	538	A	4135	99.9758	0	0.0241838	0
NC_045512.2	539	C	4416	0.0226449	98.7092	0	1.26812
NC_045512.2	540	T	4428	0	0.0677507	0	99.9322
NC_045512.2	541	C	4404	0	99.9546	0	0.0454133
NC_045512.2	542	G	4371	0	0	99.9771	0.0228781
NC_045512.2	543	A	4352	99.977	0	0	0.0229779
NC_045512.2	544	A	4276	100	0	0	0
NC_045512.2	545	G	4263	0.0234577	0	99.9765	0
NC_045512.2	546	G	4210	0.023753	0	99.9762	0
NC_045512.2	547	C	4262	0	99.9531	0	0.0469263
NC_045512.2	548	A	4162	99.976	0	0.0240269	0
NC_045512.2	549	T	3881	0.0772997	0	0.0772997	99.8454
NC_045512.2	550	T	4212	0	0	0	100
NC_045512.2	551	C	4173	0	100	0	0
NC_045512.2	552	A	4148	100	0	0	0
NC_045512.2	553	G	4125	0	0	100	0
NC_045512.2	554	T	3985	0	0.150565	0	99.8494
NC_045512.2	555	A	3841	99.974	0	0	0.0260349
NC_045512.2	556	C	3990	0	99.9499	0	0.0501253
NC_045512.2	557	G	3916	0.0510725	0	99.9489	0
NC_045512.2	558	G	3937	0.0254001	0	99.9746	0
NC_045512.2	559	T	3841	0	0.0260349	0.0260349	99.9479
NC_045512.2	560	C	3826	0	100	0	0
NC_045512.2	561	G	3820	0	0	100	0
NC_045512.2	562	T	3623	0	0.110406	0	99.8896
NC_045512.2	563	A	3720	99.9731	0	0.0268817	0
NC_045512.2	564	G	3739	0	0	100	0
NC_045512.2	565	T	3721	0	0.0806235	0	99.9194
NC_045512.2	566	G	3729	0.0268168	0	99.9732	0
NC_045512.2	567	G	3748	0.0800427	0	99.92	0
NC_045512.2	568	T	3704	0.0539957	0.0269978	0.0269978	99.892
NC_045512.2	569	G	3817	0	0.0261986	99.9738	0
NC_045512.2	570	A	3836	100	0	0	0
NC_045512.2	571	G	3830	0	0	100	0
NC_045512.2	572	A	3801	99.9737	0	0.0263089	0
NC_045512.2	573	C	3807	0	99.9737	0	0.0262674
NC_045512.2	574	A	3674	100	0	0	0
NC_045512.2	575	C	3863	0	99.9741	0	0.0258866
NC_045512.2	576	T	3738	0	0	0	100
NC_045512.2	577	T	3834	0	0	0	100
NC_045512.2	578	G	3871	0	0	100	0
NC_045512.2	579	G	3888	0	0	100	0
NC_045512.2	580	T	3808	0	0	0.0262605	99.9737
NC_045512.2	581	G	3878	0	0.0257865	99.9742	0
NC_045512.2	582	T	3845	0	0	0	100
NC_045512.2	583	C	3807	0	99.7899	0	0.210139
NC_045512.2	584	C	3742	0	100	0	0
NC_045512.2	585	T	3691	0.0270929	0	0.0270929	99.9458
NC_045512.2	586	T	3719	0	0	0	99.9193
NC_045512.2	587	G	3707	0	0	100	0
NC_045512.2	588	T	3647	0	0.0548396	0	99.9452
NC_045512.2	589	C	3686	0.0271297	99.9729	0	0
NC_045512.2	590	C	3528	0	100	0	0
NC_045512.2	591	C	3645	0	100	0	0
NC_045512.2	592	T	3586	0	0.0278862	0	99.9721
NC_045512.2	593	C	3652	0	99.9452	0	0.0547645
NC_045512.2	594	A	3514	99.9431	0	0.0569152	0
NC_045512.2	595	T	3375	0	0	0.0296296	99.9704
NC_045512.2	596	G	3795	0.0263505	0	99.9736	0
NC_045512.2	597	T	3741	0	0.106923	0.0267308	99.8663
NC_045512.2	598	G	3852	0	0	100	0
NC_045512.2	599	G	3862	0	0.0258933	99.9741	0
NC_045512.2	600	G	3869	0	0	100	0
NC_045512.2	601	C	3834	0	99.9739	0	0.0260824
NC_045512.2	602	G	3923	0	0	100	0
NC_045512.2	603	A	3935	99.9746	0	0.025413	0
NC_045512.2	604	A	3804	100	0	0	0
NC_045512.2	605	A	3817	100	0	0	0
NC_045512.2	606	T	3652	0	0	0	100
NC_045512.2	607	A	3882	100	0	0	0
NC_045512.2	608	C	3929	0	100	0	0
NC_045512.2	609	C	3997	0	100	0	0
NC_045512.2	610	A	3939	100	0	0	0
NC_045512.2	611	G	4077	0	0	100	0
NC_045512.2	612	T	3909	0	0	0	99.9744
NC_045512.2	613	G	4084	0	0	100	0
NC_045512.2	614	G	4114	0	0	100	0
NC_045512.2	615	C	4156	0	99.9759	0	0
NC_045512.2	616	T	4012	0	0	0	100
NC_045512.2	617	T	4025	0.198758	0	0	99.8012
NC_045512.2	618	A	4188	100	0	0	0
NC_045512.2	619	C	4157	0	99.9519	0	0.0481116
NC_045512.2	620	C	4148	0.048216	99.9518	0	0
NC_045512.2	621	G	4126	0.0727096	0	99.9273	0
NC_045512.2	622	C	4164	0	100	0	0
NC_045512.2	623	A	4170	100	0	0	0
NC_045512.2	624	A	4087	100	0	0	0
NC_045512.2	625	G	4186	0	0	100	0
NC_045512.2	626	G	4173	0	0	99.976	0.0239636
NC_045512.2	627	T	4167	0	0	0	100
NC_045512.2	628	T	4211	0	0	0	100
NC_045512.2	629	C	4157	0	100	0	0
NC_045512.2	630	T	4208	0.0475285	0	0	99.9525
NC_045512.2	631	T	4221	0	0	0	100
NC_045512.2	632	C	4211	0	99.9763	0	0.0237473
NC_045512.2	633	T	4071	0	0.024564	0.024564	99.9509
NC_045512.2	634	T	4215	0	0	0	100
NC_045512.2	635	C	4185	0	100	0	0
NC_045512.2	636	G	4184	0	0	100	0
NC_045512.2	637	T	4118	0	0	0	100
NC_045512.2	638	A	4112	100	0	0	0
NC_045512.2	639	A	4051	100	0	0	0
NC_045512.2	640	G	4197	0	0	100	0
NC_045512.2	641	A	4107	100	0	0	0
NC_045512.2	642	A	3995	99.975	0	0.0250313	0
NC_045512.2	643	C	4116	0	100	0	0
NC_045512.2	644	G	3956	0	0	100	0
NC_045512.2	645	G	4059	0	0	99.9754	0
NC_045512.2	646	T	4059	0	0	0	100
NC_045512.2	647	A	3967	99.9496	0	0.025208	0.025208
NC_045512.2	648	A	3864	99.8447	0.1294	0.0258799	0
NC_045512.2	649	T	3974	0.100654	0	0	99.8993
NC_045512.2	650	A	4029	99.9255	0.0744602	0	0
NC_045512.2	651	A	3818	99.8952	0	0.0785752	0.0261917
NC_045512.2	652	A	3901	99.8462	0.0256345	0.0256345	0.102538
NC_045512.2	653	G	3958	0.0757959	0	99.9242	0
NC_045512.2	654	G	4053	0.0740192	0	99.926	0
NC_045512.2	655	A	4006	100	0	0	0
NC_045512.2	656	G	4090	0	0.122249	99.8778	0
NC_045512.2	657	C	4152	0	99.9759	0	0.0240848
NC_045512.2	658	T	3934	0.0508388	0.0508388	0	99.8729
NC_045512.2	659	G	4191	0.0238607	0	99.9761	0
NC_045512.2	660	G	4161	0.120163	0	99.8798	0
NC_045512.2	661	T	3954	0.0252908	0.101163	0	99.8735
NC_045512.2	662	G	4137	0.0483442	0.0241721	99.9275	0
NC_045512.2	663	G	4129	0	0	100	0
NC_045512.2	664	C	4088	0	99.9755	0	0.0244618
NC_045512.2	665	C	4078	0	100	0	0
NC_045512.2	666	A	3817	99.9476	0.0261986	0	0.0261986
NC_045512.2	667	T	3817	0	0	0	100
NC_045512.2	668	A	3947	99.9747	0	0	0
NC_045512.2	669	G	4052	0	0	99.9753	0.0246792
NC_045512.2	670	T	3897	0	0	0.0256608	99.9743
NC_045512.2	671	T	3984	0	0.0251004	0	99.9749
NC_045512.2	672	A	3919	99.9745	0	0	0.0255167
NC_045512.2	673	C	4021	0	99.9503	0	0.0497389
NC_045512.2	674	G	3950	0.0506329	0	99.9494	0
NC_045512.2	675	G	3990	0.0501253	0.0250627	99.9248	0
NC_045512.2	676	C	4035	0	99.9752	0	0.0247831
NC_045512.2	677	G	4029	0.0496401	0	99.9504	0
NC_045512.2	678	C	4006	0	99.9001	0	0.0998502
NC_045512.2	679	C	3961	0.0252461	99.9495	0	0.0252461
NC_045512.2	680	G	3992	0.0250501	0	99.9749	0
NC_045512.2	681	A	3843	100	0	0	0
NC_045512.2	682	T	3950	0	0	0	100
NC_045512.2	683	C	3907	0	99.4113	0	0
NC_045512.2	684	T	3812	0	0	0	99.9738
NC_045512.2	685	A	3765	98.3267	0	0	0
NC_045512.2	686	A	3679	99.8913	0	0	0.108725
NC_045512.2	687	A	3726	99.9732	0	0.0268384	0
NC_045512.2	688	G	3734	0.0535619	0.0803428	99.8125	0.0535619
NC_045512.2	689	T	3737	0.107038	0	0	99.893
NC_045512.2	690	C	3797	0.0526732	99.8947	0	0.0526732
NC_045512.2	691	A	3681	99.7555	0	0.108666	0.0543331
NC_045512.2	692	T	3597	0.0278009	0	0	99.9722
NC_045512.2	693	T	3596	0.083426	0.0278087	0	99.8888
NC_045512.2	694	T	3799	0.105291	0	0	99.8947
NC_045512.2	695	G	3863	0.103546	0	99.8965	0
NC_045512.2	696	A	3915	99.8978	0.0510856	0.0255428	0
NC_045512.2	697	C	3895	0	100	0	0
NC_045512.2	698	T	3805	0.0788436	0	0	99.9212
NC_045512.2	699	T	3711	0.0538938	0	0	99.9461
NC_045512.2	700	A	3906	99.9744	0	0.0256016	0
NC_045512.2	701	G	3876	0.0257998	0	99.9484	0.0257998
NC_045512.2	702	G	3853	0	0	100	0
NC_045512.2	703	C	3915	0	100	0	0
NC_045512.2	704	G	3967	0.025208	0	99.9748	0
NC_045512.2	705	A	3972	100	0	0	0
NC_045512.2	706	C	4009	0	99.9751	0	0.0249439
NC_045512.2	707	G	4016	0.0249004	0	99.9751	0
NC_045512.2	708	A	4014	99.9751	0	0.0249128	0
NC_045512.2	709	G	3992	0	0	99.9749	0.0250501
NC_045512.2	710	C	4078	0	100	0	0
NC_045512.2	711	T	4086	0	0	0.0244738	99.9755
NC_045512.2	712	T	4142	0	0	0	100
NC_045512.2	713	G	4218	0	0	100	0
NC_045512.2	714	G	4144	0.0241313	0	99.9759	0
NC_045512.2	715	C	4199	0	99.9762	0	0.0238152
NC_045512.2	716	A	4082	100	0	0	0
NC_045512.2	717	C	4156	0	99.9759	0	0.0240616
NC_045512.2	718	T	4217	0	0.0474271	0	99.9526
NC_045512.2	719	G	4137	0.0483442	0	99.9275	0.0241721
NC_045512.2	720	A	4108	100	0	0	0
NC_045512.2	721	T	4033	0	0	0	100
NC_045512.2	722	C	4044	0	100	0	0
NC_045512.2	723	C	4023	0	99.9254	0.0745712	0
NC_045512.2	724	T	3902	0	0	0	100
NC_045512.2	725	T	3932	0	0.0508647	0	99.9491
NC_045512.2	726	A	4036	99.9752	0	0.024777	0
NC_045512.2	727	T	3987	0	0	0	100
NC_045512.2	728	G	4036	0	0	100	0
NC_045512.2	729	A	4092	99.9511	0.0244379	0.0244379	0
NC_045512.2	730	A	4053	100	0	0	0
NC_045512.2	731	G	4070	0	0	100	0
NC_045512.2	732	A	4176	99.9761	0.0239464	0	0
NC_045512.2	733	T	4181	0.0239177	0	0	99.9522
NC_045512.2	734	T	4211	0	0.0237473	0	99.9763
NC_045512.2	735	T	4212	0.0474834	0	0	99.9525
NC_045512.2	736	T	4225	0.16568	0	0.0473373	99.787
NC_045512.2	737	C	4256	0	100	0	0
NC_045512.2	738	A	4279	100	0	0	0
NC_045512.2	739	A	4266	99.9766	0.0234412	0	0
NC_045512.2	740	G	4293	0	0	100	0
NC_045512.2	741	A	4239	99.9528	0	0	0.0471809
NC_045512.2	742	A	4227	100	0	0	0
NC_045512.2	743	A	4277	100	0	0	0
NC_045512.2	744	A	4221	100	0	0	0
NC_045512.2	745	C	4323	0	99.9769	0.0231321	0
NC_045512.2	746	T	4217	0	0.545411	0.0237135	99.4309
NC_045512.2	747	G	4208	0	0	100	0
NC_045512.2	748	G	4163	0.0240211	0.0240211	99.952	0
NC_045512.2	749	A	4141	99.9517	0	0.0241488	0.0241488
NC_045512.2	750	A	3846	99.974	0.026001	0	0
NC_045512.2	751	C	4094	0.024426	99.9756	0	0
NC_045512.2	752	A	4107	99.9757	0.0243487	0	0
NC_045512.2	753	C	4162	0.0240269	99.9279	0	0.0480538
NC_045512.2	754	T	4129	0	0.0242189	0	99.9758
NC_045512.2	755	A	4048	100	0	0	0
NC_045512.2	756	A	4005	99.975	0	0	0.0249688
NC_045512.2	757	A	3937	100	0	0	0
NC_045512.2	758	C	4193	0	99.9762	0	0.0238493
NC_045512.2	759	A	3789	99.9472	0	0.0263922	0.0263922
NC_045512.2	760	T	3798	0.0526593	0.157978	0	99.7894
NC_045512.2	761	A	3752	99.9467	0	0.0533049	0
NC_045512.2	762	G	3994	0	0	100	0
NC_045512.2	763	C	4073	0	100	0	0
NC_045512.2	764	A	3958	99.9747	0	0.0252653	0
NC_045512.2	765	G	4112	0	0.0243191	99.9757	0
NC_045512.2	766	T	4010	0.0249377	0.0249377	0	99.9252
NC_045512.2	767	G	4113	0.0243132	0	99.9757	0
NC_045512.2	768	G	4197	0	0	100	0
NC_045512.2	769	T	4069	0	0.0245761	0	99.9754
NC_045512.2	770	G	4206	0	0	100	0
NC_045512.2	771	T	4050	0	0	0	99.9753
NC_045512.2	772	T	3860	0	0	0	100
NC_045512.2	773	A	4148	99.9518	0.048216	0	0
NC_045512.2	774	C	4211	0.0474947	99.9525	0	0
NC_045512.2	775	C	4202	0.0475964	99.9524	0	0
NC_045512.2	776	C	4235	0	99.9055	0.0472255	0.0472255
NC_045512.2	777	G	4298	0.0465333	0	99.9069	0.0465333
NC_045512.2	778	T	4222	0.0710564	0.0710564	0	99.8579
NC_045512.2	779	G	4283	0.0466962	0	99.8833	0
NC_045512.2	780	A	4303	100	0	0	0
NC_045512.2	781	A	4100	99.9512	0.0487805	0	0
NC_045512.2	782	C	4327	0	100	0	0
NC_045512.2	783	T	4353	0.0229727	0.0459453	0	99.9311
NC_045512.2	784	C	4401	0	100	0	0
NC_045512.2	785	A	4305	100	0	0	0
NC_045512.2	786	T	4342	0.0230309	0	0	99.977
NC_045512.2	787	G	4386	0.0227998	0	99.9772	0
NC_045512.2	788	C	4320	0	99.9769	0	0.0231481
NC_045512.2	789	G	4398	0.0909504	0	99.909	0
NC_045512.2	790	T	4324	0	0.0231267	0	99.9769
NC_045512.2	791	G	4421	0	0	100	0
NC_045512.2	792	A	4433	100	0	0	0
NC_045512.2	793	G	4454	0	0	100	0
NC_045512.2	794	C	4452	0	99.9326	0	0.0673854
NC_045512.2	795	T	4499	0	0	0	100
NC_045512.2	796	T	4396	0	0	0	99.9545
NC_045512.2	797	A	4410	100	0	0	0
NC_045512.2	798	A	4455	100	0	0	0
NC_045512.2	799	C	4506	0	100	0	0
NC_045512.2	800	G	4389	0.0227842	0	99.9772	0
NC_045512.2	801	G	4454	0.0449035	0	99.9551	0
NC_045512.2	802	A	4413	99.8867	0	0.0906413	0.0226603
NC_045512.2	803	G	4452	0	0	100	0
NC_045512.2	804	G	4376	0	0	99.9543	0.0457038
NC_045512.2	805	G	4388	0.0683683	0	99.9316	0
NC_045512.2	806	G	4414	0.0453104	0.0226552	99.932	0
NC_045512.2	807	C	4446	0	100	0	0
NC_045512.2	808	A	4426	100	0	0	0
NC_045512.2	809	T	4364	0	0	0	100
NC_045512.2	810	A	4481	99.9331	0	0.0223164	0.0446329
NC_045512.2	811	C	4590	0.043573	99.9564	0	0
NC_045512.2	812	A	4565	100	0	0	0
NC_045512.2	813	C	4623	0.043262	99.9567	0	0
NC_045512.2	814	T	4592	0	0.065331	0	99.9347
NC_045512.2	815	C	4606	0.0434216	99.9566	0	0
NC_045512.2	816	G	4564	0	0.0657318	99.9343	0
NC_045512.2	817	C	4584	0	99.9782	0	0.021815
NC_045512.2	818	T	4526	0	0	0	100
NC_045512.2	819	A	4349	100	0	0	0
NC_045512.2	820	T	4523	0	0	0	100
NC_045512.2	821	G	4686	0	0.0213402	99.9787	0
NC_045512.2	822	T	4692	0	0.0426257	0	99.9574
NC_045512.2	823	C	4613	0	100	0	0
NC_045512.2	824	G	4608	0.0217014	0.0434028	99.9349	0
NC_045512.2	825	A	4596	99.9782	0	0.0217581	0
NC_045512.2	826	T	4378	0	0.0228415	0	99.9772
NC_045512.2	827	A	4249	100	0	0	0
NC_045512.2	828	A	4232	99.8819	0.0236295	0.0708885	0.0236295
NC_045512.2	829	C	4559	0.0438693	99.9342	0	0.0219346
NC_045512.2	830	A	4171	99.9281	0.0239751	0.0239751	0.0239751
NC_045512.2	831	A	4119	99.9029	0.0728332	0.0242777	0
NC_045512.2	832	C	4475	0.0223464	99.9553	0	0.0223464
NC_045512.2	833	T	4060	0.0738916	0	0	99.9261
NC_045512.2	834	T	4378	0	0.0685244	0	99.9086
NC_045512.2	835	C	4500	0.0222222	99.8667	0	0.111111
NC_045512.2	836	T	4399	0.159127	0.0227324	0.0227324	99.7954
NC_045512.2	837	G	4469	0.0223764	0.0447527	99.9329	0
NC_045512.2	838	T	4285	0.0466744	0	0	99.9533
NC_045512.2	839	G	4458	0.0448632	0	99.9551	0
NC_045512.2	840	G	4403	0.0227118	0	99.9546	0.0227118
NC_045512.2	841	C	4359	0	99.9771	0	0.022941
NC_045512.2	842	C	4336	0	100	0	0
NC_045512.2	843	C	4406	0.0453926	99.9092	0.0226963	0.0226963
NC_045512.2	844	T	4307	0	0.0696541	0	99.9303
NC_045512.2	845	G	4427	0	0	100	0
NC_045512.2	846	A	4354	99.9311	0	0.0229674	0.0459348
NC_045512.2	847	T	4049	0.123487	0.0493949	0.0246975	99.8024
NC_045512.2	848	G	4420	0.0678733	0	99.9321	0
NC_045512.2	849	G	4367	0	0.045798	99.9313	0.022899
NC_045512.2	850	C	4410	0	99.9773	0	0.0226757
NC_045512.2	851	T	3845	0.0260078	0.0260078	0.0260078	99.922
NC_045512.2	852	A	4170	99.952	0.0239808	0	0
NC_045512.2	853	C	4372	0	99.9314	0	0.0686185
NC_045512.2	854	C	4303	0	99.9535	0.0464792	0
NC_045512.2	855	C	4319	0.0231535	99.9537	0	0.0231535
NC_045512.2	856	T	4275	0	0.0467836	0	99.9532
NC_045512.2	857	C	4304	0	100	0	0
NC_045512.2	858	T	4074	0.0245459	0.0245459	0	99.9509
NC_045512.2	859	T	4172	0	0	0.0239693	99.976
NC_045512.2	860	G	4222	0.0473709	0	99.9289	0.0236855
NC_045512.2	861	A	4102	100	0	0	0
NC_045512.2	862	G	4108	0	0	100	0
NC_045512.2	863	T	4049	0.0246975	0.0740924	0	99.9012
NC_045512.2	864	G	4034	0	0	100	0
NC_045512.2	865	C	4001	0	100	0	0
NC_045512.2	866	A	3772	100	0	0	0
NC_045512.2	867	T	3741	0	0	0	100
NC_045512.2	868	T	3928	0.0254582	0	0	99.9745
NC_045512.2	869	A	3785	99.9472	0.0264201	0	0
NC_045512.2	870	A	4063	99.9508	0.0246124	0	0.0246124
NC_045512.2	871	A	4157	99.9278	0	0.0240558	0.0481116
NC_045512.2	872	G	4216	0.0711575	0	99.9051	0.0237192
NC_045512.2	873	A	4183	99.9522	0	0.0239063	0.0239063
NC_045512.2	874	C	4189	0.023872	99.9761	0	0
NC_045512.2	875	C	4193	0.0238493	99.9762	0	0
NC_045512.2	876	T	4131	0	0	0	100
NC_045512.2	877	T	4185	0	0	0	99.9522
NC_045512.2	878	C	4239	0	99.9528	0	0
NC_045512.2	879	T	3920	0	0.0255102	0	99.949
NC_045512.2	880	A	3506	99.8859	0	0.0855676	0
NC_045512.2	881	G	4058	0.197141	0	99.6057	0.197141
NC_045512.2	882	C	4066	0.0245942	99.9754	0	0
NC_045512.2	883	A	3875	99.7935	0.103226	0.0258065	0.0774194
NC_045512.2	884	C	4015	0.0996264	99.6015	0.249066	0.0498132
NC_045512.2	885	G	3984	0.100402	0.0251004	99.8745	0
NC_045512.2	886	T	3973	0.327209	0.0251699	0	99.6476
NC_045512.2	887	G	3944	0	0.380325	99.569	0.0507099
NC_045512.2	888	C	3909	0.025582	99.9488	0	0.025582
NC_045512.2	889	T	3227	0	0	0	99.969
NC_045512.2	890	G	3917	0	0	100	0
NC_045512.2	891	G	3888	0	0.0257202	99.9743	0
NC_045512.2	892	T	3871	0	0.0258331	0	99.9742
NC_045512.2	893	A	3789	99.8416	0	0.0263922	0
NC_045512.2	894	A	3799	100	0	0	0
NC_045512.2	895	A	3945	100	0	0	0
NC_045512.2	896	G	4046	0	0.0494315	99.9506	0
NC_045512.2	897	C	3982	0	99.9749	0	0
NC_045512.2	898	T	3857	0.0518538	0	0	99.9481
NC_045512.2	899	T	3996	0	0.05005	0	99.9249
NC_045512.2	900	C	4050	0	97.1852	0	2.81481
NC_045512.2	901	A	3963	99.9748	0	0.0252334	0
NC_045512.2	902	T	3912	0	0.0255624	0	99.9744
NC_045512.2	903	G	3964	0	0	100	0
NC_045512.2	904	C	3964	0	99.9243	0	0.0756811
NC_045512.2	905	A	3963	99.9748	0	0.0252334	0
NC_045512.2	906	C	4052	0	100	0	0
NC_045512.2	907	T	4040	0	0.0495049	0	99.9505
NC_045512.2	908	T	3918	0.0255232	0.0510465	0.0255232	99.8469
NC_045512.2	909	T	3961	0	0.0252461	0	99.9748
NC_045512.2	910	G	4062	0.0246184	0	99.9754	0
NC_045512.2	911	T	4024	0.0497018	0.0248509	0	99.9254
NC_045512.2	912	C	4033	0.0247954	99.9504	0	0.0247954
NC_045512.2	913	C	3827	99.9216	0.0261301	0	0.0522603
NC_045512.2	914	G	3940	0.0253807	0	99.9746	0
NC_045512.2	915	A	3940	100	0	0	0
NC_045512.2	916	A	3844	99.8959	0	0.104058	0
NC_045512.2	917	C	3975	0	99.9748	0	0.0251572
NC_045512.2	918	A	3913	100	0	0	0
NC_045512.2	919	A	3755	99.9201	0.0266312	0.0266312	0.0266312
NC_045512.2	920	C	3982	0	100	0	0
NC_045512.2	921	T	3993	0.0500877	0.225394	0.0751315	99.6494
NC_045512.2	922	G	3956	0	0	99.9747	0
NC_045512.2	923	G	3984	0.0251004	0	99.9749	0
NC_045512.2	924	A	3975	100	0	0	0
NC_045512.2	925	C	3909	0	99.9744	0	0
NC_045512.2	926	T	3882	0	0.10304	0	99.8712
NC_045512.2	927	T	3787	0	0	0.0264061	99.9472
NC_045512.2	928	T	3777	0	0	0	100
NC_045512.2	929	A	3887	99.9743	0	0	0.0257268
NC_045512.2	930	T	3820	0.026178	0.026178	0.026178	99.9215
NC_045512.2	931	T	3845	0.0520156	0	0	99.896
NC_045512.2	932	G	3900	0.0512821	0	99.9487	0
NC_045512.2	933	A	3836	99.8957	0.0260688	0.0260688	0.0521376
NC_045512.2	934	C	3844	0.0520291	99.948	0	0
NC_045512.2	935	A	3827	99.9216	0.0522603	0.0261301	0
NC_045512.2	936	C	3809	0	100	0	0
NC_045512.2	937	T	3725	0	0.0536913	0	99.9463
NC_045512.2	938	A	3617	100	0	0	0
NC_045512.2	939	A	3746	100	0	0	0
NC_045512.2	940	G	3814	0	0	99.9738	0.0262192
NC_045512.2	941	A	3714	100	0	0	0
NC_045512.2	942	G	3751	0.0533191	0	99.9467	0
NC_045512.2	943	G	3701	0	0	100	0
NC_045512.2	944	G	3729	0	0	100	0
NC_045512.2	945	G	3791	0	0	99.9736	0.0263783
NC_045512.2	946	T	3761	0	0	0	100
NC_045512.2	947	G	3760	0.0265957	0	99.9734	0
NC_045512.2	948	T	3773	0	0	0	100
NC_045512.2	949	A	3775	100	0	0	0
NC_045512.2	950	T	3667	0.299973	0	0	99.7
NC_045512.2	951	A	3778	99.9206	0.0794071	0	0
NC_045512.2	952	C	3832	0	99.9739	0	0.026096
NC_045512.2	953	T	3796	0.105374	0.105374	0.105374	99.6839
NC_045512.2	954	G	3870	0.0516796	0.103359	99.845	0
NC_045512.2	955	C	3899	0	100	0	0
NC_045512.2	956	T	3782	0.026441	0.185087	0.0528821	99.7356
NC_045512.2	957	G	3783	0.0528681	0	99.9471	0
NC_045512.2	958	C	3710	0	99.973	0	0.0269542
NC_045512.2	959	C	3627	0	100	0	0
NC_045512.2	960	G	3751	0.0266596	0	99.9733	0
NC_045512.2	961	T	3658	0	0	0.0273373	99.9727
NC_045512.2	962	G	3710	0	0	100	0
NC_045512.2	963	A	3739	99.9465	0.0267451	0.0267451	0
NC_045512.2	964	A	3477	100	0	0	0
NC_045512.2	965	C	3684	0	100	0	0
NC_045512.2	966	A	3530	100	0	0	0
NC_045512.2	967	T	3619	0	0.0552639	0	99.9447
NC_045512.2	968	G	3687	0.0271223	0	99.9186	0.0271223
NC_045512.2	969	A	3697	99.973	0	0.027049	0
NC_045512.2	970	G	3634	0	0	100	0
NC_045512.2	971	C	3555	0	100	0	0
NC_045512.2	972	A	3511	99.9715	0	0.0284819	0
NC_045512.2	973	T	3461	0	0.0288934	0	99.9711
NC_045512.2	974	G	3617	0.0276472	0	99.9724	0
NC_045512.2	975	A	3643	99.9451	0	0.0274499	0
NC_045512.2	976	A	3447	99.971	0	0	0.0290107
NC_045512.2	977	A	3452	100	0	0	0
NC_045512.2	978	T	3158	0	0.0316656	0	99.9683
NC_045512.2	979	T	3615	0.0276625	0.0276625	0	99.9447
NC_045512.2	980	G	3631	0	0	100	0
NC_045512.2	981	C	3619	0	99.9724	0	0.0276319
NC_045512.2	982	T	3492	0.0286369	0	0	99.9714
NC_045512.2	983	T	3569	0.0280191	0	0	99.972
NC_045512.2	984	G	3588	0	0.0278707	99.9721	0
NC_045512.2	985	G	3580	0.027933	0	99.9721	0
NC_045512.2	986	T	3529	0	0	0.0283366	99.9717
NC_045512.2	987	A	3306	99.9395	0	0.030248	0.030248
NC_045512.2	988	C	3593	0	100	0	0
NC_045512.2	989	A	3501	100	0	0	0
NC_045512.2	990	C	3631	0	100	0	0
NC_045512.2	991	G	3589	0	0	99.9721	0.0278629
NC_045512.2	992	G	3626	0	0	100	0
NC_045512.2	993	A	3622	99.8896	0	0.110436	0
NC_045512.2	994	A	3255	99.9386	0	0.030722	0.030722
NC_045512.2	995	C	3545	0	100	0	0
NC_045512.2	996	G	3568	0	0	100	0
NC_045512.2	997	T	3523	0	0.0283849	0	99.9716
NC_045512.2	998	T	3537	0	0.0282725	0	99.9717
NC_045512.2	999	C	3572	0	100	0	0
NC_045512.2	1000	T	3544	0	0	0	100
NC_045512.2	1001	G	3586	0	0	100	0
NC_045512.2	1002	A	3597	100	0	0	0
NC_045512.2	1003	A	3439	99.9418	0.0290782	0.0290782	0
NC_045512.2	1004	A	3545	100	0	0	0
NC_045512.2	1005	A	3581	99.9441	0.0279252	0.0279252	0
NC_045512.2	1006	G	3587	0	0.0278784	99.9721	0
NC_045512.2	1007	A	3552	99.9718	0	0	0.0281532
NC_045512.2	1008	G	3559	0	0.0280978	99.9438	0.0280978
NC_045512.2	1009	C	3532	0	100	0	0
NC_045512.2	1010	T	3591	0	0.0278474	0	99.9443
NC_045512.2	1011	A	3429	99.5917	0	0.029163	0.029163
NC_045512.2	1012	T	3563	0	0.112265	0	99.8877
NC_045512.2	1013	G	3548	0.140924	0	99.8591	0
NC_045512.2	1014	A	3576	99.9441	0	0	0.0559284
NC_045512.2	1015	A	3434	100	0	0	0
NC_045512.2	1016	T	3447	0.0580215	0.0290107	0.0290107	99.884
NC_045512.2	1017	T	3556	0.056243	0	0	99.9438
NC_045512.2	1018	G	3550	0.140845	0	99.8028	0.056338
NC_045512.2	1019	C	3554	0.0281373	99.8593	0	0.112549
NC_045512.2	1020	A	3509	100	0	0	0
NC_045512.2	1021	G	3417	0.0877963	0.0292654	99.8829	0
NC_045512.2	1022	A	3356	100	0	0	0
NC_045512.2	1023	C	3373	0	99.9704	0	0.0296472
NC_045512.2	1024	A	3288	100	0	0	0
NC_045512.2	1025	C	3279	0	100	0	0
NC_045512.2	1026	C	3270	0	99.8471	0.030581	0.030581
NC_045512.2	1027	T	3219	0	0.0931966	0.0621311	99.8136
NC_045512.2	1028	T	3215	0	0	0	100
NC_045512.2	1029	T	3283	0	0	0	100
NC_045512.2	1030	T	3318	0	0	0.0301386	99.8794
NC_045512.2	1031	G	3310	0.0302115	0.0302115	99.9396	0
NC_045512.2	1032	A	3268	99.9694	0.0305998	0	0
NC_045512.2	1033	A	3232	100	0	0	0
NC_045512.2	1034	A	3306	100	0	0	0
NC_045512.2	1035	T	3286	0	0	0	100
NC_045512.2	1036	T	3342	0	0.0299222	0	99.9701
NC_045512.2	1037	A	3334	99.91	0	0.059988	0.029994
NC_045512.2	1038	A	3382	100	0	0	0
NC_045512.2	1039	A	3356	100	0	0	0
NC_045512.2	1040	T	3317	0	0.0602954	0	99.9397
NC_045512.2	1041	T	3267	0	0.122436	0	99.8776
NC_045512.2	1042	G	3289	0	0	100	0
NC_045512.2	1043	G	3171	0.0315358	0	99.9685	0
NC_045512.2	1044	C	3287	0	100	0	0
NC_045512.2	1045	A	3295	100	0	0	0
NC_045512.2	1046	A	3177	100	0	0	0
NC_045512.2	1047	A	2889	100	0	0	0
NC_045512.2	1048	G	3268	0	0.0305998	99.9694	0
NC_045512.2	1049	A	3072	100	0	0	0
NC_045512.2	1050	A	3282	100	0	0	0
NC_045512.2	1051	A	3267	100	0	0	0
NC_045512.2	1052	T	3224	0	0.0620347	0	99.938
NC_045512.2	1053	T	3278	0	0	0	100
NC_045512.2	1054	T	3288	0	0	0	100
NC_045512.2	1055	G	3265	0	0	100	0
NC_045512.2	1056	A	3157	100	0	0	0
NC_045512.2	1057	C	3193	0	100	0	0
NC_045512.2	1058	A	3115	100	0	0	0
NC_045512.2	1059	C	3100	0	99.9677	0	0.0322581
NC_045512.2	1060	C	3128	0	100	0	0
NC_045512.2	1061	T	3105	0	0	0	100
NC_045512.2	1062	T	3084	0	0	0	100
NC_045512.2	1063	C	3186	0	99.9058	0	0.094162
NC_045512.2	1064	A	3115	99.9679	0	0.0321027	0
NC_045512.2	1065	A	3007	99.9667	0	0	0.0332557
NC_045512.2	1066	T	3141	0	0	0	100
NC_045512.2	1067	G	3162	0.0948767	0	99.9051	0
NC_045512.2	1068	G	3091	0.032352	0	99.9676	0
NC_045512.2	1069	G	3119	0	0	99.9679	0.0320616
NC_045512.2	1070	G	3088	0.0323834	0	99.9676	0
NC_045512.2	1071	A	3049	100	0	0	0
NC_045512.2	1072	A	2304	99.8264	0.130208	0.0434028	0
NC_045512.2	1073	T	3015	0	0	0	100
NC_045512.2	1074	G	3117	0.0962464	0	99.9038	0
NC_045512.2	1075	T	3099	0.0322685	0.258148	0	99.7096
NC_045512.2	1076	C	3003	0	99.9667	0	0.0333
NC_045512.2	1077	C	3036	0.0329381	99.9671	0	0
NC_045512.2	1078	A	3069	99.9022	0	0	0.0977517
NC_045512.2	1079	A	2986	99.8995	0.0334896	0	0.0669792
NC_045512.2	1080	A	2965	99.8988	0	0	0
NC_045512.2	1081	T	2859	0	0	0.104932	99.8951
NC_045512.2	1082	T	3010	0	0.0996678	0	99.8671
NC_045512.2	1083	T	2992	0	0	0	100
NC_045512.2	1084	T	3067	0	0	0	100
NC_045512.2	1085	G	3066	0	0.0326158	99.9674	0
NC_045512.2	1086	T	3081	0	0	0	100
NC_045512.2	1087	A	3062	99.902	0	0	0.0979752
NC_045512.2	1088	T	3061	0	0	0	100
NC_045512.2	1089	T	2909	0	0	0	100
NC_045512.2	1090	T	3124	0.0320102	0.0960307	0	99.872
NC_045512.2	1091	C	3045	0.0328407	99.9672	0	0
NC_045512.2	1092	C	2890	0	99.9308	0	0.0692042
NC_045512.2	1093	C	3022	0	99.9338	0	0.0661813
NC_045512.2	1094	T	3015	0	0	0	100
NC_045512.2	1095	T	2979	0	0	0	100
NC_045512.2	1096	A	3005	99.8669	0.133111	0	0
NC_045512.2	1097	A	2923	99.9316	0	0.0342114	0.0342114
NC_045512.2	1098	A	2866	100	0	0	0
NC_045512.2	1099	T	2460	0	0.0406504	0.0406504	99.9187
NC_045512.2	1100	T	2913	0	0.0343289	0	99.9657
NC_045512.2	1101	C	2823	0	100	0	0
NC_045512.2	1102	C	2786	0	100	0	0
NC_045512.2	1103	A	2852	99.9649	0	0	0.0350631
NC_045512.2	1104	T	2751	0	0.0363504	0	99.9636
NC_045512.2	1105	A	2723	99.9633	0	0.0367242	0
NC_045512.2	1106	A	2666	99.925	0	0.0375094	0.0375094
NC_045512.2	1107	T	2721	0.0735024	0	0	99.9265
NC_045512.2	1108	C	2742	0.0364697	99.7082	0	0.218818
NC_045512.2	1109	A	2702	99.963	0	0	0.0370096
NC_045512.2	1110	A	2683	99.9627	0	0.0372717	0
NC_045512.2	1111	G	2610	0.0766284	0.0383142	99.8851	0
NC_045512.2	1112	A	2701	99.926	0.0370233	0.0370233	0
NC_045512.2	1113	C	2733	0	100	0	0
NC_045512.2	1114	T	2736	0	0	0	100
NC_045512.2	1115	A	2625	99.9619	0	0.0380952	0
NC_045512.2	1116	T	2677	0	0	0.0373552	99.9626
NC_045512.2	1117	T	2796	0.0357654	0	0	99.9642
NC_045512.2	1118	C	2807	0	100	0	0
NC_045512.2	1119	A	2793	99.9642	0	0.0358038	0
NC_045512.2	1120	A	2894	100	0	0	0
NC_045512.2	1121	C	2810	0	99.9644	0.0355872	0
NC_045512.2	1122	C	2776	0	100	0	0
NC_045512.2	1123	A	2801	100	0	0	0
NC_045512.2	1124	A	2705	100	0	0	0
NC_045512.2	1125	G	2817	0	0	100	0
NC_045512.2	1126	G	2726	0	0	100	0
NC_045512.2	1127	G	2784	0	0	100	0
NC_045512.2	1128	T	2710	0	0	0	100
NC_045512.2	1129	T	2718	0	0.0367918	0	99.9632
NC_045512.2	1130	G	2829	0.0353482	0	99.9647	0
NC_045512.2	1131	A	2851	99.9649	0	0.0350754	0
NC_045512.2	1132	A	2891	99.9308	0.0345901	0	0.0345901
NC_045512.2	1133	A	2947	100	0	0	0
NC_045512.2	1134	A	2850	100	0	0	0
NC_045512.2	1135	G	3036	0.0329381	0	99.9341	0
NC_045512.2	1136	A	2926	100	0	0	0
NC_045512.2	1137	A	3123	99.9039	0	0.0960615	0
NC_045512.2	1138	A	3130	100	0	0	0
NC_045512.2	1139	A	3039	99.9671	0.0329056	0	0
NC_045512.2	1140	A	2929	100	0	0	0
NC_045512.2	1141	G	3043	0	0	100	0
NC_045512.2	1142	C	3018	0	100	0	0
NC_045512.2	1143	T	3023	0	0	0	100
NC_045512.2	1144	T	3045	0	0	0.0328407	99.9672
NC_045512.2	1145	G	3111	0	0	99.9679	0.032144
NC_045512.2	1146	A	3101	100	0	0	0
NC_045512.2	1147	T	3160	0	0.0316456	0	99.9684
NC_045512.2	1148	G	3166	0.0631712	0	99.9368	0
NC_045512.2	1149	G	3096	0	0	100	0
NC_045512.2	1150	C	3018	0	99.9669	0	0.0331345
NC_045512.2	1151	T	3010	0	0	0	100
NC_045512.2	1152	T	2983	0	0	0	100
NC_045512.2	1153	T	3031	0	0	0	100
NC_045512.2	1154	A	3094	100	0	0	0
NC_045512.2	1155	T	3047	0	0	0	100
NC_045512.2	1156	G	3130	0	0	99.9681	0.0319489
NC_045512.2	1157	G	3082	0	0	100	0
NC_045512.2	1158	G	3174	0.031506	0.031506	99.937	0
NC_045512.2	1159	T	3190	0	0	0	100
NC_045512.2	1160	A	3090	99.9676	0	0.0323625	0
NC_045512.2	1161	G	3228	0	0	100	0
NC_045512.2	1162	A	3246	99.9692	0	0	0.0308071
NC_045512.2	1163	A	3228	100	0	0	0
NC_045512.2	1164	T	3286	0	0	0	100
NC_045512.2	1165	T	3413	0	0.0292997	0	99.9707
NC_045512.2	1166	C	3347	0	99.9701	0	0.0298775
NC_045512.2	1167	G	3313	0	0	100	0
NC_045512.2	1168	A	3338	100	0	0	0
NC_045512.2	1169	T	3357	0	0	0	100
NC_045512.2	1170	C	3353	0.029824	99.9702	0	0
NC_045512.2	1171	T	3281	0	0	0	100
NC_045512.2	1172	G	3377	0.0296121	0	99.9704	0
NC_045512.2	1173	T	3396	0	0.0294464	0	99.9706
NC_045512.2	1174	C	3361	0	99.9702	0.029753	0
NC_045512.2	1175	T	3278	0	0.0305064	0	99.9695
NC_045512.2	1176	A	3193	100	0	0	0
NC_045512.2	1177	T	3366	0	0	0	100
NC_045512.2	1178	C	3344	0	100	0	0
NC_045512.2	1179	C	3317	0	100	0	0
NC_045512.2	1180	A	3307	100	0	0	0
NC_045512.2	1181	G	3352	0	0	100	0
NC_045512.2	1182	T	3160	0	0	0	100
NC_045512.2	1183	T	3364	0	0	0	100
NC_045512.2	1184	G	3324	0	0	100	0
NC_045512.2	1185	C	3265	0	99.9694	0	0.0306279
NC_045512.2	1186	G	3315	0.0904977	0.0301659	99.8793	0
NC_045512.2	1187	T	3291	0	0	0	99.9696
NC_045512.2	1188	C	3350	0	100	0	0
NC_045512.2	1189	A	3325	99.9398	0	0.0601504	0
NC_045512.2	1190	C	3332	0	99.97	0	0.030012
NC_045512.2	1191	C	3341	0	99.9102	0	0.0299312
NC_045512.2	1192	A	3307	99.9698	0	0	0.0302389
NC_045512.2	1193	A	3290	100	0	0	0
NC_045512.2	1194	A	3230	99.9381	0	0.0309598	0
NC_045512.2	1195	T	3416	0	0	0	100
NC_045512.2	1196	G	3401	0.0588062	0	99.9412	0
NC_045512.2	1197	A	3388	99.9705	0	0.0295159	0
NC_045512.2	1198	A	3254	100	0	0	0
NC_045512.2	1199	T	3384	0	0	0	100
NC_045512.2	1200	G	3407	0	0	100	0
NC_045512.2	1201	C	3406	0	100	0	0
NC_045512.2	1202	A	3475	99.9137	0	0.057554	0.028777
NC_045512.2	1203	A	3276	99.9695	0	0.030525	0
NC_045512.2	1204	C	3501	0	99.9714	0	0.0285633
NC_045512.2	1205	C	3505	0.0570613	99.9429	0	0
NC_045512.2	1206	A	3505	99.9715	0.0285307	0	0
NC_045512.2	1207	A	3433	100	0	0	0
NC_045512.2	1208	A	3248	99.9692	0	0	0.0307882
NC_045512.2	1209	T	3476	0	0	0	100
NC_045512.2	1210	G	3532	0	0	100	0
NC_045512.2	1211	T	3521	0	0.056802	0	99.9432
NC_045512.2	1212	G	3505	0.0570613	0	99.9144	0.0285307
NC_045512.2	1213	C	3495	0.0286123	99.9714	0	0
NC_045512.2	1214	C	3478	0.0575043	99.9425	0	0
NC_045512.2	1215	T	3475	0.057554	0.028777	0	99.9137
NC_045512.2	1216	T	3408	0	0	0.0586854	99.9413
NC_045512.2	1217	T	3459	0.0578202	0.0289101	0	99.9133
NC_045512.2	1218	C	3478	0.0287522	99.9712	0	0
NC_045512.2	1219	A	3459	100	0	0	0
NC_045512.2	1220	A	3429	99.9708	0.029163	0	0
NC_045512.2	1221	C	3461	0	100	0	0
NC_045512.2	1222	T	3437	0.0290951	0	0	99.9709
NC_045512.2	1223	C	3437	0	99.9709	0	0.0290951
NC_045512.2	1224	T	3423	0	0	0	100
NC_045512.2	1225	C	3452	0	99.9421	0	0.0579374
NC_045512.2	1226	A	3233	99.9072	0	0.0927931	0
NC_045512.2	1227	T	3350	0	0	0	100
NC_045512.2	1228	G	3391	0	0	100	0
NC_045512.2	1229	A	3307	100	0	0	0
NC_045512.2	1230	A	3234	99.9691	0	0	0
NC_045512.2	1231	G	3454	0	0	99.5657	0.0289519
NC_045512.2	1232	T	3369	0	0.0296824	0	99.7922
NC_045512.2	1233	G	3462	0	0	99.4801	0
NC_045512.2	1234	T	3391	0	0	0	99.9705
NC_045512.2	1235	G	3459	0	0	99.8554	0
NC_045512.2	1236	A	3426	99.9416	0	0.0291886	0.0291886
NC_045512.2	1237	T	3367	0.0297	0.0297	0.0297	99.9109
NC_045512.2	1238	C	3383	0.0295596	99.8226	0	0.0295596
NC_045512.2	1239	A	3316	99.7587	0.0301568	0.0301568	0.0301568
NC_045512.2	1240	T	3044	0	0.0328515	0	99.6058
NC_045512.2	1241	T	3398	0.0294291	0	0.0294291	98.5874
NC_045512.2	1242	G	3422	0.087668	0.0292227	99.8831	0
NC_045512.2	1243	T	3333	0.120012	0.090009	0.030003	99.76
NC_045512.2	1244	G	3413	0.0878992	0	99.9121	0
NC_045512.2	1245	G	3493	0.0286287	0	99.9714	0
NC_045512.2	1246	T	3516	0.0284414	0	0	99.9716
NC_045512.2	1247	G	3617	0.0276472	0.0276472	99.9447	0
NC_045512.2	1248	A	3625	99.9172	0.0551724	0.0275862	0
NC_045512.2	1249	A	3592	99.9722	0	0.0278396	0
NC_045512.2	1250	A	3591	99.9443	0.0278474	0.0278474	0
NC_045512.2	1251	C	3645	0	100	0	0
NC_045512.2	1252	T	3587	0	0	0	100
NC_045512.2	1253	T	3693	0.0270783	0.0270783	0	99.9458
NC_045512.2	1254	C	3713	0	99.9461	0	0.0538648
NC_045512.2	1255	A	3657	99.9727	0	0.0273448	0
NC_045512.2	1256	T	3636	0	0	0	100
NC_045512.2	1257	G	3689	0	0	100	0
NC_045512.2	1258	G	3628	0	0	100	0
NC_045512.2	1259	C	3703	0	99.973	0	0.0270051
NC_045512.2	1260	A	3657	100	0	0	0
NC_045512.2	1261	G	3701	0.0270197	0	99.973	0
NC_045512.2	1262	A	3567	99.9159	0	0.0841043	0
NC_045512.2	1263	C	3625	0	99.9448	0	0.0551724
NC_045512.2	1264	G	3577	0.167738	0	99.8323	0
NC_045512.2	1265	G	3544	0	0	100	0
NC_045512.2	1266	G	3563	0.0561325	0	99.9439	0
NC_045512.2	1267	C	3500	0	100	0	0
NC_045512.2	1268	G	3499	0	0	100	0
NC_045512.2	1269	A	3561	99.8034	0	0	0
NC_045512.2	1270	T	3611	0	0	0	99.9723
NC_045512.2	1271	T	3619	0	0	0.0276319	99.9447
NC_045512.2	1272	T	3615	0	0	0	100
NC_045512.2	1273	T	3692	0	0	0	99.9729
NC_045512.2	1274	G	3652	0.0547645	0.0273823	99.8631	0.0273823
NC_045512.2	1275	T	3635	0	0.0275103	0	99.9725
NC_045512.2	1276	T	3772	0.0265111	0.0265111	0.0265111	99.9205
NC_045512.2	1277	A	3753	99.9467	0	0	0.0532907
NC_045512.2	1278	A	3693	99.9729	0	0.0270783	0
NC_045512.2	1279	A	3658	99.9727	0	0	0.0273373
NC_045512.2	1280	G	3541	0.0282406	0.0564812	99.9153	0
NC_045512.2	1281	C	3620	0.0276243	99.9448	0.0276243	0
NC_045512.2	1282	C	3657	0.0273448	99.9727	0	0
NC_045512.2	1283	A	3523	99.9432	0.0283849	0.0283849	0
NC_045512.2	1284	C	3618	0	99.9724	0	0.0276396
NC_045512.2	1285	T	3266	0	0	0	100
NC_045512.2	1286	T	3476	0	0.0287687	0	99.9712
NC_045512.2	1287	G	3506	0	0	100	0
NC_045512.2	1288	C	3418	0	99.883	0	0.117028
NC_045512.2	1289	G	3569	0	0	100	0
NC_045512.2	1290	A	3507	100	0	0	0
NC_045512.2	1291	A	3309	99.7582	0.0906618	0	0.0906618
NC_045512.2	1292	T	3450	0	0	0	100
NC_045512.2	1293	T	3648	0.0822368	0	0	99.9178
NC_045512.2	1294	T	3635	0.0275103	0	0	99.9725
NC_045512.2	1295	T	3715	0	0	0.0807537	99.8923
NC_045512.2	1296	G	3563	0	0.0280662	99.9719	0
NC_045512.2	1297	T	3605	0	0.0554785	0.0277393	99.9168
NC_045512.2	1298	G	3520	0.0284091	0	99.858	0.113636
NC_045512.2	1299	G	3471	0.0288101	0.0288101	99.8559	0.0864304
NC_045512.2	1300	C	3536	0.0282805	99.9434	0	0.0282805
NC_045512.2	1301	A	3531	99.915	0.0849618	0	0
NC_045512.2	1302	C	3547	0	100	0	0
NC_045512.2	1303	T	3449	0	0	0.0289939	99.971
NC_045512.2	1304	G	3668	0.0272628	0	99.9727	0
NC_045512.2	1305	A	3606	100	0	0	0
NC_045512.2	1306	G	3641	0	0	100	0
NC_045512.2	1307	A	3611	99.9723	0	0.0276932	0
NC_045512.2	1308	A	3255	100	0	0	0
NC_045512.2	1309	T	3547	0	0	0	100
NC_045512.2	1310	T	3613	0	0	0	99.6955
NC_045512.2	1311	T	3608	0.166297	0.0277162	0	99.612
NC_045512.2	1312	G	3528	0.170068	0	99.7166	0.0566893
NC_045512.2	1313	A	3526	99.8582	0.141804	0	0
NC_045512.2	1314	C	3395	0.0589102	99.9411	0	0
NC_045512.2	1315	T	3383	0	0	0	100
NC_045512.2	1316	A	3407	99.9413	0	0	0.0587027
NC_045512.2	1317	A	3349	100	0	0	0
NC_045512.2	1318	A	3453	100	0	0	0
NC_045512.2	1319	G	3380	0	0	100	0
NC_045512.2	1320	A	3382	100	0	0	0
NC_045512.2	1321	A	3448	99.942	0.0290023	0.0290023	0
NC_045512.2	1322	G	3403	0	0	100	0
NC_045512.2	1323	G	3525	0.0283688	0	99.9433	0.0283688
NC_045512.2	1324	T	3621	0	0	0	100
NC_045512.2	1325	G	3667	0	0.0272702	99.9455	0
NC_045512.2	1326	C	3610	0	99.9723	0	0.0277008
NC_045512.2	1327	C	3702	0	100	0	0
NC_045512.2	1328	A	3540	100	0	0	0
NC_045512.2	1329	C	3722	0	100	0	0
NC_045512.2	1330	T	3579	0	0	0	100
NC_045512.2	1331	A	3603	100	0	0	0
NC_045512.2	1332	C	3725	0	99.9732	0	0
NC_045512.2	1333	T	3734	0	0	0	100
NC_045512.2	1334	T	3757	0.026617	0.026617	0	99.9468
NC_045512.2	1335	G	3742	0	0	100	0
NC_045512.2	1336	T	3719	0	0	0.0806668	99.9193
NC_045512.2	1337	G	3743	0.0801496	0.0267165	99.8664	0
NC_045512.2	1338	G	3726	0	0	99.9732	0.0268384
NC_045512.2	1339	T	3499	0.0285796	0	0	99.9714
NC_045512.2	1340	T	3618	0	0	0	100
NC_045512.2	1341	A	3642	99.9176	0.0549149	0.0274574	0
NC_045512.2	1342	C	3615	0	99.917	0.055325	0.0276625
NC_045512.2	1343	T	3226	0	0.0929944	0.0309981	99.876
NC_045512.2	1344	T	3463	0	0.0577534	0.0577534	99.8845
NC_045512.2	1345	A	3540	99.887	0	0.112994	0
NC_045512.2	1346	C	3507	0	99.9715	0	0.0285144
NC_045512.2	1347	C	3448	0	99.971	0	0.0290023
NC_045512.2	1348	C	3472	0	99.9712	0	0.0288018
NC_045512.2	1349	C	3495	0	99.9428	0	0
NC_045512.2	1350	A	3397	99.9706	0.0294377	0	0
NC_045512.2	1351	A	3390	99.9705	0	0	0.0294985
NC_045512.2	1352	A	3467	100	0	0	0
NC_045512.2	1353	A	3347	99.9104	0	0.0298775	0
NC_045512.2	1354	T	3321	0	0	0	100
NC_045512.2	1355	G	3232	0	0.0309406	99.9691	0
NC_045512.2	1356	C	3158	0	99.905	0	0.0316656
NC_045512.2	1357	T	3078	0	0	0	100
NC_045512.2	1358	G	3308	0	0.0302297	99.7884	0.0302297
NC_045512.2	1359	T	3064	0	0	0	100
NC_045512.2	1360	T	3148	0	0.0317662	0	99.9682
NC_045512.2	1361	G	3236	1.01978	0	98.9184	0
NC_045512.2	1362	T	3118	0	0	0	100
NC_045512.2	1363	T	3198	0	0.0312695	0	99.9062
NC_045512.2	1364	A	3213	99.9066	0	0	0.0622471
NC_045512.2	1365	A	3296	99.9697	0	0.0303398	0
NC_045512.2	1366	A	3305	99.879	0.0907716	0	0.0302572
NC_045512.2	1367	A	3357	99.9106	0	0	0.0893655
NC_045512.2	1368	T	3334	0.119976	0.059988	0	99.7301
NC_045512.2	1369	T	3410	0	0.058651	0.0879765	99.8534
NC_045512.2	1370	T	3376	0	0.0296209	0.0592417	99.9111
NC_045512.2	1371	A	3362	99.8513	0.0594884	0.0594884	0.0297442
NC_045512.2	1372	T	3274	0.152718	0.0610874	0	99.7862
NC_045512.2	1373	T	3307	0.0302389	0.0302389	0.0604778	99.879
NC_045512.2	1374	G	3332	0.030012	0.090036	99.88	0
NC_045512.2	1375	T	3446	0	0.0870575	0.0290192	99.8839
NC_045512.2	1376	C	3327	0.0601142	99.9098	0.0300571	0
NC_045512.2	1377	C	3375	0.0592593	99.8519	0	0.0888889
NC_045512.2	1378	A	3433	99.8252	0	0.116516	0.0582581
NC_045512.2	1379	G	3376	0	0.0592417	99.9408	0
NC_045512.2	1380	C	3365	0	99.9406	0	0.0594354
NC_045512.2	1381	A	3371	100	0	0	0
NC_045512.2	1382	T	3326	0	0	0.0601323	99.9399
NC_045512.2	1383	G	3366	0.0297089	0	99.9703	0
NC_045512.2	1384	T	3381	0	0.0591541	0	99.9408
NC_045512.2	1385	C	3418	0	99.9707	0	0.0292569
NC_045512.2	1386	A	3375	100	0	0	0
NC_045512.2	1387	C	3450	0	100	0	0
NC_045512.2	1388	A	3411	100	0	0	0
NC_045512.2	1389	A	3230	99.969	0	0	0.0309598
NC_045512.2	1390	T	3305	0	0	0	100
NC_045512.2	1391	T	3476	0	0	0	100
NC_045512.2	1392	C	3490	0	99.914	0	0.0859599
NC_045512.2	1393	A	3554	99.9437	0	0.0562746	0
NC_045512.2	1394	G	3493	0	0	100	0
NC_045512.2	1395	A	3455	100	0	0	0
NC_045512.2	1396	A	3233	100	0	0	0
NC_045512.2	1397	G	3434	0.0291206	0	99.9709	0
NC_045512.2	1398	T	3429	0	0.029163	0	99.9708
NC_045512.2	1399	A	3534	99.9717	0	0.0282965	0
NC_045512.2	1400	G	3488	0.0286697	0	99.9427	0.0286697
NC_045512.2	1401	G	3515	0	0	100	0
NC_045512.2	1402	A	3546	99.9436	0	0.0282008	0.0282008
NC_045512.2	1403	C	3562	0	99.9719	0	0.0280741
NC_045512.2	1404	C	3566	0	100	0	0
NC_045512.2	1405	T	3583	0.0558191	0.223277	0.0558191	99.6651
NC_045512.2	1406	G	3599	0.111142	0	99.8611	0
NC_045512.2	1407	A	3545	99.9718	0	0	0.0282087
NC_045512.2	1408	G	3529	0.17002	0	99.83	0
NC_045512.2	1409	C	3506	0	100	0	0
NC_045512.2	1410	A	3452	100	0	0	0
NC_045512.2	1411	T	3304	0	0	0.0302663	99.9697
NC_045512.2	1412	A	3498	100	0	0	0
NC_045512.2	1413	G	3499	0	0	100	0
NC_045512.2	1414	T	3400	0	0.0294118	0	99.9706
NC_045512.2	1415	C	3473	0	99.9424	0.0287936	0.0287936
NC_045512.2	1416	T	3305	0	0	0	100
NC_045512.2	1417	T	3480	0	0.0287356	0.0287356	99.9425
NC_045512.2	1418	G	3564	0	0	100	0
NC_045512.2	1419	C	3498	0.0285878	99.9142	0	0.0571755
NC_045512.2	1420	C	3439	0	100	0	0
NC_045512.2	1421	G	3478	0.0575043	0	99.9425	0
NC_045512.2	1422	A	3470	99.9712	0	0.0288184	0
NC_045512.2	1423	A	3347	100	0	0	0
NC_045512.2	1424	T	3204	0	0.031211	0	99.9688
NC_045512.2	1425	A	3409	100	0	0	0
NC_045512.2	1426	C	3434	0	100	0	0
NC_045512.2	1427	C	3424	0.0292056	99.9708	0	0
NC_045512.2	1428	A	3353	100	0	0	0
NC_045512.2	1429	T	3311	0	0	0	100
NC_045512.2	1430	A	3374	99.8518	0	0.0592768	0.0296384
NC_045512.2	1431	A	3345	99.9103	0	0.0597907	0
NC_045512.2	1432	T	3470	0.0864553	0.0576369	0	99.8559
NC_045512.2	1433	G	3507	0.0285144	0.0285144	99.9145	0.0285144
NC_045512.2	1434	A	3434	100	0	0	0
NC_045512.2	1435	A	3461	99.9711	0.0288934	0	0
NC_045512.2	1436	T	3599	0.0277855	0.111142	0	99.8611
NC_045512.2	1437	C	3606	0	99.9445	0	0.0554631
NC_045512.2	1438	T	3377	0	0.236897	0.0296121	99.7335
NC_045512.2	1439	G	3551	0.112644	0	99.8874	0
NC_045512.2	1440	G	3486	0	0.0573723	99.9426	0
NC_045512.2	1441	C	3454	0	100	0	0
NC_045512.2	1442	T	3363	0	0	0	100
NC_045512.2	1443	T	3352	0	0	0	100
NC_045512.2	1444	G	3437	0.0290951	0.0872854	99.7963	0.0290951
NC_045512.2	1445	A	3410	100	0	0	0
NC_045512.2	1446	A	3409	99.9707	0	0.0293341	0
NC_045512.2	1447	A	3487	99.9713	0.0286779	0	0
NC_045512.2	1448	A	3377	100	0	0	0
NC_045512.2	1449	C	3485	0	99.9713	0	0.0286944
NC_045512.2	1450	C	3441	0.0290613	99.9709	0	0
NC_045512.2	1451	A	3416	99.9415	0	0.058548	0
NC_045512.2	1452	T	3289	0.0304044	0	0	99.9696
NC_045512.2	1453	T	3471	0	0.0288101	0	99.9712
NC_045512.2	1454	C	3358	0	100	0	0
NC_045512.2	1455	T	3194	0	0	0	100
NC_045512.2	1456	T	3395	0	0	0	100
NC_045512.2	1457	C	3404	0	100	0	0
NC_045512.2	1458	G	3368	0	0.0296912	99.9703	0
NC_045512.2	1459	T	3229	0.0309693	0	0	99.969
NC_045512.2	1460	A	3172	99.9685	0	0.0315259	0
NC_045512.2	1461	A	3154	99.9683	0.0317058	0	0
NC_045512.2	1462	G	3331	0.030021	0	99.97	0
NC_045512.2	1463	G	3330	0	0.03003	99.97	0
NC_045512.2	1464	G	3374	0	0.0296384	99.9704	0
NC_045512.2	1465	T	3308	0	0.0302297	0	99.9698
NC_045512.2	1466	G	3355	0	0	100	0
NC_045512.2	1467	G	3370	0	0	100	0
NC_045512.2	1468	T	3386	0	0.0590667	0.0295334	99.9114
NC_045512.2	1469	C	3398	0	99.8823	0.0294291	0.0882872
NC_045512.2	1470	G	3401	0.0294031	0	99.9706	0
NC_045512.2	1471	C	3491	0	100	0	0
NC_045512.2	1472	A	3400	99.9706	0.0294118	0	0
NC_045512.2	1473	C	3476	0	99.9425	0.0575374	0
NC_045512.2	1474	T	3346	0.0298864	0	0	99.9701
NC_045512.2	1475	A	3256	99.8157	0	0.0307125	0.0921376
NC_045512.2	1476	T	2849	0.0351	0	0	99.9649
NC_045512.2	1477	T	3384	0	0	0.0295508	99.9704
NC_045512.2	1478	G	3453	0	0.086881	99.9131	0
NC_045512.2	1479	C	3378	0	99.852	0	0.148017
NC_045512.2	1480	C	3381	0	100	0	0
NC_045512.2	1481	T	3253	0.0307409	0.0922226	0	99.877
NC_045512.2	1482	T	3203	0	0	0	100
NC_045512.2	1483	T	3221	0	0	0	100
NC_045512.2	1484	G	3416	0.029274	0	99.9707	0
NC_045512.2	1485	G	3393	0.0589449	0	99.9411	0
NC_045512.2	1486	A	3417	99.8244	0.0292654	0.117062	0.0292654
NC_045512.2	1487	G	3400	0	0.0294118	99.9412	0.0294118
NC_045512.2	1488	G	3370	0	0.0296736	99.9703	0
NC_045512.2	1489	C	3373	0.0296472	99.9407	0	0.0296472
NC_045512.2	1490	T	3294	0.0303582	0.0303582	0.0303582	99.9089
NC_045512.2	1491	G	3434	0	0.0291206	99.9709	0
NC_045512.2	1492	T	3360	0	0	0	100
NC_045512.2	1493	G	3426	0.0291886	0.0291886	99.9416	0
NC_045512.2	1494	T	3391	0	0.0294898	0	99.9705
NC_045512.2	1495	G	3496	0.0286041	0.0286041	99.8856	0
NC_045512.2	1496	T	3222	0.0620732	0.0310366	0	99.9069
NC_045512.2	1497	T	3537	0.0282725	0.0282725	0	99.9435
NC_045512.2	1498	C	3544	0.0282167	99.9718	0	0
NC_045512.2	1499	T	3534	0	0.0282965	0	99.9717
NC_045512.2	1500	C	3513	0.0284657	99.9715	0	0
NC_045512.2	1501	T	3376	0	0	0	100
NC_045512.2	1502	T	3429	0.058326	0	0	99.9417
NC_045512.2	1503	A	3458	99.9711	0.0289184	0	0
NC_045512.2	1504	T	3440	0	0	0	100
NC_045512.2	1505	G	3516	0	0	99.9716	0.0284414
NC_045512.2	1506	T	3455	0	0	0	100
NC_045512.2	1507	T	3493	0	0.229029	0	99.771
NC_045512.2	1508	G	3506	0	0	100	0
NC_045512.2	1509	G	3522	0.0567859	0	99.9432	0
NC_045512.2	1510	T	3174	0	0	0.031506	99.9685
NC_045512.2	1511	T	3451	0.0289771	0	0	99.971
NC_045512.2	1512	G	3478	0.0287522	0	99.9712	0
NC_045512.2	1513	C	3421	0.0584624	99.9415	0	0
NC_045512.2	1514	C	3470	0	99.9135	0	0.0288184
NC_045512.2	1515	A	3473	99.9712	0	0	0
NC_045512.2	1516	T	3334	0	0.029994	0	99.94
NC_045512.2	1517	A	3405	99.7651	0	0	0.0293686
NC_045512.2	1518	A	3325	99.8195	0.0601504	0.0601504	0.0601504
NC_045512.2	1519	C	3354	0.119261	99.7615	0.0298151	0.0894454
NC_045512.2	1520	A	3308	99.8186	0.0302297	0.0906892	0.0604595
NC_045512.2	1521	A	3231	99.8143	0	0.0619003	0.0619003
NC_045512.2	1522	G	3354	0.119261	0	99.8807	0
NC_045512.2	1523	T	3270	0.122324	0.030581	0.0611621	99.7859
NC_045512.2	1524	G	3348	0.119474	0.0298686	99.7909	0.0597372
NC_045512.2	1525	T	3196	0	0.156446	0.0312891	99.8123
NC_045512.2	1526	G	3326	0.0601323	0	99.9098	0.0300661
NC_045512.2	1527	C	3249	0.0307787	99.9692	0	0
NC_045512.2	1528	C	3235	0	100	0	0
NC_045512.2	1529	T	3195	0	0	0	100
NC_045512.2	1530	A	3148	99.9365	0	0	0.0317662
NC_045512.2	1531	T	3183	0	0	0	100
NC_045512.2	1532	T	3275	0.0305344	0	0	99.9695
NC_045512.2	1533	G	3316	0	0	99.9698	0.0301568
NC_045512.2	1534	G	3256	0	0	100	0
NC_045512.2	1535	G	3256	0	0	100	0
NC_045512.2	1536	T	2710	0	0.0738007	0.0369004	99.8893
NC_045512.2	1537	T	3281	0	0.0304785	0	99.9695
NC_045512.2	1538	C	3284	0	100	0	0
NC_045512.2	1539	C	3303	0	99.9697	0	0.0302755
NC_045512.2	1540	A	3226	100	0	0	0
NC_045512.2	1541	C	3244	0	100	0	0
NC_045512.2	1542	G	3220	0	0	100	0
NC_045512.2	1543	T	2978	0	0.0671592	0	99.9328
NC_045512.2	1544	G	3166	0	0	100	0
NC_045512.2	1545	C	3182	0	100	0	0
NC_045512.2	1546	T	2895	0.0345423	0.241796	0.0345423	99.6891
NC_045512.2	1547	A	2394	99.8329	0.125313	0.0417711	0
NC_045512.2	1548	G	3084	0.0324254	0	99.9676	0
NC_045512.2	1549	C	3078	0	100	0	0
NC_045512.2	1550	G	3061	0	0	100	0
NC_045512.2	1551	C	3046	0	100	0	0
NC_045512.2	1552	T	2856	0	0	0	100
NC_045512.2	1553	A	2921	100	0	0	0
NC_045512.2	1554	A	2848	100	0	0	0
NC_045512.2	1555	C	2470	0	100	0	0
NC_045512.2	1556	A	2957	100	0	0	0
NC_045512.2	1557	T	2794	0	0	0	100
NC_045512.2	1558	A	2933	100	0	0	0
NC_045512.2	1559	G	2934	0	0	100	0
NC_045512.2	1560	G	2955	0	0	100	0
NC_045512.2	1561	T	2952	0	0	0.0338753	99.9661
NC_045512.2	1562	T	2984	0	0	0.0335121	99.9665
NC_045512.2	1563	G	2989	0	0	100	0
NC_045512.2	1564	T	2967	0	0	0.0337041	99.9663
NC_045512.2	1565	A	2991	99.9666	0	0.0334336	0
NC_045512.2	1566	A	2911	100	0	0	0
NC_045512.2	1567	C	2958	0	100	0	0
NC_045512.2	1568	C	2891	0.0345901	99.9308	0	0.0345901
NC_045512.2	1569	A	2860	100	0	0	0
NC_045512.2	1570	T	2839	0	0	0	100
NC_045512.2	1571	A	2780	99.964	0	0	0
NC_045512.2	1572	C	2761	0.0362188	99.9638	0	0
NC_045512.2	1573	A	2743	100	0	0	0
NC_045512.2	1574	G	2757	0.0362713	0.0362713	99.9275	0
NC_045512.2	1575	G	2765	0.0361664	0	99.9638	0
NC_045512.2	1576	T	2693	0	0	0.0371333	99.9629
NC_045512.2	1577	G	2727	0	0	99.8533	0.0733407
NC_045512.2	1578	T	2688	0	0	0	100
NC_045512.2	1579	T	2690	0	0	0	99.9628
NC_045512.2	1580	G	2688	0.0744048	0.0372024	99.8884	0
NC_045512.2	1581	T	2662	0.0751315	0	0	99.9249
NC_045512.2	1582	T	2644	0.075643	0	0	99.9244
NC_045512.2	1583	G	2626	0	0	99.9238	0.0761615
NC_045512.2	1584	G	2636	0	0	99.9241	0.0758725
NC_045512.2	1585	A	2672	99.8877	0	0.0748503	0.0374251
NC_045512.2	1586	G	2608	0	0	100	0
NC_045512.2	1587	A	2517	99.9205	0	0.0794597	0
NC_045512.2	1588	A	2503	99.9201	0	0.0399521	0.0399521
NC_045512.2	1589	G	2584	0	0.0386997	99.9613	0
NC_045512.2	1590	G	2603	0	0	99.9616	0.0384172
NC_045512.2	1591	T	2480	0	0.0403226	0	99.9597
NC_045512.2	1592	T	2658	0	0.112867	0	99.8871
NC_045512.2	1593	C	2670	0.0374532	99.9625	0	0
NC_045512.2	1594	C	2597	0.038506	99.9615	0	0
NC_045512.2	1595	G	2694	0.0371195	0	99.9629	0
NC_045512.2	1596	A	2660	100	0	0	0
NC_045512.2	1597	A	2593	100	0	0	0
NC_045512.2	1598	G	2573	0	0	99.9611	0.0388651
NC_045512.2	1599	G	2604	0	0	99.9616	0
NC_045512.2	1600	T	2591	0	0.0385951	0	99.9614
NC_045512.2	1601	C	2522	0	99.9603	0.0396511	0
NC_045512.2	1602	T	2583	0	0.0387147	0	99.9613
NC_045512.2	1603	T	2604	0	0.0384025	0	99.8464
NC_045512.2	1604	A	2595	99.8459	0.0385356	0.0385356	0
NC_045512.2	1605	A	2456	99.9593	0	0.0407166	0
NC_045512.2	1606	T	2615	0.0382409	0.191205	0	99.7706
NC_045512.2	1607	G	2629	0.152149	0	99.8098	0.0380373
NC_045512.2	1608	A	2623	99.8094	0.152497	0	0.0381243
NC_045512.2	1609	C	2662	0.225394	99.7746	0	0
NC_045512.2	1610	A	2667	99.775	0.0374953	0.187477	0
NC_045512.2	1611	A	2524	99.9208	0	0	0.0792393
NC_045512.2	1612	C	2610	0	99.8851	0	0.114943
NC_045512.2	1613	C	2575	0.038835	99.9612	0	0
NC_045512.2	1614	T	2594	0.0385505	0	0.077101	99.8843
NC_045512.2	1615	T	2518	0.0397141	0.0397141	0	99.9206
NC_045512.2	1616	C	2589	0	100	0	0
NC_045512.2	1617	T	2601	0	0	0	100
NC_045512.2	1618	T	2562	0	0	0	100
NC_045512.2	1619	G	2518	0.0397141	0	99.9603	0
NC_045512.2	1620	A	2469	99.9595	0.0405022	0	0
NC_045512.2	1621	A	2469	100	0	0	0
NC_045512.2	1622	A	2415	99.9586	0.0414079	0	0
NC_045512.2	1623	T	2278	0.0438982	0.0438982	0	99.9122
NC_045512.2	1624	A	2305	99.9566	0.0433839	0	0
NC_045512.2	1625	C	2302	0	100	0	0
NC_045512.2	1626	T	2316	0	0.0863558	0	99.9136
NC_045512.2	1627	C	2228	0	100	0	0
NC_045512.2	1628	C	2229	0	100	0	0
NC_045512.2	1629	A	2282	100	0	0	0
NC_045512.2	1630	A	2281	100	0	0	0
NC_045512.2	1631	A	2284	100	0	0	0
NC_045512.2	1632	A	2276	100	0	0	0
NC_045512.2	1633	A	2191	99.9087	0	0	0
NC_045512.2	1634	G	2408	0	0	100	0
NC_045512.2	1635	A	2309	100	0	0	0
NC_045512.2	1636	G	2423	0	0	100	0
NC_045512.2	1637	A	2451	100	0	0	0
NC_045512.2	1638	A	2353	100	0	0	0
NC_045512.2	1639	A	2408	100	0	0	0
NC_045512.2	1640	G	2391	0.0418235	0	99.9582	0
NC_045512.2	1641	T	2433	0	0.123305	0	99.8767
NC_045512.2	1642	C	2457	0	99.4302	0	0.569801
NC_045512.2	1643	A	2419	99.9587	0	0.0413394	0
NC_045512.2	1644	A	2356	100	0	0	0
NC_045512.2	1645	C	2372	0	100	0	0
NC_045512.2	1646	A	2197	99.9545	0	0.0455166	0
NC_045512.2	1647	T	2257	0	0	0	100
NC_045512.2	1648	C	2283	0	100	0	0
NC_045512.2	1649	A	2239	99.9107	0	0	0
NC_045512.2	1650	A	2172	99.954	0.0460405	0	0
NC_045512.2	1651	T	2184	0	0	0	100
NC_045512.2	1652	A	2190	99.863	0	0	0
NC_045512.2	1653	T	2172	0.230203	0	0.644567	99.1252
NC_045512.2	1654	T	2240	0.3125	0	0.178571	99.5089
NC_045512.2	1655	G	2267	0.176445	0.264667	99.4707	0.0441112
NC_045512.2	1656	T	2126	0.14111	0.376294	0	99.4826
NC_045512.2	1657	T	2180	0.366972	0	0.0458716	99.5872
NC_045512.2	1658	G	2207	0	0.226552	99.7734	0
NC_045512.2	1659	G	2184	0	0.18315	99.8168	0
NC_045512.2	1660	T	2226	0	0	0	100
NC_045512.2	1661	G	2234	0	0	99.9552	0.0447628
NC_045512.2	1662	A	2209	99.9547	0.0452694	0	0
NC_045512.2	1663	C	2111	0.0473709	99.9526	0	0
NC_045512.2	1664	T	2135	0	0.0936768	0	99.9063
NC_045512.2	1665	T	2167	0	0	0.0461467	99.9539
NC_045512.2	1666	T	2185	0	0	0.0457666	99.9542
NC_045512.2	1667	A	2148	100	0	0	0
NC_045512.2	1668	A	2143	99.8133	0	0.0466636	0.139991
NC_045512.2	1669	A	2046	99.9511	0	0	0.0488759
NC_045512.2	1670	C	2120	0.0471698	99.9528	0	0
NC_045512.2	1671	T	2122	0	0	0	100
NC_045512.2	1672	T	2156	0	0	0	99.9072
NC_045512.2	1673	A	2163	99.9075	0	0.0924642	0
NC_045512.2	1674	A	2122	99.8115	0	0.0471254	0.141376
NC_045512.2	1675	T	2138	0.0935454	0	0.0467727	99.8597
NC_045512.2	1676	G	2139	0.0935016	0	99.8597	0.0467508
NC_045512.2	1677	A	2074	99.9036	0.048216	0	0.048216
NC_045512.2	1678	A	2102	99.9049	0.0475737	0	0.0475737
NC_045512.2	1679	G	2108	0	0	99.9526	0.0474383
NC_045512.2	1680	A	2141	99.9533	0	0	0.0467071
NC_045512.2	1681	G	2127	0	0	100	0
NC_045512.2	1682	A	2171	99.9539	0	0.0460617	0
NC_045512.2	1683	T	2145	0	0.13986	0	99.8601
NC_045512.2	1684	C	2147	0	100	0	0
NC_045512.2	1685	G	2088	0.0957854	0	99.9042	0
NC_045512.2	1686	C	2126	0	100	0	0
NC_045512.2	1687	C	2119	0	99.8584	0	0
NC_045512.2	1688	A	2080	100	0	0	0
NC_045512.2	1689	T	2073	0	0	0	100
NC_045512.2	1690	T	2089	0	0	0	100
NC_045512.2	1691	A	2120	99.4811	0	0	0
NC_045512.2	1692	T	2064	0	0.0484496	0	99.9516
NC_045512.2	1693	T	2113	0.0946522	0	0	99.9053
NC_045512.2	1694	T	2133	0.0937647	0	0	99.9062
NC_045512.2	1695	T	2118	0.0472144	0	0.0944287	99.8584
NC_045512.2	1696	G	2115	0	0	99.8582	0.141844
NC_045512.2	1697	G	2065	0.145278	0	99.8547	0
NC_045512.2	1698	C	2125	0.0941176	99.8588	0	0.0470588
NC_045512.2	1699	A	2138	100	0	0	0
NC_045512.2	1700	T	2100	0.047619	0.0952381	0.047619	99.8095
NC_045512.2	1701	C	2141	0	100	0	0
NC_045512.2	1702	T	2115	0	0.0945626	0	99.9054
NC_045512.2	1703	T	2216	0	0	0	100
NC_045512.2	1704	T	2208	0.181159	0	0	99.8188
NC_045512.2	1705	T	2173	0.276116	0.0460193	0	99.6779
NC_045512.2	1706	T	2207	0.181242	0.0906208	0.271862	99.3203
NC_045512.2	1707	C	2244	0	99.9554	0	0.0445633
NC_045512.2	1708	T	2262	0.353669	0	0	99.6463
NC_045512.2	1709	G	2203	0.226963	0.136178	99.5915	0.0453926
NC_045512.2	1710	C	2161	0	100	0	0
NC_045512.2	1711	T	2037	0	0.0490918	0.0981836	99.8527
NC_045512.2	1712	T	2187	0.0457247	0.274348	0	99.6799
NC_045512.2	1713	C	2130	0.234742	99.7183	0	0.0469484
NC_045512.2	1714	C	2161	0.0462749	99.6761	0	0.277649
NC_045512.2	1715	A	2119	99.7168	0	0.283152	0
NC_045512.2	1716	C	2146	0	100	0	0
NC_045512.2	1717	A	1986	100	0	0	0
NC_045512.2	1718	A	2002	99.7502	0	0.24975	0
NC_045512.2	1719	G	2049	0	0	100	0
NC_045512.2	1720	T	2140	0	0	0	100
NC_045512.2	1721	G	2091	0	0.047824	99.9522	0
NC_045512.2	1722	C	2061	0	100	0	0
NC_045512.2	1723	T	2133	0	0	0	100
NC_045512.2	1724	T	2040	0	0.0490196	0	99.951
NC_045512.2	1725	T	1962	0	0	0	100
NC_045512.2	1726	T	2112	0	0	0	100
NC_045512.2	1727	G	2140	0	0	100	0
NC_045512.2	1728	T	2146	0	0	0	100
NC_045512.2	1729	G	2126	0.0940734	0	99.9059	0
NC_045512.2	1730	G	2097	0	0	100	0
NC_045512.2	1731	A	2181	100	0	0	0
NC_045512.2	1732	A	2072	100	0	0	0
NC_045512.2	1733	A	2091	99.9522	0	0.047824	0
NC_045512.2	1734	C	2048	0.0488281	99.8047	0	0
NC_045512.2	1735	T	2083	0	0	0	100
NC_045512.2	1736	G	2117	0.0472367	0	99.9528	0
NC_045512.2	1737	T	2053	0	0	0	100
NC_045512.2	1738	G	2134	0	0	100	0
NC_045512.2	1739	A	2065	99.9516	0	0	0.0484262
NC_045512.2	1740	A	1943	100	0	0	0
NC_045512.2	1741	A	1995	100	0	0	0
NC_045512.2	1742	G	1999	0	0	100	0
NC_045512.2	1743	G	1989	0	0	100	0
NC_045512.2	1744	T	1881	0.0531632	0	0	99.9468
NC_045512.2	1745	T	1917	0	0.0521648	0	99.9478
NC_045512.2	1746	T	2017	0	0	0	100
NC_045512.2	1747	G	1989	0	0	100	0
NC_045512.2	1748	G	1985	0	0	100	0
NC_045512.2	1749	A	2055	100	0	0	0
NC_045512.2	1750	T	1927	0	0	0	100
NC_045512.2	1751	T	2029	0	0.0985707	0	99.9014
NC_045512.2	1752	A	2044	100	0	0	0
NC_045512.2	1753	T	2026	0.0493583	0	0.0493583	99.9013
NC_045512.2	1754	A	2038	99.9019	0	0	0.0981354
NC_045512.2	1755	A	2035	100	0	0	0
NC_045512.2	1756	A	1989	100	0	0	0
NC_045512.2	1757	G	1913	0.104548	0	99.8955	0
NC_045512.2	1758	C	1939	0	100	0	0
NC_045512.2	1759	A	2008	100	0	0	0
NC_045512.2	1760	T	2028	0	0	0	100
NC_045512.2	1761	T	2068	0	0.0483559	0	99.9516
NC_045512.2	1762	C	2067	0	100	0	0
NC_045512.2	1763	A	2106	100	0	0	0
NC_045512.2	1764	A	2038	100	0	0	0
NC_045512.2	1765	A	1885	100	0	0	0
NC_045512.2	1766	C	2050	0	100	0	0
NC_045512.2	1767	A	2088	100	0	0	0
NC_045512.2	1768	A	2031	100	0	0	0
NC_045512.2	1769	A	2085	99.952	0	0	0.0479616
NC_045512.2	1770	T	1991	0	0	0	100
NC_045512.2	1771	T	2056	0	0	0	99.9514
NC_045512.2	1772	G	2084	0	0	100	0
NC_045512.2	1773	T	2078	0	0	0	100
NC_045512.2	1774	T	2104	0	0	0	100
NC_045512.2	1775	G	2091	0	0.095648	99.9044	0
NC_045512.2	1776	A	2043	100	0	0	0
NC_045512.2	1777	A	2081	100	0	0	0
NC_045512.2	1778	T	2058	0	0	0	100
NC_045512.2	1779	C	2030	0	100	0	0
NC_045512.2	1780	C	2003	0.0499251	99.9001	0	0
NC_045512.2	1781	T	2034	0	0.0491642	0.0491642	99.9017
NC_045512.2	1782	G	2062	0	0	100	0
NC_045512.2	1783	T	1993	0	0.100351	0	99.8996
NC_045512.2	1784	G	1863	0	0	100	0
NC_045512.2	1785	G	1895	0	0	99.9472	0
NC_045512.2	1786	T	1951	0	0	0	100
NC_045512.2	1787	A	1933	99.8448	0	0.155199	0
NC_045512.2	1788	A	1940	99.9485	0	0	0
NC_045512.2	1789	T	1998	0	0	0	100
NC_045512.2	1790	T	2005	0	0	0	100
NC_045512.2	1791	T	1998	0	0.1001	0	99.8999
NC_045512.2	1792	T	2020	0.247525	0	0.247525	99.505
NC_045512.2	1793	A	2004	99.6507	0.299401	0	0.0499002
NC_045512.2	1794	A	1983	100	0	0	0
NC_045512.2	1795	A	1931	99.5339	0.207147	0.258933	0
NC_045512.2	1796	G	1941	0.15456	0	99.8454	0
NC_045512.2	1797	T	1978	0	0.0505561	0.151668	99.7978
NC_045512.2	1798	T	1972	0	0.15213	0	99.8479
NC_045512.2	1799	A	1971	99.7971	0	0.0507357	0.152207
NC_045512.2	1800	C	1967	0	99.8475	0.152517	0
NC_045512.2	1801	A	1993	99.8495	0	0	0.150527
NC_045512.2	1802	A	1980	100	0	0	0
NC_045512.2	1803	A	1948	99.846	0.154004	0	0
NC_045512.2	1804	A	1927	100	0	0	0
NC_045512.2	1805	G	1977	0.151745	0	99.8483	0
NC_045512.2	1806	G	2049	0	0	100	0
NC_045512.2	1807	A	2135	99.8595	0	0	0.140515
NC_045512.2	1808	A	2012	100	0	0	0
NC_045512.2	1809	A	2030	100	0	0	0
NC_045512.2	1810	A	2009	99.9004	0	0.099552	0
NC_045512.2	1811	G	2076	0	0.144509	99.8555	0
NC_045512.2	1812	C	2080	0	100	0	0
NC_045512.2	1813	T	2183	0.0458085	0.0458085	0	99.771
NC_045512.2	1814	A	2184	100	0	0	0
NC_045512.2	1815	A	2239	99.8213	0.0446628	0.133988	0
NC_045512.2	1816	A	2215	99.9549	0.0451467	0	0
NC_045512.2	1817	A	2200	99.9545	0.0454545	0	0
NC_045512.2	1818	A	2132	99.4371	0.515947	0.0469043	0
NC_045512.2	1819	A	2081	99.5675	0	0.144161	0
NC_045512.2	1820	G	2188	0	0.457038	99.543	0
NC_045512.2	1821	G	2170	0.506912	0.0460829	99.4009	0
NC_045512.2	1822	T	2191	0	0	0.502054	99.4979
NC_045512.2	1823	G	2225	0.629213	0	99.3708	0
NC_045512.2	1824	C	2164	0	100	0	0
NC_045512.2	1825	C	2214	0	99.9548	0	0.0451671
NC_045512.2	1826	T	2260	0	0.0884956	0	99.9115
NC_045512.2	1827	G	2287	0.0437254	0	99.9125	0.0437254
NC_045512.2	1828	G	2280	0	0	100	0
NC_045512.2	1829	A	2303	100	0	0	0
NC_045512.2	1830	A	1844	100	0	0	0
NC_045512.2	1831	T	2221	0	0.0450248	0	99.955
NC_045512.2	1832	A	2245	99.9555	0	0	0
NC_045512.2	1833	T	2243	0	0	0	100
NC_045512.2	1834	T	2265	0	0.0441501	0	99.9558
NC_045512.2	1835	G	2272	0	0	100	0
NC_045512.2	1836	G	2258	0.044287	0.044287	99.9114	0
NC_045512.2	1837	T	2281	0	0	0	100
NC_045512.2	1838	G	2293	0	0	100	0
NC_045512.2	1839	A	2282	100	0	0	0
NC_045512.2	1840	A	2188	100	0	0	0
NC_045512.2	1841	C	2348	0	100	0	0
NC_045512.2	1842	A	2346	99.9574	0	0	0
NC_045512.2	1843	G	2299	0	0	100	0
NC_045512.2	1844	A	2322	99.9139	0	0.0861326	0
NC_045512.2	1845	A	2245	99.9109	0	0.0445434	0.0445434
NC_045512.2	1846	A	2347	99.8296	0	0	0.17043
NC_045512.2	1847	T	2344	0.0426621	0.0426621	0	99.9147
NC_045512.2	1848	C	2386	0.0838223	99.7904	0	0.125733
NC_045512.2	1849	A	2385	100	0	0	0
NC_045512.2	1850	A	2338	99.9572	0.0427716	0	0
NC_045512.2	1851	T	2269	0.0440723	0	0	99.9559
NC_045512.2	1852	A	2325	99.957	0.0430108	0	0
NC_045512.2	1853	C	2341	0	100	0	0
NC_045512.2	1854	T	2340	0.042735	0	0	99.9573
NC_045512.2	1855	G	2247	0.445038	0.0445038	99.1544	0.35603
NC_045512.2	1856	A	2230	99.4619	0.0896861	0.224215	0.224215
NC_045512.2	1857	G	2189	0.502513	0.0913659	99.2691	0.137049
NC_045512.2	1858	T	2183	0.503894	0.0458085	0	99.4503
NC_045512.2	1859	C	2205	0	99.9546	0.0453515	0
NC_045512.2	1860	C	2200	0.0454545	99.9545	0	0
NC_045512.2	1861	T	2206	0	0.135993	0	99.864
NC_045512.2	1862	C	2230	0	99.8655	0	0.044843
NC_045512.2	1863	T	2248	0	0.133452	0	99.8665
NC_045512.2	1864	T	2211	0	0	0	100
NC_045512.2	1865	T	2230	0	0	0	100
NC_045512.2	1866	A	2200	99.9545	0	0	0
NC_045512.2	1867	T	2243	0	0	0	100
NC_045512.2	1868	G	2214	0.135501	0	99.8193	0
NC_045512.2	1869	C	2185	0	99.9085	0	0.0915332
NC_045512.2	1870	A	2196	100	0	0	0
NC_045512.2	1871	T	2185	0	0	0	100
NC_045512.2	1872	T	1955	0	0	0.0511509	99.9488
NC_045512.2	1873	T	2238	0	0	0	100
NC_045512.2	1874	G	2216	0.0451264	0	99.9549	0
NC_045512.2	1875	C	2247	0	100	0	0
NC_045512.2	1876	A	2289	100	0	0	0
NC_045512.2	1877	T	2320	0	0.0431034	0	99.9569
NC_045512.2	1878	C	2304	0	100	0	0
NC_045512.2	1879	A	2272	99.956	0	0.0440141	0
NC_045512.2	1880	G	2296	0	0	100	0
NC_045512.2	1881	A	2289	100	0	0	0
NC_045512.2	1882	G	2313	0	0	100	0
NC_045512.2	1883	G	2286	0	0	100	0
NC_045512.2	1884	C	2323	0	100	0	0
NC_045512.2	1885	T	2354	0.0424809	0	0	99.9575
NC_045512.2	1886	G	2328	0.0429553	0	99.957	0
NC_045512.2	1887	C	2322	0.0430663	99.9569	0	0
NC_045512.2	1888	T	2357	0	0.0424268	0	99.9576
NC_045512.2	1889	C	2340	0	100	0	0
NC_045512.2	1890	G	2348	0.0851789	0	99.9148	0
NC_045512.2	1891	T	2314	0	0	0	100
NC_045512.2	1892	G	2361	0	0	100	0
NC_045512.2	1893	T	2277	0	0	0	100
NC_045512.2	1894	T	2306	0	0	0	100
NC_045512.2	1895	G	2322	0.0430663	0	99.9569	0
NC_045512.2	1896	T	2352	0	0	0.042517	99.9575
NC_045512.2	1897	A	2292	99.9564	0	0.04363	0
NC_045512.2	1898	C	2253	0	99.9556	0	0.0443853
NC_045512.2	1899	G	2263	0	0	100	0
NC_045512.2	1900	A	2236	99.9553	0.0447227	0	0
NC_045512.2	1901	T	2277	0	0.0439174	0	99.9561
NC_045512.2	1902	C	2319	0	99.9569	0	0.043122
NC_045512.2	1903	A	2338	100	0	0	0
NC_045512.2	1904	A	2284	100	0	0	0
NC_045512.2	1905	T	2295	0	0	0.043573	99.9564
NC_045512.2	1906	T	2220	0.0900901	0	0	99.9099
NC_045512.2	1907	T	2255	0	0	0	100
NC_045512.2	1908	T	2341	0	0.170867	0.0427168	99.7864
NC_045512.2	1909	C	2319	0.043122	99.9138	0	0.043122
NC_045512.2	1910	T	2287	0	0.174902	0	99.8251
NC_045512.2	1911	C	2278	0	99.9122	0.0877963	0
NC_045512.2	1912	C	2253	0	100	0	0
NC_045512.2	1913	C	2285	0.0437637	99.9125	0.0437637	0
NC_045512.2	1914	G	2267	0	0	99.9559	0.0441112
NC_045512.2	1915	C	2318	0.0862813	99.9137	0	0
NC_045512.2	1916	A	2280	99.9123	0.0877193	0	0
NC_045512.2	1917	C	2276	0	100	0	0
NC_045512.2	1918	T	2240	0.0446429	0	0	99.9554
NC_045512.2	1919	C	2297	0	100	0	0
NC_045512.2	1920	T	2250	0	0.0444444	0	99.9556
NC_045512.2	1921	T	2266	0	0	0.0441306	99.9559
NC_045512.2	1922	G	2314	0.259291	0	99.7407	0
NC_045512.2	1923	A	2308	99.87	0	0.129983	0
NC_045512.2	1924	A	2278	99.8244	0.0438982	0	0.131694
NC_045512.2	1925	A	2301	99.6523	0.347675	0	0
NC_045512.2	1926	C	2307	0	99.9567	0	0.0433463
NC_045512.2	1927	T	2299	0	0.0869943	0	99.913
NC_045512.2	1928	G	2279	0.0438789	0	99.9561	0
NC_045512.2	1929	C	2251	0	100	0	0
NC_045512.2	1930	T	2237	0	0	0	100
NC_045512.2	1931	C	2297	0	99.8694	0	0
NC_045512.2	1932	A	2280	100	0	0	0
NC_045512.2	1933	A	2216	100	0	0	0
NC_045512.2	1934	A	2238	100	0	0	0
NC_045512.2	1935	A	2207	100	0	0	0
NC_045512.2	1936	T	2103	0	0	0	100
NC_045512.2	1937	T	2263	0	0	0	100
NC_045512.2	1938	C	2223	0	99.955	0	0.0449843
NC_045512.2	1939	T	2187	0	0	0	100
NC_045512.2	1940	G	2186	0	0	100	0
NC_045512.2	1941	T	2109	0.0474158	0	0	99.9526
NC_045512.2	1942	G	2158	0.0463392	0	99.9537	0
NC_045512.2	1943	C	2107	0.0949217	99.8576	0.0474608	0
NC_045512.2	1944	G	2139	0.0935016	0	99.8597	0.0467508
NC_045512.2	1945	T	2119	0	0	0.0943841	99.9056
NC_045512.2	1946	G	2141	0	0.0467071	99.8132	0
NC_045512.2	1947	T	2092	0	0	0	100
NC_045512.2	1948	T	2097	0.0476872	0	0	99.9523
NC_045512.2	1949	T	2162	0.0462535	0	0	99.9537
NC_045512.2	1950	T	2161	0	0.0462749	0	99.9537
NC_045512.2	1951	A	2172	99.9079	0	0	0.092081
NC_045512.2	1952	C	2193	0.136799	99.8632	0	0
NC_045512.2	1953	A	2190	100	0	0	0
NC_045512.2	1954	G	2160	0	0	99.8611	0.138889
NC_045512.2	1955	A	2103	99.8573	0	0	0.142653
NC_045512.2	1956	A	2088	100	0	0	0
NC_045512.2	1957	G	2108	0.189753	0	99.8102	0
NC_045512.2	1958	G	2116	0.47259	0	99.5274	0
NC_045512.2	1959	C	2128	0	100	0	0
NC_045512.2	1960	C	2094	0.143266	99.809	0	0.0477555
NC_045512.2	1961	G	2095	0.0954654	0.143198	99.7613	0
NC_045512.2	1962	C	2050	0	99.9512	0	0
NC_045512.2	1963	T	2004	0	0	0	100
NC_045512.2	1964	A	1872	100	0	0	0
NC_045512.2	1965	T	1952	0.614754	0	0	99.3852
NC_045512.2	1966	A	1972	100	0	0	0
NC_045512.2	1967	A	1955	99.1816	0	0.0511509	0.767263
NC_045512.2	1968	C	2059	0.0971345	99.3201	0	0.582807
NC_045512.2	1969	A	2030	100	0	0	0
NC_045512.2	1970	A	1949	99.8461	0.0513084	0.102617	0
NC_045512.2	1971	T	1939	0.825168	0	0	99.1748
NC_045512.2	1972	A	2049	99.2191	0.732064	0	0.0488043
NC_045512.2	1973	C	2016	0	99.8512	0.0496032	0.0992063
NC_045512.2	1974	T	1942	0.102987	0	0	99.897
NC_045512.2	1975	A	1852	99.946	0	0.0539957	0
NC_045512.2	1976	G	1900	0.105263	0	99.8947	0
NC_045512.2	1977	A	1886	99.894	0	0	0.106045
NC_045512.2	1978	T	1870	0	0.0534759	0	99.9465
NC_045512.2	1979	G	1849	0.0540833	0	99.9459	0
NC_045512.2	1980	G	1898	0	0.105374	99.8946	0
NC_045512.2	1981	A	1934	99.9483	0	0.0517063	0
NC_045512.2	1982	A	1660	100	0	0	0
NC_045512.2	1983	T	1879	0.10644	0	0	99.8936
NC_045512.2	1984	T	1888	0	0.0529661	0	99.8941
NC_045512.2	1985	T	1925	0.103896	0	0	99.8961
NC_045512.2	1986	C	1916	0.156576	99.739	0.104384	0
NC_045512.2	1987	A	1906	99.8426	0.0524659	0.0524659	0.0524659
NC_045512.2	1988	C	1886	0.106045	99.894	0	0
NC_045512.2	1989	A	1746	99.4273	0.229095	0.171821	0.171821
NC_045512.2	1990	G	1707	0.0585823	0.0585823	99.5313	0.351494
NC_045512.2	1991	T	1662	0.120337	0	0.120337	99.7593
NC_045512.2	1992	A	1626	99.9385	0.0615006	0	0
NC_045512.2	1993	T	1629	0.245549	0.122775	0	99.6317
NC_045512.2	1994	T	1691	0.0591366	0.118273	0	99.8226
NC_045512.2	1995	C	1684	0.178147	99.7031	0	0.118765
NC_045512.2	1996	A	1692	99.8227	0	0.118203	0.0591017
NC_045512.2	1997	C	1711	0.0584454	99.7662	0	0.175336
NC_045512.2	1998	T	1660	0	0	0.060241	99.9398
NC_045512.2	1999	G	1679	0.0595593	0.0595593	99.8809	0
[truncated: 27,904 more rows]

## Sheet: N F17A SARS-CoV-2 virus-3
CHR	POS	REF	READS	A	C	G	T
NC_045512.2	1	A	0	NA	NA	NA	NA
NC_045512.2	2	T	1	0	0	0	100
NC_045512.2	3	T	1	0	0	0	100
NC_045512.2	4	A	1	100	0	0	0
NC_045512.2	5	A	1	100	0	0	0
NC_045512.2	6	A	1	100	0	0	0
NC_045512.2	7	G	1	0	0	100	0
NC_045512.2	8	G	1	0	0	100	0
NC_045512.2	9	T	1	0	0	0	100
NC_045512.2	10	T	1	0	0	0	100
NC_045512.2	11	T	1	0	0	0	100
NC_045512.2	12	A	10	100	0	0	0
NC_045512.2	13	T	17	0	0	0	100
NC_045512.2	14	A	34	100	0	0	0
NC_045512.2	15	C	49	0	100	0	0
NC_045512.2	16	C	75	0	100	0	0
NC_045512.2	17	T	128	0	0	0	100
NC_045512.2	18	T	151	0	0	0	100
NC_045512.2	19	C	218	0	100	0	0
NC_045512.2	20	C	242	0	100	0	0
NC_045512.2	21	C	293	0	100	0	0
NC_045512.2	22	A	327	100	0	0	0
NC_045512.2	23	G	343	0	0	100	0
NC_045512.2	24	G	350	0	0	100	0
NC_045512.2	25	T	411	0	0	0	100
NC_045512.2	26	A	437	100	0	0	0
NC_045512.2	27	A	431	100	0	0	0
NC_045512.2	28	C	483	0	100	0	0
NC_045512.2	29	A	610	100	0	0	0
NC_045512.2	30	A	685	100	0	0	0
NC_045512.2	31	A	693	100	0	0	0
NC_045512.2	32	C	730	0	99.863	0.136986	0
NC_045512.2	33	C	777	0	99.7426	0	0.2574
NC_045512.2	34	A	834	100	0	0	0
NC_045512.2	35	A	868	100	0	0	0
NC_045512.2	36	C	916	0	99.8908	0	0.10917
NC_045512.2	37	C	989	0	100	0	0
NC_045512.2	38	A	984	100	0	0	0
NC_045512.2	39	A	987	100	0	0	0
NC_045512.2	40	C	1012	0	100	0	0
NC_045512.2	41	T	1054	0	0.0948767	0	99.9051
NC_045512.2	42	T	1054	0	0.0948767	0	99.9051
NC_045512.2	43	T	1086	0	0	0	100
NC_045512.2	44	C	1080	0	100	0	0
NC_045512.2	45	G	1084	0	0	100	0
NC_045512.2	46	A	1091	100	0	0	0
NC_045512.2	47	T	1097	0	0	0	100
NC_045512.2	48	C	1095	0	100	0	0
NC_045512.2	49	T	1096	0	0.182482	0	99.8175
NC_045512.2	50	C	1118	0	100	0	0
NC_045512.2	51	T	1066	0	0	0	100
NC_045512.2	52	T	1132	0	0	0	100
NC_045512.2	53	G	1155	0	0	100	0
NC_045512.2	54	T	1174	0	0	0	100
NC_045512.2	55	A	1162	99.9139	0	0	0.0860585
NC_045512.2	56	G	1165	0	0	100	0
NC_045512.2	57	A	1175	100	0	0	0
NC_045512.2	58	T	1186	0	0.084317	0	99.9157
NC_045512.2	59	C	1183	0	99.9155	0	0.0845309
NC_045512.2	60	T	1196	0	0.083612	0	99.9164
NC_045512.2	61	G	1198	0	0	100	0
NC_045512.2	62	T	1180	0	0	0	100
NC_045512.2	63	T	1196	0	0	0	100
NC_045512.2	64	C	1199	0	100	0	0
NC_045512.2	65	T	1228	0	0	0	100
NC_045512.2	66	C	858	0	100	0	0
NC_045512.2	67	T	869	0	0	0	100
NC_045512.2	68	A	852	100	0	0	0
NC_045512.2	69	A	867	100	0	0	0
NC_045512.2	70	A	863	100	0	0	0
NC_045512.2	71	C	890	0	99.8876	0	0.11236
NC_045512.2	72	G	886	0	0	100	0
NC_045512.2	73	A	878	100	0	0	0
NC_045512.2	74	A	878	99.8861	0.113895	0	0
NC_045512.2	75	C	881	0	100	0	0
NC_045512.2	76	T	896	0.111607	0	0.111607	99.7768
NC_045512.2	77	T	903	0.332226	0.110742	0	99.557
NC_045512.2	78	T	934	2.99786	0.107066	0	96.8951
NC_045512.2	79	A	954	97.2746	0.104822	0	2.62055
NC_045512.2	80	A	953	97.0619	0	2.51836	0.419727
NC_045512.2	81	A	941	97.1307	0.10627	0.10627	2.65675
NC_045512.2	82	A	972	99.5885	0.102881	0	0.308642
NC_045512.2	83	T	976	0.102459	2.45902	0	97.4385
NC_045512.2	84	C	950	0.105263	99.8947	0	0
NC_045512.2	85	T	960	0	0	0	100
NC_045512.2	86	G	959	0	0	100	0
NC_045512.2	87	T	972	0	0	0	100
NC_045512.2	88	G	984	0	0	100	0
NC_045512.2	89	T	978	0	0	0	100
NC_045512.2	90	G	1000	0	0	100	0
NC_045512.2	91	G	985	0	0	100	0
NC_045512.2	92	C	1027	0	100	0	0
NC_045512.2	93	T	1076	0	0.0929368	0.0929368	99.8141
NC_045512.2	94	G	1085	0	0	100	0
NC_045512.2	95	T	1081	0	0	0	100
NC_045512.2	96	C	1108	0	100	0	0
NC_045512.2	97	A	1099	100	0	0	0
NC_045512.2	98	C	1133	0	99.8235	0	0.176523
NC_045512.2	99	T	1130	0	0	0	100
NC_045512.2	100	C	1148	0	99.9129	0	0.087108
NC_045512.2	101	G	1145	0	0	100	0
NC_045512.2	102	G	1153	0	0	100	0
NC_045512.2	103	C	1163	0	99.914	0	0.0859845
NC_045512.2	104	T	1150	0	0.0869565	0	99.913
NC_045512.2	105	G	1172	0.0853242	0	99.9147	0
NC_045512.2	106	C	1177	0	100	0	0
NC_045512.2	107	A	1174	100	0	0	0
NC_045512.2	108	T	1192	0	0	0	100
NC_045512.2	109	G	1210	0	0	100	0
NC_045512.2	110	C	1203	0	99.9169	0	0
NC_045512.2	111	T	998	0	0	0	100
NC_045512.2	112	T	1088	0	0	0	100
NC_045512.2	113	A	1018	100	0	0	0
NC_045512.2	114	G	1242	0	0	100	0
NC_045512.2	115	T	1231	0	0	0	100
NC_045512.2	116	G	1237	0	0	100	0
NC_045512.2	117	C	1225	0	100	0	0
NC_045512.2	118	A	1235	100	0	0	0
NC_045512.2	119	C	1253	0	100	0	0
NC_045512.2	120	T	1257	0	0	0	100
NC_045512.2	121	C	1252	0	100	0	0
NC_045512.2	122	A	1254	100	0	0	0
NC_045512.2	123	C	1274	0	99.9215	0	0.0784929
NC_045512.2	124	G	1262	0	0	100	0
NC_045512.2	125	C	1277	0	100	0	0
NC_045512.2	126	A	1281	99.2974	0	0.702576	0
NC_045512.2	127	G	1301	0	0	100	0
NC_045512.2	128	T	1288	0	0	0	100
NC_045512.2	129	A	1185	100	0	0	0
NC_045512.2	130	T	1303	0	0	0	100
NC_045512.2	131	A	1237	100	0	0	0
NC_045512.2	132	A	1303	100	0	0	0
NC_045512.2	133	T	1325	0	0	0	100
NC_045512.2	134	T	1356	0	0	0	100
NC_045512.2	135	A	1347	100	0	0	0
NC_045512.2	136	A	1367	100	0	0	0
NC_045512.2	137	T	1370	0	0	0	100
NC_045512.2	138	A	1384	100	0	0	0
NC_045512.2	139	A	1387	100	0	0	0
NC_045512.2	140	C	1384	0	100	0	0
NC_045512.2	141	T	1398	0	0	0	100
NC_045512.2	142	A	1343	100	0	0	0
NC_045512.2	143	A	1443	100	0	0	0
NC_045512.2	144	T	1433	0	0.0697837	0	99.9302
NC_045512.2	145	T	1420	0	0	0	100
NC_045512.2	146	A	1469	100	0	0	0
NC_045512.2	147	C	1488	0	99.9328	0	0
NC_045512.2	148	T	1524	0	0	0	100
NC_045512.2	149	G	1526	0	0.0655308	99.9345	0
NC_045512.2	150	T	1528	0	0	0	100
NC_045512.2	151	C	1564	0	100	0	0
NC_045512.2	152	G	1531	0	0	100	0
NC_045512.2	153	T	1547	0	0.129282	0	99.8707
NC_045512.2	154	T	1571	0	0	0	100
NC_045512.2	155	G	1534	0	0	100	0
NC_045512.2	156	A	1533	100	0	0	0
NC_045512.2	157	C	1603	0.062383	99.9376	0	0
NC_045512.2	158	A	1592	99.8744	0.125628	0	0
NC_045512.2	159	G	1626	0	0	100	0
NC_045512.2	160	G	1670	0	0	100	0
NC_045512.2	161	A	1711	100	0	0	0
NC_045512.2	162	C	1723	0	100	0	0
NC_045512.2	163	A	1573	100	0	0	0
NC_045512.2	164	C	1732	0	100	0	0
NC_045512.2	165	G	1725	0	0	100	0
NC_045512.2	166	A	1742	100	0	0	0
NC_045512.2	167	G	1695	0	0	100	0
NC_045512.2	168	T	1691	0	0	0	100
NC_045512.2	169	A	1639	100	0	0	0
NC_045512.2	170	A	1603	100	0	0	0
NC_045512.2	171	C	1623	0	100	0	0
NC_045512.2	172	T	1641	0	0	0	100
NC_045512.2	173	C	1628	0	100	0	0
NC_045512.2	174	G	1645	0	0	100	0
NC_045512.2	175	T	1620	0	0	0	100
NC_045512.2	176	C	1578	0	100	0	0
NC_045512.2	177	T	1572	0	0	0	100
NC_045512.2	178	A	1500	100	0	0	0
NC_045512.2	179	T	1517	0	0.197759	0	99.8022
NC_045512.2	180	C	1441	0	100	0	0
NC_045512.2	181	T	1412	0	0	0	100
NC_045512.2	182	T	1456	0	0	0	100
NC_045512.2	183	C	1380	0	100	0	0
NC_045512.2	184	T	1371	0	0	0	100
NC_045512.2	185	G	1356	0	0	100	0
NC_045512.2	186	C	1344	0	100	0	0
NC_045512.2	187	A	1324	100	0	0	0
NC_045512.2	188	G	1323	0	0	100	0
NC_045512.2	189	G	1367	0	0	100	0
NC_045512.2	190	C	1389	0	100	0	0
NC_045512.2	191	T	1353	0	0	0	100
NC_045512.2	192	G	1369	0	0.146092	99.8539	0
NC_045512.2	193	C	1374	0	100	0	0
NC_045512.2	194	T	1210	0	0	0	100
NC_045512.2	195	T	1311	0	0	0	100
NC_045512.2	196	A	1395	100	0	0	0
NC_045512.2	197	C	1409	0	100	0	0
NC_045512.2	198	G	1445	0	0	100	0
NC_045512.2	199	G	1476	0.0677507	0	99.9322	0
NC_045512.2	200	T	1383	0	0	0	100
NC_045512.2	201	T	1425	0	0	0	100
NC_045512.2	202	T	1499	0	0	0	100
NC_045512.2	203	C	1469	0	100	0	0
NC_045512.2	204	G	1516	0	0	100	0
NC_045512.2	205	T	1536	0	0	0	100
NC_045512.2	206	C	1524	0	100	0	0
NC_045512.2	207	C	1548	0	100	0	0
NC_045512.2	208	G	1563	0.127959	0	99.872	0
NC_045512.2	209	T	1536	0	0.130208	0	99.8698
NC_045512.2	210	G	1597	0	0	100	0
NC_045512.2	211	T	1488	0	0.0672043	0	99.9328
NC_045512.2	212	T	1602	0	0	0	100
NC_045512.2	213	G	1593	0.0627746	0	99.8745	0.0627746
NC_045512.2	214	C	1618	0	100	0	0
NC_045512.2	215	A	1620	100	0	0	0
NC_045512.2	216	G	1621	0.0616903	0	99.9383	0
NC_045512.2	217	C	1637	0	99.9389	0	0.0610874
NC_045512.2	218	C	1626	0	99.877	0	0.123001
NC_045512.2	219	G	1656	0	0	100	0
NC_045512.2	220	A	1653	100	0	0	0
NC_045512.2	221	T	1638	0	0	0	100
NC_045512.2	222	C	1645	0	99.8176	0	0.182371
NC_045512.2	223	A	1599	100	0	0	0
NC_045512.2	224	T	1645	0	0	0	100
NC_045512.2	225	C	1653	0	100	0	0
NC_045512.2	226	A	1613	100	0	0	0
NC_045512.2	227	G	1643	0	0	100	0
NC_045512.2	228	C	1687	0	100	0	0
NC_045512.2	229	A	1623	100	0	0	0
NC_045512.2	230	C	1666	0	100	0	0
NC_045512.2	231	A	1553	99.9356	0	0.0643915	0
NC_045512.2	232	T	1608	0	0	0	100
NC_045512.2	233	C	1654	0	99.9395	0	0.0604595
NC_045512.2	234	T	1526	0	0.0655308	0	99.9345
NC_045512.2	235	A	1611	100	0	0	0
NC_045512.2	236	G	1647	0	0	100	0
NC_045512.2	237	G	1682	0	0	100	0
NC_045512.2	238	T	1649	0	0.0606428	0	99.9394
NC_045512.2	239	T	1691	0	0	0	100
NC_045512.2	240	T	1719	0	0	0	100
NC_045512.2	241	C	1690	0	100	0	0
NC_045512.2	242	G	1709	0	0	100	0
NC_045512.2	243	T	1676	0	0	0	100
NC_045512.2	244	C	1681	0	100	0	0
NC_045512.2	245	C	1701	0	100	0	0
NC_045512.2	246	G	1675	0.0597015	0	99.9403	0
NC_045512.2	247	G	1696	0	0	100	0
NC_045512.2	248	G	1687	0	0	100	0
NC_045512.2	249	T	1647	0	0	0	100
NC_045512.2	250	G	1703	0	0	100	0
NC_045512.2	251	T	1669	0	0	0	100
NC_045512.2	252	G	1699	0	0	100	0
NC_045512.2	253	A	1691	99.8817	0.118273	0	0
NC_045512.2	254	C	1720	0	100	0	0
NC_045512.2	255	C	1737	0	100	0	0
NC_045512.2	256	G	1772	0	0	100	0
NC_045512.2	257	A	1762	100	0	0	0
NC_045512.2	258	A	1712	99.7664	0.0584112	0.175234	0
NC_045512.2	259	A	1719	100	0	0	0
NC_045512.2	260	G	1725	0	0	100	0
NC_045512.2	261	G	1743	0.0573723	0	99.9426	0
NC_045512.2	262	T	1736	0	0	0	100
NC_045512.2	263	A	1689	99.9408	0	0.0592066	0
NC_045512.2	264	A	1678	99.9404	0	0.0595948	0
NC_045512.2	265	G	1807	0	0	100	0
NC_045512.2	266	A	1799	99.8888	0	0.111173	0
NC_045512.2	267	T	1825	0	0	0	100
NC_045512.2	268	G	1823	0	0	100	0
NC_045512.2	269	G	1900	0	0	100	0
NC_045512.2	270	A	1946	99.8972	0	0.102775	0
NC_045512.2	271	G	1984	0	0	100	0
NC_045512.2	272	A	1984	100	0	0	0
NC_045512.2	273	G	1993	0	0	100	0
NC_045512.2	274	C	1993	0	100	0	0
NC_045512.2	275	C	2015	0	99.9504	0	0.0496278
NC_045512.2	276	T	1988	0	0	0	100
NC_045512.2	277	T	1980	0	0	0	100
NC_045512.2	278	G	2020	0	0	100	0
NC_045512.2	279	T	1984	0	0	0	100
NC_045512.2	280	C	2017	0	100	0	0
NC_045512.2	281	C	1979	0	100	0	0
NC_045512.2	282	C	2028	0	100	0	0
NC_045512.2	283	T	1976	0	0	0	100
NC_045512.2	284	G	1992	0	0	99.9498	0.0502008
NC_045512.2	285	G	1982	0	0	100	0
NC_045512.2	286	T	1978	0	0.101112	0	99.8989
NC_045512.2	287	T	1947	0	0	0	100
NC_045512.2	288	T	1942	0	0	0	100
NC_045512.2	289	C	1977	0	100	0	0
NC_045512.2	290	A	1952	100	0	0	0
NC_045512.2	291	A	1930	99.9482	0	0.0518135	0
NC_045512.2	292	C	1921	0	100	0	0
NC_045512.2	293	G	1938	0.0515996	0	99.9484	0
NC_045512.2	294	A	1998	100	0	0	0
NC_045512.2	295	G	1993	0.0501756	0	99.9498	0
NC_045512.2	296	A	2020	100	0	0	0
NC_045512.2	297	A	1969	100	0	0	0
NC_045512.2	298	A	1945	99.9486	0	0.0514139	0
NC_045512.2	299	A	1934	99.9483	0	0	0
NC_045512.2	300	C	2014	0	100	0	0
NC_045512.2	301	A	1953	100	0	0	0
NC_045512.2	302	C	1980	0	100	0	0
NC_045512.2	303	A	1857	100	0	0	0
NC_045512.2	304	C	1962	0	100	0	0
NC_045512.2	305	G	1941	0	0	100	0
NC_045512.2	306	T	1926	0.415369	0.103842	0	99.4808
NC_045512.2	307	C	1927	0.415153	99.5848	0	0
NC_045512.2	308	C	1910	0	100	0	0
NC_045512.2	309	A	1889	99.9471	0	0	0.0529381
NC_045512.2	310	A	1847	100	0	0	0
NC_045512.2	311	C	1875	0.0533333	99.84	0	0.106667
NC_045512.2	312	T	1824	0.0548246	0.109649	0	99.8355
NC_045512.2	313	C	1836	0	99.8911	0	0.108932
NC_045512.2	314	A	1799	99.8332	0	0	0.111173
NC_045512.2	315	G	1797	0.0556483	0	99.9444	0
NC_045512.2	316	T	1708	0.117096	0	0.175644	99.6487
NC_045512.2	317	T	1654	0	0.0604595	0	99.9395
NC_045512.2	318	T	1748	0.171625	0	0	99.8284
NC_045512.2	319	G	1780	0.280899	0	99.7191	0
NC_045512.2	320	C	1758	0	99.8862	0	0.113766
NC_045512.2	321	C	1736	0	99.9424	0	0.0576037
NC_045512.2	322	T	1723	0	0.0580383	0	99.942
NC_045512.2	323	G	1719	0	0	100	0
NC_045512.2	324	T	1664	0	0	0	100
NC_045512.2	325	T	1671	0	0	0	100
NC_045512.2	326	T	1653	0	0	0	100
NC_045512.2	327	T	1721	0	0.0581058	0	99.9419
NC_045512.2	328	A	1729	100	0	0	0
NC_045512.2	329	C	1727	0	99.9421	0	0.0579039
NC_045512.2	330	A	1718	99.9418	0.0582072	0	0
NC_045512.2	331	G	1753	0	0	100	0
NC_045512.2	332	G	1745	0	0	100	0
NC_045512.2	333	T	1630	0	0	0	100
NC_045512.2	334	T	1787	0	0	0	100
NC_045512.2	335	C	1777	0	100	0	0
NC_045512.2	336	G	1750	0	0	100	0
NC_045512.2	337	C	1789	0	100	0	0
NC_045512.2	338	G	1798	0.0556174	0	99.9444	0
NC_045512.2	339	A	1751	100	0	0	0
NC_045512.2	340	C	1788	0	100	0	0
NC_045512.2	341	G	1761	0	0.0567859	99.8864	0.0567859
NC_045512.2	342	T	1741	0	0	0	100
NC_045512.2	343	G	1743	0	0.0573723	99.9426	0
NC_045512.2	344	C	1729	0.0578369	99.7687	0	0.173511
NC_045512.2	345	T	1688	0.0592417	0.0592417	0	99.8815
NC_045512.2	346	C	1745	0	100	0	0
NC_045512.2	347	G	1728	0	0	100	0
NC_045512.2	348	T	1678	0	0.0595948	0	99.9404
NC_045512.2	349	A	1683	100	0	0	0
NC_045512.2	350	C	1699	0	100	0	0
NC_045512.2	351	G	1686	0.059312	0	99.9407	0
NC_045512.2	352	T	1579	0	0.0633312	0	99.9367
NC_045512.2	353	G	1709	0.0585138	0	99.883	0
NC_045512.2	354	G	1682	0	0	100	0
NC_045512.2	355	C	1632	0	100	0	0
NC_045512.2	356	T	1542	0	0	0	100
NC_045512.2	357	T	1543	0	0.0648088	0	99.9352
NC_045512.2	358	T	1623	0.0616143	0	0	99.9384
NC_045512.2	359	G	1706	0	0	100	0
NC_045512.2	360	G	1689	0	0	100	0
NC_045512.2	361	A	1691	99.9409	0	0.0591366	0
NC_045512.2	362	G	1660	0	0	100	0
NC_045512.2	363	A	1676	100	0	0	0
NC_045512.2	364	C	1696	0	100	0	0
NC_045512.2	365	T	1681	0	0	0	100
NC_045512.2	366	C	1670	0	100	0	0
NC_045512.2	367	C	1643	0.0608643	99.9391	0	0
NC_045512.2	368	G	1692	0	0	100	0
NC_045512.2	369	T	1527	0	0	0	100
NC_045512.2	370	G	1678	0	0	100	0
NC_045512.2	371	G	1676	0	0	100	0
NC_045512.2	372	A	1677	99.9404	0	0	0.0596303
NC_045512.2	373	G	1679	0	0	100	0
NC_045512.2	374	G	1694	0	0	100	0
NC_045512.2	375	A	1670	99.9401	0	0	0.0598802
NC_045512.2	376	G	1621	0.0616903	0	99.9383	0
NC_045512.2	377	G	1644	0	0	100	0
NC_045512.2	378	T	1648	0	0	0	100
NC_045512.2	379	C	1604	0	100	0	0
NC_045512.2	380	T	1625	0	0.0615385	0	99.9385
NC_045512.2	381	T	1655	0	0	0	99.9396
NC_045512.2	382	A	1662	100	0	0	0
NC_045512.2	383	T	1701	0	0	0	100
NC_045512.2	384	C	1701	0	100	0	0
NC_045512.2	385	A	1684	100	0	0	0
NC_045512.2	386	G	1703	0	0	99.9413	0.0587199
NC_045512.2	387	A	1677	100	0	0	0
NC_045512.2	388	G	1689	0	0	100	0
NC_045512.2	389	G	1642	0	0	100	0
NC_045512.2	390	C	1683	0	100	0	0
NC_045512.2	391	A	1639	100	0	0	0
NC_045512.2	392	C	1667	0	100	0	0
NC_045512.2	393	G	1675	0	0	100	0
NC_045512.2	394	T	1656	0	0	0	100
NC_045512.2	395	C	1704	0	100	0	0
NC_045512.2	396	A	1724	99.942	0	0.0580046	0
NC_045512.2	397	A	1718	100	0	0	0
NC_045512.2	398	C	1730	0	100	0	0
NC_045512.2	399	A	1692	100	0	0	0
NC_045512.2	400	T	1691	0	0	0	100
NC_045512.2	401	C	1749	0	100	0	0
NC_045512.2	402	T	1747	0	0	0	100
NC_045512.2	403	T	1755	0	0	0	100
NC_045512.2	404	A	1770	100	0	0	0
NC_045512.2	405	A	1721	99.8838	0.116212	0	0
NC_045512.2	406	A	1740	100	0	0	0
NC_045512.2	407	G	1819	0.0549753	0	99.945	0
NC_045512.2	408	A	1690	99.9408	0	0.0591716	0
NC_045512.2	409	T	1820	0	0	0	100
NC_045512.2	410	G	1873	0.0533903	0	99.9466	0
NC_045512.2	411	G	1825	0.0547945	0	99.9452	0
NC_045512.2	412	C	1898	0.052687	99.8419	0.105374	0
NC_045512.2	413	A	1828	99.9453	0.0547046	0	0
NC_045512.2	414	C	1867	0	100	0	0
NC_045512.2	415	T	1806	0	0	0	100
NC_045512.2	416	T	1861	0	0.107469	0	99.8925
NC_045512.2	417	G	1904	0.157563	0	99.8424	0
NC_045512.2	418	T	1800	0	0.0555556	0.0555556	99.8889
NC_045512.2	419	G	1854	0.0539374	0	99.9461	0
NC_045512.2	420	G	1788	0	0.0559284	99.9441	0
NC_045512.2	421	C	1713	0	99.8832	0	0.0583771
NC_045512.2	422	T	1681	0.0594884	0.118977	0	99.7026
NC_045512.2	423	T	1662	0	0	0	100
NC_045512.2	424	A	1759	100	0	0	0
NC_045512.2	425	G	1745	0	0	100	0
NC_045512.2	426	T	1736	0	0	0	100
NC_045512.2	427	A	1776	99.8874	0	0	0.0563063
NC_045512.2	428	G	1716	0	0	100	0
NC_045512.2	429	A	1752	100	0	0	0
NC_045512.2	430	A	1717	100	0	0	0
NC_045512.2	431	G	1731	0	0	100	0
NC_045512.2	432	T	1718	0	0	0	100
NC_045512.2	433	T	1742	0	0.0574053	0	99.9426
NC_045512.2	434	G	1783	0.0560853	0	99.8878	0
NC_045512.2	435	A	1783	100	0	0	0
NC_045512.2	436	A	1781	100	0	0	0
NC_045512.2	437	A	1747	99.9428	0	0	0.057241
NC_045512.2	438	A	1770	100	0	0	0
NC_045512.2	439	A	1695	99.941	0	0	0
NC_045512.2	440	G	1806	0	0	100	0
NC_045512.2	441	G	1799	0	0	100	0
NC_045512.2	442	C	1794	0	100	0	0
NC_045512.2	443	G	1819	0	0	98.7356	0
NC_045512.2	444	T	1617	0	0	0.0618429	99.9382
NC_045512.2	445	T	1695	0	0	0	100
NC_045512.2	446	T	1590	0.314465	0	0	99.6855
NC_045512.2	447	T	1742	0.287026	0	0	99.713
NC_045512.2	448	G	1749	0.0571755	0.285878	99.6569	0
NC_045512.2	449	C	1729	0.289185	99.7108	0	0
NC_045512.2	450	C	1745	0	100	0	0
NC_045512.2	451	T	1715	0.233236	0	0	99.7668
NC_045512.2	452	C	1745	0	99.7708	0.229226	0
NC_045512.2	453	A	1731	100	0	0	0
NC_045512.2	454	A	1719	99.7091	0.290867	0	0
NC_045512.2	455	C	1727	0	100	0	0
NC_045512.2	456	T	1748	0	0	0	100
NC_045512.2	457	T	1740	0	0.0574713	0	99.9425
NC_045512.2	458	G	1751	0	0	100	0
NC_045512.2	459	A	1751	100	0	0	0
NC_045512.2	460	A	1750	100	0	0	0
NC_045512.2	461	C	1760	0	99.9432	0.0568182	0
NC_045512.2	462	A	1761	99.9432	0	0.0567859	0
NC_045512.2	463	G	1733	0	0	100	0
NC_045512.2	464	C	1727	0	99.9421	0	0.0579039
NC_045512.2	465	C	1729	0	100	0	0
NC_045512.2	466	C	1729	0	100	0	0
NC_045512.2	467	T	1745	0	0	0	100
NC_045512.2	468	A	1649	100	0	0	0
NC_045512.2	469	T	1711	0	0	0	100
NC_045512.2	470	G	1753	0	0	100	0
NC_045512.2	471	T	1725	0	0	0	100
NC_045512.2	472	G	1741	0	0	100	0
NC_045512.2	473	T	1648	0	0	0	100
NC_045512.2	474	T	1760	0	0	0	100
NC_045512.2	475	C	1732	0	100	0	0
NC_045512.2	476	A	1740	100	0	0	0
NC_045512.2	477	T	1704	0	0	0	100
NC_045512.2	478	C	1754	0	99.943	0	0.0570125
NC_045512.2	479	A	1737	99.9424	0	0.0575705	0
NC_045512.2	480	A	1748	100	0	0	0
NC_045512.2	481	A	1678	100	0	0	0
NC_045512.2	482	C	1738	0	99.8849	0	0.115075
NC_045512.2	483	G	1715	0	0	100	0
NC_045512.2	484	T	1604	0	0.0623441	0	99.9377
NC_045512.2	485	T	1684	0	0.0593824	0	99.9406
NC_045512.2	486	C	1718	0	100	0	0
NC_045512.2	487	G	1684	0	0	100	0
NC_045512.2	488	G	1675	0	0	100	0
NC_045512.2	489	A	1665	100	0	0	0
NC_045512.2	490	T	1652	0	0	0	100
NC_045512.2	491	G	1699	0.0588582	0	99.9411	0
NC_045512.2	492	C	1705	0	99.9413	0	0.058651
NC_045512.2	493	T	1726	0	0	0	100
NC_045512.2	494	C	1720	0	100	0	0
NC_045512.2	495	G	1711	0	0	100	0
NC_045512.2	496	A	1710	99.9415	0	0.0584795	0
NC_045512.2	497	A	1691	100	0	0	0
NC_045512.2	498	C	1744	0	100	0	0
NC_045512.2	499	T	1722	0	0.058072	0	99.9419
NC_045512.2	500	G	1709	0	0	100	0
NC_045512.2	501	C	1710	0	100	0	0
NC_045512.2	502	A	1710	100	0	0	0
NC_045512.2	503	C	1654	0	100	0	0
NC_045512.2	504	C	1708	0	98.5948	0	0
NC_045512.2	505	T	1607	0	0	0	100
NC_045512.2	506	C	1451	99.9311	0	0.068918	0
NC_045512.2	507	A	1375	99.3455	0	0.0727273	0.0727273
NC_045512.2	508	T	1465	0.0682594	0	0	99.7952
NC_045512.2	509	G	1606	0.124533	0.0622665	98.2565	0
NC_045512.2	510	G	1546	0	0	99.9353	0.0646831
NC_045512.2	511	T	1619	0.0617665	0.0617665	0	99.8765
NC_045512.2	512	C	1606	0.0622665	99.9377	0	0
NC_045512.2	513	A	1560	99.8718	0	0	0
NC_045512.2	514	T	1512	0.0661376	0.0661376	0	99.1402
NC_045512.2	515	G	1648	0.0606796	0	98.9684	0
NC_045512.2	516	T	1554	0	0.0643501	0	99.9356
NC_045512.2	517	T	1566	0.255428	0.319285	0.063857	98.7867
NC_045512.2	518	A	1558	99.1014	0	0	0.0641849
NC_045512.2	519	T	1562	0	0	0	100
NC_045512.2	520	G	1609	0.124301	0	99.5649	0
NC_045512.2	521	G	1617	0	0	99.8763	0.123686
NC_045512.2	522	T	1615	0.0619195	0	0	99.9381
NC_045512.2	523	T	1649	0.4245	0.0606428	0.0606428	99.4542
NC_045512.2	524	G	1713	0.291886	0	99.7081	0
NC_045512.2	525	A	1720	99.9419	0	0.0581395	0
NC_045512.2	526	G	1708	0	0	100	0
NC_045512.2	527	C	1723	0	100	0	0
NC_045512.2	528	T	1695	0	0	0	100
NC_045512.2	529	G	1695	0.0589971	0	99.941	0
NC_045512.2	530	G	1721	0	0	100	0
NC_045512.2	531	T	1640	0	0	0	100
NC_045512.2	532	A	1658	99.9397	0.0603136	0	0
NC_045512.2	533	G	1707	0.0585823	0	99.9414	0
NC_045512.2	534	C	1759	0	100	0	0
NC_045512.2	535	A	1782	99.8878	0	0.112233	0
NC_045512.2	536	G	1784	0	0	100	0
NC_045512.2	537	A	1752	100	0	0	0
NC_045512.2	538	A	1679	99.9404	0	0.0595593	0
NC_045512.2	539	C	1788	0	98.2103	0	1.78971
NC_045512.2	540	T	1791	0	0	0	100
NC_045512.2	541	C	1782	0	100	0	0
NC_045512.2	542	G	1777	0	0	100	0
NC_045512.2	543	A	1764	100	0	0	0
NC_045512.2	544	A	1715	99.9417	0	0	0.058309
NC_045512.2	545	G	1726	0	0	99.8841	0.115875
NC_045512.2	546	G	1689	0	0.0592066	99.9408	0
NC_045512.2	547	C	1702	0	100	0	0
NC_045512.2	548	A	1679	100	0	0	0
NC_045512.2	549	T	1598	0	0	0.0625782	99.9374
NC_045512.2	550	T	1672	0	0.0598086	0	99.9402
NC_045512.2	551	C	1657	0	99.9396	0	0.06035
NC_045512.2	552	A	1633	100	0	0	0
NC_045512.2	553	G	1613	0	0	100	0
NC_045512.2	554	T	1559	0	0.192431	0	99.8076
NC_045512.2	555	A	1526	100	0	0	0
NC_045512.2	556	C	1525	0.0655738	99.9344	0	0
NC_045512.2	557	G	1481	0.0675219	0	99.9325	0
NC_045512.2	558	G	1494	0	0	100	0
NC_045512.2	559	T	1448	0	0.345304	0	99.6547
NC_045512.2	560	C	1439	0	100	0	0
NC_045512.2	561	G	1436	0	0	100	0
NC_045512.2	562	T	1375	0	0	0	100
NC_045512.2	563	A	1394	100	0	0	0
NC_045512.2	564	G	1422	0	0.0703235	99.9297	0
NC_045512.2	565	T	1384	0	0	0	100
NC_045512.2	566	G	1392	0	0	100	0
NC_045512.2	567	G	1400	0.0714286	0	99.9286	0
NC_045512.2	568	T	1377	0	0.145243	0.0726216	99.7821
NC_045512.2	569	G	1427	0	0.0700771	99.9299	0
NC_045512.2	570	A	1433	100	0	0	0
NC_045512.2	571	G	1427	0	0	100	0
NC_045512.2	572	A	1412	100	0	0	0
NC_045512.2	573	C	1421	0	100	0	0
NC_045512.2	574	A	1390	100	0	0	0
NC_045512.2	575	C	1452	0	100	0	0
NC_045512.2	576	T	1415	0	0	0	100
NC_045512.2	577	T	1437	0	0	0	100
NC_045512.2	578	G	1444	0	0	100	0
NC_045512.2	579	G	1446	0	0	100	0
NC_045512.2	580	T	1427	0	0	0	100
NC_045512.2	581	G	1461	0	0	100	0
NC_045512.2	582	T	1448	0	0.0690608	0	99.9309
NC_045512.2	583	C	1444	0	100	0	0
NC_045512.2	584	C	1385	0	100	0	0
NC_045512.2	585	T	1381	0	0	0	100
NC_045512.2	586	T	1384	0	0	0	99.9277
NC_045512.2	587	G	1382	0	0	100	0
NC_045512.2	588	T	1364	0	0	0	100
NC_045512.2	589	C	1389	0	100	0	0
NC_045512.2	590	C	1343	0	100	0	0
NC_045512.2	591	C	1387	0	100	0	0
NC_045512.2	592	T	1370	0	0	0	100
NC_045512.2	593	C	1382	0	100	0	0
NC_045512.2	594	A	1350	100	0	0	0
NC_045512.2	595	T	1285	0	0.077821	0	99.9222
NC_045512.2	596	G	1430	0.0699301	0	99.9301	0
NC_045512.2	597	T	1426	0	0.0701262	0	99.9299
NC_045512.2	598	G	1449	0	0	100	0
NC_045512.2	599	G	1460	0	0	100	0
NC_045512.2	600	G	1475	0	0	100	0
NC_045512.2	601	C	1450	0	99.931	0	0.0689655
NC_045512.2	602	G	1482	0	0	100	0
NC_045512.2	603	A	1502	100	0	0	0
NC_045512.2	604	A	1447	100	0	0	0
NC_045512.2	605	A	1438	100	0	0	0
NC_045512.2	606	T	1366	0	0	0	100
NC_045512.2	607	A	1461	100	0	0	0
NC_045512.2	608	C	1469	0	99.9319	0	0.0680735
NC_045512.2	609	C	1514	0	100	0	0
NC_045512.2	610	A	1511	99.9338	0	0.0661813	0
NC_045512.2	611	G	1521	0	0	100	0
NC_045512.2	612	T	1477	0	0	0	100
NC_045512.2	613	G	1533	0	0	100	0
NC_045512.2	614	G	1551	0	0	100	0
NC_045512.2	615	C	1557	0	100	0	0
NC_045512.2	616	T	1507	0	0.066357	0	99.9336
NC_045512.2	617	T	1530	0.392157	0	0	99.6078
NC_045512.2	618	A	1570	100	0	0	0
NC_045512.2	619	C	1570	0	99.8726	0	0.127389
NC_045512.2	620	C	1552	0	99.9356	0.064433	0
NC_045512.2	621	G	1519	0	0	99.9342	0.0658328
NC_045512.2	622	C	1559	0	99.9359	0	0.0641437
NC_045512.2	623	A	1560	100	0	0	0
NC_045512.2	624	A	1557	100	0	0	0
NC_045512.2	625	G	1568	0	0	99.9362	0.0637755
NC_045512.2	626	G	1566	0	0.063857	99.9361	0
NC_045512.2	627	T	1578	0	0	0.0633714	99.9366
NC_045512.2	628	T	1592	0	0.125628	0	99.8744
NC_045512.2	629	C	1564	0	99.9361	0	0.0639386
NC_045512.2	630	T	1590	0.0628931	0	0	99.9371
NC_045512.2	631	T	1579	0	0.0633312	0	99.9367
NC_045512.2	632	C	1581	0	100	0	0
NC_045512.2	633	T	1542	0	0	0	100
NC_045512.2	634	T	1592	0	0	0	100
NC_045512.2	635	C	1564	0	99.9361	0	0.0639386
NC_045512.2	636	G	1544	0	0	100	0
NC_045512.2	637	T	1558	0	0	0	100
NC_045512.2	638	A	1573	100	0	0	0
NC_045512.2	639	A	1526	100	0	0	0
NC_045512.2	640	G	1576	0	0	100	0
NC_045512.2	641	A	1546	100	0	0	0
NC_045512.2	642	A	1495	100	0	0	0
NC_045512.2	643	C	1553	0	100	0	0
NC_045512.2	644	G	1471	0	0	100	0
NC_045512.2	645	G	1520	0	0	99.9342	0
NC_045512.2	646	T	1534	0	0	0	100
NC_045512.2	647	A	1503	100	0	0	0
NC_045512.2	648	A	1467	99.6592	0.0681663	0	0.272665
NC_045512.2	649	T	1497	0.0668003	0	0	99.9332
NC_045512.2	650	A	1502	100	0	0	0
NC_045512.2	651	A	1436	99.9304	0	0.0696379	0
NC_045512.2	652	A	1443	99.9307	0	0	0.0693001
NC_045512.2	653	G	1463	0.0683527	0	99.8633	0.0683527
NC_045512.2	654	G	1481	0.135044	0	99.865	0
NC_045512.2	655	A	1485	100	0	0	0
NC_045512.2	656	G	1508	0	0.066313	99.9337	0
NC_045512.2	657	C	1528	0	100	0	0
NC_045512.2	658	T	1484	0	0	0	99.8652
NC_045512.2	659	G	1522	0.065703	0	99.9343	0
NC_045512.2	660	G	1525	0.0655738	0	99.9344	0
NC_045512.2	661	T	1472	0	0.203804	0	99.7962
NC_045512.2	662	G	1528	0.065445	0	99.9346	0
NC_045512.2	663	G	1500	0	0	100	0
NC_045512.2	664	C	1478	0	100	0	0
NC_045512.2	665	C	1497	0	100	0	0
NC_045512.2	666	A	1395	99.9283	0.0716846	0	0
NC_045512.2	667	T	1398	0	0	0	100
NC_045512.2	668	A	1462	100	0	0	0
NC_045512.2	669	G	1494	0	0	99.9331	0.0669344
NC_045512.2	670	T	1447	0	0.0691085	0	99.9309
NC_045512.2	671	T	1500	0	0.266667	0.0666667	99.6667
NC_045512.2	672	A	1466	100	0	0	0
NC_045512.2	673	C	1491	0	100	0	0
NC_045512.2	674	G	1473	0	0	100	0
NC_045512.2	675	G	1489	0	0	100	0
NC_045512.2	676	C	1501	0	100	0	0
NC_045512.2	677	G	1507	0	0	100	0
NC_045512.2	678	C	1505	0	100	0	0
NC_045512.2	679	C	1482	0	99.9325	0	0.0674764
NC_045512.2	680	G	1502	0.0665779	0	99.9334	0
NC_045512.2	681	A	1475	99.9322	0	0	0
NC_045512.2	682	T	1485	0	0.0673401	0	99.9327
NC_045512.2	683	C	1451	0	99.9311	0	0
NC_045512.2	684	T	1411	0	0	0	99.9291
NC_045512.2	685	A	1418	99.0832	0	0	0
NC_045512.2	686	A	1393	99.9282	0	0	0.0717875
NC_045512.2	687	A	1408	100	0	0	0
NC_045512.2	688	G	1407	0	0.0710732	99.9289	0
NC_045512.2	689	T	1409	0.0709723	0	0	99.929
NC_045512.2	690	C	1411	0	100	0	0
NC_045512.2	691	A	1408	99.858	0	0	0.0710227
NC_045512.2	692	T	1382	0	0	0	100
NC_045512.2	693	T	1394	0	0.143472	0	99.8565
NC_045512.2	694	T	1455	0	0	0	100
NC_045512.2	695	G	1453	0	0	100	0
NC_045512.2	696	A	1473	100	0	0	0
NC_045512.2	697	C	1470	0	100	0	0
NC_045512.2	698	T	1449	0	0.0690131	0	99.931
NC_045512.2	699	T	1410	0	0	0	100
NC_045512.2	700	A	1478	100	0	0	0
NC_045512.2	701	G	1456	0.0686813	0	99.9313	0
NC_045512.2	702	G	1468	0	0	100	0
NC_045512.2	703	C	1464	0	100	0	0
NC_045512.2	704	G	1501	0	0	100	0
NC_045512.2	705	A	1508	99.9337	0	0	0.066313
NC_045512.2	706	C	1497	0	100	0	0
NC_045512.2	707	G	1493	0	0	100	0
NC_045512.2	708	A	1522	100	0	0	0
NC_045512.2	709	G	1506	0	0	100	0
NC_045512.2	710	C	1529	0	100	0	0
NC_045512.2	711	T	1556	0	0	0.0642674	99.9357
NC_045512.2	712	T	1577	0	0	0	100
NC_045512.2	713	G	1573	0	0	100	0
NC_045512.2	714	G	1560	0	0	100	0
NC_045512.2	715	C	1582	0	100	0	0
NC_045512.2	716	A	1550	100	0	0	0
NC_045512.2	717	C	1580	0	100	0	0
NC_045512.2	718	T	1586	0	0	0	100
NC_045512.2	719	G	1542	0	0	100	0
NC_045512.2	720	A	1541	100	0	0	0
NC_045512.2	721	T	1517	0	0.0659196	0	99.9341
NC_045512.2	722	C	1512	0	99.9339	0	0.0661376
NC_045512.2	723	C	1503	0	100	0	0
NC_045512.2	724	T	1499	0	0	0	100
NC_045512.2	725	T	1484	0	0	0	100
NC_045512.2	726	A	1524	100	0	0	0
NC_045512.2	727	T	1501	0	0	0	100
NC_045512.2	728	G	1530	0	0	99.9346	0.0653595
NC_045512.2	729	A	1539	100	0	0	0
NC_045512.2	730	A	1518	100	0	0	0
NC_045512.2	731	G	1548	0	0	100	0
NC_045512.2	732	A	1575	99.873	0.126984	0	0
NC_045512.2	733	T	1590	0	0	0	100
NC_045512.2	734	T	1606	0.0622665	0	0	99.9377
NC_045512.2	735	T	1597	0	0.0626174	0	99.9374
NC_045512.2	736	T	1604	0.124688	0.124688	0.0623441	99.6883
NC_045512.2	737	C	1597	0.125235	99.7495	0.0626174	0.0626174
NC_045512.2	738	A	1614	99.938	0	0	0.0619579
NC_045512.2	739	A	1604	99.9377	0	0.0623441	0
NC_045512.2	740	G	1619	0	0	99.8765	0.123533
NC_045512.2	741	A	1599	100	0	0	0
NC_045512.2	742	A	1585	100	0	0	0
NC_045512.2	743	A	1603	99.9376	0	0	0.062383
NC_045512.2	744	A	1595	99.9373	0.0626959	0	0
NC_045512.2	745	C	1603	0	100	0	0
NC_045512.2	746	T	1590	0	0.440252	0	99.5597
NC_045512.2	747	G	1584	0	0	100	0
NC_045512.2	748	G	1564	0	0.191816	99.8082	0
NC_045512.2	749	A	1575	100	0	0	0
NC_045512.2	750	A	1448	100	0	0	0
NC_045512.2	751	C	1527	0	100	0	0
NC_045512.2	752	A	1555	100	0	0	0
NC_045512.2	753	C	1563	0	100	0	0
NC_045512.2	754	T	1578	0.0633714	0.126743	0	99.8099
NC_045512.2	755	A	1552	100	0	0	0
NC_045512.2	756	A	1527	99.8035	0	0	0.196464
NC_045512.2	757	A	1518	100	0	0	0
NC_045512.2	758	C	1603	0.062383	99.9376	0	0
NC_045512.2	759	A	1485	100	0	0	0
NC_045512.2	760	T	1477	0	0	0	100
NC_045512.2	761	A	1460	99.863	0.0684932	0.0684932	0
NC_045512.2	762	G	1535	0	0	100	0
NC_045512.2	763	C	1557	0	100	0	0
NC_045512.2	764	A	1514	100	0	0	0
NC_045512.2	765	G	1562	0	0	100	0
NC_045512.2	766	T	1519	0	0	0	100
NC_045512.2	767	G	1570	0	0	100	0
NC_045512.2	768	G	1592	0	0	100	0
NC_045512.2	769	T	1570	0	0	0	100
NC_045512.2	770	G	1604	0	0	100	0
NC_045512.2	771	T	1540	0	0.0649351	0	99.9351
NC_045512.2	772	T	1482	0	0	0	100
NC_045512.2	773	A	1587	100	0	0	0
NC_045512.2	774	C	1601	0	100	0	0
NC_045512.2	775	C	1597	0	100	0	0
NC_045512.2	776	C	1597	0	100	0	0
NC_045512.2	777	G	1631	0	0	100	0
NC_045512.2	778	T	1622	0	0	0	100
NC_045512.2	779	G	1640	0	0	100	0
NC_045512.2	780	A	1623	100	0	0	0
NC_045512.2	781	A	1555	99.7428	0.257235	0	0
NC_045512.2	782	C	1639	0	100	0	0
NC_045512.2	783	T	1642	0	0.0609013	0	99.9391
NC_045512.2	784	C	1645	0	100	0	0
NC_045512.2	785	A	1626	100	0	0	0
NC_045512.2	786	T	1639	0	0	0	100
NC_045512.2	787	G	1640	0	0	99.878	0
NC_045512.2	788	C	1611	0	100	0	0
NC_045512.2	789	G	1624	0	0	100	0
NC_045512.2	790	T	1600	0	0	0	100
NC_045512.2	791	G	1652	0	0	100	0
NC_045512.2	792	A	1654	100	0	0	0
NC_045512.2	793	G	1670	0	0	100	0
NC_045512.2	794	C	1672	0	100	0	0
NC_045512.2	795	T	1695	0	0	0	100
NC_045512.2	796	T	1664	0	0.0600962	0	99.9399
NC_045512.2	797	A	1659	100	0	0	0
NC_045512.2	798	A	1695	100	0	0	0
NC_045512.2	799	C	1699	0	100	0	0
NC_045512.2	800	G	1680	0.0595238	0	99.9405	0
NC_045512.2	801	G	1697	0	0	100	0
NC_045512.2	802	A	1699	99.9411	0	0.0588582	0
NC_045512.2	803	G	1704	0	0	100	0
NC_045512.2	804	G	1658	0	0	100	0
NC_045512.2	805	G	1679	0	0	100	0
NC_045512.2	806	G	1670	0.0598802	0	99.9401	0
NC_045512.2	807	C	1686	0	100	0	0
NC_045512.2	808	A	1677	100	0	0	0
NC_045512.2	809	T	1672	0	0	0	100
NC_045512.2	810	A	1725	99.942	0	0	0.057971
NC_045512.2	811	C	1766	0	100	0	0
NC_045512.2	812	A	1745	100	0	0	0
NC_045512.2	813	C	1774	0	100	0	0
NC_045512.2	814	T	1753	0	0.0570451	0	99.943
NC_045512.2	815	C	1759	0	99.9431	0	0.0568505
NC_045512.2	816	G	1760	0	0	100	0
NC_045512.2	817	C	1757	0	99.9431	0	0.0569152
NC_045512.2	818	T	1757	0	0.0569152	0	99.9431
NC_045512.2	819	A	1692	100	0	0	0
NC_045512.2	820	T	1735	0	0	0	100
NC_045512.2	821	G	1795	0	0	100	0
NC_045512.2	822	T	1814	0.0551268	0.110254	0	99.8346
NC_045512.2	823	C	1761	0.0567859	99.8864	0	0.0567859
NC_045512.2	824	G	1772	0	0	100	0
NC_045512.2	825	A	1763	100	0	0	0
NC_045512.2	826	T	1704	0.0586854	0.352113	0	99.5892
NC_045512.2	827	A	1649	99.8181	0.0606428	0.121286	0
NC_045512.2	828	A	1619	99.9382	0	0	0.0617665
NC_045512.2	829	C	1755	0.11396	99.886	0	0
NC_045512.2	830	A	1633	99.9388	0.061237	0	0
NC_045512.2	831	A	1591	99.8114	0.188561	0	0
NC_045512.2	832	C	1698	0	99.9411	0	0.0588928
NC_045512.2	833	T	1551	0	0	0.0644745	99.9355
NC_045512.2	834	T	1705	0	0	0	100
NC_045512.2	835	C	1719	0	99.9418	0	0.0581734
NC_045512.2	836	T	1698	0.0588928	0.0588928	0	99.8822
NC_045512.2	837	G	1722	0.058072	0	99.9419	0
NC_045512.2	838	T	1662	0	0.0601685	0	99.9398
NC_045512.2	839	G	1719	0	0	100	0
NC_045512.2	840	G	1685	0.0593472	0	99.9407	0
NC_045512.2	841	C	1656	0	100	0	0
NC_045512.2	842	C	1653	0	100	0	0
NC_045512.2	843	C	1677	0	100	0	0
NC_045512.2	844	T	1633	0.061237	0.122474	0	99.8163
NC_045512.2	845	G	1677	0.0596303	0	99.9404	0
NC_045512.2	846	A	1637	99.9389	0	0.0610874	0
NC_045512.2	847	T	1553	0	0.0643915	0	99.9356
NC_045512.2	848	G	1664	0.0600962	0	99.9399	0
NC_045512.2	849	G	1657	0	0.06035	99.9396	0
NC_045512.2	850	C	1681	0	100	0	0
NC_045512.2	851	T	1440	0	0.138889	0	99.8611
NC_045512.2	852	A	1575	100	0	0	0
NC_045512.2	853	C	1647	0	100	0	0
NC_045512.2	854	C	1616	0	99.9381	0	0.0618812
NC_045512.2	855	C	1638	0	100	0	0
NC_045512.2	856	T	1636	0	0.122249	0	99.8778
NC_045512.2	857	C	1635	0	99.9388	0	0
NC_045512.2	858	T	1563	0	0	0	100
NC_045512.2	859	T	1572	0	0.127226	0	99.8728
NC_045512.2	860	G	1588	0	0	100	0
NC_045512.2	861	A	1550	99.8065	0	0.193548	0
NC_045512.2	862	G	1550	0	0	100	0
NC_045512.2	863	T	1533	0	0.0652316	0	99.9348
NC_045512.2	864	G	1516	0	0	100	0
NC_045512.2	865	C	1520	0	100	0	0
NC_045512.2	866	A	1447	100	0	0	0
NC_045512.2	867	T	1449	0	0	0	100
NC_045512.2	868	T	1508	0	0	0	100
NC_045512.2	869	A	1491	99.9329	0	0.0670691	0
NC_045512.2	870	A	1545	99.8706	0	0	0.12945
NC_045512.2	871	A	1600	100	0	0	0
NC_045512.2	872	G	1614	0.0619579	0	99.938	0
NC_045512.2	873	A	1594	99.9373	0	0	0.0627353
NC_045512.2	874	C	1590	0.0628931	99.9371	0	0
NC_045512.2	875	C	1583	0	100	0	0
NC_045512.2	876	T	1592	0	0	0	100
NC_045512.2	877	T	1593	0	0	0	100
NC_045512.2	878	C	1595	0	100	0	0
NC_045512.2	879	T	1464	0	0.068306	0	99.9317
NC_045512.2	880	A	1278	99.9218	0.0782473	0	0
NC_045512.2	881	G	1528	0.065445	0	99.9346	0
NC_045512.2	882	C	1528	0	100	0	0
NC_045512.2	883	A	1468	99.9319	0	0	0.0681199
NC_045512.2	884	C	1506	0	99.8672	0.0664011	0.0664011
NC_045512.2	885	G	1507	0	0.066357	99.9336	0
NC_045512.2	886	T	1497	0.0668003	0	0.0668003	99.8664
NC_045512.2	887	G	1490	0	0.0671141	99.9329	0
NC_045512.2	888	C	1495	0	100	0	0
NC_045512.2	889	T	1229	0	0	0	100
NC_045512.2	890	G	1468	0	0	100	0
NC_045512.2	891	G	1472	0	0	100	0
NC_045512.2	892	T	1454	0	0.137552	0	99.8624
NC_045512.2	893	A	1408	99.858	0	0	0
NC_045512.2	894	A	1416	99.8588	0	0.0706215	0.0706215
NC_045512.2	895	A	1464	99.9317	0	0	0.068306
NC_045512.2	896	G	1508	0	0.066313	99.9337	0
NC_045512.2	897	C	1486	0.0672948	99.8654	0	0
NC_045512.2	898	T	1450	0	0	0.0689655	99.931
NC_045512.2	899	T	1496	0	0	0	100
NC_045512.2	900	C	1501	0	98.0013	0	1.99867
NC_045512.2	901	A	1474	99.9322	0.0678426	0	0
NC_045512.2	902	T	1467	0	0	0	100
NC_045512.2	903	G	1473	0	0	100	0
NC_045512.2	904	C	1471	0	99.932	0	0.067981
NC_045512.2	905	A	1485	100	0	0	0
NC_045512.2	906	C	1511	0	100	0	0
NC_045512.2	907	T	1516	0	0	0	100
NC_045512.2	908	T	1454	0	0	0	100
NC_045512.2	909	T	1492	0	0	0	100
NC_045512.2	910	G	1518	0	0	100	0
NC_045512.2	911	T	1518	0	0	0	100
NC_045512.2	912	C	1509	0	99.9337	0	0.0662691
NC_045512.2	913	C	1446	100	0	0	0
NC_045512.2	914	G	1476	0	0	100	0
NC_045512.2	915	A	1463	100	0	0	0
NC_045512.2	916	A	1440	100	0	0	0
NC_045512.2	917	C	1495	0	99.9331	0	0.0668896
NC_045512.2	918	A	1490	100	0	0	0
NC_045512.2	919	A	1408	99.929	0	0.0710227	0
NC_045512.2	920	C	1496	0	100	0	0
NC_045512.2	921	T	1535	0	0.0651466	0	99.9349
NC_045512.2	922	G	1488	0	0	100	0
NC_045512.2	923	G	1527	0.261952	0	99.738	0
NC_045512.2	924	A	1523	100	0	0	0
NC_045512.2	925	C	1482	0	99.7976	0.202429	0
NC_045512.2	926	T	1474	0	0	0	100
NC_045512.2	927	T	1437	0	0.0695894	0	99.9304
NC_045512.2	928	T	1468	0	0.27248	0	99.7275
NC_045512.2	929	A	1479	99.9324	0	0.0676133	0
NC_045512.2	930	T	1449	0	0	0	100
NC_045512.2	931	T	1455	0	0	0	100
NC_045512.2	932	G	1466	0	0	99.8636	0.136426
NC_045512.2	933	A	1438	100	0	0	0
NC_045512.2	934	C	1466	0.0682128	99.9318	0	0
NC_045512.2	935	A	1458	100	0	0	0
NC_045512.2	936	C	1440	0	100	0	0
NC_045512.2	937	T	1439	0	0.208478	0	99.7915
NC_045512.2	938	A	1387	100	0	0	0
NC_045512.2	939	A	1443	100	0	0	0
NC_045512.2	940	G	1459	0	0	100	0
NC_045512.2	941	A	1415	99.8587	0	0.141343	0
NC_045512.2	942	G	1430	0	0	100	0
NC_045512.2	943	G	1386	0	0	100	0
NC_045512.2	944	G	1396	0	0	100	0
NC_045512.2	945	G	1414	0	0	100	0
NC_045512.2	946	T	1400	0	0	0	100
NC_045512.2	947	G	1398	0	0	100	0
NC_045512.2	948	T	1411	0	0	0	100
NC_045512.2	949	A	1401	100	0	0	0
NC_045512.2	950	T	1372	0.291545	0	0	99.7085
NC_045512.2	951	A	1404	99.8575	0.14245	0	0
NC_045512.2	952	C	1418	0	100	0	0
NC_045512.2	953	T	1417	0.0705716	0.0705716	0.0705716	99.7883
NC_045512.2	954	G	1427	0.0700771	0.140154	99.7898	0
NC_045512.2	955	C	1457	0.0686342	99.9314	0	0
NC_045512.2	956	T	1399	0	0.142959	0	99.857
NC_045512.2	957	G	1404	0.14245	0	99.8575	0
NC_045512.2	958	C	1350	0	100	0	0
NC_045512.2	959	C	1334	0	100	0	0
NC_045512.2	960	G	1368	0	0	100	0
NC_045512.2	961	T	1341	0	0.0745712	0	99.9254
NC_045512.2	962	G	1362	0.0734214	0	99.9266	0
NC_045512.2	963	A	1362	100	0	0	0
NC_045512.2	964	A	1273	100	0	0	0
NC_045512.2	965	C	1346	0	100	0	0
NC_045512.2	966	A	1306	100	0	0	0
NC_045512.2	967	T	1312	0	0.0762195	0	99.9238
NC_045512.2	968	G	1331	0.0751315	0	99.9249	0
NC_045512.2	969	A	1337	100	0	0	0
NC_045512.2	970	G	1295	0	0	100	0
NC_045512.2	971	C	1276	0	100	0	0
NC_045512.2	972	A	1261	100	0	0	0
NC_045512.2	973	T	1247	0	0	0	100
NC_045512.2	974	G	1286	0	0	100	0
NC_045512.2	975	A	1304	100	0	0	0
NC_045512.2	976	A	1243	100	0	0	0
NC_045512.2	977	A	1249	100	0	0	0
NC_045512.2	978	T	1129	0	0	0	100
NC_045512.2	979	T	1299	0	0	0	100
NC_045512.2	980	G	1297	0	0	100	0
NC_045512.2	981	C	1275	0	100	0	0
NC_045512.2	982	T	1228	0	0	0.0814332	99.9186
NC_045512.2	983	T	1265	0	0	0	100
NC_045512.2	984	G	1266	0	0	100	0
NC_045512.2	985	G	1263	0	0	99.9208	0.0791766
NC_045512.2	986	T	1255	0	0	0	100
NC_045512.2	987	A	1190	100	0	0	0
NC_045512.2	988	C	1281	0	100	0	0
NC_045512.2	989	A	1247	100	0	0	0
NC_045512.2	990	C	1280	0	100	0	0
NC_045512.2	991	G	1275	0	0	100	0
NC_045512.2	992	G	1282	0	0	100	0
NC_045512.2	993	A	1282	99.922	0	0.0780031	0
NC_045512.2	994	A	1161	100	0	0	0
NC_045512.2	995	C	1243	0	100	0	0
NC_045512.2	996	G	1248	0	0	100	0
NC_045512.2	997	T	1231	0	0	0	100
NC_045512.2	998	T	1261	0	0	0	100
NC_045512.2	999	C	1266	0	99.921	0	0.0789889
NC_045512.2	1000	T	1252	0	0.0798722	0	99.9201
NC_045512.2	1001	G	1275	0	0	99.9216	0.0784314
NC_045512.2	1002	A	1271	100	0	0	0
NC_045512.2	1003	A	1221	99.9181	0.0819001	0	0
NC_045512.2	1004	A	1273	99.9214	0	0.0785546	0
NC_045512.2	1005	A	1271	100	0	0	0
NC_045512.2	1006	G	1253	0	0	100	0
NC_045512.2	1007	A	1267	99.9211	0.0789266	0	0
NC_045512.2	1008	G	1249	0	0	99.9199	0.0800641
NC_045512.2	1009	C	1238	0	100	0	0
NC_045512.2	1010	T	1269	0	0.0788022	0	99.8424
NC_045512.2	1011	A	1211	99.6697	0	0	0
NC_045512.2	1012	T	1260	0	0	0	100
NC_045512.2	1013	G	1252	0	0	100	0
NC_045512.2	1014	A	1268	99.7634	0	0.157729	0.0788644
NC_045512.2	1015	A	1236	99.7573	0.0809061	0.161812	0
NC_045512.2	1016	T	1236	0	0	0	100
NC_045512.2	1017	T	1270	0	0	0	100
NC_045512.2	1018	G	1247	0.0801925	0	99.9198	0
NC_045512.2	1019	C	1262	0	100	0	0
NC_045512.2	1020	A	1235	100	0	0	0
NC_045512.2	1021	G	1187	0.084246	0	99.9158	0
NC_045512.2	1022	A	1158	100	0	0	0
NC_045512.2	1023	C	1160	0	100	0	0
NC_045512.2	1024	A	1149	100	0	0	0
NC_045512.2	1025	C	1141	0	100	0	0
NC_045512.2	1026	C	1142	0	99.8249	0	0
NC_045512.2	1027	T	1135	0	0	0	99.9119
NC_045512.2	1028	T	1132	0	0	0	100
NC_045512.2	1029	T	1165	0	0.0858369	0.0858369	99.8283
NC_045512.2	1030	T	1159	0	0	0	100
NC_045512.2	1031	G	1155	0.0865801	0	99.9134	0
NC_045512.2	1032	A	1156	99.9135	0.0865052	0	0
NC_045512.2	1033	A	1131	100	0	0	0
NC_045512.2	1034	A	1147	100	0	0	0
NC_045512.2	1035	T	1147	0	0	0.087184	99.9128
NC_045512.2	1036	T	1174	0	0	0	100
NC_045512.2	1037	A	1166	100	0	0	0
NC_045512.2	1038	A	1171	100	0	0	0
NC_045512.2	1039	A	1165	100	0	0	0
NC_045512.2	1040	T	1153	0	0.0867303	0	99.9133
NC_045512.2	1041	T	1129	0	0	0	100
NC_045512.2	1042	G	1125	0	0	100	0
NC_045512.2	1043	G	1090	0.0917431	0.0917431	99.8165	0
NC_045512.2	1044	C	1118	0	100	0	0
NC_045512.2	1045	A	1129	100	0	0	0
NC_045512.2	1046	A	1106	100	0	0	0
NC_045512.2	1047	A	1013	99.9013	0	0	0.0987167
NC_045512.2	1048	G	1104	0	0	100	0
NC_045512.2	1049	A	1060	100	0	0	0
NC_045512.2	1050	A	1111	100	0	0	0
NC_045512.2	1051	A	1110	100	0	0	0
NC_045512.2	1052	T	1113	0	0	0	100
NC_045512.2	1053	T	1124	0	0	0	100
NC_045512.2	1054	T	1115	0.179372	0	0.0896861	99.7309
NC_045512.2	1055	G	1094	0.182815	0	99.8172	0
NC_045512.2	1056	A	1053	99.8101	0	0.0949668	0.0949668
NC_045512.2	1057	C	1064	0	100	0	0
NC_045512.2	1058	A	1027	99.9026	0.097371	0	0
NC_045512.2	1059	C	1025	0	100	0	0
NC_045512.2	1060	C	1029	0.0971817	99.9028	0	0
NC_045512.2	1061	T	1032	0	0.0968992	0	99.9031
NC_045512.2	1062	T	1031	0	0	0	100
NC_045512.2	1063	C	1061	0.188501	99.8115	0	0
NC_045512.2	1064	A	1036	99.9035	0.0965251	0	0
NC_045512.2	1065	A	1025	100	0	0	0
NC_045512.2	1066	T	1072	0	0	0	100
NC_045512.2	1067	G	1056	0	0	100	0
NC_045512.2	1068	G	1033	0.193611	0	99.8064	0
NC_045512.2	1069	G	1016	0.0984252	0	99.8031	0.0984252
NC_045512.2	1070	G	1024	0.0976562	0	99.9023	0
NC_045512.2	1071	A	1008	100	0	0	0
NC_045512.2	1072	A	796	100	0	0	0
NC_045512.2	1073	T	1012	0	0	0	100
NC_045512.2	1074	G	1015	0	0	100	0
NC_045512.2	1075	T	1026	0	0.389864	0	99.6101
NC_045512.2	1076	C	977	0	100	0	0
NC_045512.2	1077	C	990	0	99.899	0	0.10101
NC_045512.2	1078	A	1012	100	0	0	0
NC_045512.2	1079	A	989	100	0	0	0
NC_045512.2	1080	A	987	100	0	0	0
NC_045512.2	1081	T	952	0	0	0	100
NC_045512.2	1082	T	1001	0	0	0	100
NC_045512.2	1083	T	972	0.102881	0	0.102881	99.7942
NC_045512.2	1084	T	1007	0	0	0	100
NC_045512.2	1085	G	990	0	0	100	0
NC_045512.2	1086	T	1007	0	0.0993049	0.0993049	99.8014
NC_045512.2	1087	A	988	99.8988	0	0	0.101215
NC_045512.2	1088	T	1001	0	0	0.1998	99.8002
NC_045512.2	1089	T	939	0.106496	0.106496	0	99.787
NC_045512.2	1090	T	1012	0.0988142	0	0	99.9012
NC_045512.2	1091	C	979	0.20429	99.7957	0	0
NC_045512.2	1092	C	940	0	100	0	0
NC_045512.2	1093	C	969	0	100	0	0
NC_045512.2	1094	T	1003	0	0	0	100
NC_045512.2	1095	T	984	0	0.101626	0.101626	99.7967
NC_045512.2	1096	A	991	100	0	0	0
NC_045512.2	1097	A	976	100	0	0	0
NC_045512.2	1098	A	928	99.8922	0.107759	0	0
NC_045512.2	1099	T	819	0	0	0	100
NC_045512.2	1100	T	961	0	0	0	100
NC_045512.2	1101	C	912	0	100	0	0
NC_045512.2	1102	C	905	0	100	0	0
NC_045512.2	1103	A	931	100	0	0	0
NC_045512.2	1104	T	897	0	0	0	100
NC_045512.2	1105	A	884	100	0	0	0
NC_045512.2	1106	A	880	99.8864	0	0	0.113636
NC_045512.2	1107	T	900	0	0	0	100
NC_045512.2	1108	C	894	0	99.8881	0.111857	0
NC_045512.2	1109	A	888	99.8874	0	0	0.112613
NC_045512.2	1110	A	897	99.8885	0	0	0.111483
NC_045512.2	1111	G	881	0.113507	0	99.8865	0
NC_045512.2	1112	A	893	99.888	0.111982	0	0
NC_045512.2	1113	C	892	0	99.7758	0	0.224215
NC_045512.2	1114	T	889	0	0	0	100
NC_045512.2	1115	A	893	100	0	0	0
NC_045512.2	1116	T	891	0	0	0	100
NC_045512.2	1117	T	915	0	0.10929	0	99.8907
NC_045512.2	1118	C	913	0.109529	99.8905	0	0
NC_045512.2	1119	A	918	100	0	0	0
NC_045512.2	1120	A	956	100	0	0	0
NC_045512.2	1121	C	925	0	100	0	0
NC_045512.2	1122	C	932	0	100	0	0
NC_045512.2	1123	A	931	100	0	0	0
NC_045512.2	1124	A	913	100	0	0	0
NC_045512.2	1125	G	931	0	0	100	0
NC_045512.2	1126	G	899	0	0	100	0
NC_045512.2	1127	G	917	0	0	100	0
NC_045512.2	1128	T	888	0	0	0	100
NC_045512.2	1129	T	906	0	0.110375	0	99.8896
NC_045512.2	1130	G	945	0	0	100	0
NC_045512.2	1131	A	958	100	0	0	0
NC_045512.2	1132	A	951	100	0	0	0
NC_045512.2	1133	A	980	99.6939	0	0.306122	0
NC_045512.2	1134	A	951	100	0	0	0
NC_045512.2	1135	G	1008	0	0	100	0
NC_045512.2	1136	A	967	100	0	0	0
NC_045512.2	1137	A	1047	100	0	0	0
NC_045512.2	1138	A	1055	100	0	0	0
NC_045512.2	1139	A	1019	100	0	0	0
NC_045512.2	1140	A	989	100	0	0	0
NC_045512.2	1141	G	1010	0	0	100	0
NC_045512.2	1142	C	1009	0.099108	99.9009	0	0
NC_045512.2	1143	T	1023	0	0	0	100
NC_045512.2	1144	T	1034	0	0	0	100
NC_045512.2	1145	G	1043	0	0	100	0
NC_045512.2	1146	A	1044	99.7126	0.0957854	0.191571	0
NC_045512.2	1147	T	1074	0	0	0	100
NC_045512.2	1148	G	1058	0	0	100	0
NC_045512.2	1149	G	1037	0	0	100	0
NC_045512.2	1150	C	1035	0	100	0	0
NC_045512.2	1151	T	1052	0	0.095057	0	99.9049
NC_045512.2	1152	T	1039	0	0	0.0962464	99.9038
NC_045512.2	1153	T	1049	0	0	0	100
NC_045512.2	1154	A	1050	100	0	0	0
NC_045512.2	1155	T	1047	0	0	0	100
NC_045512.2	1156	G	1061	0	0	100	0
NC_045512.2	1157	G	1041	0	0	100	0
NC_045512.2	1158	G	1089	0	0	100	0
NC_045512.2	1159	T	1092	0	0	0	100
NC_045512.2	1160	A	1047	99.9045	0	0.095511	0
NC_045512.2	1161	G	1103	0	0	100	0
NC_045512.2	1162	A	1112	100	0	0	0
NC_045512.2	1163	A	1108	100	0	0	0
NC_045512.2	1164	T	1133	0	0	0	100
NC_045512.2	1165	T	1164	0	0.0859107	0	99.9141
NC_045512.2	1166	C	1131	0	100	0	0
NC_045512.2	1167	G	1134	0	0	100	0
NC_045512.2	1168	A	1148	100	0	0	0
NC_045512.2	1169	T	1155	0	0	0	100
NC_045512.2	1170	C	1152	0	100	0	0
NC_045512.2	1171	T	1130	0	0	0	100
NC_045512.2	1172	G	1155	0	0	100	0
NC_045512.2	1173	T	1149	0	0	0	100
NC_045512.2	1174	C	1150	0	100	0	0
NC_045512.2	1175	T	1128	0	0	0	100
NC_045512.2	1176	A	1101	100	0	0	0
NC_045512.2	1177	T	1153	0	0	0	100
NC_045512.2	1178	C	1130	0	100	0	0
NC_045512.2	1179	C	1122	0	100	0	0
NC_045512.2	1180	A	1130	99.9115	0	0.0884956	0
NC_045512.2	1181	G	1135	0	0	100	0
NC_045512.2	1182	T	1082	0	0	0	100
NC_045512.2	1183	T	1131	0	0.176835	0	99.8232
NC_045512.2	1184	G	1140	0	0	99.9123	0.0877193
NC_045512.2	1185	C	1135	0	100	0	0
NC_045512.2	1186	G	1135	0	0	100	0
NC_045512.2	1187	T	1121	0	0	0	100
NC_045512.2	1188	C	1151	0	100	0	0
NC_045512.2	1189	A	1163	99.828	0	0.171969	0
NC_045512.2	1190	C	1157	0	100	0	0
NC_045512.2	1191	C	1149	0	99.913	0	0.0870322
NC_045512.2	1192	A	1157	100	0	0	0
NC_045512.2	1193	A	1168	100	0	0	0
NC_045512.2	1194	A	1149	100	0	0	0
NC_045512.2	1195	T	1206	0	0	0	100
NC_045512.2	1196	G	1193	0	0	100	0
NC_045512.2	1197	A	1212	100	0	0	0
NC_045512.2	1198	A	1155	100	0	0	0
NC_045512.2	1199	T	1218	0	0	0	100
NC_045512.2	1200	G	1200	0	0	100	0
NC_045512.2	1201	C	1202	0	100	0	0
NC_045512.2	1202	A	1231	100	0	0	0
NC_045512.2	1203	A	1136	100	0	0	0
NC_045512.2	1204	C	1223	0	100	0	0
NC_045512.2	1205	C	1240	0	100	0	0
NC_045512.2	1206	A	1229	100	0	0	0
NC_045512.2	1207	A	1216	100	0	0	0
NC_045512.2	1208	A	1134	100	0	0	0
NC_045512.2	1209	T	1226	0	0.0815661	0	99.9184
NC_045512.2	1210	G	1242	0	0	100	0
NC_045512.2	1211	T	1236	0.161812	0.161812	0	99.6764
NC_045512.2	1212	G	1233	0.243309	0	99.7567	0
NC_045512.2	1213	C	1229	0.081367	99.7559	0.162734	0
NC_045512.2	1214	C	1217	0.164339	99.8357	0	0
NC_045512.2	1215	T	1213	0.16488	0	0	99.8351
NC_045512.2	1216	T	1195	0.167364	0	0	99.8326
NC_045512.2	1217	T	1204	0	0	0	100
NC_045512.2	1218	C	1214	0	100	0	0
NC_045512.2	1219	A	1194	100	0	0	0
NC_045512.2	1220	A	1192	99.8322	0.167785	0	0
NC_045512.2	1221	C	1200	0	100	0	0
NC_045512.2	1222	T	1191	0	0	0	100
NC_045512.2	1223	C	1203	0	100	0	0
NC_045512.2	1224	T	1196	0.083612	0	0	99.9164
NC_045512.2	1225	C	1213	0	99.9176	0	0.0824402
NC_045512.2	1226	A	1133	100	0	0	0
NC_045512.2	1227	T	1153	0	0	0	100
NC_045512.2	1228	G	1189	0	0	100	0
NC_045512.2	1229	A	1175	99.9149	0	0.0851064	0
NC_045512.2	1230	A	1141	99.9124	0	0.0876424	0
NC_045512.2	1231	G	1234	0	0	99.6759	0
NC_045512.2	1232	T	1194	0	0	0	99.7487
NC_045512.2	1233	G	1219	0	0	99.8359	0
NC_045512.2	1234	T	1212	0	0.0825083	0	99.835
NC_045512.2	1235	G	1229	0	0	99.3491	0
NC_045512.2	1236	A	1205	99.917	0	0.0829876	0
NC_045512.2	1237	T	1176	0.42517	0	0	99.5748
NC_045512.2	1238	C	1173	0.0852515	99.7442	0	0.170503
NC_045512.2	1239	A	1158	99.4819	0.172712	0	0.259067
NC_045512.2	1240	T	1045	0	0	0.382775	99.2344
NC_045512.2	1241	T	1195	0.083682	0	0.41841	98.0753
NC_045512.2	1242	G	1211	0.165153	0.247729	99.5871	0
NC_045512.2	1243	T	1175	0.425532	0	0	99.5745
NC_045512.2	1244	G	1205	0.0829876	0	99.834	0.0829876
NC_045512.2	1245	G	1243	0	0	100	0
NC_045512.2	1246	T	1253	0	0.0798085	0	99.9202
NC_045512.2	1247	G	1279	0.156372	0	99.7654	0.0781861
NC_045512.2	1248	A	1278	99.9218	0	0.0782473	0
NC_045512.2	1249	A	1270	100	0	0	0
NC_045512.2	1250	A	1262	99.8415	0.158479	0	0
NC_045512.2	1251	C	1274	0	100	0	0
NC_045512.2	1252	T	1269	0	0	0	100
NC_045512.2	1253	T	1291	0.0774593	0	0	99.9225
NC_045512.2	1254	C	1285	0	100	0	0
NC_045512.2	1255	A	1286	100	0	0	0
NC_045512.2	1256	T	1290	0	0	0	100
NC_045512.2	1257	G	1305	0	0	100	0
NC_045512.2	1258	G	1265	0	0	100	0
NC_045512.2	1259	C	1306	0	100	0	0
NC_045512.2	1260	A	1279	100	0	0	0
NC_045512.2	1261	G	1292	0.154799	0	99.8452	0
NC_045512.2	1262	A	1232	100	0	0	0
NC_045512.2	1263	C	1272	0	100	0	0
NC_045512.2	1264	G	1248	0.320513	0	99.6795	0
NC_045512.2	1265	G	1227	0	0.0814996	99.9185	0
NC_045512.2	1266	G	1237	0.0808407	0.0808407	99.8383	0
NC_045512.2	1267	C	1218	0	100	0	0
NC_045512.2	1268	G	1239	0	0	99.9193	0.0807102
NC_045512.2	1269	A	1268	99.5268	0	0	0.0788644
NC_045512.2	1270	T	1275	0	0	0	99.9216
NC_045512.2	1271	T	1299	0.0769823	0	0	99.7691
NC_045512.2	1272	T	1308	0	0	0.0764526	99.8471
NC_045512.2	1273	T	1332	0	0	0.0750751	99.9249
NC_045512.2	1274	G	1321	0	0	99.9243	0.0757002
NC_045512.2	1275	T	1307	0	0	0.0765111	99.9235
NC_045512.2	1276	T	1369	0	0	0	100
NC_045512.2	1277	A	1363	100	0	0	0
NC_045512.2	1278	A	1334	100	0	0	0
NC_045512.2	1279	A	1352	100	0	0	0
NC_045512.2	1280	G	1271	0	0	100	0
NC_045512.2	1281	C	1322	0	100	0	0
NC_045512.2	1282	C	1329	0	100	0	0
NC_045512.2	1283	A	1268	100	0	0	0
NC_045512.2	1284	C	1326	0	99.9246	0	0
NC_045512.2	1285	T	1218	0	0	0	100
NC_045512.2	1286	T	1261	0	0	0	100
NC_045512.2	1287	G	1259	0	0	100	0
NC_045512.2	1288	C	1257	0	100	0	0
NC_045512.2	1289	G	1289	0	0	100	0
NC_045512.2	1290	A	1292	100	0	0	0
NC_045512.2	1291	A	1197	99.9165	0	0	0.0835422
NC_045512.2	1292	T	1280	0	0	0	100
NC_045512.2	1293	T	1342	0	0	0	99.9255
NC_045512.2	1294	T	1326	0	0.0754148	0	99.9246
NC_045512.2	1295	T	1361	0.0734754	0	0	99.9265
NC_045512.2	1296	G	1295	0	0	100	0
NC_045512.2	1297	T	1312	0	0	0	100
NC_045512.2	1298	G	1272	0	0.0786164	99.9214	0
NC_045512.2	1299	G	1275	0	0	100	0
NC_045512.2	1300	C	1272	0	100	0	0
NC_045512.2	1301	A	1277	99.9217	0	0.0783085	0
NC_045512.2	1302	C	1284	0	100	0	0
NC_045512.2	1303	T	1270	0	0	0	100
NC_045512.2	1304	G	1329	0	0	100	0
NC_045512.2	1305	A	1301	100	0	0	0
NC_045512.2	1306	G	1308	0	0	100	0
NC_045512.2	1307	A	1308	100	0	0	0
NC_045512.2	1308	A	1191	99.8321	0	0.0839631	0
NC_045512.2	1309	T	1289	0	0	0	100
NC_045512.2	1310	T	1320	0.0757576	0	0	99.7727
NC_045512.2	1311	T	1314	0.152207	0.152207	0	99.5434
NC_045512.2	1312	G	1272	0.157233	0.0786164	99.7642	0
NC_045512.2	1313	A	1293	99.8453	0.0773395	0.0773395	0
NC_045512.2	1314	C	1248	0.0801282	99.6795	0	0.240385
NC_045512.2	1315	T	1243	0.160901	0	0	99.8391
NC_045512.2	1316	A	1244	99.9196	0	0	0.0803859
NC_045512.2	1317	A	1229	99.9186	0	0	0.081367
NC_045512.2	1318	A	1254	99.9203	0.0797448	0	0
NC_045512.2	1319	G	1195	0	0	100	0
NC_045512.2	1320	A	1225	99.8367	0.0816327	0.0816327	0
NC_045512.2	1321	A	1259	100	0	0	0
NC_045512.2	1322	G	1252	0	0	100	0
NC_045512.2	1323	G	1276	0	0	100	0
NC_045512.2	1324	T	1321	0	0.1514	0	99.8486
NC_045512.2	1325	G	1313	0	0	100	0
NC_045512.2	1326	C	1293	0	100	0	0
NC_045512.2	1327	C	1342	0	99.9255	0	0.0745156
NC_045512.2	1328	A	1281	100	0	0	0
NC_045512.2	1329	C	1332	0	100	0	0
NC_045512.2	1330	T	1290	0	0	0	100
NC_045512.2	1331	A	1313	100	0	0	0
NC_045512.2	1332	C	1346	0	100	0	0
NC_045512.2	1333	T	1330	0	0.075188	0	99.9248
NC_045512.2	1334	T	1343	0	0	0	100
NC_045512.2	1335	G	1341	0	0	99.9254	0.0745712
NC_045512.2	1336	T	1345	0	0	0	100
NC_045512.2	1337	G	1334	0	0	100	0
NC_045512.2	1338	G	1344	0	0	100	0
NC_045512.2	1339	T	1274	0	0	0	100
NC_045512.2	1340	T	1310	0	0	0	100
NC_045512.2	1341	A	1316	100	0	0	0
NC_045512.2	1342	C	1292	0	100	0	0
NC_045512.2	1343	T	1159	0	0	0	100
NC_045512.2	1344	T	1234	0	0.0810373	0	99.919
NC_045512.2	1345	A	1273	100	0	0	0
NC_045512.2	1346	C	1231	0	100	0	0
NC_045512.2	1347	C	1222	0	100	0	0
NC_045512.2	1348	C	1238	0	100	0	0
NC_045512.2	1349	C	1233	0	100	0	0
NC_045512.2	1350	A	1215	99.9177	0.0823045	0	0
NC_045512.2	1351	A	1206	100	0	0	0
NC_045512.2	1352	A	1230	100	0	0	0
NC_045512.2	1353	A	1160	100	0	0	0
NC_045512.2	1354	T	1184	0	0	0	100
NC_045512.2	1355	G	1146	0	0	100	0
NC_045512.2	1356	C	1110	0	100	0	0
NC_045512.2	1357	T	1094	0	0	0	100
NC_045512.2	1358	G	1173	0	0	100	0
NC_045512.2	1359	T	1100	0	0	0	100
NC_045512.2	1360	T	1121	0	0	0	100
NC_045512.2	1361	G	1148	0.261324	0	99.7387	0
NC_045512.2	1362	T	1114	0	0	0	100
NC_045512.2	1363	T	1154	0	0	0	100
NC_045512.2	1364	A	1161	99.9139	0	0	0
NC_045512.2	1365	A	1174	100	0	0	0
NC_045512.2	1366	A	1196	100	0	0	0
NC_045512.2	1367	A	1211	99.9174	0	0.0825764	0
NC_045512.2	1368	T	1209	0.082713	0	0	99.8346
NC_045512.2	1369	T	1232	0	0	0	100
NC_045512.2	1370	T	1202	0	0	0	100
NC_045512.2	1371	A	1208	99.8344	0.165563	0	0
NC_045512.2	1372	T	1179	0.339271	0	0	99.6607
NC_045512.2	1373	T	1178	0	0	0.509338	99.4907
NC_045512.2	1374	G	1191	0	0	100	0
NC_045512.2	1375	T	1237	0	0.0808407	0	99.9192
NC_045512.2	1376	C	1194	0	100	0	0
NC_045512.2	1377	C	1214	0.0823723	99.9176	0	0
NC_045512.2	1378	A	1227	99.9185	0	0	0.0814996
NC_045512.2	1379	G	1214	0	0	100	0
NC_045512.2	1380	C	1210	0	99.9174	0	0.0826446
NC_045512.2	1381	A	1200	100	0	0	0
NC_045512.2	1382	T	1183	0	0	0.0845309	99.9155
NC_045512.2	1383	G	1203	0.0831255	0	99.9169	0
NC_045512.2	1384	T	1200	0	0	0	100
NC_045512.2	1385	C	1220	0	100	0	0
NC_045512.2	1386	A	1207	100	0	0	0
NC_045512.2	1387	C	1227	0	100	0	0
NC_045512.2	1388	A	1217	100	0	0	0
NC_045512.2	1389	A	1166	100	0	0	0
NC_045512.2	1390	T	1197	0	0.0835422	0	99.9165
NC_045512.2	1391	T	1229	0	0.081367	0	99.9186
NC_045512.2	1392	C	1245	0	100	0	0
NC_045512.2	1393	A	1262	100	0	0	0
NC_045512.2	1394	G	1235	0	0.0809717	99.919	0
NC_045512.2	1395	A	1214	100	0	0	0
NC_045512.2	1396	A	1168	100	0	0	0
NC_045512.2	1397	G	1217	0	0	100	0
NC_045512.2	1398	T	1225	0	0.0816327	0	99.9184
NC_045512.2	1399	A	1257	100	0	0	0
NC_045512.2	1400	G	1240	0	0	100	0
NC_045512.2	1401	G	1244	0	0	100	0
NC_045512.2	1402	A	1266	100	0	0	0
NC_045512.2	1403	C	1263	0	100	0	0
NC_045512.2	1404	C	1273	0	99.9214	0	0.0785546
NC_045512.2	1405	T	1277	0	0.234926	0	99.7651
NC_045512.2	1406	G	1283	0	0	100	0
NC_045512.2	1407	A	1263	100	0	0	0
NC_045512.2	1408	G	1267	0	0	100	0
NC_045512.2	1409	C	1265	0	100	0	0
NC_045512.2	1410	A	1247	100	0	0	0
NC_045512.2	1411	T	1214	0	0	0	100
NC_045512.2	1412	A	1265	100	0	0	0
NC_045512.2	1413	G	1254	0.0797448	0	99.9203	0
NC_045512.2	1414	T	1233	0	0.081103	0	99.9189
NC_045512.2	1415	C	1246	0	100	0	0
NC_045512.2	1416	T	1209	0	0	0	100
NC_045512.2	1417	T	1260	0	0	0	100
NC_045512.2	1418	G	1316	0	0	100	0
NC_045512.2	1419	C	1301	0	100	0	0
NC_045512.2	1420	C	1258	0	100	0	0
NC_045512.2	1421	G	1257	0	0	100	0
NC_045512.2	1422	A	1264	100	0	0	0
NC_045512.2	1423	A	1217	100	0	0	0
NC_045512.2	1424	T	1130	0	0	0	100
NC_045512.2	1425	A	1237	100	0	0	0
NC_045512.2	1426	C	1228	0	100	0	0
NC_045512.2	1427	C	1227	0	100	0	0
NC_045512.2	1428	A	1217	100	0	0	0
NC_045512.2	1429	T	1198	0	0	0	100
NC_045512.2	1430	A	1226	100	0	0	0
NC_045512.2	1431	A	1214	100	0	0	0
NC_045512.2	1432	T	1264	0	0	0	100
NC_045512.2	1433	G	1281	0	0	100	0
NC_045512.2	1434	A	1240	99.9194	0	0.0806452	0
NC_045512.2	1435	A	1270	100	0	0	0
NC_045512.2	1436	T	1304	0	0.153374	0	99.8466
NC_045512.2	1437	C	1306	0	100	0	0
NC_045512.2	1438	T	1241	0	0.322321	0.16116	99.5165
NC_045512.2	1439	G	1296	0	0	100	0
NC_045512.2	1440	G	1263	0	0	100	0
NC_045512.2	1441	C	1263	0	99.9208	0	0.0791766
NC_045512.2	1442	T	1221	0.0819001	0.1638	0	99.7543
NC_045512.2	1443	T	1223	0	0	0	100
NC_045512.2	1444	G	1236	0	0	100	0
NC_045512.2	1445	A	1232	100	0	0	0
NC_045512.2	1446	A	1254	100	0	0	0
NC_045512.2	1447	A	1263	100	0	0	0
NC_045512.2	1448	A	1251	100	0	0	0
NC_045512.2	1449	C	1269	0	100	0	0
NC_045512.2	1450	C	1259	0	100	0	0
NC_045512.2	1451	A	1254	100	0	0	0
NC_045512.2	1452	T	1211	0	0	0	100
NC_045512.2	1453	T	1269	0	0	0	100
NC_045512.2	1454	C	1230	0	100	0	0
NC_045512.2	1455	T	1171	0	0	0.0853971	99.9146
NC_045512.2	1456	T	1247	0	0	0	100
NC_045512.2	1457	C	1253	0	100	0	0
NC_045512.2	1458	G	1244	0	0	100	0
NC_045512.2	1459	T	1168	0	0	0	100
NC_045512.2	1460	A	1140	100	0	0	0
NC_045512.2	1461	A	1150	100	0	0	0
NC_045512.2	1462	G	1222	0.0818331	0	99.9182	0
NC_045512.2	1463	G	1221	0	0	100	0
NC_045512.2	1464	G	1239	0	0	100	0
NC_045512.2	1465	T	1218	0	0	0	100
NC_045512.2	1466	G	1223	0	0	100	0
NC_045512.2	1467	G	1231	0.0812348	0	99.9188	0
NC_045512.2	1468	T	1224	0	0.0816993	0	99.9183
NC_045512.2	1469	C	1241	0	100	0	0
NC_045512.2	1470	G	1222	0	0	100	0
NC_045512.2	1471	C	1257	0	100	0	0
NC_045512.2	1472	A	1210	100	0	0	0
NC_045512.2	1473	C	1237	0	100	0	0
NC_045512.2	1474	T	1192	0	0	0	100
NC_045512.2	1475	A	1192	99.8322	0	0	0
NC_045512.2	1476	T	1010	0.29703	0	0.19802	99.505
NC_045512.2	1477	T	1222	0.163666	0	0	99.8363
NC_045512.2	1478	G	1251	0.159872	0	99.7602	0.0799361
NC_045512.2	1479	C	1209	0	99.8346	0.082713	0.082713
NC_045512.2	1480	C	1210	0	99.9174	0	0.0826446
NC_045512.2	1481	T	1175	0	0	0	100
NC_045512.2	1482	T	1146	0	0	0.08726	99.9127
NC_045512.2	1483	T	1157	0	0	0	100
NC_045512.2	1484	G	1234	0.0810373	0	99.919	0
NC_045512.2	1485	G	1230	0	0	99.9187	0.0813008
NC_045512.2	1486	A	1219	100	0	0	0
NC_045512.2	1487	G	1228	0	0	100	0
NC_045512.2	1488	G	1217	0	0.0821693	99.7535	0.164339
NC_045512.2	1489	C	1201	0.0832639	99.9167	0	0
NC_045512.2	1490	T	1196	0	0	0.083612	99.9164
NC_045512.2	1491	G	1229	0.162734	0	99.8373	0
NC_045512.2	1492	T	1205	0	0.0829876	0.0829876	99.834
NC_045512.2	1493	G	1232	0	0	100	0
NC_045512.2	1494	T	1226	0	0	0	100
NC_045512.2	1495	G	1254	0	0	100	0
NC_045512.2	1496	T	1170	0	0.0854701	0	99.9145
NC_045512.2	1497	T	1275	0	0.0784314	0	99.9216
NC_045512.2	1498	C	1250	0	100	0	0
NC_045512.2	1499	T	1249	0	0	0	100
NC_045512.2	1500	C	1246	0	100	0	0
NC_045512.2	1501	T	1196	0	0	0.083612	99.9164
NC_045512.2	1502	T	1206	0	0	0	100
NC_045512.2	1503	A	1223	100	0	0	0
NC_045512.2	1504	T	1231	0	0	0	100
NC_045512.2	1505	G	1247	0	0	100	0
NC_045512.2	1506	T	1219	0	0	0	100
NC_045512.2	1507	T	1216	0	0	0	100
NC_045512.2	1508	G	1236	0	0	100	0
NC_045512.2	1509	G	1239	0	0	100	0
NC_045512.2	1510	T	1120	0	0	0	100
NC_045512.2	1511	T	1220	0.0819672	0	0	99.918
NC_045512.2	1512	G	1219	0	0	100	0
NC_045512.2	1513	C	1201	0	100	0	0
NC_045512.2	1514	C	1209	0	99.8346	0.082713	0
NC_045512.2	1515	A	1223	100	0	0	0
NC_045512.2	1516	T	1181	0	0	0	100
NC_045512.2	1517	A	1182	99.7462	0	0	0
NC_045512.2	1518	A	1160	99.8276	0.0862069	0.0862069	0
NC_045512.2	1519	C	1170	0	99.9145	0	0.0854701
NC_045512.2	1520	A	1158	99.9136	0	0	0.0863558
NC_045512.2	1521	A	1130	99.9115	0	0.0884956	0
NC_045512.2	1522	G	1170	0	0	100	0
NC_045512.2	1523	T	1143	0	0	0	100
NC_045512.2	1524	G	1167	0	0	100	0
NC_045512.2	1525	T	1107	0	0	0	100
NC_045512.2	1526	G	1152	0	0	100	0
NC_045512.2	1527	C	1128	0	99.9113	0	0.0886525
NC_045512.2	1528	C	1129	0	100	0	0
NC_045512.2	1529	T	1110	0	0.0900901	0	99.9099
NC_045512.2	1530	A	1082	99.7227	0	0	0.0924214
NC_045512.2	1531	T	1109	0	0	0	100
NC_045512.2	1532	T	1120	0	0	0	99.8214
NC_045512.2	1533	G	1144	0	0	99.9126	0.0874126
NC_045512.2	1534	G	1122	0	0	99.9109	0.0891266
NC_045512.2	1535	G	1132	0	0	100	0
NC_045512.2	1536	T	950	0	0	0	100
NC_045512.2	1537	T	1145	0	0	0	99.9127
NC_045512.2	1538	C	1141	0	100	0	0
NC_045512.2	1539	C	1149	0.0870322	99.8259	0	0.0870322
NC_045512.2	1540	A	1129	100	0	0	0
NC_045512.2	1541	C	1118	0	100	0	0
NC_045512.2	1542	G	1106	0.0904159	0.0904159	99.8192	0
NC_045512.2	1543	T	1027	0	0	0	100
NC_045512.2	1544	G	1076	0.0929368	0	99.9071	0
NC_045512.2	1545	C	1090	0.0917431	99.9083	0	0
NC_045512.2	1546	T	1001	0	0.1998	0	99.8002
NC_045512.2	1547	A	879	99.7725	0.113766	0.113766	0
NC_045512.2	1548	G	1060	0	0	100	0
NC_045512.2	1549	C	1052	0	99.9049	0	0.095057
NC_045512.2	1550	G	1047	0	0.095511	99.9045	0
NC_045512.2	1551	C	1050	0.0952381	99.9048	0	0
NC_045512.2	1552	T	973	0.102775	0.102775	0	99.7945
NC_045512.2	1553	A	1006	99.9006	0	0.0994036	0
NC_045512.2	1554	A	973	100	0	0	0
NC_045512.2	1555	C	892	0	100	0	0
NC_045512.2	1556	A	1016	100	0	0	0
NC_045512.2	1557	T	947	0	0	0	100
NC_045512.2	1558	A	1009	100	0	0	0
NC_045512.2	1559	G	993	0	0	100	0
NC_045512.2	1560	G	1005	0	0	100	0
NC_045512.2	1561	T	1013	0	0	0	100
NC_045512.2	1562	T	1019	0	0	0	100
NC_045512.2	1563	G	1022	0	0	100	0
NC_045512.2	1564	T	1024	0	0	0	100
NC_045512.2	1565	A	1023	100	0	0	0
NC_045512.2	1566	A	998	99.7996	0	0.1002	0
NC_045512.2	1567	C	984	0	100	0	0
NC_045512.2	1568	C	952	0	99.895	0	0.105042
NC_045512.2	1569	A	931	100	0	0	0
NC_045512.2	1570	T	931	0	0	0	100
NC_045512.2	1571	A	921	100	0	0	0
NC_045512.2	1572	C	910	0	100	0	0
NC_045512.2	1573	A	908	99.8899	0	0.110132	0
NC_045512.2	1574	G	907	0	0	100	0
NC_045512.2	1575	G	911	0	0	100	0
NC_045512.2	1576	T	889	0	0	0	100
NC_045512.2	1577	G	903	0	0	100	0
NC_045512.2	1578	T	886	0	0	0	100
NC_045512.2	1579	T	880	0	0	0	100
NC_045512.2	1580	G	878	0	0	100	0
NC_045512.2	1581	T	872	0	0	0	100
NC_045512.2	1582	T	860	0	0.116279	0	99.8837
NC_045512.2	1583	G	847	0	0.118064	99.8819	0
NC_045512.2	1584	G	838	0	0.119332	99.8807	0
NC_045512.2	1585	A	856	99.8832	0	0.116822	0
NC_045512.2	1586	G	847	0	0	100	0
NC_045512.2	1587	A	832	99.8798	0.120192	0	0
NC_045512.2	1588	A	817	100	0	0	0
NC_045512.2	1589	G	835	0	0	100	0
NC_045512.2	1590	G	821	0	0	100	0
NC_045512.2	1591	T	789	0	0	0	100
NC_045512.2	1592	T	866	0	0	0	100
NC_045512.2	1593	C	861	0	100	0	0
NC_045512.2	1594	C	847	0	100	0	0
NC_045512.2	1595	G	853	0	0	100	0
NC_045512.2	1596	A	841	100	0	0	0
NC_045512.2	1597	A	816	100	0	0	0
NC_045512.2	1598	G	787	0	0	100	0
NC_045512.2	1599	G	823	0.121507	0	99.8785	0
NC_045512.2	1600	T	822	0	0	0	100
NC_045512.2	1601	C	791	0	100	0	0
NC_045512.2	1602	T	820	0	0.121951	0	99.878
NC_045512.2	1603	T	833	0.120048	0	0	99.7599
NC_045512.2	1604	A	831	99.639	0.120337	0	0.120337
NC_045512.2	1605	A	794	100	0	0	0
NC_045512.2	1606	T	827	0	0	0	100
NC_045512.2	1607	G	815	0.245399	0	99.7546	0
NC_045512.2	1608	A	798	100	0	0	0
NC_045512.2	1609	C	808	0.123762	99.8762	0	0
NC_045512.2	1610	A	814	100	0	0	0
NC_045512.2	1611	A	777	100	0	0	0
NC_045512.2	1612	C	785	0	100	0	0
NC_045512.2	1613	C	792	0	100	0	0
NC_045512.2	1614	T	793	0	0	0	100
NC_045512.2	1615	T	773	0	0	0.129366	99.8706
NC_045512.2	1616	C	793	0	100	0	0
NC_045512.2	1617	T	796	0	0	0	100
NC_045512.2	1618	T	784	0	0	0	100
NC_045512.2	1619	G	757	0	0	100	0
NC_045512.2	1620	A	754	100	0	0	0
NC_045512.2	1621	A	744	100	0	0	0
NC_045512.2	1622	A	738	100	0	0	0
NC_045512.2	1623	T	679	0.147275	0	0.736377	99.1163
NC_045512.2	1624	A	672	99.8512	0.14881	0	0
NC_045512.2	1625	C	665	0	100	0	0
NC_045512.2	1626	T	676	0	0.887574	0	99.1124
NC_045512.2	1627	C	650	0	99.5385	0	0.461538
NC_045512.2	1628	C	651	0	100	0	0
NC_045512.2	1629	A	662	100	0	0	0
NC_045512.2	1630	A	666	100	0	0	0
NC_045512.2	1631	A	662	99.3958	0.60423	0	0
NC_045512.2	1632	A	662	99.5468	0	0.453172	0
NC_045512.2	1633	A	635	100	0	0	0
NC_045512.2	1634	G	699	0	0	100	0
NC_045512.2	1635	A	657	100	0	0	0
NC_045512.2	1636	G	691	0	0	100	0
NC_045512.2	1637	A	706	100	0	0	0
NC_045512.2	1638	A	689	100	0	0	0
NC_045512.2	1639	A	700	100	0	0	0
NC_045512.2	1640	G	680	0	0	100	0
NC_045512.2	1641	T	697	0	0.286944	0	99.7131
NC_045512.2	1642	C	715	0	99.4406	0	0.559441
NC_045512.2	1643	A	700	100	0	0	0
NC_045512.2	1644	A	694	100	0	0	0
NC_045512.2	1645	C	690	0	100	0	0
NC_045512.2	1646	A	645	99.845	0	0.155039	0
NC_045512.2	1647	T	662	0	0	0	100
NC_045512.2	1648	C	648	0	100	0	0
NC_045512.2	1649	A	635	99.8425	0	0.15748	0
NC_045512.2	1650	A	633	100	0	0	0
NC_045512.2	1651	T	647	0	0	0	100
NC_045512.2	1652	A	631	100	0	0	0
NC_045512.2	1653	T	620	0	0	0.483871	99.5161
NC_045512.2	1654	T	632	0	0	0	100
NC_045512.2	1655	G	635	0.15748	0.15748	99.5276	0.15748
NC_045512.2	1656	T	603	0	0.165837	0.165837	99.6683
NC_045512.2	1657	T	634	0.157729	0	0.157729	99.6845
NC_045512.2	1658	G	633	0	0	99.842	0.157978
NC_045512.2	1659	G	627	0.15949	0	99.8405	0
NC_045512.2	1660	T	638	0	0	0	100
NC_045512.2	1661	G	630	0	0	100	0
NC_045512.2	1662	A	621	100	0	0	0
NC_045512.2	1663	C	597	0	99.8325	0	0
NC_045512.2	1664	T	608	0	0	0	100
NC_045512.2	1665	T	631	0	0	0	100
NC_045512.2	1666	T	633	0	0	0	100
NC_045512.2	1667	A	620	99.3548	0.645161	0	0
NC_045512.2	1668	A	613	100	0	0	0
NC_045512.2	1669	A	585	100	0	0	0
NC_045512.2	1670	C	604	0	99.5033	0.496689	0
NC_045512.2	1671	T	608	0	0	0	100
NC_045512.2	1672	T	627	0.478469	0	0	99.5215
NC_045512.2	1673	A	620	100	0	0	0
NC_045512.2	1674	A	610	100	0	0	0
NC_045512.2	1675	T	621	0	0	0.161031	99.839
NC_045512.2	1676	G	610	0	0.163934	99.8361	0
NC_045512.2	1677	A	591	99.8308	0	0.169205	0
NC_045512.2	1678	A	598	99.8328	0.167224	0	0
NC_045512.2	1679	G	590	0.169492	0	99.8305	0
NC_045512.2	1680	A	604	100	0	0	0
NC_045512.2	1681	G	592	0	0	99.8311	0.168919
NC_045512.2	1682	A	612	99.8366	0.163399	0	0
NC_045512.2	1683	T	594	0	0.3367	0	99.6633
NC_045512.2	1684	C	604	0.165563	99.8344	0	0
NC_045512.2	1685	G	580	0	0	99.8276	0.172414
NC_045512.2	1686	C	602	0	99.8339	0	0.166113
NC_045512.2	1687	C	597	0	99.665	0	0
NC_045512.2	1688	A	580	100	0	0	0
NC_045512.2	1689	T	588	0	0	0	100
NC_045512.2	1690	T	583	0	0	0	100
NC_045512.2	1691	A	596	98.4899	0	0	0
NC_045512.2	1692	T	575	0.173913	0	0	99.8261
NC_045512.2	1693	T	582	0	0	0	100
NC_045512.2	1694	T	598	0.167224	0	0	99.8328
NC_045512.2	1695	T	595	0	0	0	100
NC_045512.2	1696	G	583	0	0	99.8285	0.171527
NC_045512.2	1697	G	563	0	0	100	0
NC_045512.2	1698	C	596	0	100	0	0
NC_045512.2	1699	A	598	100	0	0	0
NC_045512.2	1700	T	580	0	0	0	100
NC_045512.2	1701	C	594	0	100	0	0
NC_045512.2	1702	T	584	0	0	0	100
NC_045512.2	1703	T	614	0	0	0	100
NC_045512.2	1704	T	611	0.163666	0	0	99.8363
NC_045512.2	1705	T	609	0.164204	0	0	99.8358
NC_045512.2	1706	T	608	0	0.164474	0	99.8355
NC_045512.2	1707	C	602	0	100	0	0
NC_045512.2	1708	T	616	0	0	0	100
NC_045512.2	1709	G	603	0	0	100	0
NC_045512.2	1710	C	587	0	100	0	0
NC_045512.2	1711	T	549	0	0	0	100
NC_045512.2	1712	T	590	0	0	0	100
NC_045512.2	1713	C	584	0	100	0	0
NC_045512.2	1714	C	586	0	100	0	0
NC_045512.2	1715	A	578	100	0	0	0
NC_045512.2	1716	C	583	0	100	0	0
NC_045512.2	1717	A	541	100	0	0	0
NC_045512.2	1718	A	546	100	0	0	0
NC_045512.2	1719	G	546	0	0	100	0
NC_045512.2	1720	T	570	0	0	0	100
NC_045512.2	1721	G	554	0	0	100	0
NC_045512.2	1722	C	546	0	100	0	0
NC_045512.2	1723	T	565	0	0.176991	0	99.823
NC_045512.2	1724	T	532	0	0	0	100
NC_045512.2	1725	T	511	0	0	0	100
NC_045512.2	1726	T	564	0	0	0	100
NC_045512.2	1727	G	570	0	0	100	0
NC_045512.2	1728	T	564	0	0	0	100
NC_045512.2	1729	G	549	0	0	99.8179	0.182149
NC_045512.2	1730	G	545	0	0	100	0
NC_045512.2	1731	A	563	100	0	0	0
NC_045512.2	1732	A	514	100	0	0	0
NC_045512.2	1733	A	541	99.8152	0	0.184843	0
NC_045512.2	1734	C	531	0	100	0	0
NC_045512.2	1735	T	542	0.184502	0	0	99.8155
NC_045512.2	1736	G	540	0	0	100	0
NC_045512.2	1737	T	527	0.189753	0	0.189753	99.6205
NC_045512.2	1738	G	544	0.183824	0	99.8162	0
NC_045512.2	1739	A	528	99.8106	0	0.189394	0
NC_045512.2	1740	A	506	99.8024	0.197628	0	0
NC_045512.2	1741	A	498	100	0	0	0
NC_045512.2	1742	G	495	0	0	99.798	0.20202
NC_045512.2	1743	G	504	0	0	100	0
NC_045512.2	1744	T	461	0	0	0	100
NC_045512.2	1745	T	487	0	0	0	100
NC_045512.2	1746	T	519	0	0	0	100
NC_045512.2	1747	G	493	0	0	100	0
NC_045512.2	1748	G	494	0	0	100	0
NC_045512.2	1749	A	510	100	0	0	0
NC_045512.2	1750	T	484	0	0	0	99.7934
NC_045512.2	1751	T	504	0	0	0	100
NC_045512.2	1752	A	497	100	0	0	0
NC_045512.2	1753	T	505	0	0	0	100
NC_045512.2	1754	A	520	100	0	0	0
NC_045512.2	1755	A	518	100	0	0	0
NC_045512.2	1756	A	499	100	0	0	0
NC_045512.2	1757	G	482	0	0	100	0
NC_045512.2	1758	C	497	0.201207	99.7988	0	0
NC_045512.2	1759	A	505	100	0	0	0
NC_045512.2	1760	T	526	0.190114	0	0	99.8099
NC_045512.2	1761	T	540	0	0.185185	0	99.8148
NC_045512.2	1762	C	538	0	100	0	0
NC_045512.2	1763	A	553	100	0	0	0
NC_045512.2	1764	A	537	100	0	0	0
NC_045512.2	1765	A	492	100	0	0	0
NC_045512.2	1766	C	541	0	100	0	0
NC_045512.2	1767	A	555	100	0	0	0
NC_045512.2	1768	A	539	100	0	0	0
NC_045512.2	1769	A	556	100	0	0	0
NC_045512.2	1770	T	533	0	0	0	100
NC_045512.2	1771	T	549	0	0	0	100
NC_045512.2	1772	G	553	0	0	100	0
NC_045512.2	1773	T	554	0	0	0	100
NC_045512.2	1774	T	569	0	0	0	100
NC_045512.2	1775	G	558	0	0	100	0
NC_045512.2	1776	A	551	100	0	0	0
NC_045512.2	1777	A	553	100	0	0	0
NC_045512.2	1778	T	562	0	0	0	100
NC_045512.2	1779	C	542	0	99.8155	0.184502	0
NC_045512.2	1780	C	547	0	99.6344	0	0.365631
NC_045512.2	1781	T	558	0	0	0	100
NC_045512.2	1782	G	568	0.176056	0	99.8239	0
NC_045512.2	1783	T	548	0	0.182482	0	99.8175
NC_045512.2	1784	G	507	0	0	99.8028	0
NC_045512.2	1785	G	511	0.195695	0	99.8043	0
NC_045512.2	1786	T	530	0	0	0	100
NC_045512.2	1787	A	529	100	0	0	0
NC_045512.2	1788	A	535	99.8131	0	0	0.186916
NC_045512.2	1789	T	538	0.185874	0	0.185874	99.6283
NC_045512.2	1790	T	551	0	0.181488	0	99.8185
NC_045512.2	1791	T	540	0.185185	0	0	99.8148
NC_045512.2	1792	T	549	0.182149	0	0	99.8179
NC_045512.2	1793	A	544	99.6324	0.183824	0	0.183824
NC_045512.2	1794	A	540	100	0	0	0
NC_045512.2	1795	A	518	99.8069	0	0.19305	0
NC_045512.2	1796	G	523	0	0.191205	99.8088	0
NC_045512.2	1797	T	543	0	0	0	100
NC_045512.2	1798	T	544	0	0	0	100
NC_045512.2	1799	A	536	99.0672	0	0	0.932836
NC_045512.2	1800	C	533	0	100	0	0
NC_045512.2	1801	A	550	100	0	0	0
NC_045512.2	1802	A	542	100	0	0	0
NC_045512.2	1803	A	517	100	0	0	0
NC_045512.2	1804	A	525	99.8095	0	0	0
NC_045512.2	1805	G	536	0	0	100	0
NC_045512.2	1806	G	547	0	0	100	0
NC_045512.2	1807	A	574	100	0	0	0
NC_045512.2	1808	A	525	100	0	0	0
NC_045512.2	1809	A	545	100	0	0	0
NC_045512.2	1810	A	556	100	0	0	0
NC_045512.2	1811	G	562	0	0	99.8221	0.177936
NC_045512.2	1812	C	570	0	100	0	0
NC_045512.2	1813	T	595	0	0	0	99.8319
NC_045512.2	1814	A	598	100	0	0	0
NC_045512.2	1815	A	618	100	0	0	0
NC_045512.2	1816	A	611	100	0	0	0
NC_045512.2	1817	A	610	100	0	0	0
NC_045512.2	1818	A	601	100	0	0	0
NC_045512.2	1819	A	575	100	0	0	0
NC_045512.2	1820	G	607	0	0	100	0
NC_045512.2	1821	G	601	0	0	100	0
NC_045512.2	1822	T	609	0	0	0	100
NC_045512.2	1823	G	610	0.163934	0	99.8361	0
NC_045512.2	1824	C	609	0	100	0	0
NC_045512.2	1825	C	604	0	100	0	0
NC_045512.2	1826	T	625	0.16	0	0	99.84
NC_045512.2	1827	G	628	0	0	100	0
NC_045512.2	1828	G	626	0.159744	0	99.8403	0
NC_045512.2	1829	A	641	100	0	0	0
NC_045512.2	1830	A	514	100	0	0	0
NC_045512.2	1831	T	612	0	0	0	100
NC_045512.2	1832	A	627	100	0	0	0
NC_045512.2	1833	T	625	0	0	0	100
NC_045512.2	1834	T	634	0	0	0	100
NC_045512.2	1835	G	623	0	0	100	0
NC_045512.2	1836	G	617	0	0	100	0
NC_045512.2	1837	T	626	0	0.159744	0	99.8403
NC_045512.2	1838	G	623	0	0	100	0
NC_045512.2	1839	A	621	100	0	0	0
NC_045512.2	1840	A	596	100	0	0	0
NC_045512.2	1841	C	633	0	100	0	0
NC_045512.2	1842	A	636	100	0	0	0
NC_045512.2	1843	G	626	0	0	99.8403	0.159744
NC_045512.2	1844	A	619	99.8384	0.161551	0	0
NC_045512.2	1845	A	610	100	0	0	0
NC_045512.2	1846	A	639	99.8435	0	0	0.156495
NC_045512.2	1847	T	646	0	0.154799	0	99.8452
NC_045512.2	1848	C	651	0	99.6928	0	0.30722
NC_045512.2	1849	A	651	100	0	0	0
NC_045512.2	1850	A	642	100	0	0	0
NC_045512.2	1851	T	621	0.483092	0	0	99.5169
NC_045512.2	1852	A	647	99.8454	0.15456	0	0
NC_045512.2	1853	C	668	0	100	0	0
NC_045512.2	1854	T	664	0.301205	0.150602	0	99.5482
NC_045512.2	1855	G	652	0.460123	0.306748	99.2331	0
NC_045512.2	1856	A	643	99.5334	0.155521	0	0.311042
NC_045512.2	1857	G	639	0	0.156495	99.374	0.469484
NC_045512.2	1858	T	643	0.622084	0	0	99.3779
NC_045512.2	1859	C	645	0.155039	99.845	0	0
NC_045512.2	1860	C	639	0	100	0	0
NC_045512.2	1861	T	630	0	0.15873	0	99.8413
NC_045512.2	1862	C	643	0	99.8445	0	0
NC_045512.2	1863	T	639	0	0	0	100
NC_045512.2	1864	T	628	0	0	0	100
NC_045512.2	1865	T	640	0	0	0	100
NC_045512.2	1866	A	629	100	0	0	0
NC_045512.2	1867	T	648	0	0	0	100
NC_045512.2	1868	G	633	0	0	100	0
NC_045512.2	1869	C	629	0	100	0	0
NC_045512.2	1870	A	637	99.686	0	0	0.313972
NC_045512.2	1871	T	634	0	0	0	100
NC_045512.2	1872	T	565	0	0	0	100
NC_045512.2	1873	T	648	0	0	0	100
NC_045512.2	1874	G	632	0	0	100	0
NC_045512.2	1875	C	635	0	100	0	0
NC_045512.2	1876	A	641	100	0	0	0
NC_045512.2	1877	T	658	0	0	0	100
NC_045512.2	1878	C	648	0	100	0	0
NC_045512.2	1879	A	652	100	0	0	0
NC_045512.2	1880	G	658	0	0	100	0
NC_045512.2	1881	A	655	100	0	0	0
NC_045512.2	1882	G	654	0	0	100	0
NC_045512.2	1883	G	635	0	0	100	0
NC_045512.2	1884	C	659	0	100	0	0
NC_045512.2	1885	T	665	0	0	0	100
NC_045512.2	1886	G	648	0	0	100	0
NC_045512.2	1887	C	655	0	100	0	0
NC_045512.2	1888	T	685	0	0	0	100
NC_045512.2	1889	C	668	0	100	0	0
NC_045512.2	1890	G	670	0	0	100	0
NC_045512.2	1891	T	675	0	0	0	100
NC_045512.2	1892	G	678	0	0	100	0
NC_045512.2	1893	T	653	0	0	0	100
NC_045512.2	1894	T	666	0	0	0	100
NC_045512.2	1895	G	671	0	0	100	0
NC_045512.2	1896	T	668	0	0	0	100
NC_045512.2	1897	A	670	100	0	0	0
NC_045512.2	1898	C	662	0	100	0	0
NC_045512.2	1899	G	661	0	0	100	0
NC_045512.2	1900	A	647	100	0	0	0
NC_045512.2	1901	T	671	0	0	0	100
NC_045512.2	1902	C	676	0	100	0	0
NC_045512.2	1903	A	691	100	0	0	0
NC_045512.2	1904	A	660	99.8485	0	0	0
NC_045512.2	1905	T	664	0	0	0	100
NC_045512.2	1906	T	650	0	0	0	100
NC_045512.2	1907	T	657	0.608828	0	0	99.3912
NC_045512.2	1908	T	678	0	0.589971	0	99.41
NC_045512.2	1909	C	674	0	100	0	0
NC_045512.2	1910	T	652	0	0	0	100
NC_045512.2	1911	C	644	0	99.8447	0	0.15528
NC_045512.2	1912	C	651	0.15361	99.8464	0	0
NC_045512.2	1913	C	642	0	99.8442	0	0.155763
NC_045512.2	1914	G	647	0	0	99.8454	0.15456
NC_045512.2	1915	C	654	0.152905	99.8471	0	0
NC_045512.2	1916	A	654	99.8471	0.152905	0	0
NC_045512.2	1917	C	651	0	100	0	0
NC_045512.2	1918	T	633	0	0	0	100
NC_045512.2	1919	C	658	0.151976	99.848	0	0
NC_045512.2	1920	T	643	0	0	0	100
NC_045512.2	1921	T	656	0	0	0	100
NC_045512.2	1922	G	644	0	0	100	0
NC_045512.2	1923	A	656	100	0	0	0
NC_045512.2	1924	A	653	100	0	0	0
NC_045512.2	1925	A	651	100	0	0	0
NC_045512.2	1926	C	658	0	100	0	0
NC_045512.2	1927	T	651	0	0.15361	0	99.8464
NC_045512.2	1928	G	647	0.15456	0	99.8454	0
NC_045512.2	1929	C	641	0.312012	99.688	0	0
NC_045512.2	1930	T	628	0.159236	0.318471	0	99.5223
NC_045512.2	1931	C	645	0	100	0	0
NC_045512.2	1932	A	656	100	0	0	0
NC_045512.2	1933	A	623	99.8395	0.160514	0	0
NC_045512.2	1934	A	641	100	0	0	0
NC_045512.2	1935	A	630	99.8413	0	0.15873	0
NC_045512.2	1936	T	594	0.16835	0	0	99.8316
NC_045512.2	1937	T	639	0	0.156495	0	99.8435
NC_045512.2	1938	C	627	0	100	0	0
NC_045512.2	1939	T	621	0	0	0	100
NC_045512.2	1940	G	616	0	0	100	0
NC_045512.2	1941	T	593	0	0	0	100
NC_045512.2	1942	G	605	0	0.165289	99.8347	0
NC_045512.2	1943	C	587	0	100	0	0
NC_045512.2	1944	G	603	0	0	100	0
NC_045512.2	1945	T	591	0	0	0	100
NC_045512.2	1946	G	608	0	0	100	0
NC_045512.2	1947	T	596	0	0	0	100
NC_045512.2	1948	T	612	0	0	0	100
NC_045512.2	1949	T	638	0	0	0	100
NC_045512.2	1950	T	627	0	0	0	100
NC_045512.2	1951	A	632	100	0	0	0
NC_045512.2	1952	C	619	0	100	0	0
NC_045512.2	1953	A	636	100	0	0	0
NC_045512.2	1954	G	631	0	0	100	0
NC_045512.2	1955	A	621	99.839	0	0.161031	0
NC_045512.2	1956	A	608	100	0	0	0
NC_045512.2	1957	G	620	0	0	100	0
NC_045512.2	1958	G	608	0.328947	0	99.6711	0
NC_045512.2	1959	C	609	0	100	0	0
NC_045512.2	1960	C	612	0	100	0	0
NC_045512.2	1961	G	605	0	0	100	0
NC_045512.2	1962	C	607	0	100	0	0
NC_045512.2	1963	T	599	0	0	0	100
NC_045512.2	1964	A	566	100	0	0	0
NC_045512.2	1965	T	580	0	0	0	100
NC_045512.2	1966	A	581	100	0	0	0
NC_045512.2	1967	A	579	99.6546	0	0	0.345423
NC_045512.2	1968	C	608	0	99.6711	0.328947	0
NC_045512.2	1969	A	610	99.5082	0.163934	0.327869	0
NC_045512.2	1970	A	567	99.6473	0.352734	0	0
NC_045512.2	1971	T	590	0	0.169492	0	99.8305
NC_045512.2	1972	A	601	99.8336	0	0.166389	0
NC_045512.2	1973	C	606	0	100	0	0
NC_045512.2	1974	T	578	0	0	0	100
NC_045512.2	1975	A	548	100	0	0	0
NC_045512.2	1976	G	579	0	0	99.8273	0.172712
NC_045512.2	1977	A	560	100	0	0	0
NC_045512.2	1978	T	572	0	0	0	100
NC_045512.2	1979	G	566	0	0	100	0
NC_045512.2	1980	G	566	0	0	100	0
NC_045512.2	1981	A	581	100	0	0	0
NC_045512.2	1982	A	505	100	0	0	0
NC_045512.2	1983	T	561	0	0	0	100
NC_045512.2	1984	T	573	0	0	0	100
NC_045512.2	1985	T	586	0	0	0	100
NC_045512.2	1986	C	577	0	99.8267	0.17331	0
NC_045512.2	1987	A	578	100	0	0	0
NC_045512.2	1988	C	572	0	100	0	0
NC_045512.2	1989	A	542	99.262	0	0.738007	0
NC_045512.2	1990	G	529	0	0.567108	99.4329	0
NC_045512.2	1991	T	521	0	0	0.575816	99.4242
NC_045512.2	1992	A	510	99.2157	0.588235	0	0.196078
NC_045512.2	1993	T	510	0	0	0.588235	99.4118
NC_045512.2	1994	T	529	0	0	0	100
NC_045512.2	1995	C	531	0.564972	99.435	0	0
NC_045512.2	1996	A	523	99.4264	0.573614	0	0
NC_045512.2	1997	C	528	0	100	0	0
NC_045512.2	1998	T	528	0.378788	0	0	99.6212
NC_045512.2	1999	G	526	0	0	100	0
[truncated: 27,904 more rows]

## Sheet: N F17A SARS-CoV-2 virus+as-1
CHR	POS	REF	READS	A	C	G	T
NC_045512.2	1	A	3	100	0	0	0
NC_045512.2	2	T	3	0	0	0	100
NC_045512.2	3	T	4	0	0	0	100
NC_045512.2	4	A	5	100	0	0	0
NC_045512.2	5	A	4	100	0	0	0
NC_045512.2	6	A	5	100	0	0	0
NC_045512.2	7	G	5	0	0	100	0
NC_045512.2	8	G	5	0	0	100	0
NC_045512.2	9	T	5	0	0	0	100
NC_045512.2	10	T	5	0	0	0	100
NC_045512.2	11	T	5	0	0	0	100
NC_045512.2	12	A	14	100	0	0	0
NC_045512.2	13	T	18	0	0	0	100
NC_045512.2	14	A	40	100	0	0	0
NC_045512.2	15	C	48	0	100	0	0
NC_045512.2	16	C	74	0	100	0	0
NC_045512.2	17	T	117	0	0	0	100
NC_045512.2	18	T	142	0	0	0	100
NC_045512.2	19	C	195	0	100	0	0
NC_045512.2	20	C	220	0	100	0	0
NC_045512.2	21	C	257	0	100	0	0
NC_045512.2	22	A	285	100	0	0	0
NC_045512.2	23	G	297	0	0	100	0
NC_045512.2	24	G	308	0	0	100	0
NC_045512.2	25	T	349	0	0	0	100
NC_045512.2	26	A	383	100	0	0	0
NC_045512.2	27	A	368	100	0	0	0
NC_045512.2	28	C	428	0	100	0	0
NC_045512.2	29	A	545	100	0	0	0
NC_045512.2	30	A	630	100	0	0	0
NC_045512.2	31	A	624	100	0	0	0
NC_045512.2	32	C	656	0	100	0	0
NC_045512.2	33	C	694	0.144092	99.8559	0	0
NC_045512.2	34	A	741	100	0	0	0
NC_045512.2	35	A	763	100	0	0	0
NC_045512.2	36	C	807	0	99.6283	0	0.371747
NC_045512.2	37	C	857	0	100	0	0
NC_045512.2	38	A	870	100	0	0	0
NC_045512.2	39	A	865	100	0	0	0
NC_045512.2	40	C	886	0	99.7743	0	0.225734
NC_045512.2	41	T	917	0	0.109051	0	99.8909
NC_045512.2	42	T	916	0	0	0	100
NC_045512.2	43	T	938	0	0	0	100
NC_045512.2	44	C	939	0	100	0	0
NC_045512.2	45	G	948	0	0	99.789	0.21097
NC_045512.2	46	A	949	100	0	0	0
NC_045512.2	47	T	950	0	0	0	100
NC_045512.2	48	C	938	0	100	0	0
NC_045512.2	49	T	941	0	0	0	100
NC_045512.2	50	C	963	0	100	0	0
NC_045512.2	51	T	829	0.120627	0	0.120627	99.7587
NC_045512.2	52	T	862	0	0	0	100
NC_045512.2	53	G	995	0	0	100	0
NC_045512.2	54	T	998	0	0	0	100
NC_045512.2	55	A	1001	99.9001	0	0	0.0999001
NC_045512.2	56	G	1004	0	0	100	0
NC_045512.2	57	A	1018	100	0	0	0
NC_045512.2	58	T	1024	0	0.0976562	0	99.9023
NC_045512.2	59	C	1027	0	99.9026	0	0.097371
NC_045512.2	60	T	1037	0	0	0	100
NC_045512.2	61	G	1035	0	0	99.9034	0.0966184
NC_045512.2	62	T	1038	0	0	0	100
NC_045512.2	63	T	1050	0	0.0952381	0	99.9048
NC_045512.2	64	C	1053	0	100	0	0
NC_045512.2	65	T	1072	0	0	0	100
NC_045512.2	66	C	755	0	100	0	0
NC_045512.2	67	T	763	0	0	0	100
NC_045512.2	68	A	744	100	0	0	0
NC_045512.2	69	A	764	100	0	0	0
NC_045512.2	70	A	748	100	0	0	0
NC_045512.2	71	C	766	0.130548	99.8695	0	0
NC_045512.2	72	G	767	0	0	100	0
NC_045512.2	73	A	775	100	0	0	0
NC_045512.2	74	A	766	100	0	0	0
NC_045512.2	75	C	779	0	100	0	0
NC_045512.2	76	T	786	0.127226	0.127226	0	99.7455
NC_045512.2	77	T	819	0.3663	0	0	99.6337
NC_045512.2	78	T	833	2.16086	0	0	97.8391
NC_045512.2	79	A	842	97.8622	0	0.118765	2.019
NC_045512.2	80	A	854	97.7752	0	1.99063	0.234192
NC_045512.2	81	A	841	97.9786	0	0	2.0214
NC_045512.2	82	A	857	99.5333	0	0	0.466744
NC_045512.2	83	T	866	0	2.194	0.115473	97.6905
NC_045512.2	84	C	841	0.237812	99.7622	0	0
NC_045512.2	85	T	851	0	0	0.235018	99.765
NC_045512.2	86	G	848	0	0.117925	99.8821	0
NC_045512.2	87	T	863	0	0	0	100
NC_045512.2	88	G	881	0	0	100	0
NC_045512.2	89	T	868	0	0	0	100
NC_045512.2	90	G	884	0	0	100	0
NC_045512.2	91	G	871	0	0	100	0
NC_045512.2	92	C	897	0	100	0	0
NC_045512.2	93	T	945	0	0	0	100
NC_045512.2	94	G	959	0	0	100	0
NC_045512.2	95	T	980	0	0	0	100
NC_045512.2	96	C	986	0	100	0	0
NC_045512.2	97	A	981	100	0	0	0
NC_045512.2	98	C	1025	0	100	0	0
NC_045512.2	99	T	1016	0	0	0	100
NC_045512.2	100	C	1029	0	99.9028	0	0.0971817
NC_045512.2	101	G	1029	0	0	100	0
NC_045512.2	102	G	1031	0	0	100	0
NC_045512.2	103	C	1039	0	100	0	0
NC_045512.2	104	T	1031	0	0	0	100
NC_045512.2	105	G	1046	0	0	100	0
NC_045512.2	106	C	1043	0	100	0	0
NC_045512.2	107	A	1054	100	0	0	0
NC_045512.2	108	T	1062	0	0	0	100
NC_045512.2	109	G	1077	0	0	100	0
NC_045512.2	110	C	1081	0	100	0	0
NC_045512.2	111	T	923	0	0	0	100
NC_045512.2	112	T	1008	0	0	0	100
NC_045512.2	113	A	962	100	0	0	0
NC_045512.2	114	G	1114	0	0	100	0
NC_045512.2	115	T	1110	0	0	0	100
NC_045512.2	116	G	1118	0	0	100	0
NC_045512.2	117	C	1117	0	99.8209	0	0.179051
NC_045512.2	118	A	1123	99.8219	0	0	0.178094
NC_045512.2	119	C	1139	0	100	0	0
NC_045512.2	120	T	1149	0	0	0	100
NC_045512.2	121	C	1148	0	100	0	0
NC_045512.2	122	A	1155	100	0	0	0
NC_045512.2	123	C	1178	0	100	0	0
NC_045512.2	124	G	1156	0.0865052	0	99.9135	0
NC_045512.2	125	C	1180	0	100	0	0
NC_045512.2	126	A	1181	100	0	0	0
NC_045512.2	127	G	1197	0	0	100	0
NC_045512.2	128	T	1194	0	0	0	100
NC_045512.2	129	A	1113	100	0	0	0
NC_045512.2	130	T	1200	0	0	0	100
NC_045512.2	131	A	1163	100	0	0	0
NC_045512.2	132	A	1195	100	0	0	0
NC_045512.2	133	T	1218	0	0	0	100
NC_045512.2	134	T	1253	0	0.0798085	0	99.9202
NC_045512.2	135	A	1220	100	0	0	0
NC_045512.2	136	A	1257	100	0	0	0
NC_045512.2	137	T	1264	0	0	0	100
NC_045512.2	138	A	1269	100	0	0	0
NC_045512.2	139	A	1280	100	0	0	0
NC_045512.2	140	C	1283	0	100	0	0
NC_045512.2	141	T	1291	0	0	0	100
NC_045512.2	142	A	1216	100	0	0	0
NC_045512.2	143	A	1322	100	0	0	0
NC_045512.2	144	T	1346	0	0	0	100
NC_045512.2	145	T	1344	0	0	0	100
NC_045512.2	146	A	1360	100	0	0	0
NC_045512.2	147	C	1382	0	100	0	0
NC_045512.2	148	T	1409	0	0	0	100
NC_045512.2	149	G	1411	0	0	100	0
NC_045512.2	150	T	1428	0	0	0	100
NC_045512.2	151	C	1458	0	100	0	0
NC_045512.2	152	G	1402	0	0	100	0
NC_045512.2	153	T	1457	0	0	0	100
NC_045512.2	154	T	1467	0	0	0	100
NC_045512.2	155	G	1420	0	0	100	0
NC_045512.2	156	A	1413	100	0	0	0
NC_045512.2	157	C	1489	0	100	0	0
NC_045512.2	158	A	1499	100	0	0	0
NC_045512.2	159	G	1491	0	0	100	0
NC_045512.2	160	G	1554	0	0	100	0
NC_045512.2	161	A	1588	100	0	0	0
NC_045512.2	162	C	1603	0	100	0	0
NC_045512.2	163	A	1436	99.9304	0.0696379	0	0
NC_045512.2	164	C	1620	0	100	0	0
NC_045512.2	165	G	1620	0	0.0617284	99.9383	0
NC_045512.2	166	A	1633	100	0	0	0
NC_045512.2	167	G	1591	0	0	100	0
NC_045512.2	168	T	1588	0	0.188917	0	99.8111
NC_045512.2	169	A	1558	100	0	0	0
NC_045512.2	170	A	1519	100	0	0	0
NC_045512.2	171	C	1537	0	100	0	0
NC_045512.2	172	T	1563	0	0	0	100
NC_045512.2	173	C	1566	0	100	0	0
NC_045512.2	174	G	1568	0.0637755	0	99.9362	0
NC_045512.2	175	T	1559	0	0	0	100
NC_045512.2	176	C	1533	0	100	0	0
NC_045512.2	177	T	1517	0	0	0	100
NC_045512.2	178	A	1434	99.8605	0	0.069735	0.069735
NC_045512.2	179	T	1463	0	0	0	100
NC_045512.2	180	C	1373	0	100	0	0
NC_045512.2	181	T	1350	0	0	0	100
NC_045512.2	182	T	1396	0	0	0	100
NC_045512.2	183	C	1365	0	100	0	0
NC_045512.2	184	T	1335	0	0	0	100
NC_045512.2	185	G	1312	0.0762195	0	99.9238	0
NC_045512.2	186	C	1306	0	100	0	0
NC_045512.2	187	A	1289	100	0	0	0
NC_045512.2	188	G	1282	0	0	100	0
NC_045512.2	189	G	1337	0	0	100	0
NC_045512.2	190	C	1355	0	100	0	0
NC_045512.2	191	T	1334	0	0	0	100
NC_045512.2	192	G	1347	0.148478	0	99.8515	0
NC_045512.2	193	C	1343	0	100	0	0
NC_045512.2	194	T	1177	0	0	0	100
NC_045512.2	195	T	1279	0	0	0	100
NC_045512.2	196	A	1370	100	0	0	0
NC_045512.2	197	C	1366	0	99.9268	0	0.0732064
NC_045512.2	198	G	1393	0.215363	0	99.7846	0
NC_045512.2	199	G	1430	0	0	100	0
NC_045512.2	200	T	1358	0	0	0	100
NC_045512.2	201	T	1378	0	0	0	100
NC_045512.2	202	T	1452	0	0	0	100
NC_045512.2	203	C	1429	0	99.86	0	0.139958
NC_045512.2	204	G	1474	0	0.0678426	99.9322	0
NC_045512.2	205	T	1500	0	0.0666667	0	99.9333
NC_045512.2	206	C	1471	0	100	0	0
NC_045512.2	207	C	1497	0	100	0	0
NC_045512.2	208	G	1532	0	0	100	0
NC_045512.2	209	T	1461	0	0	0	100
NC_045512.2	210	G	1538	0	0	100	0
NC_045512.2	211	T	1457	0	0	0	100
NC_045512.2	212	T	1576	0	0	0	100
NC_045512.2	213	G	1556	0	0	100	0
NC_045512.2	214	C	1573	0	100	0	0
NC_045512.2	215	A	1573	100	0	0	0
NC_045512.2	216	G	1579	0	0.0633312	99.9367	0
NC_045512.2	217	C	1581	0	100	0	0
NC_045512.2	218	C	1580	0	100	0	0
NC_045512.2	219	G	1604	0.124688	0	99.8753	0
NC_045512.2	220	A	1603	99.9376	0	0.062383	0
NC_045512.2	221	T	1599	0	0	0	100
NC_045512.2	222	C	1595	0	100	0	0
NC_045512.2	223	A	1563	100	0	0	0
NC_045512.2	224	T	1632	0	0.0612745	0	99.9387
NC_045512.2	225	C	1602	0	100	0	0
NC_045512.2	226	A	1591	99.8743	0	0.125707	0
NC_045512.2	227	G	1570	0	0	100	0
NC_045512.2	228	C	1619	0.0617665	99.9382	0	0
NC_045512.2	229	A	1576	100	0	0	0
NC_045512.2	230	C	1604	0	100	0	0
NC_045512.2	231	A	1530	100	0	0	0
NC_045512.2	232	T	1558	0	0.0641849	0	99.9358
NC_045512.2	233	C	1593	0	100	0	0
NC_045512.2	234	T	1487	0	0	0	100
NC_045512.2	235	A	1564	100	0	0	0
NC_045512.2	236	G	1579	0	0	100	0
NC_045512.2	237	G	1630	0	0	100	0
NC_045512.2	238	T	1608	0	0	0	100
NC_045512.2	239	T	1646	0	0	0	100
NC_045512.2	240	T	1666	0	0	0	100
NC_045512.2	241	C	1653	0	99.9395	0	0.0604961
NC_045512.2	242	G	1650	0	0	100	0
NC_045512.2	243	T	1649	0	0	0	100
NC_045512.2	244	C	1630	0	99.9387	0	0.0613497
NC_045512.2	245	C	1639	0	100	0	0
NC_045512.2	246	G	1623	0	0	100	0
NC_045512.2	247	G	1635	0.0611621	0	99.9388	0
NC_045512.2	248	G	1624	0	0	99.9384	0
NC_045512.2	249	T	1589	0	0.0629327	0	99.9371
NC_045512.2	250	G	1650	0	0	100	0
NC_045512.2	251	T	1612	0	0.0620347	0	99.938
NC_045512.2	252	G	1653	0	0	100	0
NC_045512.2	253	A	1654	100	0	0	0
NC_045512.2	254	C	1676	0	100	0	0
NC_045512.2	255	C	1698	0	100	0	0
NC_045512.2	256	G	1729	0.115674	0	99.8843	0
NC_045512.2	257	A	1717	100	0	0	0
NC_045512.2	258	A	1668	100	0	0	0
NC_045512.2	259	A	1685	100	0	0	0
NC_045512.2	260	G	1706	0	0	100	0
NC_045512.2	261	G	1733	0	0	100	0
NC_045512.2	262	T	1759	0	0.0568505	0	99.9431
NC_045512.2	263	A	1685	100	0	0	0
NC_045512.2	264	A	1701	100	0	0	0
NC_045512.2	265	G	1776	0	0	100	0
NC_045512.2	266	A	1792	100	0	0	0
NC_045512.2	267	T	1783	0	0	0	100
NC_045512.2	268	G	1804	0	0	100	0
NC_045512.2	269	G	1862	0	0	100	0
NC_045512.2	270	A	1906	100	0	0	0
NC_045512.2	271	G	1950	0	0	99.9487	0.0512821
NC_045512.2	272	A	1961	100	0	0	0
NC_045512.2	273	G	1961	0	0.101989	99.898	0
NC_045512.2	274	C	1949	0	100	0	0
NC_045512.2	275	C	1964	0.0509165	99.9491	0	0
NC_045512.2	276	T	1957	0	0	0	100
NC_045512.2	277	T	1937	0	0	0	100
NC_045512.2	278	G	1985	0	0	100	0
NC_045512.2	279	T	1961	0	0.0509944	0	99.949
NC_045512.2	280	C	1974	0	100	0	0
NC_045512.2	281	C	1969	0.101574	99.8984	0	0
NC_045512.2	282	C	1980	0	99.9495	0	0.0505051
NC_045512.2	283	T	1956	0	0	0	100
NC_045512.2	284	G	1963	0	0	100	0
NC_045512.2	285	G	1958	0	0	99.9489	0.0510725
NC_045512.2	286	T	1937	0	0	0	100
NC_045512.2	287	T	1914	0	0	0	100
NC_045512.2	288	T	1924	0	0	0	100
NC_045512.2	289	C	1941	0	100	0	0
NC_045512.2	290	A	1939	100	0	0	0
NC_045512.2	291	A	1922	100	0	0	0
NC_045512.2	292	C	1899	0	100	0	0
NC_045512.2	293	G	1916	0	0.0521921	99.9478	0
NC_045512.2	294	A	1959	100	0	0	0
NC_045512.2	295	G	1957	0	0	99.8978	0
NC_045512.2	296	A	1956	99.9489	0	0.0511247	0
NC_045512.2	297	A	1917	99.9478	0	0	0.0521648
NC_045512.2	298	A	1915	99.9478	0	0	0
NC_045512.2	299	A	1913	100	0	0	0
NC_045512.2	300	C	1963	0	100	0	0
NC_045512.2	301	A	1900	100	0	0	0
NC_045512.2	302	C	1930	0.103627	99.8446	0	0.0518135
NC_045512.2	303	A	1825	100	0	0	0
NC_045512.2	304	C	1903	0	99.9475	0	0.0525486
NC_045512.2	305	G	1880	0	0	100	0
NC_045512.2	306	T	1894	0	0.105597	0	99.8944
NC_045512.2	307	C	1899	0	100	0	0
NC_045512.2	308	C	1893	0	100	0	0
NC_045512.2	309	A	1877	100	0	0	0
NC_045512.2	310	A	1824	100	0	0	0
NC_045512.2	311	C	1867	0	99.9464	0	0
NC_045512.2	312	T	1812	0	0.110375	0	99.8896
NC_045512.2	313	C	1817	0	100	0	0
NC_045512.2	314	A	1769	99.7739	0	0	0
NC_045512.2	315	G	1771	0	0	99.9435	0.0564653
NC_045512.2	316	T	1701	0.0587889	0	0.0587889	99.8824
NC_045512.2	317	T	1541	0.0648929	0.0648929	0.0648929	99.8053
NC_045512.2	318	T	1709	0.117028	0.117028	0	99.7659
NC_045512.2	319	G	1730	0.115607	0	99.8844	0
NC_045512.2	320	C	1727	0	99.8842	0.0579039	0.0579039
NC_045512.2	321	C	1716	0	100	0	0
NC_045512.2	322	T	1671	0	0	0	100
NC_045512.2	323	G	1666	0.060024	0	99.88	0
NC_045512.2	324	T	1618	0	0	0	100
NC_045512.2	325	T	1625	0	0	0.0615385	99.9385
NC_045512.2	326	T	1627	0	0.0614628	0	99.9385
NC_045512.2	327	T	1663	0.0601323	0	0	99.9399
NC_045512.2	328	A	1688	99.9408	0	0.0592417	0
NC_045512.2	329	C	1670	0.0598802	99.9401	0	0
NC_045512.2	330	A	1681	99.9405	0	0.0594884	0
NC_045512.2	331	G	1679	0	0	100	0
NC_045512.2	332	G	1687	0	0	100	0
NC_045512.2	333	T	1522	0	0	0	100
NC_045512.2	334	T	1711	0	0	0	100
NC_045512.2	335	C	1719	0	99.8255	0	0.17452
NC_045512.2	336	G	1673	0	0	99.9402	0.0597729
NC_045512.2	337	C	1717	0	100	0	0
NC_045512.2	338	G	1731	0	0	100	0
NC_045512.2	339	A	1651	100	0	0	0
NC_045512.2	340	C	1688	0	100	0	0
NC_045512.2	341	G	1671	0	0	100	0
NC_045512.2	342	T	1637	0	0	0	100
NC_045512.2	343	G	1674	0	0	100	0
NC_045512.2	344	C	1660	0	100	0	0
NC_045512.2	345	T	1632	0	0.0612745	0	99.9387
NC_045512.2	346	C	1651	0	100	0	0
NC_045512.2	347	G	1648	0	0	99.9393	0.0606796
NC_045512.2	348	T	1608	0	0.0621891	0	99.9378
NC_045512.2	349	A	1619	99.9382	0	0.0617665	0
NC_045512.2	350	C	1618	0	100	0	0
NC_045512.2	351	G	1602	0.124844	0	99.8752	0
NC_045512.2	352	T	1522	0	0.131406	0	99.8686
NC_045512.2	353	G	1634	0	0	100	0
NC_045512.2	354	G	1607	0	0	100	0
NC_045512.2	355	C	1547	0	100	0	0
NC_045512.2	356	T	1464	0	0.068306	0	99.9317
NC_045512.2	357	T	1487	0	0.134499	0	99.8655
NC_045512.2	358	T	1540	0	0	0	100
NC_045512.2	359	G	1613	0	0	100	0
NC_045512.2	360	G	1600	0	0	100	0
NC_045512.2	361	A	1609	100	0	0	0
NC_045512.2	362	G	1557	0	0.0642261	99.9358	0
NC_045512.2	363	A	1567	99.9362	0	0.0638162	0
NC_045512.2	364	C	1571	0	100	0	0
NC_045512.2	365	T	1569	0	0	0	100
NC_045512.2	366	C	1565	0	100	0	0
NC_045512.2	367	C	1518	0	99.9341	0	0.0658762
NC_045512.2	368	G	1578	0	0	100	0
NC_045512.2	369	T	1399	0	0.0714796	0	99.9285
NC_045512.2	370	G	1575	0	0	100	0
NC_045512.2	371	G	1583	0.0631712	0	99.9368	0
NC_045512.2	372	A	1583	100	0	0	0
NC_045512.2	373	G	1586	0	0	100	0
NC_045512.2	374	G	1595	0	0	100	0
NC_045512.2	375	A	1578	100	0	0	0
NC_045512.2	376	G	1541	0	0.0648929	99.9351	0
NC_045512.2	377	G	1585	0	0	100	0
NC_045512.2	378	T	1552	0	0	0	100
NC_045512.2	379	C	1544	0	100	0	0
NC_045512.2	380	T	1553	0	0	0	100
NC_045512.2	381	T	1585	0	0	0	100
NC_045512.2	382	A	1606	100	0	0	0
NC_045512.2	383	T	1629	0	0.0613874	0	99.9386
NC_045512.2	384	C	1633	0	100	0	0
NC_045512.2	385	A	1614	100	0	0	0
NC_045512.2	386	G	1619	0	0	100	0
NC_045512.2	387	A	1597	99.9374	0	0	0.0626174
NC_045512.2	388	G	1609	0	0	100	0
NC_045512.2	389	G	1560	0	0.0641026	99.9359	0
NC_045512.2	390	C	1586	0	100	0	0
NC_045512.2	391	A	1570	99.8726	0	0.127389	0
NC_045512.2	392	C	1587	0	100	0	0
NC_045512.2	393	G	1594	0	0	100	0
NC_045512.2	394	T	1573	0	0	0	100
NC_045512.2	395	C	1627	0	100	0	0
NC_045512.2	396	A	1636	100	0	0	0
NC_045512.2	397	A	1636	100	0	0	0
NC_045512.2	398	C	1630	0	100	0	0
NC_045512.2	399	A	1620	100	0	0	0
NC_045512.2	400	T	1569	0	0	0	100
NC_045512.2	401	C	1645	0	100	0	0
NC_045512.2	402	T	1621	0	0	0	100
NC_045512.2	403	T	1672	0.0598086	0	0	99.9402
NC_045512.2	404	A	1675	99.9403	0	0.0597015	0
NC_045512.2	405	A	1614	100	0	0	0
NC_045512.2	406	A	1611	99.8759	0	0.124146	0
NC_045512.2	407	G	1702	0	0	100	0
NC_045512.2	408	A	1541	99.9351	0	0.0648929	0
NC_045512.2	409	T	1675	0	0	0	100
NC_045512.2	410	G	1725	0	0	100	0
NC_045512.2	411	G	1706	0	0	100	0
NC_045512.2	412	C	1748	0	100	0	0
NC_045512.2	413	A	1687	100	0	0	0
NC_045512.2	414	C	1713	0	99.9416	0	0.0583771
NC_045512.2	415	T	1650	0	0	0	100
NC_045512.2	416	T	1718	0	0.0582072	0	99.9418
NC_045512.2	417	G	1768	0.113122	0	99.8869	0
NC_045512.2	418	T	1646	0	0.243013	0	99.757
NC_045512.2	419	G	1715	0	0	99.8834	0
NC_045512.2	420	G	1635	0	0	100	0
NC_045512.2	421	C	1576	0	100	0	0
NC_045512.2	422	T	1543	0	0	0	99.8056
NC_045512.2	423	T	1508	0	0	0	100
NC_045512.2	424	A	1605	100	0	0	0
NC_045512.2	425	G	1579	0	0	100	0
NC_045512.2	426	T	1569	0.0637349	0	0	99.9363
NC_045512.2	427	A	1612	100	0	0	0
NC_045512.2	428	G	1543	0	0.0648088	99.9352	0
NC_045512.2	429	A	1571	100	0	0	0
NC_045512.2	430	A	1537	99.9349	0	0.0650618	0
NC_045512.2	431	G	1595	0	0	100	0
NC_045512.2	432	T	1574	0	0	0	100
NC_045512.2	433	T	1603	0	0	0	100
NC_045512.2	434	G	1644	0	0	99.9392	0
NC_045512.2	435	A	1644	100	0	0	0
NC_045512.2	436	A	1640	99.878	0	0.121951	0
NC_045512.2	437	A	1626	100	0	0	0
NC_045512.2	438	A	1641	100	0	0	0
NC_045512.2	439	A	1559	99.9359	0	0.0641437	0
NC_045512.2	440	G	1679	0	0	100	0
NC_045512.2	441	G	1698	0	0	100	0
NC_045512.2	442	C	1685	0	99.9407	0	0.0593472
NC_045512.2	443	G	1699	0	0	99.2348	0
NC_045512.2	444	T	1525	0	0.0655738	0	99.9344
NC_045512.2	445	T	1610	0	0	0	100
NC_045512.2	446	T	1516	0	0	0	100
NC_045512.2	447	T	1638	0.1221	0	0	99.8779
NC_045512.2	448	G	1656	0	0	100	0
NC_045512.2	449	C	1638	0	100	0	0
NC_045512.2	450	C	1652	0	100	0	0
NC_045512.2	451	T	1641	0	0	0	100
NC_045512.2	452	C	1662	0	100	0	0
NC_045512.2	453	A	1640	100	0	0	0
NC_045512.2	454	A	1621	100	0	0	0
NC_045512.2	455	C	1643	0	100	0	0
NC_045512.2	456	T	1649	0	0	0	100
NC_045512.2	457	T	1640	0	0	0	100
NC_045512.2	458	G	1660	0	0	100	0
NC_045512.2	459	A	1641	100	0	0	0
NC_045512.2	460	A	1658	100	0	0	0
NC_045512.2	461	C	1628	0	100	0	0
NC_045512.2	462	A	1651	100	0	0	0
NC_045512.2	463	G	1633	0	0	100	0
NC_045512.2	464	C	1628	0	100	0	0
NC_045512.2	465	C	1620	0	99.8765	0.0617284	0.0617284
NC_045512.2	466	C	1625	0	100	0	0
NC_045512.2	467	T	1630	0	0.0613497	0	99.9387
NC_045512.2	468	A	1546	100	0	0	0
NC_045512.2	469	T	1632	0	0	0	100
NC_045512.2	470	G	1654	0	0	100	0
NC_045512.2	471	T	1638	0	0	0	100
NC_045512.2	472	G	1661	0	0	100	0
NC_045512.2	473	T	1560	0	0.0641026	0	99.9359
NC_045512.2	474	T	1669	0	0	0	100
NC_045512.2	475	C	1647	0	100	0	0
NC_045512.2	476	A	1643	100	0	0	0
NC_045512.2	477	T	1630	0	0	0	100
NC_045512.2	478	C	1666	0	100	0	0
NC_045512.2	479	A	1628	100	0	0	0
NC_045512.2	480	A	1664	99.9399	0	0.0600962	0
NC_045512.2	481	A	1587	100	0	0	0
NC_045512.2	482	C	1658	0	99.9397	0	0.0603136
NC_045512.2	483	G	1643	0	0	100	0
NC_045512.2	484	T	1524	0	0.0656168	0	99.9344
NC_045512.2	485	T	1603	0	0.062383	0	99.9376
NC_045512.2	486	C	1647	0	100	0	0
NC_045512.2	487	G	1618	0	0	100	0
NC_045512.2	488	G	1624	0	0	100	0
NC_045512.2	489	A	1615	99.8762	0	0.123839	0
NC_045512.2	490	T	1601	0	0	0	100
NC_045512.2	491	G	1627	0	0	100	0
NC_045512.2	492	C	1648	0	99.8786	0	0.121359
NC_045512.2	493	T	1670	0	0	0	100
NC_045512.2	494	C	1671	0	100	0	0
NC_045512.2	495	G	1659	0	0	100	0
NC_045512.2	496	A	1673	100	0	0	0
NC_045512.2	497	A	1645	100	0	0	0
NC_045512.2	498	C	1684	0	99.9406	0	0.0593824
NC_045512.2	499	T	1652	0	0.181598	0.181598	99.6368
NC_045512.2	500	G	1645	0	0	100	0
NC_045512.2	501	C	1655	0	100	0	0
NC_045512.2	502	A	1648	100	0	0	0
NC_045512.2	503	C	1625	0	100	0	0
NC_045512.2	504	C	1667	0	98.9202	0	0
NC_045512.2	505	T	1570	0	0.0636943	0	99.9363
NC_045512.2	506	C	1419	99.9295	0	0.0704722	0
NC_045512.2	507	A	1377	99.5643	0	0	0
NC_045512.2	508	T	1461	0	0	0.0684463	99.8631
NC_045512.2	509	G	1622	0.0616523	0	97.349	0
NC_045512.2	510	G	1557	0	0	100	0
NC_045512.2	511	T	1591	0	0	0	100
NC_045512.2	512	C	1594	0	99.9373	0	0
NC_045512.2	513	A	1533	99.9348	0	0	0
NC_045512.2	514	T	1470	0	0	0.0680272	99.8639
NC_045512.2	515	G	1626	0	0	99.508	0
NC_045512.2	516	T	1518	0	0	0	99.9341
NC_045512.2	517	T	1549	0.322789	0.0645578	0	99.2253
NC_045512.2	518	A	1541	99.0266	0	0	0
NC_045512.2	519	T	1548	0.0645995	0.129199	0	99.8062
NC_045512.2	520	G	1584	0.126263	0	99.7475	0
NC_045512.2	521	G	1581	0	0	99.8735	0.126502
NC_045512.2	522	T	1558	0	0	0	100
NC_045512.2	523	T	1601	0.374766	0	0	99.5628
NC_045512.2	524	G	1691	0.35482	0	99.6452	0
NC_045512.2	525	A	1697	100	0	0	0
NC_045512.2	526	G	1711	0	0.0584454	99.9416	0
NC_045512.2	527	C	1676	0	100	0	0
NC_045512.2	528	T	1668	0	0	0	100
NC_045512.2	529	G	1675	0	0.0597015	99.9403	0
NC_045512.2	530	G	1690	0	0	100	0
NC_045512.2	531	T	1592	0	0	0	100
NC_045512.2	532	A	1626	100	0	0	0
NC_045512.2	533	G	1714	0	0	100	0
NC_045512.2	534	C	1732	0	100	0	0
NC_045512.2	535	A	1762	100	0	0	0
NC_045512.2	536	G	1763	0	0	100	0
NC_045512.2	537	A	1740	100	0	0	0
NC_045512.2	538	A	1665	100	0	0	0
NC_045512.2	539	C	1761	0	98.7507	0	1.24929
NC_045512.2	540	T	1768	0	0	0	100
NC_045512.2	541	C	1778	0	100	0	0
NC_045512.2	542	G	1752	0	0	100	0
NC_045512.2	543	A	1759	100	0	0	0
NC_045512.2	544	A	1701	100	0	0	0
NC_045512.2	545	G	1690	0	0	100	0
NC_045512.2	546	G	1670	0	0	100	0
NC_045512.2	547	C	1684	0	99.8812	0	0.118765
NC_045512.2	548	A	1667	99.88	0	0.119976	0
NC_045512.2	549	T	1574	0	0	0	100
NC_045512.2	550	T	1682	0	0	0	100
NC_045512.2	551	C	1665	0.0600601	99.9399	0	0
NC_045512.2	552	A	1643	100	0	0	0
NC_045512.2	553	G	1619	0	0	100	0
NC_045512.2	554	T	1560	0	0.0641026	0	99.9359
NC_045512.2	555	A	1484	99.8652	0	0.134771	0
NC_045512.2	556	C	1537	0	99.8048	0	0.195185
NC_045512.2	557	G	1493	0	0	100	0
NC_045512.2	558	G	1504	0	0	99.867	0.132979
NC_045512.2	559	T	1472	0.13587	0.0679348	0	99.7962
NC_045512.2	560	C	1466	0	99.7954	0.136426	0.0682128
NC_045512.2	561	G	1443	0	0	100	0
NC_045512.2	562	T	1371	0	0.0729395	0	99.9271
NC_045512.2	563	A	1400	100	0	0	0
NC_045512.2	564	G	1423	0	0	100	0
NC_045512.2	565	T	1392	0	0.143678	0	99.8563
NC_045512.2	566	G	1402	0	0	100	0
NC_045512.2	567	G	1418	0.0705219	0	99.9295	0
NC_045512.2	568	T	1387	0	0.0720981	0	99.9279
NC_045512.2	569	G	1436	0	0	100	0
NC_045512.2	570	A	1446	100	0	0	0
NC_045512.2	571	G	1448	0	0	100	0
NC_045512.2	572	A	1429	100	0	0	0
NC_045512.2	573	C	1435	0	100	0	0
NC_045512.2	574	A	1375	100	0	0	0
NC_045512.2	575	C	1445	0	99.9308	0	0.0692042
NC_045512.2	576	T	1409	0	0	0	100
NC_045512.2	577	T	1421	0	0	0	100
NC_045512.2	578	G	1449	0	0	100	0
NC_045512.2	579	G	1441	0	0	100	0
NC_045512.2	580	T	1397	0	0	0	100
NC_045512.2	581	G	1444	0	0	100	0
NC_045512.2	582	T	1425	0	0	0	100
NC_045512.2	583	C	1413	0	100	0	0
NC_045512.2	584	C	1383	0	100	0	0
NC_045512.2	585	T	1364	0	0	0	100
NC_045512.2	586	T	1363	0	0	0	100
NC_045512.2	587	G	1375	0.0727273	0	99.9273	0
NC_045512.2	588	T	1349	0	0.074129	0	99.9259
NC_045512.2	589	C	1369	0	100	0	0
NC_045512.2	590	C	1307	0	100	0	0
NC_045512.2	591	C	1351	0	100	0	0
NC_045512.2	592	T	1324	0	0	0	100
NC_045512.2	593	C	1338	0	100	0	0
NC_045512.2	594	A	1318	100	0	0	0
NC_045512.2	595	T	1250	0	0.08	0	99.92
NC_045512.2	596	G	1379	0	0	100	0
NC_045512.2	597	T	1372	0	0.0728863	0	99.8542
NC_045512.2	598	G	1400	0.0714286	0	99.9286	0
NC_045512.2	599	G	1402	0	0	100	0
NC_045512.2	600	G	1406	0	0	100	0
NC_045512.2	601	C	1383	0	100	0	0
NC_045512.2	602	G	1407	0	0	99.9289	0
NC_045512.2	603	A	1432	100	0	0	0
NC_045512.2	604	A	1403	99.9287	0.0712758	0	0
NC_045512.2	605	A	1399	100	0	0	0
NC_045512.2	606	T	1308	0	0	0	100
NC_045512.2	607	A	1426	100	0	0	0
NC_045512.2	608	C	1425	0	100	0	0
NC_045512.2	609	C	1450	0	99.931	0	0.0689655
NC_045512.2	610	A	1451	100	0	0	0
NC_045512.2	611	G	1487	0	0	100	0
NC_045512.2	612	T	1432	0	0	0	100
NC_045512.2	613	G	1498	0	0	100	0
NC_045512.2	614	G	1485	0	0.0673401	99.9327	0
NC_045512.2	615	C	1505	0	100	0	0
NC_045512.2	616	T	1443	0	0	0	100
NC_045512.2	617	T	1464	0.136612	0	0	99.8634
NC_045512.2	618	A	1510	99.9338	0	0.0662252	0
NC_045512.2	619	C	1494	0	100	0	0
NC_045512.2	620	C	1483	0	100	0	0
NC_045512.2	621	G	1469	0	0	100	0
NC_045512.2	622	C	1501	0	99.8668	0	0.133245
NC_045512.2	623	A	1499	99.9333	0	0.0667111	0
NC_045512.2	624	A	1481	100	0	0	0
NC_045512.2	625	G	1506	0	0	100	0
NC_045512.2	626	G	1487	0	0.0672495	99.9328	0
NC_045512.2	627	T	1509	0	0	0	100
NC_045512.2	628	T	1513	0	0	0	100
NC_045512.2	629	C	1498	0	100	0	0
NC_045512.2	630	T	1518	0	0	0	100
NC_045512.2	631	T	1525	0	0	0	100
NC_045512.2	632	C	1505	0	100	0	0
NC_045512.2	633	T	1487	0	0.0672495	0	99.9328
NC_045512.2	634	T	1528	0	0	0	100
NC_045512.2	635	C	1504	0	100	0	0
NC_045512.2	636	G	1509	0	0	100	0
NC_045512.2	637	T	1494	0	0	0	100
NC_045512.2	638	A	1503	100	0	0	0
NC_045512.2	639	A	1459	100	0	0	0
NC_045512.2	640	G	1520	0	0	100	0
NC_045512.2	641	A	1493	100	0	0	0
NC_045512.2	642	A	1444	100	0	0	0
NC_045512.2	643	C	1474	0.0678426	99.9322	0	0
NC_045512.2	644	G	1409	0	0.141945	99.8581	0
NC_045512.2	645	G	1465	0	0	100	0
NC_045512.2	646	T	1467	0	0	0	100
NC_045512.2	647	A	1442	100	0	0	0
NC_045512.2	648	A	1420	100	0	0	0
NC_045512.2	649	T	1451	0	0	0	100
NC_045512.2	650	A	1456	100	0	0	0
NC_045512.2	651	A	1396	99.9284	0	0.0716332	0
NC_045512.2	652	A	1426	100	0	0	0
NC_045512.2	653	G	1418	0	0	100	0
NC_045512.2	654	G	1434	0	0	100	0
NC_045512.2	655	A	1401	100	0	0	0
NC_045512.2	656	G	1451	0	0	100	0
NC_045512.2	657	C	1443	0	100	0	0
NC_045512.2	658	T	1408	0	0.142045	0	99.858
NC_045512.2	659	G	1463	0.0683527	0	99.9316	0
NC_045512.2	660	G	1460	0.136986	0	99.863	0
NC_045512.2	661	T	1399	0.142959	0.214439	0	99.6426
NC_045512.2	662	G	1455	0	0	100	0
NC_045512.2	663	G	1435	0	0	100	0
NC_045512.2	664	C	1435	0	99.9303	0	0.0696864
NC_045512.2	665	C	1447	0	99.9309	0	0.0691085
NC_045512.2	666	A	1336	100	0	0	0
NC_045512.2	667	T	1348	0	0	0	100
NC_045512.2	668	A	1394	99.9283	0	0.071736	0
NC_045512.2	669	G	1424	0	0	100	0
NC_045512.2	670	T	1384	0	0	0	100
NC_045512.2	671	T	1433	0	0.0697837	0	99.9302
NC_045512.2	672	A	1396	100	0	0	0
NC_045512.2	673	C	1441	0	100	0	0
NC_045512.2	674	G	1420	0.0704225	0	99.9296	0
NC_045512.2	675	G	1421	0.140746	0	99.8593	0
NC_045512.2	676	C	1458	0	99.9314	0.0685871	0
NC_045512.2	677	G	1462	0.0683995	0	99.9316	0
NC_045512.2	678	C	1460	0	99.7945	0	0.205479
NC_045512.2	679	C	1440	0	100	0	0
NC_045512.2	680	G	1445	0.0692042	0	99.9308	0
NC_045512.2	681	A	1402	100	0	0	0
NC_045512.2	682	T	1417	0.0705716	0	0	99.9294
NC_045512.2	683	C	1408	0	99.6449	0	0
NC_045512.2	684	T	1378	0	0	0	99.9274
NC_045512.2	685	A	1396	98.1375	0	0	0
NC_045512.2	686	A	1328	99.7741	0.150602	0	0.0753012
NC_045512.2	687	A	1372	100	0	0	0
NC_045512.2	688	G	1345	0	0.0743494	99.9257	0
NC_045512.2	689	T	1365	0.0732601	0	0	99.9267
NC_045512.2	690	C	1371	0.0729395	99.8541	0	0.0729395
NC_045512.2	691	A	1353	99.9261	0	0.0739098	0
NC_045512.2	692	T	1318	0	0	0	100
NC_045512.2	693	T	1325	0.0754717	0.0754717	0	99.8491
NC_045512.2	694	T	1375	0.145455	0.0727273	0	99.7818
NC_045512.2	695	G	1402	0.142653	0	99.8573	0
NC_045512.2	696	A	1419	99.8591	0.0704722	0.0704722	0
NC_045512.2	697	C	1422	0	100	0	0
NC_045512.2	698	T	1386	0	0	0	100
NC_045512.2	699	T	1381	0	0	0	100
NC_045512.2	700	A	1427	100	0	0	0
NC_045512.2	701	G	1382	0.0723589	0	99.9276	0
NC_045512.2	702	G	1414	0	0	100	0
NC_045512.2	703	C	1429	0	99.7201	0.139958	0.139958
NC_045512.2	704	G	1451	0	0	100	0
NC_045512.2	705	A	1457	100	0	0	0
NC_045512.2	706	C	1469	0.0680735	99.9319	0	0
NC_045512.2	707	G	1470	0	0	100	0
NC_045512.2	708	A	1484	99.8652	0	0.134771	0
NC_045512.2	709	G	1466	0	0	100	0
NC_045512.2	710	C	1498	0	100	0	0
NC_045512.2	711	T	1529	0	0	0	100
NC_045512.2	712	T	1545	0	0	0	100
NC_045512.2	713	G	1570	0	0	100	0
NC_045512.2	714	G	1543	0	0	99.9352	0.0648088
NC_045512.2	715	C	1559	0.0641437	99.9359	0	0
NC_045512.2	716	A	1515	100	0	0	0
NC_045512.2	717	C	1539	0	100	0	0
NC_045512.2	718	T	1564	0	0	0	100
NC_045512.2	719	G	1524	0	0	100	0
NC_045512.2	720	A	1492	100	0	0	0
NC_045512.2	721	T	1490	0	0.134228	0	99.8658
NC_045512.2	722	C	1489	0	100	0	0
NC_045512.2	723	C	1486	0	100	0	0
NC_045512.2	724	T	1474	0	0	0	100
NC_045512.2	725	T	1459	0	0	0	100
NC_045512.2	726	A	1509	100	0	0	0
NC_045512.2	727	T	1484	0	0	0	100
NC_045512.2	728	G	1500	0	0	100	0
NC_045512.2	729	A	1524	99.9344	0.0656168	0	0
NC_045512.2	730	A	1496	100	0	0	0
NC_045512.2	731	G	1496	0	0	99.8663	0.13369
NC_045512.2	732	A	1536	100	0	0	0
NC_045512.2	733	T	1546	0	0	0	100
NC_045512.2	734	T	1543	0	0	0	100
NC_045512.2	735	T	1534	0	0.065189	0	99.9348
NC_045512.2	736	T	1538	0.0650195	0.0650195	0	99.87
NC_045512.2	737	C	1567	0	100	0	0
NC_045512.2	738	A	1565	100	0	0	0
NC_045512.2	739	A	1561	99.9359	0	0.0640615	0
NC_045512.2	740	G	1569	0	0.0637349	99.9363	0
NC_045512.2	741	A	1578	99.9366	0	0	0.0633714
NC_045512.2	742	A	1565	99.9361	0	0.0638978	0
NC_045512.2	743	A	1543	100	0	0	0
NC_045512.2	744	A	1556	100	0	0	0
NC_045512.2	745	C	1581	0	100	0	0
NC_045512.2	746	T	1545	0	0.453074	0	99.5469
NC_045512.2	747	G	1546	0	0	100	0
NC_045512.2	748	G	1525	0	0	100	0
NC_045512.2	749	A	1532	100	0	0	0
NC_045512.2	750	A	1412	100	0	0	0
NC_045512.2	751	C	1514	0	100	0	0
NC_045512.2	752	A	1505	100	0	0	0
NC_045512.2	753	C	1509	0	100	0	0
NC_045512.2	754	T	1527	0	0	0	100
NC_045512.2	755	A	1475	100	0	0	0
NC_045512.2	756	A	1484	99.9326	0	0	0.0673854
NC_045512.2	757	A	1438	100	0	0	0
NC_045512.2	758	C	1521	0	99.9343	0.0657462	0
NC_045512.2	759	A	1442	100	0	0	0
NC_045512.2	760	T	1418	0	0	0	100
NC_045512.2	761	A	1415	100	0	0	0
NC_045512.2	762	G	1445	0	0	100	0
NC_045512.2	763	C	1486	0	100	0	0
NC_045512.2	764	A	1463	100	0	0	0
NC_045512.2	765	G	1515	0	0	100	0
NC_045512.2	766	T	1498	0	0	0	100
NC_045512.2	767	G	1518	0	0	100	0
NC_045512.2	768	G	1544	0	0	100	0
NC_045512.2	769	T	1516	0	0	0	100
NC_045512.2	770	G	1562	0	0	100	0
NC_045512.2	771	T	1512	0	0	0	100
NC_045512.2	772	T	1455	0	0	0	100
NC_045512.2	773	A	1542	100	0	0	0
NC_045512.2	774	C	1556	0.192802	99.6787	0	0.128535
NC_045512.2	775	C	1538	0	100	0	0
NC_045512.2	776	C	1542	0.129702	99.8703	0	0
NC_045512.2	777	G	1596	0.0626566	0.18797	99.7494	0
NC_045512.2	778	T	1571	0.190961	0.127307	0	99.6817
NC_045512.2	779	G	1576	0	0	99.8731	0
NC_045512.2	780	A	1580	100	0	0	0
NC_045512.2	781	A	1507	99.8009	0.199071	0	0
NC_045512.2	782	C	1590	0	100	0	0
NC_045512.2	783	T	1609	0.0621504	0.124301	0	99.8135
NC_045512.2	784	C	1605	0	100	0	0
NC_045512.2	785	A	1588	100	0	0	0
NC_045512.2	786	T	1611	0	0	0	100
NC_045512.2	787	G	1610	0	0	100	0
NC_045512.2	788	C	1586	0	99.9369	0	0.0630517
NC_045512.2	789	G	1610	0	0	99.9379	0.0621118
NC_045512.2	790	T	1591	0	0	0	100
NC_045512.2	791	G	1648	0	0	100	0
NC_045512.2	792	A	1646	100	0	0	0
NC_045512.2	793	G	1647	0	0	100	0
NC_045512.2	794	C	1640	0	99.939	0	0.0609756
NC_045512.2	795	T	1676	0.0596659	0	0	99.9403
NC_045512.2	796	T	1640	0	0	0	100
NC_045512.2	797	A	1641	100	0	0	0
NC_045512.2	798	A	1634	100	0	0	0
NC_045512.2	799	C	1668	0	100	0	0
NC_045512.2	800	G	1628	0	0	100	0
NC_045512.2	801	G	1645	0	0	100	0
NC_045512.2	802	A	1640	100	0	0	0
NC_045512.2	803	G	1652	0.0605327	0	99.9395	0
NC_045512.2	804	G	1622	0	0	100	0
NC_045512.2	805	G	1638	0	0	100	0
NC_045512.2	806	G	1640	0.0609756	0	99.939	0
NC_045512.2	807	C	1661	0	100	0	0
NC_045512.2	808	A	1680	100	0	0	0
NC_045512.2	809	T	1631	0	0	0	100
NC_045512.2	810	A	1676	100	0	0	0
NC_045512.2	811	C	1723	0	99.942	0.0580383	0
NC_045512.2	812	A	1713	100	0	0	0
NC_045512.2	813	C	1736	0	99.8848	0	0.115207
NC_045512.2	814	T	1732	0	0	0	100
NC_045512.2	815	C	1712	0	100	0	0
NC_045512.2	816	G	1705	0	0	100	0
NC_045512.2	817	C	1712	0	100	0	0
NC_045512.2	818	T	1708	0	0	0	100
NC_045512.2	819	A	1622	100	0	0	0
NC_045512.2	820	T	1692	0	0	0	100
NC_045512.2	821	G	1742	0	0	100	0
NC_045512.2	822	T	1759	0	0.0568505	0	99.9431
NC_045512.2	823	C	1718	0	99.9418	0	0.0582072
NC_045512.2	824	G	1715	0	0	100	0
NC_045512.2	825	A	1727	100	0	0	0
NC_045512.2	826	T	1626	0	0.0615006	0	99.9385
NC_045512.2	827	A	1579	100	0	0	0
NC_045512.2	828	A	1583	100	0	0	0
NC_045512.2	829	C	1707	0	100	0	0
NC_045512.2	830	A	1590	100	0	0	0
NC_045512.2	831	A	1544	99.9352	0.0647668	0	0
NC_045512.2	832	C	1658	0	100	0	0
NC_045512.2	833	T	1521	0	0	0	100
NC_045512.2	834	T	1636	0	0.183374	0	99.8166
NC_045512.2	835	C	1671	0	100	0	0
NC_045512.2	836	T	1658	0.0603136	0	0	99.9397
NC_045512.2	837	G	1665	0	0	100	0
NC_045512.2	838	T	1591	0	0	0	100
NC_045512.2	839	G	1645	0.0607903	0	99.9392	0
NC_045512.2	840	G	1620	0	0.0617284	99.9383	0
NC_045512.2	841	C	1598	0	100	0	0
NC_045512.2	842	C	1604	0	99.8753	0	0.124688
NC_045512.2	843	C	1638	0	100	0	0
NC_045512.2	844	T	1629	0	0.0613874	0	99.9386
NC_045512.2	845	G	1648	0	0	100	0
NC_045512.2	846	A	1611	100	0	0	0
NC_045512.2	847	T	1534	0.065189	0	0	99.9348
NC_045512.2	848	G	1631	0	0.122624	99.8774	0
NC_045512.2	849	G	1626	0.123001	0	99.877	0
NC_045512.2	850	C	1626	0	100	0	0
NC_045512.2	851	T	1438	0.139082	0	0	99.8609
NC_045512.2	852	A	1534	99.7392	0	0.195567	0.065189
NC_045512.2	853	C	1618	0.185414	99.8146	0	0
NC_045512.2	854	C	1579	0	100	0	0
NC_045512.2	855	C	1588	0	100	0	0
NC_045512.2	856	T	1575	0	0	0	100
NC_045512.2	857	C	1571	0	100	0	0
NC_045512.2	858	T	1505	0	0	0	100
NC_045512.2	859	T	1535	0	0.0651466	0	99.9349
NC_045512.2	860	G	1523	0	0	100	0
NC_045512.2	861	A	1493	100	0	0	0
NC_045512.2	862	G	1471	0	0	100	0
NC_045512.2	863	T	1462	0	0.136799	0	99.8632
NC_045512.2	864	G	1444	0	0	100	0
NC_045512.2	865	C	1443	0	100	0	0
NC_045512.2	866	A	1374	100	0	0	0
NC_045512.2	867	T	1369	0	0	0	100
NC_045512.2	868	T	1443	0	0	0	99.9307
NC_045512.2	869	A	1408	100	0	0	0
NC_045512.2	870	A	1474	99.9322	0	0.0678426	0
NC_045512.2	871	A	1503	100	0	0	0
NC_045512.2	872	G	1512	0	0	100	0
NC_045512.2	873	A	1505	100	0	0	0
NC_045512.2	874	C	1495	0	100	0	0
NC_045512.2	875	C	1507	0	100	0	0
NC_045512.2	876	T	1480	0	0.0675676	0	99.9324
NC_045512.2	877	T	1504	0	0.0664894	0	99.9335
NC_045512.2	878	C	1508	0	99.9337	0	0
NC_045512.2	879	T	1413	0	0	0	100
NC_045512.2	880	A	1161	99.9139	0.0861326	0	0
NC_045512.2	881	G	1437	0	0	99.9304	0.0695894
NC_045512.2	882	C	1469	0	100	0	0
NC_045512.2	883	A	1409	99.929	0	0.0709723	0
NC_045512.2	884	C	1435	0	99.8606	0.0696864	0.0696864
NC_045512.2	885	G	1442	0.0693481	0	99.9307	0
NC_045512.2	886	T	1430	0.0699301	0	0	99.9301
NC_045512.2	887	G	1434	0	0.069735	99.9303	0
NC_045512.2	888	C	1433	0	100	0	0
NC_045512.2	889	T	1174	0	0	0	100
NC_045512.2	890	G	1408	0	0	99.858	0
NC_045512.2	891	G	1412	0	0.0708215	99.9292	0
NC_045512.2	892	T	1422	0	0.0703235	0	99.9297
NC_045512.2	893	A	1384	99.711	0	0.144509	0
NC_045512.2	894	A	1362	100	0	0	0
NC_045512.2	895	A	1430	100	0	0	0
NC_045512.2	896	G	1453	0.0688231	0	99.9312	0
NC_045512.2	897	C	1421	0	100	0	0
NC_045512.2	898	T	1389	0	0	0	100
NC_045512.2	899	T	1430	0	0	0	100
NC_045512.2	900	C	1451	0	97.519	0	2.48105
NC_045512.2	901	A	1429	100	0	0	0
NC_045512.2	902	T	1420	0	0	0	100
NC_045512.2	903	G	1412	0	0.141643	99.8584	0
NC_045512.2	904	C	1427	0	100	0	0
NC_045512.2	905	A	1438	100	0	0	0
NC_045512.2	906	C	1462	0	100	0	0
NC_045512.2	907	T	1475	0	0.0677966	0	99.9322
NC_045512.2	908	T	1417	0	0	0	100
NC_045512.2	909	T	1453	0	0	0	100
NC_045512.2	910	G	1461	0	0	100	0
NC_045512.2	911	T	1468	0	0	0	100
NC_045512.2	912	C	1456	0	100	0	0
NC_045512.2	913	C	1386	100	0	0	0
NC_045512.2	914	G	1408	0	0	100	0
NC_045512.2	915	A	1410	99.9291	0	0	0.070922
NC_045512.2	916	A	1372	100	0	0	0
NC_045512.2	917	C	1427	0	99.9299	0.0700771	0
NC_045512.2	918	A	1411	99.9291	0.0708717	0	0
NC_045512.2	919	A	1338	100	0	0	0
NC_045512.2	920	C	1406	0	99.9289	0.0711238	0
NC_045512.2	921	T	1440	0	0.0694444	0.0694444	99.8611
NC_045512.2	922	G	1398	0.0715308	0	99.9285	0
NC_045512.2	923	G	1434	0.13947	0	99.8605	0
NC_045512.2	924	A	1420	99.9296	0.0704225	0	0
NC_045512.2	925	C	1386	0	99.9278	0	0
NC_045512.2	926	T	1396	0	0	0	100
NC_045512.2	927	T	1366	0	0	0	100
NC_045512.2	928	T	1376	0	0	0	100
NC_045512.2	929	A	1402	99.9287	0	0.0713267	0
NC_045512.2	930	T	1391	0	0	0.143781	99.8562
NC_045512.2	931	T	1386	0	0	0	99.9278
NC_045512.2	932	G	1404	0	0.0712251	99.9288	0
NC_045512.2	933	A	1382	100	0	0	0
NC_045512.2	934	C	1382	0.0723589	99.7829	0	0.144718
NC_045512.2	935	A	1372	99.9271	0.0728863	0	0
NC_045512.2	936	C	1364	0	100	0	0
NC_045512.2	937	T	1339	0	0	0	100
NC_045512.2	938	A	1293	100	0	0	0
NC_045512.2	939	A	1328	100	0	0	0
NC_045512.2	940	G	1356	0	0	100	0
NC_045512.2	941	A	1321	99.9243	0	0	0.0757002
NC_045512.2	942	G	1337	0	0	100	0
NC_045512.2	943	G	1295	0	0	100	0
NC_045512.2	944	G	1309	0.0763942	0	99.9236	0
NC_045512.2	945	G	1329	0	0	100	0
NC_045512.2	946	T	1331	0	0	0	100
NC_045512.2	947	G	1319	0	0	100	0
NC_045512.2	948	T	1349	0	0.074129	0	99.9259
NC_045512.2	949	A	1334	99.7751	0	0	0.224888
NC_045512.2	950	T	1280	0.46875	0	0	99.5312
NC_045512.2	951	A	1315	99.8479	0.152091	0	0
NC_045512.2	952	C	1330	0.075188	99.9248	0	0
NC_045512.2	953	T	1344	0.372024	0.0744048	0	99.5536
NC_045512.2	954	G	1338	0	0.373692	99.5516	0.0747384
NC_045512.2	955	C	1352	0	100	0	0
NC_045512.2	956	T	1310	0.0763359	0.381679	0	99.542
NC_045512.2	957	G	1306	0.0765697	0	99.9234	0
NC_045512.2	958	C	1261	0	100	0	0
NC_045512.2	959	C	1238	0	100	0	0
NC_045512.2	960	G	1265	0	0	100	0
NC_045512.2	961	T	1233	0	0	0	100
NC_045512.2	962	G	1250	0	0	100	0
NC_045512.2	963	A	1272	100	0	0	0
NC_045512.2	964	A	1189	100	0	0	0
NC_045512.2	965	C	1248	0	99.9199	0	0.0801282
NC_045512.2	966	A	1202	99.8336	0	0.166389	0
NC_045512.2	967	T	1247	0	0.0801925	0	99.9198
NC_045512.2	968	G	1251	0	0	100	0
NC_045512.2	969	A	1259	99.9206	0	0.0794281	0
NC_045512.2	970	G	1218	0	0	100	0
NC_045512.2	971	C	1184	0	100	0	0
NC_045512.2	972	A	1164	100	0	0	0
NC_045512.2	973	T	1152	0	0	0	100
NC_045512.2	974	G	1205	0	0	100	0
NC_045512.2	975	A	1217	100	0	0	0
NC_045512.2	976	A	1167	99.9143	0	0.0856898	0
NC_045512.2	977	A	1171	100	0	0	0
NC_045512.2	978	T	1014	0	0	0	100
NC_045512.2	979	T	1183	0	0.169062	0	99.8309
NC_045512.2	980	G	1194	0	0	100	0
NC_045512.2	981	C	1184	0	99.9155	0.0844595	0
NC_045512.2	982	T	1153	0	0	0	100
NC_045512.2	983	T	1176	0	0	0	100
NC_045512.2	984	G	1173	0	0	100	0
NC_045512.2	985	G	1166	0	0	100	0
NC_045512.2	986	T	1171	0	0.0853971	0	99.9146
NC_045512.2	987	A	1097	100	0	0	0
NC_045512.2	988	C	1182	0	100	0	0
NC_045512.2	989	A	1145	100	0	0	0
NC_045512.2	990	C	1176	0	100	0	0
NC_045512.2	991	G	1166	0	0	100	0
NC_045512.2	992	G	1170	0	0	100	0
NC_045512.2	993	A	1185	100	0	0	0
NC_045512.2	994	A	1081	100	0	0	0
NC_045512.2	995	C	1145	0	100	0	0
NC_045512.2	996	G	1147	0	0	99.9128	0.087184
NC_045512.2	997	T	1142	0	0	0	100
NC_045512.2	998	T	1153	0	0	0	100
NC_045512.2	999	C	1152	0	100	0	0
NC_045512.2	1000	T	1144	0	0	0	100
NC_045512.2	1001	G	1151	0	0	100	0
NC_045512.2	1002	A	1162	100	0	0	0
NC_045512.2	1003	A	1112	100	0	0	0
NC_045512.2	1004	A	1127	100	0	0	0
NC_045512.2	1005	A	1165	100	0	0	0
NC_045512.2	1006	G	1147	0	0	100	0
NC_045512.2	1007	A	1143	100	0	0	0
NC_045512.2	1008	G	1138	0.0878735	0	99.9121	0
NC_045512.2	1009	C	1132	0	100	0	0
NC_045512.2	1010	T	1158	0	0	0	99.9136
NC_045512.2	1011	A	1117	99.1943	0	0	0
NC_045512.2	1012	T	1131	0	0	0	100
NC_045512.2	1013	G	1143	0	0	100	0
NC_045512.2	1014	A	1157	100	0	0	0
NC_045512.2	1015	A	1125	100	0	0	0
NC_045512.2	1016	T	1111	0	0.090009	0	99.91
NC_045512.2	1017	T	1156	0	0.0865052	0	99.9135
NC_045512.2	1018	G	1143	0.0874891	0	99.9125	0
NC_045512.2	1019	C	1147	0.087184	99.9128	0	0
NC_045512.2	1020	A	1137	100	0	0	0
NC_045512.2	1021	G	1097	0.0911577	0.0911577	99.8177	0
NC_045512.2	1022	A	1086	100	0	0	0
NC_045512.2	1023	C	1086	0	99.9079	0	0.092081
NC_045512.2	1024	A	1066	100	0	0	0
NC_045512.2	1025	C	1053	0	100	0	0
NC_045512.2	1026	C	1059	0	100	0	0
NC_045512.2	1027	T	1048	0	0	0	100
NC_045512.2	1028	T	1042	0	0	0	100
NC_045512.2	1029	T	1064	0	0	0	100
NC_045512.2	1030	T	1072	0	0	0	100
NC_045512.2	1031	G	1060	0	0	100	0
NC_045512.2	1032	A	1065	100	0	0	0
NC_045512.2	1033	A	1060	100	0	0	0
NC_045512.2	1034	A	1078	100	0	0	0
NC_045512.2	1035	T	1068	0	0	0	100
NC_045512.2	1036	T	1066	0	0	0	100
NC_045512.2	1037	A	1091	99.9083	0.091659	0	0
NC_045512.2	1038	A	1077	100	0	0	0
NC_045512.2	1039	A	1072	99.9067	0	0.0932836	0
NC_045512.2	1040	T	1062	0	0	0	100
NC_045512.2	1041	T	1047	0	0	0	100
NC_045512.2	1042	G	1031	0	0	100	0
NC_045512.2	1043	G	1004	0	0	100	0
NC_045512.2	1044	C	1037	0	100	0	0
NC_045512.2	1045	A	1035	100	0	0	0
NC_045512.2	1046	A	1009	100	0	0	0
NC_045512.2	1047	A	934	99.8929	0	0.107066	0
NC_045512.2	1048	G	1009	0	0	100	0
NC_045512.2	1049	A	969	100	0	0	0
NC_045512.2	1050	A	1038	100	0	0	0
NC_045512.2	1051	A	1044	100	0	0	0
NC_045512.2	1052	T	1035	0	0.0966184	0	99.9034
NC_045512.2	1053	T	1033	0.0968054	0	0	99.9032
NC_045512.2	1054	T	1035	0	0.0966184	0	99.9034
NC_045512.2	1055	G	1002	0	0	100	0
NC_045512.2	1056	A	981	99.6942	0	0.101937	0.203874
NC_045512.2	1057	C	985	0	99.8985	0	0.101523
NC_045512.2	1058	A	953	100	0	0	0
NC_045512.2	1059	C	942	0	100	0	0
NC_045512.2	1060	C	970	0	99.8969	0	0.103093
NC_045512.2	1061	T	967	0	0	0.103413	99.8966
NC_045512.2	1062	T	948	0	0	0	100
NC_045512.2	1063	C	971	0	99.897	0	0.102987
NC_045512.2	1064	A	950	100	0	0	0
NC_045512.2	1065	A	940	100	0	0	0
NC_045512.2	1066	T	949	0	0	0	100
NC_045512.2	1067	G	957	0.104493	0	99.8955	0
NC_045512.2	1068	G	930	0	0	100	0
NC_045512.2	1069	G	933	0	0	100	0
NC_045512.2	1070	G	923	0	0	100	0
NC_045512.2	1071	A	900	99.7778	0	0.222222	0
NC_045512.2	1072	A	705	100	0	0	0
NC_045512.2	1073	T	920	0	0	0	100
NC_045512.2	1074	G	932	0	0	100	0
NC_045512.2	1075	T	939	0	0.425985	0	99.574
NC_045512.2	1076	C	905	0	100	0	0
NC_045512.2	1077	C	919	0	100	0	0
NC_045512.2	1078	A	922	100	0	0	0
NC_045512.2	1079	A	896	100	0	0	0
NC_045512.2	1080	A	891	99.7755	0	0	0
NC_045512.2	1081	T	861	0	0	0	100
NC_045512.2	1082	T	899	0	0	0.111235	99.8888
NC_045512.2	1083	T	902	0	0	0	100
NC_045512.2	1084	T	920	0	0	0	100
NC_045512.2	1085	G	906	0	0	100	0
NC_045512.2	1086	T	918	0	0	0	100
NC_045512.2	1087	A	909	100	0	0	0
NC_045512.2	1088	T	917	0	0.218103	0	99.7819
NC_045512.2	1089	T	872	0	0.229358	0	99.7706
NC_045512.2	1090	T	923	0	0.216685	0.108342	99.675
NC_045512.2	1091	C	898	0.334076	99.6659	0	0
NC_045512.2	1092	C	863	0	99.7683	0.23175	0
NC_045512.2	1093	C	891	0	100	0	0
NC_045512.2	1094	T	907	0	0.110254	0	99.8897
NC_045512.2	1095	T	884	0	0	0	100
NC_045512.2	1096	A	903	100	0	0	0
NC_045512.2	1097	A	877	100	0	0	0
NC_045512.2	1098	A	844	100	0	0	0
NC_045512.2	1099	T	725	0	0	0	100
NC_045512.2	1100	T	867	0	0.11534	0	99.8847
NC_045512.2	1101	C	845	0	100	0	0
NC_045512.2	1102	C	837	0.119474	99.8805	0	0
NC_045512.2	1103	A	840	100	0	0	0
NC_045512.2	1104	T	806	0	0	0	100
NC_045512.2	1105	A	806	100	0	0	0
NC_045512.2	1106	A	786	100	0	0	0
NC_045512.2	1107	T	816	0.122549	0.122549	0	99.7549
NC_045512.2	1108	C	804	0	100	0	0
NC_045512.2	1109	A	805	100	0	0	0
NC_045512.2	1110	A	806	100	0	0	0
NC_045512.2	1111	G	780	0	0	100	0
NC_045512.2	1112	A	791	100	0	0	0
NC_045512.2	1113	C	798	0	100	0	0
NC_045512.2	1114	T	808	0	0	0	100
NC_045512.2	1115	A	791	100	0	0	0
NC_045512.2	1116	T	791	0	0	0.126422	99.8736
NC_045512.2	1117	T	825	0	0.121212	0	99.8788
NC_045512.2	1118	C	840	0	100	0	0
NC_045512.2	1119	A	809	100	0	0	0
NC_045512.2	1120	A	845	100	0	0	0
NC_045512.2	1121	C	835	0	100	0	0
NC_045512.2	1122	C	810	0	100	0	0
NC_045512.2	1123	A	808	100	0	0	0
NC_045512.2	1124	A	799	100	0	0	0
NC_045512.2	1125	G	806	0	0	100	0
NC_045512.2	1126	G	786	0	0	100	0
NC_045512.2	1127	G	810	0	0	100	0
NC_045512.2	1128	T	801	0	0	0	100
NC_045512.2	1129	T	802	0	0	0	100
NC_045512.2	1130	G	819	0	0	99.8779	0.1221
NC_045512.2	1131	A	838	100	0	0	0
NC_045512.2	1132	A	824	100	0	0	0
NC_045512.2	1133	A	851	99.8825	0	0.117509	0
NC_045512.2	1134	A	813	100	0	0	0
NC_045512.2	1135	G	876	0	0	100	0
NC_045512.2	1136	A	832	100	0	0	0
NC_045512.2	1137	A	906	100	0	0	0
NC_045512.2	1138	A	915	100	0	0	0
NC_045512.2	1139	A	884	100	0	0	0
NC_045512.2	1140	A	872	100	0	0	0
NC_045512.2	1141	G	874	0	0.228833	99.7712	0
NC_045512.2	1142	C	871	0	100	0	0
NC_045512.2	1143	T	883	0	0	0	100
NC_045512.2	1144	T	884	0	0	0	100
NC_045512.2	1145	G	892	0	0	100	0
NC_045512.2	1146	A	892	100	0	0	0
NC_045512.2	1147	T	922	0.10846	0	0	99.8915
NC_045512.2	1148	G	911	0	0	100	0
NC_045512.2	1149	G	900	0.111111	0.111111	99.7778	0
NC_045512.2	1150	C	877	0	99.886	0	0.114025
NC_045512.2	1151	T	887	0	0	0	100
NC_045512.2	1152	T	863	0	0	0	100
NC_045512.2	1153	T	892	0	0	0	100
NC_045512.2	1154	A	910	100	0	0	0
NC_045512.2	1155	T	903	0	0	0	100
NC_045512.2	1156	G	906	0.110375	0	99.8896	0
NC_045512.2	1157	G	889	0	0.112486	99.8875	0
NC_045512.2	1158	G	920	0	0	100	0
NC_045512.2	1159	T	923	0	0	0	100
NC_045512.2	1160	A	873	100	0	0	0
NC_045512.2	1161	G	932	0	0	100	0
NC_045512.2	1162	A	941	100	0	0	0
NC_045512.2	1163	A	952	100	0	0	0
NC_045512.2	1164	T	935	0	0.213904	0	99.7861
NC_045512.2	1165	T	1000	0	0	0	100
NC_045512.2	1166	C	983	0	100	0	0
NC_045512.2	1167	G	976	0	0	100	0
NC_045512.2	1168	A	996	100	0	0	0
NC_045512.2	1169	T	991	0	0	0	100
NC_045512.2	1170	C	994	0	100	0	0
NC_045512.2	1171	T	976	0	0.102459	0	99.8975
NC_045512.2	1172	G	1010	0	0.0990099	99.901	0
NC_045512.2	1173	T	997	0	0	0	100
NC_045512.2	1174	C	1005	0	100	0	0
NC_045512.2	1175	T	976	0	0	0	100
NC_045512.2	1176	A	953	99.7901	0	0	0.209864
NC_045512.2	1177	T	1010	0	0	0	100
NC_045512.2	1178	C	1000	0	100	0	0
NC_045512.2	1179	C	981	0	100	0	0
NC_045512.2	1180	A	986	99.8986	0	0.10142	0
NC_045512.2	1181	G	1004	0	0	100	0
NC_045512.2	1182	T	953	0	0	0	100
NC_045512.2	1183	T	997	0	0	0	100
NC_045512.2	1184	G	980	0	0	100	0
NC_045512.2	1185	C	967	0	100	0	0
NC_045512.2	1186	G	992	0.201613	0	99.7984	0
NC_045512.2	1187	T	978	0	0.204499	0	99.7955
NC_045512.2	1188	C	1002	0	100	0	0
NC_045512.2	1189	A	1012	100	0	0	0
NC_045512.2	1190	C	1010	0	100	0	0
NC_045512.2	1191	C	1004	0	99.9004	0	0.0996016
NC_045512.2	1192	A	1012	100	0	0	0
NC_045512.2	1193	A	1033	100	0	0	0
NC_045512.2	1194	A	1017	100	0	0	0
NC_045512.2	1195	T	1047	0	0	0	100
NC_045512.2	1196	G	1045	0	0	100	0
NC_045512.2	1197	A	1034	100	0	0	0
NC_045512.2	1198	A	1025	100	0	0	0
NC_045512.2	1199	T	1065	0	0	0	100
NC_045512.2	1200	G	1066	0	0	100	0
NC_045512.2	1201	C	1054	0	100	0	0
NC_045512.2	1202	A	1089	100	0	0	0
NC_045512.2	1203	A	1030	99.9029	0.0970874	0	0
NC_045512.2	1204	C	1111	0	100	0	0
NC_045512.2	1205	C	1120	0	100	0	0
NC_045512.2	1206	A	1107	100	0	0	0
NC_045512.2	1207	A	1107	100	0	0	0
NC_045512.2	1208	A	1074	99.9069	0.0931099	0	0
NC_045512.2	1209	T	1126	0	0.17762	0	99.8224
NC_045512.2	1210	G	1111	0	0	100	0
NC_045512.2	1211	T	1122	0.356506	0	0	99.6435
NC_045512.2	1212	G	1136	0.176056	0	99.8239	0
NC_045512.2	1213	C	1112	0	100	0	0
NC_045512.2	1214	C	1110	0	100	0	0
NC_045512.2	1215	T	1105	0	0.0904977	0	99.9095
NC_045512.2	1216	T	1091	0	0	0	100
NC_045512.2	1217	T	1096	0.0912409	0	0	99.9088
NC_045512.2	1218	C	1119	0.0893655	99.8213	0.0893655	0
NC_045512.2	1219	A	1098	100	0	0	0
NC_045512.2	1220	A	1082	99.9076	0.0924214	0	0
NC_045512.2	1221	C	1085	0	100	0	0
NC_045512.2	1222	T	1081	0	0	0	100
NC_045512.2	1223	C	1079	0	99.9073	0	0.0926784
NC_045512.2	1224	T	1079	0	0	0	100
NC_045512.2	1225	C	1093	0	100	0	0
NC_045512.2	1226	A	995	100	0	0	0
NC_045512.2	1227	T	1062	0	0	0	100
NC_045512.2	1228	G	1067	0	0	100	0
NC_045512.2	1229	A	1062	100	0	0	0
NC_045512.2	1230	A	1020	99.902	0	0	0
NC_045512.2	1231	G	1094	0	0	99.9086	0
NC_045512.2	1232	T	1063	0	0	0	100
NC_045512.2	1233	G	1092	0	0	99.6337	0
NC_045512.2	1234	T	1082	0	0.0924214	0	99.9076
NC_045512.2	1235	G	1096	0	0	99.635	0
NC_045512.2	1236	A	1074	99.9069	0	0	0.0931099
NC_045512.2	1237	T	1061	0	0	0	100
NC_045512.2	1238	C	1063	0	100	0	0
NC_045512.2	1239	A	1049	100	0	0	0
NC_045512.2	1240	T	957	0	0	0	99.6865
NC_045512.2	1241	T	1061	0	0	0	98.492
NC_045512.2	1242	G	1071	0	0	100	0
NC_045512.2	1243	T	1045	0	0	0	100
NC_045512.2	1244	G	1056	0	0	100	0
NC_045512.2	1245	G	1107	0	0	100	0
NC_045512.2	1246	T	1118	0	0	0.268336	99.7317
NC_045512.2	1247	G	1150	0	0	100	0
NC_045512.2	1248	A	1154	99.8267	0	0.17331	0
NC_045512.2	1249	A	1139	100	0	0	0
NC_045512.2	1250	A	1147	100	0	0	0
NC_045512.2	1251	C	1149	0	100	0	0
NC_045512.2	1252	T	1153	0	0	0	100
NC_045512.2	1253	T	1177	0	0.0849618	0	99.915
NC_045512.2	1254	C	1185	0	100	0	0
NC_045512.2	1255	A	1177	100	0	0	0
NC_045512.2	1256	T	1171	0	0	0	100
NC_045512.2	1257	G	1186	0	0	100	0
NC_045512.2	1258	G	1161	0	0	100	0
NC_045512.2	1259	C	1189	0	100	0	0
NC_045512.2	1260	A	1187	100	0	0	0
NC_045512.2	1261	G	1192	0	0	100	0
NC_045512.2	1262	A	1129	100	0	0	0
NC_045512.2	1263	C	1169	0	99.9145	0	0.0855432
NC_045512.2	1264	G	1159	0.172563	0	99.8274	0
NC_045512.2	1265	G	1151	0.086881	0	99.9131	0
NC_045512.2	1266	G	1147	0.087184	0	99.9128	0
NC_045512.2	1267	C	1126	0	100	0	0
NC_045512.2	1268	G	1135	0	0	100	0
NC_045512.2	1269	A	1143	99.9125	0	0	0
NC_045512.2	1270	T	1170	0.0854701	0	0	99.9145
NC_045512.2	1271	T	1199	0	0	0.0834028	99.9166
NC_045512.2	1272	T	1206	0.0829187	0	0	99.9171
NC_045512.2	1273	T	1228	0	0.0814332	0.0814332	99.8371
NC_045512.2	1274	G	1195	0.167364	0	99.749	0
NC_045512.2	1275	T	1200	0.166667	0	0	99.8333
NC_045512.2	1276	T	1249	0	0	0.0800641	99.9199
NC_045512.2	1277	A	1244	99.9196	0	0.0803859	0
NC_045512.2	1278	A	1211	100	0	0	0
NC_045512.2	1279	A	1210	100	0	0	0
NC_045512.2	1280	G	1149	0	0	99.8259	0.174064
NC_045512.2	1281	C	1179	0	100	0	0
NC_045512.2	1282	C	1219	0.164069	99.8359	0	0
NC_045512.2	1283	A	1172	99.9147	0.0853242	0	0
NC_045512.2	1284	C	1206	0	100	0	0
NC_045512.2	1285	T	1113	0	0	0	100
NC_045512.2	1286	T	1182	0	0.0846024	0	99.9154
NC_045512.2	1287	G	1167	0	0	100	0
NC_045512.2	1288	C	1129	0	99.7343	0	0.265722
NC_045512.2	1289	G	1184	0	0	100	0
NC_045512.2	1290	A	1182	100	0	0	0
NC_045512.2	1291	A	1120	100	0	0	0
NC_045512.2	1292	T	1193	0	0	0	100
NC_045512.2	1293	T	1241	0	0	0	100
NC_045512.2	1294	T	1243	0.0804505	0	0.0804505	99.8391
NC_045512.2	1295	T	1274	0	0	0.0784929	99.9215
NC_045512.2	1296	G	1210	0	0	100	0
NC_045512.2	1297	T	1252	0	0	0.0798722	99.9201
NC_045512.2	1298	G	1232	0	0	99.9188	0.0811688
NC_045512.2	1299	G	1198	0	0	99.9165	0.0834725
NC_045512.2	1300	C	1230	0.0813008	99.9187	0	0
NC_045512.2	1301	A	1220	99.918	0.0819672	0	0
NC_045512.2	1302	C	1220	0	100	0	0
NC_045512.2	1303	T	1219	0	0	0	100
NC_045512.2	1304	G	1269	0	0	100	0
NC_045512.2	1305	A	1255	100	0	0	0
NC_045512.2	1306	G	1252	0	0	100	0
NC_045512.2	1307	A	1254	100	0	0	0
NC_045512.2	1308	A	1146	100	0	0	0
NC_045512.2	1309	T	1234	0	0.0810373	0	99.919
NC_045512.2	1310	T	1259	0	0	0	99.5234
NC_045512.2	1311	T	1263	0	0	0	99.6833
NC_045512.2	1312	G	1206	0	0	99.9171	0.0829187
NC_045512.2	1313	A	1219	100	0	0	0
NC_045512.2	1314	C	1177	0	100	0	0
NC_045512.2	1315	T	1188	0	0	0	100
NC_045512.2	1316	A	1196	100	0	0	0
NC_045512.2	1317	A	1169	100	0	0	0
NC_045512.2	1318	A	1203	100	0	0	0
NC_045512.2	1319	G	1161	0	0	100	0
NC_045512.2	1320	A	1149	100	0	0	0
NC_045512.2	1321	A	1206	100	0	0	0
NC_045512.2	1322	G	1188	0	0	100	0
NC_045512.2	1323	G	1221	0.0819001	0	99.9181	0
NC_045512.2	1324	T	1269	0	0.0788022	0	99.9212
NC_045512.2	1325	G	1261	0	0	100	0
NC_045512.2	1326	C	1252	0	100	0	0
NC_045512.2	1327	C	1287	0	99.9223	0	0.0777001
NC_045512.2	1328	A	1214	100	0	0	0
NC_045512.2	1329	C	1287	0	100	0	0
NC_045512.2	1330	T	1246	0	0	0	100
NC_045512.2	1331	A	1268	100	0	0	0
NC_045512.2	1332	C	1294	0	100	0	0
NC_045512.2	1333	T	1296	0	0	0	100
NC_045512.2	1334	T	1307	0	0	0	100
NC_045512.2	1335	G	1308	0	0	100	0
NC_045512.2	1336	T	1314	0	0	0	100
NC_045512.2	1337	G	1301	0.076864	0	99.8463	0.076864
NC_045512.2	1338	G	1298	0	0	100	0
NC_045512.2	1339	T	1259	0	0	0	100
NC_045512.2	1340	T	1275	0	0.0784314	0	99.9216
NC_045512.2	1341	A	1268	100	0	0	0
NC_045512.2	1342	C	1260	0	100	0	0
NC_045512.2	1343	T	1104	0	0	0	100
NC_045512.2	1344	T	1214	0	0.0823723	0	99.9176
NC_045512.2	1345	A	1242	100	0	0	0
NC_045512.2	1346	C	1209	0	100	0	0
NC_045512.2	1347	C	1207	0	100	0	0
NC_045512.2	1348	C	1191	0	100	0	0
NC_045512.2	1349	C	1200	0	100	0	0
NC_045512.2	1350	A	1168	100	0	0	0
NC_045512.2	1351	A	1178	100	0	0	0
NC_045512.2	1352	A	1188	100	0	0	0
NC_045512.2	1353	A	1143	99.9125	0	0.0874891	0
NC_045512.2	1354	T	1120	0	0	0	100
NC_045512.2	1355	G	1088	0	0	100	0
NC_045512.2	1356	C	1053	0	99.905	0	0.0949668
NC_045512.2	1357	T	1052	0	0	0.095057	99.9049
NC_045512.2	1358	G	1113	0	0	99.9102	0
NC_045512.2	1359	T	1044	0	0	0	100
NC_045512.2	1360	T	1060	0	0	0	100
NC_045512.2	1361	G	1102	0.453721	0	99.5463	0
NC_045512.2	1362	T	1059	0	0	0	100
NC_045512.2	1363	T	1096	0	0	0	99.7263
NC_045512.2	1364	A	1076	99.9071	0	0.0929368	0
NC_045512.2	1365	A	1100	99.6364	0.181818	0.181818	0
NC_045512.2	1366	A	1119	99.9106	0.0893655	0	0
NC_045512.2	1367	A	1127	99.8225	0	0.177462	0
NC_045512.2	1368	T	1099	0.181984	0	0	99.818
NC_045512.2	1369	T	1145	0	0	0.0873362	99.9127
NC_045512.2	1370	T	1128	0.0886525	0	0.0886525	99.8227
NC_045512.2	1371	A	1136	99.7359	0.0880282	0.0880282	0
NC_045512.2	1372	T	1103	0.0906618	0	0	99.9093
NC_045512.2	1373	T	1118	0	0	0.0894454	99.9106
NC_045512.2	1374	G	1120	0	0	100	0
NC_045512.2	1375	T	1174	0	0	0	100
NC_045512.2	1376	C	1148	0	100	0	0
NC_045512.2	1377	C	1163	0	100	0	0
NC_045512.2	1378	A	1171	100	0	0	0
NC_045512.2	1379	G	1148	0	0	100	0
NC_045512.2	1380	C	1150	0	100	0	0
NC_045512.2	1381	A	1142	100	0	0	0
NC_045512.2	1382	T	1141	0	0	0	100
NC_045512.2	1383	G	1157	0	0	100	0
NC_045512.2	1384	T	1155	0	0	0	100
NC_045512.2	1385	C	1173	0	100	0	0
NC_045512.2	1386	A	1176	100	0	0	0
NC_045512.2	1387	C	1188	0	100	0	0
NC_045512.2	1388	A	1180	100	0	0	0
NC_045512.2	1389	A	1135	100	0	0	0
NC_045512.2	1390	T	1163	0	0	0	100
NC_045512.2	1391	T	1214	0	0.0823723	0	99.9176
NC_045512.2	1392	C	1203	0	99.9169	0	0.0831255
NC_045512.2	1393	A	1232	99.9188	0	0.0811688	0
NC_045512.2	1394	G	1220	0	0	100	0
NC_045512.2	1395	A	1186	99.9157	0	0.084317	0
NC_045512.2	1396	A	1126	100	0	0	0
NC_045512.2	1397	G	1187	0	0	100	0
NC_045512.2	1398	T	1192	0	0	0	100
NC_045512.2	1399	A	1218	100	0	0	0
NC_045512.2	1400	G	1208	0.0827815	0	99.8344	0.0827815
NC_045512.2	1401	G	1214	0	0	99.9176	0.0823723
NC_045512.2	1402	A	1227	100	0	0	0
NC_045512.2	1403	C	1228	0	100	0	0
NC_045512.2	1404	C	1239	0	100	0	0
NC_045512.2	1405	T	1258	0	0.317965	0	99.682
NC_045512.2	1406	G	1257	0	0	100	0
NC_045512.2	1407	A	1255	99.9203	0.0796813	0	0
NC_045512.2	1408	G	1230	0	0	100	0
NC_045512.2	1409	C	1230	0	100	0	0
NC_045512.2	1410	A	1219	100	0	0	0
NC_045512.2	1411	T	1160	0	0	0	100
NC_045512.2	1412	A	1233	100	0	0	0
NC_045512.2	1413	G	1238	0	0	99.9192	0.0807754
NC_045512.2	1414	T	1213	0	0	0	100
NC_045512.2	1415	C	1230	0	100	0	0
NC_045512.2	1416	T	1182	0	0	0	100
NC_045512.2	1417	T	1261	0	0	0.0793021	99.9207
NC_045512.2	1418	G	1289	0	0	100	0
NC_045512.2	1419	C	1260	0	100	0	0
NC_045512.2	1420	C	1237	0	100	0	0
NC_045512.2	1421	G	1232	0	0	100	0
NC_045512.2	1422	A	1236	100	0	0	0
NC_045512.2	1423	A	1187	100	0	0	0
NC_045512.2	1424	T	1120	0	0	0	100
NC_045512.2	1425	A	1211	100	0	0	0
NC_045512.2	1426	C	1209	0	100	0	0
NC_045512.2	1427	C	1212	0	100	0	0
NC_045512.2	1428	A	1200	100	0	0	0
NC_045512.2	1429	T	1153	0	0	0	100
NC_045512.2	1430	A	1194	99.9162	0	0	0
NC_045512.2	1431	A	1149	99.913	0	0	0.0870322
NC_045512.2	1432	T	1224	0.0816993	0	0	99.9183
NC_045512.2	1433	G	1243	0	0	100	0
NC_045512.2	1434	A	1215	100	0	0	0
NC_045512.2	1435	A	1215	100	0	0	0
NC_045512.2	1436	T	1269	0.0788022	0.0788022	0	99.8424
NC_045512.2	1437	C	1282	0	99.766	0	0.234009
NC_045512.2	1438	T	1212	0	0.0825083	0.0825083	99.835
NC_045512.2	1439	G	1260	0.0793651	0	99.9206	0
NC_045512.2	1440	G	1237	0	0.0808407	99.9192	0
NC_045512.2	1441	C	1210	0	99.9174	0	0.0826446
NC_045512.2	1442	T	1159	0	0	0	100
NC_045512.2	1443	T	1172	0	0.0853242	0	99.9147
NC_045512.2	1444	G	1188	0.252525	0	99.7475	0
NC_045512.2	1445	A	1175	99.9149	0.0851064	0	0
NC_045512.2	1446	A	1172	99.8294	0.170648	0	0
NC_045512.2	1447	A	1200	100	0	0	0
NC_045512.2	1448	A	1173	99.9147	0	0.0852515	0
NC_045512.2	1449	C	1196	0	99.9164	0	0.083612
NC_045512.2	1450	C	1184	0.0844595	99.9155	0	0
NC_045512.2	1451	A	1161	100	0	0	0
NC_045512.2	1452	T	1123	0.0890472	0	0	99.911
NC_045512.2	1453	T	1196	0	0.083612	0	99.9164
NC_045512.2	1454	C	1160	0	100	0	0
NC_045512.2	1455	T	1094	0	0	0	100
NC_045512.2	1456	T	1176	0	0	0	100
NC_045512.2	1457	C	1174	0	100	0	0
NC_045512.2	1458	G	1178	0	0	100	0
NC_045512.2	1459	T	1131	0	0	0	100
NC_045512.2	1460	A	1126	100	0	0	0
NC_045512.2	1461	A	1103	100	0	0	0
NC_045512.2	1462	G	1174	0.170358	0	99.8296	0
NC_045512.2	1463	G	1172	0	0	100	0
NC_045512.2	1464	G	1178	0	0	100	0
NC_045512.2	1465	T	1156	0	0	0	100
NC_045512.2	1466	G	1163	0	0	100	0
NC_045512.2	1467	G	1169	0	0	100	0
NC_045512.2	1468	T	1171	0	0.0853971	0	99.9146
NC_045512.2	1469	C	1176	0	100	0	0
NC_045512.2	1470	G	1167	0	0	100	0
NC_045512.2	1471	C	1197	0	100	0	0
NC_045512.2	1472	A	1168	100	0	0	0
NC_045512.2	1473	C	1214	0	100	0	0
NC_045512.2	1474	T	1160	0	0	0	100
NC_045512.2	1475	A	1156	99.827	0	0	0
NC_045512.2	1476	T	980	0.102041	0.102041	0.204082	99.5918
NC_045512.2	1477	T	1172	0.170648	0	0.0853242	99.744
NC_045512.2	1478	G	1215	0.164609	0	99.8354	0
NC_045512.2	1479	C	1193	0	100	0	0
NC_045512.2	1480	C	1164	0.0859107	99.9141	0	0
NC_045512.2	1481	T	1156	0	0	0	100
NC_045512.2	1482	T	1131	0	0	0	100
NC_045512.2	1483	T	1137	0	0	0	100
NC_045512.2	1484	G	1188	0	0	100	0
NC_045512.2	1485	G	1187	0	0	100	0
NC_045512.2	1486	A	1176	99.915	0	0	0.085034
NC_045512.2	1487	G	1184	0	0.0844595	99.9155	0
NC_045512.2	1488	G	1170	0	0	100	0
NC_045512.2	1489	C	1155	0	100	0	0
NC_045512.2	1490	T	1152	0.0868056	0	0	99.9132
NC_045512.2	1491	G	1192	0	0.0838926	99.9161	0
NC_045512.2	1492	T	1172	0	0	0	100
NC_045512.2	1493	G	1192	0.0838926	0	99.9161	0
NC_045512.2	1494	T	1180	0	0	0	100
NC_045512.2	1495	G	1197	0	0	100	0
NC_045512.2	1496	T	1128	0	0	0	100
NC_045512.2	1497	T	1231	0	0	0	100
NC_045512.2	1498	C	1218	0	100	0	0
NC_045512.2	1499	T	1231	0	0	0	100
NC_045512.2	1500	C	1227	0	100	0	0
NC_045512.2	1501	T	1196	0	0	0	100
NC_045512.2	1502	T	1194	0	0	0	100
NC_045512.2	1503	A	1218	100	0	0	0
NC_045512.2	1504	T	1199	0	0	0	100
NC_045512.2	1505	G	1235	0	0	100	0
NC_045512.2	1506	T	1213	0	0	0	100
NC_045512.2	1507	T	1225	0	0	0	100
NC_045512.2	1508	G	1225	0	0	100	0
NC_045512.2	1509	G	1222	0	0	100	0
NC_045512.2	1510	T	1112	0	0	0.0899281	99.9101
NC_045512.2	1511	T	1205	0	0	0	100
NC_045512.2	1512	G	1206	0	0	100	0
NC_045512.2	1513	C	1183	0	100	0	0
NC_045512.2	1514	C	1200	0	99.8333	0	0
NC_045512.2	1515	A	1208	100	0	0	0
NC_045512.2	1516	T	1161	0.0861326	0.0861326	0	99.7416
NC_045512.2	1517	A	1171	100	0	0	0
NC_045512.2	1518	A	1153	99.2194	0.433651	0	0.346921
NC_045512.2	1519	C	1157	0.259291	99.1357	0.172861	0.432152
NC_045512.2	1520	A	1164	99.5704	0.171821	0.257732	0
NC_045512.2	1521	A	1122	99.1087	0.0891266	0.623886	0.178253
NC_045512.2	1522	G	1157	0.259291	0	99.6543	0.0864304
NC_045512.2	1523	T	1160	0.172414	0.172414	0.172414	99.4828
NC_045512.2	1524	G	1159	0.172563	0	99.6549	0.172563
NC_045512.2	1525	T	1111	0	0.180018	0	99.82
NC_045512.2	1526	G	1152	0.347222	0	99.6528	0
NC_045512.2	1527	C	1130	0	100	0	0
NC_045512.2	1528	C	1129	0	100	0	0
NC_045512.2	1529	T	1105	0	0	0	100
NC_045512.2	1530	A	1102	99.8185	0	0	0
NC_045512.2	1531	T	1097	0	0	0	100
NC_045512.2	1532	T	1136	0	0	0	100
NC_045512.2	1533	G	1144	0	0	100	0
NC_045512.2	1534	G	1127	0	0	100	0
NC_045512.2	1535	G	1112	0	0	100	0
NC_045512.2	1536	T	935	0	0.106952	0	99.893
NC_045512.2	1537	T	1130	0	0	0	100
NC_045512.2	1538	C	1121	0	100	0	0
NC_045512.2	1539	C	1128	0	100	0	0
NC_045512.2	1540	A	1102	100	0	0	0
NC_045512.2	1541	C	1084	0	100	0	0
NC_045512.2	1542	G	1090	0	0	100	0
NC_045512.2	1543	T	1022	0	0	0	100
NC_045512.2	1544	G	1077	0	0	100	0
NC_045512.2	1545	C	1074	0	100	0	0
NC_045512.2	1546	T	1005	0	0.298507	0	99.7015
NC_045512.2	1547	A	822	100	0	0	0
NC_045512.2	1548	G	1038	0	0	100	0
NC_045512.2	1549	C	1024	0	99.9023	0	0.0976562
NC_045512.2	1550	G	1014	0	0	100	0
NC_045512.2	1551	C	1018	0	100	0	0
NC_045512.2	1552	T	937	0	0	0	100
NC_045512.2	1553	A	976	100	0	0	0
NC_045512.2	1554	A	947	99.8944	0	0	0.105597
NC_045512.2	1555	C	836	0	100	0	0
NC_045512.2	1556	A	979	100	0	0	0
NC_045512.2	1557	T	936	0	0	0	100
NC_045512.2	1558	A	946	100	0	0	0
NC_045512.2	1559	G	955	0	0	99.8953	0.104712
NC_045512.2	1560	G	960	0	0	99.8958	0.104167
NC_045512.2	1561	T	969	0.103199	0	0	99.8968
NC_045512.2	1562	T	979	0	0	0.102145	99.8979
NC_045512.2	1563	G	972	0	0	100	0
NC_045512.2	1564	T	971	0	0	0	100
NC_045512.2	1565	A	965	100	0	0	0
NC_045512.2	1566	A	926	100	0	0	0
NC_045512.2	1567	C	939	0	100	0	0
NC_045512.2	1568	C	897	0	100	0	0
NC_045512.2	1569	A	895	100	0	0	0
NC_045512.2	1570	T	892	0	0	0	100
NC_045512.2	1571	A	879	100	0	0	0
NC_045512.2	1572	C	866	0	100	0	0
NC_045512.2	1573	A	865	100	0	0	0
NC_045512.2	1574	G	860	0	0	100	0
NC_045512.2	1575	G	859	0	0	100	0
NC_045512.2	1576	T	843	0	0	0	100
NC_045512.2	1577	G	850	0	0	99.4118	0
NC_045512.2	1578	T	847	0	0	0	100
NC_045512.2	1579	T	841	0	0	0	100
NC_045512.2	1580	G	842	0	0	100	0
NC_045512.2	1581	T	822	0	0	0	100
NC_045512.2	1582	T	823	0	0	0	100
NC_045512.2	1583	G	824	0	0	100	0
NC_045512.2	1584	G	825	0	0	100	0
NC_045512.2	1585	A	835	100	0	0	0
NC_045512.2	1586	G	820	0	0	100	0
NC_045512.2	1587	A	785	100	0	0	0
NC_045512.2	1588	A	790	100	0	0	0
NC_045512.2	1589	G	804	0	0	100	0
NC_045512.2	1590	G	808	0	0	100	0
NC_045512.2	1591	T	770	0	0	0	100
NC_045512.2	1592	T	826	0	0	0	100
NC_045512.2	1593	C	816	0	100	0	0
NC_045512.2	1594	C	811	0	100	0	0
NC_045512.2	1595	G	816	0	0	100	0
NC_045512.2	1596	A	811	100	0	0	0
NC_045512.2	1597	A	779	100	0	0	0
NC_045512.2	1598	G	771	0.129702	0	99.8703	0
NC_045512.2	1599	G	784	0.127551	0	99.8724	0
NC_045512.2	1600	T	779	0	0.12837	0	99.8716
NC_045512.2	1601	C	754	0	99.3369	0.265252	0.397878
NC_045512.2	1602	T	781	0	0	0	100
NC_045512.2	1603	T	795	0.377358	0	0	99.4969
NC_045512.2	1604	A	780	100	0	0	0
NC_045512.2	1605	A	753	100	0	0	0
NC_045512.2	1606	T	776	0	0	0	100
NC_045512.2	1607	G	779	0	0	100	0
NC_045512.2	1608	A	782	100	0	0	0
NC_045512.2	1609	C	780	0	100	0	0
NC_045512.2	1610	A	774	100	0	0	0
NC_045512.2	1611	A	752	100	0	0	0
NC_045512.2	1612	C	766	0	100	0	0
NC_045512.2	1613	C	754	0	99.8674	0	0.132626
NC_045512.2	1614	T	764	0	0	0	100
NC_045512.2	1615	T	738	0	0	0	100
NC_045512.2	1616	C	750	0	100	0	0
NC_045512.2	1617	T	755	0	0.13245	0	99.8675
NC_045512.2	1618	T	753	0	0	0	100
NC_045512.2	1619	G	723	0.138313	0	99.8617	0
NC_045512.2	1620	A	706	100	0	0	0
NC_045512.2	1621	A	706	100	0	0	0
NC_045512.2	1622	A	699	99.8569	0.143062	0	0
NC_045512.2	1623	T	638	0	0.15674	0.470219	99.373
NC_045512.2	1624	A	643	99.8445	0.155521	0	0
NC_045512.2	1625	C	636	0.157233	99.8428	0	0
NC_045512.2	1626	T	641	0	1.24805	0	98.752
NC_045512.2	1627	C	612	0	99.8366	0	0.163399
NC_045512.2	1628	C	604	0	100	0	0
NC_045512.2	1629	A	609	99.8358	0	0	0.164204
NC_045512.2	1630	A	618	99.8382	0.161812	0	0
NC_045512.2	1631	A	621	99.5169	0.483092	0	0
NC_045512.2	1632	A	613	99.5106	0	0.489396	0
NC_045512.2	1633	A	604	100	0	0	0
NC_045512.2	1634	G	645	0.155039	0	99.845	0
NC_045512.2	1635	A	616	100	0	0	0
NC_045512.2	1636	G	645	0	0	100	0
NC_045512.2	1637	A	646	100	0	0	0
NC_045512.2	1638	A	625	100	0	0	0
NC_045512.2	1639	A	639	100	0	0	0
NC_045512.2	1640	G	621	0	0	100	0
NC_045512.2	1641	T	642	0	0.311526	0	99.6885
NC_045512.2	1642	C	636	0	98.2704	0	1.72956
NC_045512.2	1643	A	640	100	0	0	0
NC_045512.2	1644	A	623	100	0	0	0
NC_045512.2	1645	C	621	0	100	0	0
NC_045512.2	1646	A	580	100	0	0	0
NC_045512.2	1647	T	591	0	0	0	100
NC_045512.2	1648	C	584	0	100	0	0
NC_045512.2	1649	A	576	100	0	0	0
NC_045512.2	1650	A	569	100	0	0	0
NC_045512.2	1651	T	565	0	0	0	100
NC_045512.2	1652	A	562	100	0	0	0
NC_045512.2	1653	T	553	0.180832	0	0	99.8192
NC_045512.2	1654	T	567	0	0.176367	0	99.8236
NC_045512.2	1655	G	571	0.175131	0	99.6497	0.175131
NC_045512.2	1656	T	534	0.187266	0.374532	0	99.4382
NC_045512.2	1657	T	555	0.540541	0	0	99.4595
NC_045512.2	1658	G	557	0	0	100	0
NC_045512.2	1659	G	566	0	0	100	0
NC_045512.2	1660	T	577	0	0	0	100
NC_045512.2	1661	G	573	0	0	100	0
NC_045512.2	1662	A	572	100	0	0	0
NC_045512.2	1663	C	557	0	100	0	0
NC_045512.2	1664	T	564	0	0	0	100
NC_045512.2	1665	T	565	0	0	0	100
NC_045512.2	1666	T	575	0	0.173913	0	99.8261
NC_045512.2	1667	A	566	100	0	0	0
NC_045512.2	1668	A	569	100	0	0	0
NC_045512.2	1669	A	527	100	0	0	0
NC_045512.2	1670	C	555	0	100	0	0
NC_045512.2	1671	T	550	0	0	0	100
NC_045512.2	1672	T	565	0	0	0.176991	99.469
NC_045512.2	1673	A	551	100	0	0	0
NC_045512.2	1674	A	544	100	0	0	0
NC_045512.2	1675	T	541	0	0	0.184843	99.8152
NC_045512.2	1676	G	533	0	0	100	0
NC_045512.2	1677	A	512	99.8047	0	0	0.195312
NC_045512.2	1678	A	491	100	0	0	0
NC_045512.2	1679	G	519	0	0	100	0
NC_045512.2	1680	A	525	100	0	0	0
NC_045512.2	1681	G	521	0	0	100	0
NC_045512.2	1682	A	523	99.8088	0	0.191205	0
NC_045512.2	1683	T	516	0	0	0	100
NC_045512.2	1684	C	510	0	100	0	0
NC_045512.2	1685	G	514	0	0	100	0
NC_045512.2	1686	C	514	0	100	0	0
NC_045512.2	1687	C	505	0	99.802	0	0.19802
NC_045512.2	1688	A	498	100	0	0	0
NC_045512.2	1689	T	487	0	0	0	100
NC_045512.2	1690	T	510	0	0	0	99.8039
NC_045512.2	1691	A	505	99.604	0	0	0
NC_045512.2	1692	T	507	0	0.591716	0	99.4083
NC_045512.2	1693	T	514	0.389105	0	0	99.6109
NC_045512.2	1694	T	506	0.790514	0	0	99.2095
NC_045512.2	1695	T	494	0	0	0.809717	99.1903
NC_045512.2	1696	G	496	0	0	99.1935	0.806452
NC_045512.2	1697	G	485	0.824742	0	99.1753	0
NC_045512.2	1698	C	509	0.785855	99.2141	0	0
NC_045512.2	1699	A	506	100	0	0	0
NC_045512.2	1700	T	484	0	0.826446	0	99.1736
NC_045512.2	1701	C	494	0	100	0	0
NC_045512.2	1702	T	478	0	0	0	100
NC_045512.2	1703	T	523	0	0	0	100
NC_045512.2	1704	T	516	0	0	0	100
NC_045512.2	1705	T	506	0.197628	0	0	99.8024
NC_045512.2	1706	T	509	0.196464	0	0	99.8035
NC_045512.2	1707	C	512	0	100	0	0
NC_045512.2	1708	T	508	0.19685	0	0	99.8031
NC_045512.2	1709	G	493	0	0.20284	99.7972	0
NC_045512.2	1710	C	495	0	100	0	0
NC_045512.2	1711	T	458	0	0.218341	0	99.7817
NC_045512.2	1712	T	501	0	0.399202	0	99.6008
NC_045512.2	1713	C	487	0	100	0	0
NC_045512.2	1714	C	485	0	100	0	0
NC_045512.2	1715	A	477	100	0	0	0
NC_045512.2	1716	C	480	0	100	0	0
NC_045512.2	1717	A	449	99.3318	0	0.668151	0
NC_045512.2	1718	A	451	100	0	0	0
NC_045512.2	1719	G	463	0	0	100	0
NC_045512.2	1720	T	476	0	0	0	100
NC_045512.2	1721	G	472	0	0	100	0
NC_045512.2	1722	C	461	0	100	0	0
NC_045512.2	1723	T	485	0	0	0	100
NC_045512.2	1724	T	464	0	0	0	100
NC_045512.2	1725	T	462	0	0	0	100
NC_045512.2	1726	T	482	0	0	0	100
NC_045512.2	1727	G	487	0	0	100	0
NC_045512.2	1728	T	487	0	0	0	100
NC_045512.2	1729	G	481	0	0	100	0
NC_045512.2	1730	G	478	0	0	100	0
NC_045512.2	1731	A	494	100	0	0	0
NC_045512.2	1732	A	479	100	0	0	0
NC_045512.2	1733	A	477	100	0	0	0
NC_045512.2	1734	C	465	0	100	0	0
NC_045512.2	1735	T	475	0.210526	0	0	99.7895
NC_045512.2	1736	G	474	0	0	100	0
NC_045512.2	1737	T	467	0	0	0	100
NC_045512.2	1738	G	479	0	0	100	0
NC_045512.2	1739	A	460	100	0	0	0
NC_045512.2	1740	A	449	100	0	0	0
NC_045512.2	1741	A	456	100	0	0	0
NC_045512.2	1742	G	440	0	0	100	0
NC_045512.2	1743	G	438	0	0	100	0
NC_045512.2	1744	T	423	0	0	0.236407	99.7636
NC_045512.2	1745	T	421	0	0	0	100
NC_045512.2	1746	T	450	0	0	0	100
NC_045512.2	1747	G	434	0	0	100	0
NC_045512.2	1748	G	426	0	0	100	0
NC_045512.2	1749	A	457	100	0	0	0
NC_045512.2	1750	T	427	0	0	0	99.7658
NC_045512.2	1751	T	447	0	0	0	100
NC_045512.2	1752	A	449	100	0	0	0
NC_045512.2	1753	T	449	0	0	0	100
NC_045512.2	1754	A	454	100	0	0	0
NC_045512.2	1755	A	450	100	0	0	0
NC_045512.2	1756	A	431	100	0	0	0
NC_045512.2	1757	G	419	0	0	100	0
NC_045512.2	1758	C	427	0	100	0	0
NC_045512.2	1759	A	436	100	0	0	0
NC_045512.2	1760	T	443	0	0	0	100
NC_045512.2	1761	T	446	0	0	0	100
NC_045512.2	1762	C	450	0	100	0	0
NC_045512.2	1763	A	462	100	0	0	0
NC_045512.2	1764	A	460	100	0	0	0
NC_045512.2	1765	A	421	100	0	0	0
NC_045512.2	1766	C	454	0	100	0	0
NC_045512.2	1767	A	462	100	0	0	0
NC_045512.2	1768	A	451	100	0	0	0
NC_045512.2	1769	A	462	100	0	0	0
NC_045512.2	1770	T	444	0	0	0	100
NC_045512.2	1771	T	452	0	0	0	100
NC_045512.2	1772	G	445	0	0	100	0
NC_045512.2	1773	T	458	0	0	0	100
NC_045512.2	1774	T	460	0	0	0	100
NC_045512.2	1775	G	454	0	0	100	0
NC_045512.2	1776	A	436	99.7706	0	0	0.229358
NC_045512.2	1777	A	446	100	0	0	0
NC_045512.2	1778	T	442	0	0	0	100
NC_045512.2	1779	C	432	0	100	0	0
NC_045512.2	1780	C	436	0	100	0	0
NC_045512.2	1781	T	449	0	0.222717	0	99.7773
NC_045512.2	1782	G	444	0	0	100	0
NC_045512.2	1783	T	415	0	0.481928	0	99.5181
NC_045512.2	1784	G	390	0	0	100	0
NC_045512.2	1785	G	402	0	0	100	0
NC_045512.2	1786	T	422	0	0	0	100
NC_045512.2	1787	A	413	100	0	0	0
NC_045512.2	1788	A	413	100	0	0	0
NC_045512.2	1789	T	431	0	0	0	100
NC_045512.2	1790	T	433	0	0	0	100
NC_045512.2	1791	T	422	0	0	0	100
NC_045512.2	1792	T	422	0	0	0.473934	99.5261
NC_045512.2	1793	A	419	99.5227	0	0	0.477327
NC_045512.2	1794	A	410	100	0	0	0
NC_045512.2	1795	A	400	99.25	0.5	0	0.25
NC_045512.2	1796	G	399	0	0	100	0
NC_045512.2	1797	T	408	0	0	0	100
NC_045512.2	1798	T	411	0	0	0	100
NC_045512.2	1799	A	408	100	0	0	0
NC_045512.2	1800	C	412	0	100	0	0
NC_045512.2	1801	A	418	100	0	0	0
NC_045512.2	1802	A	406	100	0	0	0
NC_045512.2	1803	A	407	100	0	0	0
NC_045512.2	1804	A	403	100	0	0	0
NC_045512.2	1805	G	420	0	0	100	0
NC_045512.2	1806	G	436	0	0	100	0
NC_045512.2	1807	A	464	100	0	0	0
NC_045512.2	1808	A	447	100	0	0	0
NC_045512.2	1809	A	453	100	0	0	0
NC_045512.2	1810	A	429	100	0	0	0
NC_045512.2	1811	G	465	0	0	100	0
NC_045512.2	1812	C	458	0	100	0	0
NC_045512.2	1813	T	487	0	0	0	100
NC_045512.2	1814	A	486	100	0	0	0
NC_045512.2	1815	A	516	100	0	0	0
NC_045512.2	1816	A	524	100	0	0	0
NC_045512.2	1817	A	514	100	0	0	0
NC_045512.2	1818	A	502	99.8008	0	0.199203	0
NC_045512.2	1819	A	496	100	0	0	0
NC_045512.2	1820	G	519	0	0	100	0
NC_045512.2	1821	G	516	0	0	100	0
NC_045512.2	1822	T	517	0	0	0	100
NC_045512.2	1823	G	528	0.378788	0	99.6212	0
NC_045512.2	1824	C	520	0	100	0	0
NC_045512.2	1825	C	539	0	100	0	0
NC_045512.2	1826	T	547	0	0	0	100
NC_045512.2	1827	G	561	0	0	100	0
NC_045512.2	1828	G	571	0	0	100	0
NC_045512.2	1829	A	575	100	0	0	0
NC_045512.2	1830	A	472	100	0	0	0
NC_045512.2	1831	T	553	0	0	0	100
NC_045512.2	1832	A	551	100	0	0	0
NC_045512.2	1833	T	553	0	0	0	100
NC_045512.2	1834	T	559	0	0	0.178891	99.8211
NC_045512.2	1835	G	560	0	0	100	0
NC_045512.2	1836	G	558	0	0	100	0
NC_045512.2	1837	T	570	0	0.350877	0	99.6491
NC_045512.2	1838	G	568	0	0	100	0
NC_045512.2	1839	A	563	100	0	0	0
NC_045512.2	1840	A	551	100	0	0	0
NC_045512.2	1841	C	582	0	100	0	0
NC_045512.2	1842	A	578	100	0	0	0
NC_045512.2	1843	G	571	0	0	100	0
NC_045512.2	1844	A	572	100	0	0	0
NC_045512.2	1845	A	552	100	0	0	0
NC_045512.2	1846	A	577	100	0	0	0
NC_045512.2	1847	T	586	0	0	0	100
NC_045512.2	1848	C	595	0	100	0	0
NC_045512.2	1849	A	597	100	0	0	0
NC_045512.2	1850	A	590	100	0	0	0
NC_045512.2	1851	T	580	0	0	0	100
NC_045512.2	1852	A	590	100	0	0	0
NC_045512.2	1853	C	597	0	100	0	0
NC_045512.2	1854	T	595	0	0	0	100
NC_045512.2	1855	G	574	1.0453	0	98.0836	0.87108
NC_045512.2	1856	A	574	99.4774	0.174216	0.174216	0.174216
NC_045512.2	1857	G	574	0.696864	0.696864	98.2578	0.348432
NC_045512.2	1858	T	575	0.869565	0.173913	0	98.9565
NC_045512.2	1859	C	577	0.17331	99.8267	0	0
NC_045512.2	1860	C	575	0.173913	99.8261	0	0
NC_045512.2	1861	T	568	0	0.176056	0	99.8239
NC_045512.2	1862	C	577	0	100	0	0
NC_045512.2	1863	T	581	0	0	0	100
NC_045512.2	1864	T	576	0	0	0	100
NC_045512.2	1865	T	578	0	0	0.17301	99.827
NC_045512.2	1866	A	571	99.8249	0.175131	0	0
NC_045512.2	1867	T	589	0	0	0	100
NC_045512.2	1868	G	566	0	0	100	0
NC_045512.2	1869	C	570	0	100	0	0
NC_045512.2	1870	A	578	100	0	0	0
NC_045512.2	1871	T	570	0	0	0	100
NC_045512.2	1872	T	502	0	0	0	100
NC_045512.2	1873	T	587	0	0	0	100
NC_045512.2	1874	G	579	0	0	100	0
NC_045512.2	1875	C	581	0	100	0	0
NC_045512.2	1876	A	592	100	0	0	0
NC_045512.2	1877	T	601	0	0	0	100
NC_045512.2	1878	C	596	0	100	0	0
NC_045512.2	1879	A	598	100	0	0	0
NC_045512.2	1880	G	601	0	0	99.8336	0.166389
NC_045512.2	1881	A	600	100	0	0	0
NC_045512.2	1882	G	608	0	0	100	0
NC_045512.2	1883	G	592	0	0	100	0
NC_045512.2	1884	C	609	0	100	0	0
NC_045512.2	1885	T	609	0	0.164204	0	99.8358
NC_045512.2	1886	G	611	0	0	100	0
NC_045512.2	1887	C	617	0	100	0	0
NC_045512.2	1888	T	628	0	0	0	100
NC_045512.2	1889	C	614	0	100	0	0
NC_045512.2	1890	G	625	0	0	100	0
NC_045512.2	1891	T	614	0	0	0	100
NC_045512.2	1892	G	628	0	0	100	0
NC_045512.2	1893	T	606	0	0	0	100
NC_045512.2	1894	T	620	0	0	0	100
NC_045512.2	1895	G	627	0	0	100	0
NC_045512.2	1896	T	634	0	0	0	100
NC_045512.2	1897	A	615	100	0	0	0
NC_045512.2	1898	C	604	0	100	0	0
NC_045512.2	1899	G	609	0	0	100	0
NC_045512.2	1900	A	612	100	0	0	0
NC_045512.2	1901	T	621	0	0	0	100
NC_045512.2	1902	C	629	0	100	0	0
NC_045512.2	1903	A	623	100	0	0	0
NC_045512.2	1904	A	633	100	0	0	0
NC_045512.2	1905	T	627	0	0	0	100
NC_045512.2	1906	T	625	0	0.16	0	99.84
NC_045512.2	1907	T	631	0	0	0	100
NC_045512.2	1908	T	639	0	0	0.156495	99.8435
NC_045512.2	1909	C	640	0	99.6875	0.3125	0
NC_045512.2	1910	T	626	0	0.319489	0	99.6805
NC_045512.2	1911	C	624	0	99.5192	0.480769	0
NC_045512.2	1912	C	619	0	100	0	0
NC_045512.2	1913	C	618	0.161812	99.5146	0.323625	0
NC_045512.2	1914	G	629	0	0.317965	99.3641	0.317965
NC_045512.2	1915	C	632	0.474684	99.5253	0	0
NC_045512.2	1916	A	631	99.5246	0.475436	0	0
NC_045512.2	1917	C	628	0	100	0	0
NC_045512.2	1918	T	619	0	0	0	100
NC_045512.2	1919	C	638	0	100	0	0
NC_045512.2	1920	T	637	0	0	0	100
NC_045512.2	1921	T	642	0	0	0	100
NC_045512.2	1922	G	642	0.155763	0	99.8442	0
NC_045512.2	1923	A	640	99.6875	0.15625	0.15625	0
NC_045512.2	1924	A	641	100	0	0	0
NC_045512.2	1925	A	653	100	0	0	0
NC_045512.2	1926	C	650	0	99.8462	0	0.153846
NC_045512.2	1927	T	653	0	0	0	100
NC_045512.2	1928	G	647	0	0	100	0
NC_045512.2	1929	C	645	0.155039	99.845	0	0
NC_045512.2	1930	T	643	0	0	0	100
NC_045512.2	1931	C	659	0	100	0	0
NC_045512.2	1932	A	663	100	0	0	0
NC_045512.2	1933	A	646	100	0	0	0
NC_045512.2	1934	A	657	100	0	0	0
NC_045512.2	1935	A	647	100	0	0	0
NC_045512.2	1936	T	625	0	0	0	100
NC_045512.2	1937	T	651	0	0.15361	0	99.8464
NC_045512.2	1938	C	647	0.309119	99.6909	0	0
NC_045512.2	1939	T	638	0	0.31348	0	99.6865
NC_045512.2	1940	G	633	0	0.157978	99.842	0
NC_045512.2	1941	T	618	0.161812	0.161812	0	99.6764
NC_045512.2	1942	G	624	0.160256	0	99.6795	0.160256
NC_045512.2	1943	C	613	0	99.5106	0.326264	0.163132
NC_045512.2	1944	G	622	0.321543	0	99.6785	0
NC_045512.2	1945	T	619	0.161551	0	0.323102	99.5153
NC_045512.2	1946	G	629	0	0	99.841	0.158983
NC_045512.2	1947	T	616	0	0.162338	0	99.8377
NC_045512.2	1948	T	625	0	0.16	0	99.84
NC_045512.2	1949	T	635	0	0	0	100
NC_045512.2	1950	T	643	0	0.155521	0	99.8445
NC_045512.2	1951	A	654	99.6942	0	0.152905	0.152905
NC_045512.2	1952	C	638	0	100	0	0
NC_045512.2	1953	A	653	100	0	0	0
NC_045512.2	1954	G	634	0	0	100	0
NC_045512.2	1955	A	616	100	0	0	0
NC_045512.2	1956	A	600	100	0	0	0
NC_045512.2	1957	G	613	0.163132	0	99.8369	0
NC_045512.2	1958	G	602	0	0	100	0
NC_045512.2	1959	C	612	0	100	0	0
NC_045512.2	1960	C	600	0	100	0	0
NC_045512.2	1961	G	608	0	0	100	0
NC_045512.2	1962	C	591	0	100	0	0
NC_045512.2	1963	T	579	0	0	0	100
NC_045512.2	1964	A	540	100	0	0	0
NC_045512.2	1965	T	573	0	0	0	99.8255
NC_045512.2	1966	A	562	99.8221	0	0	0.177936
NC_045512.2	1967	A	567	100	0	0	0
NC_045512.2	1968	C	586	0	100	0	0
NC_045512.2	1969	A	589	100	0	0	0
NC_045512.2	1970	A	550	100	0	0	0
NC_045512.2	1971	T	574	0	0	0	100
NC_045512.2	1972	A	603	100	0	0	0
NC_045512.2	1973	C	589	0	100	0	0
NC_045512.2	1974	T	574	0.348432	0	0	99.6516
NC_045512.2	1975	A	536	99.8134	0	0.186567	0
NC_045512.2	1976	G	554	0.541516	0.180505	99.278	0
NC_045512.2	1977	A	542	99.631	0	0	0.369004
NC_045512.2	1978	T	545	0	0.183486	0	99.8165
NC_045512.2	1979	G	546	0	0	100	0
NC_045512.2	1980	G	551	0	0	99.8185	0.181488
NC_045512.2	1981	A	557	99.8205	0.179533	0	0
NC_045512.2	1982	A	482	100	0	0	0
NC_045512.2	1983	T	546	0.18315	0	0	99.8168
NC_045512.2	1984	T	542	0	0.184502	0	99.8155
NC_045512.2	1985	T	560	0	0	0	100
NC_045512.2	1986	C	556	0	100	0	0
NC_045512.2	1987	A	551	100	0	0	0
NC_045512.2	1988	C	552	0	99.6377	0	0.362319
NC_045512.2	1989	A	521	99.8081	0.191939	0	0
NC_045512.2	1990	G	510	0	0	100	0
NC_045512.2	1991	T	505	0	0	0	100
NC_045512.2	1992	A	491	100	0	0	0
NC_045512.2	1993	T	492	0.203252	0	0	99.7967
NC_045512.2	1994	T	507	0	0	0	100
NC_045512.2	1995	C	510	0	100	0	0
NC_045512.2	1996	A	516	100	0	0	0
NC_045512.2	1997	C	519	0	100	0	0
NC_045512.2	1998	T	499	0	0	0	100
NC_045512.2	1999	G	507	0	0	100	0
[truncated: 27,904 more rows]

## Sheet: N F17A SARS-CoV-2 virus+as-2
CHR	POS	REF	READS	A	C	G	T
NC_045512.2	1	A	1	100	0	0	0
NC_045512.2	2	T	1	0	0	0	100
NC_045512.2	3	T	2	0	0	0	100
NC_045512.2	4	A	2	100	0	0	0
NC_045512.2	5	A	6	100	0	0	0
NC_045512.2	6	A	5	100	0	0	0
NC_045512.2	7	G	5	0	0	100	0
NC_045512.2	8	G	6	0	0	100	0
NC_045512.2	9	T	5	0	0	0	100
NC_045512.2	10	T	6	0	0	0	100
NC_045512.2	11	T	8	0	0	0	100
NC_045512.2	12	A	14	100	0	0	0
NC_045512.2	13	T	23	0	0	0	100
NC_045512.2	14	A	38	100	0	0	0
NC_045512.2	15	C	53	0	100	0	0
NC_045512.2	16	C	74	0	100	0	0
NC_045512.2	17	T	121	0	0	0	100
NC_045512.2	18	T	134	0	0	0	100
NC_045512.2	19	C	181	0	100	0	0
NC_045512.2	20	C	204	0	99.5098	0	0.490196
NC_045512.2	21	C	243	0	100	0	0
NC_045512.2	22	A	273	100	0	0	0
NC_045512.2	23	G	290	0	0	100	0
NC_045512.2	24	G	304	0	0	100	0
NC_045512.2	25	T	356	0	0	0	100
NC_045512.2	26	A	400	100	0	0	0
NC_045512.2	27	A	384	100	0	0	0
NC_045512.2	28	C	423	0	100	0	0
NC_045512.2	29	A	526	100	0	0	0
NC_045512.2	30	A	622	100	0	0	0
NC_045512.2	31	A	624	100	0	0	0
NC_045512.2	32	C	656	0	100	0	0
NC_045512.2	33	C	705	0	100	0	0
NC_045512.2	34	A	767	100	0	0	0
NC_045512.2	35	A	779	100	0	0	0
NC_045512.2	36	C	845	0	100	0	0
NC_045512.2	37	C	923	0	100	0	0
NC_045512.2	38	A	917	100	0	0	0
NC_045512.2	39	A	942	100	0	0	0
NC_045512.2	40	C	966	0	100	0	0
NC_045512.2	41	T	1018	0	0	0	100
NC_045512.2	42	T	1014	0	0	0	100
NC_045512.2	43	T	1038	0	0	0	100
NC_045512.2	44	C	1038	0	99.9037	0	0.0963391
NC_045512.2	45	G	1035	0	0	100	0
NC_045512.2	46	A	1041	100	0	0	0
NC_045512.2	47	T	1049	0	0	0	100
NC_045512.2	48	C	1049	0	100	0	0
NC_045512.2	49	T	1039	0	0	0	100
NC_045512.2	50	C	1040	0	100	0	0
NC_045512.2	51	T	1005	0	0	0	100
NC_045512.2	52	T	1072	0	0	0	100
NC_045512.2	53	G	1098	0	0	100	0
NC_045512.2	54	T	1107	0	0	0	100
NC_045512.2	55	A	1108	100	0	0	0
NC_045512.2	56	G	1107	0	0	100	0
NC_045512.2	57	A	1128	100	0	0	0
NC_045512.2	58	T	1127	0	0	0	100
NC_045512.2	59	C	1125	0	100	0	0
NC_045512.2	60	T	1134	0	0	0	100
NC_045512.2	61	G	1130	0	0	100	0
NC_045512.2	62	T	1131	0	0.0884173	0	99.9116
NC_045512.2	63	T	1148	0	0.087108	0	99.9129
NC_045512.2	64	C	1148	0	99.9129	0	0.087108
NC_045512.2	65	T	1171	0	0	0	100
NC_045512.2	66	C	765	0	100	0	0
NC_045512.2	67	T	768	0	0	0	100
NC_045512.2	68	A	764	100	0	0	0
NC_045512.2	69	A	768	100	0	0	0
NC_045512.2	70	A	766	100	0	0	0
NC_045512.2	71	C	794	0.125945	99.4962	0	0.377834
NC_045512.2	72	G	790	0	0	100	0
NC_045512.2	73	A	792	100	0	0	0
NC_045512.2	74	A	769	99.87	0.130039	0	0
NC_045512.2	75	C	767	0	100	0	0
NC_045512.2	76	T	789	0.126743	0	0	99.8733
NC_045512.2	77	T	810	0.123457	0	0	99.8765
NC_045512.2	78	T	842	3.08789	0.118765	0.23753	96.5558
NC_045512.2	79	A	847	96.9303	0	0	3.06966
NC_045512.2	80	A	859	96.624	0.116414	3.02678	0.232829
NC_045512.2	81	A	856	96.8458	0	0.116822	3.03738
NC_045512.2	82	A	860	99.8837	0	0	0.116279
NC_045512.2	83	T	879	0.113766	3.07167	0	96.8146
NC_045512.2	84	C	842	0.118765	99.8812	0	0
NC_045512.2	85	T	852	0	0	0.117371	99.8826
NC_045512.2	86	G	845	0.118343	0	99.8817	0
NC_045512.2	87	T	856	0	0	0	100
NC_045512.2	88	G	861	0	0	100	0
NC_045512.2	89	T	849	0	0	0	100
NC_045512.2	90	G	864	0	0	100	0
NC_045512.2	91	G	854	0.117096	0	99.8829	0
NC_045512.2	92	C	890	0	100	0	0
NC_045512.2	93	T	933	0	0	0	100
NC_045512.2	94	G	943	0	0	100	0
NC_045512.2	95	T	960	0	0	0	100
NC_045512.2	96	C	958	0	99.8956	0	0.104384
NC_045512.2	97	A	957	100	0	0	0
NC_045512.2	98	C	996	0	99.8996	0	0.100402
NC_045512.2	99	T	999	0	0	0	100
NC_045512.2	100	C	1008	0	99.9008	0	0.0992063
NC_045512.2	101	G	1004	0	0	100	0
NC_045512.2	102	G	1001	0	0	100	0
NC_045512.2	103	C	1022	0	100	0	0
NC_045512.2	104	T	1028	0	0	0	100
NC_045512.2	105	G	1033	0	0	100	0
NC_045512.2	106	C	1035	0	100	0	0
NC_045512.2	107	A	1039	100	0	0	0
NC_045512.2	108	T	1050	0	0	0	100
NC_045512.2	109	G	1064	0	0	100	0
NC_045512.2	110	C	1061	0	100	0	0
NC_045512.2	111	T	894	0	0.111857	0	99.8881
NC_045512.2	112	T	992	0	0	0	100
NC_045512.2	113	A	920	99.8913	0	0.108696	0
NC_045512.2	114	G	1082	0	0	100	0
NC_045512.2	115	T	1087	0	0	0	100
NC_045512.2	116	G	1092	0	0	100	0
NC_045512.2	117	C	1097	0	100	0	0
NC_045512.2	118	A	1100	99.9091	0	0.0909091	0
NC_045512.2	119	C	1110	0	100	0	0
NC_045512.2	120	T	1121	0	0	0.178412	99.8216
NC_045512.2	121	C	1120	0	100	0	0
NC_045512.2	122	A	1113	100	0	0	0
NC_045512.2	123	C	1142	0.0875657	99.9124	0	0
NC_045512.2	124	G	1122	0.178253	0	99.8217	0
NC_045512.2	125	C	1138	0	100	0	0
NC_045512.2	126	A	1148	100	0	0	0
NC_045512.2	127	G	1148	0	0	100	0
NC_045512.2	128	T	1151	0	0	0	100
NC_045512.2	129	A	1055	100	0	0	0
NC_045512.2	130	T	1144	0	0	0	100
NC_045512.2	131	A	1104	100	0	0	0
NC_045512.2	132	A	1129	100	0	0	0
NC_045512.2	133	T	1168	0	0	0	100
NC_045512.2	134	T	1197	0	0	0	100
NC_045512.2	135	A	1171	99.9146	0	0.0853971	0
NC_045512.2	136	A	1204	100	0	0	0
NC_045512.2	137	T	1210	0	0	0	100
NC_045512.2	138	A	1193	100	0	0	0
NC_045512.2	139	A	1213	100	0	0	0
NC_045512.2	140	C	1186	0	100	0	0
NC_045512.2	141	T	1213	0	0	0	100
NC_045512.2	142	A	1180	100	0	0	0
NC_045512.2	143	A	1267	99.9211	0	0.0789266	0
NC_045512.2	144	T	1282	0	0	0	100
NC_045512.2	145	T	1269	0	0.0788022	0	99.9212
NC_045512.2	146	A	1305	100	0	0	0
NC_045512.2	147	C	1309	0	100	0	0
NC_045512.2	148	T	1330	0	0	0	100
NC_045512.2	149	G	1337	0	0	100	0
NC_045512.2	150	T	1358	0	0	0	100
NC_045512.2	151	C	1373	0	99.8543	0	0.145666
NC_045512.2	152	G	1348	0	0.148368	99.8516	0
NC_045512.2	153	T	1363	0	0	0	100
NC_045512.2	154	T	1375	0	0	0	100
NC_045512.2	155	G	1331	0	0	100	0
NC_045512.2	156	A	1349	100	0	0	0
NC_045512.2	157	C	1394	0	99.9283	0	0.071736
NC_045512.2	158	A	1396	99.8567	0	0.143266	0
NC_045512.2	159	G	1414	0	0	100	0
NC_045512.2	160	G	1461	0	0	100	0
NC_045512.2	161	A	1511	100	0	0	0
NC_045512.2	162	C	1491	0	99.9329	0	0.0670691
NC_045512.2	163	A	1371	99.8541	0	0	0.145879
NC_045512.2	164	C	1505	0	99.9336	0	0.0664452
NC_045512.2	165	G	1498	0	0	100	0
NC_045512.2	166	A	1531	100	0	0	0
NC_045512.2	167	G	1477	0	0	100	0
NC_045512.2	168	T	1491	0	0	0	100
NC_045512.2	169	A	1439	100	0	0	0
NC_045512.2	170	A	1424	100	0	0	0
NC_045512.2	171	C	1432	0.0698324	99.9302	0	0
NC_045512.2	172	T	1451	0	0	0	100
NC_045512.2	173	C	1455	0	100	0	0
NC_045512.2	174	G	1463	0	0	100	0
NC_045512.2	175	T	1455	0	0	0	100
NC_045512.2	176	C	1415	0	99.8587	0	0.141343
NC_045512.2	177	T	1404	0	0	0	100
NC_045512.2	178	A	1336	100	0	0	0
NC_045512.2	179	T	1365	0	0	0	100
NC_045512.2	180	C	1286	0	100	0	0
NC_045512.2	181	T	1273	0	0	0	100
NC_045512.2	182	T	1308	0	0	0	100
NC_045512.2	183	C	1252	0.0798722	99.9201	0	0
NC_045512.2	184	T	1227	0	0	0	100
NC_045512.2	185	G	1200	0	0	100	0
NC_045512.2	186	C	1197	0	100	0	0
NC_045512.2	187	A	1172	100	0	0	0
NC_045512.2	188	G	1161	0	0	100	0
NC_045512.2	189	G	1212	0	0	100	0
NC_045512.2	190	C	1219	0	99.918	0	0.0820345
NC_045512.2	191	T	1191	0	0	0	100
NC_045512.2	192	G	1193	0	0	100	0
NC_045512.2	193	C	1203	0	100	0	0
NC_045512.2	194	T	1057	0	0	0	100
NC_045512.2	195	T	1158	0	0	0	100
NC_045512.2	196	A	1229	100	0	0	0
NC_045512.2	197	C	1231	0	100	0	0
NC_045512.2	198	G	1258	0	0	100	0
NC_045512.2	199	G	1315	0	0	100	0
NC_045512.2	200	T	1251	0	0	0	100
NC_045512.2	201	T	1249	0	0	0	100
NC_045512.2	202	T	1327	0	0	0	100
NC_045512.2	203	C	1293	0	100	0	0
NC_045512.2	204	G	1342	0	0	100	0
NC_045512.2	205	T	1352	0	0	0	100
NC_045512.2	206	C	1353	0.0739098	99.9261	0	0
NC_045512.2	207	C	1361	0	100	0	0
NC_045512.2	208	G	1376	0	0	100	0
NC_045512.2	209	T	1346	0	0	0	100
NC_045512.2	210	G	1403	0	0	100	0
NC_045512.2	211	T	1304	0	0	0	100
NC_045512.2	212	T	1425	0	0.0701754	0	99.9298
NC_045512.2	213	G	1413	0	0	100	0
NC_045512.2	214	C	1419	0	99.9295	0	0.0704722
NC_045512.2	215	A	1439	99.861	0	0	0.138985
NC_045512.2	216	G	1439	0	0	100	0
NC_045512.2	217	C	1444	0	99.9307	0	0.0692521
NC_045512.2	218	C	1450	0	100	0	0
NC_045512.2	219	G	1485	0	0	100	0
NC_045512.2	220	A	1493	100	0	0	0
NC_045512.2	221	T	1466	0	0	0	100
NC_045512.2	222	C	1467	0	100	0	0
NC_045512.2	223	A	1435	100	0	0	0
NC_045512.2	224	T	1460	0	0.0684932	0	99.9315
NC_045512.2	225	C	1467	0.0681663	99.9318	0	0
NC_045512.2	226	A	1453	99.9312	0	0.0688231	0
NC_045512.2	227	G	1447	0	0	100	0
NC_045512.2	228	C	1479	0	100	0	0
NC_045512.2	229	A	1437	99.9304	0	0.0695894	0
NC_045512.2	230	C	1462	0	99.9316	0	0.0683995
NC_045512.2	231	A	1389	100	0	0	0
NC_045512.2	232	T	1405	0	0	0	100
NC_045512.2	233	C	1446	0	100	0	0
NC_045512.2	234	T	1352	0	0	0	100
NC_045512.2	235	A	1432	100	0	0	0
NC_045512.2	236	G	1438	0	0	100	0
NC_045512.2	237	G	1471	0	0	100	0
NC_045512.2	238	T	1456	0	0	0	100
NC_045512.2	239	T	1495	0	0	0	100
NC_045512.2	240	T	1524	0	0	0	100
NC_045512.2	241	C	1490	0	100	0	0
NC_045512.2	242	G	1498	0	0	100	0
NC_045512.2	243	T	1485	0	0	0	100
NC_045512.2	244	C	1494	0.0669344	99.9331	0	0
NC_045512.2	245	C	1499	0	100	0	0
NC_045512.2	246	G	1485	0	0	100	0
NC_045512.2	247	G	1496	0	0	100	0
NC_045512.2	248	G	1488	0	0	100	0
NC_045512.2	249	T	1457	0	0	0	100
NC_045512.2	250	G	1503	0	0	100	0
NC_045512.2	251	T	1486	0.0672948	0	0	99.9327
NC_045512.2	252	G	1511	0	0	100	0
NC_045512.2	253	A	1501	100	0	0	0
NC_045512.2	254	C	1542	0	99.9351	0	0.0648508
NC_045512.2	255	C	1545	0	100	0	0
NC_045512.2	256	G	1578	0.126743	0	99.7465	0
NC_045512.2	257	A	1571	100	0	0	0
NC_045512.2	258	A	1545	99.9353	0	0.0647249	0
NC_045512.2	259	A	1538	100	0	0	0
NC_045512.2	260	G	1529	0.0654022	0	99.9346	0
NC_045512.2	261	G	1586	0	0	100	0
NC_045512.2	262	T	1616	0	0	0	100
NC_045512.2	263	A	1541	100	0	0	0
NC_045512.2	264	A	1553	100	0	0	0
NC_045512.2	265	G	1652	0	0	100	0
NC_045512.2	266	A	1641	100	0	0	0
NC_045512.2	267	T	1632	0	0	0	100
NC_045512.2	268	G	1663	0	0	100	0
NC_045512.2	269	G	1733	0	0	99.9423	0.0577034
NC_045512.2	270	A	1776	99.8874	0	0.112613	0
NC_045512.2	271	G	1807	0	0	100	0
NC_045512.2	272	A	1816	100	0	0	0
NC_045512.2	273	G	1809	0	0	100	0
NC_045512.2	274	C	1824	0	99.8904	0	0.109649
NC_045512.2	275	C	1837	0	100	0	0
NC_045512.2	276	T	1850	0	0	0	100
NC_045512.2	277	T	1830	0.0546448	0	0	99.9454
NC_045512.2	278	G	1857	0	0	100	0
NC_045512.2	279	T	1840	0	0.0543478	0	99.9457
NC_045512.2	280	C	1861	0	99.9463	0	0.0537346
NC_045512.2	281	C	1820	0	100	0	0
NC_045512.2	282	C	1866	0	100	0	0
NC_045512.2	283	T	1834	0	0	0	100
NC_045512.2	284	G	1833	0	0	100	0
NC_045512.2	285	G	1826	0	0	100	0
NC_045512.2	286	T	1836	0	0	0	100
NC_045512.2	287	T	1828	0	0	0	100
NC_045512.2	288	T	1788	0	0	0	100
NC_045512.2	289	C	1818	0	100	0	0
NC_045512.2	290	A	1826	99.9452	0	0.0547645	0
NC_045512.2	291	A	1798	100	0	0	0
NC_045512.2	292	C	1759	0	100	0	0
NC_045512.2	293	G	1800	0	0	100	0
NC_045512.2	294	A	1832	99.9454	0	0.0545852	0
NC_045512.2	295	G	1836	0	0	100	0
NC_045512.2	296	A	1856	100	0	0	0
NC_045512.2	297	A	1808	100	0	0	0
NC_045512.2	298	A	1811	99.9448	0.0552181	0	0
NC_045512.2	299	A	1801	100	0	0	0
NC_045512.2	300	C	1849	0	99.9459	0	0.0540833
NC_045512.2	301	A	1787	99.8881	0	0.111919	0
NC_045512.2	302	C	1822	0.0548847	99.9451	0	0
NC_045512.2	303	A	1731	100	0	0	0
NC_045512.2	304	C	1802	0	100	0	0
NC_045512.2	305	G	1782	0	0	100	0
NC_045512.2	306	T	1783	0	0.280426	0	99.7196
NC_045512.2	307	C	1783	0	100	0	0
NC_045512.2	308	C	1778	0	100	0	0
NC_045512.2	309	A	1772	100	0	0	0
NC_045512.2	310	A	1695	100	0	0	0
NC_045512.2	311	C	1746	0	100	0	0
NC_045512.2	312	T	1735	0	0	0	100
NC_045512.2	313	C	1727	0	100	0	0
NC_045512.2	314	A	1692	99.8818	0	0.0591017	0
NC_045512.2	315	G	1700	0	0	99.8824	0
NC_045512.2	316	T	1612	0	0	0	100
NC_045512.2	317	T	1563	0	0	0	99.936
NC_045512.2	318	T	1659	0	0	0	99.9397
NC_045512.2	319	G	1660	0	0	100	0
NC_045512.2	320	C	1652	0	100	0	0
NC_045512.2	321	C	1647	0	100	0	0
NC_045512.2	322	T	1628	0.0614251	0.0614251	0	99.8771
NC_045512.2	323	G	1616	0	0	99.9381	0
NC_045512.2	324	T	1566	0	0	0	100
NC_045512.2	325	T	1577	0	0	0	100
NC_045512.2	326	T	1570	0	0	0	100
NC_045512.2	327	T	1617	0	0	0	100
NC_045512.2	328	A	1626	100	0	0	0
NC_045512.2	329	C	1616	0	99.9381	0	0.0618812
NC_045512.2	330	A	1617	100	0	0	0
NC_045512.2	331	G	1630	0	0	100	0
NC_045512.2	332	G	1627	0	0	100	0
NC_045512.2	333	T	1510	0	0	0	100
NC_045512.2	334	T	1664	0	0	0	100
NC_045512.2	335	C	1656	0	100	0	0
NC_045512.2	336	G	1632	0	0	100	0
NC_045512.2	337	C	1674	0	100	0	0
NC_045512.2	338	G	1690	0.0591716	0	99.9408	0
NC_045512.2	339	A	1640	100	0	0	0
NC_045512.2	340	C	1661	0	100	0	0
NC_045512.2	341	G	1644	0	0	100	0
NC_045512.2	342	T	1632	0	0	0	100
NC_045512.2	343	G	1629	0	0	100	0
NC_045512.2	344	C	1614	0	100	0	0
NC_045512.2	345	T	1603	0	0	0	100
NC_045512.2	346	C	1628	0	99.9386	0	0.0614251
NC_045512.2	347	G	1601	0	0	100	0
NC_045512.2	348	T	1570	0	0	0	100
NC_045512.2	349	A	1558	100	0	0	0
NC_045512.2	350	C	1579	0	99.8733	0	0.126662
NC_045512.2	351	G	1558	0	0	100	0
NC_045512.2	352	T	1470	0.0680272	0.272109	0	99.6599
NC_045512.2	353	G	1579	0	0	100	0
NC_045512.2	354	G	1557	0	0	100	0
NC_045512.2	355	C	1494	0	99.9331	0	0.0669344
NC_045512.2	356	T	1425	0.0701754	0	0	99.9298
NC_045512.2	357	T	1467	0.0681663	0	0	99.9318
NC_045512.2	358	T	1499	0	0.0667111	0	99.9333
NC_045512.2	359	G	1561	0	0.0640615	99.9359	0
NC_045512.2	360	G	1559	0	0	100	0
NC_045512.2	361	A	1565	99.9361	0	0	0.0638978
NC_045512.2	362	G	1535	0	0	100	0
NC_045512.2	363	A	1539	100	0	0	0
NC_045512.2	364	C	1562	0	99.872	0.128041	0
NC_045512.2	365	T	1552	0	0.193299	0	99.8067
NC_045512.2	366	C	1533	0	100	0	0
NC_045512.2	367	C	1509	0	100	0	0
NC_045512.2	368	G	1542	0	0	100	0
NC_045512.2	369	T	1416	0	0	0	100
NC_045512.2	370	G	1539	0	0	100	0
NC_045512.2	371	G	1545	0	0	100	0
NC_045512.2	372	A	1550	99.871	0	0	0.129032
NC_045512.2	373	G	1543	0	0	100	0
NC_045512.2	374	G	1554	0	0	100	0
NC_045512.2	375	A	1546	100	0	0	0
NC_045512.2	376	G	1509	0	0	100	0
NC_045512.2	377	G	1528	0	0	100	0
NC_045512.2	378	T	1540	0	0	0	100
NC_045512.2	379	C	1495	0.0668896	99.9331	0	0
NC_045512.2	380	T	1545	0.12945	0.12945	0	99.7411
NC_045512.2	381	T	1552	0	0	0	100
NC_045512.2	382	A	1555	99.9357	0	0.0643087	0
NC_045512.2	383	T	1576	0	0	0.126904	99.8731
NC_045512.2	384	C	1595	0	100	0	0
NC_045512.2	385	A	1582	99.9368	0	0	0.0632111
NC_045512.2	386	G	1594	0	0	100	0
NC_045512.2	387	A	1548	100	0	0	0
NC_045512.2	388	G	1546	0	0	100	0
NC_045512.2	389	G	1518	0	0	100	0
NC_045512.2	390	C	1547	0	100	0	0
NC_045512.2	391	A	1536	99.9349	0	0.0651042	0
NC_045512.2	392	C	1548	0	99.8062	0.129199	0.0645995
NC_045512.2	393	G	1550	0	0.0645161	99.9355	0
NC_045512.2	394	T	1520	0	0	0	100
NC_045512.2	395	C	1572	0	100	0	0
NC_045512.2	396	A	1596	100	0	0	0
NC_045512.2	397	A	1593	100	0	0	0
NC_045512.2	398	C	1587	0	100	0	0
NC_045512.2	399	A	1583	100	0	0	0
NC_045512.2	400	T	1532	0	0	0	100
NC_045512.2	401	C	1596	0	100	0	0
NC_045512.2	402	T	1580	0	0	0	100
NC_045512.2	403	T	1606	0	0	0	100
NC_045512.2	404	A	1606	99.9377	0	0.0622665	0
NC_045512.2	405	A	1583	100	0	0	0
NC_045512.2	406	A	1556	99.9357	0	0.0642674	0
NC_045512.2	407	G	1650	0	0	100	0
NC_045512.2	408	A	1528	100	0	0	0
NC_045512.2	409	T	1628	0	0	0	100
NC_045512.2	410	G	1698	0	0	100	0
NC_045512.2	411	G	1645	0.0607903	0	99.9392	0
NC_045512.2	412	C	1698	0	99.9411	0	0.0588928
NC_045512.2	413	A	1658	100	0	0	0
NC_045512.2	414	C	1686	0	100	0	0
NC_045512.2	415	T	1620	0	0	0	100
NC_045512.2	416	T	1681	0	0.118977	0	99.881
NC_045512.2	417	G	1701	0	0	100	0
NC_045512.2	418	T	1632	0	0.245098	0.0612745	99.6936
NC_045512.2	419	G	1656	0	0	100	0
NC_045512.2	420	G	1568	0	0	100	0
NC_045512.2	421	C	1533	0	99.9348	0	0.0652316
NC_045512.2	422	T	1530	0	0	0	99.6078
NC_045512.2	423	T	1470	0	0.0680272	0	99.8639
NC_045512.2	424	A	1561	100	0	0	0
NC_045512.2	425	G	1539	0	0	100	0
NC_045512.2	426	T	1548	0	0	0	100
NC_045512.2	427	A	1554	100	0	0	0
NC_045512.2	428	G	1494	0	0	100	0
NC_045512.2	429	A	1536	99.9349	0.0651042	0	0
NC_045512.2	430	A	1492	100	0	0	0
NC_045512.2	431	G	1529	0	0	100	0
NC_045512.2	432	T	1536	0	0	0	100
NC_045512.2	433	T	1558	0	0	0	100
NC_045512.2	434	G	1590	0	0	99.7484	0
NC_045512.2	435	A	1574	100	0	0	0
NC_045512.2	436	A	1593	99.8745	0	0.125549	0
NC_045512.2	437	A	1553	100	0	0	0
NC_045512.2	438	A	1590	100	0	0	0
NC_045512.2	439	A	1508	99.8674	0	0.132626	0
NC_045512.2	440	G	1615	0	0	100	0
NC_045512.2	441	G	1610	0	0.124224	99.8758	0
NC_045512.2	442	C	1601	0	99.8126	0	0.187383
NC_045512.2	443	G	1636	0.122249	0	99.022	0
NC_045512.2	444	T	1483	0	0	0	100
NC_045512.2	445	T	1535	0	0	0	100
NC_045512.2	446	T	1482	0	0	0	100
NC_045512.2	447	T	1574	0	0	0.0635324	99.9365
NC_045512.2	448	G	1562	0	0	99.936	0.0640205
NC_045512.2	449	C	1543	0	99.9352	0	0.0648088
NC_045512.2	450	C	1558	0	100	0	0
NC_045512.2	451	T	1565	0	0	0	100
NC_045512.2	452	C	1575	0	100	0	0
NC_045512.2	453	A	1578	100	0	0	0
NC_045512.2	454	A	1551	100	0	0	0
NC_045512.2	455	C	1585	0	100	0	0
NC_045512.2	456	T	1568	0	0	0	100
NC_045512.2	457	T	1583	0	0	0	100
NC_045512.2	458	G	1579	0	0	100	0
NC_045512.2	459	A	1586	100	0	0	0
NC_045512.2	460	A	1589	99.9371	0	0.0629327	0
NC_045512.2	461	C	1575	0	100	0	0
NC_045512.2	462	A	1589	100	0	0	0
NC_045512.2	463	G	1572	0	0	100	0
NC_045512.2	464	C	1569	0	99.9363	0	0.0637349
NC_045512.2	465	C	1559	0.192431	99.8076	0	0
NC_045512.2	466	C	1566	0.127714	99.8723	0	0
NC_045512.2	467	T	1580	0	0.0632911	0	99.9367
NC_045512.2	468	A	1524	100	0	0	0
NC_045512.2	469	T	1575	0.0634921	0	0.0634921	99.873
NC_045512.2	470	G	1583	0	0	100	0
NC_045512.2	471	T	1578	0.0633714	0	0	99.9366
NC_045512.2	472	G	1600	0	0	100	0
NC_045512.2	473	T	1520	0	0	0	100
NC_045512.2	474	T	1621	0	0.0616903	0	99.9383
NC_045512.2	475	C	1597	0	100	0	0
NC_045512.2	476	A	1614	100	0	0	0
NC_045512.2	477	T	1575	0	0.0634921	0	99.9365
NC_045512.2	478	C	1609	0	100	0	0
NC_045512.2	479	A	1598	100	0	0	0
NC_045512.2	480	A	1634	100	0	0	0
NC_045512.2	481	A	1564	100	0	0	0
NC_045512.2	482	C	1594	0	100	0	0
NC_045512.2	483	G	1570	0	0	100	0
NC_045512.2	484	T	1500	0	0.0666667	0	99.9333
NC_045512.2	485	T	1563	0	0	0	100
NC_045512.2	486	C	1589	0	100	0	0
NC_045512.2	487	G	1536	0	0	100	0
NC_045512.2	488	G	1559	0	0	100	0
NC_045512.2	489	A	1561	100	0	0	0
NC_045512.2	490	T	1536	0	0	0	100
NC_045512.2	491	G	1568	0	0	100	0
NC_045512.2	492	C	1574	0	100	0	0
NC_045512.2	493	T	1599	0	0.0625391	0	99.9375
NC_045512.2	494	C	1600	0	100	0	0
NC_045512.2	495	G	1602	0	0	100	0
NC_045512.2	496	A	1597	100	0	0	0
NC_045512.2	497	A	1599	100	0	0	0
NC_045512.2	498	C	1617	0	100	0	0
NC_045512.2	499	T	1612	0.0620347	0.0620347	0	99.8759
NC_045512.2	500	G	1600	0	0	100	0
NC_045512.2	501	C	1583	0	100	0	0
NC_045512.2	502	A	1593	99.9372	0	0.0627746	0
NC_045512.2	503	C	1569	0	100	0	0
NC_045512.2	504	C	1610	0	99.3789	0	0
NC_045512.2	505	T	1550	0	0	0	100
NC_045512.2	506	C	1391	99.8562	0.143781	0	0
NC_045512.2	507	A	1363	99.6332	0	0	0
NC_045512.2	508	T	1419	0	0	0	99.9295
NC_045512.2	509	G	1548	0	0	97.9974	0
NC_045512.2	510	G	1508	0	0	100	0
NC_045512.2	511	T	1562	0	0	0	100
NC_045512.2	512	C	1540	0.0649351	99.7403	0	0
NC_045512.2	513	A	1502	99.9334	0	0	0
NC_045512.2	514	T	1468	0.0681199	0.0681199	0	99.2507
NC_045512.2	515	G	1578	0	0.0633714	99.493	0
NC_045512.2	516	T	1491	0.0670691	0	0	99.9329
NC_045512.2	517	T	1496	0	0.334225	0.0668449	99.131
NC_045512.2	518	A	1526	99.017	0.0655308	0	0
NC_045512.2	519	T	1515	0	0	0	99.934
NC_045512.2	520	G	1536	0.0651042	0	99.6094	0
NC_045512.2	521	G	1530	0	0	99.8039	0.196078
NC_045512.2	522	T	1541	0	0	0	100
NC_045512.2	523	T	1566	0.446999	0	0.063857	99.4891
NC_045512.2	524	G	1639	0.0610128	0	99.939	0
NC_045512.2	525	A	1648	99.9393	0	0.0606796	0
NC_045512.2	526	G	1646	0	0	99.9392	0.0607533
NC_045512.2	527	C	1653	0	99.9395	0.0604961	0
NC_045512.2	528	T	1637	0	0	0	100
NC_045512.2	529	G	1659	0	0	100	0
NC_045512.2	530	G	1662	0	0	100	0
NC_045512.2	531	T	1611	0	0	0	100
NC_045512.2	532	A	1612	99.938	0	0.0620347	0
NC_045512.2	533	G	1671	0.0598444	0	99.9402	0
NC_045512.2	534	C	1710	0	99.9415	0	0.0584795
NC_045512.2	535	A	1733	100	0	0	0
NC_045512.2	536	G	1717	0	0	100	0
NC_045512.2	537	A	1703	100	0	0	0
NC_045512.2	538	A	1652	100	0	0	0
NC_045512.2	539	C	1723	0	97.6204	0	2.37957
NC_045512.2	540	T	1728	0	0.0578704	0	99.9421
NC_045512.2	541	C	1730	0	100	0	0
NC_045512.2	542	G	1717	0	0	100	0
NC_045512.2	543	A	1739	100	0	0	0
NC_045512.2	544	A	1698	100	0	0	0
NC_045512.2	545	G	1688	0	0	100	0
NC_045512.2	546	G	1668	0	0.119904	99.8801	0
NC_045512.2	547	C	1677	0	100	0	0
NC_045512.2	548	A	1656	100	0	0	0
NC_045512.2	549	T	1531	0	0	0.19595	99.804
NC_045512.2	550	T	1666	0	0	0	100
NC_045512.2	551	C	1645	0	99.9392	0	0.0607903
NC_045512.2	552	A	1634	100	0	0	0
NC_045512.2	553	G	1601	0	0	100	0
NC_045512.2	554	T	1548	0	0.129199	0	99.8708
NC_045512.2	555	A	1509	100	0	0	0
NC_045512.2	556	C	1526	0	99.8689	0	0.131062
NC_045512.2	557	G	1477	0	0	100	0
NC_045512.2	558	G	1493	0	0	100	0
NC_045512.2	559	T	1450	0	0.0689655	0	99.931
NC_045512.2	560	C	1438	0	100	0	0
NC_045512.2	561	G	1426	0	0	100	0
NC_045512.2	562	T	1381	0	0	0	100
NC_045512.2	563	A	1395	100	0	0	0
NC_045512.2	564	G	1412	0	0	100	0
NC_045512.2	565	T	1396	0	0	0	100
NC_045512.2	566	G	1394	0	0	100	0
NC_045512.2	567	G	1414	0	0	100	0
NC_045512.2	568	T	1394	0	0.071736	0	99.9283
NC_045512.2	569	G	1442	0.0693481	0	99.9307	0
NC_045512.2	570	A	1435	99.9303	0	0.0696864	0
NC_045512.2	571	G	1442	0	0	100	0
NC_045512.2	572	A	1423	100	0	0	0
NC_045512.2	573	C	1423	0	100	0	0
NC_045512.2	574	A	1408	100	0	0	0
NC_045512.2	575	C	1471	0	100	0	0
NC_045512.2	576	T	1435	0	0	0	100
NC_045512.2	577	T	1466	0.0682128	0	0	99.9318
NC_045512.2	578	G	1471	0	0	100	0
NC_045512.2	579	G	1479	0	0	100	0
NC_045512.2	580	T	1453	0	0	0	100
NC_045512.2	581	G	1479	0	0	100	0
NC_045512.2	582	T	1479	0	0	0	100
NC_045512.2	583	C	1471	0	100	0	0
NC_045512.2	584	C	1438	0	100	0	0
NC_045512.2	585	T	1426	0	0	0	100
NC_045512.2	586	T	1436	0	0	0	100
NC_045512.2	587	G	1417	0	0	100	0
NC_045512.2	588	T	1411	0	0.0708717	0	99.9291
NC_045512.2	589	C	1410	0	99.8582	0	0.141844
NC_045512.2	590	C	1346	0.0742942	99.9257	0	0
NC_045512.2	591	C	1383	0	100	0	0
NC_045512.2	592	T	1383	0	0	0	99.9277
NC_045512.2	593	C	1393	0	100	0	0
NC_045512.2	594	A	1368	100	0	0	0
NC_045512.2	595	T	1323	0	0	0	100
NC_045512.2	596	G	1453	0	0	100	0
NC_045512.2	597	T	1448	0	0.0690608	0	99.9309
NC_045512.2	598	G	1473	0	0	100	0
NC_045512.2	599	G	1483	0	0	100	0
NC_045512.2	600	G	1498	0	0	100	0
NC_045512.2	601	C	1459	0	100	0	0
NC_045512.2	602	G	1493	0.0669792	0	99.933	0
NC_045512.2	603	A	1517	100	0	0	0
NC_045512.2	604	A	1472	100	0	0	0
NC_045512.2	605	A	1461	100	0	0	0
NC_045512.2	606	T	1405	0	0	0	100
NC_045512.2	607	A	1497	99.9332	0	0	0
NC_045512.2	608	C	1488	0	100	0	0
NC_045512.2	609	C	1528	0	100	0	0
NC_045512.2	610	A	1510	100	0	0	0
NC_045512.2	611	G	1553	0	0	100	0
NC_045512.2	612	T	1501	0	0.0666223	0	99.9334
NC_045512.2	613	G	1546	0	0	100	0
NC_045512.2	614	G	1561	0	0	100	0
NC_045512.2	615	C	1570	0	99.8726	0	0.127389
NC_045512.2	616	T	1544	0	0	0	100
NC_045512.2	617	T	1532	0.0652742	0	0	99.9347
NC_045512.2	618	A	1599	100	0	0	0
NC_045512.2	619	C	1582	0	100	0	0
NC_045512.2	620	C	1575	0	100	0	0
NC_045512.2	621	G	1567	0	0	100	0
NC_045512.2	622	C	1574	0	99.9365	0	0.0635324
NC_045512.2	623	A	1565	99.9361	0	0.0638978	0
NC_045512.2	624	A	1547	100	0	0	0
NC_045512.2	625	G	1556	0	0	100	0
NC_045512.2	626	G	1576	0	0	100	0
NC_045512.2	627	T	1593	0	0	0	100
NC_045512.2	628	T	1589	0	0	0	100
NC_045512.2	629	C	1573	0	100	0	0
NC_045512.2	630	T	1596	0	0	0	100
NC_045512.2	631	T	1598	0	0	0	100
NC_045512.2	632	C	1595	0	100	0	0
NC_045512.2	633	T	1573	0	0	0	100
NC_045512.2	634	T	1603	0	0	0	100
NC_045512.2	635	C	1584	0	100	0	0
NC_045512.2	636	G	1587	0	0	100	0
NC_045512.2	637	T	1584	0	0	0	100
NC_045512.2	638	A	1589	100	0	0	0
NC_045512.2	639	A	1563	100	0	0	0
NC_045512.2	640	G	1602	0	0	100	0
NC_045512.2	641	A	1568	99.9362	0	0	0.0637755
NC_045512.2	642	A	1534	100	0	0	0
NC_045512.2	643	C	1578	0.0633714	99.9366	0	0
NC_045512.2	644	G	1518	0	0	99.9341	0.0658762
NC_045512.2	645	G	1554	0.0643501	0	99.8713	0.0643501
NC_045512.2	646	T	1547	0	0	0	99.9354
NC_045512.2	647	A	1539	100	0	0	0
NC_045512.2	648	A	1497	100	0	0	0
NC_045512.2	649	T	1528	0	0	0	100
NC_045512.2	650	A	1531	99.804	0.130634	0	0.0653168
NC_045512.2	651	A	1469	99.8639	0	0.0680735	0.0680735
NC_045512.2	652	A	1484	99.8652	0	0.134771	0
NC_045512.2	653	G	1480	0	0.0675676	99.8649	0.0675676
NC_045512.2	654	G	1502	0.0665779	0.0665779	99.8003	0.0665779
NC_045512.2	655	A	1515	100	0	0	0
NC_045512.2	656	G	1506	0	0.0664011	99.9336	0
NC_045512.2	657	C	1542	0	100	0	0
NC_045512.2	658	T	1501	0	0	0	100
NC_045512.2	659	G	1553	0.0643915	0	99.8712	0.0643915
NC_045512.2	660	G	1536	0.0651042	0	99.9349	0
NC_045512.2	661	T	1496	0.13369	0.0668449	0	99.7995
NC_045512.2	662	G	1531	0	0	100	0
NC_045512.2	663	G	1550	0	0	100	0
NC_045512.2	664	C	1504	0	100	0	0
NC_045512.2	665	C	1518	0	100	0	0
NC_045512.2	666	A	1431	100	0	0	0
NC_045512.2	667	T	1396	0	0	0	100
NC_045512.2	668	A	1491	100	0	0	0
NC_045512.2	669	G	1521	0.0657462	0	99.9343	0
NC_045512.2	670	T	1471	0	0	0	100
NC_045512.2	671	T	1489	0	0.0671592	0	99.9328
NC_045512.2	672	A	1491	99.9329	0	0.0670691	0
NC_045512.2	673	C	1526	0.0655308	99.9345	0	0
NC_045512.2	674	G	1506	0.0664011	0	99.9336	0
NC_045512.2	675	G	1514	0	0	99.9339	0.0660502
NC_045512.2	676	C	1543	0	100	0	0
NC_045512.2	677	G	1537	0	0	100	0
NC_045512.2	678	C	1538	0	100	0	0
NC_045512.2	679	C	1515	0	100	0	0
NC_045512.2	680	G	1525	0	0	100	0
NC_045512.2	681	A	1474	100	0	0	0
NC_045512.2	682	T	1518	0	0	0	100
NC_045512.2	683	C	1487	0	99.7983	0	0
NC_045512.2	684	T	1460	0	0	0	99.863
NC_045512.2	685	A	1457	98.696	0	0	0
NC_045512.2	686	A	1410	100	0	0	0
NC_045512.2	687	A	1441	100	0	0	0
NC_045512.2	688	G	1430	0	0.13986	99.8601	0
NC_045512.2	689	T	1451	0	0	0	100
NC_045512.2	690	C	1464	0	99.9317	0	0.068306
NC_045512.2	691	A	1444	100	0	0	0
NC_045512.2	692	T	1422	0	0	0	100
NC_045512.2	693	T	1443	0	0	0	100
NC_045512.2	694	T	1460	0	0	0	99.9315
NC_045512.2	695	G	1450	0.137931	0	99.8621	0
NC_045512.2	696	A	1486	100	0	0	0
NC_045512.2	697	C	1483	0	100	0	0
NC_045512.2	698	T	1460	0	0	0	100
NC_045512.2	699	T	1434	0	0.069735	0	99.9303
NC_045512.2	700	A	1488	100	0	0	0
NC_045512.2	701	G	1469	0	0	99.9319	0.0680735
NC_045512.2	702	G	1472	0	0.0679348	99.9321	0
NC_045512.2	703	C	1485	0	100	0	0
NC_045512.2	704	G	1508	0.066313	0	99.9337	0
NC_045512.2	705	A	1518	100	0	0	0
NC_045512.2	706	C	1529	0	100	0	0
NC_045512.2	707	G	1535	0.0651466	0	99.9349	0
NC_045512.2	708	A	1552	100	0	0	0
NC_045512.2	709	G	1542	0	0	100	0
NC_045512.2	710	C	1578	0	100	0	0
NC_045512.2	711	T	1599	0	0	0	100
NC_045512.2	712	T	1618	0	0	0	100
NC_045512.2	713	G	1625	0	0	100	0
NC_045512.2	714	G	1587	0	0	100	0
NC_045512.2	715	C	1620	0	99.9383	0	0.0617284
NC_045512.2	716	A	1573	100	0	0	0
NC_045512.2	717	C	1611	0	100	0	0
NC_045512.2	718	T	1633	0	0	0	100
NC_045512.2	719	G	1586	0	0	100	0
NC_045512.2	720	A	1593	99.8745	0	0.125549	0
NC_045512.2	721	T	1557	0	0	0	100
NC_045512.2	722	C	1556	0	100	0	0
NC_045512.2	723	C	1542	0	99.9351	0	0.0648508
NC_045512.2	724	T	1536	0	0	0	100
NC_045512.2	725	T	1497	0	0	0	100
NC_045512.2	726	A	1564	100	0	0	0
NC_045512.2	727	T	1535	0	0	0	100
NC_045512.2	728	G	1557	0	0	100	0
NC_045512.2	729	A	1575	100	0	0	0
NC_045512.2	730	A	1557	100	0	0	0
NC_045512.2	731	G	1558	0	0	100	0
NC_045512.2	732	A	1590	100	0	0	0
NC_045512.2	733	T	1602	0	0	0	100
NC_045512.2	734	T	1604	0	0	0	100
NC_045512.2	735	T	1603	0	0	0.062383	99.9376
NC_045512.2	736	T	1600	0	0.125	0	99.8125
NC_045512.2	737	C	1612	0.124069	99.8759	0	0
NC_045512.2	738	A	1614	99.938	0	0.0619579	0
NC_045512.2	739	A	1625	99.8769	0	0.123077	0
NC_045512.2	740	G	1637	0	0	99.8778	0.122175
NC_045512.2	741	A	1635	100	0	0	0
NC_045512.2	742	A	1606	100	0	0	0
NC_045512.2	743	A	1626	100	0	0	0
NC_045512.2	744	A	1635	99.8165	0.122324	0.0611621	0
NC_045512.2	745	C	1653	0	100	0	0
NC_045512.2	746	T	1608	0	0.559701	0	99.4403
NC_045512.2	747	G	1610	0	0	100	0
NC_045512.2	748	G	1583	0.442198	0	99.1788	0.379027
NC_045512.2	749	A	1592	99.6859	0.31407	0	0
NC_045512.2	750	A	1467	99.5228	0.477164	0	0
NC_045512.2	751	C	1557	0.449583	99.2293	0.32113	0
NC_045512.2	752	A	1577	99.5561	0.443881	0	0
NC_045512.2	753	C	1577	0	100	0	0
NC_045512.2	754	T	1577	0	0	0	100
NC_045512.2	755	A	1549	100	0	0	0
NC_045512.2	756	A	1532	100	0	0	0
NC_045512.2	757	A	1497	100	0	0	0
NC_045512.2	758	C	1578	0	100	0	0
NC_045512.2	759	A	1484	99.9326	0	0	0.0673854
NC_045512.2	760	T	1483	0	0	0	100
NC_045512.2	761	A	1472	100	0	0	0
NC_045512.2	762	G	1524	0.131234	0	99.8688	0
NC_045512.2	763	C	1548	0.0645995	99.9354	0	0
NC_045512.2	764	A	1509	100	0	0	0
NC_045512.2	765	G	1550	0.129032	0	99.871	0
NC_045512.2	766	T	1534	0.065189	0.065189	0	99.8696
NC_045512.2	767	G	1564	0	0	100	0
NC_045512.2	768	G	1598	0	0	100	0
NC_045512.2	769	T	1578	0	0	0	100
NC_045512.2	770	G	1629	0	0	100	0
NC_045512.2	771	T	1576	0	0	0	100
NC_045512.2	772	T	1522	0	0.065703	0	99.9343
NC_045512.2	773	A	1627	99.9385	0	0.0614628	0
NC_045512.2	774	C	1627	0	99.8771	0	0.122926
NC_045512.2	775	C	1614	0	100	0	0
NC_045512.2	776	C	1608	0.0621891	99.9378	0	0
NC_045512.2	777	G	1649	0.0606428	0	99.9394	0
NC_045512.2	778	T	1632	0	0	0	100
NC_045512.2	779	G	1670	0	0.0598802	99.8802	0
NC_045512.2	780	A	1664	100	0	0	0
NC_045512.2	781	A	1593	100	0	0	0
NC_045512.2	782	C	1679	0	100	0	0
NC_045512.2	783	T	1695	0	0.0589971	0	99.941
NC_045512.2	784	C	1690	0	100	0	0
NC_045512.2	785	A	1682	100	0	0	0
NC_045512.2	786	T	1685	0	0.118694	0	99.8813
NC_045512.2	787	G	1685	0.0593472	0	99.9407	0
NC_045512.2	788	C	1661	0	100	0	0
NC_045512.2	789	G	1683	0	0	100	0
NC_045512.2	790	T	1670	0	0	0	100
NC_045512.2	791	G	1698	0	0	100	0
NC_045512.2	792	A	1701	100	0	0	0
NC_045512.2	793	G	1712	0	0	100	0
NC_045512.2	794	C	1705	0	100	0	0
NC_045512.2	795	T	1749	0	0	0	100
NC_045512.2	796	T	1712	0	0	0	99.9416
NC_045512.2	797	A	1696	100	0	0	0
NC_045512.2	798	A	1734	99.9423	0	0.0576701	0
NC_045512.2	799	C	1746	0	100	0	0
NC_045512.2	800	G	1714	0.0583431	0	99.9417	0
NC_045512.2	801	G	1740	0	0	100	0
NC_045512.2	802	A	1739	99.9425	0	0	0
NC_045512.2	803	G	1736	0	0	99.9424	0.0576037
NC_045512.2	804	G	1705	0	0	100	0
NC_045512.2	805	G	1709	0	0	100	0
NC_045512.2	806	G	1722	0	0	100	0
NC_045512.2	807	C	1733	0	99.8846	0	0.115407
NC_045512.2	808	A	1736	100	0	0	0
NC_045512.2	809	T	1699	0	0.117716	0	99.8823
NC_045512.2	810	A	1758	100	0	0	0
NC_045512.2	811	C	1798	0	100	0	0
NC_045512.2	812	A	1775	99.9437	0	0	0.056338
NC_045512.2	813	C	1787	0	99.944	0	0.0559597
NC_045512.2	814	T	1778	0	0	0	100
NC_045512.2	815	C	1776	0	100	0	0
NC_045512.2	816	G	1763	0.113443	0	99.8866	0
NC_045512.2	817	C	1767	0	100	0	0
NC_045512.2	818	T	1759	0	0	0	100
NC_045512.2	819	A	1690	100	0	0	0
NC_045512.2	820	T	1741	0	0	0	100
NC_045512.2	821	G	1806	0	0	100	0
NC_045512.2	822	T	1812	0	0	0	100
NC_045512.2	823	C	1778	0	99.8875	0	0.112486
NC_045512.2	824	G	1761	0.0567859	0	99.9432	0
NC_045512.2	825	A	1771	100	0	0	0
NC_045512.2	826	T	1700	0	0	0	100
NC_045512.2	827	A	1631	99.9387	0	0.0613121	0
NC_045512.2	828	A	1616	99.9381	0	0	0.0618812
NC_045512.2	829	C	1722	0	99.9419	0	0.058072
NC_045512.2	830	A	1621	99.4448	0.493523	0.0616903	0
NC_045512.2	831	A	1601	99.9375	0	0	0.062461
NC_045512.2	832	C	1695	0	99.941	0.0589971	0
NC_045512.2	833	T	1574	0.0635324	0.0635324	0	99.8729
NC_045512.2	834	T	1679	0	0.0595593	0	99.9404
NC_045512.2	835	C	1692	0	100	0	0
NC_045512.2	836	T	1680	0	0.119048	0	99.881
NC_045512.2	837	G	1685	0	0	100	0
NC_045512.2	838	T	1596	0.0626566	0	0	99.9373
NC_045512.2	839	G	1651	0.0605694	0	99.9394	0
NC_045512.2	840	G	1630	0.0613497	0.0613497	99.8773	0
NC_045512.2	841	C	1616	0.0618812	99.9381	0	0
NC_045512.2	842	C	1623	0	100	0	0
NC_045512.2	843	C	1649	0	100	0	0
NC_045512.2	844	T	1618	0	0	0	100
NC_045512.2	845	G	1651	0.0605694	0	99.9394	0
NC_045512.2	846	A	1620	100	0	0	0
NC_045512.2	847	T	1518	0	0	0	100
NC_045512.2	848	G	1646	0	0	100	0
NC_045512.2	849	G	1641	0	0	100	0
NC_045512.2	850	C	1655	0	99.8792	0	0.120846
NC_045512.2	851	T	1443	0	0	0.0693001	99.9307
NC_045512.2	852	A	1581	100	0	0	0
NC_045512.2	853	C	1652	0	99.9395	0	0.0605327
NC_045512.2	854	C	1615	0	100	0	0
NC_045512.2	855	C	1637	0	100	0	0
NC_045512.2	856	T	1613	0	0	0	100
NC_045512.2	857	C	1631	0	100	0	0
NC_045512.2	858	T	1573	0	0.0635728	0	99.9364
NC_045512.2	859	T	1596	0	0	0	100
NC_045512.2	860	G	1573	0	0	100	0
NC_045512.2	861	A	1554	99.9356	0	0.0643501	0
NC_045512.2	862	G	1540	0.12987	0	99.8701	0
NC_045512.2	863	T	1534	0	0	0	100
NC_045512.2	864	G	1515	0	0	100	0
NC_045512.2	865	C	1521	0	100	0	0
NC_045512.2	866	A	1428	100	0	0	0
NC_045512.2	867	T	1467	0	0	0	100
NC_045512.2	868	T	1504	0	0	0	99.9335
NC_045512.2	869	A	1483	99.8651	0	0	0.134862
NC_045512.2	870	A	1521	99.9343	0	0	0.0657462
NC_045512.2	871	A	1569	99.8725	0	0	0.12747
NC_045512.2	872	G	1570	0	0	99.8726	0.127389
NC_045512.2	873	A	1564	100	0	0	0
NC_045512.2	874	C	1572	0	100	0	0
NC_045512.2	875	C	1551	0	100	0	0
NC_045512.2	876	T	1551	0	0	0	100
NC_045512.2	877	T	1570	0	0.0636943	0	99.9363
NC_045512.2	878	C	1560	0	99.9359	0	0
NC_045512.2	879	T	1444	0	0	0	100
NC_045512.2	880	A	1318	100	0	0	0
NC_045512.2	881	G	1498	0	0	99.9332	0.0667557
NC_045512.2	882	C	1507	0.132714	99.7346	0	0.132714
NC_045512.2	883	A	1442	100	0	0	0
NC_045512.2	884	C	1478	0	99.9323	0.067659	0
NC_045512.2	885	G	1482	0.337382	0	99.6626	0
NC_045512.2	886	T	1479	0.135227	0	0	99.8648
NC_045512.2	887	G	1462	0.0683995	0.205198	99.7264	0
NC_045512.2	888	C	1458	0	100	0	0
NC_045512.2	889	T	1234	0	0	0.162075	99.8379
NC_045512.2	890	G	1464	0	0	99.9317	0
NC_045512.2	891	G	1455	0	0	100	0
NC_045512.2	892	T	1448	0	0	0	99.9309
NC_045512.2	893	A	1412	99.7875	0	0	0
NC_045512.2	894	A	1416	100	0	0	0
NC_045512.2	895	A	1469	100	0	0	0
NC_045512.2	896	G	1505	0	0	100	0
NC_045512.2	897	C	1473	0	99.9321	0	0.0678887
NC_045512.2	898	T	1450	0	0.0689655	0	99.931
NC_045512.2	899	T	1499	0	0	0	100
NC_045512.2	900	C	1505	0	97.608	0	2.39203
NC_045512.2	901	A	1484	99.8652	0	0.134771	0
NC_045512.2	902	T	1469	0	0	0	100
NC_045512.2	903	G	1475	0	0	100	0
NC_045512.2	904	C	1473	0	100	0	0
NC_045512.2	905	A	1478	100	0	0	0
NC_045512.2	906	C	1524	0	99.9344	0	0.0656168
NC_045512.2	907	T	1535	0	0.0651466	0	99.9349
NC_045512.2	908	T	1472	0	0.0679348	0	99.7962
NC_045512.2	909	T	1515	0	0.0660066	0	99.934
NC_045512.2	910	G	1540	0	0.0649351	99.9351	0
NC_045512.2	911	T	1536	0	0	0	100
NC_045512.2	912	C	1530	0	100	0	0
NC_045512.2	913	C	1469	100	0	0	0
NC_045512.2	914	G	1474	0	0	100	0
NC_045512.2	915	A	1493	100	0	0	0
NC_045512.2	916	A	1463	100	0	0	0
NC_045512.2	917	C	1492	0	99.933	0	0.0670241
NC_045512.2	918	A	1477	100	0	0	0
NC_045512.2	919	A	1416	100	0	0	0
NC_045512.2	920	C	1478	0	100	0	0
NC_045512.2	921	T	1488	0	0.134409	0	99.8656
NC_045512.2	922	G	1462	0	0	100	0
NC_045512.2	923	G	1482	0	0	100	0
NC_045512.2	924	A	1482	100	0	0	0
NC_045512.2	925	C	1462	0	100	0	0
NC_045512.2	926	T	1458	0	0	0	100
NC_045512.2	927	T	1424	0	0	0	99.9298
NC_045512.2	928	T	1414	0	0	0	100
NC_045512.2	929	A	1447	100	0	0	0
NC_045512.2	930	T	1432	0	0	0	100
NC_045512.2	931	T	1440	0	0	0	100
NC_045512.2	932	G	1450	0	0	100	0
NC_045512.2	933	A	1437	99.8608	0	0.139179	0
NC_045512.2	934	C	1424	0.0702247	99.9298	0	0
NC_045512.2	935	A	1423	99.9297	0.0702741	0	0
NC_045512.2	936	C	1418	0	100	0	0
NC_045512.2	937	T	1418	0.0705219	0	0	99.9295
NC_045512.2	938	A	1363	100	0	0	0
NC_045512.2	939	A	1417	100	0	0	0
NC_045512.2	940	G	1431	0	0	100	0
NC_045512.2	941	A	1394	100	0	0	0
NC_045512.2	942	G	1399	0	0	100	0
NC_045512.2	943	G	1371	0	0	100	0
NC_045512.2	944	G	1393	0	0	99.9282	0.0717875
NC_045512.2	945	G	1405	0	0	100	0
NC_045512.2	946	T	1392	0	0	0	100
NC_045512.2	947	G	1393	0	0	100	0
NC_045512.2	948	T	1404	0	0.0712251	0	99.9288
NC_045512.2	949	A	1389	99.856	0	0.143988	0
NC_045512.2	950	T	1373	0.364166	0.0728332	0	99.563
NC_045512.2	951	A	1402	99.9287	0.0713267	0	0
NC_045512.2	952	C	1406	0	100	0	0
NC_045512.2	953	T	1407	0.284293	0.0710732	0	99.6446
NC_045512.2	954	G	1409	0	0.283889	99.7161	0
NC_045512.2	955	C	1412	0	100	0	0
NC_045512.2	956	T	1375	0	0.218182	0	99.7818
NC_045512.2	957	G	1381	0.0724113	0	99.9276	0
NC_045512.2	958	C	1323	0.0755858	99.9244	0	0
NC_045512.2	959	C	1303	0	99.9233	0	0.076746
NC_045512.2	960	G	1349	0	0	100	0
NC_045512.2	961	T	1332	0	0.0750751	0	99.9249
NC_045512.2	962	G	1333	0	0	100	0
NC_045512.2	963	A	1347	100	0	0	0
NC_045512.2	964	A	1266	100	0	0	0
NC_045512.2	965	C	1328	0	99.8494	0	0.150602
NC_045512.2	966	A	1277	100	0	0	0
NC_045512.2	967	T	1308	0	0.0764526	0	99.9235
NC_045512.2	968	G	1324	0	0	100	0
NC_045512.2	969	A	1326	100	0	0	0
NC_045512.2	970	G	1302	0	0	100	0
NC_045512.2	971	C	1272	0	100	0	0
NC_045512.2	972	A	1276	100	0	0	0
NC_045512.2	973	T	1275	0	0	0	100
NC_045512.2	974	G	1315	0	0	99.8479	0
NC_045512.2	975	A	1316	100	0	0	0
NC_045512.2	976	A	1268	100	0	0	0
NC_045512.2	977	A	1294	100	0	0	0
NC_045512.2	978	T	1154	0	0	0	100
NC_045512.2	979	T	1325	0	0	0	100
NC_045512.2	980	G	1317	0	0	100	0
NC_045512.2	981	C	1301	0	100	0	0
NC_045512.2	982	T	1272	0	0	0	100
NC_045512.2	983	T	1299	0	0	0	100
NC_045512.2	984	G	1287	0	0	100	0
NC_045512.2	985	G	1309	0	0.0763942	99.9236	0
NC_045512.2	986	T	1298	0	0	0	100
NC_045512.2	987	A	1219	100	0	0	0
NC_045512.2	988	C	1308	0	99.7706	0	0.229358
NC_045512.2	989	A	1279	99.9218	0	0.0781861	0
NC_045512.2	990	C	1305	0	99.9234	0	0.0766284
NC_045512.2	991	G	1295	0	0	100	0
NC_045512.2	992	G	1325	0.0754717	0	99.9245	0
NC_045512.2	993	A	1315	100	0	0	0
NC_045512.2	994	A	1204	100	0	0	0
NC_045512.2	995	C	1287	0	99.9223	0.0777001	0
NC_045512.2	996	G	1288	0	0	100	0
NC_045512.2	997	T	1282	0	0	0	100
NC_045512.2	998	T	1287	0	0	0	99.8446
NC_045512.2	999	C	1300	0	100	0	0
NC_045512.2	1000	T	1276	0	0	0	100
NC_045512.2	1001	G	1290	0	0	100	0
NC_045512.2	1002	A	1300	100	0	0	0
NC_045512.2	1003	A	1255	100	0	0	0
NC_045512.2	1004	A	1262	100	0	0	0
NC_045512.2	1005	A	1292	100	0	0	0
NC_045512.2	1006	G	1299	0	0	100	0
NC_045512.2	1007	A	1273	99.9214	0	0.0785546	0
NC_045512.2	1008	G	1282	0	0	100	0
NC_045512.2	1009	C	1268	0	100	0	0
NC_045512.2	1010	T	1304	0	0	0	99.9233
NC_045512.2	1011	A	1264	99.5253	0	0	0
NC_045512.2	1012	T	1278	0	0	0	100
NC_045512.2	1013	G	1269	0	0	99.9212	0
NC_045512.2	1014	A	1280	100	0	0	0
NC_045512.2	1015	A	1233	100	0	0	0
NC_045512.2	1016	T	1233	0	0	0	100
NC_045512.2	1017	T	1287	0	0	0	100
NC_045512.2	1018	G	1279	0	0	100	0
NC_045512.2	1019	C	1292	0	100	0	0
NC_045512.2	1020	A	1272	100	0	0	0
NC_045512.2	1021	G	1236	0	0	100	0
NC_045512.2	1022	A	1217	100	0	0	0
NC_045512.2	1023	C	1220	0	100	0	0
NC_045512.2	1024	A	1207	100	0	0	0
NC_045512.2	1025	C	1188	0	100	0	0
NC_045512.2	1026	C	1181	0	100	0	0
NC_045512.2	1027	T	1178	0	0	0	99.9151
NC_045512.2	1028	T	1178	0	0	0	100
NC_045512.2	1029	T	1203	0	0	0	100
NC_045512.2	1030	T	1210	0.0826446	0	0	99.9174
NC_045512.2	1031	G	1213	0	0.16488	99.8351	0
NC_045512.2	1032	A	1192	100	0	0	0
NC_045512.2	1033	A	1180	99.9153	0	0.0847458	0
NC_045512.2	1034	A	1210	100	0	0	0
NC_045512.2	1035	T	1208	0	0	0	100
NC_045512.2	1036	T	1222	0	0	0	100
NC_045512.2	1037	A	1214	100	0	0	0
NC_045512.2	1038	A	1218	100	0	0	0
NC_045512.2	1039	A	1226	100	0	0	0
NC_045512.2	1040	T	1204	0	0	0	100
NC_045512.2	1041	T	1194	0	0	0	100
NC_045512.2	1042	G	1174	0	0	100	0
NC_045512.2	1043	G	1148	0.087108	0	99.9129	0
NC_045512.2	1044	C	1176	0	100	0	0
NC_045512.2	1045	A	1183	100	0	0	0
NC_045512.2	1046	A	1153	100	0	0	0
NC_045512.2	1047	A	1053	100	0	0	0
NC_045512.2	1048	G	1150	0	0	100	0
NC_045512.2	1049	A	1107	100	0	0	0
NC_045512.2	1050	A	1182	100	0	0	0
NC_045512.2	1051	A	1178	100	0	0	0
NC_045512.2	1052	T	1163	0.0859845	0	0	99.914
NC_045512.2	1053	T	1175	0	0	0	100
NC_045512.2	1054	T	1174	0	0	0	100
NC_045512.2	1055	G	1163	0	0	100	0
NC_045512.2	1056	A	1125	100	0	0	0
NC_045512.2	1057	C	1135	0	100	0	0
NC_045512.2	1058	A	1098	100	0	0	0
NC_045512.2	1059	C	1086	0	100	0	0
NC_045512.2	1060	C	1096	0	100	0	0
NC_045512.2	1061	T	1102	0	0	0	100
NC_045512.2	1062	T	1098	0.0910747	0	0	99.9089
NC_045512.2	1063	C	1124	0	99.5552	0.088968	0.177936
NC_045512.2	1064	A	1120	99.9107	0	0.0892857	0
NC_045512.2	1065	A	1111	100	0	0	0
NC_045512.2	1066	T	1131	0	0	0	100
NC_045512.2	1067	G	1132	0.0883392	0	99.8233	0.0883392
NC_045512.2	1068	G	1101	0	0	100	0
NC_045512.2	1069	G	1118	0	0	100	0
NC_045512.2	1070	G	1120	0	0.0892857	99.9107	0
NC_045512.2	1071	A	1098	100	0	0	0
NC_045512.2	1072	A	820	100	0	0	0
NC_045512.2	1073	T	1097	0	0	0	100
NC_045512.2	1074	G	1107	0	0	100	0
NC_045512.2	1075	T	1124	0	0.44484	0	99.5552
NC_045512.2	1076	C	1076	0	100	0	0
NC_045512.2	1077	C	1092	0	99.9084	0	0.0915751
NC_045512.2	1078	A	1113	100	0	0	0
NC_045512.2	1079	A	1071	100	0	0	0
NC_045512.2	1080	A	1076	99.9071	0	0	0
NC_045512.2	1081	T	1040	0	0	0	100
NC_045512.2	1082	T	1096	0	0	0	99.7263
NC_045512.2	1083	T	1073	0	0	0	100
NC_045512.2	1084	T	1107	0	0	0.180668	99.8193
NC_045512.2	1085	G	1095	0	0.273973	99.726	0
NC_045512.2	1086	T	1105	0	0	0	100
NC_045512.2	1087	A	1091	99.8167	0	0.183318	0
NC_045512.2	1088	T	1074	0	0.18622	0	99.8138
NC_045512.2	1089	T	1028	0.194553	0	0.0972763	99.7082
NC_045512.2	1090	T	1113	0	0	0	100
NC_045512.2	1091	C	1087	0.183993	99.816	0	0
NC_045512.2	1092	C	1038	0	100	0	0
NC_045512.2	1093	C	1088	0	100	0	0
NC_045512.2	1094	T	1088	0	0	0	99.9081
NC_045512.2	1095	T	1073	0	0	0	100
NC_045512.2	1096	A	1076	99.9071	0	0.0929368	0
NC_045512.2	1097	A	1056	100	0	0	0
NC_045512.2	1098	A	1033	99.9032	0.0968054	0	0
NC_045512.2	1099	T	920	0	0	0	100
NC_045512.2	1100	T	1055	0	0.189573	0	99.8104
NC_045512.2	1101	C	1020	0.0980392	99.8039	0	0.0980392
NC_045512.2	1102	C	1013	0	100	0	0
NC_045512.2	1103	A	1033	100	0	0	0
NC_045512.2	1104	T	993	0	0	0.100705	99.8993
NC_045512.2	1105	A	985	99.8985	0	0	0.101523
NC_045512.2	1106	A	971	100	0	0	0
NC_045512.2	1107	T	987	0	0	0	100
NC_045512.2	1108	C	974	0	100	0	0
NC_045512.2	1109	A	988	100	0	0	0
NC_045512.2	1110	A	972	100	0	0	0
NC_045512.2	1111	G	950	0	0	100	0
NC_045512.2	1112	A	954	100	0	0	0
NC_045512.2	1113	C	967	0	100	0	0
NC_045512.2	1114	T	981	0	0	0	100
NC_045512.2	1115	A	946	100	0	0	0
NC_045512.2	1116	T	960	0	0	0	100
NC_045512.2	1117	T	988	0	0.101215	0	99.8988
NC_045512.2	1118	C	985	0	99.8985	0	0.101523
NC_045512.2	1119	A	982	100	0	0	0
NC_045512.2	1120	A	1021	100	0	0	0
NC_045512.2	1121	C	992	0	100	0	0
NC_045512.2	1122	C	984	0	100	0	0
NC_045512.2	1123	A	1001	100	0	0	0
NC_045512.2	1124	A	969	100	0	0	0
NC_045512.2	1125	G	982	0	0	100	0
NC_045512.2	1126	G	954	0	0	100	0
NC_045512.2	1127	G	971	0	0	100	0
NC_045512.2	1128	T	970	0	0	0	100
NC_045512.2	1129	T	958	0	0	0	100
NC_045512.2	1130	G	988	0	0	100	0
NC_045512.2	1131	A	1002	100	0	0	0
NC_045512.2	1132	A	1018	100	0	0	0
NC_045512.2	1133	A	1024	100	0	0	0
NC_045512.2	1134	A	984	100	0	0	0
NC_045512.2	1135	G	1062	0	0	100	0
NC_045512.2	1136	A	1009	100	0	0	0
NC_045512.2	1137	A	1102	100	0	0	0
NC_045512.2	1138	A	1109	100	0	0	0
NC_045512.2	1139	A	1084	100	0	0	0
NC_045512.2	1140	A	1063	99.8119	0	0	0
NC_045512.2	1141	G	1061	0	0	100	0
NC_045512.2	1142	C	1057	0	100	0	0
NC_045512.2	1143	T	1084	0	0	0	100
NC_045512.2	1144	T	1074	0	0	0	100
NC_045512.2	1145	G	1080	0.185185	0	99.8148	0
NC_045512.2	1146	A	1089	99.9082	0	0	0.0918274
NC_045512.2	1147	T	1112	0	0	0	100
NC_045512.2	1148	G	1115	0	0	99.9103	0.0896861
NC_045512.2	1149	G	1076	0	0	99.9071	0.0929368
NC_045512.2	1150	C	1055	0	100	0	0
NC_045512.2	1151	T	1066	0	0	0	100
NC_045512.2	1152	T	1060	0	0	0	100
NC_045512.2	1153	T	1085	0	0.184332	0	99.8157
NC_045512.2	1154	A	1111	100	0	0	0
NC_045512.2	1155	T	1082	0	0	0	100
NC_045512.2	1156	G	1102	0	0	99.9093	0.0907441
NC_045512.2	1157	G	1078	0	0	100	0
NC_045512.2	1158	G	1110	0	0	99.9099	0.0900901
NC_045512.2	1159	T	1137	0	0	0	100
NC_045512.2	1160	A	1089	100	0	0	0
NC_045512.2	1161	G	1111	0	0.090009	99.91	0
NC_045512.2	1162	A	1138	100	0	0	0
NC_045512.2	1163	A	1164	100	0	0	0
NC_045512.2	1164	T	1185	0	0	0	100
NC_045512.2	1165	T	1222	0	0	0	100
NC_045512.2	1166	C	1191	0	99.8321	0	0.167926
NC_045512.2	1167	G	1180	0	0	100	0
NC_045512.2	1168	A	1196	99.8328	0	0.083612	0.083612
NC_045512.2	1169	T	1195	0	0	0	100
NC_045512.2	1170	C	1189	0	100	0	0
NC_045512.2	1171	T	1166	0	0	0	100
NC_045512.2	1172	G	1209	0	0	100	0
NC_045512.2	1173	T	1199	0	0	0	100
NC_045512.2	1174	C	1200	0	100	0	0
NC_045512.2	1175	T	1180	0	0	0	100
NC_045512.2	1176	A	1163	100	0	0	0
NC_045512.2	1177	T	1196	0	0	0	100
NC_045512.2	1178	C	1186	0	100	0	0
NC_045512.2	1179	C	1168	0	100	0	0
NC_045512.2	1180	A	1176	100	0	0	0
NC_045512.2	1181	G	1194	0	0	100	0
NC_045512.2	1182	T	1130	0	0	0	100
NC_045512.2	1183	T	1205	0	0	0	100
NC_045512.2	1184	G	1193	0	0	100	0
NC_045512.2	1185	C	1177	0	100	0	0
NC_045512.2	1186	G	1196	0	0	100	0
NC_045512.2	1187	T	1176	0	0	0	100
NC_045512.2	1188	C	1207	0	100	0	0
NC_045512.2	1189	A	1202	100	0	0	0
NC_045512.2	1190	C	1205	0	100	0	0
NC_045512.2	1191	C	1190	0	100	0	0
NC_045512.2	1192	A	1198	100	0	0	0
NC_045512.2	1193	A	1202	100	0	0	0
NC_045512.2	1194	A	1186	100	0	0	0
NC_045512.2	1195	T	1247	0	0	0	100
NC_045512.2	1196	G	1238	0	0	100	0
NC_045512.2	1197	A	1238	100	0	0	0
NC_045512.2	1198	A	1198	100	0	0	0
NC_045512.2	1199	T	1257	0	0	0	100
NC_045512.2	1200	G	1239	0	0	99.9193	0.0807102
NC_045512.2	1201	C	1226	0	100	0	0
NC_045512.2	1202	A	1263	100	0	0	0
NC_045512.2	1203	A	1173	100	0	0	0
NC_045512.2	1204	C	1251	0	99.9201	0	0.0799361
NC_045512.2	1205	C	1275	0	99.9216	0	0.0784314
NC_045512.2	1206	A	1269	100	0	0	0
NC_045512.2	1207	A	1252	99.9201	0	0	0
NC_045512.2	1208	A	1185	100	0	0	0
NC_045512.2	1209	T	1279	0	0	0	100
NC_045512.2	1210	G	1290	0	0	100	0
NC_045512.2	1211	T	1282	0.0780031	0.156006	0	99.766
NC_045512.2	1212	G	1280	0.078125	0	99.9219	0
NC_045512.2	1213	C	1272	0.0786164	99.9214	0	0
NC_045512.2	1214	C	1255	0.0796813	99.8406	0.0796813	0
NC_045512.2	1215	T	1265	0.0790514	0	0.158103	99.7628
NC_045512.2	1216	T	1247	0	0	0.0801925	99.9198
NC_045512.2	1217	T	1237	0.0808407	0	0	99.9192
NC_045512.2	1218	C	1246	0.0802568	99.9197	0	0
NC_045512.2	1219	A	1236	99.8382	0	0.0809061	0.0809061
NC_045512.2	1220	A	1213	99.8351	0.16488	0	0
NC_045512.2	1221	C	1219	0	100	0	0
NC_045512.2	1222	T	1216	0.164474	0.0822368	0	99.7533
NC_045512.2	1223	C	1218	0	100	0	0
NC_045512.2	1224	T	1205	0.0829876	0.0829876	0	99.834
NC_045512.2	1225	C	1209	0	100	0	0
NC_045512.2	1226	A	1132	100	0	0	0
NC_045512.2	1227	T	1179	0	0	0	100
NC_045512.2	1228	G	1197	0	0	100	0
NC_045512.2	1229	A	1166	100	0	0	0
NC_045512.2	1230	A	1133	100	0	0	0
NC_045512.2	1231	G	1230	0	0	99.3496	0
NC_045512.2	1232	T	1186	0	0	0	100
NC_045512.2	1233	G	1209	0	0	99.5864	0
NC_045512.2	1234	T	1202	0	0.166389	0	99.8336
NC_045512.2	1235	G	1223	0.0817661	0	99.1823	0
NC_045512.2	1236	A	1187	99.9158	0	0	0.084246
NC_045512.2	1237	T	1179	0	0	0	100
NC_045512.2	1238	C	1163	0.0859845	99.742	0	0
NC_045512.2	1239	A	1160	100	0	0	0
NC_045512.2	1240	T	1052	0.095057	0	0	99.5247
NC_045512.2	1241	T	1172	0	0	0.0853242	98.4642
NC_045512.2	1242	G	1187	0	0	99.8315	0.168492
NC_045512.2	1243	T	1144	0	0	0	100
NC_045512.2	1244	G	1169	0	0	100	0
NC_045512.2	1245	G	1216	0	0	100	0
NC_045512.2	1246	T	1215	0	0	0	100
NC_045512.2	1247	G	1258	0.0794913	0	99.9205	0
NC_045512.2	1248	A	1262	100	0	0	0
NC_045512.2	1249	A	1248	100	0	0	0
NC_045512.2	1250	A	1247	99.9198	0	0.0801925	0
NC_045512.2	1251	C	1259	0	100	0	0
NC_045512.2	1252	T	1260	0	0	0	100
NC_045512.2	1253	T	1283	0	0.0779423	0.0779423	99.8441
NC_045512.2	1254	C	1293	0	100	0	0
NC_045512.2	1255	A	1278	100	0	0	0
NC_045512.2	1256	T	1283	0	0	0	99.9221
NC_045512.2	1257	G	1292	0	0	100	0
NC_045512.2	1258	G	1277	0	0	100	0
NC_045512.2	1259	C	1320	0	99.9242	0	0.0757576
NC_045512.2	1260	A	1301	100	0	0	0
NC_045512.2	1261	G	1315	0	0	100	0
NC_045512.2	1262	A	1265	99.9209	0	0.0790514	0
NC_045512.2	1263	C	1295	0	99.9228	0	0.0772201
NC_045512.2	1264	G	1263	0.0791766	0	99.9208	0
NC_045512.2	1265	G	1264	0	0	100	0
NC_045512.2	1266	G	1259	0	0	100	0
NC_045512.2	1267	C	1229	0	100	0	0
NC_045512.2	1268	G	1258	0	0	100	0
NC_045512.2	1269	A	1284	99.8442	0	0	0
NC_045512.2	1270	T	1304	0	0	0	100
NC_045512.2	1271	T	1300	0	0	0.153846	99.7692
NC_045512.2	1272	T	1336	0.0748503	0	0	99.9251
NC_045512.2	1273	T	1362	0	0	0.146843	99.7797
NC_045512.2	1274	G	1350	0	0	99.9259	0.0740741
NC_045512.2	1275	T	1333	0.0750188	0	0	99.925
NC_045512.2	1276	T	1383	0	0	0	100
NC_045512.2	1277	A	1391	99.9281	0	0.0718907	0
NC_045512.2	1278	A	1363	100	0	0	0
NC_045512.2	1279	A	1387	100	0	0	0
NC_045512.2	1280	G	1271	0	0.157356	99.8426	0
NC_045512.2	1281	C	1322	0	100	0	0
NC_045512.2	1282	C	1339	0	100	0	0
NC_045512.2	1283	A	1307	100	0	0	0
NC_045512.2	1284	C	1345	0	100	0	0
NC_045512.2	1285	T	1236	0	0	0	100
NC_045512.2	1286	T	1296	0	0	0	100
NC_045512.2	1287	G	1280	0	0	100	0
NC_045512.2	1288	C	1254	0	100	0	0
NC_045512.2	1289	G	1313	0	0	100	0
NC_045512.2	1290	A	1314	100	0	0	0
NC_045512.2	1291	A	1243	99.9195	0	0	0
NC_045512.2	1292	T	1330	0.075188	0	0	99.9248
NC_045512.2	1293	T	1400	0.0714286	0	0	99.9286
NC_045512.2	1294	T	1370	0	0	0.0729927	99.927
NC_045512.2	1295	T	1420	0	0	0	100
NC_045512.2	1296	G	1341	0	0.0745712	99.9254	0
NC_045512.2	1297	T	1380	0	0	0.0724638	99.9275
NC_045512.2	1298	G	1338	0	0.0747384	99.9253	0
NC_045512.2	1299	G	1320	0	0	99.9242	0.0757576
NC_045512.2	1300	C	1349	0.074129	99.9259	0	0
NC_045512.2	1301	A	1355	99.9262	0.0738007	0	0
NC_045512.2	1302	C	1349	0	99.7776	0	0.148258
NC_045512.2	1303	T	1307	0	0.0765111	0	99.9235
NC_045512.2	1304	G	1364	0	0	100	0
NC_045512.2	1305	A	1356	99.9263	0	0	0
NC_045512.2	1306	G	1337	0	0	100	0
NC_045512.2	1307	A	1339	100	0	0	0
NC_045512.2	1308	A	1226	100	0	0	0
NC_045512.2	1309	T	1324	0	0	0	100
NC_045512.2	1310	T	1366	0	0.0732064	0	99.2679
NC_045512.2	1311	T	1355	0.221402	0	0	99.4096
NC_045512.2	1312	G	1304	0.230061	0	99.4632	0
NC_045512.2	1313	A	1293	99.768	0.232019	0	0
NC_045512.2	1314	C	1245	0	99.759	0	0.240964
NC_045512.2	1315	T	1244	0	0	0	100
NC_045512.2	1316	A	1252	99.8403	0	0.0798722	0.0798722
NC_045512.2	1317	A	1224	100	0	0	0
NC_045512.2	1318	A	1276	100	0	0	0
NC_045512.2	1319	G	1229	0	0	100	0
NC_045512.2	1320	A	1245	100	0	0	0
NC_045512.2	1321	A	1269	100	0	0	0
NC_045512.2	1322	G	1246	0	0	100	0
NC_045512.2	1323	G	1299	0	0	100	0
NC_045512.2	1324	T	1319	0	0	0	100
NC_045512.2	1325	G	1326	0	0.15083	99.8492	0
NC_045512.2	1326	C	1299	0	99.923	0	0.0769823
NC_045512.2	1327	C	1344	0	100	0	0
NC_045512.2	1328	A	1301	100	0	0	0
NC_045512.2	1329	C	1359	0	100	0	0
NC_045512.2	1330	T	1309	0	0	0	100
NC_045512.2	1331	A	1319	100	0	0	0
NC_045512.2	1332	C	1365	0	100	0	0
NC_045512.2	1333	T	1365	0	0	0	100
NC_045512.2	1334	T	1390	0	0	0	99.9281
NC_045512.2	1335	G	1373	0	0	99.9272	0
NC_045512.2	1336	T	1375	0	0	0	100
NC_045512.2	1337	G	1351	0	0	100	0
NC_045512.2	1338	G	1360	0	0	100	0
NC_045512.2	1339	T	1290	0	0	0	100
NC_045512.2	1340	T	1341	0	0	0	100
NC_045512.2	1341	A	1347	100	0	0	0
NC_045512.2	1342	C	1328	0	100	0	0
NC_045512.2	1343	T	1195	0	0	0	100
NC_045512.2	1344	T	1266	0	0.0789889	0	99.921
NC_045512.2	1345	A	1313	100	0	0	0
NC_045512.2	1346	C	1268	0	100	0	0
NC_045512.2	1347	C	1249	0	100	0	0
NC_045512.2	1348	C	1259	0	100	0	0
NC_045512.2	1349	C	1260	0	100	0	0
NC_045512.2	1350	A	1233	100	0	0	0
NC_045512.2	1351	A	1235	100	0	0	0
NC_045512.2	1352	A	1271	99.9213	0	0	0.0786782
NC_045512.2	1353	A	1197	99.8329	0	0.167084	0
NC_045512.2	1354	T	1209	0.082713	0	0	99.9173
NC_045512.2	1355	G	1161	0	0.0861326	99.9139	0
NC_045512.2	1356	C	1120	0	100	0	0
NC_045512.2	1357	T	1135	0	0	0	100
NC_045512.2	1358	G	1194	0	0	99.8325	0
NC_045512.2	1359	T	1120	0.0892857	0	0	99.8214
NC_045512.2	1360	T	1138	0	0.0878735	0	99.9121
NC_045512.2	1361	G	1155	0.779221	0	98.961	0
NC_045512.2	1362	T	1127	0	0	0	100
NC_045512.2	1363	T	1159	0	0	0	99.6549
NC_045512.2	1364	A	1155	99.9134	0	0	0
NC_045512.2	1365	A	1179	99.9152	0	0.0848176	0
NC_045512.2	1366	A	1178	99.9151	0.0848896	0	0
NC_045512.2	1367	A	1197	99.6658	0	0.250627	0.0835422
NC_045512.2	1368	T	1185	0	0	0	99.9156
NC_045512.2	1369	T	1223	0	0	0	100
NC_045512.2	1370	T	1208	0	0	0.0827815	99.9172
NC_045512.2	1371	A	1211	99.7523	0.165153	0.0825764	0
NC_045512.2	1372	T	1159	0.345125	0	0.0862813	99.5686
NC_045512.2	1373	T	1178	0	0	0.254669	99.7453
NC_045512.2	1374	G	1187	0	0	100	0
NC_045512.2	1375	T	1232	0.0811688	0	0	99.9188
NC_045512.2	1376	C	1194	0.0837521	99.9162	0	0
NC_045512.2	1377	C	1200	0	99.9167	0	0.0833333
NC_045512.2	1378	A	1236	100	0	0	0
NC_045512.2	1379	G	1213	0	0	100	0
NC_045512.2	1380	C	1215	0	99.9177	0	0.0823045
NC_045512.2	1381	A	1213	100	0	0	0
NC_045512.2	1382	T	1199	0.0834028	0	0	99.9166
NC_045512.2	1383	G	1210	0	0	100	0
NC_045512.2	1384	T	1217	0	0	0	100
NC_045512.2	1385	C	1237	0	99.9192	0.0808407	0
NC_045512.2	1386	A	1226	100	0	0	0
NC_045512.2	1387	C	1249	0	99.7598	0	0.240192
NC_045512.2	1388	A	1250	100	0	0	0
NC_045512.2	1389	A	1196	100	0	0	0
NC_045512.2	1390	T	1210	0	0	0	100
NC_045512.2	1391	T	1264	0	0	0	100
NC_045512.2	1392	C	1266	0	100	0	0
NC_045512.2	1393	A	1295	100	0	0	0
NC_045512.2	1394	G	1259	0	0	100	0
NC_045512.2	1395	A	1260	100	0	0	0
NC_045512.2	1396	A	1196	100	0	0	0
NC_045512.2	1397	G	1233	0	0	100	0
NC_045512.2	1398	T	1242	0	0.161031	0	99.839
NC_045512.2	1399	A	1257	100	0	0	0
NC_045512.2	1400	G	1246	0	0.0802568	99.9197	0
NC_045512.2	1401	G	1259	0.0794281	0	99.9206	0
NC_045512.2	1402	A	1283	99.9221	0	0.0779423	0
NC_045512.2	1403	C	1285	0	100	0	0
NC_045512.2	1404	C	1285	0	99.9222	0	0.077821
NC_045512.2	1405	T	1286	0	0.388802	0	99.6112
NC_045512.2	1406	G	1289	0	0	100	0
NC_045512.2	1407	A	1278	100	0	0	0
NC_045512.2	1408	G	1260	0.0793651	0	99.9206	0
NC_045512.2	1409	C	1254	0	100	0	0
NC_045512.2	1410	A	1240	100	0	0	0
NC_045512.2	1411	T	1203	0	0	0	100
NC_045512.2	1412	A	1260	99.9206	0	0.0793651	0
NC_045512.2	1413	G	1261	0	0	99.9207	0.0793021
NC_045512.2	1414	T	1248	0	0.0801282	0	99.9199
NC_045512.2	1415	C	1259	0.0794281	99.9206	0	0
NC_045512.2	1416	T	1211	0.0825764	0.0825764	0	99.8348
NC_045512.2	1417	T	1265	0	0.0790514	0.0790514	99.8419
NC_045512.2	1418	G	1297	0	0	100	0
NC_045512.2	1419	C	1271	0	99.9213	0	0.0786782
NC_045512.2	1420	C	1225	0	100	0	0
NC_045512.2	1421	G	1246	0	0	99.9197	0.0802568
NC_045512.2	1422	A	1243	100	0	0	0
NC_045512.2	1423	A	1195	99.9163	0.083682	0	0
NC_045512.2	1424	T	1135	0.0881057	0	0	99.9119
NC_045512.2	1425	A	1197	100	0	0	0
NC_045512.2	1426	C	1197	0	99.8329	0.0835422	0.0835422
NC_045512.2	1427	C	1181	0	100	0	0
NC_045512.2	1428	A	1163	100	0	0	0
NC_045512.2	1429	T	1163	0	0	0.0859845	99.914
NC_045512.2	1430	A	1187	99.8315	0	0	0
NC_045512.2	1431	A	1150	100	0	0	0
NC_045512.2	1432	T	1223	0.0817661	0	0	99.9182
NC_045512.2	1433	G	1236	0.0809061	0	99.9191	0
NC_045512.2	1434	A	1218	99.9179	0.0821018	0	0
NC_045512.2	1435	A	1200	99.9167	0	0	0.0833333
NC_045512.2	1436	T	1271	0	0.0786782	0	99.9213
NC_045512.2	1437	C	1275	0	100	0	0
NC_045512.2	1438	T	1207	0	0.08285	0	99.9171
NC_045512.2	1439	G	1250	0	0	100	0
NC_045512.2	1440	G	1194	0	0	100	0
NC_045512.2	1441	C	1204	0	100	0	0
NC_045512.2	1442	T	1161	0	0	0	100
NC_045512.2	1443	T	1157	0	0	0	100
NC_045512.2	1444	G	1170	0.17094	0	99.8291	0
NC_045512.2	1445	A	1160	100	0	0	0
NC_045512.2	1446	A	1164	99.8282	0.0859107	0.0859107	0
NC_045512.2	1447	A	1175	100	0	0	0
NC_045512.2	1448	A	1168	100	0	0	0
NC_045512.2	1449	C	1165	0	100	0	0
NC_045512.2	1450	C	1160	0	100	0	0
NC_045512.2	1451	A	1161	100	0	0	0
NC_045512.2	1452	T	1115	0	0	0	100
NC_045512.2	1453	T	1188	0	0	0	100
NC_045512.2	1454	C	1160	0	99.9138	0	0.0862069
NC_045512.2	1455	T	1123	0	0	0	100
NC_045512.2	1456	T	1162	0	0	0	100
NC_045512.2	1457	C	1158	0	100	0	0
NC_045512.2	1458	G	1165	0	0.0858369	99.9142	0
NC_045512.2	1459	T	1109	0	0.180343	0	99.8197
NC_045512.2	1460	A	1097	100	0	0	0
NC_045512.2	1461	A	1106	99.7288	0.271248	0	0
NC_045512.2	1462	G	1155	0.34632	0	99.6537	0
NC_045512.2	1463	G	1154	0	0.259965	99.74	0
NC_045512.2	1464	G	1166	0.25729	0	99.7427	0
NC_045512.2	1465	T	1149	0.261097	0	0	99.7389
NC_045512.2	1466	G	1148	0.087108	0	99.9129	0
NC_045512.2	1467	G	1161	0	0	100	0
NC_045512.2	1468	T	1173	0	0.170503	0.0852515	99.7442
NC_045512.2	1469	C	1187	0	100	0	0
NC_045512.2	1470	G	1175	0	0	100	0
NC_045512.2	1471	C	1201	0	100	0	0
NC_045512.2	1472	A	1161	100	0	0	0
NC_045512.2	1473	C	1216	0	99.9178	0	0.0822368
NC_045512.2	1474	T	1182	0	0.169205	0	99.8308
NC_045512.2	1475	A	1166	99.9142	0.0857633	0	0
NC_045512.2	1476	T	1002	0	0	0	100
NC_045512.2	1477	T	1196	0	0	0	100
NC_045512.2	1478	G	1212	0	0.0825083	99.9175	0
NC_045512.2	1479	C	1189	0	100	0	0
NC_045512.2	1480	C	1171	0	100	0	0
NC_045512.2	1481	T	1150	0	0	0	100
NC_045512.2	1482	T	1108	0	0	0	100
NC_045512.2	1483	T	1121	0	0	0	100
NC_045512.2	1484	G	1197	0	0	100	0
NC_045512.2	1485	G	1185	0	0	100	0
NC_045512.2	1486	A	1187	99.9158	0	0.084246	0
NC_045512.2	1487	G	1193	0	0	100	0
NC_045512.2	1488	G	1174	0	0	100	0
NC_045512.2	1489	C	1176	0	100	0	0
NC_045512.2	1490	T	1143	0	0	0	100
NC_045512.2	1491	G	1204	0	0	100	0
NC_045512.2	1492	T	1186	0	0	0	100
NC_045512.2	1493	G	1198	0	0	100	0
NC_045512.2	1494	T	1180	0	0	0	100
NC_045512.2	1495	G	1211	0	0	100	0
NC_045512.2	1496	T	1130	0	0	0	100
NC_045512.2	1497	T	1246	0	0	0	100
NC_045512.2	1498	C	1242	0	100	0	0
NC_045512.2	1499	T	1240	0	0	0	100
NC_045512.2	1500	C	1252	0	99.8403	0	0.159744
NC_045512.2	1501	T	1208	0	0	0	100
NC_045512.2	1502	T	1227	0	0	0	100
NC_045512.2	1503	A	1221	100	0	0	0
NC_045512.2	1504	T	1232	0	0.0811688	0	99.9188
NC_045512.2	1505	G	1248	0	0	100	0
NC_045512.2	1506	T	1218	0	0	0	100
NC_045512.2	1507	T	1236	0	0.161812	0	99.8382
NC_045512.2	1508	G	1237	0	0	100	0
NC_045512.2	1509	G	1229	0	0	100	0
NC_045512.2	1510	T	1130	0	0	0	100
NC_045512.2	1511	T	1233	0	0	0	100
NC_045512.2	1512	G	1226	0	0	100	0
NC_045512.2	1513	C	1188	0	100	0	0
NC_045512.2	1514	C	1202	0	100	0	0
NC_045512.2	1515	A	1213	99.8351	0	0	0
NC_045512.2	1516	T	1179	0	0	0	100
NC_045512.2	1517	A	1189	99.9159	0	0	0.0841043
NC_045512.2	1518	A	1173	99.9147	0.0852515	0	0
NC_045512.2	1519	C	1173	0.255754	99.5737	0	0.170503
NC_045512.2	1520	A	1167	99.8286	0	0.0856898	0.0856898
NC_045512.2	1521	A	1148	99.4774	0.087108	0.348432	0
NC_045512.2	1522	G	1169	0.171086	0	99.8289	0
NC_045512.2	1523	T	1159	0.172563	0.172563	0	99.6549
NC_045512.2	1524	G	1178	0.0848896	0	99.6604	0.169779
NC_045512.2	1525	T	1124	0	0.177936	0.088968	99.7331
NC_045512.2	1526	G	1167	0.257069	0	99.7429	0
NC_045512.2	1527	C	1135	0	100	0	0
NC_045512.2	1528	C	1118	0	100	0	0
NC_045512.2	1529	T	1128	0	0	0	100
NC_045512.2	1530	A	1101	99.9092	0	0	0
NC_045512.2	1531	T	1110	0	0.0900901	0	99.9099
NC_045512.2	1532	T	1154	0	0	0	99.9133
NC_045512.2	1533	G	1150	0	0	100	0
NC_045512.2	1534	G	1132	0.176678	0	99.8233	0
NC_045512.2	1535	G	1132	0	0	100	0
NC_045512.2	1536	T	935	0	0	0	100
NC_045512.2	1537	T	1137	0	0	0	100
NC_045512.2	1538	C	1140	0	100	0	0
NC_045512.2	1539	C	1142	0	100	0	0
NC_045512.2	1540	A	1115	99.9103	0	0.0896861	0
NC_045512.2	1541	C	1118	0	100	0	0
NC_045512.2	1542	G	1100	0	0	100	0
NC_045512.2	1543	T	1056	0	0	0	100
NC_045512.2	1544	G	1095	0	0	100	0
NC_045512.2	1545	C	1096	0	100	0	0
NC_045512.2	1546	T	1013	0	0.0987167	0	99.9013
NC_045512.2	1547	A	860	99.8837	0.116279	0	0
NC_045512.2	1548	G	1073	0	0	100	0
NC_045512.2	1549	C	1067	0	100	0	0
NC_045512.2	1550	G	1054	0	0	100	0
NC_045512.2	1551	C	1070	0	100	0	0
NC_045512.2	1552	T	998	0	0	0	100
NC_045512.2	1553	A	1027	100	0	0	0
NC_045512.2	1554	A	986	100	0	0	0
NC_045512.2	1555	C	888	0	100	0	0
NC_045512.2	1556	A	1040	100	0	0	0
NC_045512.2	1557	T	979	0	0	0	100
NC_045512.2	1558	A	1028	100	0	0	0
NC_045512.2	1559	G	1016	0	0	100	0
NC_045512.2	1560	G	1033	0	0.0968054	99.8064	0.0968054
NC_045512.2	1561	T	1025	0	0	0	100
NC_045512.2	1562	T	1043	0	0	0	100
NC_045512.2	1563	G	1040	0	0	100	0
NC_045512.2	1564	T	1032	0	0	0	100
NC_045512.2	1565	A	1042	100	0	0	0
NC_045512.2	1566	A	1024	100	0	0	0
NC_045512.2	1567	C	1006	0	100	0	0
NC_045512.2	1568	C	978	0	100	0	0
NC_045512.2	1569	A	970	100	0	0	0
NC_045512.2	1570	T	970	0	0.103093	0	99.8969
NC_045512.2	1571	A	948	100	0	0	0
NC_045512.2	1572	C	926	0	100	0	0
NC_045512.2	1573	A	916	99.8908	0	0	0
NC_045512.2	1574	G	922	0	0	100	0
NC_045512.2	1575	G	929	0	0	100	0
NC_045512.2	1576	T	919	0	0	0	100
NC_045512.2	1577	G	918	0	0	99.8911	0
NC_045512.2	1578	T	915	0	0	0	100
NC_045512.2	1579	T	905	0	0	0	100
NC_045512.2	1580	G	910	0	0.10989	99.8901	0
NC_045512.2	1581	T	900	0	0	0	100
NC_045512.2	1582	T	878	0	0	0	100
NC_045512.2	1583	G	875	0	0	100	0
NC_045512.2	1584	G	887	0	0	100	0
NC_045512.2	1585	A	893	99.888	0	0.111982	0
NC_045512.2	1586	G	870	0	0	100	0
NC_045512.2	1587	A	839	100	0	0	0
NC_045512.2	1588	A	838	100	0	0	0
NC_045512.2	1589	G	852	0	0	100	0
NC_045512.2	1590	G	864	0.115741	0	99.8843	0
NC_045512.2	1591	T	831	0	0	0	100
NC_045512.2	1592	T	896	0	0.111607	0	99.8884
NC_045512.2	1593	C	891	0	100	0	0
NC_045512.2	1594	C	871	0	99.8852	0	0.114811
NC_045512.2	1595	G	900	0.111111	0	99.8889	0
NC_045512.2	1596	A	888	100	0	0	0
NC_045512.2	1597	A	875	100	0	0	0
NC_045512.2	1598	G	844	0	0.236967	99.763	0
NC_045512.2	1599	G	857	0.233372	0	99.7666	0
NC_045512.2	1600	T	858	0	0.2331	0	99.7669
NC_045512.2	1601	C	828	0	100	0	0
NC_045512.2	1602	T	858	0	0.11655	0	99.8834
NC_045512.2	1603	T	867	0	0	0	100
NC_045512.2	1604	A	861	100	0	0	0
NC_045512.2	1605	A	836	99.8804	0	0.119617	0
NC_045512.2	1606	T	868	0.115207	0	0	99.8848
NC_045512.2	1607	G	865	0	0	100	0
NC_045512.2	1608	A	865	100	0	0	0
NC_045512.2	1609	C	869	0.23015	99.7699	0	0
NC_045512.2	1610	A	870	100	0	0	0
NC_045512.2	1611	A	822	99.7567	0	0	0.243309
NC_045512.2	1612	C	837	0	100	0	0
NC_045512.2	1613	C	835	0.239521	99.6407	0	0.11976
NC_045512.2	1614	T	843	0	0.237248	0	99.7628
NC_045512.2	1615	T	819	0	0	0	100
NC_045512.2	1616	C	840	0	99.7619	0.238095	0
NC_045512.2	1617	T	839	0	0	0	100
NC_045512.2	1618	T	827	0	0	0	100
NC_045512.2	1619	G	791	0	0	100	0
NC_045512.2	1620	A	784	100	0	0	0
NC_045512.2	1621	A	780	100	0	0	0
NC_045512.2	1622	A	769	100	0	0	0
NC_045512.2	1623	T	715	0	0.13986	0.27972	99.5804
NC_045512.2	1624	A	712	100	0	0	0
NC_045512.2	1625	C	702	0	100	0	0
NC_045512.2	1626	T	714	0	0.420168	0	99.5798
NC_045512.2	1627	C	679	0	100	0	0
NC_045512.2	1628	C	683	0.146413	99.8536	0	0
NC_045512.2	1629	A	698	100	0	0	0
NC_045512.2	1630	A	694	100	0	0	0
NC_045512.2	1631	A	688	99.7093	0.290698	0	0
NC_045512.2	1632	A	685	99.708	0	0.291971	0
NC_045512.2	1633	A	665	99.8496	0	0	0
NC_045512.2	1634	G	720	0	0	100	0
NC_045512.2	1635	A	700	100	0	0	0
NC_045512.2	1636	G	717	0	0	100	0
NC_045512.2	1637	A	728	100	0	0	0
NC_045512.2	1638	A	702	100	0	0	0
NC_045512.2	1639	A	722	100	0	0	0
NC_045512.2	1640	G	709	0	0	100	0
NC_045512.2	1641	T	734	0	0.408719	0.13624	99.455
NC_045512.2	1642	C	729	0	99.4513	0	0.548697
NC_045512.2	1643	A	720	99.8611	0	0	0.138889
NC_045512.2	1644	A	715	100	0	0	0
NC_045512.2	1645	C	705	0	100	0	0
NC_045512.2	1646	A	651	100	0	0	0
NC_045512.2	1647	T	668	0	0	0	100
NC_045512.2	1648	C	657	0	100	0	0
NC_045512.2	1649	A	646	100	0	0	0
NC_045512.2	1650	A	629	100	0	0	0
NC_045512.2	1651	T	653	0	0	0	100
NC_045512.2	1652	A	629	99.5231	0	0	0
NC_045512.2	1653	T	618	0	0	0	100
NC_045512.2	1654	T	632	0	0	0	100
NC_045512.2	1655	G	637	0	0	100	0
NC_045512.2	1656	T	615	0	0	0.162602	99.8374
NC_045512.2	1657	T	633	0	0	0	100
NC_045512.2	1658	G	634	0	0	99.8423	0.157729
NC_045512.2	1659	G	637	0	0	100	0
NC_045512.2	1660	T	643	0	0	0	100
NC_045512.2	1661	G	647	0	0	100	0
NC_045512.2	1662	A	650	100	0	0	0
NC_045512.2	1663	C	611	0	99.8363	0	0
NC_045512.2	1664	T	639	0	0.156495	0	99.8435
NC_045512.2	1665	T	637	0	0	0	100
NC_045512.2	1666	T	648	0	0	0	100
NC_045512.2	1667	A	631	100	0	0	0
NC_045512.2	1668	A	622	99.8392	0	0	0.160772
NC_045512.2	1669	A	599	100	0	0	0
NC_045512.2	1670	C	602	0	100	0	0
NC_045512.2	1671	T	626	0.159744	0	0	99.8403
NC_045512.2	1672	T	634	0	0	0.157729	99.8423
NC_045512.2	1673	A	637	100	0	0	0
NC_045512.2	1674	A	626	100	0	0	0
NC_045512.2	1675	T	628	0.159236	0	0	99.8408
NC_045512.2	1676	G	623	0.160514	0	99.8395	0
NC_045512.2	1677	A	612	100	0	0	0
NC_045512.2	1678	A	615	99.8374	0	0.162602	0
NC_045512.2	1679	G	609	0	0	100	0
NC_045512.2	1680	A	626	100	0	0	0
NC_045512.2	1681	G	610	0	0	100	0
NC_045512.2	1682	A	630	100	0	0	0
NC_045512.2	1683	T	620	0	0.322581	0	99.6774
NC_045512.2	1684	C	619	0	100	0	0
NC_045512.2	1685	G	591	0	0	100	0
NC_045512.2	1686	C	609	0	100	0	0
NC_045512.2	1687	C	610	0.163934	99.8361	0	0
NC_045512.2	1688	A	599	100	0	0	0
NC_045512.2	1689	T	584	0	0	0	100
NC_045512.2	1690	T	608	0	0	0	100
NC_045512.2	1691	A	602	99.3355	0	0	0.166113
NC_045512.2	1692	T	602	0	0.166113	0	99.8339
NC_045512.2	1693	T	605	0.165289	0	0	99.8347
NC_045512.2	1694	T	614	0.325733	0.162866	0.162866	99.3485
NC_045512.2	1695	T	607	0	0.164745	0.164745	99.6705
NC_045512.2	1696	G	594	0	0	99.6633	0.3367
NC_045512.2	1697	G	582	0.171821	0	99.8282	0
NC_045512.2	1698	C	599	0.166945	99.8331	0	0
NC_045512.2	1699	A	606	100	0	0	0
NC_045512.2	1700	T	584	0	0.171233	0	99.8288
NC_045512.2	1701	C	590	0	100	0	0
NC_045512.2	1702	T	576	0	0	0	100
NC_045512.2	1703	T	613	0	0	0	100
NC_045512.2	1704	T	613	0	0.163132	0	99.8369
NC_045512.2	1705	T	606	0	0	0	100
NC_045512.2	1706	T	611	0	0	0	100
NC_045512.2	1707	C	610	0	100	0	0
NC_045512.2	1708	T	624	0	0	0	100
NC_045512.2	1709	G	604	0	0	100	0
NC_045512.2	1710	C	592	0	100	0	0
NC_045512.2	1711	T	571	0	0.175131	0	99.8249
NC_045512.2	1712	T	619	0	0	0	100
NC_045512.2	1713	C	587	0	100	0	0
NC_045512.2	1714	C	589	0	100	0	0
NC_045512.2	1715	A	598	100	0	0	0
NC_045512.2	1716	C	599	0	100	0	0
NC_045512.2	1717	A	563	100	0	0	0
NC_045512.2	1718	A	571	100	0	0	0
NC_045512.2	1719	G	588	0	0	100	0
NC_045512.2	1720	T	601	0	0	0	100
NC_045512.2	1721	G	598	0	0	100	0
NC_045512.2	1722	C	596	0	100	0	0
NC_045512.2	1723	T	611	0	0	0	100
NC_045512.2	1724	T	587	0	0	0	100
NC_045512.2	1725	T	563	0	0	0.35524	99.6448
NC_045512.2	1726	T	613	0	0	0	100
NC_045512.2	1727	G	619	0	0	100	0
NC_045512.2	1728	T	619	0	0	0	100
NC_045512.2	1729	G	614	0	0	100	0
NC_045512.2	1730	G	611	0	0	100	0
NC_045512.2	1731	A	643	100	0	0	0
NC_045512.2	1732	A	606	100	0	0	0
NC_045512.2	1733	A	608	100	0	0	0
NC_045512.2	1734	C	583	0	100	0	0
NC_045512.2	1735	T	605	0	0	0	100
NC_045512.2	1736	G	609	0.164204	0	99.8358	0
NC_045512.2	1737	T	606	0	0	0	100
NC_045512.2	1738	G	609	0	0	100	0
NC_045512.2	1739	A	578	100	0	0	0
NC_045512.2	1740	A	572	100	0	0	0
NC_045512.2	1741	A	569	100	0	0	0
NC_045512.2	1742	G	562	0	0	100	0
NC_045512.2	1743	G	558	0	0	100	0
NC_045512.2	1744	T	542	0	0	0	100
NC_045512.2	1745	T	536	0	0	0	100
NC_045512.2	1746	T	572	0	0	0	100
NC_045512.2	1747	G	558	0	0	100	0
NC_045512.2	1748	G	559	0	0	100	0
NC_045512.2	1749	A	585	99.8291	0.17094	0	0
NC_045512.2	1750	T	553	0	0	0	100
NC_045512.2	1751	T	569	0	0	0	100
NC_045512.2	1752	A	580	100	0	0	0
NC_045512.2	1753	T	580	0.172414	0	0	99.8276
NC_045512.2	1754	A	589	99.4907	0.169779	0.339559	0
NC_045512.2	1755	A	574	99.8258	0	0.174216	0
NC_045512.2	1756	A	578	99.827	0	0	0.17301
NC_045512.2	1757	G	544	0	0	100	0
NC_045512.2	1758	C	559	0	99.8211	0.178891	0
NC_045512.2	1759	A	589	100	0	0	0
NC_045512.2	1760	T	585	0	0	0	100
NC_045512.2	1761	T	592	0	0	0	100
NC_045512.2	1762	C	588	0	100	0	0
NC_045512.2	1763	A	614	100	0	0	0
NC_045512.2	1764	A	602	100	0	0	0
NC_045512.2	1765	A	536	100	0	0	0
NC_045512.2	1766	C	599	0	100	0	0
NC_045512.2	1767	A	598	100	0	0	0
NC_045512.2	1768	A	587	100	0	0	0
NC_045512.2	1769	A	601	100	0	0	0
NC_045512.2	1770	T	589	0	0	0	100
NC_045512.2	1771	T	589	0	0	0	99.8302
NC_045512.2	1772	G	597	0	0	99.8325	0
NC_045512.2	1773	T	609	0	0	0	100
NC_045512.2	1774	T	613	0	0	0	100
NC_045512.2	1775	G	598	0	0	100	0
NC_045512.2	1776	A	587	100	0	0	0
NC_045512.2	1777	A	599	100	0	0	0
NC_045512.2	1778	T	600	0	0	0	100
NC_045512.2	1779	C	578	0	100	0	0
NC_045512.2	1780	C	577	0	100	0	0
NC_045512.2	1781	T	594	0	0.16835	0	99.8316
NC_045512.2	1782	G	589	0	0	100	0
NC_045512.2	1783	T	575	0	0	0	100
NC_045512.2	1784	G	532	0.37594	0	99.6241	0
NC_045512.2	1785	G	533	0	0.375235	99.6248	0
NC_045512.2	1786	T	568	0.352113	0	0	99.6479
NC_045512.2	1787	A	565	100	0	0	0
NC_045512.2	1788	A	575	99.6522	0	0	0
NC_045512.2	1789	T	589	0	0	0	100
NC_045512.2	1790	T	584	0	0	0	100
NC_045512.2	1791	T	579	0	0	0.172712	99.8273
NC_045512.2	1792	T	579	0	0.172712	0.172712	99.6546
NC_045512.2	1793	A	567	99.8236	0	0.176367	0
NC_045512.2	1794	A	563	99.8224	0	0.17762	0
NC_045512.2	1795	A	529	99.811	0	0.189036	0
NC_045512.2	1796	G	550	0	0	100	0
NC_045512.2	1797	T	558	0	0	0	100
NC_045512.2	1798	T	570	0	0	0	100
NC_045512.2	1799	A	563	100	0	0	0
NC_045512.2	1800	C	557	0	100	0	0
NC_045512.2	1801	A	581	100	0	0	0
NC_045512.2	1802	A	570	100	0	0	0
NC_045512.2	1803	A	569	99.8243	0.175747	0	0
NC_045512.2	1804	A	550	100	0	0	0
NC_045512.2	1805	G	566	0	0	100	0
NC_045512.2	1806	G	589	0	0	100	0
NC_045512.2	1807	A	606	100	0	0	0
NC_045512.2	1808	A	567	100	0	0	0
NC_045512.2	1809	A	588	99.6599	0.170068	0.170068	0
NC_045512.2	1810	A	581	100	0	0	0
NC_045512.2	1811	G	605	0	0	100	0
NC_045512.2	1812	C	600	0	100	0	0
NC_045512.2	1813	T	641	0	0	0	100
NC_045512.2	1814	A	642	100	0	0	0
NC_045512.2	1815	A	670	100	0	0	0
NC_045512.2	1816	A	672	100	0	0	0
NC_045512.2	1817	A	663	100	0	0	0
NC_045512.2	1818	A	647	100	0	0	0
NC_045512.2	1819	A	636	99.5283	0	0	0
NC_045512.2	1820	G	670	0	0	100	0
NC_045512.2	1821	G	663	0	0	100	0
NC_045512.2	1822	T	667	0	0	0	100
NC_045512.2	1823	G	678	0	0	100	0
NC_045512.2	1824	C	651	0	100	0	0
NC_045512.2	1825	C	668	0	100	0	0
NC_045512.2	1826	T	696	0	0	0	100
NC_045512.2	1827	G	708	0	0	100	0
NC_045512.2	1828	G	709	0	0	100	0
NC_045512.2	1829	A	715	100	0	0	0
NC_045512.2	1830	A	587	100	0	0	0
NC_045512.2	1831	T	703	0	0	0	100
NC_045512.2	1832	A	695	100	0	0	0
NC_045512.2	1833	T	715	0	0	0	99.8601
NC_045512.2	1834	T	711	0	0	0	100
NC_045512.2	1835	G	710	0	0	100	0
NC_045512.2	1836	G	700	0	0	99.8571	0.142857
NC_045512.2	1837	T	701	0.142653	0	0	99.8573
NC_045512.2	1838	G	702	0	0	100	0
NC_045512.2	1839	A	701	100	0	0	0
NC_045512.2	1840	A	681	99.8532	0	0.146843	0
NC_045512.2	1841	C	721	0	100	0	0
NC_045512.2	1842	A	722	100	0	0	0
NC_045512.2	1843	G	712	0	0	100	0
NC_045512.2	1844	A	712	100	0	0	0
NC_045512.2	1845	A	690	100	0	0	0
NC_045512.2	1846	A	719	100	0	0	0
NC_045512.2	1847	T	721	0	0	0	100
NC_045512.2	1848	C	723	0	100	0	0
NC_045512.2	1849	A	743	100	0	0	0
NC_045512.2	1850	A	730	100	0	0	0
NC_045512.2	1851	T	713	0	0	0	100
NC_045512.2	1852	A	731	99.8632	0	0.136799	0
NC_045512.2	1853	C	743	0	100	0	0
NC_045512.2	1854	T	746	0	0	0	100
NC_045512.2	1855	G	712	0.280899	0	99.7191	0
NC_045512.2	1856	A	697	99.8565	0.143472	0	0
NC_045512.2	1857	G	688	0	0.290698	99.7093	0
NC_045512.2	1858	T	686	0.291545	0.145773	0	99.5627
NC_045512.2	1859	C	698	0	100	0	0
NC_045512.2	1860	C	685	0	100	0	0
NC_045512.2	1861	T	695	0	0	0	100
NC_045512.2	1862	C	707	0	99.8586	0	0
NC_045512.2	1863	T	713	0	0	0	100
NC_045512.2	1864	T	699	0	0	0	100
NC_045512.2	1865	T	702	0	0	0	100
NC_045512.2	1866	A	702	99.8575	0	0	0.14245
NC_045512.2	1867	T	696	0.143678	0	0	99.8563
NC_045512.2	1868	G	673	0	0	100	0
NC_045512.2	1869	C	664	0	100	0	0
NC_045512.2	1870	A	680	99.8529	0.147059	0	0
NC_045512.2	1871	T	674	0	0	0	100
NC_045512.2	1872	T	619	0	0	0.161551	99.8384
NC_045512.2	1873	T	679	0	0.147275	0	99.8527
NC_045512.2	1874	G	662	0	0	100	0
NC_045512.2	1875	C	675	0	100	0	0
NC_045512.2	1876	A	689	100	0	0	0
NC_045512.2	1877	T	700	0	0	0	100
NC_045512.2	1878	C	694	0	100	0	0
NC_045512.2	1879	A	687	100	0	0	0
NC_045512.2	1880	G	694	0	0	100	0
NC_045512.2	1881	A	690	100	0	0	0
NC_045512.2	1882	G	696	0	0	100	0
NC_045512.2	1883	G	684	0.146199	0	99.7076	0.146199
NC_045512.2	1884	C	692	0	100	0	0
NC_045512.2	1885	T	706	0	0	0	100
NC_045512.2	1886	G	702	0	0	100	0
NC_045512.2	1887	C	694	0	100	0	0
NC_045512.2	1888	T	727	0	0	0	100
NC_045512.2	1889	C	706	0	100	0	0
NC_045512.2	1890	G	708	0	0	100	0
NC_045512.2	1891	T	707	0	0	0	100
NC_045512.2	1892	G	713	0	0	100	0
NC_045512.2	1893	T	691	0	0	0	100
NC_045512.2	1894	T	704	0	0	0	100
NC_045512.2	1895	G	712	0	0	100	0
NC_045512.2	1896	T	721	0	0.138696	0	99.8613
NC_045512.2	1897	A	700	100	0	0	0
NC_045512.2	1898	C	691	0	99.8553	0	0.144718
NC_045512.2	1899	G	696	0	0	100	0
NC_045512.2	1900	A	696	100	0	0	0
NC_045512.2	1901	T	710	0	0	0	100
NC_045512.2	1902	C	705	0	100	0	0
NC_045512.2	1903	A	715	100	0	0	0
NC_045512.2	1904	A	697	100	0	0	0
NC_045512.2	1905	T	706	0	0	0	100
NC_045512.2	1906	T	688	0	0	0	100
NC_045512.2	1907	T	692	0	0	0	100
NC_045512.2	1908	T	716	0	0	0	100
NC_045512.2	1909	C	709	0	100	0	0
NC_045512.2	1910	T	707	0	0	0	100
NC_045512.2	1911	C	701	0	100	0	0
NC_045512.2	1912	C	691	0	100	0	0
NC_045512.2	1913	C	687	0	100	0	0
NC_045512.2	1914	G	695	0	0	100	0
NC_045512.2	1915	C	706	0	100	0	0
NC_045512.2	1916	A	706	100	0	0	0
NC_045512.2	1917	C	707	0	100	0	0
NC_045512.2	1918	T	697	0	0	0	100
NC_045512.2	1919	C	718	0	99.8607	0	0.139276
NC_045512.2	1920	T	705	0	0	0	100
NC_045512.2	1921	T	715	0	0	0	100
NC_045512.2	1922	G	720	0	0	100	0
NC_045512.2	1923	A	730	100	0	0	0
NC_045512.2	1924	A	729	100	0	0	0
NC_045512.2	1925	A	740	100	0	0	0
NC_045512.2	1926	C	735	0	100	0	0
NC_045512.2	1927	T	729	0	0.137174	0	99.8628
NC_045512.2	1928	G	714	0.140056	0	99.8599	0
NC_045512.2	1929	C	716	0.139665	99.8603	0	0
NC_045512.2	1930	T	720	0.138889	0	0	99.8611
NC_045512.2	1931	C	725	0	100	0	0
NC_045512.2	1932	A	740	99.7297	0	0.27027	0
NC_045512.2	1933	A	708	99.7175	0.141243	0	0.141243
NC_045512.2	1934	A	723	99.8617	0	0.138313	0
NC_045512.2	1935	A	726	99.8623	0	0.137741	0
NC_045512.2	1936	T	699	0.143062	0	0	99.8569
NC_045512.2	1937	T	733	0	0.136426	0	99.8636
NC_045512.2	1938	C	711	0	100	0	0
NC_045512.2	1939	T	701	0	0	0	100
NC_045512.2	1940	G	699	0	0	100	0
NC_045512.2	1941	T	677	0	0	0	100
NC_045512.2	1942	G	691	0	0	100	0
NC_045512.2	1943	C	675	0	100	0	0
NC_045512.2	1944	G	701	0	0	100	0
NC_045512.2	1945	T	697	0	0.143472	0	99.8565
NC_045512.2	1946	G	695	0.431655	0	99.5683	0
NC_045512.2	1947	T	689	0	0	0	100
NC_045512.2	1948	T	699	0	0	0	100
NC_045512.2	1949	T	712	0	0	0	100
NC_045512.2	1950	T	714	0	0	0.140056	99.8599
NC_045512.2	1951	A	709	99.859	0	0.141044	0
NC_045512.2	1952	C	707	0	100	0	0
NC_045512.2	1953	A	721	100	0	0	0
NC_045512.2	1954	G	703	0	0	100	0
NC_045512.2	1955	A	682	99.8534	0	0	0.146628
NC_045512.2	1956	A	686	99.8542	0.145773	0	0
NC_045512.2	1957	G	686	0	0	100	0
NC_045512.2	1958	G	680	0.294118	0.147059	99.5588	0
NC_045512.2	1959	C	692	0.144509	99.711	0	0.144509
NC_045512.2	1960	C	682	0.146628	99.8534	0	0
NC_045512.2	1961	G	683	0	0.146413	99.8536	0
NC_045512.2	1962	C	680	0	99.8529	0	0
NC_045512.2	1963	T	667	0	0	0	100
NC_045512.2	1964	A	614	99.8371	0	0.162866	0
NC_045512.2	1965	T	627	0	0	0	100
NC_045512.2	1966	A	623	99.8395	0	0.160514	0
NC_045512.2	1967	A	628	100	0	0	0
NC_045512.2	1968	C	668	0	100	0	0
NC_045512.2	1969	A	650	100	0	0	0
NC_045512.2	1970	A	617	100	0	0	0
NC_045512.2	1971	T	633	0	0.157978	0	99.842
NC_045512.2	1972	A	659	100	0	0	0
NC_045512.2	1973	C	653	0	100	0	0
NC_045512.2	1974	T	637	0	0	0	100
NC_045512.2	1975	A	598	99.8328	0	0	0.167224
NC_045512.2	1976	G	626	0.159744	0	99.8403	0
NC_045512.2	1977	A	611	99.509	0.163666	0.327332	0
NC_045512.2	1978	T	612	0	0	0	100
NC_045512.2	1979	G	595	0	0	100	0
NC_045512.2	1980	G	621	0	0	100	0
NC_045512.2	1981	A	625	100	0	0	0
NC_045512.2	1982	A	531	100	0	0	0
NC_045512.2	1983	T	603	0	0.331675	0	99.6683
NC_045512.2	1984	T	605	0	0	0	100
NC_045512.2	1985	T	626	0	0.159744	0	99.8403
NC_045512.2	1986	C	617	0	99.8379	0.162075	0
NC_045512.2	1987	A	622	99.8392	0	0	0.160772
NC_045512.2	1988	C	622	0.321543	99.6785	0	0
NC_045512.2	1989	A	597	99.665	0	0.335008	0
NC_045512.2	1990	G	590	0	0.169492	99.8305	0
NC_045512.2	1991	T	576	0	0	0	100
NC_045512.2	1992	A	554	99.8195	0	0.180505	0
NC_045512.2	1993	T	560	0	0	0	100
NC_045512.2	1994	T	573	0.34904	0	0	99.651
NC_045512.2	1995	C	567	0	100	0	0
NC_045512.2	1996	A	583	100	0	0	0
NC_045512.2	1997	C	577	0	100	0	0
NC_045512.2	1998	T	574	0	0	0	100
NC_045512.2	1999	G	575	0	0	99.8261	0.173913
[truncated: 27,904 more rows]

## Sheet: N F17A SARS-CoV-2 virus+as-3
CHR	POS	REF	READS	A	C	G	T
NC_045512.2	1	A	2	100	0	0	0
NC_045512.2	2	T	4	0	0	0	100
NC_045512.2	3	T	8	0	0	0	100
NC_045512.2	4	A	9	77.7778	0	11.1111	11.1111
NC_045512.2	5	A	14	100	0	0	0
NC_045512.2	6	A	17	100	0	0	0
NC_045512.2	7	G	15	0	0	100	0
NC_045512.2	8	G	16	0	0	100	0
NC_045512.2	9	T	20	0	0	0	100
NC_045512.2	10	T	23	0	0	0	100
NC_045512.2	11	T	29	0	0	0	100
NC_045512.2	12	A	64	100	0	0	0
NC_045512.2	13	T	101	0	0	0	100
NC_045512.2	14	A	165	100	0	0	0
NC_045512.2	15	C	219	0	100	0	0
NC_045512.2	16	C	316	0	100	0	0
NC_045512.2	17	T	467	0	0	0	100
NC_045512.2	18	T	543	0	0	0	100
NC_045512.2	19	C	675	0	100	0	0
NC_045512.2	20	C	742	0	100	0	0
NC_045512.2	21	C	857	0	100	0	0
NC_045512.2	22	A	941	99.7875	0	0.21254	0
NC_045512.2	23	G	1000	0	0	100	0
NC_045512.2	24	G	1038	0	0	100	0
NC_045512.2	25	T	1175	0	0	0	100
NC_045512.2	26	A	1244	100	0	0	0
NC_045512.2	27	A	1215	99.9177	0	0.0823045	0
NC_045512.2	28	C	1382	0.0723589	99.8553	0	0.0723589
NC_045512.2	29	A	1646	99.8785	0.0607533	0	0.0607533
NC_045512.2	30	A	1862	100	0	0	0
NC_045512.2	31	A	1873	100	0	0	0
NC_045512.2	32	C	1983	0	100	0	0
NC_045512.2	33	C	2089	0	99.9521	0	0.0478698
NC_045512.2	34	A	2241	100	0	0	0
NC_045512.2	35	A	2321	99.9569	0	0.0430849	0
NC_045512.2	36	C	2474	0	100	0	0
NC_045512.2	37	C	2641	0	99.9621	0.0378644	0
NC_045512.2	38	A	2659	99.9248	0	0	0.0752162
NC_045512.2	39	A	2682	99.9627	0	0.0372856	0
NC_045512.2	40	C	2758	0	99.9637	0	0.0362582
NC_045512.2	41	T	2872	0	0	0.0348189	99.9652
NC_045512.2	42	T	2874	0	0	0	100
NC_045512.2	43	T	2943	0	0	0	100
NC_045512.2	44	C	2935	0	100	0	0
NC_045512.2	45	G	2966	0	0	100	0
NC_045512.2	46	A	2942	99.966	0	0.0339905	0
NC_045512.2	47	T	2983	0	0	0	100
NC_045512.2	48	C	2964	0	100	0	0
NC_045512.2	49	T	2963	0	0.0337496	0	99.9663
NC_045512.2	50	C	3007	0	100	0	0
NC_045512.2	51	T	2890	0	0	0	100
NC_045512.2	52	T	3014	0	0	0	100
NC_045512.2	53	G	3203	0	0	100	0
NC_045512.2	54	T	3207	0	0	0	100
NC_045512.2	55	A	3193	99.906	0	0.0939555	0
NC_045512.2	56	G	3220	0	0	100	0
NC_045512.2	57	A	3258	100	0	0	0
NC_045512.2	58	T	3280	0	0.0304878	0	99.9695
NC_045512.2	59	C	3308	0	100	0	0
NC_045512.2	60	T	3333	0	0	0	100
NC_045512.2	61	G	3340	0.0299401	0	99.9401	0.0299401
NC_045512.2	62	T	3306	0	0	0	100
NC_045512.2	63	T	3352	0	0.0298329	0	99.9702
NC_045512.2	64	C	3397	0	99.9411	0	0.0588755
NC_045512.2	65	T	3470	0	0.0576369	0	99.9424
NC_045512.2	66	C	2721	0.0367512	99.8897	0	0.0735024
NC_045512.2	67	T	2739	0.0365097	0.0365097	0	99.927
NC_045512.2	68	A	2678	99.9253	0	0	0.0746826
NC_045512.2	69	A	2735	100	0	0	0
NC_045512.2	70	A	2719	99.9264	0.0735565	0	0
NC_045512.2	71	C	2807	0	99.8931	0.0712504	0.0356252
NC_045512.2	72	G	2825	0.0353982	0.0353982	99.9292	0
NC_045512.2	73	A	2769	100	0	0	0
NC_045512.2	74	A	2775	99.9279	0.0720721	0	0
NC_045512.2	75	C	2783	0	99.9641	0	0.0359324
NC_045512.2	76	T	2851	0.105226	0	0.0350754	99.8246
NC_045512.2	77	T	2875	0.13913	0.0347826	0	99.8261
NC_045512.2	78	T	2981	1.00637	0	0.0670916	98.9265
NC_045512.2	79	A	3000	99.0333	0	0.0333333	0.933333
NC_045512.2	80	A	3010	98.9037	0.0332226	0.89701	0.166113
NC_045512.2	81	A	3010	99.0365	0	0.0332226	0.930233
NC_045512.2	82	A	3068	99.8696	0	0	0.130378
NC_045512.2	83	T	3120	0.0320513	0.897436	0	99.0705
NC_045512.2	84	C	3075	0.0650407	99.9024	0	0.0325203
NC_045512.2	85	T	3130	0	0	0.0638978	99.9361
NC_045512.2	86	G	3118	0.0320718	0	99.9679	0
NC_045512.2	87	T	3149	0	0	0	100
NC_045512.2	88	G	3204	0	0	99.9688	0.031211
NC_045512.2	89	T	3170	0.0315457	0	0.0315457	99.9369
NC_045512.2	90	G	3250	0.0307692	0.0615385	99.9077	0
NC_045512.2	91	G	3235	0.0618238	0.0309119	99.8764	0.0309119
NC_045512.2	92	C	3339	0	100	0	0
NC_045512.2	93	T	3464	0	0.0288684	0	99.9711
NC_045512.2	94	G	3492	0	0	100	0
[truncated: 29,809 more rows]
