# Supplementary material for: Viral N protein hijacks deaminase-containing RNA granules to enhance SARS-CoV-2 mutagenesis
Source: EMBO J. 2024 Nov 20;43(24):6444–68. doi: 10.1038/s44318-024-00314-y (PMC11649915; doi:10.1038/s44318-024-00314-y)
Supplement: Supplementary file 12 — Data Set EV10 [file 44318_2024_314_MOESM12_ESM.xlsx]

## Sheet: Legend
DATASET	Description
Dataset EV10	SNVs information of individuals from the mRNA of SARS-CoV-1 N protein in HeLa cells treated with or without stressor

## Sheet:  mRNA N protein from SARS1-1
CHR	POS	REF	READS	A	C	G	T
NC_004718.3	28120	A	8487	100	0	0	0
NC_004718.3	28121	T	8513	0	0	0	100
NC_004718.3	28122	G	8564	0.0233536	0	99.9766	0
NC_004718.3	28123	T	8622	0	0	0	100
NC_004718.3	28124	C	8792	0	99.9773	0	0.022748
NC_004718.3	28125	T	8986	0	0.0445137	0	99.9555
NC_004718.3	28126	G	8975	0	0	99.9777	0.0222841
NC_004718.3	28127	A	9040	99.9779	0	0.0221239	0
NC_004718.3	28128	T	8895	0	0.0337268	0	99.9663
NC_004718.3	28129	A	8868	99.8196	0	0.169147	0.0112765
NC_004718.3	28130	A	9047	99.8563	0	0.143694	0
NC_004718.3	28131	T	9425	0	0.0106101	0.0106101	99.9788
NC_004718.3	28132	G	9478	0	0	100	0
NC_004718.3	28133	G	9469	0	0	99.9894	0.0105608
NC_004718.3	28134	A	9777	99.9795	0	0.0102281	0.0102281
NC_004718.3	28135	C	9995	0.010005	99.96	0	0
NC_004718.3	28136	C	10077	0	100	0	0
NC_004718.3	28137	C	10127	0.00987459	99.9803	0	0
NC_004718.3	28138	C	10254	0	99.9512	0	0.0292569
NC_004718.3	28139	A	10481	99.9618	0	0.0286232	0.00954107
NC_004718.3	28140	A	10419	99.8848	0	0.105576	0.00959785
NC_004718.3	28141	T	10554	0	0	0	99.9905
NC_004718.3	28142	C	10836	0	99.9723	0.0092285	0.018457
NC_004718.3	28143	A	10991	99.9636	0	0.0363934	0
NC_004718.3	28144	A	10922	99.9268	0	0.0732467	0
NC_004718.3	28145	A	10444	99.8947	0	0.105324	0
NC_004718.3	28146	C	11269	0	100	0	0
NC_004718.3	28147	C	11448	0	100	0	0
NC_004718.3	28148	A	10787	99.9815	0	0.00927042	0.00927042
NC_004718.3	28149	A	11598	99.9224	0	0.0775996	0
NC_004718.3	28150	C	11872	0	99.9832	0	0.0168464
NC_004718.3	28151	G	11783	0	0	100	0
NC_004718.3	28152	T	11829	0.0084538	0.0084538	0.0084538	99.9746
NC_004718.3	28153	A	12177	99.8029	0.0082122	0.180668	0.0082122
NC_004718.3	28154	G	12298	0.0081314	0	99.9919	0
NC_004718.3	28155	T	11756	0	0.0170126	0.0085063	99.966
NC_004718.3	28156	G	12589	0	0.0238303	99.8491	0.00794344
NC_004718.3	28157	C	12605	0	99.9127	0	0.0238001
NC_004718.3	28158	C	12806	0	99.9922	0	0.00780884
NC_004718.3	28159	C	12819	0	99.9688	0.00780092	0.0234028
NC_004718.3	28160	C	13130	0	99.9924	0	0
NC_004718.3	28161	C	13280	0	99.9925	0	0.00753012
NC_004718.3	28162	C	13326	0.00750413	99.8424	0	0
NC_004718.3	28163	G	13222	0.00756315	0	99.9924	0
NC_004718.3	28164	C	13444	0	100	0	0
NC_004718.3	28165	A	13305	100	0	0	0
NC_004718.3	28166	T	12875	0	0.00776699	0	99.9845
NC_004718.3	28167	T	13313	0	0.0150229	0	99.985
NC_004718.3	28168	A	13579	99.757	0	0.228294	0.0147286
NC_004718.3	28169	C	13624	0	99.9853	0	0.01468
NC_004718.3	28170	A	13348	99.9476	0.0149835	0.0224753	0
NC_004718.3	28171	T	12837	0.00778998	0.0311599	0	99.9611
NC_004718.3	28172	T	13294	0.00752219	0.0150444	0	99.9774
NC_004718.3	28173	T	13644	0	0.0146585	0	99.9853
NC_004718.3	28174	G	13836	0	0	100	0
NC_004718.3	28175	G	13837	0.007227	0	99.9928	0
NC_004718.3	28176	T	14157	0	0.0353182	0	99.9647
NC_004718.3	28177	G	14057	0.00711389	0	99.9929	0
NC_004718.3	28178	G	13912	0	0	99.9928	0.00718804
NC_004718.3	28179	A	14150	99.9717	0	0.0212014	0
NC_004718.3	28180	C	14150	0.00706714	99.9788	0	0.0141343
NC_004718.3	28181	C	14001	0.00714235	99.9929	0	0
NC_004718.3	28182	C	14362	0.0208885	99.9513	0	0.0208885
NC_004718.3	28183	A	14412	99.9861	0.00693866	0.00693866	0
NC_004718.3	28184	C	14581	0	99.9863	0.0137165	0
NC_004718.3	28185	A	14286	99.93	0	0.0629987	0.00699986
NC_004718.3	28186	G	14465	0.00691324	0	99.9793	0.0138265
NC_004718.3	28187	A	14760	99.9932	0	0.00677507	0
NC_004718.3	28188	T	13866	0	0.0288475	0.00721189	99.9639
NC_004718.3	28189	T	14535	0	0.0137599	0.00687995	99.9794
NC_004718.3	28190	C	14738	0	99.9932	0	0.00678518
NC_004718.3	28191	A	14700	99.966	0	0.0340136	0
NC_004718.3	28192	A	14696	99.9728	0	0.0272183	0
NC_004718.3	28193	C	14969	0.00668047	99.9866	0	0.00668047
NC_004718.3	28194	T	15080	0	0.0331565	0	99.9668
NC_004718.3	28195	G	15271	0.0130967	0	99.9869	0
NC_004718.3	28196	A	15456	99.9547	0	0.0452899	0
NC_004718.3	28197	C	15579	0	99.9936	0	0.0064189
NC_004718.3	28198	A	15623	99.9808	0	0.0192025	0
NC_004718.3	28199	A	15115	99.9008	0.00661594	0.0926232	0
NC_004718.3	28200	T	15107	0.00661945	0.0463361	0	99.9404
NC_004718.3	28201	A	15408	99.695	0.00649014	0.298546	0
NC_004718.3	28202	A	15135	99.8943	0	0.105715	0
NC_004718.3	28203	C	15554	0	99.9807	0.00642921	0.0128584
NC_004718.3	28204	C	15741	0.00635284	99.9809	0.0127057	0
NC_004718.3	28205	A	15229	99.9672	0	0.0262657	0
NC_004718.3	28206	G	15678	0.0127567	0.00637837	99.9809	0
NC_004718.3	28207	A	15793	99.9873	0	0.0126638	0
NC_004718.3	28208	A	14463	99.9101	0.00691419	0.0829703	0
NC_004718.3	28209	T	15557	0	0	0	100
NC_004718.3	28210	G	15872	0.0189012	0	99.9811	0
NC_004718.3	28211	G	16107	0.0248339	0	99.9627	0.012417
NC_004718.3	28212	A	16394	99.9756	0	0.0243992	0
NC_004718.3	28213	G	16338	0.0061207	0.0061207	99.9755	0.0122414
NC_004718.3	28214	G	16543	0.00604485	0	99.994	0
NC_004718.3	28215	A	16700	99.988	0	0.011976	0
NC_004718.3	28216	C	16879	0	99.9822	0	0.0177736
NC_004718.3	28217	G	16630	0.0120265	0	99.988	0
NC_004718.3	28218	C	17011	0	99.9765	0	0.0235142
NC_004718.3	28219	A	16999	99.9824	0	0.0176481	0
NC_004718.3	28220	A	15326	99.8695	0.0130497	0.104398	0.0130497
NC_004718.3	28221	T	17076	0.00585617	0.0234247	0.00585617	99.9532
NC_004718.3	28222	G	17070	0	0	100	0
NC_004718.3	28223	G	17049	0.00586545	0.00586545	99.9765	0.0117309
NC_004718.3	28224	G	17310	0.00577701	0	99.9769	0.017331
NC_004718.3	28225	G	17422	0.045919	0	99.9541	0
NC_004718.3	28226	C	17567	0	99.9658	0	0.0170775
NC_004718.3	28227	A	15146	99.9208	0.0264096	0.0528192	0
NC_004718.3	28228	A	12814	99.5708	0.171687	0.249727	0.00780396
NC_004718.3	28229	G	17718	0.011288	0	99.9831	0.00564398
NC_004718.3	28230	G	17691	0.0113052	0	99.9774	0.0113052
NC_004718.3	28231	C	17526	0	99.9772	0	0.0228232
NC_004718.3	28232	C	17849	0.0168077	99.9496	0.00560256	0.00560256
NC_004718.3	28233	A	17599	99.9602	0.0113643	0.0284107	0
NC_004718.3	28234	A	17753	99.9155	0	0.0844928	0
NC_004718.3	28235	A	17461	99.8912	0.0114541	0.0973598	0
NC_004718.3	28236	A	16984	99.8587	0.0117758	0.105982	0.0117758
NC_004718.3	28237	C	18226	0	99.9781	0	0.0219467
NC_004718.3	28238	A	17925	99.9721	0	0.027894	0
NC_004718.3	28239	G	18210	0.0164745	0	99.9835	0
NC_004718.3	28240	C	17893	0	99.9776	0	0.0223551
NC_004718.3	28241	G	18015	0.0166528	0	99.9833	0
NC_004718.3	28242	C	18176	0	99.978	0	0.022007
NC_004718.3	28243	C	17941	0	99.9833	0	0.0167215
NC_004718.3	28244	G	18262	0.0109517	0.00547585	99.9836	0
NC_004718.3	28245	A	18451	99.9621	0.0162593	0.021679	0
NC_004718.3	28246	C	18464	0	99.9892	0	0.0108319
NC_004718.3	28247	C	18380	0.0163221	99.9837	0	0
NC_004718.3	28248	C	18493	0	99.9892	0	0.0108149
NC_004718.3	28249	C	18733	0	99.9947	0	0
NC_004718.3	28250	A	18484	99.9838	0	0.0162303	0
NC_004718.3	28251	A	18434	99.8698	0.00542476	0.119345	0.00542476
NC_004718.3	28252	G	18555	0.0161681	0	99.9731	0.0107788
NC_004718.3	28253	G	18588	0.0161394	0	99.9354	0.00537981
NC_004718.3	28254	T	18458	0	0.0108354	0.00541771	99.9837
NC_004718.3	28255	T	18541	0	0.0269673	0	99.9622
NC_004718.3	28256	T	18581	0	0.0538184	0	99.9354
NC_004718.3	28257	A	18945	99.9208	0	0.0791766	0
NC_004718.3	28258	C	18640	0	100	0	0
NC_004718.3	28259	C	18177	0.00550146	99.978	0	0.0165044
NC_004718.3	28260	C	18632	0.00536711	99.9624	0	0.0214684
NC_004718.3	28261	A	18527	100	0	0	0
NC_004718.3	28262	A	18142	100	0	0	0
NC_004718.3	28263	T	18176	0	0.0660211	0.0110035	99.923
NC_004718.3	28264	A	18113	99.9172	0	0.0828134	0
NC_004718.3	28265	A	17427	99.9254	0	0.0745969	0
NC_004718.3	28266	T	17475	0.00572246	0.0171674	0.00572246	99.9714
NC_004718.3	28267	A	17720	99.763	0.00564334	0.225734	0.00564334
NC_004718.3	28268	C	18709	0	100	0	0
NC_004718.3	28269	T	18597	0.00537721	0.0322633	0	99.9624
NC_004718.3	28270	G	18801	0.0159566	0	99.984	0
NC_004718.3	28271	C	18654	0	99.9732	0.00536078	0.0214431
NC_004718.3	28272	G	18923	0.0105691	0.00528457	99.9736	0.0105691
NC_004718.3	28273	T	17542	0.0114012	0	0	99.9886
NC_004718.3	28274	C	18884	0	99.9947	0	0.00529549
NC_004718.3	28275	T	18592	0.00537866	0.0268933	0.00537866	99.9623
NC_004718.3	28276	T	18733	0.0106763	0.00533817	0.0106763	99.9733
NC_004718.3	28277	G	18875	0	0	100	0
NC_004718.3	28278	G	19012	0.0210393	0	99.9684	0.0105197
NC_004718.3	28279	T	18679	0	0.0107072	0	99.9893
NC_004718.3	28280	T	18833	0.00530983	0	0.00530983	99.9841
NC_004718.3	28281	C	19363	0	99.9897	0	0.010329
NC_004718.3	28282	A	18925	99.8679	0	0.1321	0
NC_004718.3	28283	C	19473	0	99.9486	0.0359472	0.0154059
NC_004718.3	28284	A	19522	99.9334	0.00512243	0.0563467	0.00512243
NC_004718.3	28285	G	19270	0.0518941	0.00518941	99.9377	0.00518941
NC_004718.3	28286	C	19781	0.00505536	99.9899	0	0.00505536
NC_004718.3	28287	T	20090	0.0049776	0.0049776	0	99.99
NC_004718.3	28288	C	20300	0	99.9951	0	0.00492611
NC_004718.3	28289	T	20189	0.00495319	0.0544851	0	99.9406
NC_004718.3	28290	C	20291	0	99.9901	0	0.00985659
NC_004718.3	28291	A	17142	99.9475	0.0116673	0.0408354	0
NC_004718.3	28292	C	20345	0	99.9951	0	0.00491521
NC_004718.3	28293	T	20095	0	0.0995272	0	99.9005
NC_004718.3	28294	C	20452	0	99.9707	0	0.029337
NC_004718.3	28295	A	19964	99.98	0	0.0200361	0
NC_004718.3	28296	G	20007	0.00499825	0	99.995	0
NC_004718.3	28297	C	20016	0	99.965	0	0.034972
NC_004718.3	28298	A	20115	99.9851	0	0.0149142	0
NC_004718.3	28299	T	19890	0.015083	0.0201106	0.0100553	99.9548
NC_004718.3	28300	G	19933	0.0100336	0.0150504	99.9749	0
NC_004718.3	28301	G	19776	0.0455097	0.0101133	99.9393	0.00505663
NC_004718.3	28302	C	20138	0	99.995	0	0.00496574
NC_004718.3	28303	A	19751	99.9797	0.00506303	0.0151891	0
NC_004718.3	28304	A	19349	99.8708	0.0103365	0.108533	0.0103365
NC_004718.3	28305	G	20012	0.004997	0.004997	99.975	0.014991
NC_004718.3	28306	G	20155	0.0099231	0.00496155	99.9802	0.00496155
NC_004718.3	28307	A	20431	99.9804	0	0.0195781	0
NC_004718.3	28308	G	20280	0.00493097	0	99.9951	0
NC_004718.3	28309	G	20156	0.0049613	0.0049613	99.9802	0.0099226
NC_004718.3	28310	A	20365	99.9656	0	0.0343727	0
NC_004718.3	28311	A	14443	99.9169	0.0346188	0.0484664	0
NC_004718.3	28312	C	20125	0.00496894	99.995	0	0
NC_004718.3	28313	T	20341	0	0.0344133	0.00983236	99.9558
NC_004718.3	28314	T	20206	0	0.0544393	0.00494903	99.9406
NC_004718.3	28315	A	20200	99.5396	0	0.450495	0.00990099
NC_004718.3	28316	G	20536	0.009739	0.0146085	99.9757	0
NC_004718.3	28317	A	20608	99.9854	0	0.00970497	0.00485248
NC_004718.3	28318	T	14347	0.0139402	0.0069701	0.0627309	99.9164
NC_004718.3	28319	T	20888	0.00478744	0.0239372	0	99.9665
NC_004718.3	28320	C	21015	0	99.9619	0	0.038068
NC_004718.3	28321	C	20691	0.00483302	99.9758	0.00483302	0.0144991
NC_004718.3	28322	C	21354	0.00936593	99.9579	0.00468296	0.0280978
NC_004718.3	28323	T	21472	0	0.00465723	0	99.9953
NC_004718.3	28324	C	21475	0.00465658	99.9907	0	0.00465658
NC_004718.3	28325	G	21323	0.00937954	0	99.9906	0
NC_004718.3	28326	A	21557	99.9675	0	0.0185555	0.0139166
NC_004718.3	28327	G	21651	0.0138562	0	99.9769	0.00923745
NC_004718.3	28328	G	21434	0.0186619	0.00466548	99.9767	0
NC_004718.3	28329	C	21529	0.0046449	99.9768	0	0.0185796
NC_004718.3	28330	C	21666	0.0184621	99.9723	0	0.00923105
NC_004718.3	28331	A	21382	99.9298	0.00467683	0.0607988	0.00467683
NC_004718.3	28332	G	21793	0.0137659	0.00458863	99.9725	0.00917726
NC_004718.3	28333	G	21346	0	0	100	0
NC_004718.3	28334	G	21508	0.00464943	0	99.9907	0.00464943
NC_004718.3	28335	C	21217	0.0188528	99.9387	0	0.0424188
NC_004718.3	28336	G	21553	0.0324781	0	99.9629	0.00463972
NC_004718.3	28337	T	20911	0.0143465	0.00956434	0.00478217	99.9713
NC_004718.3	28338	T	21410	0.00467071	0.00934143	0.00934143	99.972
NC_004718.3	28339	C	21477	0	99.9953	0	0.00465614
NC_004718.3	28340	C	21529	0	99.9814	0	0.0046449
NC_004718.3	28341	A	21769	99.9724	0.00459369	0.0137811	0.00918738
NC_004718.3	28342	A	20982	99.9476	0	0.0524259	0
NC_004718.3	28343	T	21541	0.00928462	0.0185692	0	99.9721
NC_004718.3	28344	C	21740	0	99.9908	0	0.00919963
NC_004718.3	28345	A	21430	99.9487	0	0.0513299	0
NC_004718.3	28346	A	20908	99.9617	0	0.03348	0.00478286
NC_004718.3	28347	C	21841	0	99.9725	0	0.0274713
NC_004718.3	28348	A	20752	99.9566	0.00963763	0.0240941	0
NC_004718.3	28349	C	21599	0	99.9769	0.0185194	0.00462984
NC_004718.3	28350	C	21483	0	99.9814	0	0.0186194
NC_004718.3	28351	A	21083	99.9858	0	0.0142295	0
NC_004718.3	28352	A	20235	99.9654	0	0.0345935	0
NC_004718.3	28353	T	19668	0.0152532	0.0152532	0.0101688	99.9593
NC_004718.3	28354	A	20548	99.708	0.00973331	0.282266	0
NC_004718.3	28355	G	21034	0	0	99.9952	0.00475421
NC_004718.3	28356	T	21015	0	0.00951701	0	99.9857
NC_004718.3	28357	G	21356	0	0	99.9906	0.00936505
NC_004718.3	28358	G	21361	0.0187257	0	99.9672	0.0140443
NC_004718.3	28359	T	21697	0.00460893	0.0276536	0	99.9677
NC_004718.3	28360	C	21321	0	99.9859	0.00469021	0.00938042
NC_004718.3	28361	C	21296	0	99.9671	0.00469572	0.0281743
NC_004718.3	28362	A	21575	99.9815	0	0.01854	0
NC_004718.3	28363	G	21372	0.00467902	0	99.9953	0
NC_004718.3	28364	A	21032	99.9857	0.00475466	0.00950932	0
NC_004718.3	28365	T	20663	0	0.0241978	0	99.9758
NC_004718.3	28366	G	20885	0	0	100	0
NC_004718.3	28367	A	21063	99.9953	0	0	0.00474766
NC_004718.3	28368	C	20517	0.00487401	99.9805	0	0.014622
NC_004718.3	28369	C	20539	0.00973757	99.9708	0	0.0194751
NC_004718.3	28370	A	20436	99.9951	0	0.00489333	0
NC_004718.3	28371	A	20454	99.9267	0.00977804	0.0635572	0
NC_004718.3	28372	A	20308	99.9212	0	0.0738625	0
NC_004718.3	28373	T	20573	0.00486074	0.019443	0	99.9757
NC_004718.3	28374	T	19700	0	0.00507614	0	99.9949
NC_004718.3	28375	G	20599	0	0	99.9951	0.0048546
NC_004718.3	28376	G	20167	0.0049586	0	99.9851	0.0049586
NC_004718.3	28377	C	19859	0	99.9799	0	0.0151065
NC_004718.3	28378	T	20534	0	0.0243499	0	99.9757
NC_004718.3	28379	A	19511	99.9436	0	0.0512531	0.00512531
NC_004718.3	28380	C	20439	0.00489261	99.9755	0.00978521	0.00978521
NC_004718.3	28381	T	19741	0	0.0607872	0.0101312	99.9291
NC_004718.3	28382	A	18993	99.921	0	0.0789765	0
NC_004718.3	28383	C	20354	0	99.9754	0	0.0245652
NC_004718.3	28384	C	20214	0	99.9901	0	0.00989413
NC_004718.3	28385	G	20348	0	0	99.9951	0
NC_004718.3	28386	A	20124	99.9702	0	0.024846	0.00496919
NC_004718.3	28387	A	19086	99.8481	0.00523944	0.146704	0
NC_004718.3	28388	G	19604	0.005101	0.005101	99.9847	0.005101
NC_004718.3	28389	A	20023	99.975	0	0.019977	0.00499426
NC_004718.3	28390	G	20034	0	0.00499151	99.995	0
NC_004718.3	28391	C	19743	0	99.9899	0	0.0101302
NC_004718.3	28392	T	18843	0.00530701	0.0583771	0.010614	99.9257
NC_004718.3	28393	A	19502	99.8667	0	0.128192	0.00512768
NC_004718.3	28394	C	20097	0.00497587	99.9851	0	0.00995173
NC_004718.3	28395	C	19964	0.00500902	99.995	0	0
NC_004718.3	28396	C	20117	0.00497092	99.9901	0	0.00497092
NC_004718.3	28397	G	20585	0.0194316	0.00485791	99.9709	0.00485791
NC_004718.3	28398	A	20345	99.9705	0	0.0294913	0
NC_004718.3	28399	C	20232	0	99.9605	0	0.0395413
NC_004718.3	28400	G	20310	0	0	99.9902	0.00984737
NC_004718.3	28401	A	20218	99.9555	0.00494609	0.0296765	0.00989217
NC_004718.3	28402	G	20515	0.00487448	0	99.9951	0
NC_004718.3	28403	T	19982	0	0.0050045	0	99.995
NC_004718.3	28404	T	20307	0	0.00492441	0	99.9902
NC_004718.3	28405	C	20375	0	99.9853	0	0.0147239
NC_004718.3	28406	G	20531	0.00487068	0	99.9951	0
NC_004718.3	28407	T	19999	0.00500025	0.00500025	0.0150008	99.975
NC_004718.3	28408	G	20549	0.0145993	0.00486642	99.9757	0.00486642
NC_004718.3	28409	G	20688	0.00483372	0	99.9952	0
NC_004718.3	28410	T	20556	0.00486476	0.00972952	0.00486476	99.9805
NC_004718.3	28411	G	20066	0.0199342	0	99.9751	0.00498355
NC_004718.3	28412	G	20612	0	0	100	0
NC_004718.3	28413	T	20917	0.0047808	0.0191232	0	99.9761
NC_004718.3	28414	G	20992	0.0381098	0.00476372	99.9524	0.00476372
NC_004718.3	28415	A	20385	99.9706	0	0.0196223	0.00981114
NC_004718.3	28416	C	21111	0.00473687	99.9716	0	0.0236843
NC_004718.3	28417	G	20892	0.153169	0	99.842	0.00478652
NC_004718.3	28418	G	21011	0.0285565	0	99.9619	0.00951882
NC_004718.3	28419	C	21143	0.0047297	99.9574	0	0.0094594
NC_004718.3	28420	A	21781	99.9725	0	0.0275469	0
NC_004718.3	28421	A	21046	99.9572	0	0.0427635	0
NC_004718.3	28422	A	21135	99.9432	0.00473149	0.0473149	0.00473149
NC_004718.3	28423	A	21052	99.9382	0	0.0475014	0.00475014
NC_004718.3	28424	T	21845	0.00457771	0.00457771	0	99.9908
NC_004718.3	28425	G	21906	0.00912992	0	99.9817	0.00456496
NC_004718.3	28426	A	21907	99.9087	0	0.0867303	0.00456475
NC_004718.3	28427	A	21675	99.9123	0.00461361	0.083045	0
NC_004718.3	28428	A	22285	99.7397	0	0.255777	0.00448732
NC_004718.3	28429	G	22129	0.00451896	0.00903791	99.9729	0.0135569
NC_004718.3	28430	A	21666	99.9815	0.00461553	0.0138466	0
NC_004718.3	28431	G	21980	0.00454959	0.00454959	99.9909	0
NC_004718.3	28432	C	22007	0	99.9864	0	0.013632
NC_004718.3	28433	T	21826	0	0.0870521	0	99.9129
NC_004718.3	28434	C	22109	0.0135691	99.9864	0	0
NC_004718.3	28435	A	21959	99.9408	0.00910788	0.0455394	0.00455394
NC_004718.3	28436	G	21610	0.0416474	0.0277649	99.9167	0.00462749
NC_004718.3	28437	C	20887	0.00957533	99.9856	0	0.00478767
NC_004718.3	28438	C	21326	0.00468911	99.9812	0	0.0140673
NC_004718.3	28439	C	21195	0.00943619	99.9858	0	0.00471809
NC_004718.3	28440	C	21460	0.00931966	99.9581	0.00465983	0.00931966
NC_004718.3	28441	A	21545	99.9582	0.00464145	0.0278487	0.0092829
NC_004718.3	28442	G	21573	0.00463542	0	99.9954	0
NC_004718.3	28443	A	21347	99.9906	0	0.009369	0
NC_004718.3	28444	T	21422	0.0046681	0.0093362	0.0046681	99.9813
NC_004718.3	28445	G	21242	0	0	100	0
NC_004718.3	28446	G	21450	0.00466201	0	99.9907	0.00466201
NC_004718.3	28447	T	21453	0	0.0699203	0	99.9301
NC_004718.3	28448	A	20409	99.8922	0.0048998	0.0930962	0.0048998
NC_004718.3	28449	C	21264	0	99.9859	0	0.00470278
NC_004718.3	28450	T	21021	0	0.0190286	0	99.981
NC_004718.3	28451	T	21546	0	0.00464123	0	99.9907
NC_004718.3	28452	C	20853	0	99.952	0	0.00959095
NC_004718.3	28453	T	21803	0	0.0321057	0	99.9679
NC_004718.3	28454	A	21321	99.9484	0.0140706	0.0281413	0.00469021
NC_004718.3	28455	T	20683	0	0.0241744	0	99.9758
NC_004718.3	28456	T	20550	0	0.0389294	0	99.9611
NC_004718.3	28457	A	21668	99.7554	0	0.239985	0.0046151
NC_004718.3	28458	C	21541	0.00464231	99.9675	0	0.0278539
NC_004718.3	28459	C	21609	0	99.9907	0.0046277	0
NC_004718.3	28460	T	21442	0	0.0419737	0.00466374	99.9534
NC_004718.3	28461	A	21555	99.8515	0	0.143818	0.00463929
NC_004718.3	28462	G	21670	0.00922935	0.013844	99.9631	0.013844
NC_004718.3	28463	G	21942	0.00455747	0	99.9954	0
NC_004718.3	28464	A	22245	99.9775	0	0.0134862	0.00899078
NC_004718.3	28465	A	18037	99.9501	0.00554416	0.0443533	0
NC_004718.3	28466	C	22342	0.00895175	99.9866	0	0.00447587
NC_004718.3	28467	T	21754	0	0.105728	0.0137906	99.8805
NC_004718.3	28468	G	22440	0.0356506	0	99.9643	0
NC_004718.3	28469	G	22127	0.0271162	0.0180775	99.9548	0
NC_004718.3	28470	C	22231	0.00449822	99.973	0	0.0224911
NC_004718.3	28471	C	21956	0.00455456	99.9909	0	0.00455456
NC_004718.3	28472	C	22252	0	99.9865	0	0.0134819
NC_004718.3	28473	A	22557	99.9911	0	0.00886643	0
NC_004718.3	28474	G	22606	0.0176944	0.0044236	99.9735	0.0044236
NC_004718.3	28475	A	22244	99.9595	0.00449559	0.0359648	0
NC_004718.3	28476	A	20285	99.7634	0	0.231698	0.00492975
NC_004718.3	28477	G	22513	0.00444188	0.00444188	99.9911	0
NC_004718.3	28478	C	22145	0	99.9819	0	0.0180628
NC_004718.3	28479	T	20677	0	0.0290177	0.00483629	99.9661
NC_004718.3	28480	T	22490	0	0	0.00444642	99.9956
NC_004718.3	28481	C	22987	0	99.9913	0	0.00870057
NC_004718.3	28482	A	22581	99.9424	0	0.0575705	0
NC_004718.3	28483	C	22560	0	99.9867	0	0.0132979
NC_004718.3	28484	T	16019	0	0.00624259	0.0312129	99.9625
NC_004718.3	28485	T	21545	0	0.041773	0.00464145	99.9536
NC_004718.3	28486	C	22443	0.0133672	99.9866	0	0
NC_004718.3	28487	C	22069	0.00906249	99.9819	0	0.00906249
NC_004718.3	28488	C	22278	0.0224437	99.9686	0	0.00897747
NC_004718.3	28489	T	22176	0.00901876	0.0901876	0.00450938	99.8963
NC_004718.3	28490	A	21564	99.8887	0.00927472	0.0927472	0.00927472
NC_004718.3	28491	C	22199	0	99.964	0	0.0360377
NC_004718.3	28492	G	21707	0.0875294	0.00460681	99.8894	0.0184272
NC_004718.3	28493	G	21909	0.0502077	0	99.9361	0.013693
NC_004718.3	28494	C	21308	0	99.9812	0	0.0187723
NC_004718.3	28495	G	21150	0.0236407	0	99.9716	0.00472813
NC_004718.3	28496	C	21162	0.0094509	99.9905	0	0
NC_004718.3	28497	T	21184	0.00472054	0.0330438	0	99.9528
NC_004718.3	28498	A	21165	99.948	0.00944956	0.042523	0
NC_004718.3	28499	A	21762	99.9081	0	0.082713	0.00919033
NC_004718.3	28500	C	21846	0	99.9771	0	0.01831
NC_004718.3	28501	A	21816	99.9679	0.00458379	0.0275027	0
NC_004718.3	28502	A	21126	99.9337	0.0142005	0.0520685	0
NC_004718.3	28503	A	21529	99.8235	0.0046449	0.167216	0
NC_004718.3	28504	G	21406	0.00934318	0.00467159	99.9813	0.00467159
NC_004718.3	28505	A	21381	99.9719	0	0.0233852	0.00467705
NC_004718.3	28506	A	21681	99.7878	0	0.207555	0
NC_004718.3	28507	G	21540	0.0232126	0	99.9721	0.00464253
NC_004718.3	28508	G	21552	0	0.00927988	99.9814	0.00927988
NC_004718.3	28509	C	21969	0.00455187	99.9818	0	0.0136556
NC_004718.3	28510	A	21368	99.9953	0	0.00467989	0
NC_004718.3	28511	T	22179	0.00450877	0.00901754	0	99.9865
NC_004718.3	28512	C	21811	0	99.9862	0	0.00916969
NC_004718.3	28513	G	21983	0	0.00909794	99.9909	0
NC_004718.3	28514	T	21892	0	0.0137036	0	99.9863
NC_004718.3	28515	A	22024	99.891	0	0.099891	0.009081
NC_004718.3	28516	T	22333	0	0.00447768	0	99.9955
NC_004718.3	28517	G	22202	0	0.0045041	99.991	0.0045041
NC_004718.3	28518	G	21937	0.00911702	0	99.9909	0
NC_004718.3	28519	G	22382	0	0.00893575	99.9866	0.00446788
NC_004718.3	28520	T	21550	0	0.00928074	0	99.9907
NC_004718.3	28521	T	22529	0	0.0133162	0	99.9867
NC_004718.3	28522	G	21977	0.00455021	0	99.9954	0
NC_004718.3	28523	C	22198	0	99.991	0	0.00900982
NC_004718.3	28524	A	22345	99.9821	0	0.00895055	0.00895055
NC_004718.3	28525	A	21611	99.9537	0.00462727	0.0416455	0
NC_004718.3	28526	C	22395	0.00446528	99.9866	0	0.00893056
NC_004718.3	28527	T	22110	0	0.0587969	0	99.9412
NC_004718.3	28528	G	22628	0.0132579	0.0044193	99.9779	0.0044193
NC_004718.3	28529	A	22742	99.9692	0	0.0263829	0.00439715
NC_004718.3	28530	G	22608	0.0176929	0	99.9735	0.00884643
NC_004718.3	28531	G	22125	0.0361582	0	99.9593	0.00451977
NC_004718.3	28532	G	22477	0.0444899	0.00889799	99.9422	0.00444899
NC_004718.3	28533	A	22241	99.9775	0	0.0179848	0.0044962
NC_004718.3	28534	G	22178	0.00901795	0.00901795	99.982	0
NC_004718.3	28535	C	21894	0	99.9909	0	0.00913492
NC_004718.3	28536	C	21931	0.0227988	99.9772	0	0
NC_004718.3	28537	T	22252	0.0179759	0.0224699	0.00449398	99.9551
NC_004718.3	28538	T	22341	0	0.0223804	0.00447608	99.9731
NC_004718.3	28539	G	22362	0.00447187	0.00447187	99.9821	0.00894374
NC_004718.3	28540	A	22503	99.9822	0	0.0177754	0
NC_004718.3	28541	A	21984	99.9545	0.00909753	0.0318413	0.00454876
NC_004718.3	28542	T	22150	0	0.027088	0	99.9639
NC_004718.3	28543	A	22275	99.8608	0.00897868	0.125701	0
NC_004718.3	28544	C	22328	0	99.9866	0.00447868	0.00895736
NC_004718.3	28545	A	22131	99.9458	0	0.049704	0
NC_004718.3	28546	C	22134	0	99.9819	0	0.0180717
NC_004718.3	28547	C	21653	0.0184732	99.9631	0	0.0184732
NC_004718.3	28548	C	22213	0.00450187	99.9865	0	0.00450187
NC_004718.3	28549	A	21715	99.9724	0.00460511	0.0230256	0
NC_004718.3	28550	A	20747	99.9229	0.0192799	0.0578397	0
NC_004718.3	28551	A	21243	99.8447	0.00941487	0.14593	0
NC_004718.3	28552	G	21299	0	0.00469506	99.9906	0
NC_004718.3	28553	A	21389	99.9906	0	0	0.0046753
NC_004718.3	28554	C	21950	0	99.959	0	0.0364465
NC_004718.3	28555	C	21986	0	99.9864	0	0.013645
NC_004718.3	28556	A	21418	99.9673	0	0.0280138	0.00466897
NC_004718.3	28557	C	22272	0	99.9776	0	0.0179598
NC_004718.3	28558	A	21852	99.9771	0	0.0228812	0
NC_004718.3	28559	T	21479	0	0	0.0139671	99.986
NC_004718.3	28560	T	21745	0	0.0275926	0.00919752	99.954
NC_004718.3	28561	G	22198	0.0135147	0.00450491	99.982	0
NC_004718.3	28562	G	22005	0.118155	0.0181777	99.8637	0
NC_004718.3	28563	C	22342	0	99.9866	0	0.00895175
NC_004718.3	28564	A	22267	99.9775	0	0.0134729	0.0089819
NC_004718.3	28565	C	22058	0.009067	99.9637	0.0045335	0.0226675
NC_004718.3	28566	C	21970	0	100	0	0
NC_004718.3	28567	C	21708	0.00921319	99.9585	0.0046066	0.0276396
NC_004718.3	28568	G	21551	0.0185606	0	99.9814	0
NC_004718.3	28569	C	21533	0.00464404	99.9861	0	0.00928807
NC_004718.3	28570	A	21331	99.9906	0	0.00937603	0
NC_004718.3	28571	A	19455	99.9846	0.0154202	0	0
NC_004718.3	28572	T	21400	0.0046729	0.0186916	0	99.9766
NC_004718.3	28573	C	21335	0	99.9906	0	0.00937427
NC_004718.3	28574	C	21135	0.0141945	99.9716	0	0
NC_004718.3	28575	T	21227	0.00471098	0.0518208	0.0141329	99.9199
NC_004718.3	28576	A	20612	99.9466	0	0.053367	0
NC_004718.3	28577	A	20187	99.9306	0.014861	0.0495368	0
NC_004718.3	28578	T	20711	0.0096567	0.00482835	0	99.9855
NC_004718.3	28579	A	20491	99.961	0	0.0292811	0.00976038
NC_004718.3	28580	A	19935	99.9147	0.0050163	0.0752445	0
NC_004718.3	28581	C	21360	0	99.9906	0	0.0093633
NC_004718.3	28582	A	20860	99.9664	0	0.0287632	0.00479386
NC_004718.3	28583	A	18973	99.9789	0	0.0210826	0
NC_004718.3	28584	T	21035	0	0.00950796	0.00950796	99.981
NC_004718.3	28585	G	21361	0.0140443	0	99.9813	0.00468143
NC_004718.3	28586	C	21607	0	99.9815	0	0.0185125
NC_004718.3	28587	T	21817	0.0137507	0.0504194	0.00458358	99.9312
NC_004718.3	28588	G	21556	0.0231954	0.00927816	99.9675	0
NC_004718.3	28589	C	21122	0	99.9621	0	0.0378752
NC_004718.3	28590	C	21453	0.00932271	99.9814	0	0.00932271
NC_004718.3	28591	A	21133	99.9905	0	0.00946387	0
NC_004718.3	28592	C	21351	0.00468362	99.9813	0	0.0140509
NC_004718.3	28593	C	21088	0	99.981	0	0.0189681
NC_004718.3	28594	G	21340	0.0281162	0	99.9672	0.00468604
NC_004718.3	28595	T	20785	0.00481116	0.0481116	0.00481116	99.9423
NC_004718.3	28596	G	21008	0.00476009	0.0142803	99.981	0
NC_004718.3	28597	C	20714	0.00965531	99.9903	0	0
NC_004718.3	28598	T	21062	0.00474789	0.0664704	0.00474789	99.924
NC_004718.3	28599	A	20453	99.9169	0	0.0831174	0
NC_004718.3	28600	C	21180	0	99.9858	0.00472144	0.00944287
NC_004718.3	28601	A	21165	99.9669	0	0.0330735	0
NC_004718.3	28602	A	20818	99.9664	0	0.0336247	0
NC_004718.3	28603	C	21277	0	99.9953	0	0.00469991
NC_004718.3	28604	T	16873	0	0.0118533	0.0177799	99.9704
NC_004718.3	28605	T	21110	0.00473709	0.0189484	0	99.9763
NC_004718.3	28606	C	21216	0	99.9953	0.00471342	0
NC_004718.3	28607	C	21214	0.0141416	99.9764	0	0.00942774
NC_004718.3	28608	T	21104	0	0.146892	0	99.8531
NC_004718.3	28609	C	21245	0	99.9812	0	0.018828
NC_004718.3	28610	A	20152	99.9355	0.00496229	0.0496229	0.00992457
NC_004718.3	28611	A	19994	99.95	0.0050015	0.040012	0.0050015
NC_004718.3	28612	G	19837	0.0100822	0.00504108	99.9849	0
NC_004718.3	28613	G	20643	0.0145328	0.00484426	99.9758	0
NC_004718.3	28614	A	20871	99.9713	0	0.028748	0
NC_004718.3	28615	A	17939	99.9554	0.0111489	0.0278722	0.00557445
NC_004718.3	28616	C	20649	0	99.9903	0	0.0096857
NC_004718.3	28617	A	20534	99.9903	0	0.00973994	0
NC_004718.3	28618	A	19902	99.9648	0	0.0351723	0
NC_004718.3	28619	C	20412	0.00489908	99.9853	0	0.00979816
NC_004718.3	28620	A	19740	99.9949	0	0.00506586	0
NC_004718.3	28621	T	18363	0.0108915	0.0544573	0.0217829	99.9129
NC_004718.3	28622	T	19507	0	0.0410109	0.0102527	99.9385
NC_004718.3	28623	G	19873	0.0150959	0	99.9849	0
NC_004718.3	28624	C	19435	0	99.964	0	0.0360175
NC_004718.3	28625	C	19804	0	99.9344	0	0.0151485
NC_004718.3	28626	A	19406	99.933	0.00515305	0.0618365	0
NC_004718.3	28627	A	19301	99.9637	0	0.0362676	0
NC_004718.3	28628	A	18553	99.7952	0.0215599	0.183259	0
NC_004718.3	28629	A	17658	99.7565	0.00566316	0.19821	0.0339789
NC_004718.3	28630	G	19504	0.0102543	0	99.9897	0
NC_004718.3	28631	G	19475	0.00513479	0.00513479	99.9897	0
NC_004718.3	28632	C	19286	0	99.9793	0	0.0207404
NC_004718.3	28633	T	19055	0.00524797	0.0157439	0.0104959	99.9685
NC_004718.3	28634	T	19827	0.00504363	0.0151309	0.00504363	99.9748
NC_004718.3	28635	C	19736	0.00506688	99.9899	0	0.00506688
NC_004718.3	28636	T	19808	0	0.0858239	0	99.9142
NC_004718.3	28637	A	19699	99.9086	0	0.0913752	0
NC_004718.3	28638	C	19838	0	99.9849	0.00504083	0.0100817
NC_004718.3	28639	G	19577	0.0561884	0.00510804	99.9387	0
NC_004718.3	28640	C	19790	0	99.9697	0.00505306	0.0252653
NC_004718.3	28641	A	19532	99.9744	0	0.025599	0
NC_004718.3	28642	G	19735	0.0101343	0.00506714	99.9797	0.00506714
NC_004718.3	28643	A	19666	99.9949	0	0	0.00508492
NC_004718.3	28644	G	19665	0.0254259	0.00508518	99.9644	0.00508518
NC_004718.3	28645	G	19422	0.0102976	0.0051488	99.9846	0
NC_004718.3	28646	G	19675	0	0	99.9949	0.00508259
NC_004718.3	28647	A	19776	99.9697	0	0.0303398	0
NC_004718.3	28648	A	14648	99.9181	0.0204806	0.0614418	0
NC_004718.3	28649	G	19775	0.0252844	0	99.9697	0.00505689
NC_004718.3	28650	C	19785	0	99.9899	0	0.0101087
NC_004718.3	28651	A	19740	99.9848	0	0.0101317	0.00506586
NC_004718.3	28652	G	19759	0.0303659	0.00506098	99.9595	0.00506098
NC_004718.3	28653	A	19207	99.974	0	0.0208257	0.00520643
NC_004718.3	28654	G	19591	0.0204175	0.00510439	99.9694	0.00510439
NC_004718.3	28655	G	19520	0.0409836	0.0153689	99.9334	0
NC_004718.3	28656	C	19719	0	99.9848	0	0.0101425
NC_004718.3	28657	G	19786	0.0353786	0.00505408	99.9596	0
NC_004718.3	28658	G	19666	0.0355944	0	99.9644	0
NC_004718.3	28659	C	19923	0	99.9849	0.00501932	0.0100386
NC_004718.3	28660	A	19940	99.9599	0	0.0401204	0
NC_004718.3	28661	G	20332	0.0196734	0.00491836	99.9754	0
NC_004718.3	28662	T	20085	0.00497884	0.0199154	0	99.9651
NC_004718.3	28663	C	20542	0	99.9903	0	0.00973615
NC_004718.3	28664	A	20375	99.8871	0.00490798	0.103067	0.00490798
NC_004718.3	28665	A	20037	99.8503	0	0.149723	0
NC_004718.3	28666	G	20269	0.0197346	0.00493364	99.9704	0.00493364
NC_004718.3	28667	C	20404	0	100	0	0
NC_004718.3	28668	C	20540	0.00486855	99.9659	0	0.0292113
NC_004718.3	28669	T	20367	0.00981981	0.0196396	0	99.9705
NC_004718.3	28670	C	20364	0	99.9951	0	0.00491063
NC_004718.3	28671	T	19581	0	0.0306419	0.010214	99.9591
NC_004718.3	28672	T	20370	0	0.00490918	0	99.9902
NC_004718.3	28673	C	20671	0	99.9855	0	0.0145131
NC_004718.3	28674	T	20634	0	0.0145391	0	99.9855
NC_004718.3	28675	C	20467	0.00488591	99.9805	0	0.0146577
NC_004718.3	28676	G	20029	0.0149783	0.019971	99.9651	0
NC_004718.3	28677	C	20261	0	99.9704	0.00493559	0.0148068
NC_004718.3	28678	T	20451	0	0.0146692	0	99.9853
NC_004718.3	28679	C	20370	0	99.9705	0	0.0294551
NC_004718.3	28680	C	20152	0	99.9752	0	0.0148869
NC_004718.3	28681	T	20003	0	0.019997	0.00499925	99.975
NC_004718.3	28682	C	20361	0.0098227	99.9656	0.0098227	0.0098227
NC_004718.3	28683	A	19821	99.9697	0.0100903	0.0151355	0.00504515
NC_004718.3	28684	T	20203	0.00494976	0.00989952	0.00989952	99.9753
NC_004718.3	28685	C	20573	0	99.9951	0	0.00486074
NC_004718.3	28686	A	19632	99.9542	0.00509373	0.0356561	0.00509373
NC_004718.3	28687	C	20317	0.00492199	99.9705	0.00984397	0.014766
NC_004718.3	28688	G	20007	0.0099965	0	99.99	0
NC_004718.3	28689	T	19503	0	0.0102548	0	99.9897
NC_004718.3	28690	A	20099	99.9104	0	0.0895567	0
NC_004718.3	28691	G	20561	0.00972715	0	99.9903	0
NC_004718.3	28692	T	20471	0	0.0341947	0	99.9658
NC_004718.3	28693	C	20667	0	99.9806	0	0.0193545
NC_004718.3	28694	G	20278	0.0493145	0.00493145	99.9458	0
NC_004718.3	28695	C	20464	0	99.9707	0	0.0293198
NC_004718.3	28696	G	20183	0.014864	0	99.9851	0
NC_004718.3	28697	G	20067	0.00498331	0	99.995	0
NC_004718.3	28698	T	20122	0	0.0149091	0.00496968	99.9752
NC_004718.3	28699	A	19411	99.9176	0.00515172	0.0721241	0.00515172
NC_004718.3	28700	A	19500	99.9128	0	0.0769231	0.0102564
NC_004718.3	28701	T	20080	0	0	0	100
NC_004718.3	28702	T	20093	0	0.0846066	0	99.9154
NC_004718.3	28703	C	20277	0	99.9852	0	0.0147951
NC_004718.3	28704	A	20366	99.9362	0	0.0638319	0
NC_004718.3	28705	A	20285	99.9014	0.00492975	0.0936653	0
NC_004718.3	28706	G	20489	0.00488067	0	99.9902	0
NC_004718.3	28707	A	20567	99.9708	0	0.0194486	0.00972432
NC_004718.3	28708	A	19751	99.8684	0.00506303	0.126576	0
NC_004718.3	28709	A	20100	99.9303	0.00995025	0.0597015	0
NC_004718.3	28710	T	19990	0	0.0150075	0	99.985
NC_004718.3	28711	T	20777	0	0.0240651	0	99.9759
NC_004718.3	28712	C	21059	0.00474856	99.9715	0.00474856	0.0189943
NC_004718.3	28713	A	20966	99.9762	0	0.0238481	0
NC_004718.3	28714	A	20517	99.9513	0	0.0438661	0.00487401
NC_004718.3	28715	C	20982	0.00476599	99.9857	0	0.00476599
NC_004718.3	28716	T	20520	0.00487329	0.0389864	0	99.9561
NC_004718.3	28717	C	20624	0	99.9709	0.00484872	0.0242436
NC_004718.3	28718	C	20596	0.00485531	99.9709	0	0.0242766
NC_004718.3	28719	T	20030	0.00499251	0.189715	0.00998502	99.7953
NC_004718.3	28720	G	20334	0.0540966	0	99.941	0
NC_004718.3	28721	G	20263	0.0049351	0.0197404	99.9753	0
NC_004718.3	28722	C	20642	0.00968898	99.9612	0	0.029067
NC_004718.3	28723	A	20525	99.9659	0	0.0292326	0.00487211
NC_004718.3	28724	G	20659	0	0	99.9903	0.00968101
NC_004718.3	28725	C	20558	0	99.9611	0.00972857	0.0291857
NC_004718.3	28726	A	20328	99.9754	0.00491932	0.014758	0.00491932
NC_004718.3	28727	G	20826	0.00480169	0	99.9952	0
NC_004718.3	28728	T	19250	0	0.0675325	0.0103896	99.9221
NC_004718.3	28729	A	19699	99.8782	0.0101528	0.106604	0
NC_004718.3	28730	G	20765	0.00963159	0.00963159	99.9807	0
NC_004718.3	28731	G	20676	0.0193461	0.00483653	99.9661	0.00967305
NC_004718.3	28732	G	20631	0.0145412	0.00484708	99.9758	0.00484708
NC_004718.3	28733	G	20985	0.0285919	0	99.9666	0
NC_004718.3	28734	A	21112	99.9858	0.00473664	0	0.00947328
NC_004718.3	28735	A	18306	99.9727	0.0109254	0.0163881	0
NC_004718.3	28736	A	20371	99.8527	0	0.107997	0.0392715
NC_004718.3	28737	T	18855	0	0.0159109	0	99.9841
NC_004718.3	28738	T	21060	0	0.0189934	0	99.981
NC_004718.3	28739	C	21124	0	99.9858	0	0.0142019
NC_004718.3	28740	T	21320	0.00469043	0.0140713	0	99.9812
NC_004718.3	28741	C	21100	0.00473934	99.9763	0	0.0189573
NC_004718.3	28742	C	20889	0.00957442	99.9809	0	0.00957442
NC_004718.3	28743	T	20891	0.0095735	0.0095735	0	99.9809
NC_004718.3	28744	G	20775	0.00962695	0.00481348	99.9711	0.0144404
NC_004718.3	28745	C	20822	0	99.9856	0	0.0144078
NC_004718.3	28746	T	20917	0	0.023904	0	99.9761
NC_004718.3	28747	C	20541	0.00973662	99.9464	0	0.0243416
NC_004718.3	28748	G	20448	0.0195618	0.0146714	99.9609	0
NC_004718.3	28749	A	20396	99.9804	0	0.0196117	0
NC_004718.3	28750	A	19615	99.9643	0	0.035687	0
NC_004718.3	28751	T	19301	0	0.0310865	0.00518108	99.9637
NC_004718.3	28752	G	20140	0.0148957	0.00496524	99.9752	0.00496524
NC_004718.3	28753	G	19836	0.00504134	0	99.9798	0.015124
NC_004718.3	28754	C	20166	0.00495884	99.9702	0.00495884	0.00991768
NC_004718.3	28755	T	19733	0	0.0405412	0	99.9595
NC_004718.3	28756	A	19024	99.8738	0.010513	0.110387	0.00525652
NC_004718.3	28757	G	20246	0.00493925	0.00493925	99.9852	0.00493925
NC_004718.3	28758	C	20520	0	99.961	0.00487329	0.0341131
NC_004718.3	28759	G	20472	0.00976944	0	99.9805	0.00976944
NC_004718.3	28760	G	20771	0.0144432	0	99.9807	0.0048144
NC_004718.3	28761	A	20696	99.9662	0	0.033823	0
NC_004718.3	28762	G	20778	0.00481278	0	99.9856	0.00962557
NC_004718.3	28763	G	20755	0	0.00481812	99.9952	0
NC_004718.3	28764	T	20348	0	0.00491449	0	99.9951
NC_004718.3	28765	G	20647	0.01453	0	99.9855	0
NC_004718.3	28766	G	21322	0	0.00468999	99.9953	0
NC_004718.3	28767	T	20993	0	0.0142905	0.00476349	99.9809
NC_004718.3	28768	G	21762	0.00919033	0	99.9908	0
NC_004718.3	28769	A	21476	99.9581	0	0.0419072	0
NC_004718.3	28770	A	21609	99.9491	0	0.0509047	0
NC_004718.3	28771	A	21637	99.8937	0.00462171	0.097056	0.00462171
NC_004718.3	28772	C	22039	0.00453741	99.9909	0	0.00453741
NC_004718.3	28773	T	21277	0.00939982	0.051699	0.00939982	99.9295
NC_004718.3	28774	G	21727	0.0460257	0.00920514	99.9356	0.00460257
NC_004718.3	28775	C	21434	0	99.9907	0	0.00933097
NC_004718.3	28776	C	21288	0	99.9906	0	0.00939496
NC_004718.3	28777	C	21395	0.00934798	99.9766	0	0.014022
NC_004718.3	28778	T	21321	0	0.0750434	0	99.925
NC_004718.3	28779	C	21220	0	99.9906	0	0.00942507
NC_004718.3	28780	G	20843	0.0143933	0.00959555	99.976	0
NC_004718.3	28781	C	21017	0	99.9905	0	0.00951611
NC_004718.3	28782	G	20615	0.0242542	0	99.9709	0.00485084
NC_004718.3	28783	C	20335	0.00491763	99.9803	0	0.0147529
NC_004718.3	28784	T	21069	0.00474631	0.0189852	0.00949262	99.9668
NC_004718.3	28785	A	20558	99.8638	0.0145929	0.121607	0
NC_004718.3	28786	T	20546	0	0.00486713	0	99.9951
NC_004718.3	28787	T	21634	0	0.00924471	0	99.9908
NC_004718.3	28788	G	21147	0.0047288	0.0047288	99.9669	0.023644
NC_004718.3	28789	C	21369	0.00467968	99.9485	0.00467968	0.0421171
NC_004718.3	28790	T	21421	0	0.0233416	0	99.9767
NC_004718.3	28791	G	21277	0.0187996	0	99.9812	0
NC_004718.3	28792	C	20930	0	99.9809	0.00477783	0.0143335
NC_004718.3	28793	T	21421	0	0.0326782	0.00466832	99.9627
NC_004718.3	28794	A	20737	99.865	0.0048223	0.12538	0.0048223
NC_004718.3	28795	G	21689	0.00461063	0.00461063	99.9862	0.00461063
NC_004718.3	28796	A	21555	99.9907	0	0.00463929	0.00463929
NC_004718.3	28797	C	21493	0.00465268	99.9814	0	0.00930535
NC_004718.3	28798	A	21200	99.9198	0	0.0754717	0.00471698
NC_004718.3	28799	G	21621	0.00462513	0	99.9861	0.00925027
NC_004718.3	28800	A	21759	100	0	0	0
NC_004718.3	28801	T	21176	0.00944465	0	0.00472233	99.9858
NC_004718.3	28802	T	21202	0	0.00471654	0	99.9953
NC_004718.3	28803	G	21604	0.00462877	0.00925755	99.9861	0
NC_004718.3	28804	A	21072	99.9668	0	0.0332194	0
NC_004718.3	28805	A	21442	99.9767	0	0.0139912	0
NC_004718.3	28806	C	21131	0	99.9716	0	0.0283943
NC_004718.3	28807	C	21056	0	99.9763	0.00474924	0.018997
NC_004718.3	28808	A	21236	99.9859	0.00470898	0.00941797	0
NC_004718.3	28809	G	21202	0.00471654	0.0188661	99.9764	0
NC_004718.3	28810	C	20814	0	99.9904	0	0.00960892
NC_004718.3	28811	T	21029	0	0.00475534	0.00475534	99.9905
NC_004718.3	28812	T	21239	0	0	0	100
NC_004718.3	28813	G	21550	0.00928074	0.00464037	99.9722	0.0139211
NC_004718.3	28814	A	20657	99.9758	0	0.0193639	0.00484097
NC_004718.3	28815	G	21563	0.00463757	0	99.9907	0.00463757
NC_004718.3	28816	A	21449	99.9953	0	0.00466222	0
NC_004718.3	28817	G	20907	0.0143493	0.00478309	99.9809	0
NC_004718.3	28818	C	20930	0	99.9713	0	0.0238892
NC_004718.3	28819	A	21281	99.9624	0	0.0328932	0.00469903
NC_004718.3	28820	A	20784	99.899	0	0.0962279	0.00481139
NC_004718.3	28821	A	21472	99.9162	0	0.0791729	0
NC_004718.3	28822	G	21594	0.0277855	0	99.9583	0.00463092
NC_004718.3	28823	T	21729	0.00460215	0.00460215	0	99.9908
NC_004718.3	28824	T	20999	0	0.00952426	0.00952426	99.981
NC_004718.3	28825	T	21824	0	0.00916422	0	99.9863
NC_004718.3	28826	C	21809	0	99.9771	0.00458526	0.0183411
NC_004718.3	28827	T	21714	0	0.0276319	0.00460532	99.9678
NC_004718.3	28828	G	21453	0	0	100	0
NC_004718.3	28829	G	21447	0	0	100	0
NC_004718.3	28830	T	21881	0	0.0137105	0	99.968
NC_004718.3	28831	A	21057	99.8385	0	0.161466	0
NC_004718.3	28832	A	21813	99.8716	0	0.128364	0
NC_004718.3	28833	A	22280	99.9417	0	0.0493716	0.00448833
NC_004718.3	28834	G	22128	0.00903832	0.00903832	99.9774	0.00451916
NC_004718.3	28835	G	21746	0.0689782	0.00459855	99.9218	0.00459855
NC_004718.3	28836	C	21329	0	99.8687	0	0.0093769
NC_004718.3	28837	C	21928	0	99.9863	0	0.0136811
NC_004718.3	28838	A	21900	99.9635	0	0.022831	0.0136986
NC_004718.3	28839	A	22166	99.9729	0	0.0135342	0.00902283
NC_004718.3	28840	C	22399	0.00446448	99.9866	0.00446448	0.00446448
NC_004718.3	28841	A	22268	99.982	0	0.0134722	0.00449075
NC_004718.3	28842	A	21814	99.9725	0	0.0275053	0
NC_004718.3	28843	C	22803	0	99.9956	0	0.00438539
NC_004718.3	28844	A	22887	99.9913	0.00873859	0	0
NC_004718.3	28845	A	22287	99.9596	0	0.0358954	0.00448692
NC_004718.3	28846	C	22843	0	100	0	0
NC_004718.3	28847	A	22362	99.9285	0.00447187	0.0581343	0.00894374
NC_004718.3	28848	A	21356	99.8455	0.0140476	0.126428	0
NC_004718.3	28849	G	21111	0.00473687	0.00473687	99.9811	0.00947373
NC_004718.3	28850	G	21966	0.0273149	0.00910498	99.9499	0.00910498
NC_004718.3	28851	C	22270	0.00898069	99.991	0	0
NC_004718.3	28852	C	23076	0	99.9783	0	0.0130005
NC_004718.3	28853	A	22889	99.9607	0.00436891	0.0262135	0.00873782
NC_004718.3	28854	A	23138	99.9827	0.0043219	0.0129657	0
NC_004718.3	28855	A	22476	99.9511	0.00444919	0.0444919	0
NC_004718.3	28856	C	23031	0	99.9826	0	0.0173679
NC_004718.3	28857	T	22745	0	0.0219829	0.00439657	99.9736
NC_004718.3	28858	G	22945	0.017433	0.0087165	99.9739	0
NC_004718.3	28859	T	22416	0	0.0356888	0	99.9643
NC_004718.3	28860	C	22653	0	99.9912	0.00441443	0.00441443
NC_004718.3	28861	A	22438	99.9733	0.00445672	0.00445672	0.0133702
NC_004718.3	28862	C	21891	0	99.9863	0	0.0137043
NC_004718.3	28863	T	21854	0	0.0228791	0	99.9725
NC_004718.3	28864	A	21377	99.9579	0.00467793	0.0280675	0
NC_004718.3	28865	A	22050	99.8912	0.00453515	0.104308	0
NC_004718.3	28866	G	22423	0.0178388	0	99.9822	0
NC_004718.3	28867	A	22296	99.9865	0	0.00897022	0
NC_004718.3	28868	A	21901	99.9315	0	0.063924	0.004566
NC_004718.3	28869	A	21883	99.9132	0.00913952	0.0776859	0
NC_004718.3	28870	T	22254	0	0.031455	0	99.9596
NC_004718.3	28871	C	22678	0	99.9735	0.00881912	0.0176382
NC_004718.3	28872	T	22646	0	0.0132474	0.00441579	99.9823
NC_004718.3	28873	G	22121	0.00452059	0	99.9864	0.00904118
NC_004718.3	28874	C	22304	0	99.9776	0	0.0224175
NC_004718.3	28875	T	22614	0	0.0265322	0.00442204	99.969
NC_004718.3	28876	G	22124	0.00903996	0	99.991	0
NC_004718.3	28877	C	22501	0.00444425	99.9822	0.00444425	0.00888849
NC_004718.3	28878	T	22733	0.0219945	0.136366	0.0131967	99.8284
NC_004718.3	28879	G	22774	0.0351278	0.00439097	99.9605	0
NC_004718.3	28880	A	22758	99.9736	0.00878812	0.00878812	0.00878812
NC_004718.3	28881	G	22464	0	0.00445157	99.9911	0.00445157
NC_004718.3	28882	G	21554	0.00927902	0.018558	99.9675	0.00463951
NC_004718.3	28883	C	21812	0	99.9954	0	0.00458463
NC_004718.3	28884	A	21332	99.9719	0.00468779	0.00937559	0.0140634
NC_004718.3	28885	T	20857	0	0.0143837	0.00958911	99.976
NC_004718.3	28886	C	21667	0	99.9908	0	0.00923063
NC_004718.3	28887	T	22265	0	0	0	99.9192
NC_004718.3	28888	A	22015	99.9319	0.00454236	0.0590506	0.00454236
NC_004718.3	28889	A	22599	99.9381	0	0.0575247	0.00442498
NC_004718.3	28890	A	22476	99.9288	0	0.071187	0
NC_004718.3	28891	A	22185	99.8963	0.00450755	0.0991661	0
NC_004718.3	28892	A	23096	99.9004	0.0129893	0.0649463	0.00865951
NC_004718.3	28893	G	22725	0.00440044	0	99.9956	0
NC_004718.3	28894	C	22472	0.00444998	99.9956	0	0
NC_004718.3	28895	C	22854	0.0131268	99.9781	0	0.0087512
NC_004718.3	28896	T	23224	0	0.0301412	0.00430589	99.9612
NC_004718.3	28897	C	22781	0.00438962	99.9868	0	0.00877925
NC_004718.3	28898	G	22473	0.0444978	0.00889957	99.9333	0.0133494
NC_004718.3	28899	C	22503	0	99.9822	0.0133316	0.00444385
NC_004718.3	28900	C	23400	0.0042735	99.8761	0	0
NC_004718.3	28901	A	23121	99.9654	0.0129752	0.0216254	0
NC_004718.3	28902	A	23626	99.9873	0	0.00846525	0.00423263
NC_004718.3	28903	A	23461	99.9702	0	0.0298367	0
NC_004718.3	28904	A	23116	99.9351	0.00432601	0.0605641	0
NC_004718.3	28905	A	21040	99.8954	0	0.0475285	0
NC_004718.3	28906	C	23291	0.0042935	99.9785	0	0.017174
NC_004718.3	28907	G	22776	0.0131718	0.0175623	99.9649	0.00439059
NC_004718.3	28908	T	22849	0.00437656	0.0262594	0	99.9694
NC_004718.3	28909	A	22597	99.9336	0.00442537	0.0575298	0.00442537
NC_004718.3	28910	C	23057	0	99.9913	0	0.00867415
NC_004718.3	28911	T	22633	0.00883665	0.163478	0.00441833	99.8233
NC_004718.3	28912	G	22587	0.0974012	0.0309913	99.8628	0.00885465
NC_004718.3	28913	C	22259	0.00449256	99.9326	0.00898513	0.0404331
NC_004718.3	28914	C	22678	0.00440956	99.9912	0	0.00440956
NC_004718.3	28915	A	22102	99.9819	0.00452448	0.0135734	0
NC_004718.3	28916	C	22333	0	99.9642	0	0.0223884
NC_004718.3	28917	A	22187	99.9865	0.00901429	0.00450714	0
NC_004718.3	28918	A	21219	99.9717	0	0.0282765	0
NC_004718.3	28919	A	20675	99.9807	0	0.019347	0
NC_004718.3	28920	A	21271	99.9201	0.0141037	0.0564148	0.00470124
NC_004718.3	28921	C	22016	0	99.9727	0	0.0227108
NC_004718.3	28922	A	21731	99.9724	0	0.0184069	0.00920344
NC_004718.3	28923	G	21109	0.0142119	0	99.9811	0.00473732
NC_004718.3	28924	T	21906	0.00912992	0.0273898	0	99.9635
NC_004718.3	28925	A	22044	99.8775	0	0.122482	0
NC_004718.3	28926	C	22132	0	99.9955	0	0.00451834
NC_004718.3	28927	A	22073	99.9819	0.00453042	0.0135913	0
NC_004718.3	28928	A	22216	99.937	0	0.0585164	0.00450126
NC_004718.3	28929	C	22329	0.00447848	99.991	0	0.00447848
NC_004718.3	28930	G	22326	0.0179163	0	99.9821	0
NC_004718.3	28931	T	22212	0.00450207	0.0360166	0	99.955
NC_004718.3	28932	C	22537	0.00443715	99.9956	0	0
NC_004718.3	28933	A	22238	99.982	0	0.00899361	0.00899361
NC_004718.3	28934	C	22391	0	99.9911	0	0.00893216
NC_004718.3	28935	T	22138	0.00451712	0.126479	0	99.869
NC_004718.3	28936	C	22325	0	99.991	0	0.00895857
NC_004718.3	28937	A	21827	99.9588	0	0.0412333	0
NC_004718.3	28938	A	21311	99.9484	0	0.0422317	0.00938482
NC_004718.3	28939	G	21755	0	0	100	0
NC_004718.3	28940	C	21980	0.00909918	99.9636	0	0.0272975
NC_004718.3	28941	A	21852	99.9908	0	0.00457624	0
NC_004718.3	28942	T	21703	0.0230383	0.00460766	0	99.9724
NC_004718.3	28943	T	21994	0	0.0136401	0	99.9864
NC_004718.3	28944	T	22260	0	0.0134771	0.00449236	99.982
NC_004718.3	28945	G	22237	0.013491	0	99.9865	0
NC_004718.3	28946	G	21892	0.0137036	0	99.9817	0.00456788
NC_004718.3	28947	G	22520	0.0133215	0.00888099	99.9778	0
NC_004718.3	28948	A	22688	99.9471	0.00881523	0.0352609	0.00881523
NC_004718.3	28949	G	22634	0.00441813	0	99.9956	0
NC_004718.3	28950	A	22566	99.9778	0	0.0221572	0
NC_004718.3	28951	C	22510	0	99.9911	0	0.00888494
NC_004718.3	28952	G	22284	0.0179501	0	99.982	0
NC_004718.3	28953	T	22652	0	0.00882924	0	99.9912
NC_004718.3	28954	G	22582	0.0221415	0	99.9601	0.0177132
NC_004718.3	28955	G	22850	0.0306346	0.00437637	99.9606	0.00437637
NC_004718.3	28956	T	22704	0.00880902	0.17618	0.0264271	99.7886
NC_004718.3	28957	C	23079	0.00433294	99.9957	0	0
NC_004718.3	28958	C	23168	0.0215815	99.9698	0	0.0086326
NC_004718.3	28959	A	23322	99.9443	0.0171512	0.0343024	0.0042878
NC_004718.3	28960	G	23152	0	0.00863856	99.9784	0.0129578
NC_004718.3	28961	A	22885	99.9869	0	0.013109	0
NC_004718.3	28962	A	21755	99.9356	0	0.0597564	0.00459664
NC_004718.3	28963	C	23181	0	99.9957	0	0
NC_004718.3	28964	A	22846	99.9912	0	0.00875427	0
NC_004718.3	28965	A	21736	99.9494	0	0.0506073	0
NC_004718.3	28966	A	21288	99.9389	0.00939496	0.0516723	0
NC_004718.3	28967	C	23107	0	99.9913	0	0.00865539
NC_004718.3	28968	C	22505	0.00444346	99.9911	0	0.00444346
NC_004718.3	28969	C	22752	0.00439522	99.9868	0.00439522	0
NC_004718.3	28970	A	20569	99.966	0.00972337	0.0243084	0
NC_004718.3	28971	A	20221	99.9011	0.00494535	0.0939617	0
NC_004718.3	28972	G	20623	0.0242448	0	99.9612	0.0145469
NC_004718.3	28973	G	22162	0.00902446	0	99.9865	0
NC_004718.3	28974	A	23085	99.9827	0.00433182	0.0129955	0
NC_004718.3	28975	A	20000	99.965	0.025	0.005	0.005
NC_004718.3	28976	A	21938	99.9727	0.0045583	0.0182332	0.0045583
NC_004718.3	28977	T	21972	0.0273075	0.00910249	0.00910249	99.9545
NC_004718.3	28978	T	22013	0	0.0227139	0.00908554	99.9682
NC_004718.3	28979	T	23283	0.0257699	0.111669	0.00429498	99.8583
NC_004718.3	28980	C	23352	0	99.9786	0	0.0128469
NC_004718.3	28981	G	22795	0.0175477	0.00438693	99.9781	0
NC_004718.3	28982	G	22897	0.00436738	0	99.9913	0.00436738
NC_004718.3	28983	G	22577	0.0132879	0	99.9823	0.00442929
NC_004718.3	28984	G	22883	0.0218503	0.00874011	99.965	0.00437006
NC_004718.3	28985	A	22872	99.9956	0	0	0.00437216
NC_004718.3	28986	C	22744	0	99.9912	0	0.00879353
NC_004718.3	28987	C	22798	0.00438635	99.9956	0	0
NC_004718.3	28988	A	22854	99.9606	0.0043756	0.0306292	0.0043756
NC_004718.3	28989	A	22660	99.9603	0.00882613	0.0264784	0.00441306
NC_004718.3	28990	G	22477	0.00889799	0.00444899	99.9822	0.00444899
NC_004718.3	28991	A	21850	99.9908	0	0.00915332	0
NC_004718.3	28992	C	22649	0	99.9912	0	0.00441521
NC_004718.3	28993	C	22343	0	99.9731	0	0.026854
NC_004718.3	28994	T	21868	0	0.0365831	0	99.9543
NC_004718.3	28995	A	22227	99.937	0.00449903	0.0584874	0
NC_004718.3	28996	A	20595	99.9612	0	0.0388444	0
NC_004718.3	28997	T	22317	0	0.0940987	0	99.9059
NC_004718.3	28998	C	22650	0.00441501	99.9647	0	0.0309051
NC_004718.3	28999	A	21903	99.968	0	0.0273935	0.00456558
NC_004718.3	29000	G	21686	0.00922254	0	99.9908	0
NC_004718.3	29001	A	22247	99.9506	0	0.0404549	0.00898998
NC_004718.3	29002	C	22159	0	99.991	0	0.00451284
NC_004718.3	29003	A	20156	99.9851	0	0.0148839	0
NC_004718.3	29004	A	19829	99.9244	0.00504312	0.0706037	0
NC_004718.3	29005	G	20145	0.00496401	0.00496401	99.9702	0.019856
NC_004718.3	29006	G	21700	0	0.0046083	99.9954	0
NC_004718.3	29007	A	22380	99.9955	0	0	0.00446827
NC_004718.3	29008	A	18742	99.968	0.0213424	0.0106712	0
NC_004718.3	29009	C	22078	0	99.9819	0	0.0181176
NC_004718.3	29010	T	22128	0	0.0180766	0	99.9819
NC_004718.3	29011	G	22402	0.0133917	0	99.9866	0
NC_004718.3	29012	A	22723	99.9956	0	0.00440083	0
NC_004718.3	29013	T	21425	0	0.00933489	0.00466745	99.986
NC_004718.3	29014	T	22398	0.00446468	0.0178587	0	99.9777
NC_004718.3	29015	A	22368	99.8704	0	0.129649	0
NC_004718.3	29016	C	22900	0	99.9825	0	0.0131004
NC_004718.3	29017	A	22984	99.9869	0.00435085	0.00870171	0
NC_004718.3	29018	A	22361	99.9687	0	0.0313045	0
NC_004718.3	29019	A	21276	99.9859	0	0.0141004	0
NC_004718.3	29020	C	22945	0	99.9826	0	0.017433
NC_004718.3	29021	A	19855	99.9698	0.00503652	0.0151095	0.010073
NC_004718.3	29022	T	21487	0	0.0139619	0.00930795	99.9767
NC_004718.3	29023	T	21478	0.00465593	0.00465593	0.00465593	99.986
NC_004718.3	29024	G	21731	0.0644241	0	99.9264	0.00920344
NC_004718.3	29025	G	22042	0.0725887	0.0181472	99.8957	0.0136104
NC_004718.3	29026	C	22449	0.0133636	99.9644	0.00445454	0.0178182
NC_004718.3	29027	C	22185	0.00450755	99.9775	0	0.0180302
NC_004718.3	29028	G	22172	0.022551	0.00451019	99.9729	0
NC_004718.3	29029	C	22360	0.00447227	99.9821	0	0.00894454
NC_004718.3	29030	A	22554	99.9823	0	0.0177352	0
NC_004718.3	29031	A	21105	99.9242	0	0.0758114	0
NC_004718.3	29032	A	22109	99.9548	0	0.0452304	0
NC_004718.3	29033	T	20927	0	0.0238926	0.0143355	99.9618
NC_004718.3	29034	T	22540	0	0.0354925	0	99.9512
NC_004718.3	29035	G	22450	0.0311804	0	99.9644	0.00445434
NC_004718.3	29036	C	22468	0	99.9777	0	0.0222539
NC_004718.3	29037	A	22572	99.9867	0	0.0132908	0
NC_004718.3	29038	C	22298	0.00448471	99.991	0	0.00448471
NC_004718.3	29039	A	21981	99.9864	0	0.0136482	0
NC_004718.3	29040	A	21044	99.8955	0.0095039	0.095039	0
NC_004718.3	29041	T	21603	0.00462899	0.00462899	0.00462899	99.9861
NC_004718.3	29042	T	20304	0	0.00985028	0.00985028	99.9803
NC_004718.3	29043	T	22053	0	0.00453453	0	99.9955
NC_004718.3	29044	G	21751	0.0137925	0	99.9816	0.00459749
NC_004718.3	29045	C	21823	0	99.9954	0	0.00458232
NC_004718.3	29046	T	22178	0	0.0180359	0.00450897	99.9775
NC_004718.3	29047	C	21765	0	99.9816	0	0.0183781
NC_004718.3	29048	C	21820	0	99.9725	0	0.0274977
NC_004718.3	29049	A	21721	99.9678	0	0.027623	0.00460384
NC_004718.3	29050	A	21784	99.9128	0	0.0826295	0.00459052
NC_004718.3	29051	G	21405	0	0	100	0
NC_004718.3	29052	T	21399	0	0.0233656	0	99.9766
NC_004718.3	29053	G	21442	0.00932749	0.00466374	99.986	0
NC_004718.3	29054	C	20995	0	99.9809	0	0.0190522
NC_004718.3	29055	C	21259	0.0141117	99.9718	0	0.00940778
NC_004718.3	29056	T	21312	0.00938438	0.0375375	0	99.9437
NC_004718.3	29057	C	21231	0.00471009	99.9859	0	0.00471009
NC_004718.3	29058	T	21250	0.00941177	0.0188235	0.00941177	99.9624
NC_004718.3	29059	G	21108	0.00947508	0.00473754	99.9858	0
NC_004718.3	29060	C	21289	0	99.9765	0.00939452	0.0140918
NC_004718.3	29061	A	21554	99.9768	0.00927902	0.00463951	0.00927902
NC_004718.3	29062	T	20392	0.0147117	0.00490388	0	99.9755
NC_004718.3	29063	T	21089	0	0	0	100
NC_004718.3	29064	C	21441	0	99.9067	0.00932792	0.0419757
NC_004718.3	29065	T	21320	0.00469043	0.0281426	0.00469043	99.9625
NC_004718.3	29066	T	21427	0	0.018668	0.00466701	99.9533
NC_004718.3	29067	T	21892	0.00456788	0.0182715	0	99.9772
NC_004718.3	29068	G	21466	0.00931706	0	99.986	0.00465853
NC_004718.3	29069	G	21677	0.00461318	0	99.9908	0
NC_004718.3	29070	A	22135	99.9955	0	0.00451773	0
NC_004718.3	29071	A	21083	99.9431	0	0.0521747	0.00474316
NC_004718.3	29072	T	22127	0	0	0	100
NC_004718.3	29073	G	22138	0	0.00903424	99.991	0
NC_004718.3	29074	T	21998	0	0.068188	0	99.9318
NC_004718.3	29075	C	22466	0	99.9955	0	0.00445117
NC_004718.3	29076	A	22054	99.9592	0	0.0362746	0.00453432
NC_004718.3	29077	C	22136	0	99.9864	0	0.0135526
NC_004718.3	29078	G	21251	0.00470566	0	99.9906	0.00470566
NC_004718.3	29079	C	21720	0	100	0	0
NC_004718.3	29080	A	21749	99.9862	0	0.00459791	0.00919582
NC_004718.3	29081	T	21512	0	0.00929714	0	99.9907
NC_004718.3	29082	T	21458	0	0	0.00932053	99.9907
NC_004718.3	29083	G	22073	0.0135913	0	99.9819	0.00453042
NC_004718.3	29084	G	21395	0.014022	0	99.9626	0.0233699
NC_004718.3	29085	C	22173	0	99.982	0	0.01804
NC_004718.3	29086	A	22455	99.9733	0	0.0178134	0.0089067
NC_004718.3	29087	T	22439	0	0.00445653	0	99.9911
NC_004718.3	29088	G	22177	0	0.0135275	99.982	0.00450918
NC_004718.3	29089	G	22188	0.0135208	0	99.9775	0.00901388
NC_004718.3	29090	A	22702	99.9868	0	0.0132147	0
NC_004718.3	29091	A	19364	99.9277	0.00516422	0.0671349	0
NC_004718.3	29092	G	22395	0.00893056	0	99.9866	0.00446528
NC_004718.3	29093	T	22117	0	0.0497355	0.00452141	99.9322
NC_004718.3	29094	C	22440	0	99.9955	0.00445633	0
NC_004718.3	29095	A	22144	99.9503	0	0.045159	0.0045159
NC_004718.3	29096	C	22380	0.00446827	99.9732	0	0.0223414
NC_004718.3	29097	A	21964	99.9727	0.00455291	0.0227645	0
NC_004718.3	29098	C	21763	0	99.9908	0	0.00918991
NC_004718.3	29099	C	21404	0	99.9953	0	0.00467202
NC_004718.3	29100	T	20858	0.00958865	0.0239716	0	99.9664
NC_004718.3	29101	T	21415	0.00466962	0.130749	0	99.8646
NC_004718.3	29102	C	21684	0	99.9816	0	0.0138351
NC_004718.3	29103	G	20877	0.00957992	0	99.9856	0.00478996
NC_004718.3	29104	G	20947	0.0143219	0.00477395	99.9714	0.00954791
NC_004718.3	29105	G	21088	0.0142261	0	99.9715	0.00474203
NC_004718.3	29106	A	21139	99.9811	0	0.0189224	0
NC_004718.3	29107	A	19512	99.9795	0	0.0153752	0.00512505
NC_004718.3	29108	C	20868	0	100	0	0
NC_004718.3	29109	A	20967	99.9809	0	0.0190776	0
NC_004718.3	29110	T	20739	0.00964367	0.0241092	0.0192873	99.947
NC_004718.3	29111	G	20628	0.00969556	0	99.9855	0.00484778
NC_004718.3	29112	G	20075	0.0249066	0	99.9701	0.00498132
NC_004718.3	29113	C	20734	0	99.9807	0	0.019292
NC_004718.3	29114	T	20824	0.00480215	0.0144065	0	99.9808
NC_004718.3	29115	G	20722	0.0144774	0	99.9855	0
NC_004718.3	29116	A	20561	99.9951	0	0.00486358	0
NC_004718.3	29117	C	19779	0	99.9848	0.00505587	0.0101117
NC_004718.3	29118	T	20473	0	0.0195379	0	99.9805
NC_004718.3	29119	T	20531	0	0.00974137	0	99.9903
NC_004718.3	29120	A	21161	99.9527	0.00945135	0.0330797	0.00472568
NC_004718.3	29121	T	20889	0	0.00957442	0	99.9904
NC_004718.3	29122	C	21091	0.00474136	99.9858	0	0.00948272
NC_004718.3	29123	A	21147	99.9905	0	0.00945761	0
NC_004718.3	29124	T	20914	0	0.0286889	0.00478149	99.9665
NC_004718.3	29125	G	20468	0.0293141	0	99.9609	0.00977135
NC_004718.3	29126	G	20781	0.0336846	0	99.9519	0.00962418
NC_004718.3	29127	A	21206	99.9764	0	0.0235782	0
NC_004718.3	29128	G	20063	0.0099686	0	99.99	0
NC_004718.3	29129	C	19053	0	99.979	0.00524852	0.0157456
NC_004718.3	29130	C	19739	0.0202645	99.9595	0	0.0101322
NC_004718.3	29131	A	19867	99.9849	0	0.0151004	0
NC_004718.3	29132	T	19502	0	0.0102554	0	99.9897
NC_004718.3	29133	T	20100	0	0.00497512	0	99.995
NC_004718.3	29134	A	20500	99.9171	0	0.0829268	0
NC_004718.3	29135	A	20442	99.956	0.00489189	0.0391351	0
NC_004718.3	29136	A	20480	99.9609	0	0.0292969	0.00488281
NC_004718.3	29137	T	20459	0	0.00977565	0	99.9902
NC_004718.3	29138	T	20330	0	0.0196754	0	99.9754
NC_004718.3	29139	G	19862	0.00503474	0	99.995	0
NC_004718.3	29140	G	19801	0	0	99.9949	0.00505025
NC_004718.3	29141	A	20579	99.9854	0	0.00971864	0.00485932
NC_004718.3	29142	T	20469	0	0	0	100
NC_004718.3	29143	G	20210	0	0	99.9951	0.00494805
NC_004718.3	29144	A	20235	99.9703	0	0.0197677	0.00988387
NC_004718.3	29145	C	19863	0	99.9849	0	0.00503449
NC_004718.3	29146	A	19923	99.9799	0	0.0200773	0
NC_004718.3	29147	A	19784	99.9242	0.00505459	0.0707643	0
NC_004718.3	29148	A	19775	99.8736	0.00505689	0.116308	0.00505689
NC_004718.3	29149	G	19787	0.00505382	0	99.9899	0.00505382
NC_004718.3	29150	A	19607	99.9847	0	0.0102004	0.00510022
NC_004718.3	29151	T	19584	0	0.0765931	0	99.9183
NC_004718.3	29152	C	19064	0	99.9738	0.00524549	0.0157365
NC_004718.3	29153	C	19444	0	99.9897	0	0.0102859
NC_004718.3	29154	A	19632	99.9694	0.00509373	0.0254686	0
NC_004718.3	29155	C	19349	0	99.9793	0	0.0155047
NC_004718.3	29156	A	19322	100	0	0	0
NC_004718.3	29157	A	18896	99.9153	0	0.084674	0
NC_004718.3	29158	T	18959	0.00527454	0.00527454	0.00527454	99.9842
NC_004718.3	29159	T	18619	0	0.0429669	0	99.957
NC_004718.3	29160	C	18965	0	99.9578	0	0.0105457
NC_004718.3	29161	A	19186	99.9635	0	0.0364849	0
NC_004718.3	29162	A	18872	99.947	0	0.0529886	0
NC_004718.3	29163	A	18759	99.8827	0.00533078	0.101285	0.0106615
NC_004718.3	29164	G	18457	0.005418	0	99.9892	0.005418
NC_004718.3	29165	A	18333	99.9891	0	0.0109093	0
NC_004718.3	29166	C	18560	0.00538793	99.9731	0	0.0215517
NC_004718.3	29167	A	18090	99.9945	0	0.00552792	0
NC_004718.3	29168	A	17556	99.9373	0	0.0626566	0
NC_004718.3	29169	C	18182	0	99.989	0	0.0109999
NC_004718.3	29170	G	18036	0.0166334	0	99.9723	0.00554447
NC_004718.3	29171	T	18214	0	0.0164708	0	99.9835
NC_004718.3	29172	C	18484	0	99.9838	0	0.0162303
NC_004718.3	29173	A	18432	99.9946	0	0	0.00542535
NC_004718.3	29174	T	18080	0.00553097	0.0442478	0	99.9392
NC_004718.3	29175	A	18692	99.9037	0	0.090948	0.00534988
NC_004718.3	29176	C	18602	0	99.9677	0.0161273	0.0161273
NC_004718.3	29177	T	18759	0	0.0426462	0.0106615	99.9467
NC_004718.3	29178	G	18186	0.0219949	0	99.978	0
NC_004718.3	29179	C	18248	0	99.989	0	0.0109601
NC_004718.3	29180	T	18533	0.00539578	0.0431662	0.0107916	99.9406
NC_004718.3	29181	G	18478	0.0108237	0.00541184	99.9784	0.00541184
NC_004718.3	29182	A	18466	99.9946	0	0	0.00541536
NC_004718.3	29183	A	18466	99.935	0.00541536	0.0595689	0
NC_004718.3	29184	C	18800	0.00531915	99.984	0	0.0106383
NC_004718.3	29185	A	18891	99.9894	0	0.0105871	0
NC_004718.3	29186	A	18969	99.9473	0	0.0527176	0
NC_004718.3	29187	G	18524	0.0053984	0	99.9838	0.0053984
NC_004718.3	29188	C	18721	0.0053416	99.9412	0	0.0534159
NC_004718.3	29189	A	18877	99.9841	0	0.0105949	0.00529745
NC_004718.3	29190	C	18652	0	99.9839	0	0.0160841
NC_004718.3	29191	A	18501	99.9946	0.00540511	0	0
NC_004718.3	29192	T	18522	0	0	0	100
NC_004718.3	29193	T	18670	0	0	0	100
NC_004718.3	29194	G	18661	0.00535877	0.0107175	99.9786	0.00535877
NC_004718.3	29195	A	18555	99.9623	0.00538938	0.0269469	0.00538938
NC_004718.3	29196	C	18437	0	99.9946	0	0.00542388
NC_004718.3	29197	G	16578	0.00603209	0.0180963	99.9517	0.0241284
NC_004718.3	29198	C	18179	0	99.9945	0	0.00550085
NC_004718.3	29199	A	18346	99.9836	0.0109016	0	0.00545078
NC_004718.3	29200	T	18248	0	0.0274003	0	99.9726
NC_004718.3	29201	A	18243	99.863	0	0.137039	0
NC_004718.3	29202	C	18473	0.00541331	99.9729	0	0.00541331
NC_004718.3	29203	A	18675	99.9625	0	0.0267738	0.0107095
NC_004718.3	29204	A	17921	99.8772	0	0.122761	0
NC_004718.3	29205	A	17233	99.9188	0.00580282	0.0754367	0
NC_004718.3	29206	A	17595	99.9602	0.0113669	0.0284172	0
NC_004718.3	29207	C	18736	0.00533732	99.968	0.00533732	0.0213493
NC_004718.3	29208	A	17328	99.9654	0	0.034626	0
NC_004718.3	29209	T	13893	0	0.00719787	0.0719787	99.9208
NC_004718.3	29210	T	18417	0.00542977	0.0325786	0	99.9566
NC_004718.3	29211	C	18415	0	99.9566	0.00543036	0.0380125
NC_004718.3	29212	C	18065	0.00553557	99.9668	0	0.0276778
NC_004718.3	29213	C	18557	0	99.9784	0	0.0215552
NC_004718.3	29214	A	18116	99.9834	0.01104	0.00551998	0
NC_004718.3	29215	C	18180	0	99.9725	0.00550055	0.0220022
NC_004718.3	29216	C	18072	0	99.9889	0	0.0110668
NC_004718.3	29217	A	16782	100	0	0	0
NC_004718.3	29218	A	16533	99.9637	0.00604851	0.0302425	0
NC_004718.3	29219	C	18438	0	99.9837	0	0.0162707
NC_004718.3	29220	A	16940	99.9469	0	0.0413223	0.0118064
NC_004718.3	29221	G	17145	0.0058326	0.0116652	99.9767	0.0058326
NC_004718.3	29222	A	18203	99.9615	0.0054936	0.0329616	0
NC_004718.3	29223	G	17201	0.0232545	0	99.9709	0.00581362
NC_004718.3	29224	C	17815	0.00561325	99.9832	0	0.0112265
NC_004718.3	29225	C	17544	0	99.9886	0	0.0113999
NC_004718.3	29226	T	18025	0.0110957	0.0443828	0.0110957	99.8391
NC_004718.3	29227	A	17536	99.943	0.0171077	0.0285128	0.0114051
NC_004718.3	29228	A	17824	99.9383	0	0.0504937	0.0112208
NC_004718.3	29229	A	17817	99.9551	0	0.0449009	0
NC_004718.3	29230	A	16801	99.9107	0	0.0833284	0.00595203
NC_004718.3	29231	A	17026	99.8414	0	0.146834	0.0117467
NC_004718.3	29232	G	15717	0.0254502	0	99.9618	0.0127251
NC_004718.3	29233	G	16745	0.0238877	0	99.9761	0
NC_004718.3	29234	A	18796	99.9894	0.00532028	0.00532028	0
NC_004718.3	29235	C	18154	0.0110169	99.9725	0	0
NC_004718.3	29236	A	18222	99.978	0	0.0219515	0
NC_004718.3	29237	A	17985	99.9555	0	0.0444815	0
NC_004718.3	29238	A	17820	99.8597	0.0224467	0.117845	0
NC_004718.3	29239	A	17204	99.907	0.0058126	0.0813764	0.0058126
NC_004718.3	29240	A	15952	99.7054	0	0.169258	0
NC_004718.3	29241	G	17142	0.0350017	0	99.9242	0.00583363
NC_004718.3	29242	A	17204	99.9477	0.0232504	0.0232504	0.0058126
NC_004718.3	29243	A	18054	99.8338	0	0.160629	0
NC_004718.3	29244	A	17928	99.894	0	0.100402	0.00557787
NC_004718.3	29245	A	16617	99.8676	0.0180538	0.108323	0.00601793
NC_004718.3	29246	A	17605	99.8239	0	0.164726	0
NC_004718.3	29247	G	17730	0.00564016	0.00564016	99.9831	0.00564016
NC_004718.3	29248	A	18360	99.9837	0	0.0163399	0
NC_004718.3	29249	C	18628	0	99.9839	0	0.0161048
NC_004718.3	29250	T	18328	0.0218245	0.0109123	0	99.9673
NC_004718.3	29251	G	18317	0	0	100	0
NC_004718.3	29252	A	17194	99.9593	0.00581598	0.0348959	0
NC_004718.3	29253	T	18363	0	0.0163372	0.0108915	99.9728
NC_004718.3	29254	G	18346	0.00545078	0.00545078	99.9891	0
NC_004718.3	29255	A	17941	99.9721	0	0.0167215	0.0111477
NC_004718.3	29256	A	17113	99.9123	0	0.0759656	0.011687
NC_004718.3	29257	G	17951	0	0.0167122	99.9777	0.00557072
NC_004718.3	29258	C	18412	0.0108625	99.9783	0	0
NC_004718.3	29259	T	17962	0.0167019	0.200423	0.00556731	99.7773
NC_004718.3	29260	C	18610	0	99.9731	0	0.0268673
NC_004718.3	29261	A	18543	99.9407	0	0.0593216	0
NC_004718.3	29262	G	18221	0	0	100	0
NC_004718.3	29263	C	17565	0	99.9829	0	0.0170794
NC_004718.3	29264	C	17688	0	99.9717	0	0.0226142
NC_004718.3	29265	T	17009	0	0.0117585	0	99.9882
NC_004718.3	29266	T	17411	0.022974	0.0057435	0.0172305	99.9541
NC_004718.3	29267	T	17879	0	0.0167795	0	99.9832
NC_004718.3	29268	G	17645	0.0113347	0.0226693	99.966	0
NC_004718.3	29269	C	17489	0	99.9657	0	0.0343073
NC_004718.3	29270	C	17453	0.017189	99.9255	0	0.0515671
NC_004718.3	29271	G	17326	0.0865751	0.00577167	99.8961	0.0115433
NC_004718.3	29272	C	17243	0.00579946	99.9826	0	0.0115989
NC_004718.3	29273	A	16329	99.9326	0	0.0612407	0.00612407
NC_004718.3	29274	G	17010	0.0176367	0	99.9824	0
NC_004718.3	29275	A	16725	99.9522	0.0119581	0.0298954	0.00597907
NC_004718.3	29276	G	16167	0.0371126	0	99.9629	0
NC_004718.3	29277	A	16934	100	0	0	0
NC_004718.3	29278	C	16953	0.00589866	99.9056	0.0117973	0.0294933
NC_004718.3	29279	A	16854	99.9525	0	0.0355999	0.00593331
NC_004718.3	29280	A	16007	99.8001	0	0.199913	0
NC_004718.3	29281	A	14863	99.8453	0.0201844	0.127834	0.00672812
NC_004718.3	29282	A	15092	99.6091	0.00662603	0.357805	0
NC_004718.3	29283	G	15141	0	0	100	0
NC_004718.3	29284	A	15067	99.9934	0	0.00663702	0
NC_004718.3	29285	A	13582	99.7423	0.0368134	0.220881	0
NC_004718.3	29286	G	14751	0.0271168	0.0067792	99.9661	0
NC_004718.3	29287	C	16474	0.0121403	99.9575	0	0.0303509
NC_004718.3	29288	A	16139	99.9628	0	0.0247847	0.0123923
NC_004718.3	29289	G	15786	0.0380084	0.0190042	99.943	0
NC_004718.3	29290	C	16138	0	99.9938	0	0.00619656
NC_004718.3	29291	C	16023	0.0124821	99.9875	0	0
NC_004718.3	29292	C	16049	0	100	0	0
NC_004718.3	29293	A	15649	99.9872	0	0.0127804	0
NC_004718.3	29294	C	16245	0	99.9877	0	0.0123115
NC_004718.3	29295	T	15841	0.00631273	0.0126255	0.0126255	99.9684
NC_004718.3	29296	G	15865	0	0	99.9874	0.0126064
NC_004718.3	29297	T	15960	0	0.037594	0	99.9624
NC_004718.3	29298	G	16132	0	0.0123977	99.9876	0
NC_004718.3	29299	A	16210	99.9753	0	0.0246761	0
NC_004718.3	29300	C	16164	0.00618659	99.9814	0	0.00618659
NC_004718.3	29301	T	15831	0.00631672	0.0252669	0	99.9684
NC_004718.3	29302	C	15939	0	99.9937	0	0.00627392
NC_004718.3	29303	T	15780	0	0.00633714	0	99.9937
NC_004718.3	29304	T	15535	0	0	0	100
NC_004718.3	29305	C	15972	0.0187829	99.9437	0.00626096	0.0250438
NC_004718.3	29306	T	14770	0	0.00677048	0.00677048	99.9865
NC_004718.3	29307	T	16205	0.00617093	0.0185128	0	99.9753
NC_004718.3	29308	C	15863	0	99.9811	0.00630398	0.012608
NC_004718.3	29309	C	15838	0.00631393	99.9811	0	0.00631393
NC_004718.3	29310	T	15685	0	0.0382531	0	99.9617
NC_004718.3	29311	G	15953	0.00626841	0	99.9875	0.00626841
NC_004718.3	29312	C	15733	0.00635607	99.9809	0	0.0127121
NC_004718.3	29313	G	15793	0.00633192	0	99.9937	0
NC_004718.3	29314	G	15552	0.00643004	0.00643004	99.9807	0.00643004
NC_004718.3	29315	C	15720	0	99.9873	0.00636132	0.00636132
NC_004718.3	29316	T	15628	0	0.0447914	0	99.9552
NC_004718.3	29317	G	15433	0	0	100	0
NC_004718.3	29318	A	15343	99.9935	0	0.00651763	0
NC_004718.3	29319	C	15197	0	99.9868	0	0.0131605
NC_004718.3	29320	A	13674	99.9634	0.0146263	0.0146263	0.00731315
NC_004718.3	29321	T	14636	0	0.0614922	0	99.9385
NC_004718.3	29322	G	14389	0	0.00694975	99.9931	0
NC_004718.3	29323	G	14627	0	0	100	0
NC_004718.3	29324	A	14605	99.9795	0	0.0136939	0.00684697
NC_004718.3	29325	T	14140	0.00707214	0	0.0141443	99.9788
NC_004718.3	29326	G	14502	0.0137912	0	99.9862	0
NC_004718.3	29327	A	14518	99.9449	0.006888	0.013776	0
NC_004718.3	29328	T	14133	0.00707564	0	0	99.9929
NC_004718.3	29329	T	14092	0	0.0141925	0	99.9858
NC_004718.3	29330	T	14268	0	0	0	100
NC_004718.3	29331	C	13901	0	99.9928	0	0.00719373
NC_004718.3	29332	T	13992	0	0.0214408	0	99.9786
NC_004718.3	29333	C	13551	0.00737953	99.9926	0	0
NC_004718.3	29334	C	13180	0	99.9848	0.0151745	0
NC_004718.3	29335	A	13159	99.9164	0.00759936	0.0683943	0.00759936
NC_004718.3	29336	G	12843	0.0856498	0	99.9144	0
NC_004718.3	29337	A	12784	99.9844	0	0	0.0156446
NC_004718.3	29338	C	12568	0	99.992	0	0.00795671
NC_004718.3	29339	A	12496	99.968	0	0.0320102	0
NC_004718.3	29340	A	11975	99.9415	0	0.0584551	0
NC_004718.3	29341	C	12324	0	99.9919	0	0.00811425
NC_004718.3	29342	T	12048	0.00830013	0.00830013	0.00830013	99.9751
NC_004718.3	29343	T	11799	0	0.0169506	0	99.983
NC_004718.3	29344	C	12217	0	99.9918	0	0
NC_004718.3	29345	A	12368	99.903	0	0.0889392	0.00808538
NC_004718.3	29346	A	12136	99.8105	0	0.189519	0
NC_004718.3	29347	A	11720	99.9147	0	0.0853242	0
NC_004718.3	29348	A	11008	99.8365	0	0.163517	0
NC_004718.3	29349	T	8408	0	0.0237869	0.083254	99.893
NC_004718.3	29350	T	11534	0	0.00867002	0	99.9913
NC_004718.3	29351	C	11690	0	99.9914	0	0.00855432
NC_004718.3	29352	C	11468	0.00871992	99.9564	0.00871992	0.0261597
NC_004718.3	29353	A	10583	99.9906	0	0	0.00944912
NC_004718.3	29354	T	10850	0	0	0	100
NC_004718.3	29355	G	11172	0.00895095	0	99.991	0
NC_004718.3	29356	A	11071	99.9819	0	0.0180652	0
NC_004718.3	29357	G	11055	0.0361827	0	99.9638	0
NC_004718.3	29358	T	10823	0	0.184792	0	99.8152
NC_004718.3	29359	G	10860	0.0368324	0.0092081	99.9448	0.0092081
NC_004718.3	29360	G	10705	0.0280243	0	99.972	0
NC_004718.3	29361	A	10785	99.9536	0.00927214	0.0370885	0
NC_004718.3	29362	G	10628	0	0	100	0
NC_004718.3	29363	C	10232	0.0293198	99.9707	0	0
NC_004718.3	29364	T	9733	0	0.0410973	0	99.9589
NC_004718.3	29365	T	9985	0	0.0801202	0	99.9199
NC_004718.3	29366	C	9980	0	100	0	0
NC_004718.3	29367	T	9938	0	0.0905615	0.0201248	99.8893
NC_004718.3	29368	G	9666	0	0	100	0
NC_004718.3	29369	C	9428	0	99.9894	0	0.0106067
NC_004718.3	29370	T	9167	0	0.0218174	0	99.9782
NC_004718.3	29371	G	9063	0	0	100	0
NC_004718.3	29372	A	8916	99.9888	0	0.0112158	0
NC_004718.3	29373	T	8703	0	0.0344709	0	99.9655
NC_004718.3	29374	T	8674	0	0.0691722	0	99.9308
NC_004718.3	29375	C	8531	0	100	0	0
NC_004718.3	29376	A	8216	99.9513	0	0.0486855	0
NC_004718.3	29377	A	7827	99.9233	0	0.0638814	0.0127763
NC_004718.3	29378	C	8149	0	99.9632	0.0122714	0.0245429
NC_004718.3	29379	T	7506	0.039968	0.652811	0.0266454	99.2806
NC_004718.3	29380	C	7761	0	100	0	0
NC_004718.3	29381	A	7421	99.8248	0	0.148228	0.0269505
NC_004718.3	29382	G	7337	0	0	99.9864	0.0136295
NC_004718.3	29383	G	7333	0.013637	0.013637	99.9591	0.013637
NC_004718.3	29384	C	7091	0	100	0	0
NC_004718.3	29385	A	6815	100	0	0	0

## Sheet:  mRNA N protein from SARS1-2
CHR	POS	REF	READS	A	C	G	T
NC_004718.3	28120	A	8659	100	0	0	0
NC_004718.3	28121	T	8668	0	0	0	100
NC_004718.3	28122	G	8751	0.0114273	0.0114273	99.9771	0
NC_004718.3	28123	T	8818	0	0.0113404	0	99.9887
NC_004718.3	28124	C	8985	0	100	0	0
NC_004718.3	28125	T	9159	0	0.0327547	0	99.9672
NC_004718.3	28126	G	9135	0.0109469	0	99.9891	0
NC_004718.3	28127	A	9248	99.9784	0	0.0216263	0
NC_004718.3	28128	T	9045	0	0.0331675	0	99.9668
NC_004718.3	28129	A	9093	99.846	0	0.153965	0
NC_004718.3	28130	A	9271	99.8814	0.0215726	0.0970769	0
NC_004718.3	28131	T	9681	0	0.0103295	0	99.9897
NC_004718.3	28132	G	9701	0.0206164	0	99.9794	0
NC_004718.3	28133	G	9764	0.0102417	0.0102417	99.9795	0
NC_004718.3	28134	A	10048	99.99	0	0.00995223	0
NC_004718.3	28135	C	10279	0	99.9805	0	0.00972857
NC_004718.3	28136	C	10376	0	99.9904	0	0.00963763
NC_004718.3	28137	C	10444	0.00957488	99.9713	0	0.0191498
NC_004718.3	28138	C	10539	0	99.981	0	0.00948857
NC_004718.3	28139	A	10767	100	0	0	0
NC_004718.3	28140	A	10589	99.8678	0	0.132213	0
NC_004718.3	28141	T	10837	0.00922765	0	0.00922765	99.9815
NC_004718.3	28142	C	11161	0	99.991	0	0
NC_004718.3	28143	A	11317	99.9735	0	0.0176725	0.00883626
NC_004718.3	28144	A	11226	99.9287	0.0178158	0.0534474	0
NC_004718.3	28145	A	10784	99.8609	0	0.120549	0.009273
NC_004718.3	28146	C	11641	0	99.9914	0	0.00859033
NC_004718.3	28147	C	11820	0.00846024	99.9831	0	0.00846024
NC_004718.3	28148	A	11244	99.9733	0	0.0266809	0
NC_004718.3	28149	A	11885	99.899	0.00841397	0.0841397	0.00841397
NC_004718.3	28150	C	12258	0	99.9755	0	0.0244738
NC_004718.3	28151	G	12204	0	0	99.9918	0.00819404
NC_004718.3	28152	T	12240	0.00816993	0.0163399	0.00816993	99.9673
NC_004718.3	28153	A	12641	99.8339	0	0.166126	0
NC_004718.3	28154	G	12784	0.00782228	0.00782228	99.9765	0.00782228
NC_004718.3	28155	T	12185	0	0.00820681	0	99.9918
NC_004718.3	28156	G	13094	0.00763709	0	99.9389	0
NC_004718.3	28157	C	13188	0	99.9014	0	0.022748
NC_004718.3	28158	C	13346	0	100	0	0
NC_004718.3	28159	C	13401	0.00746213	99.9478	0	0.0447728
NC_004718.3	28160	C	13701	0	99.9781	0	0.0218962
NC_004718.3	28161	C	13814	0	99.9566	0	0.0289561
NC_004718.3	28162	C	13853	0	99.8051	0	0.0144373
NC_004718.3	28163	G	13718	0	0.00728969	99.9927	0
NC_004718.3	28164	C	13923	0	99.9928	0	0.00718236
NC_004718.3	28165	A	13774	99.9564	0	0.0290402	0.00726005
NC_004718.3	28166	T	13263	0	0.0301591	0.00753977	99.9623
NC_004718.3	28167	T	13830	0	0.0506146	0	99.9494
NC_004718.3	28168	A	14030	99.779	0	0.220955	0
NC_004718.3	28169	C	14179	0	100	0	0
NC_004718.3	28170	A	13946	99.9857	0	0.00717051	0
NC_004718.3	28171	T	13603	0	0.0441079	0.022054	99.9338
NC_004718.3	28172	T	13840	0	0.0144509	0	99.9855
NC_004718.3	28173	T	14218	0	0.0140667	0	99.9859
NC_004718.3	28174	G	14452	0.00691946	0	99.9862	0.00691946
NC_004718.3	28175	G	14396	0	0.0138927	99.9792	0.00694637
NC_004718.3	28176	T	14714	0.0135925	0	0	99.9864
NC_004718.3	28177	G	14668	0	0	99.9932	0.00681756
NC_004718.3	28178	G	14533	0	0	99.9931	0.00688089
NC_004718.3	28179	A	14702	99.9796	0	0.0136036	0
NC_004718.3	28180	C	14773	0	99.9797	0	0.0203073
NC_004718.3	28181	C	14609	0	99.9932	0	0.00684509
NC_004718.3	28182	C	14914	0.00670511	99.9598	0	0.0335255
NC_004718.3	28183	A	14988	99.9933	0.006672	0	0
NC_004718.3	28184	C	15186	0	99.9802	0	0.019755
NC_004718.3	28185	A	14895	99.9329	0	0.0671366	0
NC_004718.3	28186	G	15088	0.0132556	0	99.9867	0
NC_004718.3	28187	A	15399	100	0	0	0
NC_004718.3	28188	T	14408	0	0.00694059	0	99.9931
NC_004718.3	28189	T	15176	0	0.00658935	0	99.9934
NC_004718.3	28190	C	15489	0	99.9871	0	0.0129124
NC_004718.3	28191	A	15429	99.9806	0	0.0194439	0
NC_004718.3	28192	A	15392	99.9545	0	0.0454782	0
NC_004718.3	28193	C	15693	0	99.9745	0	0.0254891
NC_004718.3	28194	T	15756	0	0.0190404	0	99.981
NC_004718.3	28195	G	16032	0	0	100	0
NC_004718.3	28196	A	16182	99.9629	0	0.0123594	0.0247188
NC_004718.3	28197	C	16337	0	99.9878	0	0.0122422
NC_004718.3	28198	A	16302	99.9877	0	0.0122684	0
NC_004718.3	28199	A	15874	99.8677	0.0251984	0.100794	0
NC_004718.3	28200	T	15815	0.0126462	0.0442618	0	99.9431
NC_004718.3	28201	A	16024	99.7941	0	0.1997	0.00624064
NC_004718.3	28202	A	15790	99.924	0	0.0759975	0
NC_004718.3	28203	C	16285	0	100	0	0
NC_004718.3	28204	C	16435	0	100	0	0
NC_004718.3	28205	A	15892	99.9685	0.00629247	0.0251699	0
NC_004718.3	28206	G	16406	0	0	100	0
NC_004718.3	28207	A	16435	99.9939	0	0.00608458	0
NC_004718.3	28208	A	15057	99.9602	0.0132829	0.0265657	0
NC_004718.3	28209	T	16137	0	0.00619694	0.00619694	99.9876
NC_004718.3	28210	G	16666	0.0120005	0	99.988	0
NC_004718.3	28211	G	16797	0	0.00595344	99.994	0
NC_004718.3	28212	A	17004	99.9294	0.0117619	0.0411668	0.0176429
NC_004718.3	28213	G	17056	0.00586304	0	99.9883	0.00586304
NC_004718.3	28214	G	17280	0	0	100	0
NC_004718.3	28215	A	17335	99.9885	0.0115374	0	0
NC_004718.3	28216	C	17547	0	99.9829	0	0.0170969
NC_004718.3	28217	G	17338	0	0.00576768	99.9942	0
NC_004718.3	28218	C	17672	0	99.9943	0.00565867	0
NC_004718.3	28219	A	17647	99.9773	0	0.0226667	0
NC_004718.3	28220	A	15859	99.8991	0.0189167	0.0819724	0
NC_004718.3	28221	T	17658	0.00566316	0.0169895	0	99.966
NC_004718.3	28222	G	17782	0.00562366	0	99.9944	0
NC_004718.3	28223	G	17725	0.0112835	0	99.9774	0.0112835
NC_004718.3	28224	G	18017	0.0111006	0	99.9611	0.0277516
NC_004718.3	28225	G	18047	0.0110822	0	99.9889	0
NC_004718.3	28226	C	18260	0	99.989	0.00547645	0.00547645
NC_004718.3	28227	A	15755	99.8921	0.0634719	0.0380831	0.00634719
NC_004718.3	28228	A	13372	99.4167	0.186958	0.381394	0.0149566
NC_004718.3	28229	G	18414	0.0108613	0	99.9728	0.016292
NC_004718.3	28230	G	18388	0.06526	0.00543833	99.9184	0.00543833
NC_004718.3	28231	C	18262	0	99.9781	0.00547585	0.0164276
NC_004718.3	28232	C	18535	0.0053952	99.9137	0	0.0107904
NC_004718.3	28233	A	18232	99.9835	0.0109697	0.00548486	0
NC_004718.3	28234	A	18364	99.8584	0	0.13069	0.0108909
NC_004718.3	28235	A	18078	99.8617	0.00553159	0.132758	0
NC_004718.3	28236	A	17605	99.8864	0.0113604	0.102244	0
NC_004718.3	28237	C	18956	0	99.9947	0.00527537	0
NC_004718.3	28238	A	18412	99.9674	0	0.0325874	0
NC_004718.3	28239	G	18876	0.00529773	0	99.9947	0
NC_004718.3	28240	C	18603	0	99.9624	0	0.0268774
NC_004718.3	28241	G	18765	0.0106581	0	99.9893	0
NC_004718.3	28242	C	18978	0	99.9947	0	0
NC_004718.3	28243	C	18680	0	100	0	0
NC_004718.3	28244	G	19061	0	0	100	0
NC_004718.3	28245	A	19184	99.9583	0.0208507	0.0208507	0
NC_004718.3	28246	C	19245	0.00519616	99.9896	0.00519616	0
NC_004718.3	28247	C	19179	0	100	0	0
NC_004718.3	28248	C	19321	0.0258786	99.9638	0	0.0103514
NC_004718.3	28249	C	19544	0.0204666	99.9591	0.00511666	0.0102333
NC_004718.3	28250	A	19212	99.9792	0.00520508	0.0156152	0
NC_004718.3	28251	A	19217	99.9271	0	0.0728522	0
NC_004718.3	28252	G	19325	0	0	99.9948	0.00517464
NC_004718.3	28253	G	19416	0	0	99.9845	0
NC_004718.3	28254	T	19208	0	0.0104123	0.0104123	99.974
NC_004718.3	28255	T	19252	0	0.0311656	0.0103885	99.9325
NC_004718.3	28256	T	19310	0	0.031072	0.00517866	99.9534
NC_004718.3	28257	A	19657	99.9186	0	0.0813959	0
NC_004718.3	28258	C	19341	0	99.9897	0	0.0103407
NC_004718.3	28259	C	18922	0.00528485	99.9683	0.00528485	0.0211394
NC_004718.3	28260	C	19350	0.0155039	99.9535	0	0
NC_004718.3	28261	A	19144	99.9634	0.00522357	0.0156707	0.0156707
NC_004718.3	28262	A	18732	99.952	0.00533846	0.0427077	0
NC_004718.3	28263	T	18848	0	0.0371392	0	99.9629
NC_004718.3	28264	A	18631	99.9249	0.0053674	0.0697762	0
NC_004718.3	28265	A	17988	99.9388	0	0.0555926	0.00555926
NC_004718.3	28266	T	18023	0	0.0166454	0.00554847	99.9778
NC_004718.3	28267	A	18199	99.8132	0.00549481	0.181329	0
NC_004718.3	28268	C	19386	0	99.9845	0	0.0103167
NC_004718.3	28269	T	19223	0	0.0104042	0	99.9896
NC_004718.3	28270	G	19548	0.00511561	0	99.9949	0
NC_004718.3	28271	C	19412	0	99.9639	0	0.0360602
NC_004718.3	28272	G	19687	0.00507949	0.00507949	99.9848	0
NC_004718.3	28273	T	18303	0.0109272	0.0109272	0	99.9781
NC_004718.3	28274	C	19526	0	99.9898	0	0.0102428
NC_004718.3	28275	T	19165	0.00521784	0.0208714	0.00521784	99.9687
NC_004718.3	28276	T	19267	0.0103804	0.0103804	0	99.9792
NC_004718.3	28277	G	19500	0.0102564	0	99.9846	0.00512821
NC_004718.3	28278	G	19746	0.0202573	0	99.9797	0
NC_004718.3	28279	T	19354	0	0.0155007	0	99.9845
NC_004718.3	28280	T	19409	0	0.0154567	0	99.9845
NC_004718.3	28281	C	20010	0	99.98	0	0.01999
NC_004718.3	28282	A	19505	99.8564	0	0.143553	0
NC_004718.3	28283	C	20067	0	99.9302	0.0498331	0.0199332
NC_004718.3	28284	A	20060	99.9402	0.00498504	0.0548355	0
NC_004718.3	28285	G	19948	0.0601564	0	99.9248	0.00501303
NC_004718.3	28286	C	20364	0	100	0	0
NC_004718.3	28287	T	20633	0	0.00484661	0	99.9952
NC_004718.3	28288	C	20811	0	99.9856	0	0.0144155
NC_004718.3	28289	T	20715	0.00482742	0.0289645	0	99.9662
NC_004718.3	28290	C	20859	0	99.9904	0	0.00958819
NC_004718.3	28291	A	20532	99.9562	0	0.0389636	0.00487045
NC_004718.3	28292	C	20847	0	99.9952	0	0.00479685
NC_004718.3	28293	T	20702	0.00483045	0.0724568	0.00483045	99.9179
NC_004718.3	28294	C	20944	0.00477464	99.9618	0	0.0334225
NC_004718.3	28295	A	20494	99.9561	0	0.0390358	0.00487948
NC_004718.3	28296	G	20617	0	0.00970073	99.9854	0.00485037
NC_004718.3	28297	C	20530	0	99.9756	0	0.0243546
NC_004718.3	28298	A	20524	99.9659	0	0.0341064	0
NC_004718.3	28299	T	20271	0.0345321	0.0443984	0.0147995	99.9063
NC_004718.3	28300	G	20389	0.024523	0.00490461	99.9706	0
NC_004718.3	28301	G	20276	0.0197278	0	99.9803	0
NC_004718.3	28302	C	20585	0	99.9806	0.00485791	0.0145737
NC_004718.3	28303	A	20078	99.9801	0	0.0199223	0
NC_004718.3	28304	A	19563	99.8875	0.00511169	0.0920104	0.0153351
NC_004718.3	28305	G	20432	0	0	99.9902	0.00978857
NC_004718.3	28306	G	20453	0.00977852	0.00488926	99.9853	0
NC_004718.3	28307	A	20748	99.9614	0	0.0289184	0.00963948
NC_004718.3	28308	G	20594	0.00485578	0	99.9951	0
NC_004718.3	28309	G	20407	0	0	100	0
NC_004718.3	28310	A	20641	99.9903	0.00484473	0.00484473	0
NC_004718.3	28311	A	14838	99.8383	0.0673945	0.0943523	0
NC_004718.3	28312	C	20511	0	99.9951	0	0.00487543
NC_004718.3	28313	T	20440	0.00489237	0.0489237	0	99.9462
NC_004718.3	28314	T	20433	0	0.0685166	0.00489404	99.9266
NC_004718.3	28315	A	20409	99.5639	0.0048998	0.431182	0
NC_004718.3	28316	G	20906	0.00956663	0.00478332	99.9809	0.00478332
NC_004718.3	28317	A	20953	99.9857	0	0.0143178	0
NC_004718.3	28318	T	14458	0	0.0276663	0.0622493	99.9101
NC_004718.3	28319	T	21096	0.0189609	0.0331816	0	99.9479
NC_004718.3	28320	C	21326	0	99.9906	0	0.00937822
NC_004718.3	28321	C	21104	0	99.9858	0	0.0142153
NC_004718.3	28322	C	21676	0.0138402	99.9723	0	0.0138402
NC_004718.3	28323	T	21775	0	0	0	100
NC_004718.3	28324	C	21809	0	99.9817	0	0.0183411
NC_004718.3	28325	G	21691	0	0	99.9908	0.00922041
NC_004718.3	28326	A	21810	99.9679	0	0.0183402	0.0137552
NC_004718.3	28327	G	22018	0.00454174	0	99.9864	0.00908348
NC_004718.3	28328	G	21840	0.00457876	0.00915751	99.9679	0.00915751
NC_004718.3	28329	C	21905	0	99.9954	0	0.00456517
NC_004718.3	28330	C	22002	0.00909008	99.9864	0	0.00454504
NC_004718.3	28331	A	21736	99.9678	0	0.0230033	0.00920132
NC_004718.3	28332	G	22147	0.031607	0	99.9639	0.00451528
NC_004718.3	28333	G	21769	0.00918738	0.00459369	99.9724	0.0137811
NC_004718.3	28334	G	21841	0.00915709	0.00915709	99.9634	0.0183142
NC_004718.3	28335	C	21599	0	99.9722	0	0.0277791
NC_004718.3	28336	G	21891	0.054817	0.00913617	99.9315	0
NC_004718.3	28337	T	21182	0.00472099	0.014163	0.00472099	99.9764
NC_004718.3	28338	T	21612	0	0.0185082	0.00925412	99.9676
NC_004718.3	28339	C	21765	0	99.9816	0.00459453	0.0137836
NC_004718.3	28340	C	21933	0.00455934	99.9772	0	0.0182374
NC_004718.3	28341	A	21987	99.9818	0	0.0181926	0
NC_004718.3	28342	A	21173	99.9575	0	0.037784	0.004723
NC_004718.3	28343	T	21743	0.00459918	0.0321943	0.00459918	99.954
NC_004718.3	28344	C	21988	0	99.9818	0.00454794	0.0136438
NC_004718.3	28345	A	21668	99.9769	0	0.0230755	0
NC_004718.3	28346	A	21132	99.9385	0	0.0615181	0
NC_004718.3	28347	C	22091	0	99.9819	0	0.0135802
NC_004718.3	28348	A	20982	99.9809	0	0.014298	0
NC_004718.3	28349	C	21911	0	99.9817	0	0.0182557
NC_004718.3	28350	C	21695	0.00460936	99.977	0	0.0184374
NC_004718.3	28351	A	21358	99.9953	0	0.00468209	0
NC_004718.3	28352	A	20610	99.966	0.00485201	0.0291121	0
NC_004718.3	28353	T	19996	0	0.015003	0.005001	99.98
NC_004718.3	28354	A	20556	99.713	0.00972952	0.272427	0.00486476
NC_004718.3	28355	G	21445	0.00466309	0	99.9907	0.00466309
NC_004718.3	28356	T	21281	0.00469903	0.00939806	0	99.9859
NC_004718.3	28357	G	21708	0	0.0046066	99.9954	0
NC_004718.3	28358	G	21655	0.0230894	0.00461787	99.9723	0
NC_004718.3	28359	T	21938	0.0045583	0.0227915	0	99.9727
NC_004718.3	28360	C	21639	0.00462129	99.9677	0	0.0277277
NC_004718.3	28361	C	21587	0.00463242	99.9815	0	0.0138973
NC_004718.3	28362	A	21839	99.9817	0	0.0137369	0.00457896
NC_004718.3	28363	G	21672	0	0.00461425	99.9954	0
NC_004718.3	28364	A	21266	99.9765	0	0.0235117	0
NC_004718.3	28365	T	20880	0	0.0143678	0	99.9856
NC_004718.3	28366	G	21070	0.00949217	0	99.9858	0.00474608
NC_004718.3	28367	A	21280	99.9906	0.00469925	0	0.00469925
NC_004718.3	28368	C	20758	0	99.9855	0.00481742	0.00963484
NC_004718.3	28369	C	20863	0.0191727	99.9473	0.00479318	0.028759
NC_004718.3	28370	A	20662	99.9903	0	0.00967961	0
NC_004718.3	28371	A	20645	99.8983	0.00968758	0.092032	0
NC_004718.3	28372	A	20545	99.8734	0	0.126551	0
NC_004718.3	28373	T	20772	0	0.00962835	0	99.9904
NC_004718.3	28374	T	19867	0.00503347	0.0100669	0.00503347	99.9799
NC_004718.3	28375	G	20861	0.00958727	0	99.9904	0
NC_004718.3	28376	G	20396	0	0	100	0
NC_004718.3	28377	C	20069	0.00498281	99.9851	0	0.00996562
NC_004718.3	28378	T	20791	0.00480977	0.0192391	0	99.976
NC_004718.3	28379	A	19697	99.9543	0.00507692	0.0406153	0
NC_004718.3	28380	C	20699	0	99.9952	0	0.00483115
NC_004718.3	28381	T	19836	0	0.0252067	0.0100827	99.9647
NC_004718.3	28382	A	18897	99.8571	0.0105837	0.132296	0
NC_004718.3	28383	C	20518	0.00974754	99.9708	0	0.0194951
NC_004718.3	28384	C	20479	0	99.9854	0.0097661	0.00488305
NC_004718.3	28385	G	20535	0	0.0146092	99.9805	0
NC_004718.3	28386	A	20250	99.9951	0	0.00493827	0
NC_004718.3	28387	A	19151	99.8956	0.00522166	0.0887682	0.0104433
NC_004718.3	28388	G	19940	0.00501505	0	99.995	0
NC_004718.3	28389	A	20086	99.99	0	0.00497859	0.00497859
NC_004718.3	28390	G	20250	0	0.00987654	99.9901	0
NC_004718.3	28391	C	20006	0.0049985	99.985	0	0.009997
NC_004718.3	28392	T	18972	0.0105419	0.0632511	0.0210837	99.9051
NC_004718.3	28393	A	19628	99.8726	0	0.11718	0.0101895
NC_004718.3	28394	C	20243	0.00987996	99.9852	0	0.00493998
NC_004718.3	28395	C	20149	0	99.9851	0.00496303	0.00992605
NC_004718.3	28396	C	20226	0	99.9901	0	0.00988826
NC_004718.3	28397	G	20682	0.0483512	0.0145054	99.9371	0
NC_004718.3	28398	A	20307	99.9508	0.0147732	0.0344709	0
NC_004718.3	28399	C	20299	0	99.9852	0	0.0147791
NC_004718.3	28400	G	20356	0	0	100	0
NC_004718.3	28401	A	20211	99.9852	0	0.0098956	0.0049478
NC_004718.3	28402	G	20479	0	0.00488305	99.9951	0
NC_004718.3	28403	T	19907	0	0.0150701	0	99.9849
NC_004718.3	28404	T	20270	0	0.0098668	0	99.9901
NC_004718.3	28405	C	20393	0	99.9853	0	0.0147109
NC_004718.3	28406	G	20578	0.0242978	0	99.9757	0
NC_004718.3	28407	T	19968	0	0.015024	0	99.985
NC_004718.3	28408	G	20650	0.00968523	0	99.9903	0
NC_004718.3	28409	G	20689	0.0145005	0	99.9758	0.00966697
NC_004718.3	28410	T	20446	0.00489093	0.00489093	0	99.9902
NC_004718.3	28411	G	20011	0.0099945	0	99.99	0
NC_004718.3	28412	G	20683	0.00483489	0	99.9903	0.00483489
NC_004718.3	28413	T	20862	0	0.0143802	0	99.9856
NC_004718.3	28414	G	21019	0.0380608	0.0047576	99.9572	0
NC_004718.3	28415	A	20555	99.9805	0.00972999	0.00972999	0
NC_004718.3	28416	C	21078	0.00474428	99.9763	0	0.0189771
NC_004718.3	28417	G	20886	0.172364	0.0047879	99.8037	0.0191516
NC_004718.3	28418	G	20919	0.0191214	0.00478034	99.9761	0
NC_004718.3	28419	C	21152	0	99.9575	0.00472768	0.00472768
NC_004718.3	28420	A	21600	99.9676	0.00462963	0.0277778	0
NC_004718.3	28421	A	20779	99.9471	0.0096251	0.043313	0
NC_004718.3	28422	A	20798	99.9135	0	0.0817386	0.00480815
NC_004718.3	28423	A	20764	99.9422	0	0.0337122	0.00963206
NC_004718.3	28424	T	21549	0	0.00928117	0	99.9907
NC_004718.3	28425	G	21648	0.00923873	0	99.9815	0.00461936
NC_004718.3	28426	A	21721	99.977	0	0.0230192	0
NC_004718.3	28427	A	21284	99.953	0.00469837	0.0422853	0
NC_004718.3	28428	A	21980	99.8044	0	0.186533	0.00909918
NC_004718.3	28429	G	21922	0	0.00456163	99.9954	0
NC_004718.3	28430	A	21425	99.986	0	0.0140023	0
NC_004718.3	28431	G	21729	0.00460215	0	99.9954	0
NC_004718.3	28432	C	21761	0	99.9816	0	0.0183815
NC_004718.3	28433	T	21600	0	0.0648148	0	99.9352
NC_004718.3	28434	C	21925	0.004561	99.9818	0	0.013683
NC_004718.3	28435	A	21847	99.9634	0	0.032041	0.00457729
NC_004718.3	28436	G	21497	0.0279109	0.0372145	99.9302	0.00465181
NC_004718.3	28437	C	20728	0	99.9855	0	0.0144732
NC_004718.3	28438	C	21115	0	99.9763	0	0.0236798
NC_004718.3	28439	C	20999	0	99.9905	0	0.00952426
NC_004718.3	28440	C	21271	0	99.9812	0	0.00940247
NC_004718.3	28441	A	21322	99.9672	0.00468999	0.0281399	0
NC_004718.3	28442	G	21380	0	0.00935454	99.9906	0
NC_004718.3	28443	A	21137	100	0	0	0
NC_004718.3	28444	T	21225	0	0.0141343	0	99.9859
NC_004718.3	28445	G	21045	0	0	99.9952	0.00475172
NC_004718.3	28446	G	21293	0	0	99.9953	0.00469638
NC_004718.3	28447	T	21193	0	0.0660595	0	99.9339
NC_004718.3	28448	A	20224	99.9258	0	0.0692247	0.00494462
NC_004718.3	28449	C	21084	0	99.981	0	0.0142288
NC_004718.3	28450	T	20996	0	0.0190512	0	99.9762
NC_004718.3	28451	T	21368	0	0.00467989	0	99.9953
NC_004718.3	28452	C	20731	0	99.9807	0	0.00964739
NC_004718.3	28453	T	21398	0	0.0327133	0	99.9673
NC_004718.3	28454	A	20960	99.9571	0	0.0381679	0
NC_004718.3	28455	T	20230	0	0.00988631	0	99.9901
NC_004718.3	28456	T	20035	0	0.0149738	0	99.98
NC_004718.3	28457	A	21400	99.7944	0.0046729	0.200935	0
NC_004718.3	28458	C	21367	0	99.9906	0	0.00936023
NC_004718.3	28459	C	21484	0.00930925	99.986	0	0.00465463
NC_004718.3	28460	T	21127	0	0.0473328	0.00473328	99.9479
NC_004718.3	28461	A	21369	99.869	0.014039	0.116992	0
NC_004718.3	28462	G	21621	0.00462513	0	99.9907	0.00462513
NC_004718.3	28463	G	21774	0.00459263	0.00459263	99.9908	0
NC_004718.3	28464	A	22057	99.9819	0	0.0136011	0.00453371
NC_004718.3	28465	A	17907	99.9162	0.027922	0.0502597	0.00558441
NC_004718.3	28466	C	22124	0.00451998	99.9774	0.00451998	0.0135599
NC_004718.3	28467	T	21701	0.0138242	0.0506889	0.0138242	99.9217
NC_004718.3	28468	G	22217	0.0270063	0.0135032	99.9505	0.00900211
NC_004718.3	28469	G	21983	0.0409407	0.00909794	99.9454	0.00454897
NC_004718.3	28470	C	21973	0	99.9727	0	0.0273062
NC_004718.3	28471	C	21715	0.00460511	99.9862	0.00921022	0
NC_004718.3	28472	C	21901	0	99.9863	0	0.013698
NC_004718.3	28473	A	22091	99.9774	0	0.0135802	0.00905346
NC_004718.3	28474	G	22219	0.0090013	0	99.991	0
NC_004718.3	28475	A	21876	99.9817	0	0.0182849	0
NC_004718.3	28476	A	20081	99.8307	0.00497983	0.164334	0
NC_004718.3	28477	G	22156	0.0090269	0.00451345	99.9865	0
NC_004718.3	28478	C	21780	0	99.9862	0	0.00459137
NC_004718.3	28479	T	20501	0.0146334	0.00487781	0.00975562	99.9707
NC_004718.3	28480	T	22097	0	0.018102	0	99.9819
NC_004718.3	28481	C	22559	0	99.9911	0	0.00886564
NC_004718.3	28482	A	22087	99.9819	0	0.0181102	0
NC_004718.3	28483	C	22159	0.00451284	99.991	0	0.00451284
NC_004718.3	28484	T	16054	0	0.0373739	0.0436028	99.919
NC_004718.3	28485	T	20728	0.00482439	0.0289464	0	99.9662
NC_004718.3	28486	C	21992	0.00454711	99.9909	0	0.00454711
NC_004718.3	28487	C	21678	0	100	0	0
NC_004718.3	28488	C	21888	0	99.9772	0	0.0228436
NC_004718.3	28489	T	21612	0.0185082	0.07866	0.00925412	99.8936
NC_004718.3	28490	A	21046	99.8527	0.00950299	0.123539	0.0142545
NC_004718.3	28491	C	21719	0.00460426	99.9724	0	0.0230213
NC_004718.3	28492	G	21296	0.0516529	0.00469572	99.939	0.00469572
NC_004718.3	28493	G	21467	0.0512414	0.0139749	99.9348	0
NC_004718.3	28494	C	20881	0	99.9569	0	0.0431014
NC_004718.3	28495	G	20708	0.0434615	0.0096581	99.9372	0.0096581
NC_004718.3	28496	C	20689	0.00483349	99.9855	0	0.00966697
NC_004718.3	28497	T	20550	0.00486618	0.0291971	0	99.9659
NC_004718.3	28498	A	20561	99.9125	0.00972715	0.0778172	0
NC_004718.3	28499	A	21253	99.8777	0	0.11763	0.00470522
NC_004718.3	28500	C	21307	0.00938659	99.9625	0	0.0234665
NC_004718.3	28501	A	21272	99.9765	0	0.0235051	0
NC_004718.3	28502	A	20633	99.9661	0	0.0339262	0
NC_004718.3	28503	A	20887	99.8468	0	0.153205	0
NC_004718.3	28504	G	20940	0.00477555	0.00477555	99.9761	0.00477555
NC_004718.3	28505	A	20770	100	0	0	0
NC_004718.3	28506	A	21164	99.759	0	0.231525	0.00945001
NC_004718.3	28507	G	21063	0	0	100	0
NC_004718.3	28508	G	21063	0	0.00949532	99.9905	0
NC_004718.3	28509	C	21378	0.00467771	99.9953	0	0
NC_004718.3	28510	A	20846	99.9904	0	0.00959417	0
NC_004718.3	28511	T	21575	0	0.00926999	0	99.9907
NC_004718.3	28512	C	21282	0.00469881	99.9859	0	0.00939761
NC_004718.3	28513	G	21438	0.00466461	0.0139938	99.9813	0
NC_004718.3	28514	T	21222	0	0.0188484	0	99.9812
NC_004718.3	28515	A	21424	99.93	0	0.0653473	0.00466766
NC_004718.3	28516	T	21760	0	0.0183824	0	99.9816
NC_004718.3	28517	G	21671	0	0.00461446	99.9954	0
NC_004718.3	28518	G	21418	0	0	99.9953	0.00466897
NC_004718.3	28519	G	21830	0.0091617	0	99.9908	0
NC_004718.3	28520	T	20975	0	0.0190703	0.00953516	99.9714
NC_004718.3	28521	T	21957	0.00455436	0.0318805	0	99.9636
NC_004718.3	28522	G	21464	0.00465896	0.0139769	99.9814	0
NC_004718.3	28523	C	21738	0	99.9954	0	0.00460024
NC_004718.3	28524	A	21704	99.9954	0	0.00460745	0
NC_004718.3	28525	A	20951	99.938	0	0.0477304	0.00954608
NC_004718.3	28526	C	21890	0	99.9726	0	0.0274098
NC_004718.3	28527	T	21502	0.00465073	0.0790624	0.00930146	99.907
NC_004718.3	28528	G	22042	0.00907359	0	99.9909	0
NC_004718.3	28529	A	22087	99.9774	0	0.0226378	0
NC_004718.3	28530	G	21992	0.0136413	0	99.9864	0
NC_004718.3	28531	G	21616	0.0323834	0	99.9676	0
NC_004718.3	28532	G	21934	0.0227957	0.00455913	99.9726	0
NC_004718.3	28533	A	21649	99.9908	0.00461915	0.00461915	0
NC_004718.3	28534	G	21637	0.00462171	0.00462171	99.9908	0
NC_004718.3	28535	C	21356	0	100	0	0
NC_004718.3	28536	C	21458	0.0419424	99.9534	0	0.00466027
NC_004718.3	28537	T	21672	0.0092285	0.0092285	0	99.9769
NC_004718.3	28538	T	21730	0.00920387	0.0230097	0	99.9678
NC_004718.3	28539	G	21782	0	0	100	0
NC_004718.3	28540	A	21856	99.9497	0	0.045754	0.0045754
NC_004718.3	28541	A	21404	99.8879	0.00467202	0.102785	0.00467202
NC_004718.3	28542	T	21465	0	0.018635	0.00465875	99.9767
NC_004718.3	28543	A	21647	99.7736	0	0.226359	0
NC_004718.3	28544	C	21699	0.00460851	99.9816	0	0.0138255
NC_004718.3	28545	A	21502	99.9907	0	0.00930146	0
NC_004718.3	28546	C	21541	0	99.9861	0	0.0139269
NC_004718.3	28547	C	21172	0	99.9811	0	0.0141697
NC_004718.3	28548	C	21665	0.00461574	99.9862	0	0
NC_004718.3	28549	A	21180	99.9669	0.00944287	0.0236072	0
NC_004718.3	28550	A	20461	99.9316	0.00488735	0.0635355	0
NC_004718.3	28551	A	20713	99.8021	0.00482789	0.18346	0.00482789
NC_004718.3	28552	G	20951	0	0.00477304	99.9809	0.0143191
NC_004718.3	28553	A	20982	100	0	0	0
NC_004718.3	28554	C	21457	0	99.9953	0	0
NC_004718.3	28555	C	21480	0	100	0	0
NC_004718.3	28556	A	20805	99.9712	0	0.0240327	0.00480654
NC_004718.3	28557	C	21752	0	100	0	0
NC_004718.3	28558	A	21124	99.9811	0	0.0189358	0
NC_004718.3	28559	T	20927	0	0.00477852	0.00955703	99.9857
NC_004718.3	28560	T	21087	0.00474226	0.0284536	0.00474226	99.9621
NC_004718.3	28561	G	21640	0.00462107	0	99.9815	0.0138632
NC_004718.3	28562	G	21528	0.0557414	0.0325158	99.9117	0
NC_004718.3	28563	C	21702	0	99.9954	0	0.00460787
NC_004718.3	28564	A	21570	99.9629	0	0.0324525	0.00463607
NC_004718.3	28565	C	21566	0.00463693	99.9722	0	0.0231846
NC_004718.3	28566	C	21453	0.00932271	99.9627	0	0.0279681
NC_004718.3	28567	C	21156	0.00945358	99.9716	0.00472679	0.0141804
NC_004718.3	28568	G	20967	0.0381552	0	99.9618	0
NC_004718.3	28569	C	21111	0.00473687	99.9716	0	0.0236843
NC_004718.3	28570	A	20759	100	0	0	0
NC_004718.3	28571	A	19130	99.953	0.0209096	0.026137	0
NC_004718.3	28572	T	20822	0	0.0144078	0.00960523	99.976
NC_004718.3	28573	C	20925	0	99.9809	0.00477897	0.0143369
NC_004718.3	28574	C	20763	0.0144488	99.9663	0	0.00963252
NC_004718.3	28575	T	20693	0	0.0241628	0	99.9662
NC_004718.3	28576	A	20079	99.9452	0.00498033	0.0498033	0
NC_004718.3	28577	A	19775	99.9039	0	0.0960809	0
NC_004718.3	28578	T	20105	0.0149217	0.00497389	0.00497389	99.9751
NC_004718.3	28579	A	19951	99.9399	0	0.0551351	0.00501228
NC_004718.3	28580	A	19518	99.8258	0.00512348	0.169075	0
NC_004718.3	28581	C	20866	0	99.9952	0	0.00479248
NC_004718.3	28582	A	20217	99.9357	0.00989267	0.0544097	0
NC_004718.3	28583	A	18284	99.9234	0.00546926	0.0711004	0
NC_004718.3	28584	T	20467	0.0146577	0.00977183	0.00977183	99.9658
NC_004718.3	28585	G	20859	0.0143823	0.0143823	99.9712	0
NC_004718.3	28586	C	21112	0.00473664	99.9858	0	0.00947328
NC_004718.3	28587	T	21185	0.00472032	0.0660845	0.00472032	99.9245
NC_004718.3	28588	G	21038	0.0617929	0.00950661	99.9239	0
NC_004718.3	28589	C	20649	0.00484285	99.9806	0	0.0145285
NC_004718.3	28590	C	20913	0.00478171	99.9809	0	0.0143451
NC_004718.3	28591	A	20569	99.9514	0.0194467	0.0291701	0
NC_004718.3	28592	C	20777	0.00481301	99.9711	0	0.0240651
NC_004718.3	28593	C	20624	0	99.9612	0	0.0387898
NC_004718.3	28594	G	20769	0.00962974	0.00481487	99.9807	0.00481487
NC_004718.3	28595	T	20180	0	0.0297324	0.0099108	99.9604
NC_004718.3	28596	G	20501	0.00487781	0.00487781	99.9902	0
NC_004718.3	28597	C	20207	0.00494878	99.9654	0.00494878	0.0247439
NC_004718.3	28598	T	20524	0	0.0389788	0	99.961
NC_004718.3	28599	A	19898	99.8543	0.00502563	0.130666	0.0100513
NC_004718.3	28600	C	20685	0	100	0	0
NC_004718.3	28601	A	20559	99.9611	0	0.0340483	0.00486405
NC_004718.3	28602	A	20166	99.9504	0	0.0495884	0
NC_004718.3	28603	C	20746	0	99.9952	0	0.00482021
NC_004718.3	28604	T	16562	0	0.0241517	0.0301896	99.9457
NC_004718.3	28605	T	20410	0	0.044096	0.00489956	99.951
NC_004718.3	28606	C	20683	0	99.9855	0	0.0145047
NC_004718.3	28607	C	20686	0	99.9903	0	0.00483419
NC_004718.3	28608	T	20466	0.00488615	0.175901	0	99.8143
NC_004718.3	28609	C	20594	0	99.9854	0	0.0145673
NC_004718.3	28610	A	19433	99.9074	0	0.0823342	0.0102918
NC_004718.3	28611	A	19158	99.9217	0.00521975	0.0730765	0
NC_004718.3	28612	G	19206	0	0.00520671	99.9896	0.00520671
NC_004718.3	28613	G	19947	0.00501329	0	99.99	0
NC_004718.3	28614	A	20114	99.9851	0	0.00497166	0.00994332
NC_004718.3	28615	A	16823	99.9406	0.023777	0.0356655	0
NC_004718.3	28616	C	19957	0	100	0	0
NC_004718.3	28617	A	19755	99.9848	0	0.015186	0
NC_004718.3	28618	A	19200	99.9479	0	0.0520833	0
NC_004718.3	28619	C	19826	0	99.9899	0	0.0100878
NC_004718.3	28620	A	18814	99.9734	0.0106304	0.0159456	0
NC_004718.3	28621	T	17458	0.0114561	0.0572803	0.0286402	99.9026
NC_004718.3	28622	T	18787	0	0.063874	0.0212913	99.9148
NC_004718.3	28623	G	19194	0.0104199	0	99.9792	0.0104199
NC_004718.3	28624	C	18888	0.00529437	99.9735	0	0.0211775
NC_004718.3	28625	C	19182	0.0156397	99.9322	0	0.00521322
NC_004718.3	28626	A	18711	99.9519	0.0320667	0.0106889	0.00534445
NC_004718.3	28627	A	18578	99.9193	0.0107654	0.0699752	0
NC_004718.3	28628	A	18032	99.7837	0.0055457	0.210736	0
NC_004718.3	28629	A	17181	99.7439	0	0.256097	0
NC_004718.3	28630	G	18874	0.0105966	0	99.9894	0
NC_004718.3	28631	G	18869	0.0052997	0.0105994	99.9788	0.0052997
NC_004718.3	28632	C	18784	0	99.9734	0	0.015971
NC_004718.3	28633	T	18190	0	0.00549753	0	99.9945
NC_004718.3	28634	T	19211	0	0.00520535	0.00520535	99.9896
NC_004718.3	28635	C	19240	0.0051975	99.9844	0	0.010395
NC_004718.3	28636	T	19160	0.00521921	0.0678497	0.00521921	99.9217
NC_004718.3	28637	A	18958	99.8259	0.00527482	0.163519	0.00527482
NC_004718.3	28638	C	19216	0	99.9844	0.005204	0.010408
NC_004718.3	28639	G	18959	0.0210982	0.00527454	99.9684	0.00527454
NC_004718.3	28640	C	19230	0.0104004	99.9844	0	0.00520021
NC_004718.3	28641	A	18915	99.926	0.00528681	0.0687285	0
NC_004718.3	28642	G	19118	0.0104613	0.00523067	99.9843	0
NC_004718.3	28643	A	19057	99.9685	0	0.0209897	0.00524742
NC_004718.3	28644	G	19084	0.01048	0	99.9738	0.01572
NC_004718.3	28645	G	18915	0.0158604	0.00528681	99.9736	0.00528681
NC_004718.3	28646	G	19233	0	0	100	0
NC_004718.3	28647	A	19190	99.9375	0.00521105	0.0521105	0.00521105
NC_004718.3	28648	A	14367	99.7633	0.0765643	0.160089	0
NC_004718.3	28649	G	19264	0.00519103	0	99.9896	0
NC_004718.3	28650	C	19313	0	99.9793	0	0.0155336
NC_004718.3	28651	A	19245	99.9584	0	0.0363731	0.00519616
NC_004718.3	28652	G	19288	0.00518457	0	99.9844	0.0103691
NC_004718.3	28653	A	18835	99.9522	0.0106185	0.0318556	0
NC_004718.3	28654	G	19211	0.0572589	0.0104107	99.9323	0
NC_004718.3	28655	G	19122	0.0470662	0.0261479	99.9216	0
NC_004718.3	28656	C	19260	0.0155763	99.9637	0	0.0207684
NC_004718.3	28657	G	19379	0.0154807	0	99.9742	0.0103205
NC_004718.3	28658	G	19292	0.010367	0	99.9741	0.010367
NC_004718.3	28659	C	19478	0	99.9743	0.005134	0.020536
NC_004718.3	28660	A	19391	99.9845	0	0.0154711	0
NC_004718.3	28661	G	19875	0.0100629	0.00503145	99.9748	0.0100629
NC_004718.3	28662	T	19711	0	0.0304399	0	99.9594
NC_004718.3	28663	C	20062	0	99.985	0.00498455	0.0099691
NC_004718.3	28664	A	19940	99.9047	0.0150451	0.0802407	0
NC_004718.3	28665	A	19585	99.8162	0.0153178	0.168496	0
NC_004718.3	28666	G	19771	0.00505791	0	99.9646	0.0303475
NC_004718.3	28667	C	19957	0	99.985	0	0.0150323
NC_004718.3	28668	C	20074	0	99.9801	0	0.0199263
NC_004718.3	28669	T	19946	0	0.00501354	0.00501354	99.99
NC_004718.3	28670	C	19893	0	99.995	0	0.00502689
NC_004718.3	28671	T	19065	0.0104904	0.0157356	0.00524521	99.9685
NC_004718.3	28672	T	19878	0.0100614	0.00503069	0	99.9849
NC_004718.3	28673	C	20172	0	99.995	0	0.00495737
NC_004718.3	28674	T	20032	0.00499201	0.0199681	0	99.975
NC_004718.3	28675	C	19938	0.00501555	99.9699	0	0.0250777
NC_004718.3	28676	G	19594	0.0051036	0	99.9949	0
NC_004718.3	28677	C	19799	0	99.9697	0	0.0303046
NC_004718.3	28678	T	19992	0	0.010004	0	99.99
NC_004718.3	28679	C	19849	0	99.9849	0	0.0151141
NC_004718.3	28680	C	19691	0.0203138	99.9695	0	0.0101569
NC_004718.3	28681	T	19490	0	0.0102617	0.00513084	99.9846
NC_004718.3	28682	C	19909	0.0150686	99.9598	0.00502285	0.0150686
NC_004718.3	28683	A	19063	99.9895	0.00524576	0	0.00524576
NC_004718.3	28684	T	19673	0.00508311	0.00508311	0.0152493	99.9746
NC_004718.3	28685	C	20168	0	99.9851	0	0.0148751
NC_004718.3	28686	A	18986	99.9579	0	0.0316022	0.0105341
NC_004718.3	28687	C	19860	0.00503525	99.9799	0.00503525	0.0100705
NC_004718.3	28688	G	19471	0.0205434	0.00513584	99.9743	0
NC_004718.3	28689	T	18935	0	0	0	100
NC_004718.3	28690	A	19494	99.8666	0	0.133374	0
NC_004718.3	28691	G	20011	0	0	100	0
NC_004718.3	28692	T	19970	0	0.0450676	0	99.9549
NC_004718.3	28693	C	20116	0	99.995	0	0.00497117
NC_004718.3	28694	G	19795	0.0151553	0	99.9798	0.00505178
NC_004718.3	28695	C	19980	0	100	0	0
NC_004718.3	28696	G	19681	0.0304863	0	99.9644	0.00508104
NC_004718.3	28697	G	19598	0.0204102	0	99.9796	0
NC_004718.3	28698	T	19580	0	0.0306435	0.00510725	99.954
NC_004718.3	28699	A	18876	99.8887	0.0105955	0.0900615	0.0105955
NC_004718.3	28700	A	18997	99.9474	0	0.0526399	0
NC_004718.3	28701	T	19520	0	0	0	100
NC_004718.3	28702	T	19536	0	0.0870188	0	99.913
NC_004718.3	28703	C	19756	0.00506175	99.9848	0	0.00506175
NC_004718.3	28704	A	19760	99.9342	0	0.0607287	0.00506073
NC_004718.3	28705	A	19737	99.8987	0	0.101333	0
NC_004718.3	28706	G	19923	0	0	99.995	0.00501932
NC_004718.3	28707	A	20058	99.9751	0	0.0249277	0
NC_004718.3	28708	A	19186	99.8905	0.00521213	0.104243	0
NC_004718.3	28709	A	19516	99.9385	0.005124	0.056364	0
NC_004718.3	28710	T	19392	0.00515677	0.00515677	0	99.9897
NC_004718.3	28711	T	20194	0	0.0346638	0	99.9653
NC_004718.3	28712	C	20473	0	99.9902	0	0.00976896
NC_004718.3	28713	A	20356	99.941	0	0.0589507	0
NC_004718.3	28714	A	19909	99.9247	0	0.0652971	0.0100457
NC_004718.3	28715	C	20467	0	99.9853	0	0.0146577
NC_004718.3	28716	T	19954	0.00501153	0.0200461	0	99.9749
NC_004718.3	28717	C	20145	0	99.9752	0	0.014892
NC_004718.3	28718	C	20147	0.00496352	99.9901	0	0.00496352
NC_004718.3	28719	T	19499	0.0153854	0.189753	0.0205139	99.7743
NC_004718.3	28720	G	19848	0.0251915	0	99.9748	0
NC_004718.3	28721	G	19817	0.0201847	0.0201847	99.9596	0
NC_004718.3	28722	C	20158	0.00496081	99.9802	0	0.0148824
NC_004718.3	28723	A	20100	99.99	0	0.00497512	0.00497512
NC_004718.3	28724	G	20148	0	0	100	0
NC_004718.3	28725	C	20143	0	99.9801	0	0.019858
NC_004718.3	28726	A	19832	99.9748	0	0.0252118	0
NC_004718.3	28727	G	20403	0	0	100	0
NC_004718.3	28728	T	18671	0.0053559	0.0964062	0.0053559	99.8929
NC_004718.3	28729	A	19214	99.7866	0	0.208182	0
NC_004718.3	28730	G	20329	0.0245954	0	99.9754	0
NC_004718.3	28731	G	20198	0.014853	0	99.9752	0.00990197
NC_004718.3	28732	G	20178	0.00495589	0	99.995	0
NC_004718.3	28733	G	20530	0.0146128	0.00487092	99.9756	0.00487092
NC_004718.3	28734	A	20553	99.9951	0	0	0.00486547
NC_004718.3	28735	A	17813	99.9046	0.0224555	0.0673665	0.00561388
NC_004718.3	28736	A	19880	99.8491	0.0100604	0.140845	0
NC_004718.3	28737	T	18445	0	0.010843	0.010843	99.9783
NC_004718.3	28738	T	20448	0	0.00978091	0	99.9853
NC_004718.3	28739	C	20555	0	99.9854	0	0.00972999
NC_004718.3	28740	T	20701	0	0.0289841	0	99.971
NC_004718.3	28741	C	20549	0.00973283	99.9757	0.00973283	0.00486642
NC_004718.3	28742	C	20359	0.00491183	99.9902	0	0.00491183
NC_004718.3	28743	T	20292	0.0098561	0.0295683	0	99.9606
NC_004718.3	28744	G	20265	0.00493462	0.00493462	99.9901	0
NC_004718.3	28745	C	20290	0.00492854	99.9803	0	0.0147856
NC_004718.3	28746	T	20345	0	0.00491521	0	99.9902
NC_004718.3	28747	C	20041	0	99.985	0	0.0149693
NC_004718.3	28748	G	19862	0.020139	0.00503474	99.9748	0
NC_004718.3	28749	A	19826	99.9748	0.00504388	0.0151316	0.00504388
NC_004718.3	28750	A	19062	99.8951	0.0157381	0.0839366	0.00524604
NC_004718.3	28751	T	18735	0	0.0373632	0.0160128	99.9466
NC_004718.3	28752	G	19607	0.0204009	0	99.9745	0.00510022
NC_004718.3	28753	G	19343	0.00516983	0	99.9948	0
NC_004718.3	28754	C	19599	0	99.9898	0	0.0102046
NC_004718.3	28755	T	19117	0.00523095	0.0104619	0	99.9843
NC_004718.3	28756	A	18443	99.7885	0	0.211462	0
NC_004718.3	28757	G	19721	0.00507074	0	99.9899	0.00507074
NC_004718.3	28758	C	19917	0.00502084	99.99	0	0.00502084
NC_004718.3	28759	G	19888	0.00502816	0	99.9849	0.0100563
NC_004718.3	28760	G	20154	0.0148854	0.00496179	99.9802	0
NC_004718.3	28761	A	20172	99.9752	0	0.0198295	0.00495737
NC_004718.3	28762	G	20240	0	0.00494071	99.9901	0.00494071
NC_004718.3	28763	G	20192	0	0	100	0
NC_004718.3	28764	T	19822	0.0050449	0	0.0050449	99.9899
NC_004718.3	28765	G	20094	0	0.00995322	99.9851	0.00497661
NC_004718.3	28766	G	20759	0.00963438	0	99.9855	0.00481719
NC_004718.3	28767	T	20445	0.00978234	0.0146735	0	99.9755
NC_004718.3	28768	G	21226	0.0047112	0	99.9953	0
NC_004718.3	28769	A	20903	99.9569	0	0.043056	0
NC_004718.3	28770	A	21083	99.9289	0.00474316	0.0664042	0
NC_004718.3	28771	A	21061	99.8813	0	0.118703	0
NC_004718.3	28772	C	21562	0	99.9861	0.00463779	0.00927558
NC_004718.3	28773	T	20925	0.00477897	0.0334528	0.00477897	99.957
NC_004718.3	28774	G	21238	0.0282512	0.00470854	99.967	0
NC_004718.3	28775	C	20975	0	99.9666	0.00476758	0.0286055
NC_004718.3	28776	C	20833	0	99.9904	0	0.00960015
NC_004718.3	28777	C	20901	0	100	0	0
NC_004718.3	28778	T	20793	0.00480931	0.0432838	0	99.9519
NC_004718.3	28779	C	20820	0	99.9712	0	0.0288184
NC_004718.3	28780	G	20488	0.00976181	0.00976181	99.9707	0.00976181
NC_004718.3	28781	C	20599	0	99.9951	0	0.0048546
NC_004718.3	28782	G	20183	0.0346827	0.00495466	99.9604	0
NC_004718.3	28783	C	19999	0.0100005	99.975	0	0.0150008
NC_004718.3	28784	T	20594	0	0.0145673	0.00485578	99.9806
NC_004718.3	28785	A	20006	99.865	0.009997	0.119964	0.0049985
NC_004718.3	28786	T	20000	0	0.015	0	99.985
NC_004718.3	28787	T	21131	0	0.0236619	0.00946477	99.9621
NC_004718.3	28788	G	20685	0.0145033	0	99.9758	0.00966884
NC_004718.3	28789	C	20859	0.00479409	99.9904	0	0.00479409
NC_004718.3	28790	T	20849	0	0.023982	0	99.976
NC_004718.3	28791	G	20703	0.0144907	0	99.9855	0
NC_004718.3	28792	C	20436	0	99.9951	0	0.00489333
NC_004718.3	28793	T	20762	0	0.00963298	0	99.9904
NC_004718.3	28794	A	20078	99.8058	0	0.189262	0.00498058
NC_004718.3	28795	G	21052	0	0.0237507	99.9762	0
NC_004718.3	28796	A	20933	99.9809	0	0.0143314	0
NC_004718.3	28797	C	20837	0	100	0	0
NC_004718.3	28798	A	20474	99.9316	0	0.0634952	0.00488424
NC_004718.3	28799	G	20944	0.00954927	0.00954927	99.9809	0
NC_004718.3	28800	A	21035	99.9905	0.00475398	0.00475398	0
NC_004718.3	28801	T	20385	0.00490557	0.0245278	0	99.9706
NC_004718.3	28802	T	20498	0	0.0341497	0	99.9659
NC_004718.3	28803	G	20890	0.00957396	0.00957396	99.9761	0.00478698
NC_004718.3	28804	A	20411	99.9804	0.00489932	0.014698	0
NC_004718.3	28805	A	20671	99.9855	0	0.0145131	0
NC_004718.3	28806	C	20459	0	99.9902	0.00488782	0.00488782
NC_004718.3	28807	C	20351	0.00982753	99.9705	0	0.0196551
NC_004718.3	28808	A	20514	99.9805	0	0.0194989	0
NC_004718.3	28809	G	20536	0.0048695	0.009739	99.9805	0.0048695
NC_004718.3	28810	C	20194	0	99.9752	0	0.0198079
NC_004718.3	28811	T	20357	0	0.0196493	0	99.9804
NC_004718.3	28812	T	20511	0	0.00487543	0	99.9902
NC_004718.3	28813	G	20884	0.00957671	0	99.9904	0
NC_004718.3	28814	A	19948	99.9649	0	0.0300782	0.00501303
NC_004718.3	28815	G	20913	0.00478171	0.00956343	99.9761	0.00956343
NC_004718.3	28816	A	20799	99.9904	0	0.00480792	0.00480792
NC_004718.3	28817	G	20316	0.0147667	0	99.9803	0.00492223
NC_004718.3	28818	C	20356	0	100	0	0
NC_004718.3	28819	A	20609	99.9515	0	0.0485225	0
NC_004718.3	28820	A	20211	99.9159	0.0049478	0.0791648	0
NC_004718.3	28821	A	20857	99.9281	0	0.0671237	0.00479455
NC_004718.3	28822	G	20926	0.00955749	0.00955749	99.9761	0
NC_004718.3	28823	T	21053	0	0.0142498	0	99.9858
NC_004718.3	28824	T	20425	0	0	0.00489596	99.9951
NC_004718.3	28825	T	21121	0.00473462	0.0236731	0.00946925	99.9621
NC_004718.3	28826	C	21227	0	99.967	0.00942196	0.0235549
NC_004718.3	28827	T	21044	0	0.0095039	0	99.9905
NC_004718.3	28828	G	20864	0.0239647	0	99.9712	0.00479294
NC_004718.3	28829	G	20844	0.00479754	0	99.9952	0
NC_004718.3	28830	T	21232	0	0.0141296	0	99.9812
NC_004718.3	28831	A	20389	99.8185	0	0.171661	0.00980921
NC_004718.3	28832	A	21043	99.9192	0	0.0760348	0.00475217
NC_004718.3	28833	A	21490	99.9162	0	0.0791066	0.00465333
NC_004718.3	28834	G	21399	0.0140193	0	99.9813	0.00467312
NC_004718.3	28835	G	21141	0.0804125	0.00946029	99.9101	0
NC_004718.3	28836	C	20757	0	99.8073	0	0.014453
NC_004718.3	28837	C	21270	0	99.9906	0	0.00940291
NC_004718.3	28838	A	21169	99.9764	0.00472389	0.0188956	0
NC_004718.3	28839	A	21373	99.9626	0	0.0374304	0
NC_004718.3	28840	C	21745	0	100	0	0
NC_004718.3	28841	A	21330	99.9906	0	0.00937647	0
NC_004718.3	28842	A	20979	99.9285	0.00476667	0.0667334	0
NC_004718.3	28843	C	22070	0.00906207	99.9728	0	0.0181241
NC_004718.3	28844	A	21911	99.9817	0	0.0182557	0
NC_004718.3	28845	A	21291	99.9671	0	0.0281809	0
NC_004718.3	28846	C	22042	0.00453679	99.9819	0	0.0136104
NC_004718.3	28847	A	21185	99.9339	0.00472032	0.0613642	0
NC_004718.3	28848	A	20367	99.8527	0.0049099	0.112928	0.0245495
NC_004718.3	28849	G	20043	0.00498927	0	99.985	0.00997855
NC_004718.3	28850	G	21082	0.00474338	0	99.9858	0.00948677
NC_004718.3	28851	C	21615	0.00462642	99.9907	0	0.00462642
NC_004718.3	28852	C	22339	0.00895295	99.9866	0	0
NC_004718.3	28853	A	22265	99.991	0	0.00898271	0
NC_004718.3	28854	A	22402	99.9777	0	0.0223194	0
NC_004718.3	28855	A	21755	99.9311	0.00919329	0.0597564	0
NC_004718.3	28856	C	22309	0	99.991	0	0.00896499
NC_004718.3	28857	T	21953	0	0.0273311	0	99.9727
NC_004718.3	28858	G	22195	0.0135166	0	99.9865	0
NC_004718.3	28859	T	21721	0	0.0506422	0.00920768	99.9355
NC_004718.3	28860	C	21887	0.00913784	99.9863	0	0.00456892
NC_004718.3	28861	A	21654	99.9815	0	0.0138543	0.00461808
NC_004718.3	28862	C	21169	0	99.9717	0	0.0283433
NC_004718.3	28863	T	21074	0.00474518	0.0474518	0	99.9478
NC_004718.3	28864	A	20575	99.9271	0.0145808	0.0583232	0
NC_004718.3	28865	A	21216	99.8963	0.00471342	0.0989819	0
NC_004718.3	28866	G	21547	0.00464102	0	99.9954	0
NC_004718.3	28867	A	21376	99.9813	0	0.0187126	0
NC_004718.3	28868	A	20984	99.938	0	0.061952	0
NC_004718.3	28869	A	20941	99.9427	0	0.0573039	0
NC_004718.3	28870	T	21373	0	0.0140364	0	99.986
NC_004718.3	28871	C	21834	0	99.9908	0	0.00916003
NC_004718.3	28872	T	21762	0	0.0505468	0.00919033	99.9403
NC_004718.3	28873	G	21247	0	0	99.9953	0.00470655
NC_004718.3	28874	C	21393	0	99.9766	0	0.0233721
NC_004718.3	28875	T	21695	0	0.00460936	0	99.9954
NC_004718.3	28876	G	21268	0.0188076	0	99.9812	0
NC_004718.3	28877	C	21594	0	99.9815	0	0.0185237
NC_004718.3	28878	T	21818	0.0504171	0.132918	0.00916674	99.8029
NC_004718.3	28879	G	21900	0.022831	0	99.9635	0.0136986
NC_004718.3	28880	A	21840	99.9725	0.0137363	0.00457876	0.00915751
NC_004718.3	28881	G	21581	0	0	99.9861	0.0139011
NC_004718.3	28882	G	20736	0.00964506	0	99.9855	0.00482253
NC_004718.3	28883	C	20971	0	99.9809	0	0.019074
NC_004718.3	28884	A	20616	99.966	0.0048506	0.0097012	0.0145518
NC_004718.3	28885	T	19928	0	0.00501807	0	99.995
NC_004718.3	28886	C	20877	0.0143699	99.9713	0	0.0143699
NC_004718.3	28887	T	21384	0	0.0280584	0.00467639	99.9065
NC_004718.3	28888	A	21137	99.948	0.00946208	0.0331173	0.00473104
NC_004718.3	28889	A	21779	99.9265	0	0.0688737	0.00459158
NC_004718.3	28890	A	21585	99.9398	0.00463285	0.0555942	0
NC_004718.3	28891	A	21279	99.9013	0.00469947	0.079891	0.0140984
NC_004718.3	28892	A	22105	99.8824	0.0135716	0.0814295	0
NC_004718.3	28893	G	21830	0.0183234	0.00458085	99.9679	0.0091617
NC_004718.3	28894	C	21587	0	99.9861	0	0.0138973
NC_004718.3	28895	C	21962	0.00455332	99.9954	0	0
NC_004718.3	28896	T	22268	0	0.0224537	0	99.9775
NC_004718.3	28897	C	21925	0.004561	99.959	0.013683	0.022805
NC_004718.3	28898	G	21529	0.0139347	0.00928979	99.9675	0.0046449
NC_004718.3	28899	C	21589	0	99.9768	0.00926398	0.013896
NC_004718.3	28900	C	22370	0.00447027	99.924	0.00447027	0.00894054
NC_004718.3	28901	A	22086	99.9593	0.0135833	0.0271665	0
NC_004718.3	28902	A	22562	99.9601	0.00886446	0.0310256	0
NC_004718.3	28903	A	22443	99.9733	0	0.0267344	0
NC_004718.3	28904	A	22035	99.941	0	0.0589971	0
NC_004718.3	28905	A	20033	99.9251	0.00499176	0.0299506	0.00499176
NC_004718.3	28906	C	22334	0.00447748	99.9776	0	0.0134324
NC_004718.3	28907	G	21705	0.00921447	0	99.9908	0
NC_004718.3	28908	T	21802	0	0.0183469	0.00917347	99.9725
NC_004718.3	28909	A	21601	99.9306	0.00462941	0.0648118	0
NC_004718.3	28910	C	22111	0.00452264	99.9774	0.00452264	0.0135679
NC_004718.3	28911	T	21558	0.0092773	0.157714	0.0139159	99.8191
NC_004718.3	28912	G	21606	0.0925669	0.0231417	99.8797	0.00462834
NC_004718.3	28913	C	21215	0	99.9529	0.00471365	0.0377092
NC_004718.3	28914	C	21735	0.00920175	99.977	0	0.0138026
NC_004718.3	28915	A	21029	99.9857	0	0.00951068	0.00475534
NC_004718.3	28916	C	21364	0	99.9532	0	0.0140423
NC_004718.3	28917	A	21045	99.981	0	0.0190069	0
NC_004718.3	28918	A	20084	99.9403	0	0.0597491	0
NC_004718.3	28919	A	19696	99.9898	0	0.0101543	0
NC_004718.3	28920	A	20160	99.9554	0.00992064	0.0297619	0
NC_004718.3	28921	C	21025	0.00475624	99.9857	0	0.00951248
NC_004718.3	28922	A	20384	99.9853	0.00490581	0.00981162	0
NC_004718.3	28923	G	19685	0.00508001	0	99.9949	0
NC_004718.3	28924	T	20746	0	0.00964041	0.00482021	99.9855
NC_004718.3	28925	A	21058	99.8433	0	0.151961	0.00474879
NC_004718.3	28926	C	21131	0	99.9763	0.00473238	0.0189295
NC_004718.3	28927	A	21063	99.9858	0	0	0.014243
NC_004718.3	28928	A	21127	99.9195	0	0.0757325	0.00473328
NC_004718.3	28929	C	21251	0.00941132	99.9529	0.00941132	0.028234
NC_004718.3	28930	G	21351	0.0187345	0.00468362	99.9672	0.00936724
NC_004718.3	28931	T	21060	0.00949668	0.0664767	0	99.924
NC_004718.3	28932	C	21462	0.0046594	99.9814	0	0.0139782
NC_004718.3	28933	A	21201	99.9811	0.00471676	0.00943352	0.00471676
NC_004718.3	28934	C	21381	0	99.9813	0	0.0187082
NC_004718.3	28935	T	21133	0	0.127762	0.00473194	99.8675
NC_004718.3	28936	C	21354	0.00468296	99.9813	0	0.00936593
NC_004718.3	28937	A	20761	99.9566	0.0144502	0.0240836	0.00481672
NC_004718.3	28938	A	20214	99.9258	0	0.074206	0
NC_004718.3	28939	G	20777	0	0	100	0
NC_004718.3	28940	C	21035	0	99.9715	0.00475398	0.0237699
NC_004718.3	28941	A	20866	99.9904	0	0	0.00479248
NC_004718.3	28942	T	20645	0	0.0145314	0.00484379	99.9806
NC_004718.3	28943	T	20985	0.00476531	0.00953062	0	99.9857
NC_004718.3	28944	T	21254	0	0.01882	0.004705	99.953
NC_004718.3	28945	G	21389	0.0046753	0	99.9953	0
NC_004718.3	28946	G	20972	0.00953653	0.00476826	99.9809	0.00476826
NC_004718.3	28947	G	21635	0.00462214	0.0184886	99.9769	0
NC_004718.3	28948	A	21753	99.9586	0	0.0367765	0.00459707
NC_004718.3	28949	G	21756	0.00459643	0	99.9954	0
NC_004718.3	28950	A	21699	99.9816	0.00921702	0.00921702	0
NC_004718.3	28951	C	21701	0	99.977	0.00460808	0.0184323
NC_004718.3	28952	G	21280	0.00469925	0	99.9906	0.00469925
NC_004718.3	28953	T	21759	0.0045958	0.0045958	0	99.9908
NC_004718.3	28954	G	21748	0.00919625	0	99.9908	0
NC_004718.3	28955	G	21941	0.00455768	0	99.9954	0
NC_004718.3	28956	T	21794	0	0.142241	0.0183537	99.8394
NC_004718.3	28957	C	22131	0.00451855	99.9955	0	0
NC_004718.3	28958	C	22250	0	99.9775	0	0.0224719
NC_004718.3	28959	A	22306	99.9193	0	0.0582803	0.0224155
NC_004718.3	28960	G	22114	0.00904404	0	99.991	0
NC_004718.3	28961	A	21820	99.9771	0.00458295	0.0137489	0.00458295
NC_004718.3	28962	A	20754	99.9085	0.0096367	0.0770936	0.00481835
NC_004718.3	28963	C	22057	0	99.9909	0	0
NC_004718.3	28964	A	21685	99.9954	0	0.00461148	0
NC_004718.3	28965	A	20346	99.9459	0	0.0540647	0
NC_004718.3	28966	A	19849	99.9496	0	0.0503804	0
NC_004718.3	28967	C	21962	0.01366	99.9681	0	0.0182133
NC_004718.3	28968	C	21409	0	99.986	0	0.0140128
NC_004718.3	28969	C	21614	0.00462663	99.9907	0	0.00462663
NC_004718.3	28970	A	19351	99.9845	0	0.0155031	0
NC_004718.3	28971	A	19080	99.9109	0.00524109	0.0838574	0
NC_004718.3	28972	G	19311	0.0051784	0	99.9948	0
NC_004718.3	28973	G	21087	0.018969	0	99.9526	0.0142268
NC_004718.3	28974	A	21988	99.9818	0	0.0181917	0
NC_004718.3	28975	A	19066	99.979	0.0209798	0	0
NC_004718.3	28976	A	20995	99.9762	0	0.0238152	0
NC_004718.3	28977	T	21002	0.0095229	0.0095229	0.00476145	99.9762
NC_004718.3	28978	T	20942	0	0.00477509	0	99.9952
NC_004718.3	28979	T	22162	0.0180489	0.103781	0.00451223	99.8737
NC_004718.3	28980	C	22214	0	99.982	0	0.00450167
NC_004718.3	28981	G	21786	0.0183604	0.00918021	99.9679	0.0045901
NC_004718.3	28982	G	21832	0.0229022	0.00458043	99.9679	0.00458043
NC_004718.3	28983	G	21602	0.0138876	0.0092584	99.9676	0.0092584
NC_004718.3	28984	G	21887	0.00913784	0.00456892	99.9863	0
NC_004718.3	28985	A	21872	99.9863	0.00457206	0.00914411	0
NC_004718.3	28986	C	21711	0.00921192	99.9678	0	0.0230298
NC_004718.3	28987	C	21842	0	99.9771	0	0.013735
NC_004718.3	28988	A	21826	99.9588	0.00458169	0.0274901	0.00916338
NC_004718.3	28989	A	21693	99.9309	0.00921956	0.0599272	0
NC_004718.3	28990	G	21529	0.0046449	0.0046449	99.9907	0
NC_004718.3	28991	A	20937	99.9904	0.00477623	0	0
NC_004718.3	28992	C	21672	0.00461425	99.9954	0	0
NC_004718.3	28993	C	21443	0.00466353	99.9813	0	0.0139906
NC_004718.3	28994	T	20954	0	0.0429512	0	99.9475
NC_004718.3	28995	A	21257	99.9294	0.00470433	0.0658607	0
NC_004718.3	28996	A	19500	99.9487	0.0102564	0.0410256	0
NC_004718.3	28997	T	21370	0.00467946	0.102948	0	99.8924
NC_004718.3	28998	C	21727	0	99.9862	0	0.0138077
NC_004718.3	28999	A	20880	99.9473	0	0.0478927	0.00478927
NC_004718.3	29000	G	20685	0.00966884	0	99.9903	0
NC_004718.3	29001	A	21354	99.9625	0	0.0234148	0.00936593
NC_004718.3	29002	C	21255	0	99.9859	0	0.0141143
NC_004718.3	29003	A	19432	99.9537	0.00514615	0.0308769	0.0102923
NC_004718.3	29004	A	18965	99.8524	0.0158186	0.121276	0.0105457
NC_004718.3	29005	G	19155	0	0	99.9739	0.0261028
NC_004718.3	29006	G	20677	0.00483629	0	99.9903	0.00483629
NC_004718.3	29007	A	21470	99.9814	0	0.00931532	0.00931532
NC_004718.3	29008	A	18049	99.9557	0.0166214	0.0166214	0.0110809
NC_004718.3	29009	C	21230	0.00471032	99.9906	0	0.00471032
NC_004718.3	29010	T	21209	0	0.00471498	0	99.9953
NC_004718.3	29011	G	21603	0.00462899	0.00462899	99.9815	0.00462899
NC_004718.3	29012	A	21764	99.9816	0	0	0.0137842
NC_004718.3	29013	T	20654	0.00484168	0.00968335	0.00968335	99.9758
NC_004718.3	29014	T	21576	0.00463478	0.0139043	0	99.9815
NC_004718.3	29015	A	21556	99.8747	0	0.125255	0
NC_004718.3	29016	C	22030	0.00453926	99.9818	0	0.00907853
NC_004718.3	29017	A	22114	99.9955	0	0.00452202	0
NC_004718.3	29018	A	21492	99.9674	0	0.0279174	0.00465289
NC_004718.3	29019	A	20535	99.9318	0.0146092	0.0389579	0.0146092
NC_004718.3	29020	C	22101	0	99.991	0	0.00904936
NC_004718.3	29021	A	19000	99.9737	0.0105263	0.0157895	0
NC_004718.3	29022	T	20598	0	0.029129	0	99.9709
NC_004718.3	29023	T	20648	0.00484308	0.0484308	0.00968617	99.937
NC_004718.3	29024	G	20885	0.0526694	0	99.9425	0.00478812
NC_004718.3	29025	G	21258	0.0564493	0.00940822	99.9341	0
NC_004718.3	29026	C	21633	0	99.9723	0.00924513	0.0184903
NC_004718.3	29027	C	21518	0.0185891	99.9582	0	0.0232364
NC_004718.3	29028	G	21426	0.00466723	0	99.9953	0
NC_004718.3	29029	C	21690	0	99.9677	0	0.0230521
NC_004718.3	29030	A	21854	99.9314	0	0.0640615	0.00457582
NC_004718.3	29031	A	20317	99.8917	0	0.108284	0
NC_004718.3	29032	A	21380	99.9158	0.00935454	0.0561272	0.0187091
NC_004718.3	29033	T	20195	0	0.0297103	0.00495172	99.9653
NC_004718.3	29034	T	21789	0	0.0137684	0	99.9862
NC_004718.3	29035	G	21807	0.013757	0.00917137	99.9679	0
NC_004718.3	29036	C	21814	0	99.9679	0.00458421	0.0275053
NC_004718.3	29037	A	21847	99.9725	0	0.0274637	0
NC_004718.3	29038	C	21592	0	100	0	0
NC_004718.3	29039	A	21281	99.9624	0	0.0328932	0.00469903
NC_004718.3	29040	A	20395	99.8333	0.0147095	0.147095	0.00490316
NC_004718.3	29041	T	20895	0.0143575	0	0	99.9856
NC_004718.3	29042	T	19609	0	0.0152991	0.0152991	99.9694
NC_004718.3	29043	T	21328	0.00937734	0.00937734	0	99.9812
NC_004718.3	29044	G	21150	0.00472813	0.00472813	99.9811	0.00945627
NC_004718.3	29045	C	21170	0.00472367	99.9811	0	0.014171
NC_004718.3	29046	T	21470	0	0.0186306	0	99.9721
NC_004718.3	29047	C	21080	0	100	0	0
NC_004718.3	29048	C	21191	0	99.9858	0.00943797	0.00471898
NC_004718.3	29049	A	21058	99.9763	0.00474879	0.0189952	0
NC_004718.3	29050	A	21043	99.9525	0	0.0475217	0
NC_004718.3	29051	G	20902	0.00478423	0.00478423	99.9809	0.00956846
NC_004718.3	29052	T	20780	0.00481232	0.0336862	0	99.9615
NC_004718.3	29053	G	20891	0.0095735	0.0095735	99.9761	0.00478675
NC_004718.3	29054	C	20485	0	99.9756	0	0.0195265
NC_004718.3	29055	C	20751	0	99.9855	0	0.0144571
NC_004718.3	29056	T	20717	0	0.0530965	0	99.9469
NC_004718.3	29057	C	20658	0	99.9952	0	0.00484074
NC_004718.3	29058	T	20619	0	0.0145497	0.0193996	99.9661
NC_004718.3	29059	G	20641	0.0436025	0.00484473	99.937	0.0145342
NC_004718.3	29060	C	20785	0	99.9904	0	0.00962232
NC_004718.3	29061	A	20997	99.9762	0	0.0142878	0
NC_004718.3	29062	T	20094	0.00995322	0.0149298	0	99.9751
NC_004718.3	29063	T	20660	0	0	0	100
NC_004718.3	29064	C	20936	0	99.9379	0.00955292	0.0334352
NC_004718.3	29065	T	20850	0.00959233	0.0239808	0.00479616	99.9616
NC_004718.3	29066	T	21113	0	0.00947284	0	99.9811
NC_004718.3	29067	T	21490	0.00465333	0.02792	0	99.9628
NC_004718.3	29068	G	21192	0.00943752	0	99.9906	0
NC_004718.3	29069	G	21263	0	0.004703	99.9765	0.018812
NC_004718.3	29070	A	21708	99.9908	0	0.00921319	0
NC_004718.3	29071	A	20419	99.9363	0.0048974	0.0587688	0
NC_004718.3	29072	T	21611	0	0.00925455	0	99.9907
NC_004718.3	29073	G	21718	0.00460448	0.00460448	99.9816	0.00920895
NC_004718.3	29074	T	21598	0.00926012	0.0740809	0	99.9074
NC_004718.3	29075	C	22016	0	99.9773	0	0.0227108
NC_004718.3	29076	A	21607	99.9676	0.00462813	0.0231406	0.00462813
NC_004718.3	29077	C	21735	0	99.9908	0	0.00920175
NC_004718.3	29078	G	21006	0.0142816	0	99.9714	0.0142816
NC_004718.3	29079	C	21369	0	99.9766	0	0.0233984
NC_004718.3	29080	A	21315	99.9906	0	0.00938306	0
NC_004718.3	29081	T	21090	0.00474158	0	0	99.9953
NC_004718.3	29082	T	21059	0	0.0142457	0	99.9858
NC_004718.3	29083	G	21757	0	0.00459622	99.9954	0
NC_004718.3	29084	G	21040	0.0237643	0.0095057	99.962	0.00475285
NC_004718.3	29085	C	21821	0	99.9817	0	0.0137482
NC_004718.3	29086	A	22088	99.9819	0	0.013582	0.00452735
NC_004718.3	29087	T	22045	0	0.00907235	0.00907235	99.9819
NC_004718.3	29088	G	21799	0.0366989	0.00458737	99.9541	0.00458737
NC_004718.3	29089	G	21768	0.0045939	0	99.9954	0
NC_004718.3	29090	A	22285	99.9955	0	0.00448732	0
NC_004718.3	29091	A	18858	99.878	0.00530279	0.116661	0
NC_004718.3	29092	G	22063	0.00453248	0	99.9955	0
NC_004718.3	29093	T	21640	0	0.0600739	0.0277264	99.9076
NC_004718.3	29094	C	22062	0	99.9773	0	0.0226634
NC_004718.3	29095	A	21689	99.9954	0.00461063	0	0
NC_004718.3	29096	C	21920	0.00456204	99.9818	0.00456204	0.00912409
NC_004718.3	29097	A	21469	99.9814	0	0.0186315	0
NC_004718.3	29098	C	21249	0	99.9859	0	0.0141183
NC_004718.3	29099	C	20988	0.00476463	99.9762	0	0.0142939
NC_004718.3	29100	T	20435	0.0146807	0.0293614	0.00489356	99.9511
NC_004718.3	29101	T	20898	0.00957029	0.100488	0	99.8899
NC_004718.3	29102	C	21213	0.00471409	99.9764	0	0.0141423
NC_004718.3	29103	G	20515	0.0146234	0	99.9854	0
NC_004718.3	29104	G	20540	0.0146056	0	99.9805	0.00486855
NC_004718.3	29105	G	20636	0	0.0048459	99.9903	0.0048459
NC_004718.3	29106	A	20716	99.9855	0	0.00965437	0.00482719
NC_004718.3	29107	A	19117	99.9372	0.00523095	0.0575404	0
NC_004718.3	29108	C	20470	0	99.9951	0.0048852	0
NC_004718.3	29109	A	20468	99.9853	0	0.014657	0
NC_004718.3	29110	T	20270	0.0098668	0.0394672	0.0098668	99.9408
NC_004718.3	29111	G	20149	0.00496303	0.00496303	99.9901	0
NC_004718.3	29112	G	19589	0.00510491	0.00510491	99.9796	0.0102098
NC_004718.3	29113	C	20333	0	99.9852	0	0.0147543
NC_004718.3	29114	T	20306	0	0.0443219	0	99.9557
NC_004718.3	29115	G	20248	0.00987752	0.00493876	99.9852	0
NC_004718.3	29116	A	20073	99.9801	0	0.0149454	0.00498182
NC_004718.3	29117	C	19167	0.0104346	99.9687	0	0.0208692
NC_004718.3	29118	T	19786	0	0.0151622	0	99.9848
NC_004718.3	29119	T	19701	0	0.0253794	0.0101518	99.9543
NC_004718.3	29120	A	20486	99.9658	0	0.0341697	0
NC_004718.3	29121	T	20232	0	0.00988533	0	99.9901
NC_004718.3	29122	C	20470	0	99.9902	0	0.0097704
NC_004718.3	29123	A	20509	99.961	0	0.0390073	0
NC_004718.3	29124	T	20221	0	0.0247268	0	99.9753
NC_004718.3	29125	G	20004	0.014997	0	99.975	0.009998
NC_004718.3	29126	G	20252	0.0493778	0.00493778	99.9407	0.00493778
NC_004718.3	29127	A	20583	99.9903	0	0.00971676	0
NC_004718.3	29128	G	19510	0.0153767	0.0102512	99.9692	0.00512558
NC_004718.3	29129	C	18572	0.00538445	99.9785	0	0.0161533
NC_004718.3	29130	C	19265	0.00519076	99.9792	0	0.0155723
NC_004718.3	29131	A	19311	99.9896	0	0.0103568	0
NC_004718.3	29132	T	18917	0	0.0105725	0	99.9894
NC_004718.3	29133	T	19546	0.0102323	0.0153484	0	99.9693
NC_004718.3	29134	A	19841	99.9042	0	0.0907212	0.00504007
NC_004718.3	29135	A	19811	99.9596	0	0.0403816	0
NC_004718.3	29136	A	19861	99.995	0	0.00503499	0
NC_004718.3	29137	T	19835	0.0100832	0.0100832	0	99.9798
NC_004718.3	29138	T	19604	0.010202	0.005101	0	99.9847
NC_004718.3	29139	G	19227	0.00520102	0	99.9844	0.010402
NC_004718.3	29140	G	19199	0.0104172	0	99.9844	0.0052086
NC_004718.3	29141	A	19856	99.995	0.00503626	0	0
NC_004718.3	29142	T	19726	0.0101389	0.00506945	0	99.9848
NC_004718.3	29143	G	19538	0.0102365	0	99.9795	0.0102365
NC_004718.3	29144	A	19475	99.9795	0	0.0154044	0.00513479
NC_004718.3	29145	C	19257	0	99.9533	0.00519292	0.0259646
NC_004718.3	29146	A	19227	99.9792	0	0.0208041	0
NC_004718.3	29147	A	19073	99.9476	0	0.0524301	0
NC_004718.3	29148	A	19010	99.8948	0	0.0999474	0
NC_004718.3	29149	G	19034	0.00525376	0.00525376	99.9895	0
NC_004718.3	29150	A	19054	99.9948	0	0.00524824	0
NC_004718.3	29151	T	18757	0	0.0586448	0.015994	99.9254
NC_004718.3	29152	C	18454	0.00541888	99.9892	0	0.00541888
NC_004718.3	29153	C	18755	0	99.9893	0	0.0106638
NC_004718.3	29154	A	18875	99.9682	0.00529801	0.0264901	0
NC_004718.3	29155	C	18548	0	99.9623	0	0.0323485
NC_004718.3	29156	A	18467	99.9838	0	0.0108301	0.00541507
NC_004718.3	29157	A	18026	99.9334	0	0.0665705	0
NC_004718.3	29158	T	18154	0	0.0220337	0.00550843	99.9725
NC_004718.3	29159	T	18056	0	0.0609216	0	99.9391
NC_004718.3	29160	C	18266	0	99.9507	0	0.0109493
NC_004718.3	29161	A	18447	99.9458	0.00542094	0.0487884	0
NC_004718.3	29162	A	18119	99.9393	0	0.0551907	0.00551907
NC_004718.3	29163	A	18011	99.8779	0	0.105491	0.0166565
NC_004718.3	29164	G	17710	0.00564653	0	99.9774	0.0169396
NC_004718.3	29165	A	17679	99.9887	0	0.0113129	0
NC_004718.3	29166	C	17968	0	99.9833	0	0.0166963
NC_004718.3	29167	A	17337	99.9827	0	0.017304	0
NC_004718.3	29168	A	16730	99.9044	0.00597729	0.0896593	0
NC_004718.3	29169	C	17504	0	99.9829	0	0.0171389
NC_004718.3	29170	G	17418	0.0287059	0.00574119	99.9656	0
NC_004718.3	29171	T	17518	0.00570841	0.0171252	0.00570841	99.9715
NC_004718.3	29172	C	17772	0	100	0	0
NC_004718.3	29173	A	17688	99.9491	0	0.050882	0
NC_004718.3	29174	T	17328	0	0.023084	0.00577101	99.9654
NC_004718.3	29175	A	17813	99.927	0.00561388	0.0673665	0
NC_004718.3	29176	C	17808	0	99.9775	0.0112309	0.0112309
NC_004718.3	29177	T	17735	0	0.0451085	0.00563857	99.9436
NC_004718.3	29178	G	17485	0.0114384	0.00571919	99.9828	0
NC_004718.3	29179	C	17538	0	99.9943	0	0.0057019
NC_004718.3	29180	T	17702	0	0.0395436	0.0112982	99.9492
NC_004718.3	29181	G	17665	0	0	99.9943	0.00566091
NC_004718.3	29182	A	17688	99.9943	0	0	0
NC_004718.3	29183	A	17599	99.9432	0.0113643	0.0454571	0
NC_004718.3	29184	C	18040	0	100	0	0
NC_004718.3	29185	A	18025	99.9889	0	0.00554785	0.00554785
NC_004718.3	29186	A	17965	99.9276	0.0111328	0.0612302	0
NC_004718.3	29187	G	17724	0.00564207	0	99.9944	0
NC_004718.3	29188	C	17969	0	100	0	0
NC_004718.3	29189	A	17972	99.9833	0	0.0111284	0.00556421
NC_004718.3	29190	C	17850	0	99.9888	0	0.0112045
NC_004718.3	29191	A	17668	99.9943	0.00565995	0	0
NC_004718.3	29192	T	17767	0	0	0	100
NC_004718.3	29193	T	17891	0	0.0055894	0.0055894	99.9888
NC_004718.3	29194	G	17938	0.00557476	0.0111495	99.9833	0
NC_004718.3	29195	A	17782	99.9775	0	0.0224947	0
NC_004718.3	29196	C	17750	0	99.9606	0	0.0394366
NC_004718.3	29197	G	15559	0.00642715	0.0192814	99.9743	0
NC_004718.3	29198	C	17536	0	99.9601	0	0.0399179
NC_004718.3	29199	A	17521	99.9886	0	0.0114149	0
NC_004718.3	29200	T	17464	0	0	0	99.9943
NC_004718.3	29201	A	17481	99.8627	0.011441	0.125851	0
NC_004718.3	29202	C	17782	0	99.9775	0	0.016871
NC_004718.3	29203	A	17931	99.9721	0	0.0278847	0
NC_004718.3	29204	A	17075	99.8829	0	0.111274	0.00585651
NC_004718.3	29205	A	16518	99.9758	0	0.024216	0
NC_004718.3	29206	A	16702	99.9341	0.00598731	0.0359238	0.0119746
NC_004718.3	29207	C	18111	0.011043	99.9613	0	0.0276075
NC_004718.3	29208	A	16577	99.9578	0.00603245	0.0361947	0
NC_004718.3	29209	T	13368	0	0.0448833	0.0972472	99.8579
NC_004718.3	29210	T	17659	0.0283142	0.0283142	0	99.9434
NC_004718.3	29211	C	17762	0.01126	99.9606	0.00563	0.02252
NC_004718.3	29212	C	17424	0.00573921	99.9828	0	0.0114784
NC_004718.3	29213	C	17904	0.0111707	99.9777	0.00558534	0.00558534
NC_004718.3	29214	A	17320	99.9827	0.00577367	0.0115473	0
NC_004718.3	29215	C	17466	0.0114508	99.9828	0	0.00572541
NC_004718.3	29216	C	17279	0.00578737	99.9826	0	0.0115747
NC_004718.3	29217	A	16434	99.9757	0.0182548	0.00608495	0
NC_004718.3	29218	A	15932	99.9686	0.00627668	0.01883	0.00627668
NC_004718.3	29219	C	17668	0.00565995	99.9943	0	0
NC_004718.3	29220	A	16254	99.9323	0.0123047	0.0430663	0.0123047
NC_004718.3	29221	G	16566	0.00603646	0.00603646	99.9879	0
NC_004718.3	29222	A	17363	99.9712	0.00575937	0.0172781	0.00575937
NC_004718.3	29223	G	16518	0.006054	0.012108	99.9697	0.012108
NC_004718.3	29224	C	17054	0.00586373	99.9648	0.00586373	0.0234549
NC_004718.3	29225	C	16698	0	99.988	0	0.0119775
NC_004718.3	29226	T	17023	0.00587441	0.0234976	0	99.8708
NC_004718.3	29227	A	16593	99.9518	0.0120533	0.0361598	0
NC_004718.3	29228	A	16893	99.923	0	0.076955	0
NC_004718.3	29229	A	16825	99.8871	0.00594354	0.106984	0
NC_004718.3	29230	A	16081	99.8134	0.012437	0.174119	0
NC_004718.3	29231	A	15921	99.8304	0	0.157025	0.012562
NC_004718.3	29232	G	14830	0.0134862	0	99.9865	0
NC_004718.3	29233	G	15853	0.0126159	0.00630795	99.9748	0.00630795
NC_004718.3	29234	A	17708	99.9774	0.0112943	0	0.0112943
NC_004718.3	29235	C	17235	0.0116043	99.9072	0.0116043	0.0290107
NC_004718.3	29236	A	17157	99.9767	0.00582853	0.0116571	0.00582853
NC_004718.3	29237	A	16960	99.8703	0.00589623	0.0884434	0.0353774
NC_004718.3	29238	A	16804	99.8334	0.0178529	0.148774	0
NC_004718.3	29239	A	16154	99.9381	0	0.0557138	0.00619042
NC_004718.3	29240	A	14730	99.776	0.0135777	0.135777	0
NC_004718.3	29241	G	16208	0.030849	0.0123396	99.8828	0.0185094
NC_004718.3	29242	A	16054	99.9751	0	0.012458	0.012458
NC_004718.3	29243	A	17090	99.8069	0	0.187244	0.00585137
NC_004718.3	29244	A	16918	99.8818	0	0.106396	0.0118217
NC_004718.3	29245	A	15971	99.881	0.00626135	0.112704	0
NC_004718.3	29246	A	16696	99.8143	0	0.167705	0
NC_004718.3	29247	G	16951	0.00589936	0.0235974	99.9646	0.00589936
NC_004718.3	29248	A	17476	100	0	0	0
NC_004718.3	29249	C	17662	0	99.983	0.00566187	0.0113237
NC_004718.3	29250	T	17445	0	0.0171969	0	99.9828
NC_004718.3	29251	G	17491	0	0	100	0
NC_004718.3	29252	A	16527	99.9697	0	0.0302535	0
NC_004718.3	29253	T	17483	0.0114397	0.0114397	0	99.9771
NC_004718.3	29254	G	17463	0.0114528	0	99.9885	0
NC_004718.3	29255	A	16923	99.9527	0	0.0472729	0
NC_004718.3	29256	A	16131	99.9318	0	0.0557932	0.0123985
NC_004718.3	29257	G	17076	0.00585617	0	99.9941	0
NC_004718.3	29258	C	17427	0	99.9885	0	0.0114764
NC_004718.3	29259	T	17053	0.00586407	0.216971	0	99.7772
NC_004718.3	29260	C	17743	0	99.9887	0	0.0112721
NC_004718.3	29261	A	17659	99.9773	0	0.0226513	0
NC_004718.3	29262	G	17371	0.00575672	0.00575672	99.9885	0
NC_004718.3	29263	C	16790	0	99.9821	0	0.0178678
NC_004718.3	29264	C	16944	0	99.9764	0	0.0236072
NC_004718.3	29265	T	16311	0	0.0613083	0.0122617	99.9264
NC_004718.3	29266	T	16611	0	0.0301005	0.00602011	99.9639
NC_004718.3	29267	T	17117	0	0.0233686	0	99.9708
NC_004718.3	29268	G	16938	0.00590389	0.00590389	99.9823	0.00590389
NC_004718.3	29269	C	16762	0	99.9523	0	0.0357953
NC_004718.3	29270	C	16760	0.0119332	99.9523	0	0.0357995
NC_004718.3	29271	G	16641	0.0600925	0.00600925	99.9339	0
NC_004718.3	29272	C	16591	0	99.9879	0	0.0120547
NC_004718.3	29273	A	15634	99.9041	0.00639632	0.0831521	0.00639632
NC_004718.3	29274	G	16367	0.0122197	0.00610985	99.9817	0
NC_004718.3	29275	A	16041	99.9626	0.00623402	0.0124681	0.0187021
NC_004718.3	29276	G	15635	0.00639591	0.0127918	99.9808	0
NC_004718.3	29277	A	16346	99.9878	0	0.0122354	0
NC_004718.3	29278	C	16341	0	99.9816	0	0
NC_004718.3	29279	A	16259	99.9692	0	0.0307522	0
NC_004718.3	29280	A	15676	99.7959	0.00637918	0.197755	0
NC_004718.3	29281	A	14819	99.7908	0	0.209191	0
NC_004718.3	29282	A	14741	99.6201	0	0.366325	0.0067838
NC_004718.3	29283	G	14893	0	0	100	0
NC_004718.3	29284	A	14747	99.9797	0.00678104	0.0135621	0
NC_004718.3	29285	A	13349	99.8052	0.0224736	0.172298	0
NC_004718.3	29286	G	14535	0	0	100	0
NC_004718.3	29287	C	15889	0	99.9622	0.00629366	0.0314683
NC_004718.3	29288	A	15504	99.871	0.00644995	0.103199	0.0193498
NC_004718.3	29289	G	15215	0.0328623	0.0131449	99.9474	0.00657246
NC_004718.3	29290	C	15591	0.00641396	99.9936	0	0
NC_004718.3	29291	C	15556	0	100	0	0
NC_004718.3	29292	C	15574	0	99.9936	0	0.00642096
NC_004718.3	29293	A	15215	99.9803	0	0.0197174	0
NC_004718.3	29294	C	15756	0	99.9683	0.0126936	0
NC_004718.3	29295	T	15307	0.00653296	0.00653296	0.0195989	99.9608
NC_004718.3	29296	G	15390	0	0	100	0
NC_004718.3	29297	T	15363	0	0.0130183	0	99.987
NC_004718.3	29298	G	15592	0	0	100	0
NC_004718.3	29299	A	15726	99.9682	0	0.0317945	0
NC_004718.3	29300	C	15721	0	99.9936	0	0.00636092
NC_004718.3	29301	T	15451	0.00647207	0.0194162	0.00647207	99.9676
NC_004718.3	29302	C	15532	0	99.9936	0	0.00643832
NC_004718.3	29303	T	15179	0	0.0197641	0	99.9802
NC_004718.3	29304	T	15044	0.00664717	0.00664717	0	99.9867
NC_004718.3	29305	C	15492	0	99.9871	0	0.0129099
NC_004718.3	29306	T	14440	0	0.0277008	0.0138504	99.9584
NC_004718.3	29307	T	15656	0	0.00638733	0	99.9936
NC_004718.3	29308	C	15355	0	99.987	0.0130251	0
NC_004718.3	29309	C	15326	0	99.9739	0	0.0260994
NC_004718.3	29310	T	15084	0	0.0530363	0	99.947
NC_004718.3	29311	G	15429	0.0064813	0	99.9935	0
NC_004718.3	29312	C	15233	0	99.9803	0	0.0196941
NC_004718.3	29313	G	15272	0.00654793	0	99.9935	0
NC_004718.3	29314	G	15057	0	0	99.9934	0.00664143
NC_004718.3	29315	C	15165	0	99.9934	0	0.00659413
NC_004718.3	29316	T	15044	0	0.0132943	0	99.9867
NC_004718.3	29317	G	14978	0	0	100	0
NC_004718.3	29318	A	14919	99.9933	0	0.00670286	0
NC_004718.3	29319	C	14712	0	100	0	0
NC_004718.3	29320	A	13055	99.9387	0	0.0536193	0.0076599
NC_004718.3	29321	T	14064	0	0.0355518	0.00711035	99.9573
NC_004718.3	29322	G	13956	0	0	100	0
NC_004718.3	29323	G	14132	0	0	99.9929	0.00707614
NC_004718.3	29324	A	14093	99.9858	0	0.0141914	0
NC_004718.3	29325	T	13577	0	0.0147308	0	99.9853
NC_004718.3	29326	G	13996	0.0142898	0	99.9786	0
NC_004718.3	29327	A	13992	99.9786	0	0.0142939	0
NC_004718.3	29328	T	13568	0.0147406	0.0147406	0	99.9705
NC_004718.3	29329	T	13611	0	0.014694	0	99.9853
NC_004718.3	29330	T	13739	0	0.0145571	0	99.9854
NC_004718.3	29331	C	13391	0	100	0	0
NC_004718.3	29332	T	13446	0.0148743	0.0446229	0	99.9405
NC_004718.3	29333	C	13043	0	99.9847	0	0.0153339
NC_004718.3	29334	C	12719	0.00786225	99.9686	0	0.0235868
NC_004718.3	29335	A	12617	99.8732	0	0.118887	0.00792581
NC_004718.3	29336	G	12401	0.0967664	0	99.9032	0
NC_004718.3	29337	A	12269	100	0	0	0
NC_004718.3	29338	C	12089	0.00827198	99.9835	0	0.00827198
NC_004718.3	29339	A	12014	99.9834	0	0.0166472	0
NC_004718.3	29340	A	11403	99.9386	0	0.0526177	0.00876962
NC_004718.3	29341	C	11862	0	100	0	0
NC_004718.3	29342	T	11562	0.017298	0.0518941	0.00864902	99.9222
NC_004718.3	29343	T	11344	0.00881523	0.0264457	0	99.9647
NC_004718.3	29344	C	11734	0	99.9403	0	0.0170445
NC_004718.3	29345	A	11826	99.9324	0	0.0676476	0
NC_004718.3	29346	A	11584	99.8791	0	0.120856	0
NC_004718.3	29347	A	11149	99.9193	0	0.0717553	0.00896941
NC_004718.3	29348	A	10442	99.7606	0	0.210688	0
NC_004718.3	29349	T	7999	0	0	0.100013	99.9
NC_004718.3	29350	T	11025	0	0.0090703	0	99.9909
NC_004718.3	29351	C	11219	0	99.9911	0	0.00891345
NC_004718.3	29352	C	10882	0	99.9632	0.018379	0.018379
NC_004718.3	29353	A	10209	99.9804	0.0195906	0	0
NC_004718.3	29354	T	10304	0	0.00970497	0	99.9903
NC_004718.3	29355	G	10649	0.00939055	0	99.9718	0.0187811
NC_004718.3	29356	A	10519	99.9525	0	0.047533	0
NC_004718.3	29357	G	10588	0.00944465	0	99.9906	0
NC_004718.3	29358	T	10330	0	0.203291	0	99.7773
NC_004718.3	29359	G	10373	0.0289212	0.00964041	99.9614	0
NC_004718.3	29360	G	10274	0.0291999	0.00973331	99.9513	0.00973331
NC_004718.3	29361	A	10281	99.9514	0.0194534	0.02918	0
NC_004718.3	29362	G	10138	0	0.00986388	99.9901	0
NC_004718.3	29363	C	9800	0	100	0	0
NC_004718.3	29364	T	9311	0	0.03222	0	99.9678
NC_004718.3	29365	T	9588	0	0.156446	0	99.8436
NC_004718.3	29366	C	9580	0.0208768	99.9791	0	0
NC_004718.3	29367	T	9506	0	0.0420787	0	99.9579
NC_004718.3	29368	G	9283	0.0215448	0	99.9677	0.0107724
NC_004718.3	29369	C	9003	0.0111074	99.9667	0	0.0222148
NC_004718.3	29370	T	8771	0	0.0456048	0	99.9544
NC_004718.3	29371	G	8713	0.0114771	0.0114771	99.977	0
NC_004718.3	29372	A	8539	99.9766	0	0.0234219	0
NC_004718.3	29373	T	8322	0	0	0	100
NC_004718.3	29374	T	8360	0	0.0478469	0	99.9522
NC_004718.3	29375	C	8207	0	99.9634	0	0.0365542
NC_004718.3	29376	A	7891	99.9113	0	0.0887087	0
NC_004718.3	29377	A	7514	99.9468	0	0.026617	0.026617
NC_004718.3	29378	C	7815	0	100	0	0
NC_004718.3	29379	T	7213	0.0415916	0.665465	0	99.2929
NC_004718.3	29380	C	7459	0	100	0	0
NC_004718.3	29381	A	7174	99.9442	0	0.0557569	0
NC_004718.3	29382	G	7108	0	0	100	0
NC_004718.3	29383	G	7072	0	0	99.9717	0.0282805
NC_004718.3	29384	C	6812	0	100	0	0
NC_004718.3	29385	A	6631	100	0	0	0

## Sheet:  mRNA N protein from SARS1-3
CHR	POS	REF	READS	A	C	G	T
NC_004718.3	28120	A	8506	100	0	0	0
NC_004718.3	28121	T	8555	0	0	0	100
NC_004718.3	28122	G	8643	0	0.0115701	99.9884	0
NC_004718.3	28123	T	8715	0.0114745	0.0229489	0	99.9656
NC_004718.3	28124	C	8876	0	99.9887	0	0.0112663
NC_004718.3	28125	T	9055	0	0.0331309	0	99.9669
NC_004718.3	28126	G	9039	0	0	100	0
NC_004718.3	28127	A	9098	99.989	0	0.0109914	0
NC_004718.3	28128	T	8918	0	0.0224266	0	99.9776
NC_004718.3	28129	A	8951	99.8659	0	0.134063	0
NC_004718.3	28130	A	9152	99.8361	0	0.163899	0
NC_004718.3	28131	T	9532	0	0.020982	0	99.979
NC_004718.3	28132	G	9606	0	0	99.9896	0.0104102
NC_004718.3	28133	G	9640	0.0103734	0	99.9896	0
NC_004718.3	28134	A	9839	99.939	0.0101636	0.0406545	0.0101636
NC_004718.3	28135	C	10162	0.00984058	99.9606	0.00984058	0.0196812
NC_004718.3	28136	C	10216	0.00978857	99.9706	0	0.0195771
NC_004718.3	28137	C	10320	0.00968992	99.9806	0	0.00968992
NC_004718.3	28138	C	10428	0.0191791	99.9521	0	0.00958957
NC_004718.3	28139	A	10608	99.9717	0.00942685	0	0.0188537
NC_004718.3	28140	A	10476	99.9618	0	0.0286369	0.00954563
NC_004718.3	28141	T	10720	0	0.00932836	0	99.9907
NC_004718.3	28142	C	11028	0.00906783	99.9909	0	0
NC_004718.3	28143	A	11153	99.9641	0.0089662	0.0268986	0
NC_004718.3	28144	A	11057	99.9819	0	0.0180881	0
NC_004718.3	28145	A	10607	99.9529	0.00942774	0.0377109	0
NC_004718.3	28146	C	11515	0.00868432	99.9913	0	0
NC_004718.3	28147	C	11707	0.0085419	99.9915	0	0
NC_004718.3	28148	A	11062	99.9819	0.00903996	0.00903996	0
NC_004718.3	28149	A	11741	99.9063	0	0.0851716	0.00851716
NC_004718.3	28150	C	12146	0	99.9918	0.00823316	0
NC_004718.3	28151	G	12114	0.0165098	0	99.9835	0
NC_004718.3	28152	T	12151	0	0.00822977	0	99.9918
NC_004718.3	28153	A	12418	99.855	0.00805283	0.136898	0
NC_004718.3	28154	G	12599	0	0.0158743	99.9841	0
NC_004718.3	28155	T	12196	0	0	0.0163988	99.9836
NC_004718.3	28156	G	12944	0.00772559	0.0386279	99.8687	0.00772559
NC_004718.3	28157	C	12958	0	99.9228	0	0.0231517
NC_004718.3	28158	C	13168	0.00759417	99.9772	0.00759417	0.00759417
NC_004718.3	28159	C	13177	0	99.9848	0	0.015178
NC_004718.3	28160	C	13537	0	99.9778	0	0.0147743
NC_004718.3	28161	C	13695	0	99.9781	0	0.0146039
NC_004718.3	28162	C	13747	0.0145486	99.7599	0.00727431	0.0218229
NC_004718.3	28163	G	13631	0.0293449	0	99.9707	0
NC_004718.3	28164	C	13845	0	99.9856	0.0144456	0
NC_004718.3	28165	A	13634	100	0	0	0
NC_004718.3	28166	T	13257	0	0.0150864	0	99.9849
NC_004718.3	28167	T	13645	0	0.0293148	0	99.9707
NC_004718.3	28168	A	13873	99.7333	0	0.266705	0
NC_004718.3	28169	C	14068	0.00710833	99.9858	0	0.00710833
NC_004718.3	28170	A	13697	99.9927	0.00730087	0	0
NC_004718.3	28171	T	13306	0	0.0300616	0	99.9699
NC_004718.3	28172	T	13611	0	0.007347	0	99.9927
NC_004718.3	28173	T	14060	0	0.00711238	0	99.9929
NC_004718.3	28174	G	14313	0	0	100	0
NC_004718.3	28175	G	14246	0.014039	0	99.9789	0
NC_004718.3	28176	T	14535	0	0.0137599	0	99.9794
NC_004718.3	28177	G	14446	0	0	100	0
NC_004718.3	28178	G	14311	0.0209629	0	99.979	0
NC_004718.3	28179	A	14521	99.9931	0	0.00688658	0
NC_004718.3	28180	C	14582	0	100	0	0
NC_004718.3	28181	C	14384	0	99.9861	0	0
NC_004718.3	28182	C	14760	0	99.9526	0	0.0474255
NC_004718.3	28183	A	14749	99.9797	0	0.0135602	0.00678012
NC_004718.3	28184	C	14964	0	99.9866	0	0.0133654
NC_004718.3	28185	A	14619	99.9042	0	0.0615637	0.0342021
NC_004718.3	28186	G	14904	0	0	99.9866	0.0134192
NC_004718.3	28187	A	15096	99.9934	0	0.00662427	0
NC_004718.3	28188	T	14164	0	0	0.00706015	99.9929
NC_004718.3	28189	T	14971	0.00667958	0.00667958	0	99.9866
NC_004718.3	28190	C	15246	0	99.9869	0	0.0131182
NC_004718.3	28191	A	15171	99.9736	0	0.0263661	0
NC_004718.3	28192	A	15148	99.934	0	0.0660153	0
NC_004718.3	28193	C	15483	0	99.9612	0.0064587	0.0258348
NC_004718.3	28194	T	15521	0	0.0257715	0	99.9742
NC_004718.3	28195	G	15794	0	0.012663	99.9873	0
NC_004718.3	28196	A	15935	99.9561	0	0.025102	0.0188265
NC_004718.3	28197	C	16097	0.00621234	99.9627	0	0.0310617
NC_004718.3	28198	A	16053	99.9689	0	0.0249175	0.00622936
NC_004718.3	28199	A	15558	99.8972	0.00642756	0.0964134	0
NC_004718.3	28200	T	15551	0.00643045	0.0192914	0	99.9743
NC_004718.3	28201	A	15807	99.7786	0.00632631	0.215095	0
NC_004718.3	28202	A	15532	99.9099	0	0.0901365	0
NC_004718.3	28203	C	16091	0.00621465	99.9751	0	0.018644
NC_004718.3	28204	C	16199	0	99.9568	0	0.0432125
NC_004718.3	28205	A	15550	99.9614	0	0.0321543	0.00643087
NC_004718.3	28206	G	16213	0.0185037	0.00616789	99.9692	0.00616789
NC_004718.3	28207	A	16200	99.9753	0	0.0246914	0
NC_004718.3	28208	A	14874	99.8857	0.0268926	0.0874008	0
NC_004718.3	28209	T	15982	0.0125141	0	0.0125141	99.975
NC_004718.3	28210	G	16416	0.00609162	0.00609162	99.9878	0
NC_004718.3	28211	G	16541	0.0181368	0	99.9819	0
NC_004718.3	28212	A	16758	99.9523	0	0.0358038	0.0119346
NC_004718.3	28213	G	16836	0.00593965	0	99.9941	0
NC_004718.3	28214	G	16961	0	0	100	0
NC_004718.3	28215	A	17133	99.9883	0	0.00583669	0.00583669
NC_004718.3	28216	C	17310	0.00577701	99.9711	0	0.023108
NC_004718.3	28217	G	17072	0	0	100	0
NC_004718.3	28218	C	17414	0	99.9828	0	0.011485
NC_004718.3	28219	A	17381	99.9655	0	0.0345205	0
NC_004718.3	28220	A	15561	99.8586	0.019279	0.1221	0
NC_004718.3	28221	T	17369	0.0115148	0.0115148	0.0115148	99.9597
NC_004718.3	28222	G	17516	0	0	99.9886	0.0114181
NC_004718.3	28223	G	17517	0.0285437	0	99.9715	0
NC_004718.3	28224	G	17757	0	0	100	0
NC_004718.3	28225	G	17823	0	0	100	0
NC_004718.3	28226	C	18051	0	99.9945	0	0.00553986
NC_004718.3	28227	A	15746	99.9619	0.0127016	0.0254033	0
NC_004718.3	28228	A	13201	99.6061	0.121203	0.272707	0
NC_004718.3	28229	G	18161	0.00550631	0	99.978	0.0165189
NC_004718.3	28230	G	18125	0.0110345	0.0110345	99.9669	0.0110345
NC_004718.3	28231	C	18038	0	99.9889	0	0.0110877
NC_004718.3	28232	C	18302	0	99.9344	0	0.0163917
NC_004718.3	28233	A	18010	99.9611	0.0111049	0.0166574	0.0111049
NC_004718.3	28234	A	18142	99.8953	0	0.104729	0
NC_004718.3	28235	A	17884	99.8882	0.0111832	0.100649	0
NC_004718.3	28236	A	17319	99.8556	0	0.138576	0
NC_004718.3	28237	C	18682	0	99.9946	0	0
NC_004718.3	28238	A	18136	99.9614	0.0055139	0.0220556	0.0055139
NC_004718.3	28239	G	18612	0.0107458	0	99.9893	0
NC_004718.3	28240	C	18379	0	99.9782	0.00544099	0.016323
NC_004718.3	28241	G	18568	0.0323137	0.0161568	99.9515	0
NC_004718.3	28242	C	18664	0	100	0	0
NC_004718.3	28243	C	18405	0	99.9837	0	0.0162999
NC_004718.3	28244	G	18710	0.0160342	0	99.9786	0.00534473
NC_004718.3	28245	A	18827	99.9734	0.00531152	0.010623	0
NC_004718.3	28246	C	18927	0	99.9841	0	0.0158504
NC_004718.3	28247	C	18849	0.00530532	99.9947	0	0
NC_004718.3	28248	C	18982	0	99.9895	0	0.0105363
NC_004718.3	28249	C	19204	0.0104145	99.9688	0	0.0104145
NC_004718.3	28250	A	18825	99.9894	0.00531209	0	0.00531209
NC_004718.3	28251	A	18855	99.8992	0.00530363	0.0901618	0.00530363
NC_004718.3	28252	G	18998	0.0157911	0	99.9632	0.0210548
NC_004718.3	28253	G	19142	0.00522411	0	99.9425	0.0104482
NC_004718.3	28254	T	18840	0	0.00530786	0	99.9947
NC_004718.3	28255	T	18931	0	0.015847	0	99.9842
NC_004718.3	28256	T	19002	0	0.026313	0	99.9737
NC_004718.3	28257	A	19322	99.9068	0	0.0828072	0.0103509
NC_004718.3	28258	C	19072	0	99.9948	0.00524329	0
NC_004718.3	28259	C	18653	0	99.9839	0	0.0160832
NC_004718.3	28260	C	19045	0	99.9842	0	0.0105014
NC_004718.3	28261	A	18837	99.9894	0.0053087	0.0053087	0
NC_004718.3	28262	A	18405	99.9294	0	0.070633	0
NC_004718.3	28263	T	18561	0.0107753	0.00538764	0	99.9838
NC_004718.3	28264	A	18332	99.8691	0.00545494	0.125464	0
NC_004718.3	28265	A	17703	99.8983	0	0.101678	0
NC_004718.3	28266	T	17850	0	0.0168067	0	99.9832
NC_004718.3	28267	A	17926	99.7322	0	0.267767	0
NC_004718.3	28268	C	19095	0.00523697	99.9948	0	0
NC_004718.3	28269	T	18932	0.00528206	0.0264103	0.00528206	99.963
NC_004718.3	28270	G	19335	0.00517197	0	99.9897	0.00517197
NC_004718.3	28271	C	19142	0	99.9791	0	0.0208965
NC_004718.3	28272	G	19426	0.0102955	0	99.9897	0
NC_004718.3	28273	T	18121	0	0	0	100
NC_004718.3	28274	C	19372	0	100	0	0
NC_004718.3	28275	T	18780	0	0.0266241	0	99.9734
NC_004718.3	28276	T	18920	0	0.0211416	0	99.9736
NC_004718.3	28277	G	19371	0.0103247	0	99.9845	0.00516236
NC_004718.3	28278	G	19510	0	0	99.9949	0.00512558
NC_004718.3	28279	T	18947	0	0.0158336	0	99.9842
NC_004718.3	28280	T	19134	0	0.0052263	0	99.9791
NC_004718.3	28281	C	19792	0	99.9747	0	0.0252627
NC_004718.3	28282	A	19296	99.7875	0	0.202114	0.0103648
NC_004718.3	28283	C	19915	0	99.9347	0.0401707	0.0251067
NC_004718.3	28284	A	19830	99.8891	0.00504286	0.100857	0.00504286
NC_004718.3	28285	G	19748	0.0455742	0	99.9342	0.0151914
NC_004718.3	28286	C	20193	0	99.995	0	0.00495221
NC_004718.3	28287	T	20487	0	0.0146434	0	99.9854
NC_004718.3	28288	C	20682	0.00483512	99.9758	0.00483512	0.0145054
NC_004718.3	28289	T	20528	0	0.0194856	0	99.9805
NC_004718.3	28290	C	20697	0	99.9807	0.00483162	0.0144949
NC_004718.3	28291	A	20345	99.9361	0	0.0589826	0.00491521
NC_004718.3	28292	C	20739	0	99.9855	0	0.0144655
NC_004718.3	28293	T	20536	0.0048695	0.048695	0.009739	99.9367
NC_004718.3	28294	C	20810	0	100	0	0
NC_004718.3	28295	A	20262	99.9655	0.00493535	0.0296121	0
NC_004718.3	28296	G	20432	0.00978857	0.00489428	99.9804	0.00489428
NC_004718.3	28297	C	20387	0.00490509	99.9755	0	0.0196203
NC_004718.3	28298	A	20411	99.9755	0	0.0244966	0
NC_004718.3	28299	T	20231	0.0197716	0.0444862	0.00494291	99.9308
NC_004718.3	28300	G	20362	0	0	99.9853	0.0147333
NC_004718.3	28301	G	20145	0.00992802	0.00496401	99.9801	0.00496401
NC_004718.3	28302	C	20418	0.00489764	99.9902	0	0.00489764
NC_004718.3	28303	A	19918	99.9849	0	0.0150618	0
NC_004718.3	28304	A	19449	99.8972	0.00514165	0.0976914	0
NC_004718.3	28305	G	20293	0.00492781	0	99.9852	0.00985561
NC_004718.3	28306	G	20356	0.0196502	0.00491256	99.9656	0.00982511
NC_004718.3	28307	A	20535	99.9708	0.00486974	0.0146092	0.00973947
NC_004718.3	28308	G	20462	0.00488711	0	99.9756	0.0195484
NC_004718.3	28309	G	20264	0	0	100	0
NC_004718.3	28310	A	20435	99.9853	0	0.0146807	0
NC_004718.3	28311	A	14482	99.8343	0.103577	0.055241	0.00690512
NC_004718.3	28312	C	20256	0	99.9852	0	0.0148104
NC_004718.3	28313	T	20243	0.00987996	0.0246999	0.00987996	99.9555
NC_004718.3	28314	T	20179	0	0.0148669	0	99.9851
NC_004718.3	28315	A	20164	99.4495	0	0.535608	0.014878
NC_004718.3	28316	G	20608	0.00970497	0.00970497	99.9806	0
NC_004718.3	28317	A	20602	99.9757	0	0.0145617	0.00970779
NC_004718.3	28318	T	14271	0	0.0350361	0.0770794	99.8879
NC_004718.3	28319	T	20859	0.00958819	0.0239705	0	99.9664
NC_004718.3	28320	C	21166	0	99.9906	0	0.00944912
NC_004718.3	28321	C	20910	0	99.9809	0.0095648	0.0095648
NC_004718.3	28322	C	21486	0	99.9953	0	0.00465419
NC_004718.3	28323	T	21521	0	0.0185865	0.00464662	99.9768
NC_004718.3	28324	C	21616	0.0046262	99.9676	0	0.0277572
NC_004718.3	28325	G	21422	0.0046681	0.0046681	99.986	0.0046681
NC_004718.3	28326	A	21625	99.9584	0	0.0369942	0.00462428
NC_004718.3	28327	G	21788	0.00458968	0	99.9816	0.013769
NC_004718.3	28328	G	21577	0.0185383	0	99.9722	0.00926913
NC_004718.3	28329	C	21634	0.00462235	99.9815	0	0.0138671
NC_004718.3	28330	C	21794	0.00917684	99.9541	0	0.0367074
NC_004718.3	28331	A	21478	99.8836	0.00465593	0.0791508	0.0325915
NC_004718.3	28332	G	21912	0.0136911	0.0182548	99.9589	0.00912742
NC_004718.3	28333	G	21516	0.0139431	0.0046477	99.9721	0.0046477
NC_004718.3	28334	G	21660	0.0046168	0	99.9908	0.0046168
NC_004718.3	28335	C	21412	0	99.9533	0	0.0467028
NC_004718.3	28336	G	21639	0.0415916	0.00924257	99.9492	0
NC_004718.3	28337	T	20939	0.00955155	0.0382062	0.0238789	99.9284
NC_004718.3	28338	T	21419	0	0.018675	0.00466875	99.9767
NC_004718.3	28339	C	21556	0	99.9954	0.00463908	0
NC_004718.3	28340	C	21651	0.00923745	99.9908	0	0
NC_004718.3	28341	A	21742	100	0	0	0
NC_004718.3	28342	A	20935	99.9379	0.00477669	0.0525436	0
NC_004718.3	28343	T	21498	0.00930319	0.023258	0	99.9674
NC_004718.3	28344	C	21687	0	99.9769	0.00922211	0.0138332
NC_004718.3	28345	A	21474	99.9441	0	0.0558815	0
NC_004718.3	28346	A	20958	99.9618	0.00954289	0.0238572	0.00477145
NC_004718.3	28347	C	21825	0	99.9679	0	0.0320733
NC_004718.3	28348	A	20789	99.9808	0	0.00962047	0
NC_004718.3	28349	C	21587	0	99.9815	0	0.0185297
NC_004718.3	28350	C	21481	0.00931055	99.9814	0	0.00931055
NC_004718.3	28351	A	20989	99.9762	0.0047644	0.0095288	0.0095288
NC_004718.3	28352	A	20542	99.9318	0.00973615	0.0486808	0
NC_004718.3	28353	T	19967	0.0100165	0.0200331	0	99.97
NC_004718.3	28354	A	20570	99.6111	0.00486145	0.384054	0
NC_004718.3	28355	G	21339	0	0	100	0
NC_004718.3	28356	T	21050	0.00950119	0.00950119	0	99.981
NC_004718.3	28357	G	21449	0.00466222	0	99.986	0.00932444
NC_004718.3	28358	G	21480	0.018622	0	99.9767	0.00465549
NC_004718.3	28359	T	21589	0.00463199	0.018528	0.00463199	99.9676
NC_004718.3	28360	C	21466	0.00465853	99.9907	0	0.00465853
NC_004718.3	28361	C	21405	0	99.9907	0	0.00934361
NC_004718.3	28362	A	21655	99.9446	0	0.036943	0.0184715
NC_004718.3	28363	G	21543	0.0232094	0	99.9768	0
NC_004718.3	28364	A	21160	99.9811	0	0.0189036	0
NC_004718.3	28365	T	20752	0	0	0	100
NC_004718.3	28366	G	21013	0.00475896	0	99.9952	0
NC_004718.3	28367	A	21055	99.9858	0	0.0142484	0
NC_004718.3	28368	C	20648	0.00484308	99.9806	0	0.0145293
NC_004718.3	28369	C	20696	0	99.9952	0	0.00483185
NC_004718.3	28370	A	20488	99.9902	0.00488091	0	0.00488091
NC_004718.3	28371	A	20456	99.8631	0	0.136879	0
NC_004718.3	28372	A	20331	99.8278	0.0049186	0.167232	0
NC_004718.3	28373	T	20460	0.00488759	0.00977517	0.00488759	99.9804
NC_004718.3	28374	T	19722	0	0.00507048	0	99.9899
NC_004718.3	28375	G	20725	0.0144753	0	99.9807	0.00482509
NC_004718.3	28376	G	20248	0	0.00493876	99.9901	0.00493876
NC_004718.3	28377	C	19994	0.0050015	99.97	0	0.0150045
NC_004718.3	28378	T	20508	0	0.0292569	0	99.9707
NC_004718.3	28379	A	19384	99.8865	0.00515889	0.103178	0.00515889
NC_004718.3	28380	C	20491	0.00488019	99.9902	0	0.00488019
NC_004718.3	28381	T	19678	0	0.0508182	0	99.9492
NC_004718.3	28382	A	18834	99.862	0	0.138048	0
NC_004718.3	28383	C	20335	0	99.9902	0	0.00983526
NC_004718.3	28384	C	20228	0.00494364	99.9901	0	0.00494364
NC_004718.3	28385	G	20383	0.0196242	0	99.9804	0
NC_004718.3	28386	A	19958	99.9599	0.00501052	0.0350737	0
NC_004718.3	28387	A	18826	99.761	0.0106236	0.228408	0
NC_004718.3	28388	G	19658	0	0	99.9898	0.010174
NC_004718.3	28389	A	19965	99.98	0	0.0150263	0.00500877
NC_004718.3	28390	G	20061	0	0.0199392	99.9751	0.0049848
NC_004718.3	28391	C	19713	0	99.9746	0.00507279	0.0202912
NC_004718.3	28392	T	18784	0	0.0745315	0.015971	99.9095
NC_004718.3	28393	A	19386	99.8814	0.00515836	0.0980089	0.0154751
NC_004718.3	28394	C	20062	0	99.985	0	0.0149536
NC_004718.3	28395	C	19977	0	99.995	0	0.00500576
NC_004718.3	28396	C	20103	0.00497438	99.9801	0	0.0149231
NC_004718.3	28397	G	20524	0.0341064	0.00487235	99.961	0
NC_004718.3	28398	A	20137	99.9702	0.00496598	0.0248299	0
NC_004718.3	28399	C	20101	0	99.9652	0	0.0348241
NC_004718.3	28400	G	20150	0.0198511	0	99.9752	0.00496278
NC_004718.3	28401	A	19973	99.985	0	0.0150203	0
NC_004718.3	28402	G	20357	0.00491232	0.00982463	99.9853	0
NC_004718.3	28403	T	19722	0.00507048	0.010141	0	99.9848
NC_004718.3	28404	T	20077	0	0.0149425	0.00996165	99.9751
NC_004718.3	28405	C	20339	0	100	0	0
NC_004718.3	28406	G	20448	0.00489045	0	99.9951	0
NC_004718.3	28407	T	19851	0	0.0100751	0	99.9849
NC_004718.3	28408	G	20504	0	0	100	0
NC_004718.3	28409	G	20633	0	0	99.9855	0.0145398
NC_004718.3	28410	T	20350	0	0.00982801	0	99.9853
NC_004718.3	28411	G	20001	0.00499975	0	99.995	0
NC_004718.3	28412	G	20627	0	0	99.9952	0.00484801
NC_004718.3	28413	T	20733	0	0.0192929	0.00482323	99.9759
NC_004718.3	28414	G	20796	0.0432776	0	99.9567	0
NC_004718.3	28415	A	20778	99.9567	0	0.0288767	0.0144383
NC_004718.3	28416	C	21008	0.00476009	99.9762	0	0.0190404
NC_004718.3	28417	G	20729	0.149549	0	99.8505	0
NC_004718.3	28418	G	20894	0.0239303	0	99.9713	0.00478606
NC_004718.3	28419	C	21029	0	99.9192	0.00475534	0.0237767
NC_004718.3	28420	A	21500	99.9535	0.00930233	0.0372093	0
NC_004718.3	28421	A	20653	99.9371	0.00484191	0.0581029	0
NC_004718.3	28422	A	20878	99.8515	0	0.148482	0
NC_004718.3	28423	A	20742	99.8795	0.00482114	0.0867804	0.0192845
NC_004718.3	28424	T	21451	0	0.00932358	0	99.9907
NC_004718.3	28425	G	21650	0	0.00461894	99.9908	0.00461894
NC_004718.3	28426	A	21691	99.8894	0	0.106035	0.00461021
NC_004718.3	28427	A	21146	99.9007	0	0.0945805	0.00472903
NC_004718.3	28428	A	21798	99.7339	0.0137627	0.238554	0.0137627
NC_004718.3	28429	G	21875	0.00914286	0	99.9863	0.00457143
NC_004718.3	28430	A	21394	99.986	0	0.00934842	0.00467421
NC_004718.3	28431	G	21733	0.00920259	0	99.9816	0.00920259
NC_004718.3	28432	C	21770	0.00918696	99.977	0	0.0137804
NC_004718.3	28433	T	21535	0	0.0325052	0.00928721	99.9536
NC_004718.3	28434	C	21828	0	99.9863	0.00916254	0.00458127
NC_004718.3	28435	A	21756	99.9586	0	0.0413679	0
NC_004718.3	28436	G	21424	0.042009	0.0653473	99.8833	0.00466766
NC_004718.3	28437	C	20717	0	99.9855	0	0.0144809
NC_004718.3	28438	C	21051	0	100	0	0
NC_004718.3	28439	C	20943	0.0143246	99.9714	0	0.0143246
NC_004718.3	28440	C	21184	0.00472054	99.967	0	0.00944109
NC_004718.3	28441	A	21180	99.9858	0	0.0141643	0
NC_004718.3	28442	G	21335	0	0	99.9953	0.00468713
NC_004718.3	28443	A	21118	99.9763	0	0.0236765	0
NC_004718.3	28444	T	21187	0	0	0.00471988	99.9953
NC_004718.3	28445	G	21026	0	0	100	0
NC_004718.3	28446	G	21285	0.00469814	0	99.9953	0
NC_004718.3	28447	T	21119	0	0.0615559	0.00473507	99.9337
NC_004718.3	28448	A	19998	99.905	0.0050005	0.090009	0
NC_004718.3	28449	C	21183	0	99.9764	0	0.0188831
NC_004718.3	28450	T	21010	0	0.00475964	0	99.9952
NC_004718.3	28451	T	21440	0	0.0233209	0.00932836	99.9627
NC_004718.3	28452	C	20815	0.00480423	99.9904	0	0.00480423
NC_004718.3	28453	T	21304	0	0.0187758	0	99.9812
NC_004718.3	28454	A	20863	99.9233	0.00958635	0.0671044	0
NC_004718.3	28455	T	20323	0	0	0.0196821	99.9803
NC_004718.3	28456	T	19987	0	0.0150098	0	99.985
NC_004718.3	28457	A	21250	99.8071	0.00470588	0.188235	0
NC_004718.3	28458	C	21326	0	99.9953	0	0.00468911
NC_004718.3	28459	C	21509	0.00929843	99.9861	0	0.00464922
NC_004718.3	28460	T	21092	0	0.0189645	0.00474113	99.9763
NC_004718.3	28461	A	21208	99.9151	0.0047152	0.0754432	0.0047152
NC_004718.3	28462	G	21626	0.00924813	0	99.9908	0
NC_004718.3	28463	G	21792	0	0	99.9908	0.00917768
NC_004718.3	28464	A	22179	99.9865	0	0.0135263	0
NC_004718.3	28465	A	19585	99.9234	0.0204238	0.0510595	0.00510595
NC_004718.3	28466	C	22222	0	99.9955	0	0.00450005
NC_004718.3	28467	T	21705	0	0.110574	0.00921447	99.8802
NC_004718.3	28468	G	22234	0.0224881	0	99.9685	0.00899523
NC_004718.3	28469	G	21997	0.0545529	0.00454607	99.9409	0
NC_004718.3	28470	C	22002	0	99.9727	0	0.0272702
NC_004718.3	28471	C	21816	0	100	0	0
NC_004718.3	28472	C	22013	0.00454277	99.9864	0	0.00908554
NC_004718.3	28473	A	22208	99.9775	0	0.0225144	0
NC_004718.3	28474	G	22290	0.013459	0.00448632	99.9776	0.00448632
NC_004718.3	28475	A	21868	99.9771	0	0.0228645	0
NC_004718.3	28476	A	20088	99.8307	0.00995619	0.159299	0
NC_004718.3	28477	G	22279	0.00897706	0.00448853	99.982	0.00448853
NC_004718.3	28478	C	21951	0.0091112	99.9818	0	0.0045556
NC_004718.3	28479	T	20705	0	0.0434678	0.0096595	99.9469
NC_004718.3	28480	T	22317	0	0.0358471	0.00896178	99.9552
NC_004718.3	28481	C	22795	0	99.9868	0	0.0131608
NC_004718.3	28482	A	22324	99.9597	0	0.0313564	0.00895897
NC_004718.3	28483	C	22386	0	99.9911	0	0.00893415
NC_004718.3	28484	T	15828	0	0.0189538	0.0694971	99.9115
NC_004718.3	28485	T	20838	0.0143968	0.0143968	0	99.9712
NC_004718.3	28486	C	22201	0	99.991	0	0.0090086
NC_004718.3	28487	C	21853	0.00457603	99.9771	0	0.0183041
NC_004718.3	28488	C	22089	0.00905428	99.9864	0	0.00452714
NC_004718.3	28489	T	21860	0.032022	0.032022	0.00914913	99.9268
NC_004718.3	28490	A	21189	99.8631	0.0141583	0.108547	0.0141583
NC_004718.3	28491	C	21953	0.00911037	99.9453	0.00455519	0.0409967
NC_004718.3	28492	G	21537	0.0742908	0	99.9257	0
NC_004718.3	28493	G	21716	0.046049	0.0138147	99.9355	0.0046049
NC_004718.3	28494	C	21160	0.0047259	99.9811	0	0.0141777
NC_004718.3	28495	G	21004	0.009522	0.004761	99.9857	0
NC_004718.3	28496	C	21058	0.00474879	99.9858	0	0.00949758
NC_004718.3	28497	T	20678	0.00967212	0.0145082	0.00483606	99.971
NC_004718.3	28498	A	20809	99.9519	0.00480561	0.0336393	0.00961123
NC_004718.3	28499	A	21476	99.9488	0	0.05122	0
NC_004718.3	28500	C	21641	0.00462086	99.9769	0.00462086	0.00924172
NC_004718.3	28501	A	21578	99.9768	0	0.0231717	0
NC_004718.3	28502	A	20835	99.9568	0	0.0431965	0
NC_004718.3	28503	A	21174	99.8016	0	0.174743	0.0141683
NC_004718.3	28504	G	21179	0.0236083	0	99.9717	0.00472166
NC_004718.3	28505	A	21101	99.9858	0.00473911	0.00947822	0
NC_004718.3	28506	A	21329	99.7234	0.0093769	0.262553	0.00468845
NC_004718.3	28507	G	21388	0.00467552	0.00467552	99.9719	0.0187021
NC_004718.3	28508	G	21414	0	0.00933968	99.9907	0
NC_004718.3	28509	C	21750	0.0045977	99.9632	0.0045977	0.0275862
NC_004718.3	28510	A	20778	99.9663	0.0192511	0.00962557	0.00481278
NC_004718.3	28511	T	21726	0.00920556	0.00460278	0	99.9862
NC_004718.3	28512	C	21576	0	99.9907	0	0.00926956
NC_004718.3	28513	G	21724	0.0046032	0.00920641	99.9862	0
NC_004718.3	28514	T	21320	0	0.00469043	0	99.9953
NC_004718.3	28515	A	21420	99.8833	0	0.116713	0
NC_004718.3	28516	T	21832	0	0	0	100
NC_004718.3	28517	G	21922	0.00456163	0	99.9909	0.00456163
NC_004718.3	28518	G	21654	0.00461808	0	99.9954	0
NC_004718.3	28519	G	22069	0	0	100	0
NC_004718.3	28520	T	21205	0	0.00471587	0	99.9953
NC_004718.3	28521	T	22236	0	0.00449721	0	99.991
NC_004718.3	28522	G	21676	0.00922679	0	99.9862	0.0046134
NC_004718.3	28523	C	21989	0	99.9636	0	0.0363818
NC_004718.3	28524	A	21991	99.9773	0	0.0227366	0
NC_004718.3	28525	A	21081	99.9383	0.0142308	0.0474361	0
NC_004718.3	28526	C	22088	0.00452735	99.9728	0	0.0226367
NC_004718.3	28527	T	21752	0.00919456	0.0735565	0.00919456	99.9081
NC_004718.3	28528	G	22330	0.0134348	0.00895656	99.9731	0.00447828
NC_004718.3	28529	A	22362	99.9776	0	0.0134156	0.00894374
NC_004718.3	28530	G	22359	0.00894494	0	99.9732	0.0178899
NC_004718.3	28531	G	22032	0.0272331	0.00453885	99.9546	0.0136166
NC_004718.3	28532	G	22275	0.026936	0	99.9686	0.00448934
NC_004718.3	28533	A	21985	99.9682	0.00909711	0.0227428	0
NC_004718.3	28534	G	21928	0	0.00456038	99.9909	0.00456038
NC_004718.3	28535	C	21672	0.00461425	99.9631	0.00461425	0.0276855
NC_004718.3	28536	C	21744	0.0321928	99.9586	0	0.00459897
NC_004718.3	28537	T	21942	0.00455747	0.0136724	0.00911494	99.9727
NC_004718.3	28538	T	22086	0.00452775	0.0226388	0	99.9683
NC_004718.3	28539	G	22155	0.013541	0.00451365	99.9729	0.00902731
NC_004718.3	28540	A	22232	99.955	0	0.0449802	0
NC_004718.3	28541	A	21759	99.9219	0.0045958	0.0735328	0
NC_004718.3	28542	T	21802	0	0.0183469	0	99.9817
NC_004718.3	28543	A	22034	99.8275	0.00453844	0.167922	0
NC_004718.3	28544	C	22147	0	99.9819	0	0.0180611
NC_004718.3	28545	A	21885	99.9543	0	0.0411241	0.00456934
NC_004718.3	28546	C	21956	0	99.9954	0	0.00455456
NC_004718.3	28547	C	21596	0.00926097	99.9861	0	0.00463049
NC_004718.3	28548	C	22063	0.0135974	99.9683	0	0.0135974
NC_004718.3	28549	A	21615	99.9722	0.00462642	0.0138793	0.00925283
NC_004718.3	28550	A	20812	99.9183	0.00480492	0.0672689	0.00960984
NC_004718.3	28551	A	21283	99.7792	0.0140958	0.192642	0.0140958
NC_004718.3	28552	G	21490	0.0186133	0.00465333	99.9767	0
NC_004718.3	28553	A	21359	99.9906	0.00468187	0.00468187	0
NC_004718.3	28554	C	21848	0	99.9863	0.00457708	0.00915416
NC_004718.3	28555	C	21851	0.00457645	99.9725	0.0091529	0.0137293
NC_004718.3	28556	A	21217	99.9811	0	0.0141396	0.0047132
NC_004718.3	28557	C	22105	0	99.991	0.00452386	0.00452386
NC_004718.3	28558	A	21474	99.9907	0	0.00931359	0
NC_004718.3	28559	T	21278	0	0.00939938	0.00469969	99.9859
NC_004718.3	28560	T	21465	0	0.00465875	0.00931749	99.986
NC_004718.3	28561	G	22079	0.022646	0	99.9638	0.0135876
NC_004718.3	28562	G	21896	0.0776398	0	99.9224	0
NC_004718.3	28563	C	22235	0	99.9775	0	0.0224871
NC_004718.3	28564	A	22142	99.9594	0.0045163	0.0316141	0.0045163
NC_004718.3	28565	C	22004	0.00908926	99.9591	0.0136339	0.0181785
NC_004718.3	28566	C	22004	0.00454463	99.9909	0.00454463	0
NC_004718.3	28567	C	21718	0	99.9494	0	0.0506492
NC_004718.3	28568	G	21545	0.0603388	0.0092829	99.9304	0
NC_004718.3	28569	C	21608	0	99.9907	0.00462792	0
NC_004718.3	28570	A	21338	99.9859	0	0.0140594	0
NC_004718.3	28571	A	19491	99.9538	0.0153917	0.0307834	0
NC_004718.3	28572	T	21344	0	0.00937032	0	99.9906
NC_004718.3	28573	C	21464	0	99.9674	0.0139769	0.0186359
NC_004718.3	28574	C	21255	0.00470477	99.9671	0	0.0141143
NC_004718.3	28575	T	21119	0	0.0568209	0	99.9432
NC_004718.3	28576	A	20466	99.912	0.0146585	0.06352	0.00977231
NC_004718.3	28577	A	20125	99.9255	0	0.0745342	0
NC_004718.3	28578	T	20492	0.00975991	0.00975991	0.00975991	99.961
NC_004718.3	28579	A	20439	99.9119	0	0.0782817	0.00978521
NC_004718.3	28580	A	19959	99.8096	0	0.175359	0.0100205
NC_004718.3	28581	C	21374	0	99.9813	0.00467858	0.0140357
NC_004718.3	28582	A	20646	99.9661	0	0.0290613	0.00484355
NC_004718.3	28583	A	18710	99.9091	0.0267237	0.0641368	0
NC_004718.3	28584	T	20976	0	0	0.00476735	99.9952
NC_004718.3	28585	G	21417	0.0140076	0	99.9767	0.00933838
NC_004718.3	28586	C	21614	0	99.9861	0	0.0138799
NC_004718.3	28587	T	21725	0.00460299	0.0552359	0	99.9402
NC_004718.3	28588	G	21553	0.0278384	0	99.9722	0
NC_004718.3	28589	C	21161	0	99.9622	0.014177	0.0236284
NC_004718.3	28590	C	21400	0.0046729	99.9766	0	0.0186916
NC_004718.3	28591	A	20970	99.9666	0	0.033381	0
NC_004718.3	28592	C	21290	0.00469704	99.9859	0	0.00939408
NC_004718.3	28593	C	21108	0	99.9716	0.00473754	0.0236877
NC_004718.3	28594	G	21282	0.0281928	0	99.9718	0
NC_004718.3	28595	T	20721	0.00482602	0.0530862	0.00965204	99.9324
NC_004718.3	28596	G	20994	0.0142898	0.00476327	99.9714	0.00952653
NC_004718.3	28597	C	20714	0	99.9855	0	0.014483
NC_004718.3	28598	T	21004	0	0.033327	0	99.9667
NC_004718.3	28599	A	20339	99.9115	0.00983333	0.0786666	0
NC_004718.3	28600	C	21149	0	99.9764	0	0.0236418
NC_004718.3	28601	A	20986	99.9762	0.00476508	0.0190603	0
NC_004718.3	28602	A	20627	99.9224	0	0.0775682	0
NC_004718.3	28603	C	21252	0	100	0	0
NC_004718.3	28604	T	17130	0	0.0175131	0.0525394	99.9299
NC_004718.3	28605	T	20918	0.0143417	0.0382446	0	99.9474
NC_004718.3	28606	C	21146	0	100	0	0
NC_004718.3	28607	C	21177	0.0188884	99.9528	0	0.0283326
NC_004718.3	28608	T	20901	0.00956892	0.138749	0	99.8469
NC_004718.3	28609	C	21071	0.00474586	99.9905	0	0
NC_004718.3	28610	A	19665	99.9491	0	0.0305111	0.0203407
NC_004718.3	28611	A	19441	99.9177	0.0102875	0.0720128	0
NC_004718.3	28612	G	19424	0.0205931	0	99.9794	0
NC_004718.3	28613	G	20484	0.0146456	0	99.9805	0.00488186
NC_004718.3	28614	A	20587	99.9806	0	0.0145723	0.00485743
NC_004718.3	28615	A	17345	99.9596	0.0230614	0.0172961	0
NC_004718.3	28616	C	20456	0	99.9853	0	0.0146656
NC_004718.3	28617	A	20117	99.995	0	0.00497092	0
NC_004718.3	28618	A	19505	99.9231	0	0.0769034	0
NC_004718.3	28619	C	20276	0	99.9951	0	0.00493194
NC_004718.3	28620	A	19077	99.9528	0.0262096	0.0209677	0
NC_004718.3	28621	T	17874	0.0111894	0.0727313	0.0111894	99.9049
NC_004718.3	28622	T	19228	0.0104015	0.062409	0.0104015	99.9168
NC_004718.3	28623	G	19646	0.0101802	0.0101802	99.9745	0.0050901
NC_004718.3	28624	C	19334	0	99.9586	0.00517223	0.0362056
NC_004718.3	28625	C	19644	0	99.9287	0.00509061	0.00509061
NC_004718.3	28626	A	19057	99.9423	0.00524742	0.0524742	0
NC_004718.3	28627	A	18906	99.9207	0	0.0687612	0.0105787
NC_004718.3	28628	A	18284	99.8359	0	0.164078	0
NC_004718.3	28629	A	17493	99.7485	0.00571657	0.21723	0.0228663
NC_004718.3	28630	G	19371	0	0	99.9897	0.0103247
NC_004718.3	28631	G	19290	0.00518403	0.00518403	99.9896	0
NC_004718.3	28632	C	19186	0.00521213	99.9896	0	0.00521213
NC_004718.3	28633	T	18543	0	0.0377501	0	99.9622
NC_004718.3	28634	T	19536	0.00511876	0.00511876	0	99.9898
NC_004718.3	28635	C	19530	0	99.9898	0	0.0102407
NC_004718.3	28636	T	19450	0	0.0616967	0	99.9383
NC_004718.3	28637	A	19332	99.8862	0	0.113801	0
NC_004718.3	28638	C	19592	0.00510412	99.9694	0.00510412	0.0204165
NC_004718.3	28639	G	19270	0.0259471	0	99.9741	0
NC_004718.3	28640	C	19558	0	99.9744	0	0.025565
NC_004718.3	28641	A	19158	99.9791	0.00521975	0.0156593	0
NC_004718.3	28642	G	19438	0.0102891	0	99.9846	0.00514456
NC_004718.3	28643	A	19296	99.9793	0	0.0207297	0
NC_004718.3	28644	G	19395	0	0	99.9948	0.00515597
NC_004718.3	28645	G	19187	0.0104237	0.00521186	99.9844	0
NC_004718.3	28646	G	19480	0.0102669	0.00513347	99.9795	0.00513347
NC_004718.3	28647	A	19389	99.9536	0	0.0412605	0.00515756
NC_004718.3	28648	A	14158	99.8234	0.0353157	0.1342	0.00706314
NC_004718.3	28649	G	19537	0.010237	0	99.9846	0.00511849
NC_004718.3	28650	C	19529	0.00512059	99.9642	0	0.0256029
NC_004718.3	28651	A	19455	99.9537	0.00514007	0.0359805	0.00514007
NC_004718.3	28652	G	19562	0.0102239	0.00511195	99.9693	0.0153359
NC_004718.3	28653	A	19075	99.9581	0.0157274	0.0262123	0
NC_004718.3	28654	G	19451	0.0257056	0	99.9743	0
NC_004718.3	28655	G	19318	0.0310591	0.0155296	99.9431	0.00517652
NC_004718.3	28656	C	19486	0.0102638	99.9795	0.00513189	0.00513189
NC_004718.3	28657	G	19598	0.00510256	0	99.9949	0
NC_004718.3	28658	G	19489	0.0153933	0	99.9795	0.0051311
NC_004718.3	28659	C	19704	0.00507511	99.9797	0	0
NC_004718.3	28660	A	19611	99.9745	0	0.0254959	0
NC_004718.3	28661	G	20153	0	0.00496204	99.995	0
NC_004718.3	28662	T	19891	0.0050274	0.0050274	0	99.9849
NC_004718.3	28663	C	20273	0.00493267	99.9852	0.00493267	0.00493267
NC_004718.3	28664	A	20144	99.9106	0	0.0893566	0
NC_004718.3	28665	A	19827	99.889	0.00504363	0.100873	0.00504363
NC_004718.3	28666	G	20037	0.00499077	0.0149723	99.975	0.00499077
NC_004718.3	28667	C	20279	0.00493121	99.9704	0.00493121	0.0197248
NC_004718.3	28668	C	20402	0.0196059	99.9804	0	0
NC_004718.3	28669	T	20162	0	0.0247991	0	99.9752
NC_004718.3	28670	C	20201	0	99.9752	0.00495025	0.019801
NC_004718.3	28671	T	19421	0.0102981	0.0205963	0.00514907	99.964
NC_004718.3	28672	T	20272	0	0	0.00986582	99.9901
NC_004718.3	28673	C	20577	0	99.9903	0	0.00971959
NC_004718.3	28674	T	20419	0	0.024487	0	99.9755
NC_004718.3	28675	C	20344	0	99.9754	0	0.0245773
NC_004718.3	28676	G	19980	0.005005	0.015015	99.98	0
NC_004718.3	28677	C	20215	0	99.9753	0	0.0247341
NC_004718.3	28678	T	20308	0	0.0147725	0.00492417	99.9754
NC_004718.3	28679	C	20281	0.00493072	99.9803	0	0.0147922
NC_004718.3	28680	C	20071	0.0149469	99.9751	0	0.00996463
NC_004718.3	28681	T	19790	0	0.00505306	0.00505306	99.9899
NC_004718.3	28682	C	20269	0.00986728	99.9753	0	0.00986728
NC_004718.3	28683	A	19352	99.9793	0.0155023	0.00516742	0
NC_004718.3	28684	T	20012	0	0.024985	0.004997	99.97
NC_004718.3	28685	C	20531	0.00487068	99.9805	0	0.014612
NC_004718.3	28686	A	19287	99.9378	0.00518484	0.0570332	0
NC_004718.3	28687	C	20252	0	99.9901	0	0.00987557
NC_004718.3	28688	G	19859	0.0050355	0	99.995	0
NC_004718.3	28689	T	19294	0	0.0103659	0	99.9896
NC_004718.3	28690	A	19674	99.9136	0	0.0813256	0.00508285
NC_004718.3	28691	G	20331	0	0	100	0
NC_004718.3	28692	T	20248	0	0.0444488	0	99.9556
NC_004718.3	28693	C	20525	0	99.9854	0	0.0146163
NC_004718.3	28694	G	20171	0.0347033	0.00495761	99.9554	0.00495761
NC_004718.3	28695	C	20368	0	100	0	0
NC_004718.3	28696	G	20062	0.0099691	0	99.99	0
NC_004718.3	28697	G	19979	0.0100105	0	99.99	0
NC_004718.3	28698	T	19957	0	0.0250539	0	99.9749
NC_004718.3	28699	A	19083	99.9319	0.0104805	0.0576429	0
NC_004718.3	28700	A	19263	99.8962	0.0051913	0.0934434	0.0051913
NC_004718.3	28701	T	19825	0	0.0151324	0	99.9849
NC_004718.3	28702	T	19937	0	0.0953002	0	99.9047
NC_004718.3	28703	C	20093	0	99.9851	0.00497686	0.00995372
NC_004718.3	28704	A	20099	99.9602	0	0.039803	0
NC_004718.3	28705	A	20021	99.9101	0	0.0899056	0
NC_004718.3	28706	G	20328	0.00491932	0	99.9951	0
NC_004718.3	28707	A	20407	99.9902	0	0.00980056	0
NC_004718.3	28708	A	19569	99.8876	0	0.112423	0
NC_004718.3	28709	A	19872	99.9295	0	0.0654187	0.00503221
NC_004718.3	28710	T	19736	0.00506688	0.0152006	0.00506688	99.9747
NC_004718.3	28711	T	20641	0.00484473	0.0193789	0	99.9758
NC_004718.3	28712	C	20867	0	99.9904	0	0.00479226
NC_004718.3	28713	A	20761	99.9374	0	0.052984	0.00963345
NC_004718.3	28714	A	20319	99.9459	0.0049215	0.049215	0
NC_004718.3	28715	C	20814	0.00480446	99.976	0	0.0192178
NC_004718.3	28716	T	20257	0	0.0148097	0	99.9852
NC_004718.3	28717	C	20431	0	99.9657	0.0146836	0.0195781
NC_004718.3	28718	C	20429	0	99.9951	0	0.004895
NC_004718.3	28719	T	19824	0	0.28753	0.025222	99.6822
NC_004718.3	28720	G	20137	0.0198639	0.00993197	99.9702	0
NC_004718.3	28721	G	20135	0.0248324	0.0148994	99.9454	0.0148994
NC_004718.3	28722	C	20464	0.00977326	99.9756	0	0.0146599
NC_004718.3	28723	A	20403	99.9804	0	0.019605	0
NC_004718.3	28724	G	20383	0.00490605	0	99.9902	0.00490605
NC_004718.3	28725	C	20348	0	99.9705	0.00982898	0.019658
NC_004718.3	28726	A	20079	99.9552	0	0.029882	0.014941
NC_004718.3	28727	G	20633	0	0.00484661	99.9903	0
NC_004718.3	28728	T	18821	0	0.0637586	0.0106264	99.9256
NC_004718.3	28729	A	19395	99.8402	0.0103119	0.128899	0.0154679
NC_004718.3	28730	G	20522	0.00974564	0	99.9903	0
NC_004718.3	28731	G	20488	0.0146427	0.00488091	99.9805	0
NC_004718.3	28732	G	20388	0.0147145	0	99.9706	0.0147145
NC_004718.3	28733	G	20716	0.00482719	0	99.9952	0
NC_004718.3	28734	A	20744	99.9952	0	0.00482067	0
NC_004718.3	28735	A	17848	99.8935	0.00560287	0.0952488	0.00560287
NC_004718.3	28736	A	20057	99.8604	0.00498579	0.134616	0
NC_004718.3	28737	T	18491	0	0.0162241	0.0108161	99.973
NC_004718.3	28738	T	20661	0	0.00968007	0	99.9903
NC_004718.3	28739	C	20777	0	99.9904	0	0.00481301
NC_004718.3	28740	T	20913	0	0.0191269	0	99.9809
NC_004718.3	28741	C	20760	0.00963391	99.9904	0	0
NC_004718.3	28742	C	20531	0	99.9756	0	0.0243534
NC_004718.3	28743	T	20559	0	0.0194562	0	99.9611
NC_004718.3	28744	G	20513	0.0341247	0	99.9659	0
NC_004718.3	28745	C	20498	0.00487852	99.9854	0	0.00975705
NC_004718.3	28746	T	20562	0	0.01459	0	99.9854
NC_004718.3	28747	C	20242	0	99.9555	0.00494022	0.0247011
NC_004718.3	28748	G	20100	0.00995025	0.00995025	99.9801	0
NC_004718.3	28749	A	19987	99.97	0.00500325	0.020013	0.00500325
NC_004718.3	28750	A	19348	99.9431	0	0.0568534	0
NC_004718.3	28751	T	18826	0	0.0424944	0.0159354	99.9416
NC_004718.3	28752	G	19817	0.0201847	0	99.9798	0
NC_004718.3	28753	G	19533	0.0204782	0.00511954	99.9642	0.0102391
NC_004718.3	28754	C	19826	0	99.9496	0	0.0504388
NC_004718.3	28755	T	19312	0	0.0103563	0	99.9896
NC_004718.3	28756	A	18570	99.7954	0.0161551	0.183091	0.00538503
NC_004718.3	28757	G	20066	0	0.0199342	99.9801	0
NC_004718.3	28758	C	20342	0.0147478	99.9754	0	0.00983188
NC_004718.3	28759	G	20191	0	0	100	0
NC_004718.3	28760	G	20505	0.0292612	0	99.9707	0
NC_004718.3	28761	A	20451	99.9756	0.00488974	0.0146692	0.00488974
NC_004718.3	28762	G	20516	0	0	99.9951	0.00487424
NC_004718.3	28763	G	20519	0	0	100	0
NC_004718.3	28764	T	20092	0.00995421	0.0199084	0	99.9652
NC_004718.3	28765	G	20425	0.00979192	0	99.9902	0
NC_004718.3	28766	G	21169	0.0141717	0	99.9858	0
NC_004718.3	28767	T	20865	0	0.0431344	0	99.9569
NC_004718.3	28768	G	21632	0.00462278	0	99.9954	0
NC_004718.3	28769	A	21271	99.9624	0.00470124	0.0282074	0.00470124
NC_004718.3	28770	A	21452	99.9161	0	0.0792467	0.00466157
NC_004718.3	28771	A	21462	99.8975	0.0046594	0.093188	0.0046594
NC_004718.3	28772	C	21918	0	100	0	0
NC_004718.3	28773	T	21200	0.00471698	0.0235849	0.00471698	99.967
NC_004718.3	28774	G	21667	0.0553838	0.00923063	99.9215	0.00461531
NC_004718.3	28775	C	21350	0	99.9766	0	0.0234192
NC_004718.3	28776	C	21189	0	99.9764	0.00471943	0.0188777
NC_004718.3	28777	C	21343	0.0140561	99.9672	0	0.0187415
NC_004718.3	28778	T	21163	0	0.0425271	0	99.9527
NC_004718.3	28779	C	21210	0	99.9811	0	0.018859
NC_004718.3	28780	G	20811	0.0096103	0.00480515	99.9808	0
NC_004718.3	28781	C	20917	0	99.9809	0	0.0191232
NC_004718.3	28782	G	20618	0.0242507	0	99.966	0.00970026
NC_004718.3	28783	C	20349	0.00982849	99.9705	0	0.019657
NC_004718.3	28784	T	21004	0	0.028566	0.004761	99.9667
NC_004718.3	28785	A	20385	99.8823	0.00490557	0.107922	0.00490557
NC_004718.3	28786	T	20399	0	0.0294132	0	99.9657
NC_004718.3	28787	T	21568	0	0.0139095	0.0046365	99.9768
NC_004718.3	28788	G	21141	0.0141904	0.00946029	99.9716	0.00473014
NC_004718.3	28789	C	21346	0	99.9578	0	0.0421625
NC_004718.3	28790	T	21303	0	0.0375534	0	99.9624
NC_004718.3	28791	G	21066	0.014241	0.0237349	99.962	0
NC_004718.3	28792	C	20872	0	99.9904	0.00479111	0.00479111
NC_004718.3	28793	T	21215	0	0.0282819	0	99.9717
NC_004718.3	28794	A	20564	99.8055	0.0145886	0.155612	0.0243143
NC_004718.3	28795	G	21562	0.00463779	0.00927558	99.9814	0
NC_004718.3	28796	A	21448	99.9814	0	0.0186498	0
NC_004718.3	28797	C	21406	0.00467159	99.9813	0	0.0140148
NC_004718.3	28798	A	21036	99.9572	0.00475376	0.03803	0
NC_004718.3	28799	G	21606	0.013885	0	99.9861	0
NC_004718.3	28800	A	21602	99.9769	0	0.023146	0
NC_004718.3	28801	T	21046	0	0.0047515	0	99.9952
NC_004718.3	28802	T	21053	0	0.0237496	0	99.9763
NC_004718.3	28803	G	21494	0	0	99.9953	0
NC_004718.3	28804	A	21004	99.9762	0	0.023805	0
NC_004718.3	28805	A	21229	99.9576	0.00471054	0.0376843	0
NC_004718.3	28806	C	21104	0	99.9858	0	0.0142153
NC_004718.3	28807	C	20948	0	99.9952	0	0.00477373
NC_004718.3	28808	A	21118	99.9763	0	0.0189412	0.0047353
NC_004718.3	28809	G	21129	0.0189313	0.00473283	99.9763	0
NC_004718.3	28810	C	20817	0.00480377	99.9712	0	0.0240188
NC_004718.3	28811	T	20907	0	0.0239154	0	99.9761
NC_004718.3	28812	T	21187	0.00471988	0.0141596	0	99.9811
NC_004718.3	28813	G	21514	0	0.00464814	99.9907	0.00464814
NC_004718.3	28814	A	20699	99.9614	0	0.0289869	0.0096623
NC_004718.3	28815	G	21529	0	0.0139347	99.9861	0
NC_004718.3	28816	A	21378	99.9766	0	0.0233885	0
NC_004718.3	28817	G	20925	0.00477897	0.00477897	99.9857	0.00477897
NC_004718.3	28818	C	21021	0.0142714	99.9715	0	0.0095143
NC_004718.3	28819	A	21141	99.9811	0	0.0189206	0
NC_004718.3	28820	A	20684	99.9323	0.0193386	0.0483465	0
NC_004718.3	28821	A	21368	99.9158	0.00467989	0.0795582	0
NC_004718.3	28822	G	21517	0.00929498	0	99.9814	0
NC_004718.3	28823	T	21540	0	0.00928505	0	99.9907
NC_004718.3	28824	T	20775	0	0.0144404	0.00962695	99.9759
NC_004718.3	28825	T	21643	0	0	0	99.9908
NC_004718.3	28826	C	21747	0.0183933	99.9678	0	0.00459834
NC_004718.3	28827	T	21484	0.00465463	0.0139639	0	99.9814
NC_004718.3	28828	G	21341	0.00937163	0	99.9859	0.00468582
NC_004718.3	28829	G	21381	0.0140311	0	99.986	0
NC_004718.3	28830	T	21594	0.00463092	0.0138927	0	99.9815
NC_004718.3	28831	A	20809	99.827	0	0.173002	0
NC_004718.3	28832	A	21503	99.893	0.00465051	0.102311	0
NC_004718.3	28833	A	22051	99.8912	0.00453494	0.0861639	0.0181398
NC_004718.3	28834	G	22101	0.00904936	0.00452468	99.9774	0.00904936
NC_004718.3	28835	G	21765	0.10108	0.00918906	99.8851	0
NC_004718.3	28836	C	21363	0.00936198	99.8689	0	0.00468099
NC_004718.3	28837	C	21962	0.00455332	99.9863	0	0.00910664
NC_004718.3	28838	A	21945	99.9727	0	0.0273411	0
NC_004718.3	28839	A	22089	99.9774	0	0.0226357	0
NC_004718.3	28840	C	22429	0	99.9866	0	0.0133755
NC_004718.3	28841	A	21981	99.9773	0.00909877	0.0136482	0
NC_004718.3	28842	A	21590	99.9583	0.00463177	0.0324224	0.00463177
NC_004718.3	28843	C	22721	0	100	0	0
NC_004718.3	28844	A	22518	99.9867	0	0.0133227	0
NC_004718.3	28845	A	21844	99.9313	0.00915583	0.0595129	0
NC_004718.3	28846	C	22785	0	99.9693	0.00438885	0.0263331
NC_004718.3	28847	A	21781	99.9495	0.00918231	0.0321381	0.00918231
NC_004718.3	28848	A	21160	99.8488	0.0094518	0.122873	0.0094518
NC_004718.3	28849	G	21109	0.0142119	0.00473732	99.9716	0.00947463
NC_004718.3	28850	G	22038	0.0136129	0	99.9773	0.00907523
NC_004718.3	28851	C	22361	0	99.9821	0.00447207	0.0134162
NC_004718.3	28852	C	23159	0.0129539	99.9568	0.00431798	0.0259079
NC_004718.3	28853	A	22959	99.9739	0	0.0174224	0.00871118
NC_004718.3	28854	A	23156	99.9827	0.00431854	0.0129556	0
NC_004718.3	28855	A	22420	99.9599	0.0044603	0.0356824	0
NC_004718.3	28856	C	22966	0	99.9913	0	0.00870853
NC_004718.3	28857	T	22574	0	0.0265792	0	99.9734
NC_004718.3	28858	G	22814	0.00876655	0	99.9912	0
NC_004718.3	28859	T	22422	0	0.0579788	0.00891981	99.9331
NC_004718.3	28860	C	22659	0	99.9912	0	0.00882652
NC_004718.3	28861	A	22325	99.9866	0	0	0.0134378
NC_004718.3	28862	C	21879	0	99.9909	0	0.00914119
NC_004718.3	28863	T	21742	0.00459939	0.0781897	0	99.9126
NC_004718.3	28864	A	21185	99.9339	0.00472032	0.0613642	0
NC_004718.3	28865	A	22022	99.9228	0	0.0681137	0.00908183
NC_004718.3	28866	G	22414	0.00892299	0.0044615	99.9866	0
NC_004718.3	28867	A	22233	100	0	0	0
NC_004718.3	28868	A	21748	99.9218	0.00459812	0.0551775	0.0183925
NC_004718.3	28869	A	21691	99.9401	0.00922041	0.0507123	0
NC_004718.3	28870	T	22190	0	0.0360523	0	99.9639
NC_004718.3	28871	C	22613	0	99.9558	0	0.0442224
NC_004718.3	28872	T	22608	0	0.0221161	0.00442321	99.9735
NC_004718.3	28873	G	22180	0.00450857	0	99.9865	0.00901713
NC_004718.3	28874	C	22264	0	99.9775	0.00449156	0.0179662
NC_004718.3	28875	T	22559	0	0.0177313	0	99.9823
NC_004718.3	28876	G	22176	0	0.00901876	99.991	0
NC_004718.3	28877	C	22554	0	99.9911	0	0.00886761
NC_004718.3	28878	T	22704	0.0440451	0.114517	0.00440451	99.837
NC_004718.3	28879	G	22847	0.0350155	0	99.965	0
NC_004718.3	28880	A	22805	99.9737	0.004385	0.004385	0.01754
NC_004718.3	28881	G	22506	0.00444326	0.00444326	99.9867	0.00444326
NC_004718.3	28882	G	21688	0.00922169	0	99.9862	0.00461084
NC_004718.3	28883	C	22005	0.00454442	99.9818	0	0.0136333
NC_004718.3	28884	A	21432	99.972	0.00466592	0.0186637	0.00466592
NC_004718.3	28885	T	20981	0.00476622	0	0	99.9952
NC_004718.3	28886	C	21842	0	99.9634	0	0.0320483
NC_004718.3	28887	T	22331	0	0.00447808	0	99.8925
NC_004718.3	28888	A	22308	99.9283	0.0044827	0.0627578	0
NC_004718.3	28889	A	22897	99.9214	0	0.0698781	0.00873477
NC_004718.3	28890	A	22709	99.9692	0.00440354	0.0264212	0
NC_004718.3	28891	A	22227	99.928	0.00449903	0.0629865	0.00449903
NC_004718.3	28892	A	23147	99.892	0.00864043	0.0820841	0
NC_004718.3	28893	G	22940	0.0043592	0.0087184	99.9869	0
NC_004718.3	28894	C	22686	0	99.9736	0.00881601	0.017632
NC_004718.3	28895	C	23036	0	99.9957	0	0.00434103
NC_004718.3	28896	T	23306	0.00429074	0.0214537	0	99.9743
NC_004718.3	28897	C	22901	0	99.9825	0.00873324	0.00873324
NC_004718.3	28898	G	22501	0.0266655	0.0133327	99.96	0
NC_004718.3	28899	C	22616	0	99.9867	0.0088433	0.00442165
NC_004718.3	28900	C	23465	0.00852333	99.8679	0	0.0170467
NC_004718.3	28901	A	23120	99.987	0.00432526	0.00865052	0
NC_004718.3	28902	A	23604	99.9576	0.00847314	0.0338926	0
NC_004718.3	28903	A	23488	99.9745	0	0.0212875	0.00425749
NC_004718.3	28904	A	23127	99.9654	0.00432395	0.0302677	0
NC_004718.3	28905	A	20967	99.9285	0.0047694	0.0333858	0
NC_004718.3	28906	C	23346	0	99.9914	0	0.00856678
NC_004718.3	28907	G	22713	0.0132083	0.00440277	99.9736	0.00880553
NC_004718.3	28908	T	22706	0	0.0132124	0	99.9868
NC_004718.3	28909	A	22509	99.9556	0	0.0444267	0
NC_004718.3	28910	C	22994	0	99.9913	0	0.00869792
NC_004718.3	28911	T	22566	0.0177258	0.226004	0.0132943	99.743
NC_004718.3	28912	G	22547	0.141926	0.00887036	99.8492	0
NC_004718.3	28913	C	22159	0.00451284	99.9819	0	0.00902568
NC_004718.3	28914	C	22634	0.00883626	99.9823	0	0
NC_004718.3	28915	A	21868	99.9954	0	0.00457289	0
NC_004718.3	28916	C	22284	0.00897505	99.9686	0	0.00448753
NC_004718.3	28917	A	22043	99.9592	0	0.0317561	0.00453659
NC_004718.3	28918	A	20859	99.9281	0.00479409	0.0575291	0.00958819
NC_004718.3	28919	A	20457	99.9804	0	0.0146649	0.0048883
NC_004718.3	28920	A	20928	99.9666	0	0.033448	0
NC_004718.3	28921	C	21880	0	99.9954	0	0.00457038
NC_004718.3	28922	A	21351	99.9953	0	0.00468362	0
NC_004718.3	28923	G	20695	0.00483208	0	99.9903	0.00483208
NC_004718.3	28924	T	21741	0.00919921	0.0275976	0	99.9632
NC_004718.3	28925	A	21896	99.8447	0	0.146145	0.00913409
NC_004718.3	28926	C	22044	0	99.9955	0	0.00453638
NC_004718.3	28927	A	21903	99.9954	0	0	0.00456558
NC_004718.3	28928	A	21970	99.9317	0	0.0682749	0
NC_004718.3	28929	C	22164	0.00451182	99.9865	0	0.00902364
NC_004718.3	28930	G	22267	0.0314367	0.0089819	99.9596	0
NC_004718.3	28931	T	21975	0.00910125	0.0773606	0	99.9135
NC_004718.3	28932	C	22345	0	99.9821	0	0.0179011
NC_004718.3	28933	A	22031	99.9864	0	0.0136172	0
NC_004718.3	28934	C	22275	0	99.9776	0	0.0224467
NC_004718.3	28935	T	21979	0.0045498	0.0864462	0	99.909
NC_004718.3	28936	C	22206	0	99.982	0	0.0180131
NC_004718.3	28937	A	21652	99.9631	0	0.0369481	0
NC_004718.3	28938	A	20846	99.9616	0	0.0383767	0
NC_004718.3	28939	G	21580	0	0.00463392	99.9676	0.0278035
NC_004718.3	28940	C	21943	0.00455726	99.9772	0	0.018229
NC_004718.3	28941	A	21772	99.977	0	0	0.00918611
NC_004718.3	28942	T	21531	0	0.00928893	0	99.9907
NC_004718.3	28943	T	21877	0	0.00914202	0	99.9909
NC_004718.3	28944	T	22165	0	0.00902323	0.00902323	99.9774
NC_004718.3	28945	G	22278	0.0179549	0	99.9731	0.00897747
NC_004718.3	28946	G	21925	0.004561	0.004561	99.9909	0
NC_004718.3	28947	G	22525	0.017758	0.00443951	99.9734	0
NC_004718.3	28948	A	22579	99.9779	0	0.0177156	0.00442889
NC_004718.3	28949	G	22614	0	0.00442204	99.9956	0
NC_004718.3	28950	A	22518	99.9822	0	0.0177636	0
NC_004718.3	28951	C	22508	0	99.9911	0	0.00888573
NC_004718.3	28952	G	22082	0.0181143	0.00452857	99.9774	0
NC_004718.3	28953	T	22569	0	0	0	100
NC_004718.3	28954	G	22548	0.00443498	0	99.9911	0.00443498
NC_004718.3	28955	G	22785	0.00877771	0.00438885	99.9868	0
NC_004718.3	28956	T	22569	0.00443086	0.159511	0.0221543	99.8139
NC_004718.3	28957	C	23005	0	99.9913	0	0.00869376
NC_004718.3	28958	C	23072	0.00433426	99.9827	0.00433426	0.00866852
NC_004718.3	28959	A	23111	99.9481	0.0129808	0.0302886	0.00865389
NC_004718.3	28960	G	23034	0.00868282	0.00434141	99.987	0
NC_004718.3	28961	A	22648	99.9823	0	0.0132462	0.0044154
NC_004718.3	28962	A	21612	99.9398	0.00462706	0.0555247	0
NC_004718.3	28963	C	22931	0	99.9695	0.00436091	0.0174436
NC_004718.3	28964	A	22497	99.9733	0	0.0222252	0.00444504
NC_004718.3	28965	A	21248	99.9718	0.00470632	0.0235316	0
NC_004718.3	28966	A	20667	99.9274	0.00483863	0.0580636	0
NC_004718.3	28967	C	22902	0.00873286	99.9869	0	0.00436643
NC_004718.3	28968	C	22272	0	99.982	0	0.0179598
NC_004718.3	28969	C	22540	0	99.9956	0	0.00443656
NC_004718.3	28970	A	20153	99.9653	0.0148861	0.0198482	0
NC_004718.3	28971	A	19902	99.8442	0.0251231	0.115566	0.0150739
NC_004718.3	28972	G	20372	0	0.0049087	99.9804	0.0147261
NC_004718.3	28973	G	22213	0.00900374	0	99.9775	0.00450187
NC_004718.3	28974	A	22884	99.9869	0	0.0131096	0
NC_004718.3	28975	A	19701	99.9746	0.0101518	0.0152277	0
NC_004718.3	28976	A	21810	99.9221	0.0183402	0.0550206	0
NC_004718.3	28977	T	21973	0.00910208	0.00455104	0.00455104	99.9818
NC_004718.3	28978	T	21841	0.00457854	0.0137356	0	99.9817
NC_004718.3	28979	T	23014	0.00869036	0.0869036	0.00434518	99.9001
NC_004718.3	28980	C	23227	0.012916	99.9483	0	0.0301373
NC_004718.3	28981	G	22669	0.0264679	0.00441131	99.9559	0.0132339
NC_004718.3	28982	G	22749	0.0175832	0.0043958	99.9736	0.0043958
NC_004718.3	28983	G	22404	0.00446349	0	99.9688	0.0267809
NC_004718.3	28984	G	22765	0.0219635	0	99.978	0
NC_004718.3	28985	A	22642	99.9868	0	0.00883314	0
NC_004718.3	28986	C	22538	0	99.9778	0	0.0221848
NC_004718.3	28987	C	22627	0.008839	99.9779	0.008839	0.0044195
NC_004718.3	28988	A	22619	99.9867	0	0.0132632	0
NC_004718.3	28989	A	22431	99.9599	0	0.0312068	0.00891623
NC_004718.3	28990	G	22325	0.00895857	0.00895857	99.9731	0.00895857
NC_004718.3	28991	A	21671	99.9769	0	0.00922892	0.0138434
NC_004718.3	28992	C	22470	0.00445038	99.9822	0.00445038	0.00890076
NC_004718.3	28993	C	22189	0.00450674	99.973	0	0.0180269
NC_004718.3	28994	T	21609	0	0.0416493	0.0046277	99.9537
NC_004718.3	28995	A	21903	99.9498	0	0.0456558	0.00456558
NC_004718.3	28996	A	20379	99.9706	0	0.0245351	0.00490701
NC_004718.3	28997	T	22038	0	0.11344	0	99.8866
NC_004718.3	28998	C	22380	0	99.9911	0	0.00893655
NC_004718.3	28999	A	21474	99.9627	0.00465679	0.0325976	0
NC_004718.3	29000	G	21453	0.0139841	0	99.986	0
NC_004718.3	29001	A	21931	99.9818	0	0.0136793	0.00455976
NC_004718.3	29002	C	21933	0	99.9726	0	0.027356
NC_004718.3	29003	A	20095	99.9751	0.00497636	0.0149291	0.00497636
NC_004718.3	29004	A	19604	99.9184	0	0.076515	0.005101
NC_004718.3	29005	G	20092	0	0	99.9851	0.0149313
NC_004718.3	29006	G	21505	0	0	100	0
NC_004718.3	29007	A	22144	99.9955	0	0.0045159	0
NC_004718.3	29008	A	18437	99.9837	0	0.0162716	0
NC_004718.3	29009	C	21929	0	99.9909	0	0.00912034
NC_004718.3	29010	T	21897	0.00456684	0	0.00456684	99.9909
NC_004718.3	29011	G	22253	0.0269627	0	99.973	0
NC_004718.3	29012	A	22409	99.9866	0	0.00892498	0.00446249
NC_004718.3	29013	T	21156	0	0.00945358	0.00472679	99.9858
NC_004718.3	29014	T	22118	0	0.00904241	0.0045212	99.9864
NC_004718.3	29015	A	22075	99.8279	0	0.16308	0.00906002
NC_004718.3	29016	C	22626	0	99.9867	0.00441969	0.00883939
NC_004718.3	29017	A	22672	99.9912	0	0.00882145	0
NC_004718.3	29018	A	22045	99.9819	0	0.0181447	0
NC_004718.3	29019	A	21091	99.9573	0	0.0426722	0
NC_004718.3	29020	C	22734	0	100	0	0
NC_004718.3	29021	A	19521	99.9898	0	0.0102454	0
NC_004718.3	29022	T	21318	0	0.037527	0.00469087	99.9578
NC_004718.3	29023	T	21232	0.00470987	0.037679	0.0188395	99.9388
NC_004718.3	29024	G	21477	0.0605299	0	99.9348	0.00465614
NC_004718.3	29025	G	21843	0.0457813	0	99.9542	0
NC_004718.3	29026	C	22245	0.00449539	99.982	0	0.0134862
NC_004718.3	29027	C	22037	0.00907565	99.9637	0	0.0272269
NC_004718.3	29028	G	21898	0.0319664	0.00456663	99.9589	0.00456663
NC_004718.3	29029	C	22084	0.00452816	99.9638	0	0.0181127
NC_004718.3	29030	A	22192	99.964	0.00901226	0.0225306	0.00450613
NC_004718.3	29031	A	20651	99.9419	0.0145271	0.038739	0.00484238
NC_004718.3	29032	A	21659	99.9584	0.00461702	0.0277021	0.00461702
NC_004718.3	29033	T	20595	0.00485555	0.0436999	0.0145666	99.9369
NC_004718.3	29034	T	22133	0	0.0451814	0	99.9548
NC_004718.3	29035	G	22210	0.00900495	0	99.9865	0
NC_004718.3	29036	C	22221	0	99.9685	0	0.0315017
NC_004718.3	29037	A	22172	99.991	0	0.00902039	0
NC_004718.3	29038	C	22026	0	99.9773	0	0.0181604
NC_004718.3	29039	A	21557	99.9907	0	0.00927773	0
NC_004718.3	29040	A	20665	99.8984	0.0145173	0.0871038	0
NC_004718.3	29041	T	21224	0.0141349	0.00471165	0.0141349	99.967
NC_004718.3	29042	T	19997	0	0.0250038	0.00500075	99.97
NC_004718.3	29043	T	21730	0.00920387	0.00460193	0	99.9862
NC_004718.3	29044	G	21522	0.00929282	0.0185856	99.9721	0
NC_004718.3	29045	C	21470	0	99.9907	0	0.00931532
NC_004718.3	29046	T	21737	0	0.0414041	0	99.9586
NC_004718.3	29047	C	21425	0	99.9813	0	0.0186698
NC_004718.3	29048	C	21533	0	99.9907	0	0
NC_004718.3	29049	A	21375	99.9813	0	0.0140351	0.00467836
NC_004718.3	29050	A	21425	99.9627	0	0.0373396	0
NC_004718.3	29051	G	21222	0	0	99.9859	0.0141363
NC_004718.3	29052	T	21110	0	0.0142113	0	99.9858
NC_004718.3	29053	G	21219	0.00942552	0.0141383	99.967	0.00942552
NC_004718.3	29054	C	20800	0	99.9904	0	0.00961539
NC_004718.3	29055	C	21100	0	99.9858	0.00473934	0.00473934
NC_004718.3	29056	T	21081	0	0.0521797	0	99.9478
NC_004718.3	29057	C	21138	0	99.9905	0	0.00946163
NC_004718.3	29058	T	21091	0	0.0284482	0.00474136	99.9668
NC_004718.3	29059	G	21096	0.0237012	0.00474023	99.9573	0.0142207
NC_004718.3	29060	C	21136	0	99.9621	0	0.0378501
NC_004718.3	29061	A	21374	99.986	0	0.00467858	0.00467858
NC_004718.3	29062	T	20308	0.00984834	0.0147725	0	99.9754
NC_004718.3	29063	T	21010	0	0	0	99.9905
NC_004718.3	29064	C	21344	0	99.9672	0.00937032	0
NC_004718.3	29065	T	21187	0.00471988	0.037759	0	99.9575
NC_004718.3	29066	T	21356	0	0	0.00468252	99.9953
NC_004718.3	29067	T	21795	0.00458821	0.0183528	0.00458821	99.9725
NC_004718.3	29068	G	21521	0.0139399	0	99.9861	0
NC_004718.3	29069	G	21617	0.00925198	0	99.9815	0.00925198
NC_004718.3	29070	A	21986	99.9773	0	0.0181934	0.00454835
NC_004718.3	29071	A	20624	99.9224	0	0.0678821	0.00969744
NC_004718.3	29072	T	21890	0	0	0.0045683	99.9954
NC_004718.3	29073	G	22071	0.00453083	0.0135925	99.9773	0.00453083
NC_004718.3	29074	T	21802	0.0137602	0.0825612	0.00917347	99.8945
NC_004718.3	29075	C	22322	0	99.9686	0	0.0313592
NC_004718.3	29076	A	21873	99.9497	0	0.0274311	0.0182874
NC_004718.3	29077	C	22011	0.00454318	99.9682	0.00908637	0.0181727
NC_004718.3	29078	G	21220	0.0188501	0.00471254	99.967	0.00942507
NC_004718.3	29079	C	21667	0.00461531	99.9769	0	0.0184613
NC_004718.3	29080	A	21630	99.9861	0	0.00924642	0.00462321
NC_004718.3	29081	T	21334	0	0.00468735	0.00468735	99.9906
NC_004718.3	29082	T	21354	0.00936593	0.0140489	0.00936593	99.9672
NC_004718.3	29083	G	22085	0.0135839	0.00452796	99.9819	0
NC_004718.3	29084	G	21398	0.02804	0.00467333	99.9439	0.0233667
NC_004718.3	29085	C	22187	0	99.9865	0.00450714	0.00901429
NC_004718.3	29086	A	22394	99.9911	0	0.00893096	0
NC_004718.3	29087	T	22447	0.00445494	0	0.00445494	99.9911
NC_004718.3	29088	G	22194	0.00901144	0	99.9865	0.00450572
NC_004718.3	29089	G	22250	0	0.00449438	99.991	0.00449438
NC_004718.3	29090	A	22640	99.9779	0	0.0220848	0
NC_004718.3	29091	A	18852	99.8568	0.00530448	0.122003	0.0159134
NC_004718.3	29092	G	22437	0.00445692	0	99.9911	0.00445692
NC_004718.3	29093	T	21999	0	0.0681849	0.00909132	99.9182
NC_004718.3	29094	C	22472	0.00444998	99.9867	0	0.00889996
NC_004718.3	29095	A	22009	99.9727	0.0045436	0.022718	0
NC_004718.3	29096	C	22328	0	99.9731	0	0.0268721
NC_004718.3	29097	A	21842	99.9771	0	0.0228917	0
NC_004718.3	29098	C	21693	0	99.9954	0	0.00460978
NC_004718.3	29099	C	21407	0.00934274	99.9766	0	0.00934274
NC_004718.3	29100	T	20789	0.00962047	0.0288614	0.00481024	99.9567
NC_004718.3	29101	T	21342	0	0.0702839	0.00937119	99.9203
NC_004718.3	29102	C	21717	0	99.9908	0	0.00920938
NC_004718.3	29103	G	20893	0.00957258	0	99.9904	0
NC_004718.3	29104	G	21021	0	0	99.9857	0.0142714
NC_004718.3	29105	G	21088	0	0	100	0
NC_004718.3	29106	A	21079	99.9953	0	0.00474406	0
NC_004718.3	29107	A	19425	99.9794	0.005148	0.015444	0
NC_004718.3	29108	C	20914	0.00478149	99.9904	0	0.00478149
NC_004718.3	29109	A	20885	99.9856	0	0.0143644	0
NC_004718.3	29110	T	20688	0	0.00966744	0.00966744	99.9807
NC_004718.3	29111	G	20648	0.00968617	0.00484308	99.9806	0
NC_004718.3	29112	G	20088	0.0348467	0	99.9552	0.00995619
NC_004718.3	29113	C	20827	0.00480146	99.9856	0	0.00960292
NC_004718.3	29114	T	20703	0	0.00966044	0	99.9903
NC_004718.3	29115	G	20798	0.00961631	0	99.9904	0
NC_004718.3	29116	A	20443	99.9902	0	0.0097833	0
NC_004718.3	29117	C	19701	0	99.9949	0	0.00507588
NC_004718.3	29118	T	20314	0	0.00984543	0	99.9902
NC_004718.3	29119	T	20298	0	0.00492659	0.00492659	99.9901
NC_004718.3	29120	A	20962	99.9809	0	0.0190821	0
NC_004718.3	29121	T	20797	0	0.0192335	0	99.9808
NC_004718.3	29122	C	21069	0.00474631	99.9858	0	0.00949262
NC_004718.3	29123	A	20991	99.9905	0	0.00952789	0
NC_004718.3	29124	T	20825	0.00480192	0.0240096	0	99.9712
NC_004718.3	29125	G	20625	0.00969697	0	99.9806	0.00969697
NC_004718.3	29126	G	20821	0.0336199	0	99.9664	0
NC_004718.3	29127	A	21163	99.9433	0	0.0378018	0.0189009
NC_004718.3	29128	G	20152	0	0.00496229	99.9802	0.0148869
NC_004718.3	29129	C	19016	0.0157762	99.9684	0	0.0157762
NC_004718.3	29130	C	19859	0.030213	99.9597	0	0.010071
NC_004718.3	29131	A	19829	99.9899	0.00504312	0.00504312	0
NC_004718.3	29132	T	19451	0	0.0257056	0	99.9692
NC_004718.3	29133	T	20090	0.0149328	0	0	99.9851
NC_004718.3	29134	A	20381	99.9411	0	0.0539718	0.00490653
NC_004718.3	29135	A	20393	99.9755	0.00490364	0.0196146	0
NC_004718.3	29136	A	20419	99.9951	0	0.0048974	0
NC_004718.3	29137	T	20397	0	0	0	100
NC_004718.3	29138	T	20267	0.00493413	0.0197365	0.00493413	99.9704
NC_004718.3	29139	G	19860	0	0	99.995	0.00503525
NC_004718.3	29140	G	19776	0.0101133	0	99.9899	0
NC_004718.3	29141	A	20577	99.9903	0.0048598	0.0048598	0
NC_004718.3	29142	T	20423	0	0.00979288	0	99.9902
NC_004718.3	29143	G	20285	0.00492975	0	99.9951	0
NC_004718.3	29144	A	20287	99.9901	0	0.00492927	0.00492927
NC_004718.3	29145	C	19973	0	99.965	0	0.020027
NC_004718.3	29146	A	19904	99.99	0	0.0100482	0
NC_004718.3	29147	A	19685	99.9848	0.01016	0	0.00508001
NC_004718.3	29148	A	19814	99.9192	0.0100939	0.0605632	0.00504694
NC_004718.3	29149	G	19856	0.00503626	0.0100725	99.9799	0.00503626
NC_004718.3	29150	A	19827	99.9798	0	0.0151309	0.00504363
NC_004718.3	29151	T	19636	0	0.0916684	0.0152781	99.8931
NC_004718.3	29152	C	19121	0	99.9791	0	0.0156896
NC_004718.3	29153	C	19510	0.0153767	99.9846	0	0
NC_004718.3	29154	A	19500	100	0	0	0
NC_004718.3	29155	C	19324	0	99.9897	0	0.0103498
NC_004718.3	29156	A	19273	99.9896	0	0.00518861	0.00518861
NC_004718.3	29157	A	18790	99.9095	0	0.0904737	0
NC_004718.3	29158	T	18869	0	0.0105994	0.0052997	99.9841
NC_004718.3	29159	T	18653	0	0.0589717	0.00536107	99.9357
NC_004718.3	29160	C	18959	0	99.9842	0	0
NC_004718.3	29161	A	19157	99.9791	0	0.0208801	0
NC_004718.3	29162	A	18819	99.9575	0.00531378	0.0318827	0.00531378
NC_004718.3	29163	A	18769	99.8775	0	0.111887	0.0106559
NC_004718.3	29164	G	18482	0.0108213	0	99.9892	0
NC_004718.3	29165	A	18311	99.9945	0	0.0054612	0
NC_004718.3	29166	C	18555	0	99.9892	0	0.0107788
NC_004718.3	29167	A	18001	99.9611	0	0.0388867	0
NC_004718.3	29168	A	17469	99.9199	0.00572443	0.0744175	0
NC_004718.3	29169	C	18119	0	99.9724	0	0.0275953
NC_004718.3	29170	G	18135	0	0	100	0
NC_004718.3	29171	T	18203	0	0.0109872	0	99.989
NC_004718.3	29172	C	18436	0	100	0	0
NC_004718.3	29173	A	18371	99.9837	0	0.0163301	0
NC_004718.3	29174	T	17970	0	0	0	100
NC_004718.3	29175	A	18449	99.9458	0	0.0542035	0
NC_004718.3	29176	C	18452	0	100	0	0
NC_004718.3	29177	T	18479	0.00541155	0.059527	0.00541155	99.9296
NC_004718.3	29178	G	18227	0.00548637	0.00548637	99.989	0
NC_004718.3	29179	C	18218	0.0109782	99.978	0.00548908	0.00548908
NC_004718.3	29180	T	18403	0.0054339	0.0434712	0.0271695	99.9239
NC_004718.3	29181	G	18416	0	0.00543006	99.9891	0.00543006
NC_004718.3	29182	A	18421	99.9837	0	0.0108572	0.00542859
NC_004718.3	29183	A	18401	99.962	0	0.0217379	0.010869
NC_004718.3	29184	C	18809	0	99.9947	0	0.0053166
NC_004718.3	29185	A	18818	99.9734	0	0.0265703	0
NC_004718.3	29186	A	18798	99.9415	0	0.0585169	0
NC_004718.3	29187	G	18644	0.016091	0	99.9839	0
NC_004718.3	29188	C	18887	0	99.9682	0	0.0317679
NC_004718.3	29189	A	18851	99.9947	0	0	0.00530476
NC_004718.3	29190	C	18626	0	99.9893	0	0.0107377
NC_004718.3	29191	A	18479	99.9946	0	0.00541155	0
NC_004718.3	29192	T	18348	0.00545018	0.0218007	0	99.9727
NC_004718.3	29193	T	18746	0	0.0160034	0	99.984
NC_004718.3	29194	G	18792	0.00532141	0	99.9947	0
NC_004718.3	29195	A	17992	99.95	0.00555803	0.0444642	0
NC_004718.3	29196	C	18533	0	99.9784	0	0.0215831
NC_004718.3	29197	G	16738	0.0179233	0.00597443	99.9701	0
NC_004718.3	29198	C	18271	0	99.9891	0	0.0109463
NC_004718.3	29199	A	18347	99.9945	0	0	0.00545048
NC_004718.3	29200	T	18285	0	0.0218759	0	99.9781
NC_004718.3	29201	A	18248	99.8849	0	0.115081	0
NC_004718.3	29202	C	18592	0	99.9892	0	0
NC_004718.3	29203	A	18767	99.9893	0	0.010657	0
NC_004718.3	29204	A	17938	99.8885	0	0.111495	0
NC_004718.3	29205	A	17370	99.9252	0.0172712	0.0518135	0.00575705
NC_004718.3	29206	A	17564	99.9431	0.00569346	0.0455477	0.00569346
NC_004718.3	29207	C	18883	0	99.9894	0	0.0105915
NC_004718.3	29208	A	17347	99.9827	0.00576469	0.0115294	0
NC_004718.3	29209	T	13881	0	0	0.0648368	99.9352
NC_004718.3	29210	T	18497	0.00540628	0.0324377	0	99.9622
NC_004718.3	29211	C	18409	0	99.9783	0	0.0217285
NC_004718.3	29212	C	18220	0.0274424	99.9286	0.00548847	0.0384193
NC_004718.3	29213	C	18683	0.00535246	99.9732	0	0.0214098
NC_004718.3	29214	A	18054	100	0	0	0
NC_004718.3	29215	C	18275	0	100	0	0
NC_004718.3	29216	C	18128	0	100	0	0
NC_004718.3	29217	A	17078	100	0	0	0
NC_004718.3	29218	A	16975	99.9823	0	0.011782	0.00589102
NC_004718.3	29219	C	18541	0	99.9784	0	0.0215738
NC_004718.3	29220	A	17565	99.9317	0	0.0626245	0.00569314
NC_004718.3	29221	G	17968	0.00556545	0	99.9889	0.00556545
NC_004718.3	29222	A	18366	99.9891	0	0.0108897	0
NC_004718.3	29223	G	17928	0.0278893	0.00557787	99.961	0.00557787
NC_004718.3	29224	C	17957	0	99.9777	0	0.0222754
NC_004718.3	29225	C	17582	0.0227505	99.9602	0	0.0170629
NC_004718.3	29226	T	18017	0.0111006	0.0333019	0	99.8945
NC_004718.3	29227	A	17550	99.9487	0.00569801	0.039886	0.00569801
NC_004718.3	29228	A	17912	99.9721	0	0.0279142	0
NC_004718.3	29229	A	17786	99.9494	0.0056224	0.0449792	0
NC_004718.3	29230	A	16873	99.8696	0.00592663	0.118533	0
NC_004718.3	29231	A	16737	99.8267	0.00597479	0.143395	0
NC_004718.3	29232	G	15459	0.0129374	0	99.9871	0
NC_004718.3	29233	G	16501	0.024241	0.00606024	99.9636	0.00606024
NC_004718.3	29234	A	18644	99.9517	0.0107273	0.0268183	0.0107273
NC_004718.3	29235	C	18115	0.0220811	99.9503	0	0.00552029
NC_004718.3	29236	A	18061	99.9834	0	0.0110736	0
NC_004718.3	29237	A	17793	99.9326	0.0168606	0.0505817	0
NC_004718.3	29238	A	17574	99.9203	0	0.0682827	0.0113804
NC_004718.3	29239	A	16753	99.9284	0	0.0656599	0.00596908
NC_004718.3	29240	A	15731	99.8029	0	0.10171	0
NC_004718.3	29241	G	16704	0.0538793	0	99.8863	0.00598659
NC_004718.3	29242	A	17022	99.9883	0	0.0117495	0
NC_004718.3	29243	A	17785	99.8257	0	0.174304	0
NC_004718.3	29244	A	17608	99.9318	0.00567924	0.0624716	0
NC_004718.3	29245	A	16469	99.9089	0.00607201	0.0850082	0
NC_004718.3	29246	A	17380	99.8274	0.00575374	0.13809	0
NC_004718.3	29247	G	17539	0.0171047	0	99.9715	0.0114032
NC_004718.3	29248	A	18261	99.9781	0	0.0164285	0.00547615
NC_004718.3	29249	C	18516	0	99.9892	0	0.0108015
NC_004718.3	29250	T	18197	0	0.00549541	0.00549541	99.989
NC_004718.3	29251	G	18308	0.0109242	0	99.9891	0
NC_004718.3	29252	A	17417	99.9483	0	0.0459321	0.00574152
NC_004718.3	29253	T	18311	0.0054612	0.0054612	0.0054612	99.9836
NC_004718.3	29254	G	18315	0.0273	0	99.9618	0.00546001
NC_004718.3	29255	A	17850	99.9664	0	0.0280112	0.00560224
NC_004718.3	29256	A	16991	99.9588	0	0.0411983	0
NC_004718.3	29257	G	17955	0.00556948	0.00556948	99.9889	0
NC_004718.3	29258	C	18381	0	99.9891	0.0054404	0.0054404
NC_004718.3	29259	T	17906	0.00558472	0.195465	0	99.799
NC_004718.3	29260	C	18615	0	99.9839	0	0.016116
NC_004718.3	29261	A	18508	99.946	0.00540307	0.0432246	0.00540307
NC_004718.3	29262	G	18320	0.010917	0	99.9891	0
NC_004718.3	29263	C	17714	0	100	0	0
NC_004718.3	29264	C	17819	0.00561199	99.9607	0	0.011224
NC_004718.3	29265	T	17069	0.00585857	0.117171	0.0117171	99.8653
NC_004718.3	29266	T	17460	0	0.00572738	0	99.9943
NC_004718.3	29267	T	17986	0.0166796	0.0555988	0	99.9277
NC_004718.3	29268	G	17832	0.0336474	0.0168237	99.9495	0
NC_004718.3	29269	C	17582	0	99.9772	0	0.0227505
NC_004718.3	29270	C	17599	0.0227286	99.9602	0	0.0170464
NC_004718.3	29271	G	17492	0.0971873	0.0171507	99.8857	0
NC_004718.3	29272	C	17474	0	99.9485	0	0.0343367
NC_004718.3	29273	A	16460	99.9514	0.00607533	0.036452	0.00607533
NC_004718.3	29274	G	17168	0.00582479	0	99.9942	0
NC_004718.3	29275	A	16847	99.9763	0	0.0237431	0
NC_004718.3	29276	G	16299	0.0306767	0	99.9693	0
NC_004718.3	29277	A	17079	100	0	0	0
NC_004718.3	29278	C	17144	0.00583294	99.9767	0.0116659	0.00583294
NC_004718.3	29279	A	16984	99.9882	0	0.0117758	0
NC_004718.3	29280	A	16265	99.877	0.0122963	0.110667	0
NC_004718.3	29281	A	14905	99.8792	0.00670916	0.114056	0
NC_004718.3	29282	A	15057	99.6214	0	0.37192	0
NC_004718.3	29283	G	15307	0	0	100	0
NC_004718.3	29284	A	15043	99.9734	0.00664761	0.0199428	0
NC_004718.3	29285	A	13684	99.8027	0	0.197311	0
NC_004718.3	29286	G	15050	0.013289	0	99.9867	0
NC_004718.3	29287	C	16646	0	99.9459	0.0240298	0.0300372
NC_004718.3	29288	A	16285	99.9693	0	0.0184219	0.0122812
NC_004718.3	29289	G	15978	0.0250344	0.0250344	99.9437	0
NC_004718.3	29290	C	16350	0	99.9694	0	0.030581
NC_004718.3	29291	C	16249	0	99.9877	0	0.0123085
NC_004718.3	29292	C	16344	0	99.9816	0	0.0183554
NC_004718.3	29293	A	15853	99.9874	0.00630795	0.00630795	0
NC_004718.3	29294	C	16461	0.0121499	99.9696	0	0.00607496
NC_004718.3	29295	T	15981	0.0125149	0.0187723	0.00625743	99.9625
NC_004718.3	29296	G	16080	0	0.0186567	99.9813	0
NC_004718.3	29297	T	16181	0	0.0556208	0	99.9444
NC_004718.3	29298	G	16452	0	0	100	0
NC_004718.3	29299	A	16496	99.9818	0	0.0181862	0
NC_004718.3	29300	C	16563	0	99.9879	0	0.0120751
NC_004718.3	29301	T	16262	0.0061493	0.0122986	0	99.9816
NC_004718.3	29302	C	16329	0	99.9755	0	0.0244963
NC_004718.3	29303	T	15999	0	0.0437527	0	99.9562
NC_004718.3	29304	T	15961	0	0.00626527	0	99.9937
NC_004718.3	29305	C	16378	0	99.9695	0	0.0305288
NC_004718.3	29306	T	15065	0	0.0265516	0.0331895	99.9403
NC_004718.3	29307	T	16546	0	0.00604376	0	99.994
NC_004718.3	29308	C	16317	0	100	0	0
NC_004718.3	29309	C	16310	0	99.9816	0	0.0183936
NC_004718.3	29310	T	16051	0	0.0186904	0	99.9813
NC_004718.3	29311	G	16374	0.00610724	0	99.9878	0.00610724
NC_004718.3	29312	C	16201	0	99.9691	0.00617246	0.0246898
NC_004718.3	29313	G	16249	0	0	100	0
NC_004718.3	29314	G	16000	0.01875	0.00625	99.975	0
NC_004718.3	29315	C	16158	0.0123778	99.9876	0	0
NC_004718.3	29316	T	15994	0	0.0312617	0	99.9687
NC_004718.3	29317	G	15895	0.00629129	0	99.9937	0
NC_004718.3	29318	A	15786	99.9873	0	0.00633473	0.00633473
NC_004718.3	29319	C	15656	0	99.9936	0	0.00638733
NC_004718.3	29320	A	13860	99.9711	0	0.02886	0
NC_004718.3	29321	T	14916	0	0.0402253	0.0134084	99.9464
NC_004718.3	29322	G	14831	0	0.0134853	99.9865	0
NC_004718.3	29323	G	15105	0	0	100	0
NC_004718.3	29324	A	14967	99.9733	0	0.0267255	0
NC_004718.3	29325	T	14425	0.00693241	0.0207972	0	99.9723
NC_004718.3	29326	G	14951	0.0267541	0	99.9732	0
NC_004718.3	29327	A	14877	99.9664	0	0	0
NC_004718.3	29328	T	14494	0	0.0137988	0.00689941	99.9793
NC_004718.3	29329	T	14447	0	0.0138437	0	99.9862
NC_004718.3	29330	T	14632	0.0136687	0.00683434	0	99.9727
NC_004718.3	29331	C	14274	0	99.986	0	0.0140115
NC_004718.3	29332	T	14259	0	0.0771443	0	99.9229
NC_004718.3	29333	C	13893	0.00719787	99.9784	0	0.0143957
NC_004718.3	29334	C	13538	0.0147732	99.9852	0	0
NC_004718.3	29335	A	13384	99.9253	0.0149432	0.037358	0.0149432
NC_004718.3	29336	G	13101	0.129761	0.015266	99.855	0
NC_004718.3	29337	A	12998	99.9923	0	0.00769349	0
NC_004718.3	29338	C	12834	0	99.9688	0	0.0311672
NC_004718.3	29339	A	12745	99.9608	0	0.0392311	0
NC_004718.3	29340	A	12154	99.9342	0.00822774	0.0575942	0
NC_004718.3	29341	C	12576	0	99.9841	0	0.0159033
NC_004718.3	29342	T	12230	0.0163532	0.0163532	0	99.9673
NC_004718.3	29343	T	12045	0	0.0249066	0	99.9751
NC_004718.3	29344	C	12524	0	99.9681	0	0.00798467
NC_004718.3	29345	A	12594	99.9524	0	0.0476417	0
NC_004718.3	29346	A	12331	99.9432	0	0.0567675	0
NC_004718.3	29347	A	11899	99.8571	0	0.142869	0
NC_004718.3	29348	A	10970	99.8906	0	0.109389	0
NC_004718.3	29349	T	8187	0	0	0.0732869	99.9267
NC_004718.3	29350	T	11684	0	0.00855871	0	99.9914
NC_004718.3	29351	C	11986	0	99.9917	0	0.00834307
NC_004718.3	29352	C	11666	0	100	0	0
NC_004718.3	29353	A	10917	99.9908	0	0.00916003	0
NC_004718.3	29354	T	10955	0.00912825	0.00912825	0	99.9817
NC_004718.3	29355	G	11373	0.00879275	0.00879275	99.9824	0
NC_004718.3	29356	A	11275	99.9202	0	0.0709534	0.00886918
NC_004718.3	29357	G	11347	0	0	100	0
NC_004718.3	29358	T	11036	0	0.244654	0	99.7553
NC_004718.3	29359	G	11118	0.0359777	0.0269833	99.928	0.00899442
NC_004718.3	29360	G	10985	0.0364133	0	99.9636	0
NC_004718.3	29361	A	11014	99.9546	0	0.0453968	0
NC_004718.3	29362	G	10899	0.00917515	0	99.9908	0
NC_004718.3	29363	C	10494	0	99.9905	0	0.00952926
NC_004718.3	29364	T	9984	0	0.0400641	0.010016	99.9499
NC_004718.3	29365	T	10265	0	0.10716	0	99.8928
NC_004718.3	29366	C	10226	0	99.9902	0	0.009779
NC_004718.3	29367	T	10172	0.00983091	0.0491545	0	99.941
NC_004718.3	29368	G	9953	0.0200944	0.0100472	99.9699	0
NC_004718.3	29369	C	9674	0.010337	99.9793	0	0.010337
NC_004718.3	29370	T	9338	0	0.0749625	0	99.925
NC_004718.3	29371	G	9304	0.0322442	0	99.9678	0
NC_004718.3	29372	A	9176	99.9782	0	0.021796	0
NC_004718.3	29373	T	8883	0	0	0	100
NC_004718.3	29374	T	8935	0	0.0671517	0	99.9328
NC_004718.3	29375	C	8857	0.022581	99.9774	0	0
NC_004718.3	29376	A	8486	99.9529	0	0.0471365	0
NC_004718.3	29377	A	8101	99.9259	0	0.0740649	0
NC_004718.3	29378	C	8476	0.011798	99.9882	0	0
NC_004718.3	29379	T	7822	0.0127845	0.511378	0	99.4758
NC_004718.3	29380	C	8095	0	100	0	0
NC_004718.3	29381	A	7825	99.885	0.0127796	0.0894569	0.0127796
NC_004718.3	29382	G	7741	0	0	100	0
NC_004718.3	29383	G	7663	0.0260994	0	99.9609	0.0130497
NC_004718.3	29384	C	7390	0	100	0	0
NC_004718.3	29385	A	7199	100	0	0	0

## Sheet:  mRNA N protein from SARS1-as-1
CHR	POS	REF	READS	A	C	G	T
NC_004718.3	28120	A	4919	100	0	0	0
NC_004718.3	28121	T	4938	0.0202511	0	0	99.9797
NC_004718.3	28122	G	4986	0	0	100	0
NC_004718.3	28123	T	5042	0	0.0198334	0	99.9802
NC_004718.3	28124	C	5115	0	100	0	0
NC_004718.3	28125	T	5224	0	0.114855	0	99.8851
NC_004718.3	28126	G	5206	0	0	100	0
NC_004718.3	28127	A	5244	99.9809	0	0.0190694	0
NC_004718.3	28128	T	5097	0	0.215813	0	99.7842
NC_004718.3	28129	A	5106	99.8042	0	0.195848	0
NC_004718.3	28130	A	5225	99.9234	0	0.076555	0
NC_004718.3	28131	T	5465	0	0	0	100
NC_004718.3	28132	G	5474	0	0.0182682	99.9635	0.0182682
NC_004718.3	28133	G	5493	0	0	100	0
NC_004718.3	28134	A	5665	100	0	0	0
NC_004718.3	28135	C	5821	0	99.9656	0	0.0171792
NC_004718.3	28136	C	5884	0	100	0	0
NC_004718.3	28137	C	5945	0	99.9832	0	0.0168209
NC_004718.3	28138	C	5969	0	99.9665	0	0.0335065
NC_004718.3	28139	A	6096	100	0	0	0
NC_004718.3	28140	A	5993	99.8832	0	0.116803	0
NC_004718.3	28141	T	6106	0	0.0327547	0	99.9672
NC_004718.3	28142	C	6312	0	100	0	0
NC_004718.3	28143	A	6376	99.9059	0	0.0941029	0
NC_004718.3	28144	A	6301	100	0	0	0
NC_004718.3	28145	A	6081	99.8684	0.0328893	0.0822233	0.0164447
NC_004718.3	28146	C	6568	0	100	0	0
NC_004718.3	28147	C	6666	0	100	0	0
NC_004718.3	28148	A	6331	100	0	0	0
NC_004718.3	28149	A	6694	99.9253	0	0.0746938	0
NC_004718.3	28150	C	6891	0.0145117	99.9565	0	0.0290234
NC_004718.3	28151	G	6886	0	0	100	0
NC_004718.3	28152	T	6865	0	0.101966	0	99.898
NC_004718.3	28153	A	7024	99.7295	0	0.256264	0.0142369
NC_004718.3	28154	G	7163	0.0418819	0	99.9581	0
NC_004718.3	28155	T	6862	0	0.014573	0	99.9854
NC_004718.3	28156	G	7326	0	0	99.8771	0.01365
NC_004718.3	28157	C	7303	0	99.9315	0	0.027386
NC_004718.3	28158	C	7388	0	99.9865	0	0
NC_004718.3	28159	C	7437	0	99.9866	0	0.0134463
NC_004718.3	28160	C	7635	0	99.9738	0	0.0261952
NC_004718.3	28161	C	7697	0	99.961	0	0.0389762
NC_004718.3	28162	C	7701	0	99.8701	0	0.038956
NC_004718.3	28163	G	7645	0.0523218	0	99.9477	0
NC_004718.3	28164	C	7766	0	100	0	0
NC_004718.3	28165	A	7657	100	0	0	0
NC_004718.3	28166	T	7323	0	0.1229	0	99.8771
NC_004718.3	28167	T	7629	0	0.104863	0	99.8951
NC_004718.3	28168	A	7776	99.7557	0	0.244342	0
NC_004718.3	28169	C	7856	0	100	0	0
NC_004718.3	28170	A	7701	99.987	0	0	0
NC_004718.3	28171	T	7429	0	0.134608	0	99.8654
NC_004718.3	28172	T	7672	0	0.0521376	0	99.9479
NC_004718.3	28173	T	7848	0	0.0382263	0	99.9618
NC_004718.3	28174	G	7994	0	0	100	0
NC_004718.3	28175	G	7974	0.0125408	0	99.9875	0
NC_004718.3	28176	T	8120	0	0	0	100
NC_004718.3	28177	G	8111	0.0123289	0	99.9877	0
NC_004718.3	28178	G	8039	0	0	100	0
NC_004718.3	28179	A	8138	99.9508	0	0.0491521	0
NC_004718.3	28180	C	8168	0	100	0	0
NC_004718.3	28181	C	8067	0	99.9628	0	0.0371885
NC_004718.3	28182	C	8285	0	100	0	0
NC_004718.3	28183	A	8287	99.9759	0	0.0241342	0
NC_004718.3	28184	C	8408	0	100	0	0
NC_004718.3	28185	A	8184	99.9511	0	0.0488759	0
NC_004718.3	28186	G	8331	0	0	100	0
NC_004718.3	28187	A	8482	99.9764	0	0.0117897	0.0117897
NC_004718.3	28188	T	7998	0	0.0875219	0	99.9125
NC_004718.3	28189	T	8374	0	0.0238834	0.0119417	99.9642
NC_004718.3	28190	C	8531	0	99.9766	0	0.011722
NC_004718.3	28191	A	8460	99.9527	0	0.0472813	0
NC_004718.3	28192	A	8454	99.8462	0	0.141945	0.0118287
NC_004718.3	28193	C	8678	0	99.9539	0	0.0460936
NC_004718.3	28194	T	8722	0	0.045861	0	99.9541
NC_004718.3	28195	G	8840	0.0226244	0.0113122	99.9661	0
NC_004718.3	28196	A	8989	99.9889	0	0	0.0111247
NC_004718.3	28197	C	9037	0	99.9889	0.0110656	0
NC_004718.3	28198	A	8993	99.9444	0	0.0555988	0
NC_004718.3	28199	A	8680	99.8387	0.0230415	0.138249	0
NC_004718.3	28200	T	8699	0.0114956	0.183929	0	99.8046
NC_004718.3	28201	A	8821	99.6712	0	0.317424	0.0113366
NC_004718.3	28202	A	8624	99.8493	0	0.150742	0
NC_004718.3	28203	C	9007	0	99.9778	0	0.022205
NC_004718.3	28204	C	9053	0	100	0	0
NC_004718.3	28205	A	8695	99.931	0.0115009	0.0575043	0
NC_004718.3	28206	G	9031	0	0	99.9889	0.011073
NC_004718.3	28207	A	9022	99.9446	0	0.0554201	0
NC_004718.3	28208	A	8182	99.8778	0	0.109998	0
NC_004718.3	28209	T	8882	0	0.0112587	0	99.9887
NC_004718.3	28210	G	9154	0	0	99.9891	0.0109242
NC_004718.3	28211	G	9250	0.0108108	0.0108108	99.9784	0
NC_004718.3	28212	A	9390	99.9681	0.0106496	0.0212993	0
NC_004718.3	28213	G	9352	0	0	100	0
NC_004718.3	28214	G	9506	0	0	100	0
NC_004718.3	28215	A	9563	99.9895	0	0.010457	0
NC_004718.3	28216	C	9710	0	99.9897	0	0.0102987
NC_004718.3	28217	G	9522	0	0.031506	99.9685	0
NC_004718.3	28218	C	9793	0	100	0	0
NC_004718.3	28219	A	9758	99.9795	0	0.020496	0
NC_004718.3	28220	A	8659	99.7459	0.0230974	0.230974	0
NC_004718.3	28221	T	9757	0	0.0307472	0	99.959
NC_004718.3	28222	G	9826	0.0203542	0	99.9796	0
NC_004718.3	28223	G	9763	0	0	99.9795	0.0204855
NC_004718.3	28224	G	9949	0.0301538	0	99.9698	0
NC_004718.3	28225	G	10005	0.029985	0.009995	99.95	0.009995
NC_004718.3	28226	C	10090	0.0099108	99.9901	0	0
NC_004718.3	28227	A	8573	99.93	0.0233291	0.0466581	0
NC_004718.3	28228	A	7149	99.3845	0.279759	0.335711	0
NC_004718.3	28229	G	10215	0.00978953	0	99.9902	0
NC_004718.3	28230	G	10158	0.0295334	0	99.9705	0
NC_004718.3	28231	C	10030	0	100	0	0
NC_004718.3	28232	C	10214	0	99.9119	0	0
NC_004718.3	28233	A	10034	99.9203	0.00996611	0.0597967	0.00996611
NC_004718.3	28234	A	10086	99.7323	0	0.267698	0
NC_004718.3	28235	A	9914	99.7176	0	0.282429	0
NC_004718.3	28236	A	9690	99.711	0	0.288958	0
NC_004718.3	28237	C	10394	0	99.9711	0.00962094	0.0192419
NC_004718.3	28238	A	10154	99.9508	0.00984834	0.0196967	0
NC_004718.3	28239	G	10378	0	0	100	0
NC_004718.3	28240	C	10225	0	99.9707	0	0.0293399
NC_004718.3	28241	G	10261	0.0292369	0	99.9708	0
NC_004718.3	28242	C	10348	0	99.9517	0.0193274	0.0289911
NC_004718.3	28243	C	10198	0	99.9902	0	0.00980584
NC_004718.3	28244	G	10425	0	0	100	0
NC_004718.3	28245	A	10517	99.9429	0.00950841	0.0380337	0.00950841
NC_004718.3	28246	C	10531	0.00949577	99.9335	0	0.0569746
NC_004718.3	28247	C	10461	0	99.9904	0	0.00955932
NC_004718.3	28248	C	10476	0	100	0	0
NC_004718.3	28249	C	10658	0.00938262	99.9719	0	0.0187652
NC_004718.3	28250	A	10480	99.9714	0	0.028626	0
NC_004718.3	28251	A	10483	99.8474	0	0.152628	0
NC_004718.3	28252	G	10540	0.0189753	0	99.981	0
NC_004718.3	28253	G	10595	0	0	99.9528	0.0188768
NC_004718.3	28254	T	10494	0	0.0190585	0	99.9809
NC_004718.3	28255	T	10532	0	0.0284846	0.00949487	99.9335
NC_004718.3	28256	T	10538	0	0.132853	0.00948947	99.8577
NC_004718.3	28257	A	10750	99.7953	0	0.195349	0.00930233
NC_004718.3	28258	C	10573	0	99.9527	0	0.0472903
NC_004718.3	28259	C	10297	0	99.9709	0	0.0291347
NC_004718.3	28260	C	10522	0.0095039	99.9715	0.0095039	0.0095039
NC_004718.3	28261	A	10465	100	0	0	0
NC_004718.3	28262	A	10243	99.9024	0.00976276	0.0683394	0.00976276
NC_004718.3	28263	T	10221	0	0.15654	0	99.8337
NC_004718.3	28264	A	10225	99.7848	0	0.215159	0
NC_004718.3	28265	A	9804	99.8776	0	0.122399	0
NC_004718.3	28266	T	9844	0	0.142219	0	99.8578
NC_004718.3	28267	A	9948	99.6482	0	0.341777	0.0100523
NC_004718.3	28268	C	10592	0	99.9811	0	0.0188822
NC_004718.3	28269	T	10521	0	0.0285144	0	99.9715
NC_004718.3	28270	G	10716	0.0186637	0	99.9813	0
NC_004718.3	28271	C	10575	0	99.9527	0	0.0472813
NC_004718.3	28272	G	10758	0	0	99.9907	0.00929541
NC_004718.3	28273	T	9991	0	0.030027	0	99.97
NC_004718.3	28274	C	10709	0.00933794	99.9626	0	0.0280138
NC_004718.3	28275	T	10492	0.00953107	0.0571864	0	99.9333
NC_004718.3	28276	T	10531	0	0.0379831	0	99.962
NC_004718.3	28277	G	10718	0.0186602	0	99.972	0.0093301
NC_004718.3	28278	G	10778	0	0	100	0
NC_004718.3	28279	T	10560	0	0	0	100
NC_004718.3	28280	T	10700	0	0.0280374	0	99.972
NC_004718.3	28281	C	10981	0	99.9909	0	0.00910664
NC_004718.3	28282	A	10695	99.6914	0	0.308555	0
NC_004718.3	28283	C	11037	0	99.9366	0.063423	0
NC_004718.3	28284	A	11062	99.9096	0	0.0723197	0.0180799
NC_004718.3	28285	G	10928	0.0640556	0	99.9359	0
NC_004718.3	28286	C	11460	0	99.9825	0	0.017452
NC_004718.3	28287	T	11692	0	0.00855286	0	99.9914
NC_004718.3	28288	C	11792	0	100	0	0
NC_004718.3	28289	T	11731	0	0.0511465	0	99.9489
NC_004718.3	28290	C	11783	0	100	0	0
NC_004718.3	28291	A	11543	99.9134	0	0.0866326	0
NC_004718.3	28292	C	11806	0	99.9831	0	0.0169405
NC_004718.3	28293	T	11738	0	0.0937127	0	99.9063
NC_004718.3	28294	C	11896	0	100	0	0
NC_004718.3	28295	A	11648	99.9056	0	0.0944368	0
NC_004718.3	28296	G	11670	0.017138	0	99.9829	0
NC_004718.3	28297	C	11624	0	99.9742	0	0.0258087
NC_004718.3	28298	A	11635	99.9914	0	0	0.00859476
NC_004718.3	28299	T	11572	0	0.0172831	0.00864155	99.9741
NC_004718.3	28300	G	11614	0.0172206	0	99.9828	0
NC_004718.3	28301	G	11460	0.008726	0	99.9825	0.008726
NC_004718.3	28302	C	11679	0	99.9658	0.00856238	0.0256871
NC_004718.3	28303	A	11463	99.9477	0.00872372	0.0436186	0
NC_004718.3	28304	A	11201	99.7768	0.00892777	0.196411	0.0178555
NC_004718.3	28305	G	11624	0.00860289	0	99.9914	0
NC_004718.3	28306	G	11689	0.0256652	0	99.9487	0.0256652
NC_004718.3	28307	A	11889	99.9748	0	0.0252334	0
NC_004718.3	28308	G	11811	0	0	100	0
NC_004718.3	28309	G	11688	0	0	100	0
NC_004718.3	28310	A	11835	99.9916	0	0.00844951	0
NC_004718.3	28311	A	8237	99.8786	0.0485614	0.0728421	0
NC_004718.3	28312	C	11684	0	100	0	0
NC_004718.3	28313	T	11652	0.00858222	0.223138	0.00858222	99.7597
NC_004718.3	28314	T	11757	0	0.0935613	0	99.9064
NC_004718.3	28315	A	11673	99.1091	0	0.890945	0
NC_004718.3	28316	G	11971	0	0	100	0
NC_004718.3	28317	A	11978	99.9917	0	0.00834864	0
NC_004718.3	28318	T	8431	0	0.0593049	0.106749	99.8339
NC_004718.3	28319	T	12097	0	0.016533	0	99.9835
NC_004718.3	28320	C	12288	0	99.9837	0.00813802	0.00813802
NC_004718.3	28321	C	12165	0	100	0	0
NC_004718.3	28322	C	12490	0	100	0	0
NC_004718.3	28323	T	12579	0	0.00794976	0	99.9921
NC_004718.3	28324	C	12562	0	99.9682	0	0.0318421
NC_004718.3	28325	G	12463	0.00802375	0	99.992	0
NC_004718.3	28326	A	12613	99.9683	0	0.0158567	0.0158567
NC_004718.3	28327	G	12675	0	0.0157791	99.9842	0
NC_004718.3	28328	G	12522	0.0239578	0	99.976	0
NC_004718.3	28329	C	12582	0	99.9921	0	0.00794786
NC_004718.3	28330	C	12724	0.00785916	99.9764	0	0.0157183
NC_004718.3	28331	A	12500	99.92	0	0.064	0.016
NC_004718.3	28332	G	12718	0.00786287	0.00786287	99.9843	0
NC_004718.3	28333	G	12435	0	0	100	0
NC_004718.3	28334	G	12555	0.00796495	0	99.992	0
NC_004718.3	28335	C	12382	0.00807624	99.9758	0	0.0161525
NC_004718.3	28336	G	12610	0.0317209	0	99.9603	0.00793021
NC_004718.3	28337	T	12176	0.00821288	0.065703	0	99.9261
NC_004718.3	28338	T	12456	0	0.0883109	0	99.9117
NC_004718.3	28339	C	12599	0.00793714	99.9921	0	0
NC_004718.3	28340	C	12615	0.00792707	99.9762	0	0.0158541
NC_004718.3	28341	A	12728	99.9686	0	0.0314268	0
NC_004718.3	28342	A	12227	99.9182	0.00817862	0.065429	0.00817862
NC_004718.3	28343	T	12562	0.015921	0.0238815	0	99.9602
NC_004718.3	28344	C	12600	0.0238095	99.9603	0.00793651	0.00793651
NC_004718.3	28345	A	12529	99.8883	0	0.103759	0.00798148
NC_004718.3	28346	A	12205	99.9345	0.00819336	0.0573535	0
NC_004718.3	28347	C	12715	0	99.9921	0	0.00786473
NC_004718.3	28348	A	12103	99.9339	0	0.0660993	0
NC_004718.3	28349	C	12559	0.00796242	99.9761	0	0.0159248
NC_004718.3	28350	C	12438	0	100	0	0
NC_004718.3	28351	A	12127	99.9918	0	0.00824606	0
NC_004718.3	28352	A	11756	99.9319	0	0.0680504	0
NC_004718.3	28353	T	11308	0	0.0530598	0.0176866	99.9293
NC_004718.3	28354	A	11725	99.5139	0	0.443497	0.0426439
NC_004718.3	28355	G	12121	0	0	100	0
NC_004718.3	28356	T	12115	0	0.0247627	0	99.9752
NC_004718.3	28357	G	12353	0	0	99.9919	0.0080952
NC_004718.3	28358	G	12409	0.0322347	0	99.9678	0
NC_004718.3	28359	T	12561	0	0.0238834	0	99.9761
NC_004718.3	28360	C	12401	0	99.9919	0	0.00806387
NC_004718.3	28361	C	12348	0	99.9838	0	0
NC_004718.3	28362	A	12533	99.9681	0	0.0239368	0.00797894
NC_004718.3	28363	G	12447	0.0241022	0	99.9759	0
NC_004718.3	28364	A	12185	99.9754	0	0.0246204	0
NC_004718.3	28365	T	11995	0	0.0166736	0	99.9833
NC_004718.3	28366	G	12054	0	0	100	0
NC_004718.3	28367	A	12199	99.9672	0.00819739	0.0245922	0
NC_004718.3	28368	C	11915	0	100	0	0
NC_004718.3	28369	C	11958	0	100	0	0
NC_004718.3	28370	A	11825	99.9746	0	0.02537	0
NC_004718.3	28371	A	11865	99.8904	0	0.101138	0.00842815
NC_004718.3	28372	A	11764	99.83	0	0.17001	0
NC_004718.3	28373	T	11925	0	0.0503145	0	99.9497
NC_004718.3	28374	T	11456	0	0	0.00872905	99.9825
NC_004718.3	28375	G	11955	0	0	99.9833	0.0167294
NC_004718.3	28376	G	11669	0.00856972	0.0171394	99.9486	0.0171394
NC_004718.3	28377	C	11554	0	99.9827	0	0.01731
NC_004718.3	28378	T	11885	0.00841397	0.151451	0	99.8401
NC_004718.3	28379	A	11212	99.9019	0	0.0891902	0.00891902
NC_004718.3	28380	C	11788	0	99.983	0	0.0169664
NC_004718.3	28381	T	11369	0.00879585	0.158325	0.00879585	99.8241
NC_004718.3	28382	A	10885	99.8438	0	0.156178	0
NC_004718.3	28383	C	11781	0	99.9745	0	0.0254647
NC_004718.3	28384	C	11745	0	99.9915	0	0.00851426
NC_004718.3	28385	G	11785	0.0254561	0.0169707	99.9576	0
NC_004718.3	28386	A	11564	99.9395	0	0.0605327	0
NC_004718.3	28387	A	10871	99.7424	0.00919879	0.239168	0.00919879
NC_004718.3	28388	G	11321	0	0	99.9912	0.00883314
NC_004718.3	28389	A	11593	100	0	0	0
NC_004718.3	28390	G	11605	0	0	100	0
NC_004718.3	28391	C	11453	0	99.9825	0.0174627	0
NC_004718.3	28392	T	10985	0.0182066	0.127447	0.00910332	99.8452
NC_004718.3	28393	A	11285	99.8582	0.00886132	0.124058	0
NC_004718.3	28394	C	11671	0.00856825	99.9743	0	0.0171365
NC_004718.3	28395	C	11604	0	100	0	0
NC_004718.3	28396	C	11697	0	99.9744	0	0.0256476
NC_004718.3	28397	G	11996	0.0333444	0	99.9667	0
NC_004718.3	28398	A	11740	99.9574	0	0.0425894	0
NC_004718.3	28399	C	11740	0	99.9489	0	0.0511073
NC_004718.3	28400	G	11775	0.0169851	0	99.966	0.0169851
NC_004718.3	28401	A	11672	99.9743	0	0.0257025	0
NC_004718.3	28402	G	11880	0	0	100	0
NC_004718.3	28403	T	11556	0.00865351	0.00865351	0	99.9827
NC_004718.3	28404	T	11766	0.00849907	0.00849907	0	99.983
NC_004718.3	28405	C	11871	0	99.9916	0	0.00842389
NC_004718.3	28406	G	11997	0	0	99.9917	0.00833542
NC_004718.3	28407	T	11527	0	0.0520517	0.00867528	99.9306
NC_004718.3	28408	G	12008	0.0249833	0	99.975	0
NC_004718.3	28409	G	12038	0.0249211	0	99.9751	0
NC_004718.3	28410	T	11924	0.00838645	0.0503187	0	99.9329
NC_004718.3	28411	G	11613	0.0172221	0	99.9742	0.00861104
NC_004718.3	28412	G	12024	0.0083167	0	99.9917	0
NC_004718.3	28413	T	12169	0	0.0246528	0.0082176	99.9671
NC_004718.3	28414	G	12219	0.00818398	0	99.9836	0.00818398
NC_004718.3	28415	A	12029	99.9667	0	0.033253	0
NC_004718.3	28416	C	12292	0	99.9593	0.0162707	0.0244061
NC_004718.3	28417	G	12139	0.107093	0	99.8847	0.00823791
NC_004718.3	28418	G	12225	0.0163599	0.0163599	99.9673	0
NC_004718.3	28419	C	12357	0	99.9757	0.00809258	0.00809258
NC_004718.3	28420	A	12693	99.9527	0	0.0393918	0.00787836
NC_004718.3	28421	A	12205	99.8853	0.0245801	0.090127	0
NC_004718.3	28422	A	12300	99.8699	0	0.130081	0
NC_004718.3	28423	A	12243	99.8611	0.00816793	0.106183	0
NC_004718.3	28424	T	12614	0.0158554	0.0396385	0	99.9445
NC_004718.3	28425	G	12683	0	0	99.9921	0
NC_004718.3	28426	A	12730	99.9057	0	0.0942655	0
NC_004718.3	28427	A	12435	99.8231	0.00804182	0.168878	0
NC_004718.3	28428	A	12832	99.6103	0	0.381858	0
NC_004718.3	28429	G	12755	0	0.0156801	99.9686	0.0156801
NC_004718.3	28430	A	12498	99.984	0.00800128	0.00800128	0
NC_004718.3	28431	G	12642	0	0	100	0
NC_004718.3	28432	C	12674	0	99.9842	0	0.0157803
NC_004718.3	28433	T	12561	0	0.055728	0.00796115	99.9363
NC_004718.3	28434	C	12760	0	99.9843	0	0.015674
NC_004718.3	28435	A	12674	99.9448	0	0.047341	0.00789017
NC_004718.3	28436	G	12438	0.0803988	0.0401994	99.8714	0.00803988
NC_004718.3	28437	C	12041	0	99.9668	0.0166099	0.0166099
NC_004718.3	28438	C	12229	0	99.9918	0	0.00817728
NC_004718.3	28439	C	12148	0	99.9835	0	0.0164636
NC_004718.3	28440	C	12310	0	99.9513	0	0.00812348
NC_004718.3	28441	A	12392	99.9274	0.00806972	0.0645578	0
NC_004718.3	28442	G	12387	0	0	100	0
NC_004718.3	28443	A	12233	99.9755	0	0.00817461	0.0163492
NC_004718.3	28444	T	12300	0	0.0406504	0	99.9593
NC_004718.3	28445	G	12202	0	0	100	0
NC_004718.3	28446	G	12311	0	0	100	0
NC_004718.3	28447	T	12307	0	0.08938	0	99.9106
NC_004718.3	28448	A	11636	99.7937	0	0.206256	0
NC_004718.3	28449	C	12301	0	100	0	0
NC_004718.3	28450	T	12197	0.00819874	0.122981	0.00819874	99.8606
NC_004718.3	28451	T	12397	0	0	0	100
NC_004718.3	28452	C	12018	0.00832085	99.9917	0	0
NC_004718.3	28453	T	12332	0	0.0973078	0	99.9027
NC_004718.3	28454	A	12129	99.9258	0	0.0742023	0
NC_004718.3	28455	T	11754	0	0.034031	0	99.966
NC_004718.3	28456	T	11601	0.0258598	0.0603396	0	99.9138
NC_004718.3	28457	A	12277	99.4217	0	0.570172	0.00814531
NC_004718.3	28458	C	12336	0.00810636	99.9919	0	0
NC_004718.3	28459	C	12387	0.0242189	99.9516	0	0.0242189
NC_004718.3	28460	T	12279	0	0.0977278	0	99.9023
NC_004718.3	28461	A	12361	99.7411	0	0.258879	0
NC_004718.3	28462	G	12450	0.00803213	0	99.9839	0.00803213
NC_004718.3	28463	G	12711	0.0078672	0	99.9843	0.0078672
NC_004718.3	28464	A	12936	99.9845	0.00773037	0.00773037	0
NC_004718.3	28465	A	10581	99.9433	0.0283527	0.0189018	0.0094509
NC_004718.3	28466	C	12967	0	99.9923	0	0.00771188
NC_004718.3	28467	T	12657	0.00790077	0.10271	0.0237023	99.8657
NC_004718.3	28468	G	12978	0.0462321	0.00770535	99.9384	0.00770535
NC_004718.3	28469	G	12873	0.0233046	0	99.9612	0.0155364
NC_004718.3	28470	C	12898	0.00775314	99.969	0.00775314	0.0155063
NC_004718.3	28471	C	12712	0	99.9371	0.00786658	0.0550661
NC_004718.3	28472	C	12823	0	99.9844	0	0.015597
NC_004718.3	28473	A	13010	99.9231	0	0.0538048	0.0230592
NC_004718.3	28474	G	13081	0	0	100	0
NC_004718.3	28475	A	12847	99.9689	0	0.0311357	0
NC_004718.3	28476	A	11841	99.6537	0	0.346255	0
NC_004718.3	28477	G	13032	0	0	100	0
NC_004718.3	28478	C	12748	0.0313775	99.9372	0	0.0313775
NC_004718.3	28479	T	12027	0	0.0415731	0.0166293	99.9418
NC_004718.3	28480	T	13018	0.00768167	0.0153633	0	99.977
NC_004718.3	28481	C	13352	0	99.97	0	0.0299581
NC_004718.3	28482	A	13014	99.9232	0.00768403	0.0614723	0.00768403
NC_004718.3	28483	C	13076	0	100	0	0
NC_004718.3	28484	T	9894	0	0.0808571	0.0101071	99.909
NC_004718.3	28485	T	12280	0	0.0325733	0	99.9674
NC_004718.3	28486	C	12926	0.00773635	99.9845	0	0.00773635
NC_004718.3	28487	C	12671	0.00789204	99.9921	0	0
NC_004718.3	28488	C	12858	0	99.9689	0	0.031109
NC_004718.3	28489	T	12676	0.0236668	0.0867782	0.00788892	99.8817
NC_004718.3	28490	A	12340	99.8784	0.0324149	0.089141	0
NC_004718.3	28491	C	12723	0.00785978	99.9607	0	0.0314391
NC_004718.3	28492	G	12482	0.0721038	0.00801154	99.9199	0
NC_004718.3	28493	G	12617	0.0475549	0.00792581	99.9287	0.0158516
NC_004718.3	28494	C	12320	0	99.9675	0	0.0324675
NC_004718.3	28495	G	12151	0.0329191	0	99.9506	0.0164596
NC_004718.3	28496	C	12184	0	99.9836	0	0.016415
NC_004718.3	28497	T	12048	0	0.107902	0.00830013	99.8838
NC_004718.3	28498	A	12089	99.9338	0.016544	0.0496319	0
NC_004718.3	28499	A	12541	99.8963	0.00797385	0.0877123	0.00797385
NC_004718.3	28500	C	12598	0.00793777	99.9524	0	0.00793777
NC_004718.3	28501	A	12636	99.9763	0	0.0237417	0
NC_004718.3	28502	A	12107	99.9009	0.0165194	0.0743372	0.00825968
NC_004718.3	28503	A	12451	99.735	0.00803148	0.257007	0
NC_004718.3	28504	G	12410	0.00805802	0	99.9919	0
NC_004718.3	28505	A	12376	99.9758	0	0.0242405	0
NC_004718.3	28506	A	12617	99.6909	0.0237774	0.277404	0.00792581
NC_004718.3	28507	G	12539	0	0	100	0
NC_004718.3	28508	G	12439	0.00803923	0	99.9759	0.0160785
NC_004718.3	28509	C	12718	0.00786287	99.9607	0.00786287	0.0235886
NC_004718.3	28510	A	12379	99.9758	0.0080782	0.0161564	0
NC_004718.3	28511	T	12764	0	0	0	100
NC_004718.3	28512	C	12607	0	99.9683	0	0.0317284
NC_004718.3	28513	G	12700	0.00787402	0	99.9921	0
NC_004718.3	28514	T	12586	0	0.00794534	0	99.9921
NC_004718.3	28515	A	12675	99.8185	0.00788955	0.16568	0.00788955
NC_004718.3	28516	T	12882	0	0	0	100
NC_004718.3	28517	G	12711	0.0078672	0	99.9764	0.0157344
NC_004718.3	28518	G	12569	0	0	100	0
NC_004718.3	28519	G	12899	0.0155051	0	99.9845	0
NC_004718.3	28520	T	12445	0	0.0160707	0	99.9839
NC_004718.3	28521	T	12997	0	0.0153882	0	99.9846
NC_004718.3	28522	G	12703	0.00787216	0.0236165	99.9685	0
NC_004718.3	28523	C	12841	0	99.9844	0	0.0155751
NC_004718.3	28524	A	12858	99.9767	0	0.0233318	0
NC_004718.3	28525	A	12378	99.9515	0	0.0403942	0.00807885
NC_004718.3	28526	C	12930	0	99.9845	0	0.0154679
NC_004718.3	28527	T	12613	0	0.04757	0.0158567	99.9366
NC_004718.3	28528	G	13103	0.0152637	0	99.9847	0
NC_004718.3	28529	A	13146	99.9468	0	0.0456413	0.00760688
NC_004718.3	28530	G	13077	0.015294	0	99.9771	0.00764701
NC_004718.3	28531	G	12809	0.0468421	0	99.9454	0.00780701
NC_004718.3	28532	G	13025	0.0307102	0	99.9693	0
NC_004718.3	28533	A	12901	99.9767	0.00775134	0.0155027	0
NC_004718.3	28534	G	12783	0	0.00782289	99.9844	0.00782289
NC_004718.3	28535	C	12625	0.00792079	99.9762	0	0.0158416
NC_004718.3	28536	C	12698	0.0157505	99.9764	0	0.00787526
NC_004718.3	28537	T	12884	0	0.0310463	0	99.969
NC_004718.3	28538	T	12893	0	0.054293	0	99.9457
NC_004718.3	28539	G	12915	0.00774294	0	99.9923	0
NC_004718.3	28540	A	13039	99.9463	0	0.0536851	0
NC_004718.3	28541	A	12701	99.8268	0	0.173215	0
NC_004718.3	28542	T	12739	0	0.0392495	0	99.9608
NC_004718.3	28543	A	12825	99.6101	0	0.374269	0.0155945
NC_004718.3	28544	C	12868	0	99.9689	0	0.0310849
NC_004718.3	28545	A	12773	99.9609	0.00782901	0.0313161	0
NC_004718.3	28546	C	12723	0	99.9764	0	0.0235793
NC_004718.3	28547	C	12477	0	99.984	0	0.0160295
NC_004718.3	28548	C	12856	0	100	0	0
NC_004718.3	28549	A	12516	99.9441	0.00798977	0.0399489	0.00798977
NC_004718.3	28550	A	11971	99.8998	0.016707	0.0835352	0
NC_004718.3	28551	A	12277	99.6986	0.0244359	0.276941	0
NC_004718.3	28552	G	12380	0.00807754	0.00807754	99.9838	0
NC_004718.3	28553	A	12373	99.9919	0	0.00808211	0
NC_004718.3	28554	C	12720	0	100	0	0
NC_004718.3	28555	C	12737	0	100	0	0
NC_004718.3	28556	A	12305	99.9919	0	0.00812678	0
NC_004718.3	28557	C	12838	0	99.9688	0	0.0311575
NC_004718.3	28558	A	12529	99.9761	0	0.0239444	0
NC_004718.3	28559	T	12343	0	0.0162035	0	99.9838
NC_004718.3	28560	T	12442	0.0160746	0.0241119	0.00803729	99.9518
NC_004718.3	28561	G	12852	0.0233427	0	99.9767	0
NC_004718.3	28562	G	12758	0.0940586	0.00783822	99.8903	0.00783822
NC_004718.3	28563	C	12887	0.0232793	99.9457	0	0.031039
NC_004718.3	28564	A	12900	99.938	0	0.0542636	0.00775194
NC_004718.3	28565	C	12777	0.00782656	99.9765	0	0.0156531
NC_004718.3	28566	C	12744	0.0156937	99.9529	0	0.0313873
NC_004718.3	28567	C	12535	0.0159553	99.984	0	0
NC_004718.3	28568	G	12388	0.0161447	0.0161447	99.9677	0
NC_004718.3	28569	C	12491	0	99.976	0	0.0240173
NC_004718.3	28570	A	12363	100	0	0	0
NC_004718.3	28571	A	11394	99.9386	0.0351062	0.0263296	0
NC_004718.3	28572	T	12374	0	0	0	100
NC_004718.3	28573	C	12455	0.0160578	99.9679	0	0.0160578
NC_004718.3	28574	C	12367	0.0161721	99.9677	0	0
NC_004718.3	28575	T	12420	0	0.0885668	0	99.9034
NC_004718.3	28576	A	12071	99.9089	0	0.0911275	0
NC_004718.3	28577	A	11878	99.8906	0.00841893	0.101027	0
NC_004718.3	28578	T	11913	0	0.00839419	0.00839419	99.9748
NC_004718.3	28579	A	12036	99.892	0	0.108009	0
NC_004718.3	28580	A	11725	99.8294	0	0.170576	0
NC_004718.3	28581	C	12508	0	99.992	0	0.00799488
NC_004718.3	28582	A	12082	99.9752	0.00827678	0.00827678	0.00827678
NC_004718.3	28583	A	11010	99.8365	0.027248	0.13624	0
NC_004718.3	28584	T	12295	0	0	0.00813339	99.9919
NC_004718.3	28585	G	12460	0	0	100	0
NC_004718.3	28586	C	12664	0	99.9921	0	0.0078964
NC_004718.3	28587	T	12797	0	0.093772	0	99.9062
NC_004718.3	28588	G	12671	0.0236761	0.0157841	99.9448	0.0157841
NC_004718.3	28589	C	12398	0	99.9839	0	0.0161316
NC_004718.3	28590	C	12588	0	99.9523	0	0.0317763
NC_004718.3	28591	A	12398	99.9274	0	0.0725924	0
NC_004718.3	28592	C	12558	0	99.992	0	0.00796305
NC_004718.3	28593	C	12390	0	99.9677	0	0.0322841
NC_004718.3	28594	G	12533	0.0319157	0.00797894	99.9601	0
NC_004718.3	28595	T	12226	0	0.0408965	0	99.9591
NC_004718.3	28596	G	12365	0.0404367	0	99.9596	0
NC_004718.3	28597	C	12174	0	99.9754	0	0.0246427
NC_004718.3	28598	T	12434	0.00804246	0.0402123	0	99.9517
NC_004718.3	28599	A	11988	99.8332	0.00834167	0.158492	0
NC_004718.3	28600	C	12438	0	99.9598	0.00803988	0.0321595
NC_004718.3	28601	A	12390	99.9677	0	0.0322841	0
NC_004718.3	28602	A	12203	99.9017	0	0.0983365	0
NC_004718.3	28603	C	12471	0	100	0	0
NC_004718.3	28604	T	10032	0	0.0598086	0.0099681	99.9302
NC_004718.3	28605	T	12374	0.0242444	0.0404073	0.00808146	99.9273
NC_004718.3	28606	C	12471	0	100	0	0
NC_004718.3	28607	C	12483	0.0160218	99.9599	0	0.0240327
NC_004718.3	28608	T	12358	0	0.137563	0.00809192	99.8543
NC_004718.3	28609	C	12424	0	100	0	0
NC_004718.3	28610	A	11613	99.9225	0.00861104	0.0688883	0
NC_004718.3	28611	A	11504	99.887	0	0.104312	0.00869263
NC_004718.3	28612	G	11476	0.00871384	0	99.9913	0
NC_004718.3	28613	G	12029	0	0.0166265	99.9751	0.00831324
NC_004718.3	28614	A	12154	99.9835	0	0.0164555	0
NC_004718.3	28615	A	10078	99.9107	0	0.0793808	0.0099226
NC_004718.3	28616	C	12002	0	100	0	0
NC_004718.3	28617	A	11869	99.9831	0	0.00842531	0.00842531
NC_004718.3	28618	A	11507	99.9392	0	0.0608325	0
NC_004718.3	28619	C	11858	0	99.9831	0	0.0168663
NC_004718.3	28620	A	11319	99.9647	0.0088347	0.0088347	0.0176694
NC_004718.3	28621	T	10475	0.0190931	0.0381862	0.0190931	99.9236
NC_004718.3	28622	T	11272	0.00887154	0.0798439	0.0266146	99.8847
NC_004718.3	28623	G	11464	0.0348918	0.00872296	99.9564	0
NC_004718.3	28624	C	11266	0	99.9645	0.0177525	0.0177525
NC_004718.3	28625	C	11496	0	99.913	0	0.026096
NC_004718.3	28626	A	11177	99.8658	0.00894694	0.125257	0
NC_004718.3	28627	A	11099	99.9459	0	0.0540589	0
NC_004718.3	28628	A	10751	99.8419	0.00930146	0.148823	0
NC_004718.3	28629	A	10302	99.7476	0	0.242671	0.00970685
NC_004718.3	28630	G	11303	0	0	99.9823	0.0176944
NC_004718.3	28631	G	11256	0	0.0177683	99.9822	0
NC_004718.3	28632	C	11228	0	99.9733	0	0.0267189
NC_004718.3	28633	T	10884	0	0.0551268	0	99.9449
NC_004718.3	28634	T	11508	0	0	0	100
NC_004718.3	28635	C	11463	0	99.9913	0	0.00872372
NC_004718.3	28636	T	11456	0	0.0960196	0.00872905	99.8953
NC_004718.3	28637	A	11409	99.7984	0	0.201595	0
NC_004718.3	28638	C	11571	0	99.9741	0	0.0259269
NC_004718.3	28639	G	11380	0.0351494	0	99.9649	0
NC_004718.3	28640	C	11515	0	99.9826	0	0.0173686
NC_004718.3	28641	A	11339	99.903	0	0.0793721	0.0176382
NC_004718.3	28642	G	11457	0.0174566	0	99.9825	0
NC_004718.3	28643	A	11435	99.9825	0	0.0174902	0
NC_004718.3	28644	G	11467	0.026162	0	99.9738	0
NC_004718.3	28645	G	11295	0.00885347	0	99.9911	0
NC_004718.3	28646	G	11515	0	0	100	0
NC_004718.3	28647	A	11561	99.9827	0	0.00864977	0.00864977
NC_004718.3	28648	A	8541	99.801	0	0.19904	0
NC_004718.3	28649	G	11552	0	0	99.9827	0.017313
NC_004718.3	28650	C	11534	0	99.9827	0	0.01734
NC_004718.3	28651	A	11474	99.9303	0	0.0610075	0.00871536
NC_004718.3	28652	G	11519	0.00868131	0.00868131	99.9826	0
NC_004718.3	28653	A	11195	99.9017	0.00893256	0.080393	0.00893256
NC_004718.3	28654	G	11387	0.0614736	0	99.9385	0
NC_004718.3	28655	G	11309	0.0265275	0.017685	99.9469	0
NC_004718.3	28656	C	11452	0	99.9825	0	0.0174642
NC_004718.3	28657	G	11509	0.0434443	0.0260666	99.9305	0
NC_004718.3	28658	G	11472	0.0435844	0.00871688	99.939	0.00871688
NC_004718.3	28659	C	11565	0	99.9308	0.00864678	0.0605275
NC_004718.3	28660	A	11494	99.8956	0	0.104402	0
NC_004718.3	28661	G	11847	0	0.00844096	99.9747	0.0168819
NC_004718.3	28662	T	11700	0	0.025641	0	99.9744
NC_004718.3	28663	C	11966	0	99.9916	0	0.00835701
NC_004718.3	28664	A	11866	99.8652	0	0.126412	0.00842744
NC_004718.3	28665	A	11703	99.8206	0	0.179441	0
NC_004718.3	28666	G	11811	0.00846668	0.0169334	99.9577	0.0169334
NC_004718.3	28667	C	11905	0.00839983	99.9916	0	0
NC_004718.3	28668	C	12002	0	99.9833	0	0.00833195
NC_004718.3	28669	T	11900	0	0.0168067	0	99.9832
NC_004718.3	28670	C	11859	0	100	0	0
NC_004718.3	28671	T	11299	0	0.123905	0	99.8761
NC_004718.3	28672	T	11884	0	0.025244	0.00841467	99.9663
NC_004718.3	28673	C	12033	0	100	0	0
NC_004718.3	28674	T	12003	0	0.033325	0	99.9667
NC_004718.3	28675	C	11905	0	99.9664	0.00839983	0.0251995
NC_004718.3	28676	G	11729	0.0426294	0	99.9574	0
NC_004718.3	28677	C	11744	0	99.9915	0	0.00851499
NC_004718.3	28678	T	11930	0	0.0167645	0	99.9665
NC_004718.3	28679	C	11914	0.00839349	99.9748	0.00839349	0.00839349
NC_004718.3	28680	C	11836	0	99.9747	0.0168976	0.0084488
NC_004718.3	28681	T	11658	0	0	0	100
NC_004718.3	28682	C	11895	0.00840689	99.9748	0.00840689	0.00840689
NC_004718.3	28683	A	11404	100	0	0	0
NC_004718.3	28684	T	11778	0	0	0	100
NC_004718.3	28685	C	12074	0	99.9834	0.00828226	0.00828226
NC_004718.3	28686	A	11381	99.9385	0	0.061506	0
NC_004718.3	28687	C	11845	0	99.9747	0	0.0253271
NC_004718.3	28688	G	11648	0.0257555	0	99.9742	0
NC_004718.3	28689	T	11318	0.0265065	0.0530129	0	99.9205
NC_004718.3	28690	A	11602	99.9052	0.0086192	0.086192	0
NC_004718.3	28691	G	11959	0.0083619	0	99.9916	0
NC_004718.3	28692	T	11932	0	0.0502849	0	99.9497
NC_004718.3	28693	C	12032	0	99.9834	0	0.0166223
NC_004718.3	28694	G	11795	0.0339127	0.00847817	99.9576	0
NC_004718.3	28695	C	11930	0	100	0	0
NC_004718.3	28696	G	11770	0.0339847	0	99.966	0
NC_004718.3	28697	G	11700	0	0.00854701	99.9915	0
NC_004718.3	28698	T	11606	0	0.0344649	0	99.9655
NC_004718.3	28699	A	11186	99.8123	0	0.187735	0
NC_004718.3	28700	A	11198	99.875	0	0.116092	0.00893017
NC_004718.3	28701	T	11541	0	0.034659	0	99.9653
NC_004718.3	28702	T	11643	0	0.103066	0	99.8969
NC_004718.3	28703	C	11672	0	100	0	0
NC_004718.3	28704	A	11750	99.9149	0	0.0851064	0
NC_004718.3	28705	A	11710	99.8121	0	0.179334	0.00853971
NC_004718.3	28706	G	11880	0	0	100	0
NC_004718.3	28707	A	11949	99.933	0	0.0669512	0
NC_004718.3	28708	A	11422	99.8161	0	0.183856	0
NC_004718.3	28709	A	11616	99.9311	0	0.0688705	0
NC_004718.3	28710	T	11491	0	0.0348099	0	99.9652
NC_004718.3	28711	T	12058	0	0.0248797	0	99.9751
NC_004718.3	28712	C	12164	0.00822098	99.9918	0	0
NC_004718.3	28713	A	12135	99.9258	0	0.0741656	0
NC_004718.3	28714	A	11859	99.941	0	0.0590269	0
NC_004718.3	28715	C	12187	0	99.9836	0	0.0164109
NC_004718.3	28716	T	11845	0	0.0253271	0	99.9747
NC_004718.3	28717	C	11953	0	99.9916	0	0.0083661
NC_004718.3	28718	C	11973	0.00835213	99.9749	0	0.0167043
NC_004718.3	28719	T	11560	0.0432526	0.259516	0.0346021	99.6626
NC_004718.3	28720	G	11768	0.00849762	0.00849762	99.9745	0.00849762
NC_004718.3	28721	G	11635	0.00859476	0.00859476	99.9828	0
NC_004718.3	28722	C	11884	0	99.9916	0	0.00841467
NC_004718.3	28723	A	11780	99.9745	0.00848896	0.00848896	0.00848896
NC_004718.3	28724	G	11875	0	0	100	0
NC_004718.3	28725	C	11814	0	99.9915	0	0.00846453
NC_004718.3	28726	A	11669	99.9829	0	0.0171394	0
NC_004718.3	28727	G	12008	0	0	100	0
NC_004718.3	28728	T	11048	0	0.144823	0.00905141	99.8461
NC_004718.3	28729	A	11266	99.7692	0.00887626	0.204154	0.0177525
NC_004718.3	28730	G	11956	0.016728	0	99.9665	0.016728
NC_004718.3	28731	G	11933	0.0167602	0	99.9749	0.00838012
NC_004718.3	28732	G	11961	0	0.00836051	99.9916	0
NC_004718.3	28733	G	12131	0.00824334	0	99.9918	0
NC_004718.3	28734	A	12204	99.9836	0.00819404	0.00819404	0
NC_004718.3	28735	A	10584	99.7827	0.0283447	0.188964	0
NC_004718.3	28736	A	11818	99.7631	0.0169233	0.220003	0
NC_004718.3	28737	T	10862	0	0.046032	0	99.954
NC_004718.3	28738	T	12144	0	0.00823452	0	99.9918
NC_004718.3	28739	C	12215	0	99.9673	0	0.02456
NC_004718.3	28740	T	12304	0	0.0243823	0	99.9756
NC_004718.3	28741	C	12207	0	99.9754	0	0.0245761
NC_004718.3	28742	C	12050	0	99.9917	0	0.00829875
NC_004718.3	28743	T	12070	0.01657	0.09942	0	99.884
NC_004718.3	28744	G	12017	0	0.00832154	99.9834	0.00832154
NC_004718.3	28745	C	11997	0	100	0	0
NC_004718.3	28746	T	12064	0	0.00828912	0	99.9917
NC_004718.3	28747	C	11862	0	99.9663	0	0.0337211
NC_004718.3	28748	G	11790	0.0254453	0.0169635	99.9491	0.00848176
NC_004718.3	28749	A	11753	99.9404	0	0.0595593	0
NC_004718.3	28750	A	11317	99.8586	0	0.14138	0
NC_004718.3	28751	T	11109	0.0180034	0.0360068	0.00900171	99.937
NC_004718.3	28752	G	11662	0.00857486	0	99.9743	0.0171497
NC_004718.3	28753	G	11484	0.0174155	0	99.9826	0
NC_004718.3	28754	C	11639	0	99.9656	0	0.0343672
NC_004718.3	28755	T	11390	0	0.0526778	0.00877963	99.9385
NC_004718.3	28756	A	10955	99.7992	0	0.200822	0
NC_004718.3	28757	G	11722	0	0	100	0
NC_004718.3	28758	C	11895	0.00840689	99.9664	0	0.0168138
NC_004718.3	28759	G	11846	0.0337667	0	99.9662	0
NC_004718.3	28760	G	12013	0.0166486	0	99.9834	0
NC_004718.3	28761	A	11984	99.9666	0	0.0250334	0.00834446
NC_004718.3	28762	G	12031	0.00831186	0	99.9917	0
NC_004718.3	28763	G	11975	0.00835073	0	99.9916	0
NC_004718.3	28764	T	11800	0	0.0423729	0	99.9576
NC_004718.3	28765	G	11950	0.0083682	0	99.9749	0.0167364
NC_004718.3	28766	G	12426	0.0241429	0.00804764	99.9678	0
NC_004718.3	28767	T	12255	0	0.0571195	0	99.9429
NC_004718.3	28768	G	12671	0.00789204	0	99.9921	0
NC_004718.3	28769	A	12527	99.9282	0	0.0718448	0
NC_004718.3	28770	A	12542	99.8405	0	0.159464	0
NC_004718.3	28771	A	12559	99.8248	0.0159248	0.159248	0
NC_004718.3	28772	C	12866	0	99.9767	0	0.0233173
NC_004718.3	28773	T	12411	0	0.0322295	0.00805737	99.9597
NC_004718.3	28774	G	12675	0.0631164	0.0157791	99.8895	0.0157791
NC_004718.3	28775	C	12483	0	99.9599	0	0.0400545
NC_004718.3	28776	C	12368	0	99.9838	0	0.0161708
NC_004718.3	28777	C	12436	0.0160823	99.9839	0	0
NC_004718.3	28778	T	12360	0.00809062	0.0647249	0	99.9272
NC_004718.3	28779	C	12336	0.00810636	99.9838	0	0.00810636
NC_004718.3	28780	G	12132	0.00824266	0.00824266	99.9835	0
NC_004718.3	28781	C	12165	0	99.9753	0	0.0246609
NC_004718.3	28782	G	11934	0.0335177	0	99.9665	0
NC_004718.3	28783	C	11778	0.00849041	99.9745	0	0.0169808
NC_004718.3	28784	T	12161	0	0.0822301	0.00822301	99.9095
NC_004718.3	28785	A	12028	99.7838	0	0.207848	0
NC_004718.3	28786	T	11946	0	0.050226	0	99.9498
NC_004718.3	28787	T	12536	0.00797703	0	0.00797703	99.984
NC_004718.3	28788	G	12237	0.0326878	0.00817194	99.9591	0
NC_004718.3	28789	C	12313	0	99.9513	0	0.048729
NC_004718.3	28790	T	12340	0	0.0162075	0	99.9838
NC_004718.3	28791	G	12265	0.0163066	0	99.9837	0
NC_004718.3	28792	C	12090	0.0082713	99.9669	0	0.0082713
NC_004718.3	28793	T	12326	0	0.0324517	0	99.9675
NC_004718.3	28794	A	11857	99.7217	0	0.278317	0
NC_004718.3	28795	G	12475	0.0240481	0.0240481	99.9519	0
NC_004718.3	28796	A	12393	99.9677	0	0.0322763	0
NC_004718.3	28797	C	12315	0	99.9756	0	0.0243605
NC_004718.3	28798	A	12176	99.8357	0	0.164258	0
NC_004718.3	28799	G	12431	0	0	100	0
NC_004718.3	28800	A	12580	100	0	0	0
NC_004718.3	28801	T	12169	0	0.0493056	0	99.9507
NC_004718.3	28802	T	12187	0	0.0246164	0	99.9754
NC_004718.3	28803	G	12444	0	0	100	0
NC_004718.3	28804	A	12150	99.9424	0.0164609	0.0411523	0
NC_004718.3	28805	A	12277	99.9674	0	0.0162906	0
NC_004718.3	28806	C	12167	0	99.9671	0	0.0328758
NC_004718.3	28807	C	12051	0.00829807	99.9834	0	0
NC_004718.3	28808	A	12176	99.9836	0	0	0.0164258
NC_004718.3	28809	G	12124	0	0.0082481	99.9918	0
NC_004718.3	28810	C	11982	0	99.9833	0	0.0166917
NC_004718.3	28811	T	12041	0.00830496	0.0664397	0	99.9253
NC_004718.3	28812	T	12186	0	0.00820614	0	99.9918
NC_004718.3	28813	G	12420	0.00805153	0	99.9758	0.0161031
NC_004718.3	28814	A	11869	99.9242	0	0.0589772	0.0168506
NC_004718.3	28815	G	12406	0.00806062	0.0161212	99.9758	0
NC_004718.3	28816	A	12296	99.9675	0	0.0243982	0.00813273
NC_004718.3	28817	G	11980	0.00834724	0.00834724	99.9833	0
NC_004718.3	28818	C	11990	0	99.9917	0	0.00834028
NC_004718.3	28819	A	12245	99.9428	0.0081666	0.0489996	0
NC_004718.3	28820	A	11912	99.8405	0	0.159503	0
NC_004718.3	28821	A	12300	99.813	0.00813008	0.170732	0
NC_004718.3	28822	G	12396	0.0161342	0	99.9758	0
NC_004718.3	28823	T	12479	0	0.0400673	0	99.9599
NC_004718.3	28824	T	11944	0	0.0502344	0	99.9498
NC_004718.3	28825	T	12489	0	0.0400352	0	99.96
NC_004718.3	28826	C	12514	0	99.976	0	0.0239731
NC_004718.3	28827	T	12391	0	0.0242111	0	99.9596
NC_004718.3	28828	G	12256	0	0.00815927	99.9918	0
NC_004718.3	28829	G	12230	0.00817661	0	99.9918	0
NC_004718.3	28830	T	12484	0	0.0160205	0	99.968
NC_004718.3	28831	A	11980	99.7412	0	0.258765	0
NC_004718.3	28832	A	12406	99.863	0	0.13703	0
NC_004718.3	28833	A	12761	99.9451	0	0.0548546	0
NC_004718.3	28834	G	12696	0.0078765	0.015753	99.9527	0.0236295
NC_004718.3	28835	G	12443	0.0803665	0	99.9196	0
NC_004718.3	28836	C	12243	0.0163359	99.8856	0	0.00816793
NC_004718.3	28837	C	12627	0	99.9921	0	0.00791954
NC_004718.3	28838	A	12590	99.9841	0.00794281	0.00794281	0
NC_004718.3	28839	A	12761	99.9765	0	0.0235091	0
NC_004718.3	28840	C	12945	0	99.9923	0	0.00772499
NC_004718.3	28841	A	12747	99.9529	0.01569	0.01569	0.01569
NC_004718.3	28842	A	12570	99.9761	0	0.0238663	0
NC_004718.3	28843	C	13138	0	99.9619	0	0.0380575
NC_004718.3	28844	A	13175	99.9848	0	0.0151803	0
NC_004718.3	28845	A	12842	99.9689	0	0.0311478	0
NC_004718.3	28846	C	13148	0	100	0	0
NC_004718.3	28847	A	12764	99.9295	0.00783454	0.0626763	0
NC_004718.3	28848	A	12382	99.7981	0	0.185754	0.0161525
NC_004718.3	28849	G	12393	0.00806907	0	99.9839	0.00806907
NC_004718.3	28850	G	12880	0.00776398	0	99.9922	0
NC_004718.3	28851	C	12815	0	99.9688	0	0.0312134
NC_004718.3	28852	C	13352	0	99.9551	0	0.0299581
NC_004718.3	28853	A	13343	99.9625	0.0149891	0.0224837	0
NC_004718.3	28854	A	13421	99.9553	0	0.037255	0.00745101
NC_004718.3	28855	A	13061	99.9464	0	0.0535947	0
NC_004718.3	28856	C	13333	0.00750019	99.97	0	0.0225006
NC_004718.3	28857	T	13075	0	0.0152964	0.00764818	99.9771
NC_004718.3	28858	G	13214	0.0151355	0	99.9849	0
NC_004718.3	28859	T	12974	0	0.0385386	0	99.9615
NC_004718.3	28860	C	13138	0	99.9848	0.00761151	0.00761151
NC_004718.3	28861	A	12960	99.9923	0	0.00771605	0
NC_004718.3	28862	C	12616	0	99.9841	0	0.0158529
NC_004718.3	28863	T	12576	0	0.0636132	0.00795165	99.9284
NC_004718.3	28864	A	12284	99.8942	0.00814067	0.097688	0
NC_004718.3	28865	A	12712	99.8112	0	0.188798	0
NC_004718.3	28866	G	12954	0	0	100	0
NC_004718.3	28867	A	12927	99.9768	0	0.0232072	0
NC_004718.3	28868	A	12654	99.8894	0.00790264	0.102734	0
NC_004718.3	28869	A	12656	99.9368	0	0.0632111	0
NC_004718.3	28870	T	12906	0	0.023245	0	99.9768
NC_004718.3	28871	C	13162	0	99.9924	0	0.00759763
NC_004718.3	28872	T	13124	0.0152393	0.0533374	0	99.9314
NC_004718.3	28873	G	12813	0.00780457	0	99.9922	0
NC_004718.3	28874	C	12901	0	100	0	0
NC_004718.3	28875	T	13084	0	0.00764292	0	99.9924
NC_004718.3	28876	G	12837	0.01558	0.01558	99.9611	0.00778998
NC_004718.3	28877	C	13004	0	99.9769	0	0.0230698
NC_004718.3	28878	T	13182	0.0303444	0.151722	0.0075861	99.8103
NC_004718.3	28879	G	13217	0.0529621	0.00756601	99.9319	0.00756601
NC_004718.3	28880	A	13181	99.9621	0.00758668	0.02276	0.00758668
NC_004718.3	28881	G	12993	0	0	100	0
NC_004718.3	28882	G	12424	0.0321958	0	99.9598	0.00804894
NC_004718.3	28883	C	12571	0.00795482	99.9761	0	0.0159096
NC_004718.3	28884	A	12312	99.9919	0.00812216	0	0
NC_004718.3	28885	T	11921	0	0.00838856	0.00838856	99.9832
NC_004718.3	28886	C	12415	0	99.9839	0.00805477	0.00805477
NC_004718.3	28887	T	12804	0.0234302	0.0859107	0	99.8204
NC_004718.3	28888	A	12698	99.9134	0.00787526	0.0787526	0
NC_004718.3	28889	A	13223	99.8487	0.0151252	0.136126	0
NC_004718.3	28890	A	13084	99.9312	0	0.0687863	0
NC_004718.3	28891	A	12898	99.8915	0.00775314	0.0852845	0.0155063
NC_004718.3	28892	A	13294	99.9022	0	0.0676997	0.00752219
NC_004718.3	28893	G	13187	0.0151665	0.00758323	99.9773	0
NC_004718.3	28894	C	12987	0	99.9923	0	0.00770001
NC_004718.3	28895	C	13216	0	99.9924	0	0.00756659
NC_004718.3	28896	T	13417	0.0149065	0.0223597	0	99.9627
NC_004718.3	28897	C	13176	0	99.9469	0.00758956	0.0455373
NC_004718.3	28898	G	12970	0.0308404	0	99.9692	0
NC_004718.3	28899	C	12984	0	99.9923	0	0.00770179
NC_004718.3	28900	C	13508	0	99.9186	0	0
NC_004718.3	28901	A	13429	99.9628	0.0297863	0.00744657	0
NC_004718.3	28902	A	13646	99.9853	0	0	0.00732816
NC_004718.3	28903	A	13577	99.9484	0	0.0515578	0
NC_004718.3	28904	A	13319	99.9024	0	0.0976049	0
NC_004718.3	28905	A	12136	99.8682	0	0.0741595	0
NC_004718.3	28906	C	13435	0	99.9628	0	0.0372162
NC_004718.3	28907	G	13026	0	0.0153539	99.977	0.00767695
NC_004718.3	28908	T	13082	0	0.0764409	0	99.9236
NC_004718.3	28909	A	13003	99.9154	0	0.0845959	0
NC_004718.3	28910	C	13212	0.00756888	99.9773	0	0.0151378
NC_004718.3	28911	T	12995	0.00769527	0.246249	0.0153905	99.7307
NC_004718.3	28912	G	12986	0.0616048	0.0231018	99.9153	0
NC_004718.3	28913	C	12729	0.0235682	99.8822	0.0157122	0.0549925
NC_004718.3	28914	C	13042	0	99.9923	0	0.00766754
NC_004718.3	28915	A	12599	99.9762	0	0.0238114	0
NC_004718.3	28916	C	12778	0	99.9687	0	0.0234779
NC_004718.3	28917	A	12640	99.9842	0	0.0158228	0
NC_004718.3	28918	A	12044	99.9087	0	0.0830289	0.00830289
NC_004718.3	28919	A	11800	99.9492	0	0.0508475	0
NC_004718.3	28920	A	12199	99.8934	0.00819739	0.0983687	0
NC_004718.3	28921	C	12614	0.0079277	99.9841	0	0.0079277
NC_004718.3	28922	A	12367	99.9919	0.00808604	0	0
NC_004718.3	28923	G	12019	0.00832016	0	99.9917	0
NC_004718.3	28924	T	12536	0	0.0717932	0	99.9282
NC_004718.3	28925	A	12686	99.7162	0	0.283777	0
NC_004718.3	28926	C	12641	0	99.9842	0	0.0158215
NC_004718.3	28927	A	12653	99.9842	0	0.0158065	0
NC_004718.3	28928	A	12755	99.8354	0	0.164641	0
NC_004718.3	28929	C	12816	0.00780275	99.9376	0	0.0468165
NC_004718.3	28930	G	12841	0.0155751	0	99.9766	0.00778755
NC_004718.3	28931	T	12713	0	0.0629277	0.00786596	99.9213
NC_004718.3	28932	C	12964	0	99.9846	0	0.0154273
NC_004718.3	28933	A	12785	99.9452	0.00782167	0.0312867	0.0156433
NC_004718.3	28934	C	12899	0	99.9922	0	0.00775254
NC_004718.3	28935	T	12743	0	0.125559	0.00784745	99.8666
NC_004718.3	28936	C	12844	0	100	0	0
NC_004718.3	28937	A	12540	99.9362	0	0.0558214	0.00797448
NC_004718.3	28938	A	12158	99.7944	0.00822504	0.189176	0.00822504
NC_004718.3	28939	G	12496	0.0160051	0	99.968	0.0160051
NC_004718.3	28940	C	12669	0	99.9921	0	0.00789328
NC_004718.3	28941	A	12574	99.9602	0	0.0318117	0
NC_004718.3	28942	T	12478	0	0.0160282	0	99.984
NC_004718.3	28943	T	12702	0	0.0314911	0	99.9685
NC_004718.3	28944	T	12860	0.00777605	0.0311042	0	99.9611
NC_004718.3	28945	G	12843	0.023359	0	99.9766	0
NC_004718.3	28946	G	12642	0.0158203	0	99.9684	0.0158203
NC_004718.3	28947	G	13043	0	0	100	0
NC_004718.3	28948	A	13128	99.9391	0	0.0457038	0.0152346
NC_004718.3	28949	G	13122	0	0	100	0
NC_004718.3	28950	A	13093	99.9694	0	0.0305507	0
NC_004718.3	28951	C	13065	0	99.9923	0	0.00765404
NC_004718.3	28952	G	12803	0.00781067	0.00781067	99.9844	0
NC_004718.3	28953	T	13134	0.00761383	0.0304553	0	99.9619
NC_004718.3	28954	G	13089	0.01528	0	99.9771	0.00764
NC_004718.3	28955	G	13220	0.0226929	0	99.9773	0
NC_004718.3	28956	T	13180	0.00758725	0.121396	0	99.871
NC_004718.3	28957	C	13447	0	99.9926	0	0.0074366
NC_004718.3	28958	C	13513	0.0148006	99.9704	0	0.0148006
NC_004718.3	28959	A	13601	99.9191	0.0073524	0.073524	0
NC_004718.3	28960	G	13458	0.0222916	0.014861	99.9628	0
NC_004718.3	28961	A	13218	99.9773	0	0.0226963	0
NC_004718.3	28962	A	12578	99.8807	0.00795039	0.111305	0
NC_004718.3	28963	C	13367	0	99.9925	0	0
NC_004718.3	28964	A	13150	99.9468	0.00760456	0.0380228	0.00760456
NC_004718.3	28965	A	12402	99.9194	0.0161264	0.0645057	0
NC_004718.3	28966	A	12166	99.9507	0.00821963	0.0410981	0
NC_004718.3	28967	C	13418	0	99.9851	0	0.0149054
NC_004718.3	28968	C	13010	0.0153728	99.9693	0.0076864	0.0076864
NC_004718.3	28969	C	13156	0	99.9544	0	0.0456066
NC_004718.3	28970	A	11689	99.9743	0.0171101	0.00855505	0
NC_004718.3	28971	A	11482	99.8432	0.0261279	0.130639	0
NC_004718.3	28972	G	11688	0	0	99.9658	0.0342231
NC_004718.3	28973	G	12848	0.0155666	0.00778331	99.9611	0
NC_004718.3	28974	A	13457	99.9926	0	0.00743108	0
NC_004718.3	28975	A	11595	99.9051	0.043122	0.0517464	0
NC_004718.3	28976	A	12771	99.9295	0	0.0469814	0
NC_004718.3	28977	T	12789	0.0156384	0.0390961	0	99.9453
NC_004718.3	28978	T	12717	0	0.00786349	0.015727	99.9764
NC_004718.3	28979	T	13479	0.00741895	0.0445137	0.0148379	99.9332
NC_004718.3	28980	C	13606	0.0073497	99.9265	0.0073497	0.0514479
NC_004718.3	28981	G	13251	0.0226398	0.0150932	99.9547	0.0075466
NC_004718.3	28982	G	13298	0.00751993	0	99.9549	0.0375996
NC_004718.3	28983	G	13093	0.00763767	0	99.9847	0.00763767
NC_004718.3	28984	G	13290	0.0300978	0	99.9699	0
NC_004718.3	28985	A	13228	99.9546	0.00755972	0.0377986	0
NC_004718.3	28986	C	13169	0.00759359	99.9848	0	0.00759359
NC_004718.3	28987	C	13213	0	99.9924	0	0.0075683
NC_004718.3	28988	A	13258	99.9397	0	0.0452557	0.0150852
NC_004718.3	28989	A	13083	99.8701	0.00764351	0.114653	0.00764351
NC_004718.3	28990	G	12946	0	0	100	0
NC_004718.3	28991	A	12596	99.9762	0.00793903	0.0158781	0
NC_004718.3	28992	C	13089	0	99.9847	0	0.01528
NC_004718.3	28993	C	12889	0.00775855	99.9845	0	0.00775855
NC_004718.3	28994	T	12564	0	0.063674	0	99.9363
NC_004718.3	28995	A	12882	99.9379	0.00776277	0.0543394	0
NC_004718.3	28996	A	11708	99.9231	0.0170823	0.0597882	0
NC_004718.3	28997	T	12882	0.00776277	0.124204	0	99.868
NC_004718.3	28998	C	13121	0.00762137	99.9848	0	0.00762137
NC_004718.3	28999	A	12629	99.9683	0.00791828	0.0158366	0.00791828
NC_004718.3	29000	G	12508	0.00799488	0.00799488	99.984	0
NC_004718.3	29001	A	12846	100	0	0	0
NC_004718.3	29002	C	12750	0	99.9922	0.00784314	0
NC_004718.3	29003	A	11566	99.9827	0	0.0172921	0
NC_004718.3	29004	A	11304	99.8496	0.00884643	0.12385	0.00884643
NC_004718.3	29005	G	11508	0.00868961	0	99.9826	0.00868961
NC_004718.3	29006	G	12417	0	0	100	0
NC_004718.3	29007	A	12831	99.9922	0	0.00779363	0
NC_004718.3	29008	A	10603	99.9811	0.0188626	0	0
NC_004718.3	29009	C	12655	0	99.9763	0	0.023706
NC_004718.3	29010	T	12616	0	0.0237793	0	99.9762
NC_004718.3	29011	G	12814	0	0.00780396	99.9766	0.0156079
NC_004718.3	29012	A	12977	99.9923	0	0.00770594	0
NC_004718.3	29013	T	12261	0	0.0163119	0	99.9837
NC_004718.3	29014	T	12753	0	0.0313652	0	99.9686
NC_004718.3	29015	A	12734	99.9136	0	0.0863829	0
NC_004718.3	29016	C	13111	0	99.9619	0	0.0381359
NC_004718.3	29017	A	13139	100	0	0	0
NC_004718.3	29018	A	12683	99.9842	0	0.0157691	0
NC_004718.3	29019	A	12156	99.9835	0	0.00822639	0
NC_004718.3	29020	C	13103	0	100	0	0
NC_004718.3	29021	A	11172	99.991	0.00895095	0	0
NC_004718.3	29022	T	12278	0	0.0244339	0	99.9756
NC_004718.3	29023	T	12245	0.0163332	0.0326664	0.040833	99.9102
NC_004718.3	29024	G	12359	0.0404563	0	99.9515	0.00809127
NC_004718.3	29025	G	12522	0.0399297	0.00798594	99.9521	0
NC_004718.3	29026	C	12790	0.00781861	99.9765	0	0.0156372
NC_004718.3	29027	C	12675	0	99.9606	0	0.0394477
NC_004718.3	29028	G	12669	0.0315731	0.00789328	99.9526	0.00789328
NC_004718.3	29029	C	12780	0	99.9844	0	0.0156495
NC_004718.3	29030	A	12888	100	0	0	0
NC_004718.3	29031	A	12017	99.9501	0	0.0499293	0
NC_004718.3	29032	A	12550	99.9602	0	0.0318725	0.00796813
NC_004718.3	29033	T	11877	0	0.0505178	0.00841963	99.9411
NC_004718.3	29034	T	12808	0	0.00780762	0	99.9922
NC_004718.3	29035	G	12827	0.00779605	0	99.9844	0
NC_004718.3	29036	C	12853	0	100	0	0
NC_004718.3	29037	A	12873	99.9922	0	0.0077682	0
NC_004718.3	29038	C	12759	0	99.9843	0	0.0156752
NC_004718.3	29039	A	12483	100	0	0	0
NC_004718.3	29040	A	11897	99.8991	0	0.0924603	0.00840548
NC_004718.3	29041	T	12256	0	0.0163185	0	99.9837
NC_004718.3	29042	T	11495	0	0.00869944	0.0173989	99.9739
NC_004718.3	29043	T	12586	0.00794534	0.023836	0	99.9682
NC_004718.3	29044	G	12364	0.024264	0	99.9757	0
NC_004718.3	29045	C	12419	0	99.9839	0	0.0161044
NC_004718.3	29046	T	12626	0	0.0158403	0	99.9842
NC_004718.3	29047	C	12355	0	99.9757	0.00809389	0.0161878
NC_004718.3	29048	C	12456	0.00802826	99.992	0	0
NC_004718.3	29049	A	12399	99.9758	0	0.0161303	0.00806517
NC_004718.3	29050	A	12389	99.9596	0	0.0403584	0
NC_004718.3	29051	G	12238	0	0	99.9918	0.00817127
NC_004718.3	29052	T	12198	0	0.0409903	0	99.959
NC_004718.3	29053	G	12213	0.008188	0.024564	99.9672	0
NC_004718.3	29054	C	11990	0	99.975	0.00834028	0.00834028
NC_004718.3	29055	C	12180	0.00821018	99.9918	0	0
NC_004718.3	29056	T	12158	0	0.0493502	0.00822504	99.9424
NC_004718.3	29057	C	12151	0	99.9918	0	0.00822977
NC_004718.3	29058	T	12205	0.00819336	0	0	99.9918
NC_004718.3	29059	G	12145	0.0164677	0	99.9835	0
NC_004718.3	29060	C	12257	0.0081586	99.9918	0	0
NC_004718.3	29061	A	12422	100	0	0	0
NC_004718.3	29062	T	11845	0.00844238	0.00844238	0	99.9831
NC_004718.3	29063	T	12216	0.00818599	0	0	99.9673
NC_004718.3	29064	C	12366	0	99.9434	0	0.0161734
NC_004718.3	29065	T	12301	0	0.0650354	0	99.9268
NC_004718.3	29066	T	12488	0	0	0.00800769	99.992
NC_004718.3	29067	T	12709	0	0.00786844	0	99.9528
NC_004718.3	29068	G	12478	0.0320564	0	99.9439	0.0240423
NC_004718.3	29069	G	12546	0	0	100	0
NC_004718.3	29070	A	12759	99.9451	0	0.0548632	0
NC_004718.3	29071	A	12039	99.9502	0.00830634	0.0415317	0
NC_004718.3	29072	T	12760	0	0	0	100
NC_004718.3	29073	G	12800	0.0078125	0.0078125	99.9766	0.0078125
NC_004718.3	29074	T	12755	0.00784006	0.0627205	0	99.9294
NC_004718.3	29075	C	12972	0	100	0	0
NC_004718.3	29076	A	12754	99.9451	0.00784068	0.0392034	0.00784068
NC_004718.3	29077	C	12824	0	99.9688	0.00779788	0.0233936
NC_004718.3	29078	G	12267	0.0163039	0	99.9755	0.00815195
NC_004718.3	29079	C	12540	0	99.992	0.00797448	0
NC_004718.3	29080	A	12523	99.9681	0	0.0159706	0.0159706
NC_004718.3	29081	T	12422	0	0.0241507	0.00805023	99.9678
NC_004718.3	29082	T	12368	0.00808538	0.0323415	0	99.9596
NC_004718.3	29083	G	12775	0	0	99.9843	0.0156556
NC_004718.3	29084	G	12297	0.0487924	0.00813207	99.9431	0
NC_004718.3	29085	C	12798	0	99.9844	0	0.0156274
NC_004718.3	29086	A	12999	99.9846	0	0.0153858	0
NC_004718.3	29087	T	13066	0	0.0153069	0.0153069	99.9694
NC_004718.3	29088	G	12863	0	0	100	0
NC_004718.3	29089	G	12857	0.00777786	0	99.9844	0.00777786
NC_004718.3	29090	A	13211	99.9773	0	0.0227083	0
NC_004718.3	29091	A	11126	99.7933	0.00898796	0.197735	0
NC_004718.3	29092	G	13045	0.00766577	0	99.9923	0
NC_004718.3	29093	T	12837	0	0.01558	0	99.9766
NC_004718.3	29094	C	13112	0	100	0	0
NC_004718.3	29095	A	12924	99.9923	0	0.00773754	0
NC_004718.3	29096	C	13009	0.015374	99.9846	0	0
NC_004718.3	29097	A	12780	99.9922	0	0.00782473	0
NC_004718.3	29098	C	12618	0	99.9921	0	0.00792519
NC_004718.3	29099	C	12412	0	99.9839	0	0.0161134
NC_004718.3	29100	T	12076	0	0.0910898	0.00828089	99.9006
NC_004718.3	29101	T	12439	0	0.0964708	0.00803923	99.8955
NC_004718.3	29102	C	12626	0	99.9921	0	0.00792016
NC_004718.3	29103	G	12151	0.0411489	0.00822977	99.9506	0
NC_004718.3	29104	G	12163	0	0.0164433	99.9671	0.0164433
NC_004718.3	29105	G	12208	0.0163827	0	99.9672	0.0163827
NC_004718.3	29106	A	12254	99.9918	0	0.0081606	0
NC_004718.3	29107	A	11236	99.9377	0.00889996	0.0533998	0
NC_004718.3	29108	C	12108	0	100	0	0
NC_004718.3	29109	A	12159	99.9753	0	0.0164487	0.00822436
NC_004718.3	29110	T	11982	0.0250376	0.0250376	0	99.9499
NC_004718.3	29111	G	11980	0	0	100	0
NC_004718.3	29112	G	11604	0.0172354	0.00861772	99.9741	0
NC_004718.3	29113	C	12173	0	99.9836	0	0.0164298
NC_004718.3	29114	T	12206	0	0.00819269	0.00819269	99.9836
NC_004718.3	29115	G	12108	0.016518	0	99.9835	0
NC_004718.3	29116	A	12007	100	0	0	0
NC_004718.3	29117	C	11447	0	99.9913	0	0.00873591
NC_004718.3	29118	T	11836	0	0.0253464	0.0084488	99.9662
NC_004718.3	29119	T	11882	0.00841609	0.0336644	0	99.9495
NC_004718.3	29120	A	12285	99.9756	0.01628	0.00814001	0
NC_004718.3	29121	T	12032	0	0.0249335	0.00831117	99.9668
NC_004718.3	29122	C	12267	0	100	0	0
NC_004718.3	29123	A	12294	100	0	0	0
NC_004718.3	29124	T	12193	0	0	0	100
NC_004718.3	29125	G	11927	0.00838434	0	99.9748	0.0167687
NC_004718.3	29126	G	12141	0.0164731	0	99.9835	0
NC_004718.3	29127	A	12367	99.9515	0	0.0485162	0
NC_004718.3	29128	G	11683	0.0171189	0.0171189	99.9658	0
NC_004718.3	29129	C	11027	0.0181373	99.9456	0	0.0362746
NC_004718.3	29130	C	11493	0.00870095	99.9652	0	0.0261028
NC_004718.3	29131	A	11496	99.9913	0.00869868	0	0
NC_004718.3	29132	T	11266	0	0.00887626	0	99.9911
NC_004718.3	29133	T	11701	0	0.0170926	0	99.9829
NC_004718.3	29134	A	11828	99.9155	0	0.0845451	0
NC_004718.3	29135	A	11847	99.9747	0	0.0253229	0
NC_004718.3	29136	A	11891	99.958	0	0.0336389	0.00840972
NC_004718.3	29137	T	11891	0	0.0168194	0	99.9832
NC_004718.3	29138	T	11778	0	0	0	100
NC_004718.3	29139	G	11537	0	0	99.9827	0.0173355
NC_004718.3	29140	G	11458	0	0	99.9913	0.00872753
NC_004718.3	29141	A	11958	99.9833	0.0083626	0.0083626	0
NC_004718.3	29142	T	11850	0	0.0337553	0	99.9662
NC_004718.3	29143	G	11735	0.017043	0	99.983	0
NC_004718.3	29144	A	11742	100	0	0	0
NC_004718.3	29145	C	11548	0	99.9827	0	0.00865951
NC_004718.3	29146	A	11478	99.9652	0	0.0348493	0
NC_004718.3	29147	A	11436	99.9563	0	0.0437216	0
NC_004718.3	29148	A	11415	99.9299	0	0.0700832	0
NC_004718.3	29149	G	11517	0	0	99.9913	0.00868282
NC_004718.3	29150	A	11477	99.9739	0	0.0174262	0.00871308
NC_004718.3	29151	T	11286	0	0.0620237	0	99.938
NC_004718.3	29152	C	11117	0	99.982	0	0.0179905
NC_004718.3	29153	C	11329	0.0088269	99.9823	0	0.0088269
NC_004718.3	29154	A	11422	100	0	0	0
NC_004718.3	29155	C	11204	0	99.9732	0	0.0267762
NC_004718.3	29156	A	11187	99.9642	0	0.0357558	0
NC_004718.3	29157	A	10959	99.8449	0.00912492	0.127749	0.00912492
NC_004718.3	29158	T	11069	0	0.00903424	0	99.991
NC_004718.3	29159	T	10956	0	0.0456371	0	99.9544
NC_004718.3	29160	C	11056	0	99.9367	0	0.0271346
NC_004718.3	29161	A	11272	99.9556	0	0.0443577	0
NC_004718.3	29162	A	10966	99.8815	0	0.118548	0
NC_004718.3	29163	A	11021	99.873	0	0.117957	0.00907359
NC_004718.3	29164	G	10711	0.0093362	0.0186724	99.972	0
NC_004718.3	29165	A	10688	99.9813	0	0	0.0187126
NC_004718.3	29166	C	10779	0	100	0	0
NC_004718.3	29167	A	10499	99.9429	0	0.0476236	0.00952472
NC_004718.3	29168	A	10140	99.9112	0	0.0887574	0
NC_004718.3	29169	C	10570	0	99.9716	0	0.0283822
NC_004718.3	29170	G	10534	0	0	100	0
NC_004718.3	29171	T	10615	0	0.0282619	0	99.9717
NC_004718.3	29172	C	10767	0	100	0	0
NC_004718.3	29173	A	10735	99.9814	0	0.0186306	0
NC_004718.3	29174	T	10580	0	0.0283554	0	99.9716
NC_004718.3	29175	A	10787	99.9166	0	0.0834338	0
NC_004718.3	29176	C	10790	0	100	0	0
NC_004718.3	29177	T	10800	0	0.0555556	0	99.9444
NC_004718.3	29178	G	10640	0	0	100	0
NC_004718.3	29179	C	10672	0	99.9719	0	0.0281109
NC_004718.3	29180	T	10792	0.0185322	0.0555967	0.00926612	99.9166
NC_004718.3	29181	G	10741	0	0	100	0
NC_004718.3	29182	A	10762	99.9907	0	0.00929195	0
NC_004718.3	29183	A	10746	99.9349	0	0.0651405	0
NC_004718.3	29184	C	11042	0	100	0	0
NC_004718.3	29185	A	11046	99.9185	0	0.0724244	0.00905305
NC_004718.3	29186	A	11050	99.9276	0	0.0633484	0.00904977
NC_004718.3	29187	G	10854	0	0	99.9908	0.00921319
NC_004718.3	29188	C	11017	0.00907688	99.9728	0.00907688	0.00907688
NC_004718.3	29189	A	11106	99.991	0	0.00900414	0
NC_004718.3	29190	C	10957	0	100	0	0
NC_004718.3	29191	A	10874	99.9816	0	0.0183925	0
NC_004718.3	29192	T	10906	0	0.0275078	0	99.9725
NC_004718.3	29193	T	10968	0	0.0547046	0	99.9453
NC_004718.3	29194	G	10973	0.00911328	0	99.9909	0
NC_004718.3	29195	A	10758	99.9721	0	0.0278862	0
NC_004718.3	29196	C	10853	0	99.9908	0	0.00921404
NC_004718.3	29197	G	9517	0.0105075	0	99.9895	0
NC_004718.3	29198	C	10682	0.00936154	99.9719	0	0.0187231
NC_004718.3	29199	A	10774	99.9907	0	0.0092816	0
NC_004718.3	29200	T	10763	0	0.0371644	0	99.9628
NC_004718.3	29201	A	10702	99.8318	0.00934405	0.158849	0
NC_004718.3	29202	C	10847	0	99.9816	0	0
NC_004718.3	29203	A	10982	99.9545	0	0.0273174	0.0182116
NC_004718.3	29204	A	10480	99.876	0	0.114504	0.00954198
NC_004718.3	29205	A	10118	99.8814	0.00988338	0.0988338	0
NC_004718.3	29206	A	10221	99.9119	0	0.0782702	0.00978378
NC_004718.3	29207	C	11003	0.00908843	99.9818	0	0.00908843
NC_004718.3	29208	A	10011	99.99	0	0	0.00998901
NC_004718.3	29209	T	7988	0	0.0500751	0.10015	99.8498
NC_004718.3	29210	T	10768	0.00928678	0.0650074	0	99.9257
NC_004718.3	29211	C	10782	0.00927472	99.9815	0	0.00927472
NC_004718.3	29212	C	10601	0.00943307	99.9717	0	0.0188661
NC_004718.3	29213	C	10955	0.0182565	99.9726	0.00912825	0
NC_004718.3	29214	A	10647	99.9718	0.00939232	0.00939232	0.00939232
NC_004718.3	29215	C	10683	0.00936067	99.9906	0	0
NC_004718.3	29216	C	10517	0	100	0	0
NC_004718.3	29217	A	9785	99.9182	0.0102197	0.0613183	0.0102197
NC_004718.3	29218	A	9593	99.9792	0	0.0208485	0
NC_004718.3	29219	C	10852	0.0184298	99.9724	0.00921489	0
NC_004718.3	29220	A	9931	99.9295	0	0.0503474	0.020139
NC_004718.3	29221	G	10042	0	0.00995818	99.9801	0.00995818
NC_004718.3	29222	A	10721	99.9813	0	0.00932749	0.00932749
NC_004718.3	29223	G	10160	0.019685	0	99.9705	0.00984252
NC_004718.3	29224	C	10499	0	99.9714	0	0.0285741
NC_004718.3	29225	C	10306	0	99.9806	0.0194062	0
NC_004718.3	29226	T	10514	0.00951113	0.0285334	0	99.8383
NC_004718.3	29227	A	10195	99.9215	0.00980873	0.0490436	0.0196175
NC_004718.3	29228	A	10503	99.8857	0.00952109	0.104732	0
NC_004718.3	29229	A	10369	99.9325	0.00964413	0.0482207	0.00964413
NC_004718.3	29230	A	9808	99.8777	0	0.122349	0
NC_004718.3	29231	A	9785	99.7752	0.0306592	0.132856	0.0204394
NC_004718.3	29232	G	8980	0.0222717	0	99.9777	0
NC_004718.3	29233	G	9747	0.0102596	0	99.9897	0
NC_004718.3	29234	A	11021	99.9728	0	0.0272208	0
NC_004718.3	29235	C	10681	0.00936242	99.9813	0	0
NC_004718.3	29236	A	10656	99.9812	0	0.0187688	0
NC_004718.3	29237	A	10518	99.8859	0.00950751	0.104583	0
NC_004718.3	29238	A	10349	99.8647	0	0.135279	0
NC_004718.3	29239	A	9946	99.9296	0	0.0703801	0
NC_004718.3	29240	A	9219	99.7071	0	0.195249	0.0108472
NC_004718.3	29241	G	9877	0.0404981	0	99.8684	0.0101245
NC_004718.3	29242	A	9981	99.99	0	0.010019	0
NC_004718.3	29243	A	10508	99.7716	0	0.228397	0
NC_004718.3	29244	A	10426	99.8849	0	0.115097	0
NC_004718.3	29245	A	9687	99.9381	0.0103231	0.0516156	0
NC_004718.3	29246	A	10344	99.7583	0.00966744	0.212684	0
NC_004718.3	29247	G	10414	0.0288074	0	99.9712	0
NC_004718.3	29248	A	10791	99.9629	0	0.0278009	0.00926698
NC_004718.3	29249	C	10865	0	99.9816	0.00920387	0.00920387
NC_004718.3	29250	T	10649	0	0.00939055	0.0281717	99.9624
NC_004718.3	29251	G	10707	0.0280191	0	99.972	0
NC_004718.3	29252	A	10060	99.9801	0	0.0198807	0
NC_004718.3	29253	T	10701	0	0.00934492	0	99.9907
NC_004718.3	29254	G	10739	0	0	99.9814	0.0186237
NC_004718.3	29255	A	10465	99.9331	0	0.0668896	0
NC_004718.3	29256	A	9942	99.9497	0	0.0502917	0
NC_004718.3	29257	G	10489	0	0	100	0
NC_004718.3	29258	C	10733	0.00931706	99.9907	0	0
NC_004718.3	29259	T	10521	0.0095048	0.21861	0	99.7719
NC_004718.3	29260	C	10904	0	99.9725	0	0.0275128
NC_004718.3	29261	A	10842	99.9354	0	0.0645637	0
NC_004718.3	29262	G	10620	0	0.0094162	99.9812	0.0094162
NC_004718.3	29263	C	10215	0	99.9608	0	0.0391581
NC_004718.3	29264	C	10240	0.0195312	99.9414	0	0.0390625
NC_004718.3	29265	T	9840	0	0.050813	0.0101626	99.939
NC_004718.3	29266	T	10056	0	0.0497216	0.00994431	99.9403
NC_004718.3	29267	T	10382	0	0.0288962	0	99.9711
NC_004718.3	29268	G	10236	0.0195389	0	99.9805	0
NC_004718.3	29269	C	10136	0.0197316	99.9704	0	0.00986582
NC_004718.3	29270	C	10163	0.00983961	99.9705	0	0.0196792
NC_004718.3	29271	G	10120	0.0889328	0	99.9111	0
NC_004718.3	29272	C	10066	0	99.9901	0	0.00993443
NC_004718.3	29273	A	9501	99.9263	0	0.0736765	0
NC_004718.3	29274	G	9956	0.0200884	0	99.9799	0
NC_004718.3	29275	A	9795	99.9285	0	0.071465	0
NC_004718.3	29276	G	9432	0.0318066	0	99.9576	0.0106022
NC_004718.3	29277	A	9921	99.9899	0	0.0100796	0
NC_004718.3	29278	C	9925	0.0100756	99.8992	0.0100756	0.0100756
NC_004718.3	29279	A	9791	99.9489	0.0102135	0.0408538	0
NC_004718.3	29280	A	9314	99.8175	0	0.171784	0.0107365
NC_004718.3	29281	A	8647	99.815	0	0.185035	0
NC_004718.3	29282	A	8876	99.5944	0.0225327	0.383055	0
NC_004718.3	29283	G	8935	0.0223839	0	99.9776	0
NC_004718.3	29284	A	8997	99.9667	0.0111148	0.0222296	0
NC_004718.3	29285	A	8186	99.6213	0.012216	0.366479	0
NC_004718.3	29286	G	8825	0.0113314	0.0339943	99.9433	0.0113314
NC_004718.3	29287	C	9673	0	99.9793	0	0.0206761
NC_004718.3	29288	A	9533	99.9056	0	0.0734291	0.0209798
NC_004718.3	29289	G	9333	0	0.0107147	99.9893	0
NC_004718.3	29290	C	9405	0	100	0	0
NC_004718.3	29291	C	9426	0	100	0	0
NC_004718.3	29292	C	9423	0	99.9576	0	0.0424493
NC_004718.3	29293	A	9237	99.9783	0.010826	0.010826	0
NC_004718.3	29294	C	9555	0	99.9477	0	0.0104657
NC_004718.3	29295	T	9262	0	0.0107968	0.0215936	99.9676
NC_004718.3	29296	G	9251	0	0	100	0
NC_004718.3	29297	T	9362	0	0.0106815	0.021363	99.968
NC_004718.3	29298	G	9507	0.0315557	0	99.9684	0
NC_004718.3	29299	A	9543	99.9581	0	0.0314367	0.0104789
NC_004718.3	29300	C	9585	0	99.9896	0	0.010433
NC_004718.3	29301	T	9447	0	0.0317561	0	99.9682
NC_004718.3	29302	C	9456	0	99.9894	0	0.0105753
NC_004718.3	29303	T	9205	0	0.0434546	0	99.9565
NC_004718.3	29304	T	9169	0.0109063	0.0109063	0	99.9782
NC_004718.3	29305	C	9473	0	99.9683	0	0.031669
NC_004718.3	29306	T	8690	0	0.023015	0	99.977
NC_004718.3	29307	T	9567	0	0	0	100
NC_004718.3	29308	C	9380	0	100	0	0
NC_004718.3	29309	C	9367	0	99.9893	0	0.0106758
NC_004718.3	29310	T	9215	0	0.0651112	0	99.9349
NC_004718.3	29311	G	9424	0	0.0106112	99.9894	0
NC_004718.3	29312	C	9312	0	99.9893	0	0.0107388
NC_004718.3	29313	G	9354	0	0	100	0
NC_004718.3	29314	G	9234	0.0216591	0	99.9783	0
NC_004718.3	29315	C	9269	0	100	0	0
NC_004718.3	29316	T	9218	0	0.0542417	0.0108483	99.9349
NC_004718.3	29317	G	9170	0	0	100	0
NC_004718.3	29318	A	9121	99.9671	0	0.0219274	0.0109637
NC_004718.3	29319	C	9014	0	100	0	0
NC_004718.3	29320	A	7948	99.9623	0.0125818	0.0251636	0
NC_004718.3	29321	T	8575	0	0.058309	0	99.93
NC_004718.3	29322	G	8539	0	0	100	0
NC_004718.3	29323	G	8680	0	0	100	0
NC_004718.3	29324	A	8649	99.9884	0	0.011562	0
NC_004718.3	29325	T	8321	0	0.0120178	0	99.988
NC_004718.3	29326	G	8564	0.0350304	0	99.9533	0.0116768
NC_004718.3	29327	A	8561	99.9533	0	0.0350426	0
NC_004718.3	29328	T	8330	0	0.0240096	0	99.976
NC_004718.3	29329	T	8325	0	0.012012	0	99.988
NC_004718.3	29330	T	8435	0	0.0118554	0	99.9763
NC_004718.3	29331	C	8207	0	99.9878	0.0121847	0
NC_004718.3	29332	T	8243	0	0	0	100
NC_004718.3	29333	C	8016	0	99.9875	0	0.012475
NC_004718.3	29334	C	7777	0.0128584	99.9871	0	0
NC_004718.3	29335	A	7698	99.8961	0	0.103923	0
NC_004718.3	29336	G	7484	0.0668092	0.0133618	99.9198	0
NC_004718.3	29337	A	7425	99.9731	0	0.026936	0
NC_004718.3	29338	C	7309	0	100	0	0
NC_004718.3	29339	A	7313	99.9727	0	0.0273486	0
NC_004718.3	29340	A	6959	99.9138	0	0.0862193	0
NC_004718.3	29341	C	7200	0	100	0	0
NC_004718.3	29342	T	7007	0	0.0570858	0	99.9429
NC_004718.3	29343	T	6867	0	0.0145624	0	99.9854
NC_004718.3	29344	C	7122	0.014041	99.9438	0.014041	0.014041
NC_004718.3	29345	A	7200	99.9306	0	0.0694444	0
NC_004718.3	29346	A	7038	99.8579	0	0.142086	0
NC_004718.3	29347	A	6851	99.854	0.0145964	0.131368	0
NC_004718.3	29348	A	6351	99.7166	0.0157456	0.267674	0
NC_004718.3	29349	T	4707	0	0.021245	0.106225	99.8725
NC_004718.3	29350	T	6738	0	0	0	100
NC_004718.3	29351	C	6830	0	100	0	0
NC_004718.3	29352	C	6675	0	100	0	0
NC_004718.3	29353	A	6174	99.9838	0	0.016197	0
NC_004718.3	29354	T	6288	0	0.0477099	0	99.9523
NC_004718.3	29355	G	6500	0	0	100	0
NC_004718.3	29356	A	6431	99.9534	0	0.046649	0
NC_004718.3	29357	G	6467	0	0	100	0
NC_004718.3	29358	T	6296	0	0.270013	0	99.73
NC_004718.3	29359	G	6359	0.0786287	0	99.9056	0.0157257
NC_004718.3	29360	G	6281	0.015921	0.015921	99.9363	0.0318421
NC_004718.3	29361	A	6316	100	0	0	0
NC_004718.3	29362	G	6251	0	0	100	0
NC_004718.3	29363	C	5921	0	100	0	0
NC_004718.3	29364	T	5647	0	0.0531256	0	99.9469
NC_004718.3	29365	T	5790	0	0.207254	0	99.7927
NC_004718.3	29366	C	5818	0	99.9656	0	0.0343761
NC_004718.3	29367	T	5736	0.0174338	0.0871688	0	99.8954
NC_004718.3	29368	G	5610	0.0178253	0	99.9822	0
NC_004718.3	29369	C	5448	0	99.9633	0.0183554	0.0183554
NC_004718.3	29370	T	5219	0	0.0383215	0	99.9617
NC_004718.3	29371	G	5208	0	0.0192012	99.9808	0
NC_004718.3	29372	A	5105	99.9804	0	0.0195886	0
NC_004718.3	29373	T	4924	0	0.0406174	0	99.9594
NC_004718.3	29374	T	5018	0	0.0597848	0	99.9402
NC_004718.3	29375	C	4936	0	99.9797	0	0.0202593
NC_004718.3	29376	A	4705	99.9575	0	0.042508	0
NC_004718.3	29377	A	4452	99.9775	0	0.0224618	0
NC_004718.3	29378	C	4724	0	99.9788	0	0.0211685
NC_004718.3	29379	T	4334	0	0.969082	0.0230734	99.0078
NC_004718.3	29380	C	4495	0	100	0	0
NC_004718.3	29381	A	4247	99.9058	0	0.0941841	0
NC_004718.3	29382	G	4243	0	0	99.9764	0.0235682
NC_004718.3	29383	G	4266	0	0	100	0
NC_004718.3	29384	C	4080	0	100	0	0
NC_004718.3	29385	A	3943	100	0	0	0

## Sheet:  mRNA N protein from SARS1-as-2
CHR	POS	REF	READS	A	C	G	T
NC_004718.3	28120	A	4714	100	0	0	0
NC_004718.3	28121	T	4710	0	0	0	100
NC_004718.3	28122	G	4765	0	0	99.979	0.0209864
NC_004718.3	28123	T	4787	0	0	0	100
NC_004718.3	28124	C	4900	0	99.9592	0	0.0408163
NC_004718.3	28125	T	4985	0	0.0401204	0	99.9599
NC_004718.3	28126	G	4993	0	0	100	0
NC_004718.3	28127	A	5028	99.9801	0	0.0198886	0
NC_004718.3	28128	T	4922	0	0.0812678	0	99.9187
NC_004718.3	28129	A	4905	99.8369	0	0.163099	0
NC_004718.3	28130	A	5053	99.8417	0	0.158322	0
NC_004718.3	28131	T	5292	0	0	0	100
NC_004718.3	28132	G	5327	0	0	99.9812	0.0187723
NC_004718.3	28133	G	5326	0.0187758	0	99.9812	0
NC_004718.3	28134	A	5522	99.9457	0	0.0362188	0
NC_004718.3	28135	C	5710	0	99.965	0	0
NC_004718.3	28136	C	5792	0	100	0	0
NC_004718.3	28137	C	5856	0	100	0	0
NC_004718.3	28138	C	5890	0	99.966	0	0
NC_004718.3	28139	A	6051	99.9504	0	0.0330524	0.0165262
NC_004718.3	28140	A	5908	99.9661	0.0169262	0.0169262	0
NC_004718.3	28141	T	6057	0	0	0	100
NC_004718.3	28142	C	6266	0	99.984	0	0.0159591
NC_004718.3	28143	A	6306	99.9683	0	0.0317158	0
NC_004718.3	28144	A	6256	99.984	0	0.0159847	0
NC_004718.3	28145	A	5964	99.9665	0	0.0335345	0
NC_004718.3	28146	C	6512	0.0153563	99.9693	0.0153563	0
NC_004718.3	28147	C	6631	0	99.9849	0	0.0150807
NC_004718.3	28148	A	6257	100	0	0	0
NC_004718.3	28149	A	6582	99.9392	0	0.0607718	0
NC_004718.3	28150	C	6831	0	99.9854	0	0.0146391
NC_004718.3	28151	G	6810	0	0.0146843	99.9853	0
NC_004718.3	28152	T	6780	0	0.0442478	0	99.9558
NC_004718.3	28153	A	7029	99.8862	0	0.113814	0
NC_004718.3	28154	G	7130	0	0	100	0
NC_004718.3	28155	T	6772	0	0	0	100
NC_004718.3	28156	G	7267	0.0137608	0	99.9312	0
NC_004718.3	28157	C	7317	0	99.918	0.0136668	0.0136668
NC_004718.3	28158	C	7424	0	99.9731	0	0.0269397
NC_004718.3	28159	C	7435	0	99.9731	0	0.0268998
NC_004718.3	28160	C	7619	0	100	0	0
NC_004718.3	28161	C	7696	0.0129938	99.961	0	0.0259875
NC_004718.3	28162	C	7699	0.0129887	99.948	0	0
NC_004718.3	28163	G	7633	0.013101	0	99.9869	0
NC_004718.3	28164	C	7734	0	100	0	0
NC_004718.3	28165	A	7633	100	0	0	0
NC_004718.3	28166	T	7288	0	0.0411636	0	99.9588
NC_004718.3	28167	T	7605	0	0.0262985	0	99.9737
NC_004718.3	28168	A	7777	99.7685	0	0.231452	0
NC_004718.3	28169	C	7886	0	99.9746	0	0.0253614
NC_004718.3	28170	A	7683	99.987	0	0.0130157	0
NC_004718.3	28171	T	7494	0	0.026688	0	99.96
NC_004718.3	28172	T	7648	0	0.0261506	0.0130753	99.9608
NC_004718.3	28173	T	7828	0	0.0127747	0	99.9745
NC_004718.3	28174	G	8009	0.012486	0	99.9875	0
NC_004718.3	28175	G	7980	0.0250627	0	99.9749	0
NC_004718.3	28176	T	8137	0	0.0122895	0	99.9877
NC_004718.3	28177	G	8103	0.0246822	0	99.9753	0
NC_004718.3	28178	G	8046	0.0248571	0	99.9751	0
NC_004718.3	28179	A	8130	99.9631	0	0.0246002	0
NC_004718.3	28180	C	8160	0	99.9755	0	0.0245098
NC_004718.3	28181	C	8071	0	99.9876	0	0.01239
NC_004718.3	28182	C	8304	0	99.988	0	0.0120424
NC_004718.3	28183	A	8325	100	0	0	0
NC_004718.3	28184	C	8463	0	99.9882	0.0118161	0
NC_004718.3	28185	A	8223	99.9757	0	0.024322	0
NC_004718.3	28186	G	8433	0.0118582	0	99.9881	0
NC_004718.3	28187	A	8612	99.9303	0	0.0232234	0.0464468
NC_004718.3	28188	T	7959	0	0.0251288	0.0125644	99.9623
NC_004718.3	28189	T	8478	0	0	0	100
NC_004718.3	28190	C	8693	0	99.9885	0	0.0115035
NC_004718.3	28191	A	8625	99.9188	0	0.0811594	0
NC_004718.3	28192	A	8625	99.9188	0	0.0811594	0
NC_004718.3	28193	C	8870	0	100	0	0
NC_004718.3	28194	T	8895	0	0.0449691	0	99.955
NC_004718.3	28195	G	9078	0.0220313	0	99.978	0
NC_004718.3	28196	A	9242	99.9892	0	0.0108202	0
NC_004718.3	28197	C	9283	0	99.9785	0.0215448	0
NC_004718.3	28198	A	9290	99.9569	0	0.0430571	0
NC_004718.3	28199	A	8942	99.9105	0	0.0894654	0
NC_004718.3	28200	T	8921	0	0.044838	0.0112095	99.944
NC_004718.3	28201	A	9106	99.7584	0.0109818	0.230617	0
NC_004718.3	28202	A	8874	99.8648	0	0.135227	0
NC_004718.3	28203	C	9288	0	99.9892	0	0.0107666
NC_004718.3	28204	C	9335	0.0214247	99.9679	0	0.0107124
NC_004718.3	28205	A	8907	99.9439	0.0224542	0.0224542	0.0112271
NC_004718.3	28206	G	9285	0.0107701	0	99.9892	0
NC_004718.3	28207	A	9322	99.9571	0	0.0429092	0
NC_004718.3	28208	A	8472	99.8938	0	0.106232	0
NC_004718.3	28209	T	9054	0	0.0110448	0	99.989
NC_004718.3	28210	G	9423	0.0212247	0	99.9788	0
NC_004718.3	28211	G	9503	0	0	100	0
NC_004718.3	28212	A	9639	99.9481	0	0.0414981	0.0103745
NC_004718.3	28213	G	9629	0.0103853	0.0207706	99.9585	0.0103853
NC_004718.3	28214	G	9767	0.0102386	0	99.9898	0
NC_004718.3	28215	A	9797	99.9592	0	0.0306216	0.0102072
NC_004718.3	28216	C	9968	0	100	0	0
NC_004718.3	28217	G	9814	0	0	99.9898	0.0101895
NC_004718.3	28218	C	10020	0	100	0	0
NC_004718.3	28219	A	9966	99.9699	0	0.0301023	0
NC_004718.3	28220	A	8873	99.9098	0	0.078891	0.0112701
NC_004718.3	28221	T	9955	0	0.0100452	0	99.9799
NC_004718.3	28222	G	10060	0.00994036	0	99.9901	0
NC_004718.3	28223	G	10018	0.0199641	0.00998203	99.9301	0.0399281
NC_004718.3	28224	G	10219	0	0	100	0
NC_004718.3	28225	G	10195	0.00980873	0	99.9902	0
NC_004718.3	28226	C	10286	0	99.9806	0.0194439	0
NC_004718.3	28227	A	9070	99.9338	0.0330761	0.0110254	0.0220507
NC_004718.3	28228	A	7310	99.3844	0.259918	0.355677	0
NC_004718.3	28229	G	10349	0.0193255	0	99.9807	0
NC_004718.3	28230	G	10325	0	0	99.9806	0.0193705
NC_004718.3	28231	C	10187	0	99.9804	0	0.0196329
NC_004718.3	28232	C	10391	0	99.9615	0	0
NC_004718.3	28233	A	10160	99.9803	0	0.00984252	0.00984252
NC_004718.3	28234	A	10242	99.8243	0	0.175747	0
NC_004718.3	28235	A	10119	99.8715	0	0.128471	0
NC_004718.3	28236	A	9882	99.8179	0.0101194	0.17203	0
NC_004718.3	28237	C	10566	0	99.9811	0	0.0189286
NC_004718.3	28238	A	10275	99.9805	0	0.0194647	0
NC_004718.3	28239	G	10531	0	0	100	0
NC_004718.3	28240	C	10394	0	99.9615	0	0.0384837
NC_004718.3	28241	G	10389	0	0	100	0
NC_004718.3	28242	C	10442	0	99.9904	0	0.00957671
NC_004718.3	28243	C	10311	0.0193968	99.9321	0	0.0484919
NC_004718.3	28244	G	10500	0	0.00952381	99.981	0.00952381
NC_004718.3	28245	A	10580	99.9905	0.0094518	0	0
NC_004718.3	28246	C	10599	0	100	0	0
NC_004718.3	28247	C	10571	0.00945984	99.9622	0	0.0283795
NC_004718.3	28248	C	10587	0	100	0	0
NC_004718.3	28249	C	10700	0	100	0	0
NC_004718.3	28250	A	10479	99.9905	0	0.00954289	0
NC_004718.3	28251	A	10504	99.8286	0	0.161843	0
NC_004718.3	28252	G	10566	0	0	99.9811	0.0189286
NC_004718.3	28253	G	10659	0.037527	0	99.9343	0.00938174
NC_004718.3	28254	T	10457	0	0.00956297	0.00956297	99.9809
NC_004718.3	28255	T	10491	0	0.0762558	0	99.8951
NC_004718.3	28256	T	10581	0	0.141764	0	99.8582
NC_004718.3	28257	A	10739	99.851	0	0.14899	0
NC_004718.3	28258	C	10585	0	99.9906	0	0.00944733
NC_004718.3	28259	C	10329	0	100	0	0
NC_004718.3	28260	C	10578	0	99.9811	0	0.0189072
NC_004718.3	28261	A	10433	99.9712	0.00958497	0.00958497	0.00958497
NC_004718.3	28262	A	10106	99.9406	0	0.0593707	0
NC_004718.3	28263	T	10253	0.00975324	0.0975324	0	99.8927
NC_004718.3	28264	A	10072	99.8014	0.00992852	0.188642	0
NC_004718.3	28265	A	9691	99.8865	0	0.113507	0
NC_004718.3	28266	T	9779	0.010226	0.040904	0	99.9489
NC_004718.3	28267	A	9885	99.7066	0.0101163	0.283257	0
NC_004718.3	28268	C	10614	0	100	0	0
NC_004718.3	28269	T	10426	0.0191828	0.0383656	0	99.9425
NC_004718.3	28270	G	10648	0	0	100	0
NC_004718.3	28271	C	10579	0	100	0	0
NC_004718.3	28272	G	10758	0.00929541	0.00929541	99.9814	0
NC_004718.3	28273	T	10025	0.00997506	0	0	99.99
NC_004718.3	28274	C	10779	0	99.9814	0	0.0185546
NC_004718.3	28275	T	10533	0.0189879	0.00949397	0.0189879	99.9525
NC_004718.3	28276	T	10674	0.0187371	0.00936856	0	99.9719
NC_004718.3	28277	G	10692	0	0.00935279	99.9719	0.0187056
NC_004718.3	28278	G	10780	0.0185529	0.00927644	99.9629	0.00927644
NC_004718.3	28279	T	10520	0	0.0190114	0	99.981
NC_004718.3	28280	T	10599	0	0	0	99.9906
NC_004718.3	28281	C	10930	0	99.9909	0	0.00914913
NC_004718.3	28282	A	10639	99.6804	0	0.319579	0
NC_004718.3	28283	C	11012	0	99.8638	0.099891	0.036324
NC_004718.3	28284	A	10980	99.8998	0	0.0910747	0.00910747
NC_004718.3	28285	G	10855	0.0736988	0	99.9079	0.00921235
NC_004718.3	28286	C	11329	0	100	0	0
NC_004718.3	28287	T	11565	0	0.0259403	0	99.9741
NC_004718.3	28288	C	11698	0	100	0	0
NC_004718.3	28289	T	11572	0.00864155	0.00864155	0	99.9827
NC_004718.3	28290	C	11656	0	99.9828	0	0.0171585
NC_004718.3	28291	A	11373	99.9297	0.00879275	0.0527565	0.00879275
NC_004718.3	28292	C	11677	0	100	0	0
NC_004718.3	28293	T	11538	0	0.0780031	0	99.922
NC_004718.3	28294	C	11646	0	99.9914	0	0.00858664
NC_004718.3	28295	A	11408	99.9474	0	0.0525947	0
NC_004718.3	28296	G	11462	0.0348979	0	99.9651	0
NC_004718.3	28297	C	11400	0	99.9561	0	0.0350877
NC_004718.3	28298	A	11378	99.9736	0	0.0263667	0
NC_004718.3	28299	T	11265	0	0.00887705	0.00887705	99.9822
NC_004718.3	28300	G	11326	0	0.00882924	99.9823	0.00882924
NC_004718.3	28301	G	11272	0	0	99.9911	0.00887154
NC_004718.3	28302	C	11434	0	100	0	0
NC_004718.3	28303	A	11176	99.9642	0.00894775	0.0178955	0.00894775
NC_004718.3	28304	A	10817	99.7966	0.00924471	0.194139	0
NC_004718.3	28305	G	11378	0	0.00878889	99.9912	0
NC_004718.3	28306	G	11354	0.00880747	0	99.9912	0
NC_004718.3	28307	A	11510	100	0	0	0
NC_004718.3	28308	G	11435	0	0	100	0
NC_004718.3	28309	G	11346	0.00881368	0	99.9912	0
NC_004718.3	28310	A	11483	99.9913	0	0.00870853	0
NC_004718.3	28311	A	8121	99.7784	0.049255	0.172393	0
NC_004718.3	28312	C	11418	0	99.9912	0	0.0087581
NC_004718.3	28313	T	11398	0	0.140376	0	99.8596
NC_004718.3	28314	T	11306	0	0.114983	0	99.885
NC_004718.3	28315	A	11382	99.0951	0	0.904938	0
NC_004718.3	28316	G	11572	0	0.00864155	99.9914	0
NC_004718.3	28317	A	11689	99.9829	0	0.0171101	0
NC_004718.3	28318	T	8194	0.0122041	0.0610203	0.0366122	99.8902
NC_004718.3	28319	T	11685	0.00855798	0	0	99.9914
NC_004718.3	28320	C	11812	0.00846597	99.9661	0	0.0253979
NC_004718.3	28321	C	11716	0.00853534	99.9744	0	0.0170707
NC_004718.3	28322	C	12064	0.0165782	99.9668	0	0.0165782
NC_004718.3	28323	T	12030	0	0	0	100
NC_004718.3	28324	C	12062	0	99.9751	0	0.0248715
NC_004718.3	28325	G	12003	0	0.00833125	99.975	0.0166625
NC_004718.3	28326	A	12111	99.9752	0	0.0247709	0
NC_004718.3	28327	G	12157	0.00822571	0.00822571	99.9589	0.0246771
NC_004718.3	28328	G	12023	0.0166348	0.00831739	99.9667	0
NC_004718.3	28329	C	12074	0.00828226	99.9752	0	0.0165645
NC_004718.3	28330	C	12110	0	99.9752	0	0.0247729
NC_004718.3	28331	A	11907	99.9328	0.00839842	0.0587889	0
NC_004718.3	28332	G	12144	0.0247036	0	99.9753	0
NC_004718.3	28333	G	11856	0	0.00843455	99.9916	0
NC_004718.3	28334	G	11941	0.050247	0	99.9498	0
NC_004718.3	28335	C	11817	0	99.9746	0	0.0253872
NC_004718.3	28336	G	11988	0.05005	0.00834167	99.9416	0
NC_004718.3	28337	T	11515	0	0	0	100
NC_004718.3	28338	T	11720	0	0.00853242	0	99.9915
NC_004718.3	28339	C	11870	0.0084246	99.9495	0.0168492	0.0252738
NC_004718.3	28340	C	11943	0	99.9833	0.00837311	0.00837311
NC_004718.3	28341	A	11928	99.9078	0.00838364	0.0838364	0
NC_004718.3	28342	A	11419	99.8949	0.00875733	0.0875733	0.00875733
NC_004718.3	28343	T	11789	0.00848248	0.0424124	0	99.9491
NC_004718.3	28344	C	11912	0	99.9832	0	0.0167898
NC_004718.3	28345	A	11685	99.923	0.00855798	0.0684638	0
NC_004718.3	28346	A	11369	99.9472	0	0.0439792	0.00879585
NC_004718.3	28347	C	12002	0	99.9917	0.00833195	0
NC_004718.3	28348	A	11271	99.9645	0	0.0177447	0
NC_004718.3	28349	C	11870	0	100	0	0
NC_004718.3	28350	C	11738	0.0170387	99.9404	0	0.0425967
NC_004718.3	28351	A	11405	99.9474	0	0.0526085	0
NC_004718.3	28352	A	10996	99.9545	0	0.0454711	0
NC_004718.3	28353	T	10630	0.0188147	0.028222	0.00940734	99.9436
NC_004718.3	28354	A	11054	99.5115	0.0090465	0.479464	0
NC_004718.3	28355	G	11491	0.00870246	0.00870246	99.9739	0.00870246
NC_004718.3	28356	T	11409	0.00876501	0.026295	0	99.9649
NC_004718.3	28357	G	11655	0.01716	0	99.9743	0.00858001
NC_004718.3	28358	G	11640	0.00859107	0.00859107	99.9828	0
NC_004718.3	28359	T	11747	0.00851281	0.0170256	0	99.9745
NC_004718.3	28360	C	11635	0	99.9828	0.00859476	0.00859476
NC_004718.3	28361	C	11600	0	99.9741	0.00862069	0.0172414
NC_004718.3	28362	A	11680	99.9572	0.00856164	0.0256849	0.00856164
NC_004718.3	28363	G	11628	0.00859993	0	99.9914	0
NC_004718.3	28364	A	11408	99.9649	0	0.0262973	0.00876578
NC_004718.3	28365	T	11173	0	0.00895015	0	99.991
NC_004718.3	28366	G	11331	0.0176507	0.00882535	99.9647	0.00882535
NC_004718.3	28367	A	11366	99.9824	0.00879817	0.00879817	0
NC_004718.3	28368	C	11136	0	99.991	0.00897988	0
NC_004718.3	28369	C	11195	0.0178651	99.9732	0	0
NC_004718.3	28370	A	11078	100	0	0	0
NC_004718.3	28371	A	11042	99.8279	0.0181127	0.135845	0.00905633
NC_004718.3	28372	A	11045	99.8732	0	0.126754	0
NC_004718.3	28373	T	11137	0	0.0448954	0	99.9551
NC_004718.3	28374	T	10664	0.00937734	0	0	99.9906
NC_004718.3	28375	G	11183	0	0	100	0
NC_004718.3	28376	G	10916	0	0.00916087	99.9908	0
NC_004718.3	28377	C	10842	0	99.9908	0	0.00922339
NC_004718.3	28378	T	11070	0.00903342	0.0993677	0	99.8916
NC_004718.3	28379	A	10477	99.9236	0	0.0763577	0
NC_004718.3	28380	C	10993	0	100	0	0
NC_004718.3	28381	T	10545	0.00948317	0.0853485	0.00948317	99.8957
NC_004718.3	28382	A	10042	99.8506	0.00995818	0.139414	0
NC_004718.3	28383	C	10920	0	99.9908	0.00915751	0
NC_004718.3	28384	C	10885	0	99.9908	0	0.00918696
NC_004718.3	28385	G	10913	0.0274901	0	99.9725	0
NC_004718.3	28386	A	10625	99.9153	0	0.0847059	0
NC_004718.3	28387	A	10014	99.6205	0	0.359497	0.019972
NC_004718.3	28388	G	10510	0.00951475	0	99.981	0.00951475
NC_004718.3	28389	A	10666	99.9906	0	0.00937559	0
NC_004718.3	28390	G	10765	0	0.00928936	99.9907	0
NC_004718.3	28391	C	10618	0	100	0	0
NC_004718.3	28392	T	10123	0.00987849	0.059271	0.00987849	99.921
NC_004718.3	28393	A	10475	99.8091	0.00954654	0.181384	0
NC_004718.3	28394	C	10843	0.00922254	99.9816	0	0.00922254
NC_004718.3	28395	C	10769	0	100	0	0
NC_004718.3	28396	C	10886	0.0183722	99.9816	0	0
NC_004718.3	28397	G	11192	0.0357398	0	99.9643	0
NC_004718.3	28398	A	10949	99.9361	0	0.0639328	0
NC_004718.3	28399	C	10931	0	99.9817	0	0.0182966
NC_004718.3	28400	G	11002	0.00908926	0	99.9909	0
NC_004718.3	28401	A	10891	99.9816	0	0.0183638	0
NC_004718.3	28402	G	11118	0	0	100	0
NC_004718.3	28403	T	10636	0.0188041	0.0470102	0	99.9342
NC_004718.3	28404	T	10945	0	0	0	100
NC_004718.3	28405	C	11069	0	100	0	0
NC_004718.3	28406	G	11182	0	0	100	0
NC_004718.3	28407	T	10561	0	0.0662816	0	99.9337
NC_004718.3	28408	G	11185	0.00894054	0	99.9911	0
NC_004718.3	28409	G	11261	0.0177604	0	99.9734	0.00888021
NC_004718.3	28410	T	11060	0	0.00904159	0	99.991
NC_004718.3	28411	G	10858	0.0092098	0	99.9908	0
NC_004718.3	28412	G	11243	0.00889442	0	99.9911	0
NC_004718.3	28413	T	11322	0	0.0529942	0	99.947
NC_004718.3	28414	G	11437	0.0612049	0	99.9388	0
NC_004718.3	28415	A	11280	99.9557	0.00886525	0.035461	0
NC_004718.3	28416	C	11576	0	100	0	0
NC_004718.3	28417	G	11435	0.192392	0	99.8076	0
NC_004718.3	28418	G	11540	0.017331	0	99.9827	0
NC_004718.3	28419	C	11623	0	99.9914	0	0.00860363
NC_004718.3	28420	A	11989	99.9166	0	0.0834098	0
NC_004718.3	28421	A	11451	99.8865	0	0.113527	0
NC_004718.3	28422	A	11608	99.8019	0	0.198139	0
NC_004718.3	28423	A	11494	99.8695	0	0.130503	0
NC_004718.3	28424	T	11893	0	0.00840831	0.00840831	99.9748
NC_004718.3	28425	G	11999	0.00833403	0	99.9917	0
NC_004718.3	28426	A	12004	99.9167	0.00833056	0.074975	0
NC_004718.3	28427	A	11813	99.7714	0	0.228562	0
NC_004718.3	28428	A	12168	99.4905	0.0246548	0.468442	0.0164366
NC_004718.3	28429	G	12125	0.0164948	0	99.9588	0.0247423
NC_004718.3	28430	A	11744	99.9745	0	0.025545	0
NC_004718.3	28431	G	12007	0	0	99.9917	0.00832848
NC_004718.3	28432	C	12058	0.00829325	99.9834	0.00829325	0
NC_004718.3	28433	T	11908	0	0.0671817	0	99.9328
NC_004718.3	28434	C	12098	0.00826583	99.9835	0	0.00826583
NC_004718.3	28435	A	12020	99.9251	0	0.0748752	0
NC_004718.3	28436	G	11806	0.0508216	0.0254108	99.9238	0
NC_004718.3	28437	C	11361	0.00880204	99.9472	0	0.0440102
NC_004718.3	28438	C	11521	0	100	0	0
NC_004718.3	28439	C	11506	0	99.9913	0	0.00869112
NC_004718.3	28440	C	11678	0	99.9743	0	0.0171262
NC_004718.3	28441	A	11779	99.8981	0.00848969	0.0764072	0.00848969
NC_004718.3	28442	G	11875	0	0.0168421	99.9495	0.0336842
NC_004718.3	28443	A	11777	99.9745	0	0.0254734	0
NC_004718.3	28444	T	11884	0	0.00841467	0	99.9916
NC_004718.3	28445	G	11820	0.0169205	0.00846024	99.9577	0.0169205
NC_004718.3	28446	G	11987	0	0	100	0
NC_004718.3	28447	T	12045	0	0.0581154	0	99.9419
NC_004718.3	28448	A	11452	99.8166	0.0087321	0.16591	0
NC_004718.3	28449	C	12040	0	99.9917	0	0.00830565
NC_004718.3	28450	T	11914	0	0.0587544	0.016787	99.9245
NC_004718.3	28451	T	12173	0	0.0082149	0	99.9918
NC_004718.3	28452	C	11702	0	99.9915	0	0.00854555
NC_004718.3	28453	T	12123	0	0.0742391	0	99.9258
NC_004718.3	28454	A	11877	99.84	0.0252589	0.134714	0
NC_004718.3	28455	T	11500	0	0.0347826	0	99.9652
NC_004718.3	28456	T	11225	0	0.0445434	0	99.9555
NC_004718.3	28457	A	12118	99.4884	0	0.511636	0
NC_004718.3	28458	C	12202	0	100	0	0
NC_004718.3	28459	C	12277	0.0244359	99.9511	0	0.0244359
NC_004718.3	28460	T	11972	0.00835282	0.0668226	0	99.9248
NC_004718.3	28461	A	12238	99.6568	0	0.343193	0
NC_004718.3	28462	G	12438	0	0.00803988	99.992	0
NC_004718.3	28463	G	12687	0	0	100	0
NC_004718.3	28464	A	12951	99.9846	0	0.0154428	0
NC_004718.3	28465	A	10664	99.8593	0.028132	0.112528	0
NC_004718.3	28466	C	13018	0	99.9923	0	0.00768167
NC_004718.3	28467	T	12591	0.0158844	0.0714796	0.0238265	99.8888
NC_004718.3	28468	G	13034	0.0230167	0.00767224	99.9693	0
NC_004718.3	28469	G	12898	0.0155063	0.00775314	99.9767	0
NC_004718.3	28470	C	12914	0	99.9845	0	0.0154871
NC_004718.3	28471	C	12672	0.0157828	99.9448	0	0.0394571
NC_004718.3	28472	C	12867	0.00777182	99.9534	0	0.0388591
NC_004718.3	28473	A	12821	99.9298	0	0.0701973	0
NC_004718.3	28474	G	13127	0	0	100	0
NC_004718.3	28475	A	12904	99.9613	0	0.0387477	0
NC_004718.3	28476	A	11934	99.5308	0	0.452489	0.0167588
NC_004718.3	28477	G	13105	0	0	100	0
NC_004718.3	28478	C	12788	0	99.9844	0	0.0156397
NC_004718.3	28479	T	11868	0	0.0337041	0	99.9663
NC_004718.3	28480	T	13086	0	0.0382088	0	99.9618
NC_004718.3	28481	C	13336	0	99.985	0.0074985	0.0074985
NC_004718.3	28482	A	13067	99.9082	0	0.0841815	0.00765287
NC_004718.3	28483	C	13077	0	100	0	0
NC_004718.3	28484	T	8498	0	0.0706048	0.0235349	99.9059
NC_004718.3	28485	T	12052	0	0.0497843	0	99.9502
NC_004718.3	28486	C	12914	0.00774353	99.9923	0	0
NC_004718.3	28487	C	12658	0.00790014	99.9684	0	0.0237004
NC_004718.3	28488	C	12820	0	99.9922	0	0.00780031
NC_004718.3	28489	T	12592	0.00794155	0.0873571	0.00794155	99.8968
NC_004718.3	28490	A	12216	99.8363	0	0.16372	0
NC_004718.3	28491	C	12662	0	99.9842	0	0.0157953
NC_004718.3	28492	G	12429	0.0402285	0	99.9437	0.0160914
NC_004718.3	28493	G	12500	0.064	0.008	99.912	0.016
NC_004718.3	28494	C	12079	0	99.9917	0	0.00827883
NC_004718.3	28495	G	11958	0.0250878	0	99.9749	0
NC_004718.3	28496	C	12004	0	99.975	0	0.0249917
NC_004718.3	28497	T	11808	0	0.110095	0.00846883	99.8814
NC_004718.3	28498	A	11970	99.9081	0.0250627	0.0668338	0
NC_004718.3	28499	A	12309	99.8863	0	0.113738	0
NC_004718.3	28500	C	12308	0	100	0	0
NC_004718.3	28501	A	12335	99.9514	0	0.0486421	0
NC_004718.3	28502	A	11885	99.9159	0.0168279	0.0673117	0
NC_004718.3	28503	A	12020	99.6672	0	0.332779	0
NC_004718.3	28504	G	12139	0	0	100	0
NC_004718.3	28505	A	11990	99.9833	0	0.0166806	0
NC_004718.3	28506	A	12334	99.6676	0	0.332414	0
NC_004718.3	28507	G	12275	0.0162933	0	99.9837	0
NC_004718.3	28508	G	12159	0	0	100	0
NC_004718.3	28509	C	12386	0.0161473	99.9596	0	0.0242209
NC_004718.3	28510	A	12021	99.9501	0.00831878	0.0415939	0
NC_004718.3	28511	T	12415	0	0	0	100
NC_004718.3	28512	C	12217	0	99.9754	0.00818532	0.0163706
NC_004718.3	28513	G	12312	0.0162443	0	99.9838	0
NC_004718.3	28514	T	12269	0	0.0163012	0	99.9837
NC_004718.3	28515	A	12318	99.7565	0	0.243546	0
NC_004718.3	28516	T	12520	0.0159744	0.00798722	0	99.976
NC_004718.3	28517	G	12418	0.0161057	0	99.9839	0
NC_004718.3	28518	G	12308	0.0162496	0	99.9838	0
NC_004718.3	28519	G	12489	0	0	100	0
NC_004718.3	28520	T	11913	0	0.0251826	0.00839419	99.9664
NC_004718.3	28521	T	12524	0	0.00798467	0	99.992
NC_004718.3	28522	G	12255	0	0	99.9918	0.00815994
NC_004718.3	28523	C	12388	0	99.9677	0	0.0322893
NC_004718.3	28524	A	12407	99.9839	0	0	0.0161199
NC_004718.3	28525	A	12023	99.9501	0.00831739	0.041587	0
NC_004718.3	28526	C	12512	0	99.96	0	0.0399616
NC_004718.3	28527	T	12163	0	0.0411083	0.00822166	99.9507
NC_004718.3	28528	G	12689	0.0157617	0	99.9842	0
NC_004718.3	28529	A	12724	99.9686	0.00785916	0.0235775	0
NC_004718.3	28530	G	12659	0.00789952	0	99.9921	0
NC_004718.3	28531	G	12484	0.0240308	0.00801025	99.968	0
NC_004718.3	28532	G	12656	0.0474083	0	99.9526	0
NC_004718.3	28533	A	12519	100	0	0	0
NC_004718.3	28534	G	12436	0	0	100	0
NC_004718.3	28535	C	12256	0	99.9755	0	0.0244778
NC_004718.3	28536	C	12345	0.0324018	99.9595	0	0.00810045
NC_004718.3	28537	T	12491	0.0240173	0.0160115	0.00800576	99.952
NC_004718.3	28538	T	12537	0	0.0159528	0	99.984
NC_004718.3	28539	G	12570	0.00795545	0.00795545	99.9841	0
NC_004718.3	28540	A	12655	99.9605	0	0.0395101	0
NC_004718.3	28541	A	12427	99.8069	0	0.193128	0
NC_004718.3	28542	T	12317	0.0162377	0.0243566	0	99.9594
NC_004718.3	28543	A	12429	99.6862	0	0.305737	0
NC_004718.3	28544	C	12479	0	99.9599	0	0.0400673
NC_004718.3	28545	A	12293	99.9593	0.00813471	0.0325388	0
NC_004718.3	28546	C	12273	0	99.9593	0	0.0407398
NC_004718.3	28547	C	11989	0	99.9666	0	0.0333639
NC_004718.3	28548	C	12234	0.00817394	99.9673	0.0163479	0
NC_004718.3	28549	A	11918	99.9497	0	0.050344	0
NC_004718.3	28550	A	11375	99.8681	0	0.131868	0
NC_004718.3	28551	A	11570	99.7494	0	0.242005	0.00864304
NC_004718.3	28552	G	11710	0.00853971	0	99.9915	0
NC_004718.3	28553	A	11784	99.9915	0	0.00848608	0
NC_004718.3	28554	C	12092	0.00826993	99.9917	0	0
NC_004718.3	28555	C	12087	0	100	0	0
NC_004718.3	28556	A	11756	100	0	0	0
NC_004718.3	28557	C	12278	0	100	0	0
NC_004718.3	28558	A	12040	99.9917	0	0.00830565	0
NC_004718.3	28559	T	11847	0	0.0337638	0.00844096	99.9578
NC_004718.3	28560	T	11904	0.00840054	0.0168011	0.00840054	99.9496
NC_004718.3	28561	G	12287	0	0	100	0
NC_004718.3	28562	G	12126	0.0824674	0.0164935	99.901	0
NC_004718.3	28563	C	12230	0.00817661	99.9755	0	0.0163532
NC_004718.3	28564	A	12195	99.959	0	0.0410004	0
NC_004718.3	28565	C	12028	0.0166279	99.9501	0.00831393	0.0249418
NC_004718.3	28566	C	12021	0	99.9834	0	0.0166376
NC_004718.3	28567	C	11812	0	99.9915	0	0.00846597
NC_004718.3	28568	G	11642	0.0257688	0	99.9742	0
NC_004718.3	28569	C	11699	0	99.9915	0	0.00854774
NC_004718.3	28570	A	11492	99.9478	0	0.0522102	0
NC_004718.3	28571	A	10555	99.9337	0.0473709	0.0189484	0
NC_004718.3	28572	T	11540	0	0.0259965	0	99.974
NC_004718.3	28573	C	11517	0	99.9913	0	0.00868282
NC_004718.3	28574	C	11428	0.00875044	99.965	0	0.00875044
NC_004718.3	28575	T	11335	0	0.167622	0	99.8324
NC_004718.3	28576	A	11103	99.9189	0	0.0810592	0
NC_004718.3	28577	A	10889	99.9082	0	0.0734686	0.00918358
NC_004718.3	28578	T	10960	0	0.0456204	0.00912409	99.9361
NC_004718.3	28579	A	10990	99.8453	0.00909918	0.145587	0
NC_004718.3	28580	A	10642	99.8215	0	0.178538	0
NC_004718.3	28581	C	11398	0	99.9912	0	0.00877347
NC_004718.3	28582	A	11041	99.9457	0.00905715	0.0452858	0
NC_004718.3	28583	A	9940	99.8491	0.0100604	0.140845	0
NC_004718.3	28584	T	11102	0	0.0180148	0.0180148	99.964
NC_004718.3	28585	G	11339	0.00881912	0	99.9824	0.00881912
NC_004718.3	28586	C	11443	0	99.965	0	0.0349559
NC_004718.3	28587	T	11499	0	0.0347856	0.00869641	99.9565
NC_004718.3	28588	G	11401	0.0350846	0.0175423	99.9474	0
NC_004718.3	28589	C	11137	0.00897908	99.982	0	0.00897908
NC_004718.3	28590	C	11229	0	100	0	0
NC_004718.3	28591	A	11026	99.9002	0	0.0997642	0
NC_004718.3	28592	C	11098	0	100	0	0
NC_004718.3	28593	C	10921	0	99.9817	0	0.0183133
NC_004718.3	28594	G	10988	0.0182017	0	99.9818	0
NC_004718.3	28595	T	10627	0	0.06587	0.00940999	99.9247
NC_004718.3	28596	G	10747	0.00930492	0	99.9907	0
NC_004718.3	28597	C	10512	0.00951294	99.981	0	0.00951294
NC_004718.3	28598	T	10617	0	0.103607	0	99.8964
NC_004718.3	28599	A	10246	99.8341	0	0.165918	0
NC_004718.3	28600	C	10715	0	99.972	0	0.0279981
NC_004718.3	28601	A	10655	99.9718	0	0.0281558	0
NC_004718.3	28602	A	10462	99.9044	0	0.095584	0
NC_004718.3	28603	C	10751	0	99.9907	0	0.00930146
NC_004718.3	28604	T	8534	0	0.0468713	0.0234357	99.9297
NC_004718.3	28605	T	10587	0	0.0283366	0	99.9717
NC_004718.3	28606	C	10645	0	99.9624	0.0187882	0.0187882
NC_004718.3	28607	C	10645	0.0281822	99.9718	0	0
NC_004718.3	28608	T	10468	0.00955292	0.200611	0.0191058	99.7707
NC_004718.3	28609	C	10483	0	100	0	0
NC_004718.3	28610	A	9906	99.9192	0	0.0504745	0.0302847
NC_004718.3	28611	A	9728	99.7327	0.0308388	0.215872	0.0205592
NC_004718.3	28612	G	9706	0.0309087	0	99.9691	0
NC_004718.3	28613	G	9951	0	0	100	0
NC_004718.3	28614	A	9974	99.99	0	0.0100261	0
NC_004718.3	28615	A	8098	99.9383	0.0246975	0.0370462	0
NC_004718.3	28616	C	9880	0.0202429	99.9696	0.0101215	0
NC_004718.3	28617	A	9709	100	0	0	0
NC_004718.3	28618	A	9369	99.9039	0	0.0960615	0
NC_004718.3	28619	C	9685	0	99.9897	0	0.0103252
NC_004718.3	28620	A	9319	99.9893	0	0	0.0107308
NC_004718.3	28621	T	8594	0.011636	0.139632	0.0349081	99.8138
NC_004718.3	28622	T	9249	0	0.0973078	0.021624	99.8811
NC_004718.3	28623	G	9413	0.0318708	0	99.9681	0
NC_004718.3	28624	C	9229	0.0108354	99.9892	0	0
NC_004718.3	28625	C	9389	0	99.9148	0	0.0106508
NC_004718.3	28626	A	9081	99.9339	0	0.066072	0
NC_004718.3	28627	A	9070	99.8126	0	0.187431	0
NC_004718.3	28628	A	8760	99.6575	0	0.342466	0
NC_004718.3	28629	A	8339	99.6043	0	0.371747	0.0239837
NC_004718.3	28630	G	9267	0	0	100	0
NC_004718.3	28631	G	9191	0	0	99.9891	0.0108802
NC_004718.3	28632	C	9194	0	99.9782	0	0.0217533
NC_004718.3	28633	T	8919	0	0.0448481	0.011212	99.9439
NC_004718.3	28634	T	9366	0	0	0	100
NC_004718.3	28635	C	9392	0	99.9787	0.0106474	0.0106474
NC_004718.3	28636	T	9386	0	0.0426167	0.0213083	99.9361
NC_004718.3	28637	A	9303	99.7313	0	0.247232	0.0214984
NC_004718.3	28638	C	9457	0	100	0	0
NC_004718.3	28639	G	9295	0.0430339	0	99.9462	0.0107585
NC_004718.3	28640	C	9437	0	100	0	0
NC_004718.3	28641	A	9230	99.9133	0	0.0866739	0
NC_004718.3	28642	G	9348	0.0106975	0.0106975	99.9786	0
NC_004718.3	28643	A	9321	99.9785	0	0.0214569	0
NC_004718.3	28644	G	9369	0.0320205	0	99.968	0
NC_004718.3	28645	G	9265	0.0107933	0.0107933	99.9784	0
NC_004718.3	28646	G	9415	0.0106213	0.0106213	99.9788	0
NC_004718.3	28647	A	9391	99.9574	0	0	0.042594
NC_004718.3	28648	A	6642	99.8193	0.0451671	0.135501	0
NC_004718.3	28649	G	9459	0.0105719	0	99.9894	0
NC_004718.3	28650	C	9498	0.0105285	99.9684	0	0.0210571
NC_004718.3	28651	A	9426	99.9363	0.010609	0.0424358	0.010609
NC_004718.3	28652	G	9482	0.0105463	0	99.9789	0.0105463
NC_004718.3	28653	A	9229	99.9242	0	0.0758479	0
NC_004718.3	28654	G	9419	0.0424674	0	99.9575	0
NC_004718.3	28655	G	9431	0.0530166	0.0106033	99.9258	0.0106033
NC_004718.3	28656	C	9590	0	100	0	0
NC_004718.3	28657	G	9627	0.0519373	0	99.9169	0.0207749
NC_004718.3	28658	G	9582	0	0	99.9791	0.0208725
NC_004718.3	28659	C	9706	0.0103029	99.9485	0.0103029	0.0309087
NC_004718.3	28660	A	9722	99.9589	0	0.0308578	0.0102859
NC_004718.3	28661	G	10040	0.00996016	0.0199203	99.9502	0.0199203
NC_004718.3	28662	T	9900	0	0.020202	0	99.9798
NC_004718.3	28663	C	10131	0	99.9506	0.00987069	0.0197414
NC_004718.3	28664	A	10053	99.9005	0.0198946	0.0795782	0
NC_004718.3	28665	A	9862	99.7871	0.0101399	0.202799	0
NC_004718.3	28666	G	10016	0	0	99.97	0.0299521
NC_004718.3	28667	C	10147	0	100	0	0
NC_004718.3	28668	C	10174	0.00982898	99.9902	0	0
NC_004718.3	28669	T	10107	0	0.00989413	0	99.9901
NC_004718.3	28670	C	10061	0	99.9801	0	0.0198787
NC_004718.3	28671	T	9638	0.0103756	0.0622536	0	99.9274
NC_004718.3	28672	T	10065	0	0	0	100
NC_004718.3	28673	C	10203	0.00980104	99.9902	0	0
NC_004718.3	28674	T	10132	0	0.0197394	0	99.9803
NC_004718.3	28675	C	10129	0.00987264	99.9803	0	0.00987264
NC_004718.3	28676	G	9837	0	0	100	0
NC_004718.3	28677	C	9976	0	99.99	0	0.0100241
NC_004718.3	28678	T	10069	0	0.0198629	0	99.9801
NC_004718.3	28679	C	10071	0	99.9801	0	0.019859
NC_004718.3	28680	C	9995	0	100	0	0
NC_004718.3	28681	T	9841	0	0.0304847	0	99.9695
NC_004718.3	28682	C	10063	0	100	0	0
NC_004718.3	28683	A	9586	99.9687	0	0.0104319	0.0208638
NC_004718.3	28684	T	9938	0	0.0301872	0	99.9698
NC_004718.3	28685	C	10272	0	99.9805	0.0097352	0.0097352
NC_004718.3	28686	A	9584	99.927	0	0.0730384	0
NC_004718.3	28687	C	10103	0.00989805	99.9505	0	0.0395922
NC_004718.3	28688	G	9863	0	0	99.9797	0.0202778
NC_004718.3	28689	T	9614	0.0104015	0.083212	0.0104015	99.896
NC_004718.3	28690	A	9792	99.857	0	0.142974	0
NC_004718.3	28691	G	10164	0.00983865	0	99.9803	0.00983865
NC_004718.3	28692	T	10147	0	0	0	100
NC_004718.3	28693	C	10355	0	99.9903	0	0.00965717
NC_004718.3	28694	G	10158	0.00984446	0	99.9902	0
NC_004718.3	28695	C	10324	0	99.9903	0	0.00968617
NC_004718.3	28696	G	10204	0.00980008	0	99.9902	0
NC_004718.3	28697	G	10141	0	0	99.9901	0.00986096
NC_004718.3	28698	T	10096	0	0.0594295	0.00990491	99.9208
NC_004718.3	28699	A	9723	99.8766	0.0102849	0.113134	0
NC_004718.3	28700	A	9777	99.8466	0.0102281	0.143193	0
NC_004718.3	28701	T	10098	0	0.0297089	0	99.9703
NC_004718.3	28702	T	10141	0.00986096	0.118332	0.00986096	99.8619
NC_004718.3	28703	C	10236	0	100	0	0
NC_004718.3	28704	A	10266	99.8929	0	0.0974089	0.00974089
NC_004718.3	28705	A	10192	99.7743	0.00981162	0.215856	0
NC_004718.3	28706	G	10380	0	0	100	0
NC_004718.3	28707	A	10476	99.9618	0	0.0381825	0
NC_004718.3	28708	A	9921	99.748	0	0.251991	0
NC_004718.3	28709	A	10147	99.8719	0.00985513	0.108406	0
NC_004718.3	28710	T	10065	0	0	0.00993542	99.9901
NC_004718.3	28711	T	10571	0	0.00945984	0	99.9905
NC_004718.3	28712	C	10741	0	99.9814	0	0.0186202
NC_004718.3	28713	A	10689	99.9252	0	0.0748433	0
NC_004718.3	28714	A	10471	99.9331	0	0.0573011	0.00955019
NC_004718.3	28715	C	10746	0.00930579	99.9814	0	0.00930579
NC_004718.3	28716	T	10371	0	0.0192845	0	99.9807
NC_004718.3	28717	C	10539	0	100	0	0
NC_004718.3	28718	C	10501	0	100	0	0
NC_004718.3	28719	T	10234	0.0195427	0.14657	0.00977135	99.8241
NC_004718.3	28720	G	10457	0.0286889	0	99.9522	0.0191259
NC_004718.3	28721	G	10346	0	0.00966557	99.9807	0.00966557
NC_004718.3	28722	C	10559	0	100	0	0
NC_004718.3	28723	A	10531	99.962	0.00949577	0.0284873	0
NC_004718.3	28724	G	10551	0.00947778	0	99.9905	0
NC_004718.3	28725	C	10480	0	99.9809	0.019084	0
NC_004718.3	28726	A	10328	99.9613	0.00968242	0.0193648	0.00968242
NC_004718.3	28727	G	10626	0	0	99.9906	0
NC_004718.3	28728	T	9658	0	0.0621247	0.0310623	99.9068
NC_004718.3	28729	A	9883	99.7875	0.0202368	0.192249	0
NC_004718.3	28730	G	10558	0.037886	0	99.9621	0
NC_004718.3	28731	G	10519	0	0	100	0
NC_004718.3	28732	G	10560	0.0094697	0	99.9905	0
NC_004718.3	28733	G	10748	0.00930406	0	99.9814	0
NC_004718.3	28734	A	10799	99.963	0	0.0277803	0.00926012
NC_004718.3	28735	A	9316	99.8068	0.0107342	0.182482	0
NC_004718.3	28736	A	10362	99.7684	0	0.231616	0
NC_004718.3	28737	T	9750	0.0307692	0.0512821	0.0102564	99.9077
NC_004718.3	28738	T	10752	0	0.0093006	0	99.9907
NC_004718.3	28739	C	10834	0	99.9723	0	0.0276906
NC_004718.3	28740	T	10897	0	0.0367074	0	99.9633
NC_004718.3	28741	C	10846	0	99.9816	0.00921999	0.00921999
NC_004718.3	28742	C	10667	0	99.9719	0.0187494	0.00937471
NC_004718.3	28743	T	10651	0	0.0375552	0	99.9624
NC_004718.3	28744	G	10649	0	0.00939055	99.9906	0
NC_004718.3	28745	C	10677	0	100	0	0
NC_004718.3	28746	T	10751	0	0.00930146	0	99.9907
NC_004718.3	28747	C	10562	0.0094679	99.9621	0	0.0284037
NC_004718.3	28748	G	10471	0	0.00955019	99.9809	0
NC_004718.3	28749	A	10528	99.981	0	0.018997	0
NC_004718.3	28750	A	10139	99.9211	0	0.0690403	0
NC_004718.3	28751	T	9956	0	0.0301326	0	99.9699
NC_004718.3	28752	G	10445	0	0.00957396	99.9809	0.00957396
NC_004718.3	28753	G	10267	0	0.00973994	99.9903	0
NC_004718.3	28754	C	10445	0	99.9904	0.00957396	0
NC_004718.3	28755	T	10205	0	0.0881921	0.0195982	99.8922
NC_004718.3	28756	A	9743	99.7639	0.0205276	0.215539	0
NC_004718.3	28757	G	10591	0.018884	0	99.9811	0
NC_004718.3	28758	C	10794	0	99.9444	0	0.0555864
NC_004718.3	28759	G	10727	0.00932227	0	99.9907	0
NC_004718.3	28760	G	10959	0.0273748	0	99.9635	0.00912492
NC_004718.3	28761	A	10941	99.936	0	0.0639795	0
NC_004718.3	28762	G	10968	0.00911743	0	99.9909	0
NC_004718.3	28763	G	11017	0	0	99.9909	0.00907688
NC_004718.3	28764	T	10782	0.00927472	0.0556483	0.00927472	99.9165
NC_004718.3	28765	G	11012	0.018162	0	99.9728	0.009081
NC_004718.3	28766	G	11457	0.0261849	0	99.9738	0
NC_004718.3	28767	T	11320	0.00883392	0.0441696	0	99.947
NC_004718.3	28768	G	11699	0.0170955	0	99.9829	0
NC_004718.3	28769	A	11541	99.9393	0	0.0606533	0
NC_004718.3	28770	A	11599	99.8965	0.00862143	0.0948358	0
NC_004718.3	28771	A	11572	99.758	0	0.233322	0.00864155
NC_004718.3	28772	C	11809	0	100	0	0
NC_004718.3	28773	T	11453	0	0.052388	0.0174627	99.9301
NC_004718.3	28774	G	11637	0.0257798	0	99.9484	0.0171866
NC_004718.3	28775	C	11443	0	100	0	0
NC_004718.3	28776	C	11368	0	100	0	0
NC_004718.3	28777	C	11392	0	100	0	0
NC_004718.3	28778	T	11333	0.00882379	0.0441189	0.00882379	99.9382
NC_004718.3	28779	C	11336	0	99.9647	0	0.0352858
NC_004718.3	28780	G	11168	0.00895416	0	99.9731	0.0179083
NC_004718.3	28781	C	11230	0	100	0	0
NC_004718.3	28782	G	11042	0.0181127	0	99.9819	0
NC_004718.3	28783	C	10923	0.00915499	99.9817	0	0.00915499
NC_004718.3	28784	T	11192	0	0.0268049	0	99.9732
NC_004718.3	28785	A	10870	99.8068	0.00919963	0.183993	0
NC_004718.3	28786	T	10894	0	0.0275381	0.00917937	99.9633
NC_004718.3	28787	T	11501	0	0.0260847	0	99.9739
NC_004718.3	28788	G	11324	0	0.0176616	99.9735	0.0088308
NC_004718.3	28789	C	11393	0	99.9737	0	0.026332
NC_004718.3	28790	T	11388	0	0.00878117	0	99.9912
NC_004718.3	28791	G	11282	0.00886368	0	99.9911	0
NC_004718.3	28792	C	11216	0.00891584	99.9643	0	0.0267475
NC_004718.3	28793	T	11364	0	0.0439986	0	99.956
NC_004718.3	28794	A	10878	99.522	0.00919287	0.459643	0.00919287
NC_004718.3	28795	G	11540	0.00866551	0	99.9913	0
NC_004718.3	28796	A	11483	99.9826	0	0.0174171	0
NC_004718.3	28797	C	11467	0	99.9826	0	0.0174414
NC_004718.3	28798	A	11220	99.8841	0.00891266	0.106952	0
NC_004718.3	28799	G	11558	0.00865202	0	99.9913	0
NC_004718.3	28800	A	11633	99.9914	0	0	0.00859624
NC_004718.3	28801	T	11291	0	0.0177132	0	99.9823
NC_004718.3	28802	T	11354	0	0.00880747	0	99.9912
NC_004718.3	28803	G	11575	0	0	99.9914	0
NC_004718.3	28804	A	11246	99.9644	0	0.0355682	0
NC_004718.3	28805	A	11417	99.9387	0	0.0613121	0
NC_004718.3	28806	C	11345	0	99.9912	0.00881446	0
NC_004718.3	28807	C	11281	0	99.9823	0	0.0177289
NC_004718.3	28808	A	11401	99.9737	0.00877116	0.0175423	0
NC_004718.3	28809	G	11396	0	0	100	0
NC_004718.3	28810	C	11265	0	99.9911	0	0.00887705
NC_004718.3	28811	T	11315	0	0.0353513	0	99.9646
NC_004718.3	28812	T	11447	0	0.0436796	0	99.9563
NC_004718.3	28813	G	11700	0.00854701	0.00854701	99.9744	0
NC_004718.3	28814	A	11182	99.9553	0	0.0447147	0
NC_004718.3	28815	G	11770	0.00849618	0.0169924	99.9405	0.0339847
NC_004718.3	28816	A	11716	99.9915	0	0.00853534	0
NC_004718.3	28817	G	11452	0.0174642	0	99.9825	0
NC_004718.3	28818	C	11455	0.00872981	99.9913	0	0
NC_004718.3	28819	A	11716	99.9232	0	0.076818	0
NC_004718.3	28820	A	11360	99.8592	0	0.132042	0.00880282
NC_004718.3	28821	A	11792	99.8389	0	0.152646	0.00848033
NC_004718.3	28822	G	11932	0.00838082	0.00838082	99.9832	0
NC_004718.3	28823	T	11990	0	0.00834028	0	99.9917
NC_004718.3	28824	T	11448	0	0.0262055	0.00873515	99.9651
NC_004718.3	28825	T	12035	0	0	0	100
NC_004718.3	28826	C	12122	0	99.9918	0	0.00824946
NC_004718.3	28827	T	12003	0.0166625	0.00833125	0	99.975
NC_004718.3	28828	G	11886	0.00841326	0	99.9916	0
NC_004718.3	28829	G	11911	0	0	99.9916	0.0083956
NC_004718.3	28830	T	12149	0	0.0329245	0	99.9671
NC_004718.3	28831	A	11683	99.6919	0	0.30814	0
NC_004718.3	28832	A	12206	99.8607	0	0.12289	0.0163854
NC_004718.3	28833	A	12560	99.8885	0.00796178	0.103503	0
NC_004718.3	28834	G	12510	0.00799361	0	99.992	0
NC_004718.3	28835	G	12246	0.0489956	0	99.951	0
NC_004718.3	28836	C	11947	0.0083703	99.8828	0	0.0167406
NC_004718.3	28837	C	12441	0.00803794	99.9839	0	0.00803794
NC_004718.3	28838	A	12419	100	0	0	0
NC_004718.3	28839	A	12538	99.984	0	0.0159515	0
NC_004718.3	28840	C	12760	0	99.9843	0.015674	0
NC_004718.3	28841	A	12614	99.9683	0	0.0237831	0.0079277
NC_004718.3	28842	A	12472	99.9439	0	0.0561257	0
NC_004718.3	28843	C	13016	0	100	0	0
NC_004718.3	28844	A	12974	99.9846	0	0.0154154	0
NC_004718.3	28845	A	12600	99.9206	0	0.0714286	0
NC_004718.3	28846	C	12967	0	99.9923	0	0.00771188
NC_004718.3	28847	A	12467	99.9037	0	0.0882329	0.00802118
NC_004718.3	28848	A	12065	99.8177	0	0.165769	0.0165769
NC_004718.3	28849	G	11959	0.0083619	0	99.9749	0.0167238
NC_004718.3	28850	G	12463	0.0160475	0	99.9759	0.00802375
NC_004718.3	28851	C	12544	0	99.9841	0	0.0159439
NC_004718.3	28852	C	13088	0.00764059	99.9465	0	0.0305623
NC_004718.3	28853	A	13022	99.9923	0	0.00767931	0
NC_004718.3	28854	A	13092	99.9771	0	0.0229148	0
NC_004718.3	28855	A	12670	99.9053	0	0.0947119	0
NC_004718.3	28856	C	12970	0.0077101	99.9614	0	0.0308404
NC_004718.3	28857	T	12620	0	0.0237718	0	99.9762
NC_004718.3	28858	G	12904	0.00774954	0	99.9923	0
NC_004718.3	28859	T	12646	0	0.0790764	0	99.9209
NC_004718.3	28860	C	12775	0	100	0	0
NC_004718.3	28861	A	12560	99.992	0	0.00796178	0
NC_004718.3	28862	C	12252	0	100	0	0
NC_004718.3	28863	T	12121	0.00825014	0.0825014	0	99.9092
NC_004718.3	28864	A	11879	99.8485	0.0168364	0.126273	0.00841822
NC_004718.3	28865	A	12331	99.7648	0.00810964	0.22707	0
NC_004718.3	28866	G	12602	0.00793525	0	99.9921	0
NC_004718.3	28867	A	12503	99.992	0	0.00799808	0
NC_004718.3	28868	A	12182	99.9179	0	0.0820883	0
NC_004718.3	28869	A	12252	99.9347	0	0.0652955	0
NC_004718.3	28870	T	12469	0	0.0160398	0	99.984
NC_004718.3	28871	C	12795	0	100	0	0
NC_004718.3	28872	T	12748	0	0.0549106	0	99.9451
NC_004718.3	28873	G	12470	0.0240577	0	99.9679	0.00801925
NC_004718.3	28874	C	12617	0	99.9762	0	0.0237774
NC_004718.3	28875	T	12818	0	0.00780153	0	99.9922
NC_004718.3	28876	G	12587	0	0	100	0
NC_004718.3	28877	C	12861	0.00777544	99.9844	0	0.00777544
NC_004718.3	28878	T	13073	0.0229481	0.0917922	0	99.8853
NC_004718.3	28879	G	13104	0	0	100	0
NC_004718.3	28880	A	13114	99.9847	0	0.0152509	0
NC_004718.3	28881	G	12943	0	0	99.9923	0.00772618
NC_004718.3	28882	G	12422	0	0.00805023	99.9919	0
NC_004718.3	28883	C	12620	0	99.9921	0	0.00792393
NC_004718.3	28884	A	12292	99.9919	0	0.00813537	0
NC_004718.3	28885	T	12040	0.00830565	0.0249169	0.00830565	99.9585
NC_004718.3	28886	C	12537	0	99.9761	0	0.0239292
NC_004718.3	28887	T	12909	0	0.0929584	0	99.8296
NC_004718.3	28888	A	12823	99.8596	0	0.140373	0
NC_004718.3	28889	A	13190	99.8787	0.015163	0.090978	0.015163
NC_004718.3	28890	A	13038	99.9386	0	0.0613591	0
NC_004718.3	28891	A	12819	99.8284	0	0.17162	0
NC_004718.3	28892	A	13501	99.8593	0	0.133323	0.00740686
NC_004718.3	28893	G	13317	0	0.0075092	99.9925	0
NC_004718.3	28894	C	13095	0	99.9618	0	0.0381825
NC_004718.3	28895	C	13345	0	100	0	0
NC_004718.3	28896	T	13451	0.0148688	0.0223032	0	99.9628
NC_004718.3	28897	C	13208	0	99.9924	0	0.00757117
NC_004718.3	28898	G	12952	0.0154416	0	99.9846	0
NC_004718.3	28899	C	12937	0.00772977	99.9845	0.00772977	0
NC_004718.3	28900	C	13473	0.0148445	99.7773	0	0.0371113
NC_004718.3	28901	A	13233	99.9849	0	0.0151137	0
NC_004718.3	28902	A	13456	99.9554	0	0.0445898	0
NC_004718.3	28903	A	13381	99.9253	0.0149466	0.0597863	0
NC_004718.3	28904	A	13091	99.8778	0.0152777	0.106944	0
NC_004718.3	28905	A	11991	99.9249	0.00833959	0.0333584	0
NC_004718.3	28906	C	13267	0	99.9849	0	0.015075
NC_004718.3	28907	G	12881	0.00776337	0	99.9845	0.00776337
NC_004718.3	28908	T	12858	0	0.0544408	0	99.9456
NC_004718.3	28909	A	12700	99.8976	0	0.102362	0
NC_004718.3	28910	C	12957	0	100	0	0
NC_004718.3	28911	T	12645	0.00790826	0.237248	0.00790826	99.7469
NC_004718.3	28912	G	12737	0.0863626	0.0314046	99.8822	0
NC_004718.3	28913	C	12419	0.00805218	99.9678	0	0.0241565
NC_004718.3	28914	C	12795	0	99.9922	0	0.00781555
NC_004718.3	28915	A	12366	99.9919	0	0	0.00808669
NC_004718.3	28916	C	12468	0	99.9679	0.00802053	0.0160411
NC_004718.3	28917	A	12303	99.9919	0	0.0081281	0
NC_004718.3	28918	A	11680	99.8801	0	0.119863	0
NC_004718.3	28919	A	11488	99.9739	0	0.0261142	0
NC_004718.3	28920	A	11836	99.9071	0	0.0929368	0
NC_004718.3	28921	C	12356	0.0161865	99.9676	0	0.0161865
NC_004718.3	28922	A	12170	99.9753	0.00821693	0.0164339	0
NC_004718.3	28923	G	11833	0.0169019	0	99.9831	0
NC_004718.3	28924	T	12329	0	0.0405548	0	99.9594
NC_004718.3	28925	A	12460	99.7191	0	0.280899	0
NC_004718.3	28926	C	12503	0	99.992	0	0.00799808
NC_004718.3	28927	A	12425	99.992	0	0.00804829	0
NC_004718.3	28928	A	12502	99.864	0	0.135978	0
NC_004718.3	28929	C	12671	0	99.9763	0	0.0236761
NC_004718.3	28930	G	12747	0.00784498	0.00784498	99.9843	0
NC_004718.3	28931	T	12568	0.00795671	0.0636537	0	99.9284
NC_004718.3	28932	C	12773	0	99.9922	0	0.00782901
NC_004718.3	28933	A	12570	99.9682	0	0.0318218	0
NC_004718.3	28934	C	12783	0	100	0	0
NC_004718.3	28935	T	12652	0	0.0869428	0	99.9131
NC_004718.3	28936	C	12718	0	99.9685	0	0.0314515
NC_004718.3	28937	A	12319	99.9756	0.00811754	0.00811754	0.00811754
NC_004718.3	28938	A	11882	99.8906	0.00841609	0.100993	0
NC_004718.3	28939	G	12356	0.00809323	0	99.9757	0.0161865
NC_004718.3	28940	C	12636	0	99.9921	0	0.0079139
NC_004718.3	28941	A	12508	99.984	0	0	0.00799488
NC_004718.3	28942	T	12387	0	0.0484379	0	99.9516
NC_004718.3	28943	T	12614	0	0.0237831	0	99.9762
NC_004718.3	28944	T	12822	0	0	0	99.9922
NC_004718.3	28945	G	12818	0	0	100	0
NC_004718.3	28946	G	12612	0	0	100	0
NC_004718.3	28947	G	12957	0.00771784	0	99.9923	0
NC_004718.3	28948	A	13021	99.9616	0	0.0230397	0.0153598
NC_004718.3	28949	G	13003	0.00769053	0	99.9923	0
NC_004718.3	28950	A	12915	99.9923	0	0.00774294	0
NC_004718.3	28951	C	12897	0	100	0	0
NC_004718.3	28952	G	12600	0.0238095	0	99.9762	0
NC_004718.3	28953	T	12929	0	0.0154691	0	99.9845
NC_004718.3	28954	G	12796	0	0	100	0
NC_004718.3	28955	G	12849	0.0311308	0.00778271	99.9533	0.00778271
NC_004718.3	28956	T	12740	0	0.156986	0	99.843
NC_004718.3	28957	C	12961	0	100	0	0
NC_004718.3	28958	C	13044	0	100	0	0
NC_004718.3	28959	A	12976	99.8998	0.00770653	0.0847719	0.00770653
NC_004718.3	28960	G	12813	0	0.00780457	99.9844	0.00780457
NC_004718.3	28961	A	12620	99.9921	0	0.00792393	0
NC_004718.3	28962	A	11857	99.9072	0	0.0843384	0
NC_004718.3	28963	C	12690	0	99.9764	0.00788022	0.00788022
NC_004718.3	28964	A	12338	100	0	0	0
NC_004718.3	28965	A	11658	99.9228	0	0.0772002	0
NC_004718.3	28966	A	11319	99.9558	0	0.0441735	0
NC_004718.3	28967	C	12486	0	99.992	0.00800897	0
NC_004718.3	28968	C	12111	0.0165139	99.9752	0	0.00825696
NC_004718.3	28969	C	12265	0	100	0	0
NC_004718.3	28970	A	10840	99.9539	0.00922509	0.0276753	0.00922509
NC_004718.3	28971	A	10570	99.7446	0	0.245979	0.00946074
NC_004718.3	28972	G	10967	0.0182365	0	99.9544	0.0273548
NC_004718.3	28973	G	11897	0	0	99.9832	0.00840548
NC_004718.3	28974	A	12316	99.9756	0.00811952	0.016239	0
NC_004718.3	28975	A	10600	99.9717	0.00943396	0.00943396	0.00943396
NC_004718.3	28976	A	11682	99.9401	0	0.0513611	0.00856018
NC_004718.3	28977	T	11765	0	0.0339991	0.00849979	99.9575
NC_004718.3	28978	T	11717	0	0.0170692	0	99.9829
NC_004718.3	28979	T	12305	0	0.0975213	0.00812678	99.8944
NC_004718.3	28980	C	12424	0	99.9759	0	0.0241468
NC_004718.3	28981	G	12078	0.0331181	0	99.9586	0.00827952
NC_004718.3	28982	G	12094	0.0165371	0.00826856	99.9669	0.00826856
NC_004718.3	28983	G	11811	0	0	99.9746	0.0254001
NC_004718.3	28984	G	11934	0.0418971	0	99.9497	0.00837942
NC_004718.3	28985	A	11790	99.9915	0	0.00848176	0
NC_004718.3	28986	C	11799	0	99.983	0	0.0169506
NC_004718.3	28987	C	11783	0	99.9745	0	0.0254604
NC_004718.3	28988	A	11781	99.966	0	0.0254647	0.00848824
NC_004718.3	28989	A	11618	99.9311	0	0.0688587	0
NC_004718.3	28990	G	11525	0.00867679	0	99.9913	0
NC_004718.3	28991	A	11117	99.982	0	0.0179905	0
NC_004718.3	28992	C	11544	0.00866251	99.9913	0	0
NC_004718.3	28993	C	11319	0	100	0	0
NC_004718.3	28994	T	11029	0	0.063469	0	99.9275
NC_004718.3	28995	A	11236	99.9288	0	0.0711997	0
NC_004718.3	28996	A	10419	99.8752	0	0.124772	0
NC_004718.3	28997	T	11319	0	0.141355	0	99.8586
NC_004718.3	28998	C	11522	0.0173581	99.9479	0	0.0347162
NC_004718.3	28999	A	11001	99.9364	0	0.0545405	0.00909008
NC_004718.3	29000	G	11016	0.0181554	0	99.9728	0.00907771
NC_004718.3	29001	A	11254	99.9556	0	0.0444286	0
NC_004718.3	29002	C	11244	0	99.9822	0	0.0177873
NC_004718.3	29003	A	10090	99.9703	0.0099108	0.0198216	0
NC_004718.3	29004	A	9847	99.8172	0.0203108	0.162486	0
NC_004718.3	29005	G	10234	0.00977135	0	99.9805	0.00977135
NC_004718.3	29006	G	11037	0	0	100	0
NC_004718.3	29007	A	11454	99.9913	0	0.00873057	0
NC_004718.3	29008	A	9333	99.9679	0	0.032144	0
NC_004718.3	29009	C	11251	0.0088881	99.9733	0	0.0177762
NC_004718.3	29010	T	11270	0.00887311	0.0177462	0	99.9734
NC_004718.3	29011	G	11494	0.00870019	0.00870019	99.9652	0
NC_004718.3	29012	A	11640	100	0	0	0
NC_004718.3	29013	T	10905	0.0091701	0.0091701	0.0091701	99.9725
NC_004718.3	29014	T	11532	0.00867152	0.0346861	0	99.9566
NC_004718.3	29015	A	11481	99.7648	0	0.226461	0.00871004
NC_004718.3	29016	C	11889	0.0252334	99.9579	0	0.0168223
NC_004718.3	29017	A	11904	99.9832	0.0168011	0	0
NC_004718.3	29018	A	11534	99.9827	0	0.01734	0
NC_004718.3	29019	A	10999	99.9364	0.0181835	0.0454587	0
NC_004718.3	29020	C	11905	0	100	0	0
NC_004718.3	29021	A	10289	99.9903	0	0	0.00971912
NC_004718.3	29022	T	11041	0	0	0.0181143	99.9819
NC_004718.3	29023	T	11062	0	0.108479	0.0180799	99.8734
NC_004718.3	29024	G	11144	0.0628141	0.00897344	99.9282	0
NC_004718.3	29025	G	11334	0.0529381	0	99.9471	0
NC_004718.3	29026	C	11535	0	99.9913	0	0.00866927
NC_004718.3	29027	C	11409	0	100	0	0
NC_004718.3	29028	G	11385	0.0439174	0	99.9561	0
NC_004718.3	29029	C	11477	0	99.939	0	0.0435654
NC_004718.3	29030	A	11570	99.9481	0	0.0518583	0
NC_004718.3	29031	A	10720	99.8414	0.0186567	0.130597	0.00932836
NC_004718.3	29032	A	11323	99.8764	0.00883158	0.0883158	0.0264947
NC_004718.3	29033	T	10665	0	0.00937647	0	99.9906
NC_004718.3	29034	T	11493	0	0.0174019	0.00870095	99.9739
NC_004718.3	29035	G	11526	0.00867604	0.00867604	99.9826	0
NC_004718.3	29036	C	11511	0	99.9826	0	0.0173747
NC_004718.3	29037	A	11450	99.9913	0	0	0.00873362
NC_004718.3	29038	C	11288	0	99.9911	0	0.00885896
NC_004718.3	29039	A	10984	99.9818	0	0.0182083	0
NC_004718.3	29040	A	10507	99.8668	0	0.133245	0
NC_004718.3	29041	T	10821	0	0	0	100
NC_004718.3	29042	T	10245	0	0.00976086	0	99.9902
NC_004718.3	29043	T	11106	0	0.00900414	0	99.991
NC_004718.3	29044	G	10924	0.00915416	0.00915416	99.9725	0.00915416
NC_004718.3	29045	C	10922	0	100	0	0
NC_004718.3	29046	T	11142	0	0.0269251	0	99.9641
NC_004718.3	29047	C	10956	0	99.9817	0	0.0182548
NC_004718.3	29048	C	10961	0	100	0	0
NC_004718.3	29049	A	10870	99.9264	0.00919963	0.0367985	0.0275989
NC_004718.3	29050	A	10886	99.9081	0	0.0918611	0
NC_004718.3	29051	G	10746	0.0186116	0	99.9814	0
NC_004718.3	29052	T	10758	0	0.0185908	0	99.9814
NC_004718.3	29053	G	10848	0.00921829	0.0276549	99.9447	0.0184366
NC_004718.3	29054	C	10621	0	99.9812	0	0.0188306
NC_004718.3	29055	C	10831	0	99.9815	0	0.0184655
NC_004718.3	29056	T	10937	0.00914327	0.0365731	0	99.9543
NC_004718.3	29057	C	10956	0	100	0	0
NC_004718.3	29058	T	11047	0.00905223	0.0543134	0	99.9366
NC_004718.3	29059	G	11036	0.00906125	0	99.9909	0
NC_004718.3	29060	C	11166	0.00895576	99.9821	0	0.00895576
NC_004718.3	29061	A	11369	99.9912	0	0.00879585	0
NC_004718.3	29062	T	10910	0	0.0183318	0.0091659	99.9725
NC_004718.3	29063	T	11349	0	0	0	100
NC_004718.3	29064	C	11511	0	99.9653	0	0.026062
NC_004718.3	29065	T	11583	0	0.0604334	0	99.9396
NC_004718.3	29066	T	11756	0	0.0255189	0	99.9575
NC_004718.3	29067	T	11957	0	0.0334532	0	99.9498
NC_004718.3	29068	G	11772	0.0169895	0	99.966	0.0169895
NC_004718.3	29069	G	11838	0.0168947	0	99.9831	0
NC_004718.3	29070	A	12115	99.9752	0	0.0247627	0
NC_004718.3	29071	A	11418	99.8949	0	0.105097	0
NC_004718.3	29072	T	12125	0	0	0	100
NC_004718.3	29073	G	12208	0.00819135	0	99.9918	0
NC_004718.3	29074	T	12034	0	0.132957	0	99.867
NC_004718.3	29075	C	12411	0	99.9839	0.00805737	0.00805737
NC_004718.3	29076	A	12075	99.9503	0	0.0496894	0
NC_004718.3	29077	C	12193	0	99.9836	0	0.0164029
NC_004718.3	29078	G	11622	0	0	100	0
NC_004718.3	29079	C	11998	0	100	0	0
NC_004718.3	29080	A	11945	100	0	0	0
NC_004718.3	29081	T	11742	0	0.0340657	0.00851644	99.9574
NC_004718.3	29082	T	11785	0	0.0339415	0	99.9576
NC_004718.3	29083	G	12239	0	0	100	0
NC_004718.3	29084	G	11760	0.0340136	0	99.9575	0.0085034
NC_004718.3	29085	C	12251	0	99.9755	0	0.0244878
NC_004718.3	29086	A	12472	99.984	0	0.0160359	0
NC_004718.3	29087	T	12480	0	0	0	100
NC_004718.3	29088	G	12286	0.00813935	0	99.9919	0
NC_004718.3	29089	G	12290	0	0	99.9919	0.0081367
NC_004718.3	29090	A	12630	99.9762	0	0.023753	0
NC_004718.3	29091	A	10593	99.849	0	0.141603	0.0094402
NC_004718.3	29092	G	12563	0.0159198	0.00795988	99.9761	0
NC_004718.3	29093	T	12213	0	0.131008	0.008188	99.8444
NC_004718.3	29094	C	12569	0	99.992	0	0.00795608
NC_004718.3	29095	A	12303	99.935	0	0.0650248	0
NC_004718.3	29096	C	12463	0	99.984	0	0.0160475
NC_004718.3	29097	A	12159	99.9836	0	0.0164487	0
NC_004718.3	29098	C	12082	0	99.9834	0	0.0165536
NC_004718.3	29099	C	11961	0.00836051	99.9582	0	0.033442
NC_004718.3	29100	T	11664	0	0.0514403	0.0171468	99.9314
NC_004718.3	29101	T	11952	0.0083668	0.117135	0	99.8745
NC_004718.3	29102	C	12169	0.0082176	99.9836	0	0.0082176
NC_004718.3	29103	G	11701	0.0256388	0	99.9744	0
NC_004718.3	29104	G	11713	0.00853752	0	99.9829	0.00853752
NC_004718.3	29105	G	11869	0	0	100	0
NC_004718.3	29106	A	11933	99.9916	0	0	0.00838012
NC_004718.3	29107	A	10958	99.9361	0	0.0638803	0
NC_004718.3	29108	C	11785	0	99.9915	0.00848536	0
NC_004718.3	29109	A	11795	99.9746	0	0.0254345	0
NC_004718.3	29110	T	11581	0	0.0172697	0	99.9827
NC_004718.3	29111	G	11681	0.0171218	0	99.9829	0
NC_004718.3	29112	G	11293	0.0177101	0	99.9734	0.00885504
NC_004718.3	29113	C	11792	0	99.9746	0	0.025441
NC_004718.3	29114	T	11763	0.00850123	0.0510074	0	99.9405
NC_004718.3	29115	G	11771	0	0	99.9915	0.00849546
NC_004718.3	29116	A	11676	100	0	0	0
NC_004718.3	29117	C	11145	0.00897263	99.991	0	0
NC_004718.3	29118	T	11501	0	0.0521694	0	99.9478
NC_004718.3	29119	T	11389	0	0.0351216	0	99.9649
NC_004718.3	29120	A	11971	99.9165	0	0.0751817	0.00835352
NC_004718.3	29121	T	11932	0	0.0167616	0	99.9832
NC_004718.3	29122	C	12060	0	100	0	0
NC_004718.3	29123	A	12121	99.9505	0	0.0495009	0
NC_004718.3	29124	T	11953	0	0.0250983	0	99.9749
NC_004718.3	29125	G	11843	0	0	100	0
NC_004718.3	29126	G	12031	0	0	99.9917	0.00831186
NC_004718.3	29127	A	12270	99.9593	0	0.0407498	0
NC_004718.3	29128	G	11607	0.00861549	0.00861549	99.9828	0
NC_004718.3	29129	C	10968	0.0182349	99.9726	0	0.00911743
NC_004718.3	29130	C	11473	0	99.9826	0	0.0174322
NC_004718.3	29131	A	11421	99.9912	0	0.0087558	0
NC_004718.3	29132	T	11387	0	0	0	100
NC_004718.3	29133	T	11619	0.00860659	0.0172132	0	99.9656
NC_004718.3	29134	A	11822	99.8647	0	0.135341	0
NC_004718.3	29135	A	11886	99.9495	0	0.0504796	0
NC_004718.3	29136	A	11943	99.9833	0	0.0167462	0
NC_004718.3	29137	T	12009	0	0.00832709	0	99.9917
NC_004718.3	29138	T	11871	0	0	0	100
NC_004718.3	29139	G	11685	0.00855798	0	99.9829	0.00855798
NC_004718.3	29140	G	11639	0.0171836	0	99.9828	0
NC_004718.3	29141	A	12082	99.9834	0	0.0165536	0
NC_004718.3	29142	T	11947	0	0.0083703	0	99.9916
NC_004718.3	29143	G	11882	0.0420805	0	99.9579	0
NC_004718.3	29144	A	11847	99.924	0	0.0759686	0
NC_004718.3	29145	C	11690	0.00855432	99.9743	0	0.00855432
NC_004718.3	29146	A	11541	99.9653	0	0.034659	0
NC_004718.3	29147	A	11510	99.9218	0.0086881	0.0608167	0.0086881
NC_004718.3	29148	A	11557	99.8529	0	0.147097	0
NC_004718.3	29149	G	11674	0	0.00856604	99.9829	0.00856604
NC_004718.3	29150	A	11604	99.9914	0	0	0.00861772
NC_004718.3	29151	T	11382	0.0175716	0.087858	0.0175716	99.877
NC_004718.3	29152	C	11239	0	99.9911	0.00889759	0
NC_004718.3	29153	C	11431	0	100	0	0
NC_004718.3	29154	A	11507	100	0	0	0
NC_004718.3	29155	C	11346	0	99.9824	0	0.00881368
NC_004718.3	29156	A	11220	99.9822	0	0.0178253	0
NC_004718.3	29157	A	10927	99.8993	0	0.100668	0
NC_004718.3	29158	T	11049	0	0.00905059	0	99.9909
NC_004718.3	29159	T	11058	0	0.0633026	0	99.9367
NC_004718.3	29160	C	11211	0	99.9732	0	0.0178396
NC_004718.3	29161	A	11266	99.9645	0	0.0355051	0
NC_004718.3	29162	A	11017	99.9183	0.00907688	0.072615	0
NC_004718.3	29163	A	10988	99.8271	0.0182017	0.154714	0
NC_004718.3	29164	G	10786	0.00927128	0	99.9907	0
NC_004718.3	29165	A	10707	99.972	0.00933968	0.0186794	0
NC_004718.3	29166	C	10788	0	100	0	0
NC_004718.3	29167	A	10393	99.9711	0	0.0288656	0
NC_004718.3	29168	A	9990	99.9099	0	0.0900901	0
NC_004718.3	29169	C	10545	0	99.9905	0	0.00948317
NC_004718.3	29170	G	10468	0	0	100	0
NC_004718.3	29171	T	10557	0	0.0189448	0	99.9811
NC_004718.3	29172	C	10672	0	99.9906	0	0.00937032
NC_004718.3	29173	A	10545	99.9526	0	0.0474158	0
NC_004718.3	29174	T	10319	0	0.0193817	0	99.9806
NC_004718.3	29175	A	10685	99.9064	0	0.0935891	0
NC_004718.3	29176	C	10644	0	99.9718	0	0.0281849
NC_004718.3	29177	T	10641	0.00939761	0.0187952	0	99.9718
NC_004718.3	29178	G	10522	0.0190078	0.0095039	99.9715	0
NC_004718.3	29179	C	10518	0	99.9905	0	0.00950751
NC_004718.3	29180	T	10686	0	0.0187161	0	99.9813
NC_004718.3	29181	G	10671	0	0.00937119	99.9906	0
NC_004718.3	29182	A	10761	99.9628	0	0.0371713	0
NC_004718.3	29183	A	10734	99.9721	0	0.0279486	0
NC_004718.3	29184	C	11147	0	99.9821	0	0.017942
NC_004718.3	29185	A	11199	99.9821	0	0.0178587	0
NC_004718.3	29186	A	11218	99.9554	0	0.0445712	0
NC_004718.3	29187	G	11138	0.00897827	0	99.991	0
NC_004718.3	29188	C	11413	0	99.9737	0	0.0262858
NC_004718.3	29189	A	11397	100	0	0	0
NC_004718.3	29190	C	11347	0	99.9647	0	0.0352516
NC_004718.3	29191	A	11158	100	0	0	0
NC_004718.3	29192	T	11310	0	0	0	100
NC_004718.3	29193	T	11343	0	0.035264	0	99.9647
NC_004718.3	29194	G	11384	0	0.00878426	99.9824	0.00878426
NC_004718.3	29195	A	11290	99.9734	0	0.0265722	0
NC_004718.3	29196	C	11276	0.00886839	99.9734	0.00886839	0.00886839
NC_004718.3	29197	G	9678	0.0103327	0	99.9793	0.0103327
NC_004718.3	29198	C	11151	0	99.9731	0	0.0269034
NC_004718.3	29199	A	11164	99.991	0	0.00895736	0
NC_004718.3	29200	T	11136	0.00897988	0.0359195	0	99.9551
NC_004718.3	29201	A	11026	99.873	0.00906947	0.117903	0
NC_004718.3	29202	C	11322	0	99.9735	0	0.0264971
NC_004718.3	29203	A	11332	99.9647	0	0.0352983	0
NC_004718.3	29204	A	10787	99.8146	0.0185408	0.166868	0
NC_004718.3	29205	A	10366	99.9518	0.00964692	0.0289408	0.00964692
NC_004718.3	29206	A	10454	99.9235	0.00956572	0.06696	0
NC_004718.3	29207	C	11366	0.0351927	99.9296	0	0.0351927
NC_004718.3	29208	A	10155	99.9803	0.00984737	0.00984737	0
NC_004718.3	29209	T	8081	0.0247494	0.0371241	0.0866229	99.8515
NC_004718.3	29210	T	10832	0.0184638	0.0184638	0	99.9631
NC_004718.3	29211	C	10890	0	99.9265	0.0275482	0.0459137
NC_004718.3	29212	C	10574	0	99.9811	0	0.0189143
NC_004718.3	29213	C	10808	0.0185048	99.9722	0	0.00925241
NC_004718.3	29214	A	10205	99.9706	0.00979912	0.00979912	0.00979912
NC_004718.3	29215	C	10374	0.00963948	99.9711	0	0.019279
NC_004718.3	29216	C	10244	0	100	0	0
NC_004718.3	29217	A	9363	99.9573	0.0106803	0.032041	0
NC_004718.3	29218	A	9174	99.9891	0.0109004	0	0
NC_004718.3	29219	C	10421	0	99.9712	0	0.028788
NC_004718.3	29220	A	9325	99.9678	0	0.0214477	0.0107239
NC_004718.3	29221	G	9531	0.0209842	0	99.958	0.0209842
NC_004718.3	29222	A	10085	99.9901	0	0.00991572	0
NC_004718.3	29223	G	9596	0.010421	0	99.9896	0
NC_004718.3	29224	C	9935	0.0201309	99.9497	0.0100654	0.0201309
NC_004718.3	29225	C	9761	0	99.9693	0	0.0204897
NC_004718.3	29226	T	9772	0	0.0204666	0	99.9284
NC_004718.3	29227	A	9489	99.9578	0.0105385	0.0316156	0
NC_004718.3	29228	A	9714	99.8765	0	0.113239	0.0102944
NC_004718.3	29229	A	9640	99.8444	0	0.155602	0
NC_004718.3	29230	A	9162	99.8909	0.0109146	0.0982318	0
NC_004718.3	29231	A	9077	99.7576	0.0220337	0.20932	0
NC_004718.3	29232	G	8505	0.0117578	0	99.9882	0
NC_004718.3	29233	G	9102	0.0219732	0	99.978	0
NC_004718.3	29234	A	10130	99.9901	0.00987167	0	0
NC_004718.3	29235	C	9871	0	99.9797	0.0101307	0
NC_004718.3	29236	A	9777	99.9591	0.0102281	0.0306843	0
NC_004718.3	29237	A	9594	99.9479	0	0.0521159	0
NC_004718.3	29238	A	9509	99.8317	0	0.168262	0
NC_004718.3	29239	A	9036	99.8229	0	0.177069	0
NC_004718.3	29240	A	8253	99.7334	0	0.205986	0
NC_004718.3	29241	G	9053	0.0552303	0.0220921	99.8895	0
NC_004718.3	29242	A	9111	99.989	0	0.0109757	0
NC_004718.3	29243	A	9603	99.7293	0.0104134	0.260335	0
NC_004718.3	29244	A	9518	99.8424	0	0.157596	0
NC_004718.3	29245	A	8997	99.8555	0	0.144493	0
NC_004718.3	29246	A	9439	99.7987	0.0211887	0.180104	0
NC_004718.3	29247	G	9632	0	0	99.9896	0.0103821
NC_004718.3	29248	A	9913	99.9596	0	0.0403511	0
NC_004718.3	29249	C	10042	0	99.99	0	0.00995818
NC_004718.3	29250	T	9814	0.0101895	0.0305686	0	99.9592
NC_004718.3	29251	G	9877	0	0	100	0
NC_004718.3	29252	A	9245	99.9567	0.0108167	0.03245	0
NC_004718.3	29253	T	9889	0	0.0101122	0.0202245	99.9697
NC_004718.3	29254	G	9950	0	0.0100503	99.9899	0
NC_004718.3	29255	A	9678	99.938	0	0.0516636	0.0103327
NC_004718.3	29256	A	9107	99.8682	0	0.0988251	0.0329417
NC_004718.3	29257	G	9766	0	0.0102396	99.9898	0
NC_004718.3	29258	C	10082	0.0198373	99.9802	0	0
NC_004718.3	29259	T	9842	0.0101605	0.0508027	0	99.939
NC_004718.3	29260	C	10234	0	99.9902	0	0.00977135
NC_004718.3	29261	A	10210	99.9608	0	0.0391773	0
NC_004718.3	29262	G	10079	0	0	100	0
NC_004718.3	29263	C	9734	0	99.9897	0	0.0102733
NC_004718.3	29264	C	9784	0	99.9898	0	0.0102208
NC_004718.3	29265	T	9366	0.0213538	0.0106769	0	99.968
NC_004718.3	29266	T	9591	0	0.0521322	0	99.9479
NC_004718.3	29267	T	9904	0	0.0302908	0	99.9697
NC_004718.3	29268	G	9830	0.0305188	0	99.9695	0
NC_004718.3	29269	C	9731	0	99.9794	0	0.0205529
NC_004718.3	29270	C	9750	0.0102564	99.959	0	0.0307692
NC_004718.3	29271	G	9648	0.0725539	0.0103648	99.9171	0
NC_004718.3	29272	C	9646	0	99.9585	0	0.041468
NC_004718.3	29273	A	9027	99.8892	0	0.110779	0
NC_004718.3	29274	G	9504	0	0	100	0
NC_004718.3	29275	A	9312	99.9248	0.0107388	0.0429553	0.0214777
NC_004718.3	29276	G	9050	0	0	99.989	0.0110497
NC_004718.3	29277	A	9463	99.926	0	0.0739723	0
NC_004718.3	29278	C	9532	0	99.9895	0	0
NC_004718.3	29279	A	9355	99.9572	0	0.0427579	0
NC_004718.3	29280	A	8889	99.685	0.0112499	0.303746	0
NC_004718.3	29281	A	8320	99.8678	0	0.120192	0.0120192
NC_004718.3	29282	A	8482	99.5048	0	0.483377	0.0117897
NC_004718.3	29283	G	8625	0.0115942	0	99.9768	0.0115942
NC_004718.3	29284	A	8702	99.977	0	0.0229832	0
NC_004718.3	29285	A	7836	99.6299	0	0.370087	0
NC_004718.3	29286	G	8494	0.011773	0	99.9882	0
NC_004718.3	29287	C	9391	0	99.9468	0	0.0532425
NC_004718.3	29288	A	9163	99.9673	0.0109135	0.0109135	0.0109135
NC_004718.3	29289	G	9015	0.0110926	0.0110926	99.9556	0.0110926
NC_004718.3	29290	C	9174	0	100	0	0
NC_004718.3	29291	C	9165	0	100	0	0
NC_004718.3	29292	C	9230	0	100	0	0
NC_004718.3	29293	A	8968	100	0	0	0
NC_004718.3	29294	C	9396	0	99.9894	0	0.0106428
NC_004718.3	29295	T	9123	0	0.0438452	0	99.9562
NC_004718.3	29296	G	9177	0	0	99.9891	0.0108968
NC_004718.3	29297	T	9218	0	0.0867867	0	99.9132
NC_004718.3	29298	G	9409	0	0	100	0
NC_004718.3	29299	A	9467	100	0	0	0
NC_004718.3	29300	C	9543	0	100	0	0
NC_004718.3	29301	T	9380	0	0.021322	0	99.9787
NC_004718.3	29302	C	9398	0	100	0	0
NC_004718.3	29303	T	9134	0	0.098533	0	99.9015
NC_004718.3	29304	T	9072	0	0.0220459	0	99.978
NC_004718.3	29305	C	9366	0	99.9893	0	0.0106769
NC_004718.3	29306	T	8553	0.0116918	0.0701508	0.0116918	99.9065
NC_004718.3	29307	T	9466	0	0.0211282	0	99.9789
NC_004718.3	29308	C	9271	0	100	0	0
NC_004718.3	29309	C	9237	0	99.9892	0	0.010826
NC_004718.3	29310	T	9116	0	0.0438789	0	99.9561
NC_004718.3	29311	G	9291	0.0215262	0	99.9785	0
NC_004718.3	29312	C	9222	0	99.9783	0	0.0216873
NC_004718.3	29313	G	9223	0	0	100	0
NC_004718.3	29314	G	9091	0.0219998	0	99.978	0
NC_004718.3	29315	C	9146	0	99.9781	0	0.0218675
NC_004718.3	29316	T	9057	0	0.0110412	0	99.989
NC_004718.3	29317	G	9032	0	0	99.9889	0.0110717
NC_004718.3	29318	A	8990	99.9778	0	0.0222469	0
NC_004718.3	29319	C	8896	0	100	0	0
NC_004718.3	29320	A	7768	100	0	0	0
NC_004718.3	29321	T	8443	0	0.0118441	0	99.9882
NC_004718.3	29322	G	8403	0	0	99.9881	0.0119005
NC_004718.3	29323	G	8547	0	0	100	0
NC_004718.3	29324	A	8488	99.9882	0	0.0117813	0
NC_004718.3	29325	T	8181	0	0	0.0122234	99.9878
NC_004718.3	29326	G	8459	0	0	99.9882	0.0118217
NC_004718.3	29327	A	8404	99.9524	0	0.0237982	0
NC_004718.3	29328	T	8178	0.0244559	0.0122279	0	99.9633
NC_004718.3	29329	T	8135	0	0	0	100
NC_004718.3	29330	T	8259	0	0.012108	0	99.9879
NC_004718.3	29331	C	8012	0	99.9875	0	0.0124813
NC_004718.3	29332	T	7951	0.012577	0.012577	0.012577	99.9497
NC_004718.3	29333	C	7723	0	100	0	0
NC_004718.3	29334	C	7396	0	100	0	0
NC_004718.3	29335	A	7236	99.9447	0	0.0414594	0.0138198
NC_004718.3	29336	G	7079	0.0706314	0	99.9152	0.0141263
NC_004718.3	29337	A	6987	99.9714	0	0	0.0286246
NC_004718.3	29338	C	6843	0	100	0	0
NC_004718.3	29339	A	6774	99.9557	0	0.044287	0
NC_004718.3	29340	A	6438	99.8602	0.0155328	0.124262	0
NC_004718.3	29341	C	6695	0	99.9851	0	0.0149365
NC_004718.3	29342	T	6532	0	0	0	100
NC_004718.3	29343	T	6382	0	0.0156691	0	99.9843
NC_004718.3	29344	C	6641	0	99.9699	0	0
NC_004718.3	29345	A	6689	99.9402	0	0.0597997	0
NC_004718.3	29346	A	6555	99.8322	0	0.167811	0
NC_004718.3	29347	A	6283	99.9523	0	0.0477479	0
NC_004718.3	29348	A	5885	99.7621	0	0.237893	0
NC_004718.3	29349	T	4422	0	0.0452284	0.0452284	99.9095
NC_004718.3	29350	T	6256	0	0.0639386	0.0159847	99.9201
NC_004718.3	29351	C	6396	0	100	0	0
NC_004718.3	29352	C	6226	0	100	0	0
NC_004718.3	29353	A	5678	99.9824	0	0.0176118	0
NC_004718.3	29354	T	5821	0	0	0	100
NC_004718.3	29355	G	6075	0	0	100	0
NC_004718.3	29356	A	6025	99.9336	0	0.06639	0
NC_004718.3	29357	G	6061	0.0164989	0	99.9835	0
NC_004718.3	29358	T	5881	0.0170039	0.153035	0.0170039	99.813
NC_004718.3	29359	G	5992	0.0166889	0	99.9833	0
NC_004718.3	29360	G	5930	0.0337268	0	99.9663	0
NC_004718.3	29361	A	5989	99.9833	0	0.0166973	0
NC_004718.3	29362	G	5905	0	0	100	0
NC_004718.3	29363	C	5707	0	99.9825	0	0.0175223
NC_004718.3	29364	T	5451	0	0.0366905	0	99.9633
NC_004718.3	29365	T	5620	0	0.0711744	0.0355872	99.8932
NC_004718.3	29366	C	5644	0	100	0	0
NC_004718.3	29367	T	5590	0	0	0	100
NC_004718.3	29368	G	5495	0	0	99.9818	0.0181984
NC_004718.3	29369	C	5314	0	99.9812	0	0.0188182
NC_004718.3	29370	T	5200	0	0.0576923	0	99.9423
NC_004718.3	29371	G	5193	0.0385134	0	99.9615	0
NC_004718.3	29372	A	5118	100	0	0	0
NC_004718.3	29373	T	5012	0	0.0399042	0	99.9601
NC_004718.3	29374	T	5034	0	0.0794597	0	99.9205
NC_004718.3	29375	C	4961	0	100	0	0
NC_004718.3	29376	A	4772	99.979	0	0.0209556	0
NC_004718.3	29377	A	4584	99.9127	0	0.08726	0
NC_004718.3	29378	C	4790	0	100	0	0
NC_004718.3	29379	T	4422	0.0226142	0.497512	0	99.4799
NC_004718.3	29380	C	4599	0	100	0	0
NC_004718.3	29381	A	4322	99.838	0	0.161962	0
NC_004718.3	29382	G	4335	0	0	99.9539	0.0461361
NC_004718.3	29383	G	4331	0.0230894	0	99.9769	0
NC_004718.3	29384	C	4209	0	100	0	0
NC_004718.3	29385	A	4098	100	0	0	0

## Sheet:  mRNA N protein from SARS1-as-3
CHR	POS	REF	READS	A	C	G	T
NC_004718.3	28120	A	5297	100	0	0	0
NC_004718.3	28121	T	5286	0	0	0	100
NC_004718.3	28122	G	5365	0	0	100	0
NC_004718.3	28123	T	5385	0	0.0928505	0	99.9071
NC_004718.3	28124	C	5505	0	100	0	0
NC_004718.3	28125	T	5603	0	0.0356952	0	99.9643
NC_004718.3	28126	G	5605	0	0	100	0
NC_004718.3	28127	A	5628	99.9822	0	0	0.0177683
NC_004718.3	28128	T	5518	0	0.163103	0	99.8369
NC_004718.3	28129	A	5509	99.7277	0.0181521	0.25413	0
NC_004718.3	28130	A	5635	99.7516	0	0.248447	0
NC_004718.3	28131	T	5927	0	0.0168719	0	99.9831
NC_004718.3	28132	G	5961	0	0	100	0
NC_004718.3	28133	G	5977	0	0	100	0
NC_004718.3	28134	A	6104	100	0	0	0
NC_004718.3	28135	C	6329	0	99.9842	0	0.0158003
NC_004718.3	28136	C	6400	0	99.9688	0	0.03125
NC_004718.3	28137	C	6439	0.0465911	99.8913	0	0.0621214
NC_004718.3	28138	C	6492	0	99.9692	0	0
NC_004718.3	28139	A	6624	99.9698	0	0.0301932	0
NC_004718.3	28140	A	6513	99.7697	0	0.230309	0
NC_004718.3	28141	T	6665	0	0	0	100
NC_004718.3	28142	C	6885	0	100	0	0
NC_004718.3	28143	A	6935	100	0	0	0
NC_004718.3	28144	A	6862	99.9417	0	0.058292	0
NC_004718.3	28145	A	6624	99.8188	0	0.181159	0
NC_004718.3	28146	C	7141	0.0140036	99.986	0	0
NC_004718.3	28147	C	7235	0	100	0	0
NC_004718.3	28148	A	6770	100	0	0	0
NC_004718.3	28149	A	7245	99.8896	0	0.110421	0
NC_004718.3	28150	C	7450	0	100	0	0
NC_004718.3	28151	G	7451	0	0	100	0
NC_004718.3	28152	T	7426	0	0.134662	0	99.8653
NC_004718.3	28153	A	7626	99.6722	0	0.314713	0.013113
NC_004718.3	28154	G	7769	0	0	100	0
NC_004718.3	28155	T	7390	0	0	0	100
NC_004718.3	28156	G	7953	0.0377216	0	99.8491	0.0125739
NC_004718.3	28157	C	7984	0	99.8998	0	0
NC_004718.3	28158	C	8094	0	99.9876	0	0
NC_004718.3	28159	C	8096	0	99.9506	0	0.0494071
NC_004718.3	28160	C	8276	0	99.9517	0	0.0362494
NC_004718.3	28161	C	8362	0	99.988	0	0.0119589
NC_004718.3	28162	C	8415	0	99.8217	0.0237671	0.0237671
NC_004718.3	28163	G	8332	0	0.0240038	99.976	0
NC_004718.3	28164	C	8441	0	99.9882	0	0.0118469
NC_004718.3	28165	A	8308	100	0	0	0
NC_004718.3	28166	T	8000	0	0.125	0	99.875
NC_004718.3	28167	T	8330	0	0.0840336	0	99.904
NC_004718.3	28168	A	8441	99.6801	0	0.319867	0
NC_004718.3	28169	C	8574	0	100	0	0
NC_004718.3	28170	A	8352	99.9641	0.0119732	0.0119732	0
NC_004718.3	28171	T	8074	0.0123854	0.235323	0	99.7523
NC_004718.3	28172	T	8326	0	0.108095	0	99.8919
NC_004718.3	28173	T	8514	0	0.0587268	0	99.9413
NC_004718.3	28174	G	8708	0.0344511	0	99.9655	0
NC_004718.3	28175	G	8719	0.0458768	0	99.9541	0
NC_004718.3	28176	T	8869	0	0	0	100
NC_004718.3	28177	G	8826	0.0226603	0	99.9773	0
NC_004718.3	28178	G	8769	0.0114038	0	99.9886	0
NC_004718.3	28179	A	8837	99.9661	0	0.0226321	0
NC_004718.3	28180	C	8914	0.0112183	99.9551	0	0.0336549
NC_004718.3	28181	C	8787	0	99.9659	0	0.0341413
NC_004718.3	28182	C	9046	0	99.9668	0	0.0331638
NC_004718.3	28183	A	9046	99.9337	0.0221092	0.0331638	0.0110546
NC_004718.3	28184	C	9205	0	99.9891	0	0.0108637
NC_004718.3	28185	A	8926	99.8656	0	0.134439	0
NC_004718.3	28186	G	9116	0.0109697	0	99.989	0
NC_004718.3	28187	A	9256	99.9676	0	0.0108038	0.0216076
NC_004718.3	28188	T	8666	0	0.0807754	0	99.9192
NC_004718.3	28189	T	9191	0	0.0108802	0	99.9782
NC_004718.3	28190	C	9343	0	99.9679	0	0.0321096
NC_004718.3	28191	A	9307	99.9463	0	0.053723	0
NC_004718.3	28192	A	9314	99.9356	0	0.0644192	0
NC_004718.3	28193	C	9563	0	99.9791	0.010457	0.010457
NC_004718.3	28194	T	9570	0	0.0835946	0	99.9164
NC_004718.3	28195	G	9772	0	0	100	0
NC_004718.3	28196	A	9852	99.9695	0	0.0203004	0.0101502
NC_004718.3	28197	C	9959	0.0100412	99.99	0	0
NC_004718.3	28198	A	9906	99.9596	0	0.0403796	0
NC_004718.3	28199	A	9566	99.7073	0	0.28225	0
NC_004718.3	28200	T	9535	0	0.209754	0	99.7902
NC_004718.3	28201	A	9772	99.4986	0	0.501433	0
NC_004718.3	28202	A	9516	99.6847	0	0.30475	0.0105086
NC_004718.3	28203	C	10008	0.00999201	99.99	0	0
NC_004718.3	28204	C	10030	0	100	0	0
NC_004718.3	28205	A	9619	99.9584	0.0103961	0.0311883	0
NC_004718.3	28206	G	9974	0	0	100	0
NC_004718.3	28207	A	9973	100	0	0	0
NC_004718.3	28208	A	8989	99.8888	0.0111247	0.100122	0
NC_004718.3	28209	T	9786	0	0	0	100
NC_004718.3	28210	G	10092	0	0	100	0
NC_004718.3	28211	G	10200	0	0	100	0
NC_004718.3	28212	A	10330	99.9419	0.00968054	0.0387222	0.00968054
NC_004718.3	28213	G	10368	0	0	100	0
NC_004718.3	28214	G	10500	0.0190476	0	99.9714	0.00952381
NC_004718.3	28215	A	10498	99.9905	0	0.00952562	0
NC_004718.3	28216	C	10695	0	100	0	0
NC_004718.3	28217	G	10552	0	0	100	0
NC_004718.3	28218	C	10737	0	100	0	0
NC_004718.3	28219	A	10717	99.9254	0	0.0653168	0.00933097
NC_004718.3	28220	A	9544	99.7695	0	0.209556	0.0209556
NC_004718.3	28221	T	10696	0	0.0280479	0	99.9533
NC_004718.3	28222	G	10777	0.00927902	0	99.9722	0.018558
NC_004718.3	28223	G	10708	0	0	100	0
NC_004718.3	28224	G	10919	0.00915835	0	99.9908	0
NC_004718.3	28225	G	10967	0.0364731	0.0182365	99.9453	0
NC_004718.3	28226	C	11113	0	99.973	0	0.0269954
NC_004718.3	28227	A	9361	99.8718	0.0427305	0.085461	0
NC_004718.3	28228	A	7929	99.319	0.163955	0.517089	0
NC_004718.3	28229	G	11172	0.0179019	0	99.9731	0.00895095
NC_004718.3	28230	G	11115	0.0539811	0	99.946	0
NC_004718.3	28231	C	11109	0	99.991	0	0.00900171
NC_004718.3	28232	C	11202	0.00892698	99.9554	0	0
NC_004718.3	28233	A	11039	99.9638	0.00905879	0.0271764	0
NC_004718.3	28234	A	11077	99.7563	0	0.243748	0
NC_004718.3	28235	A	10920	99.707	0	0.29304	0
NC_004718.3	28236	A	10661	99.7467	0.00937998	0.24388	0
NC_004718.3	28237	C	11372	0	99.9824	0	0.0175871
NC_004718.3	28238	A	11063	99.9367	0	0.063274	0
NC_004718.3	28239	G	11331	0	0	100	0
NC_004718.3	28240	C	11149	0	99.991	0	0.00896941
NC_004718.3	28241	G	11217	0.00891504	0.0267451	99.9643	0
NC_004718.3	28242	C	11334	0.00882301	99.9559	0	0.035292
NC_004718.3	28243	C	11168	0	99.9821	0	0.0179083
NC_004718.3	28244	G	11369	0	0.00879585	99.9912	0
NC_004718.3	28245	A	11425	99.9475	0	0.0437637	0
NC_004718.3	28246	C	11499	0	99.9913	0	0.00869641
NC_004718.3	28247	C	11453	0	99.9913	0	0.00873134
NC_004718.3	28248	C	11517	0	100	0	0
NC_004718.3	28249	C	11659	0	100	0	0
NC_004718.3	28250	A	11400	99.9737	0.00877193	0.0175439	0
NC_004718.3	28251	A	11407	99.8247	0	0.175331	0
NC_004718.3	28252	G	11559	0.00865127	0	99.9827	0.00865127
NC_004718.3	28253	G	11602	0	0	99.9741	0
NC_004718.3	28254	T	11440	0	0.0174825	0	99.9825
NC_004718.3	28255	T	11505	0	0.0347675	0	99.9565
NC_004718.3	28256	T	11493	0	0.191421	0	99.7912
NC_004718.3	28257	A	11753	99.8213	0	0.170169	0.00850847
NC_004718.3	28258	C	11591	0	99.9569	0	0.0431369
NC_004718.3	28259	C	11279	0.00886603	99.9911	0	0
NC_004718.3	28260	C	11523	0	99.9566	0	0.0433915
NC_004718.3	28261	A	11336	99.9735	0.00882145	0	0.0176429
NC_004718.3	28262	A	11108	99.937	0	0.0540151	0.00900252
NC_004718.3	28263	T	11182	0	0.107315	0	99.8927
NC_004718.3	28264	A	11045	99.7918	0	0.208239	0
NC_004718.3	28265	A	10596	99.8584	0	0.141563	0
NC_004718.3	28266	T	10699	0.00934667	0.0747733	0	99.9159
NC_004718.3	28267	A	10743	99.6277	0	0.372335	0
NC_004718.3	28268	C	11540	0	99.9827	0	0.017331
NC_004718.3	28269	T	11406	0.00876731	0.0789058	0	99.9123
NC_004718.3	28270	G	11657	0	0.00857854	99.9914	0
NC_004718.3	28271	C	11511	0	99.9739	0.00868734	0.0173747
NC_004718.3	28272	G	11728	0.0085266	0	99.9915	0
NC_004718.3	28273	T	10736	0	0.00931446	0	99.9907
NC_004718.3	28274	C	11645	0	99.9914	0	0.00858738
NC_004718.3	28275	T	11242	0	0.0444761	0	99.9555
NC_004718.3	28276	T	11387	0.00878194	0.0175639	0	99.9737
NC_004718.3	28277	G	11647	0	0	100	0
NC_004718.3	28278	G	11766	0.00849907	0	99.9745	0.0169981
NC_004718.3	28279	T	11421	0	0.0175116	0	99.9825
NC_004718.3	28280	T	11542	0	0	0	100
NC_004718.3	28281	C	11896	0.00840619	99.9916	0	0
NC_004718.3	28282	A	11625	99.6473	0	0.344086	0.00860215
NC_004718.3	28283	C	11945	0	99.9665	0.0251151	0.0083717
NC_004718.3	28284	A	11942	99.8911	0	0.100486	0.00837381
NC_004718.3	28285	G	11827	0.0338209	0	99.9662	0
NC_004718.3	28286	C	12322	0	100	0	0
NC_004718.3	28287	T	12576	0	0.0397583	0	99.9602
NC_004718.3	28288	C	12682	0	100	0	0
NC_004718.3	28289	T	12600	0	0.0555556	0	99.9444
NC_004718.3	28290	C	12673	0	99.9842	0	0.0157816
NC_004718.3	28291	A	12453	99.8795	0	0.120453	0
NC_004718.3	28292	C	12710	0	99.9921	0	0.00786782
NC_004718.3	28293	T	12605	0	0.0793336	0	99.9207
NC_004718.3	28294	C	12807	0	99.9844	0	0.0156165
NC_004718.3	28295	A	12515	99.9441	0	0.0559329	0
NC_004718.3	28296	G	12592	0.00794155	0.0238247	99.9524	0.0158831
NC_004718.3	28297	C	12524	0.00798467	99.9521	0	0.0399233
NC_004718.3	28298	A	12497	99.944	0.00800192	0.0480115	0
NC_004718.3	28299	T	12439	0.00803923	0.0401962	0.0160785	99.9357
NC_004718.3	28300	G	12522	0.00798594	0	99.992	0
NC_004718.3	28301	G	12395	0.0161355	0	99.9839	0
NC_004718.3	28302	C	12539	0	100	0	0
NC_004718.3	28303	A	12262	99.9592	0	0.0326211	0.00815528
NC_004718.3	28304	A	11920	99.8658	0.0167785	0.10906	0.00838926
NC_004718.3	28305	G	12483	0.0080109	0.0080109	99.976	0.0080109
NC_004718.3	28306	G	12544	0.0159439	0	99.9841	0
NC_004718.3	28307	A	12672	99.9448	0	0.0552399	0
NC_004718.3	28308	G	12630	0.00791766	0	99.9921	0
NC_004718.3	28309	G	12549	0	0	100	0
NC_004718.3	28310	A	12616	99.9841	0	0.0158529	0
NC_004718.3	28311	A	8858	99.7629	0.0790246	0.158049	0
NC_004718.3	28312	C	12549	0.00796876	99.9761	0.00796876	0.00796876
NC_004718.3	28313	T	12363	0	0.250748	0	99.7493
NC_004718.3	28314	T	12486	0	0.0880987	0	99.9119
NC_004718.3	28315	A	12474	98.9979	0	1.00208	0
NC_004718.3	28316	G	12833	0.00779241	0	99.9766	0.0155848
NC_004718.3	28317	A	12801	99.9922	0	0.00781189	0
NC_004718.3	28318	T	8803	0	0.0795183	0.0113598	99.9091
NC_004718.3	28319	T	12936	0	0.0231911	0	99.9691
NC_004718.3	28320	C	13165	0	99.9924	0	0.0075959
NC_004718.3	28321	C	13053	0.00766107	99.9847	0	0.00766107
NC_004718.3	28322	C	13444	0.00743826	99.9851	0	0.00743826
NC_004718.3	28323	T	13451	0	0.0446063	0	99.9554
NC_004718.3	28324	C	13488	0	99.9778	0.014828	0.007414
NC_004718.3	28325	G	13384	0.00747161	0	99.9776	0.0149432
NC_004718.3	28326	A	13467	99.9851	0	0.0148511	0
NC_004718.3	28327	G	13633	0.0146703	0.00733514	99.9633	0.0146703
NC_004718.3	28328	G	13514	0	0	100	0
NC_004718.3	28329	C	13524	0	100	0	0
NC_004718.3	28330	C	13632	0.00733568	99.956	0	0.0366784
NC_004718.3	28331	A	13400	99.8955	0.00746269	0.0895522	0.00746269
NC_004718.3	28332	G	13655	0.0146467	0	99.9634	0.02197
NC_004718.3	28333	G	13401	0	0	99.9851	0.0149243
NC_004718.3	28334	G	13452	0.0371692	0.00743384	99.948	0.00743384
NC_004718.3	28335	C	13255	0	99.9849	0	0.00754432
NC_004718.3	28336	G	13470	0.0519673	0	99.9406	0.0074239
NC_004718.3	28337	T	13018	0	0.0384084	0	99.9616
NC_004718.3	28338	T	13336	0	0.029994	0	99.97
NC_004718.3	28339	C	13478	0	100	0	0
NC_004718.3	28340	C	13476	0	99.9926	0	0.0074206
NC_004718.3	28341	A	13530	99.9409	0	0.0591279	0
NC_004718.3	28342	A	13027	99.9002	0	0.0921164	0.00767636
NC_004718.3	28343	T	13372	0	0.0523482	0	99.9477
NC_004718.3	28344	C	13408	0.00745823	99.9627	0	0.0298329
NC_004718.3	28345	A	13260	99.8944	0	0.105581	0
NC_004718.3	28346	A	12941	99.9459	0	0.0540916	0
NC_004718.3	28347	C	13571	0	99.9779	0	0.022106
NC_004718.3	28348	A	12828	99.9922	0	0.00779545	0
NC_004718.3	28349	C	13388	0	99.9851	0	0.0149388
NC_004718.3	28350	C	13271	0	100	0	0
NC_004718.3	28351	A	12957	99.9691	0.0154357	0.0154357	0
NC_004718.3	28352	A	12473	99.8878	0.00801732	0.0801732	0.0160346
NC_004718.3	28353	T	12061	0	0.0746207	0	99.9254
NC_004718.3	28354	A	12448	99.4859	0	0.514139	0
NC_004718.3	28355	G	13004	0.00768994	0	99.9923	0
NC_004718.3	28356	T	12887	0	0.031039	0.00775976	99.9612
NC_004718.3	28357	G	13229	0.00755915	0	99.9849	0.00755915
NC_004718.3	28358	G	13231	0.00755801	0	99.9924	0
NC_004718.3	28359	T	13383	0	0.0149443	0	99.9851
NC_004718.3	28360	C	13245	0	99.9924	0	0.00755002
NC_004718.3	28361	C	13206	0.00757232	99.9697	0	0.0227169
NC_004718.3	28362	A	13315	99.9249	0	0.0675929	0.00751033
NC_004718.3	28363	G	13264	0.0150784	0	99.9849	0
NC_004718.3	28364	A	12993	99.9923	0.00769645	0	0
NC_004718.3	28365	T	12792	0	0.0156348	0.00781739	99.9765
NC_004718.3	28366	G	12856	0.00777847	0	99.9922	0
NC_004718.3	28367	A	12973	99.9769	0	0.023125	0
NC_004718.3	28368	C	12660	0.00789889	99.9842	0	0.00789889
NC_004718.3	28369	C	12721	0	99.9921	0	0.00786102
NC_004718.3	28370	A	12507	99.992	0.00799552	0	0
NC_004718.3	28371	A	12520	99.8163	0.00798722	0.175719	0
NC_004718.3	28372	A	12503	99.8	0.00799808	0.191954	0
NC_004718.3	28373	T	12623	0	0.0237661	0	99.9762
NC_004718.3	28374	T	12112	0	0	0	99.9917
NC_004718.3	28375	G	12764	0	0	99.9765	0.0235036
NC_004718.3	28376	G	12468	0.00802053	0	99.984	0
NC_004718.3	28377	C	12279	0	99.9511	0.016288	0.0325759
NC_004718.3	28378	T	12636	0.0079139	0.0949668	0	99.8971
NC_004718.3	28379	A	11951	99.8912	0	0.108778	0
NC_004718.3	28380	C	12544	0.00797194	99.9841	0	0.00797194
NC_004718.3	28381	T	12028	0	0.0665115	0.0166279	99.9169
NC_004718.3	28382	A	11538	99.818	0.00866701	0.17334	0
NC_004718.3	28383	C	12468	0	99.9679	0	0.0320821
NC_004718.3	28384	C	12441	0	100	0	0
NC_004718.3	28385	G	12457	0	0	100	0
NC_004718.3	28386	A	12264	99.9429	0	0.0570776	0
NC_004718.3	28387	A	11676	99.6745	0	0.325454	0
NC_004718.3	28388	G	12064	0.00828912	0	99.9917	0
NC_004718.3	28389	A	12200	99.9754	0	0.0245902	0
NC_004718.3	28390	G	12286	0.00813935	0.0162787	99.9674	0.00813935
NC_004718.3	28391	C	12103	0.00826241	99.9835	0	0.00826241
NC_004718.3	28392	T	11492	0	0.10442	0.0174034	99.8782
NC_004718.3	28393	A	11861	99.8145	0	0.177051	0.00843099
NC_004718.3	28394	C	12315	0.00812018	99.9838	0	0.00812018
NC_004718.3	28395	C	12241	0.00816927	99.9918	0	0
NC_004718.3	28396	C	12330	0.0081103	99.9838	0	0.0081103
NC_004718.3	28397	G	12672	0.0789141	0.0157828	99.9053	0
NC_004718.3	28398	A	12432	99.9196	0.00804376	0.0723938	0
NC_004718.3	28399	C	12435	0	99.992	0	0.00804182
NC_004718.3	28400	G	12469	0	0	100	0
NC_004718.3	28401	A	12371	99.9838	0	0.0161668	0
NC_004718.3	28402	G	12597	0	0.0079384	99.9921	0
NC_004718.3	28403	T	12276	0	0.00814598	0	99.9919
NC_004718.3	28404	T	12434	0	0	0	100
NC_004718.3	28405	C	12545	0	99.992	0	0.0079713
NC_004718.3	28406	G	12644	0	0.00790889	99.9842	0
NC_004718.3	28407	T	12171	0.00821625	0.0246488	0	99.9671
NC_004718.3	28408	G	12672	0.00789141	0	99.9921	0
NC_004718.3	28409	G	12704	0.0157431	0.00787154	99.9685	0.00787154
NC_004718.3	28410	T	12583	0	0.0158945	0	99.9841
NC_004718.3	28411	G	12259	0	0	99.9918	0.00815727
NC_004718.3	28412	G	12711	0.0157344	0	99.9843	0
NC_004718.3	28413	T	12800	0	0.015625	0	99.9844
NC_004718.3	28414	G	12901	0.0542594	0.00775134	99.938	0
NC_004718.3	28415	A	12666	99.9763	0	0.0157903	0.00789515
NC_004718.3	28416	C	12998	0.00769349	99.9769	0	0.015387
NC_004718.3	28417	G	12831	0.140285	0	99.8441	0.0155873
NC_004718.3	28418	G	12961	0.0308618	0.00771545	99.9537	0.00771545
NC_004718.3	28419	C	13008	0.00768758	99.9385	0	0.0153752
NC_004718.3	28420	A	13346	99.9326	0	0.0674359	0
NC_004718.3	28421	A	12835	99.8831	0	0.116868	0
NC_004718.3	28422	A	12967	99.8381	0.00771188	0.154238	0
NC_004718.3	28423	A	12852	99.8911	0	0.0933707	0.00778089
NC_004718.3	28424	T	13315	0	0.0150207	0.00751033	99.9775
NC_004718.3	28425	G	13395	0.0149309	0	99.9776	0
NC_004718.3	28426	A	13404	99.8806	0	0.119367	0
NC_004718.3	28427	A	13186	99.7952	0	0.204763	0
NC_004718.3	28428	A	13572	99.5653	0	0.419982	0.0147362
NC_004718.3	28429	G	13546	0.00738225	0	99.9926	0
NC_004718.3	28430	A	13273	99.9925	0	0.00753409	0
NC_004718.3	28431	G	13382	0.00747273	0	99.9925	0
NC_004718.3	28432	C	13466	0	100	0	0
NC_004718.3	28433	T	13373	0	0.059822	0	99.9402
NC_004718.3	28434	C	13483	0	99.9777	0.0148335	0.00741675
NC_004718.3	28435	A	13375	99.9402	0	0.0523364	0.00747664
NC_004718.3	28436	G	13230	0.0529101	0.0453515	99.9017	0
NC_004718.3	28437	C	12708	0	100	0	0
NC_004718.3	28438	C	13014	0.00768403	99.9846	0	0.00768403
NC_004718.3	28439	C	12961	0	100	0	0
NC_004718.3	28440	C	13089	0.03056	99.9542	0.00764	0.00764
NC_004718.3	28441	A	13152	99.9468	0	0.0456204	0.00760341
NC_004718.3	28442	G	13215	0.0151343	0	99.9849	0
NC_004718.3	28443	A	13018	99.9693	0.00768167	0.023045	0
NC_004718.3	28444	T	13050	0	0.0306513	0.00766283	99.9464
NC_004718.3	28445	G	13031	0.00767401	0	99.9923	0
NC_004718.3	28446	G	13169	0.00759359	0	99.9924	0
NC_004718.3	28447	T	13150	0.00760456	0.0988593	0.00760456	99.8859
NC_004718.3	28448	A	12354	99.8057	0	0.194269	0
NC_004718.3	28449	C	13061	0	99.9923	0	0.00765638
NC_004718.3	28450	T	13002	0.0153822	0.061529	0	99.9231
NC_004718.3	28451	T	13224	0	0.022686	0	99.9698
NC_004718.3	28452	C	12951	0.00772141	99.9768	0	0.00772141
NC_004718.3	28453	T	13214	0	0.0681096	0	99.9319
NC_004718.3	28454	A	12937	99.8841	0.0154595	0.100487	0
NC_004718.3	28455	T	12187	0	0.0984656	0	99.9015
NC_004718.3	28456	T	12235	0	0.0572129	0	99.9428
NC_004718.3	28457	A	13199	99.4848	0	0.515191	0
NC_004718.3	28458	C	13226	0	99.9924	0	0.00756086
NC_004718.3	28459	C	13266	0.00753807	99.9925	0	0
NC_004718.3	28460	T	13145	0.00760745	0.0684671	0	99.9239
NC_004718.3	28461	A	13241	99.713	0	0.271883	0.0075523
NC_004718.3	28462	G	13432	0.00744491	0.00744491	99.9851	0
NC_004718.3	28463	G	13656	0.00732279	0	99.9854	0
NC_004718.3	28464	A	13827	99.9638	0	0.0289289	0.00723223
NC_004718.3	28465	A	11271	99.9379	0	0.0621063	0
NC_004718.3	28466	C	13963	0	99.9928	0	0.00716179
NC_004718.3	28467	T	13574	0.00736703	0.117872	0.0368351	99.8379
NC_004718.3	28468	G	14008	0.064249	0	99.9358	0
NC_004718.3	28469	G	13872	0.0432526	0	99.9423	0
NC_004718.3	28470	C	13842	0	99.9639	0	0.0361219
NC_004718.3	28471	C	13649	0	99.9707	0	0.0293062
NC_004718.3	28472	C	13788	0	99.9637	0.00725268	0.0290107
NC_004718.3	28473	A	13918	99.9282	0	0.0646645	0.00718494
NC_004718.3	28474	G	14028	0.0213858	0.0071286	99.9715	0
NC_004718.3	28475	A	13763	99.8837	0	0.101722	0.0145317
NC_004718.3	28476	A	12445	99.5339	0.00803536	0.458015	0
NC_004718.3	28477	G	14040	0.00712251	0	99.9929	0
NC_004718.3	28478	C	13788	0	99.9927	0.00725268	0
NC_004718.3	28479	T	12758	0.00783822	0.0627058	0.00783822	99.9216
NC_004718.3	28480	T	13895	0.00719683	0.043181	0	99.9496
NC_004718.3	28481	C	14285	0	99.993	0	0.00700035
NC_004718.3	28482	A	13959	99.9857	0	0.0143277	0
NC_004718.3	28483	C	14006	0	99.9786	0.0071398	0.0142796
NC_004718.3	28484	T	10141	0	0.0887486	0.0295829	99.8817
NC_004718.3	28485	T	12952	0	0.0386041	0.00772081	99.9537
NC_004718.3	28486	C	13909	0.0143792	99.9856	0	0
NC_004718.3	28487	C	13676	0.00731208	99.9854	0	0.00731208
NC_004718.3	28488	C	13779	0.00725742	99.9927	0	0
NC_004718.3	28489	T	13570	0.0221076	0.110538	0.0147384	99.8526
NC_004718.3	28490	A	13178	99.8331	0.00758841	0.159357	0
NC_004718.3	28491	C	13707	0	99.9854	0	0.0145911
NC_004718.3	28492	G	13512	0.0666075	0	99.9334	0
NC_004718.3	28493	G	13551	0.0516567	0	99.9483	0
NC_004718.3	28494	C	13162	0	99.9696	0	0.0303905
NC_004718.3	28495	G	13070	0.00765111	0.00765111	99.9847	0
NC_004718.3	28496	C	13129	0	99.9924	0	0.00761673
NC_004718.3	28497	T	12827	0.00779605	0.101349	0	99.8909
NC_004718.3	28498	A	12894	99.9302	0	0.0697999	0
NC_004718.3	28499	A	13397	99.8582	0	0.141823	0
NC_004718.3	28500	C	13506	0.00740412	99.9852	0	0
NC_004718.3	28501	A	13420	99.9702	0	0.0298063	0
NC_004718.3	28502	A	12928	99.9226	0.00773515	0.0696163	0
NC_004718.3	28503	A	13234	99.7129	0.00755629	0.272027	0.00755629
NC_004718.3	28504	G	13273	0	0	100	0
NC_004718.3	28505	A	13203	99.9773	0	0.0227221	0
NC_004718.3	28506	A	13317	99.6696	0	0.322896	0
NC_004718.3	28507	G	13434	0	0	100	0
NC_004718.3	28508	G	13371	0	0.00747887	99.9925	0
NC_004718.3	28509	C	13544	0	99.9926	0	0.00738334
NC_004718.3	28510	A	12883	99.9767	0.00776217	0.0155243	0
NC_004718.3	28511	T	13492	0	0.0074118	0	99.9926
NC_004718.3	28512	C	13446	0	99.9851	0	0.0148743
NC_004718.3	28513	G	13572	0.00736811	0	99.9926	0
NC_004718.3	28514	T	13283	0.00752842	0.0526989	0	99.9398
NC_004718.3	28515	A	13313	99.7596	0	0.232855	0.00751146
NC_004718.3	28516	T	13582	0	0	0	100
NC_004718.3	28517	G	13635	0.0293363	0	99.9707	0
NC_004718.3	28518	G	13572	0.0294724	0.0147362	99.9484	0.00736811
NC_004718.3	28519	G	13805	0.00724375	0	99.9928	0
NC_004718.3	28520	T	13232	0.00755744	0.0377872	0.00755744	99.9471
NC_004718.3	28521	T	13894	0.00719735	0.0215921	0	99.9712
NC_004718.3	28522	G	13587	0	0.00735998	99.9926	0
NC_004718.3	28523	C	13754	0	99.9927	0	0.00727061
NC_004718.3	28524	A	13712	99.9854	0	0.0145858	0
NC_004718.3	28525	A	13185	99.9242	0.00758438	0.0682594	0
NC_004718.3	28526	C	13822	0	99.9855	0	0.0144697
NC_004718.3	28527	T	13475	0.00742115	0.0667904	0	99.9258
NC_004718.3	28528	G	14026	0.0142592	0.0142592	99.9715	0
NC_004718.3	28529	A	13954	99.9713	0	0.0286656	0
NC_004718.3	28530	G	14028	0	0	100	0
NC_004718.3	28531	G	13758	0.029074	0.014537	99.9564	0
NC_004718.3	28532	G	13942	0.0358629	0	99.957	0.00717257
NC_004718.3	28533	A	13691	99.9781	0	0.0219122	0
NC_004718.3	28534	G	13688	0.00730567	0.00730567	99.9781	0.00730567
NC_004718.3	28535	C	13551	0	99.9779	0	0.0221386
NC_004718.3	28536	C	13646	0.00732816	99.9927	0	0
NC_004718.3	28537	T	13678	0.021933	0.0804211	0	99.8976
NC_004718.3	28538	T	13795	0	0.043494	0	99.9565
NC_004718.3	28539	G	13872	0.00720877	0.00720877	99.9856	0
NC_004718.3	28540	A	13875	99.9207	0	0.0792793	0
NC_004718.3	28541	A	13646	99.8021	0	0.19786	0
NC_004718.3	28542	T	13529	0	0.0739153	0	99.9261
NC_004718.3	28543	A	13710	99.7009	0	0.299052	0
NC_004718.3	28544	C	13789	0.00725216	99.9927	0	0
NC_004718.3	28545	A	13606	99.9559	0.0073497	0.0367485	0
NC_004718.3	28546	C	13662	0	100	0	0
NC_004718.3	28547	C	13440	0.00744048	99.9851	0.00744048	0
NC_004718.3	28548	C	13723	0.00728704	99.9927	0	0
NC_004718.3	28549	A	13382	99.9327	0	0.0597818	0.00747273
NC_004718.3	28550	A	12812	99.8361	0	0.148298	0.0156104
NC_004718.3	28551	A	13099	99.6183	0	0.36644	0.0152683
NC_004718.3	28552	G	13249	0	0	100	0
NC_004718.3	28553	A	13255	100	0	0	0
NC_004718.3	28554	C	13566	0	99.9926	0	0.00737137
NC_004718.3	28555	C	13611	0	100	0	0
NC_004718.3	28556	A	13136	99.9772	0	0.022838	0
NC_004718.3	28557	C	13779	0	99.9855	0	0.0145148
NC_004718.3	28558	A	13393	99.9776	0	0.0149332	0.00746659
NC_004718.3	28559	T	13194	0	0.0075792	0	99.9924
NC_004718.3	28560	T	13361	0.00748447	0.0224534	0	99.9701
NC_004718.3	28561	G	13788	0.00725268	0.00725268	99.9855	0
NC_004718.3	28562	G	13708	0.0875401	0.021885	99.8906	0
NC_004718.3	28563	C	13856	0	99.9711	0.00721709	0.0216513
NC_004718.3	28564	A	13789	99.9492	0	0.0435129	0.00725216
NC_004718.3	28565	C	13735	0.0145613	99.9418	0	0.043684
NC_004718.3	28566	C	13734	0.0218436	99.9709	0	0.0072812
NC_004718.3	28567	C	13562	0	99.9853	0.00737354	0.00737354
NC_004718.3	28568	G	13437	0.0372107	0	99.9628	0
NC_004718.3	28569	C	13446	0.0148743	99.9628	0	0.0223115
NC_004718.3	28570	A	13196	100	0	0	0
NC_004718.3	28571	A	12088	99.9338	0.024818	0.0413633	0
NC_004718.3	28572	T	13325	0	0.0150094	0.00750469	99.9775
NC_004718.3	28573	C	13355	0	99.9775	0.00748783	0.0149757
NC_004718.3	28574	C	13257	0.00754318	99.9849	0	0.00754318
NC_004718.3	28575	T	13161	0.00759821	0.136768	0.00759821	99.848
NC_004718.3	28576	A	12887	99.8603	0.0155195	0.124156	0
NC_004718.3	28577	A	12541	99.8804	0.00797385	0.111634	0
NC_004718.3	28578	T	12735	0	0.0471143	0	99.9529
NC_004718.3	28579	A	12875	99.8913	0	0.0932039	0.015534
NC_004718.3	28580	A	12423	99.7585	0	0.241488	0
NC_004718.3	28581	C	13326	0	99.9775	0.00750413	0.0150083
NC_004718.3	28582	A	12940	99.9614	0	0.0386399	0
NC_004718.3	28583	A	11678	99.9144	0	0.0856311	0
NC_004718.3	28584	T	13084	0	0.0229288	0	99.9771
NC_004718.3	28585	G	13368	0.0224417	0.0149611	99.9626	0
NC_004718.3	28586	C	13479	0	99.9777	0	0.0222568
NC_004718.3	28587	T	13541	0.00738498	0.0443099	0.00738498	99.9409
NC_004718.3	28588	G	13480	0.0296736	0.0074184	99.9629	0
NC_004718.3	28589	C	13212	0	99.9394	0	0.060551
NC_004718.3	28590	C	13362	0.0149678	99.9701	0	0.0149678
NC_004718.3	28591	A	13104	99.9008	0	0.0686813	0.030525
NC_004718.3	28592	C	13291	0	99.9774	0	0.0225717
NC_004718.3	28593	C	13188	0	99.9848	0	0.0151653
NC_004718.3	28594	G	13250	0.0226415	0	99.9774	0
NC_004718.3	28595	T	12875	0	0.023301	0	99.9767
NC_004718.3	28596	G	13090	0	0	100	0
NC_004718.3	28597	C	12894	0	99.9767	0	0.0232666
NC_004718.3	28598	T	13061	0.0153128	0.0689074	0.00765638	99.9081
NC_004718.3	28599	A	12664	99.8579	0	0.142135	0
NC_004718.3	28600	C	13190	0	99.9924	0	0.0075815
NC_004718.3	28601	A	13086	99.9771	0	0.0229253	0
NC_004718.3	28602	A	12821	99.9454	0.0077997	0.0467982	0
NC_004718.3	28603	C	13185	0	99.9848	0	0.0151688
NC_004718.3	28604	T	10314	0.00969556	0.0290867	0.00969556	99.9515
NC_004718.3	28605	T	13009	0	0.023061	0	99.9769
NC_004718.3	28606	C	13096	0	100	0	0
NC_004718.3	28607	C	13176	0.0151791	99.9772	0	0.00758956
NC_004718.3	28608	T	12967	0	0.185085	0	99.8149
NC_004718.3	28609	C	13050	0	99.977	0	0.0229885
NC_004718.3	28610	A	12198	99.9016	0.00819806	0.0901787	0
NC_004718.3	28611	A	12029	99.8753	0.00831324	0.116385	0
NC_004718.3	28612	G	12092	0	0	100	0
NC_004718.3	28613	G	12604	0	0	100	0
NC_004718.3	28614	A	12620	99.9762	0	0.0158479	0
NC_004718.3	28615	A	10330	99.9322	0.0193611	0.0387222	0.00968054
NC_004718.3	28616	C	12496	0	99.984	0	0.0160051
NC_004718.3	28617	A	12263	99.9837	0.00815461	0.00815461	0
NC_004718.3	28618	A	11921	99.9245	0	0.075497	0
NC_004718.3	28619	C	12360	0	99.9434	0	0.0566343
NC_004718.3	28620	A	11679	99.9914	0	0.00856238	0
NC_004718.3	28621	T	10854	0.00921319	0.0184264	0.0368528	99.9355
NC_004718.3	28622	T	11657	0	0.0943639	0	99.9056
NC_004718.3	28623	G	11953	0	0.0083661	99.9833	0
NC_004718.3	28624	C	11762	0	99.9745	0	0.0255059
NC_004718.3	28625	C	11980	0.00834724	99.9332	0	0
NC_004718.3	28626	A	11607	99.888	0	0.112001	0
NC_004718.3	28627	A	11591	99.9137	0.00862738	0.0776465	0
NC_004718.3	28628	A	11165	99.7403	0	0.25974	0
NC_004718.3	28629	A	10642	99.5584	0.00939673	0.413456	0.00939673
NC_004718.3	28630	G	11842	0.00844452	0	99.9831	0.00844452
NC_004718.3	28631	G	11788	0	0.0084832	99.983	0.0084832
NC_004718.3	28632	C	11744	0.00851499	99.9745	0	0.00851499
NC_004718.3	28633	T	11297	0.0177038	0.0708153	0	99.9115
NC_004718.3	28634	T	12001	0	0.00833264	0	99.9917
NC_004718.3	28635	C	12007	0	100	0	0
NC_004718.3	28636	T	11892	0	0.0672721	0.00840901	99.9243
NC_004718.3	28637	A	11872	99.621	0	0.379043	0
NC_004718.3	28638	C	12044	0.0166058	99.9668	0	0.0166058
NC_004718.3	28639	G	11807	0.0254087	0	99.9661	0.00846955
NC_004718.3	28640	C	11967	0	99.9916	0	0.00835631
NC_004718.3	28641	A	11805	99.9322	0	0.0677679	0
NC_004718.3	28642	G	11936	0.016756	0	99.9749	0.00837802
NC_004718.3	28643	A	11881	99.9747	0	0.0252504	0
NC_004718.3	28644	G	11905	0.0167997	0	99.9832	0
NC_004718.3	28645	G	11752	0.00850919	0	99.9915	0
NC_004718.3	28646	G	11926	0.0251551	0.00838504	99.9581	0
NC_004718.3	28647	A	11899	99.9412	0	0.0588285	0
NC_004718.3	28648	A	8667	99.8269	0	0.17307	0
NC_004718.3	28649	G	11982	0	0	100	0
NC_004718.3	28650	C	11968	0.00835562	99.9666	0	0.0250668
NC_004718.3	28651	A	11903	99.9328	0	0.0672099	0
NC_004718.3	28652	G	11929	0.00838293	0	99.9916	0
NC_004718.3	28653	A	11648	99.9399	0	0.0600962	0
NC_004718.3	28654	G	11834	0.0591516	0	99.9408	0
NC_004718.3	28655	G	11810	0.0254022	0.0169348	99.9492	0.0084674
NC_004718.3	28656	C	11948	0	99.9833	0	0.0167392
NC_004718.3	28657	G	12065	0.0165769	0	99.9751	0.00828844
NC_004718.3	28658	G	11966	0.0501421	0	99.9415	0.00835701
NC_004718.3	28659	C	12098	0	99.9835	0.00826583	0.00826583
NC_004718.3	28660	A	12052	99.9253	0	0.0746764	0
NC_004718.3	28661	G	12434	0	0.00804246	99.992	0
NC_004718.3	28662	T	12279	0.00814399	0.0570079	0	99.9267
NC_004718.3	28663	C	12544	0.00797194	99.9601	0.00797194	0.0239158
NC_004718.3	28664	A	12421	99.8712	0.00805088	0.120763	0
NC_004718.3	28665	A	12243	99.7958	0	0.204198	0
NC_004718.3	28666	G	12407	0.00805997	0.00805997	99.9839	0
NC_004718.3	28667	C	12549	0	99.992	0.00796876	0
NC_004718.3	28668	C	12627	0	100	0	0
NC_004718.3	28669	T	12524	0	0.023954	0	99.976
NC_004718.3	28670	C	12474	0	99.992	0	0.00801667
NC_004718.3	28671	T	11796	0	0.0593422	0.00847745	99.9322
NC_004718.3	28672	T	12457	0	0.0160552	0	99.9839
NC_004718.3	28673	C	12687	0	100	0	0
NC_004718.3	28674	T	12587	0	0.0079447	0	99.9921
NC_004718.3	28675	C	12539	0	99.9681	0	0.0319005
NC_004718.3	28676	G	12271	0.0081493	0.0081493	99.9756	0.0081493
NC_004718.3	28677	C	12439	0	99.9839	0	0.0160785
NC_004718.3	28678	T	12553	0	0.0159324	0	99.9841
NC_004718.3	28679	C	12521	0	99.992	0	0.00798658
NC_004718.3	28680	C	12412	0	100	0	0
NC_004718.3	28681	T	12294	0	0.0569383	0	99.9431
NC_004718.3	28682	C	12475	0	99.976	0	0.00801603
NC_004718.3	28683	A	11896	99.9832	0	0.0168124	0
NC_004718.3	28684	T	12365	0.0161747	0.00808734	0	99.9757
NC_004718.3	28685	C	12694	0.00787774	99.9921	0	0
NC_004718.3	28686	A	11888	99.8991	0.00841184	0.0925303	0
NC_004718.3	28687	C	12485	0	99.984	0	0.0160192
NC_004718.3	28688	G	12247	0.00816526	0	99.9918	0
NC_004718.3	28689	T	11770	0	0.0934579	0	99.9065
NC_004718.3	28690	A	12101	99.843	0.00826378	0.148748	0
NC_004718.3	28691	G	12524	0.00798467	0.00798467	99.984	0
NC_004718.3	28692	T	12518	0	0.0559195	0	99.9441
NC_004718.3	28693	C	12652	0	99.9684	0	0.0158078
NC_004718.3	28694	G	12461	0.0160501	0.00802504	99.9759	0
NC_004718.3	28695	C	12592	0.00794155	99.9841	0.00794155	0
NC_004718.3	28696	G	12405	0.0241838	0.00806127	99.9678	0
NC_004718.3	28697	G	12302	0.0243863	0	99.9675	0.00812876
NC_004718.3	28698	T	12247	0	0.0653221	0	99.9347
NC_004718.3	28699	A	11741	99.8126	0.00851716	0.17886	0
NC_004718.3	28700	A	11863	99.7724	0	0.219169	0.00842957
NC_004718.3	28701	T	12213	0	0.008188	0	99.9918
NC_004718.3	28702	T	12261	0	0.0897154	0	99.9103
NC_004718.3	28703	C	12355	0	99.9514	0	0.0323756
NC_004718.3	28704	A	12335	99.8703	0	0.129712	0
NC_004718.3	28705	A	12346	99.6841	0	0.315892	0
NC_004718.3	28706	G	12515	0.00799041	0	99.984	0.00799041
NC_004718.3	28707	A	12635	99.9446	0	0.0554017	0
NC_004718.3	28708	A	12030	99.5594	0	0.440565	0
NC_004718.3	28709	A	12263	99.8858	0	0.0978553	0.0163092
NC_004718.3	28710	T	12194	0	0.0164015	0.0164015	99.9672
NC_004718.3	28711	T	12751	0	0.0235276	0	99.9765
NC_004718.3	28712	C	12900	0	99.9767	0	0.0232558
NC_004718.3	28713	A	12862	99.9223	0	0.0777484	0
NC_004718.3	28714	A	12523	99.8962	0	0.103809	0
NC_004718.3	28715	C	12880	0.00776398	99.9922	0	0
NC_004718.3	28716	T	12516	0	0.0239693	0.00798977	99.968
NC_004718.3	28717	C	12615	0	99.9921	0	0.00792707
NC_004718.3	28718	C	12650	0	100	0	0
NC_004718.3	28719	T	12210	0.00819001	0.14742	0.02457	99.8198
NC_004718.3	28720	G	12565	0.0159172	0	99.9761	0
NC_004718.3	28721	G	12414	0.0161108	0.00805542	99.9678	0.00805542
NC_004718.3	28722	C	12604	0	99.9841	0	0.015868
NC_004718.3	28723	A	12527	99.9761	0	0.0239483	0
NC_004718.3	28724	G	12603	0	0	99.9841	0.0158692
NC_004718.3	28725	C	12573	0.00795355	99.9841	0	0.00795355
NC_004718.3	28726	A	12366	99.9677	0	0.0323468	0
NC_004718.3	28727	G	12707	0	0.0157394	99.9764	0.00786968
NC_004718.3	28728	T	11626	0.00860141	0.0860141	0.00860141	99.8968
NC_004718.3	28729	A	11899	99.5546	0	0.445416	0
NC_004718.3	28730	G	12610	0.0158604	0.0158604	99.9524	0.0158604
NC_004718.3	28731	G	12646	0.00790764	0	99.9921	0
NC_004718.3	28732	G	12596	0.0158781	0	99.9762	0.00793903
NC_004718.3	28733	G	12826	0.0155933	0	99.961	0
NC_004718.3	28734	A	12847	99.9766	0	0.0155678	0.00778392
NC_004718.3	28735	A	11134	99.8383	0.0089815	0.152685	0
NC_004718.3	28736	A	12411	99.7744	0.00805737	0.193377	0.0241721
NC_004718.3	28737	T	11568	0	0.0259336	0	99.9741
NC_004718.3	28738	T	12793	0	0.0312671	0	99.9687
NC_004718.3	28739	C	12847	0.00778392	99.9922	0	0
NC_004718.3	28740	T	12864	0	0.00777363	0.00777363	99.9845
NC_004718.3	28741	C	12809	0	100	0	0
NC_004718.3	28742	C	12711	0	100	0	0
NC_004718.3	28743	T	12627	0	0.0475172	0	99.9525
NC_004718.3	28744	G	12625	0.00792079	0.00792079	99.9842	0
NC_004718.3	28745	C	12704	0	99.9685	0	0.0314861
NC_004718.3	28746	T	12724	0	0.0235775	0.00785916	99.9686
NC_004718.3	28747	C	12544	0.00797194	99.9522	0.0159439	0.0239158
NC_004718.3	28748	G	12396	0	0	99.9919	0.00806712
NC_004718.3	28749	A	12373	99.9353	0	0.0646569	0
NC_004718.3	28750	A	11955	99.8829	0	0.117106	0
NC_004718.3	28751	T	11670	0	0.0514139	0	99.9486
NC_004718.3	28752	G	12331	0	0.00810964	99.9919	0
NC_004718.3	28753	G	12145	0.0247015	0	99.9671	0.00823384
NC_004718.3	28754	C	12338	0	99.9919	0	0.00810504
NC_004718.3	28755	T	11944	0	0.108841	0	99.8912
NC_004718.3	28756	A	11547	99.6709	0.0173205	0.303109	0.00866026
NC_004718.3	28757	G	12400	0	0	100	0
NC_004718.3	28758	C	12625	0	99.9842	0	0.0158416
NC_004718.3	28759	G	12551	0.015935	0	99.9761	0.00796749
NC_004718.3	28760	G	12747	0.0313799	0	99.9686	0
NC_004718.3	28761	A	12709	99.9134	0	0.0865528	0
NC_004718.3	28762	G	12759	0.0078376	0	99.9843	0.0078376
NC_004718.3	28763	G	12758	0.00783822	0	99.9765	0.0156764
NC_004718.3	28764	T	12442	0	0.0160746	0	99.9839
NC_004718.3	28765	G	12729	0.00785608	0	99.9921	0
NC_004718.3	28766	G	13212	0.0302755	0	99.9697	0
NC_004718.3	28767	T	13046	0	0.0536563	0	99.9463
NC_004718.3	28768	G	13484	0.0148324	0	99.9852	0
NC_004718.3	28769	A	13317	99.9474	0	0.0525644	0
NC_004718.3	28770	A	13348	99.9026	0	0.0973929	0
NC_004718.3	28771	A	13335	99.8125	0	0.187477	0
NC_004718.3	28772	C	13708	0	100	0	0
NC_004718.3	28773	T	13244	0	0.0151012	0.00755059	99.9773
NC_004718.3	28774	G	13497	0.0518634	0.0148181	99.9333	0
NC_004718.3	28775	C	13284	0	99.9699	0	0.0301114
NC_004718.3	28776	C	13190	0	100	0	0
NC_004718.3	28777	C	13230	0	99.9924	0	0.00755858
NC_004718.3	28778	T	13158	0	0.0151999	0	99.9848
NC_004718.3	28779	C	13135	0	99.9924	0	0.00761325
NC_004718.3	28780	G	12910	0	0.00774593	99.9923	0
NC_004718.3	28781	C	12984	0.00770179	99.9769	0	0.0154036
NC_004718.3	28782	G	12689	0.0157617	0	99.9842	0
NC_004718.3	28783	C	12589	0	99.9762	0	0.0238303
NC_004718.3	28784	T	12901	0	0.046508	0	99.9535
NC_004718.3	28785	A	12610	99.7145	0	0.285488	0
NC_004718.3	28786	T	12604	0	0.0396699	0	99.9603
NC_004718.3	28787	T	13356	0	0.0299491	0	99.9701
NC_004718.3	28788	G	13039	0.0153386	0.0153386	99.9693	0
NC_004718.3	28789	C	13214	0	99.9697	0	0.0302709
NC_004718.3	28790	T	13165	0	0.0379795	0	99.962
NC_004718.3	28791	G	13035	0.00767165	0.00767165	99.9847	0
NC_004718.3	28792	C	12918	0	99.9923	0	0.00774114
NC_004718.3	28793	T	13146	0	0.0228206	0.00760688	99.9696
NC_004718.3	28794	A	12625	99.6277	0	0.372277	0
NC_004718.3	28795	G	13407	0	0	99.9925	0.00745879
NC_004718.3	28796	A	13284	100	0	0	0
NC_004718.3	28797	C	13287	0	99.9849	0	0.0150523
NC_004718.3	28798	A	13001	99.8769	0	0.123067	0
NC_004718.3	28799	G	13349	0.0074912	0	99.985	0.0074912
NC_004718.3	28800	A	13388	99.9701	0	0.0224081	0.00746938
NC_004718.3	28801	T	13004	0	0.0230698	0.00768994	99.9692
NC_004718.3	28802	T	13102	0	0.0228973	0	99.9771
NC_004718.3	28803	G	13358	0.00748615	0	99.985	0
NC_004718.3	28804	A	13071	99.9541	0.00765052	0.0382526	0
NC_004718.3	28805	A	13129	99.9238	0.00761673	0.0609338	0
NC_004718.3	28806	C	13036	0.00767107	99.9847	0	0.00767107
NC_004718.3	28807	C	12942	0	99.9845	0	0.0154536
NC_004718.3	28808	A	13047	99.977	0	0.0153292	0.0076646
NC_004718.3	28809	G	13032	0.00767342	0	99.9923	0
NC_004718.3	28810	C	12867	0	100	0	0
NC_004718.3	28811	T	12868	0	0.0466273	0.00777121	99.9456
NC_004718.3	28812	T	13070	0	0	0	99.9923
NC_004718.3	28813	G	13315	0	0	100	0
NC_004718.3	28814	A	12706	99.9056	0	0.0865733	0.0078703
NC_004718.3	28815	G	13322	0.0225191	0	99.9775	0
NC_004718.3	28816	A	13169	99.9924	0	0.00759359	0
NC_004718.3	28817	G	12806	0	0	100	0
NC_004718.3	28818	C	12844	0	99.9766	0	0.0155715
NC_004718.3	28819	A	12982	99.9461	0	0.0539208	0
NC_004718.3	28820	A	12645	99.8893	0	0.110716	0
NC_004718.3	28821	A	13136	99.8554	0	0.144641	0
NC_004718.3	28822	G	13256	0	0	99.9774	0.00754375
NC_004718.3	28823	T	13304	0	0	0	100
NC_004718.3	28824	T	12694	0.00787774	0.0236332	0	99.9685
NC_004718.3	28825	T	13312	0	0.0225361	0	99.9775
NC_004718.3	28826	C	13372	0	99.9925	0.00747831	0
NC_004718.3	28827	T	13250	0	0.0301887	0	99.9698
NC_004718.3	28828	G	13180	0	0	99.9848	0.0151745
NC_004718.3	28829	G	13143	0.0152172	0	99.9848	0
NC_004718.3	28830	T	13342	0	0.0674562	0	99.9176
NC_004718.3	28831	A	12750	99.6941	0	0.305882	0
NC_004718.3	28832	A	13351	99.8352	0.00749008	0.157292	0
NC_004718.3	28833	A	13709	99.8833	0	0.116712	0
NC_004718.3	28834	G	13687	0	0.0146124	99.9562	0.0292248
NC_004718.3	28835	G	13455	0.0891862	0	99.8959	0
NC_004718.3	28836	C	13218	0.00756544	99.8336	0	0.00756544
NC_004718.3	28837	C	13591	0	100	0	0
NC_004718.3	28838	A	13516	99.9852	0	0.00739864	0.00739864
NC_004718.3	28839	A	13621	99.9927	0	0.00734161	0
NC_004718.3	28840	C	13902	0	99.9784	0	0.0215796
NC_004718.3	28841	A	13649	99.9487	0	0.0512858	0
NC_004718.3	28842	A	13388	99.9477	0.00746938	0.0448163	0
NC_004718.3	28843	C	14176	0	99.9929	0	0.00705418
NC_004718.3	28844	A	14079	99.9716	0.00710278	0.0213083	0
NC_004718.3	28845	A	13643	99.9487	0	0.0513084	0
NC_004718.3	28846	C	14162	0.00706115	99.9506	0	0.0353057
NC_004718.3	28847	A	13535	99.9483	0	0.0443295	0.00738825
NC_004718.3	28848	A	13048	99.7931	0.022992	0.183936	0
NC_004718.3	28849	G	13003	0.0230716	0	99.9769	0
NC_004718.3	28850	G	13680	0.0146199	0	99.9854	0
NC_004718.3	28851	C	13867	0.00721136	99.9567	0.00721136	0.0288455
NC_004718.3	28852	C	14396	0	99.9861	0	0.0138927
NC_004718.3	28853	A	14306	99.9581	0	0.0279603	0.0139801
NC_004718.3	28854	A	14421	99.896	0.00693433	0.0970806	0
NC_004718.3	28855	A	13984	99.9499	0	0.0500572	0
NC_004718.3	28856	C	14319	0	99.993	0.00698373	0
NC_004718.3	28857	T	13893	0	0.0287915	0	99.9712
NC_004718.3	28858	G	14219	0.0210985	0.00703284	99.9648	0.00703284
NC_004718.3	28859	T	13778	0	0.0725795	0	99.9274
NC_004718.3	28860	C	14040	0	100	0	0
NC_004718.3	28861	A	13780	99.9782	0	0.0217707	0
NC_004718.3	28862	C	13457	0.00743108	99.9926	0	0
NC_004718.3	28863	T	13315	0	0.105145	0.00751033	99.8798
NC_004718.3	28864	A	13071	99.9082	0	0.0918063	0
NC_004718.3	28865	A	13527	99.8595	0	0.125675	0
NC_004718.3	28866	G	13878	0	0	99.9928	0.00720565
NC_004718.3	28867	A	13704	99.9927	0	0.00729714	0
NC_004718.3	28868	A	13386	99.873	0	0.126998	0
NC_004718.3	28869	A	13421	99.918	0	0.0819611	0
NC_004718.3	28870	T	13588	0	0.0367972	0	99.9632
NC_004718.3	28871	C	14009	0.00713827	99.9714	0	0.0214148
NC_004718.3	28872	T	13943	0	0.0717206	0	99.9283
NC_004718.3	28873	G	13597	0.00735456	0	99.9853	0.00735456
NC_004718.3	28874	C	13780	0	99.9927	0	0.00725689
NC_004718.3	28875	T	13892	0	0.0215952	0	99.9784
NC_004718.3	28876	G	13635	0.0586725	0	99.9413	0
NC_004718.3	28877	C	13907	0.00719062	99.9928	0	0
NC_004718.3	28878	T	14046	0.0142389	0.177987	0	99.8078
NC_004718.3	28879	G	14120	0.0212465	0.00708215	99.9646	0.00708215
NC_004718.3	28880	A	14086	99.9787	0.00709925	0.00709925	0.00709925
NC_004718.3	28881	G	13947	0.01434	0	99.9785	0.00717
NC_004718.3	28882	G	13315	0	0	99.9925	0.00751033
NC_004718.3	28883	C	13477	0	99.9926	0	0.00742005
NC_004718.3	28884	A	13113	99.9924	0.00762602	0	0
NC_004718.3	28885	T	12820	0	0.0156006	0	99.9844
NC_004718.3	28886	C	13393	0	99.9851	0	0.0149332
NC_004718.3	28887	T	13796	0	0.101479	0	99.7608
NC_004718.3	28888	A	13637	99.9193	0	0.0733299	0.00733299
NC_004718.3	28889	A	14155	99.8375	0.00706464	0.155422	0
NC_004718.3	28890	A	13977	99.8784	0.0143092	0.107319	0
NC_004718.3	28891	A	13825	99.8119	0	0.188065	0
NC_004718.3	28892	A	14316	99.8114	0	0.181615	0
NC_004718.3	28893	G	14190	0.0140944	0	99.9718	0.0140944
NC_004718.3	28894	C	14003	0	99.9929	0	0.00714133
NC_004718.3	28895	C	14252	0	99.986	0	0.0140331
NC_004718.3	28896	T	14389	0	0.0416985	0	99.9583
NC_004718.3	28897	C	14112	0.0141723	99.9362	0	0.0496032
NC_004718.3	28898	G	13876	0.0360334	0.00720669	99.9496	0.00720669
NC_004718.3	28899	C	13908	0.00719011	99.9856	0	0.00719011
NC_004718.3	28900	C	14519	0	99.8967	0	0.0137751
NC_004718.3	28901	A	14298	99.993	0	0.00699399	0
NC_004718.3	28902	A	14568	99.9382	0	0.0617792	0
NC_004718.3	28903	A	14442	99.9377	0	0.0623182	0
NC_004718.3	28904	A	14222	99.9086	0.00703136	0.0843763	0
NC_004718.3	28905	A	12928	99.9226	0.00773515	0.054146	0
NC_004718.3	28906	C	14402	0	100	0	0
NC_004718.3	28907	G	14024	0.0356532	0.00713063	99.9572	0
NC_004718.3	28908	T	14031	0	0.0855249	0	99.9145
NC_004718.3	28909	A	13849	99.8772	0	0.115532	0.00722074
NC_004718.3	28910	C	14210	0	99.9789	0	0.0211119
NC_004718.3	28911	T	13849	0.00722074	0.252726	0.028883	99.7112
NC_004718.3	28912	G	13943	0.0788926	0.0215162	99.8996	0
NC_004718.3	28913	C	13661	0	99.978	0	0.0219603
NC_004718.3	28914	C	13995	0.00714541	99.9929	0	0
NC_004718.3	28915	A	13440	99.9851	0	0.014881	0
NC_004718.3	28916	C	13651	0	99.9707	0	0.0146509
NC_004718.3	28917	A	13463	99.9851	0	0.0148555	0
NC_004718.3	28918	A	12780	99.8592	0.00782473	0.125196	0.00782473
NC_004718.3	28919	A	12584	99.9682	0.0079466	0.0238398	0
NC_004718.3	28920	A	12893	99.969	0	0.0232684	0
NC_004718.3	28921	C	13513	0.00740028	99.9852	0	0.00740028
NC_004718.3	28922	A	13141	99.962	0.00760977	0.0304391	0
NC_004718.3	28923	G	12878	0	0	100	0
NC_004718.3	28924	T	13293	0	0.0526593	0	99.9473
NC_004718.3	28925	A	13449	99.7175	0	0.282549	0
NC_004718.3	28926	C	13587	0	99.9926	0	0.00735998
NC_004718.3	28927	A	13424	99.9702	0	0.0297974	0
NC_004718.3	28928	A	13567	99.7936	0.00737083	0.199012	0
NC_004718.3	28929	C	13786	0	100	0	0
NC_004718.3	28930	G	13810	0.00724113	0.00724113	99.9855	0
NC_004718.3	28931	T	13655	0	0.10985	0	99.8902
NC_004718.3	28932	C	13881	0	99.9928	0	0.00720409
NC_004718.3	28933	A	13688	99.9562	0	0.0365283	0.00730567
NC_004718.3	28934	C	13852	0	99.9928	0	0.00721917
NC_004718.3	28935	T	13623	0	0.0807458	0	99.9193
NC_004718.3	28936	C	13754	0	99.9855	0	0.0145412
NC_004718.3	28937	A	13352	99.9626	0	0.0374476	0
NC_004718.3	28938	A	12913	99.8529	0.0154883	0.13165	0
NC_004718.3	28939	G	13398	0.0149276	0	99.9701	0.0149276
NC_004718.3	28940	C	13651	0	99.9853	0	0.0146509
NC_004718.3	28941	A	13446	99.9777	0	0.0223115	0
NC_004718.3	28942	T	13412	0	0.03728	0	99.9627
NC_004718.3	28943	T	13607	0.0146983	0.0587933	0	99.9265
NC_004718.3	28944	T	13737	0	0.0218388	0.0145592	99.9636
NC_004718.3	28945	G	13830	0	0.00723066	99.9855	0.00723066
NC_004718.3	28946	G	13572	0	0	99.9926	0.00736811
NC_004718.3	28947	G	14056	0.0213432	0	99.9787	0
NC_004718.3	28948	A	14058	99.9573	0	0.0426803	0
NC_004718.3	28949	G	14086	0	0	100	0
NC_004718.3	28950	A	14016	99.9786	0	0.0142694	0.0071347
NC_004718.3	28951	C	14050	0	99.9858	0	0.0142349
NC_004718.3	28952	G	13734	0.0218436	0	99.9782	0
NC_004718.3	28953	T	14124	0	0.0566412	0	99.9434
NC_004718.3	28954	G	14071	0	0	100	0
NC_004718.3	28955	G	14253	0.00701607	0	99.986	0.00701607
NC_004718.3	28956	T	14116	0.0141683	0.177104	0	99.7946
NC_004718.3	28957	C	14439	0	99.9792	0	0.0207771
NC_004718.3	28958	C	14588	0	99.9863	0	0.0137099
NC_004718.3	28959	A	14565	99.9039	0	0.0823893	0.0137315
NC_004718.3	28960	G	14493	0.0206996	0	99.9724	0.00689988
NC_004718.3	28961	A	14273	99.986	0	0.0140125	0
NC_004718.3	28962	A	13423	99.8957	0.0074499	0.0968487	0
NC_004718.3	28963	C	14411	0	99.9861	0	0.00693914
NC_004718.3	28964	A	14081	99.9716	0	0.0213053	0
NC_004718.3	28965	A	13296	99.9474	0.0150421	0.0376053	0
NC_004718.3	28966	A	13029	99.9463	0	0.0537263	0
NC_004718.3	28967	C	14377	0.0208667	99.9722	0	0.00695555
NC_004718.3	28968	C	14043	0.00712099	99.9715	0	0.021363
NC_004718.3	28969	C	14121	0	99.9858	0.00708165	0.00708165
NC_004718.3	28970	A	12566	99.9363	0.0397899	0.015916	0.00795798
NC_004718.3	28971	A	12340	99.7245	0.0243112	0.235008	0.0162075
NC_004718.3	28972	G	12662	0	0	99.9684	0.0315906
NC_004718.3	28973	G	13896	0.0215889	0	99.9568	0
NC_004718.3	28974	A	14346	99.9721	0	0.0278823	0
NC_004718.3	28975	A	12432	99.9356	0.0241313	0.032175	0.00804376
NC_004718.3	28976	A	13617	99.9559	0.0146875	0.029375	0
NC_004718.3	28977	T	13697	0.00730087	0.0219026	0	99.9708
NC_004718.3	28978	T	13675	0	0.0146252	0.00731261	99.9781
NC_004718.3	28979	T	14434	0.00692809	0.083137	0	99.9099
NC_004718.3	28980	C	14589	0.00685448	99.9657	0.013709	0.00685448
NC_004718.3	28981	G	14228	0.0140568	0	99.9859	0
NC_004718.3	28982	G	14333	0	0	99.993	0.00697691
NC_004718.3	28983	G	14040	0.02849	0.014245	99.9573	0
NC_004718.3	28984	G	14225	0.0140598	0	99.9859	0
NC_004718.3	28985	A	14115	99.9717	0	0.0283386	0
NC_004718.3	28986	C	14114	0	100	0	0
NC_004718.3	28987	C	14176	0	99.9859	0	0.00705418
NC_004718.3	28988	A	14119	99.9858	0	0.0141653	0
NC_004718.3	28989	A	13968	99.9284	0	0.0715922	0
NC_004718.3	28990	G	13911	0.00718856	0	99.9856	0.00718856
NC_004718.3	28991	A	13468	99.9926	0	0.00742501	0
NC_004718.3	28992	C	14006	0	99.9857	0	0.0142796
NC_004718.3	28993	C	13794	0	99.9855	0.0144991	0
NC_004718.3	28994	T	13464	0	0.0965538	0	99.8886
NC_004718.3	28995	A	13661	99.9195	0	0.0805212	0
NC_004718.3	28996	A	12603	99.9524	0	0.0476077	0
NC_004718.3	28997	T	13746	0.00727484	0.094573	0	99.8982
NC_004718.3	28998	C	14004	0	99.9714	0	0.0285633
NC_004718.3	28999	A	13380	99.9552	0	0.0373692	0.00747384
NC_004718.3	29000	G	13365	0.00748223	0.0149645	99.9776	0
NC_004718.3	29001	A	13667	100	0	0	0
NC_004718.3	29002	C	13644	0	99.9927	0	0.00732923
NC_004718.3	29003	A	12292	99.9675	0	0.0244061	0.00813537
NC_004718.3	29004	A	11902	99.8572	0.0252058	0.109225	0.00840195
NC_004718.3	29005	G	12418	0.00805283	0	99.9919	0
NC_004718.3	29006	G	13338	0	0	100	0
NC_004718.3	29007	A	13730	99.9854	0	0.0145666	0
NC_004718.3	29008	A	11393	99.9912	0.00877732	0	0
NC_004718.3	29009	C	13617	0	99.9853	0	0.0146875
NC_004718.3	29010	T	13530	0	0.0369549	0	99.963
NC_004718.3	29011	G	13823	0	0	99.9855	0
NC_004718.3	29012	A	13935	99.9785	0.00717617	0.0143523	0
NC_004718.3	29013	T	13177	0.00758898	0.0227669	0	99.9696
NC_004718.3	29014	T	13740	0.014556	0.00727802	0	99.9782
NC_004718.3	29015	A	13744	99.8472	0	0.145518	0.0072759
NC_004718.3	29016	C	14176	0	99.9859	0	0.00705418
NC_004718.3	29017	A	14167	99.9929	0	0	0.00705866
NC_004718.3	29018	A	13708	99.9708	0	0.021885	0.00729501
NC_004718.3	29019	A	13157	99.9772	0.015201	0.00760052	0
NC_004718.3	29020	C	14210	0	99.993	0.0070373	0
NC_004718.3	29021	A	12110	99.967	0.00825764	0.00825764	0.0165153
NC_004718.3	29022	T	13146	0	0.0380344	0.0228206	99.9391
NC_004718.3	29023	T	13161	0	0.0455892	0	99.9468
NC_004718.3	29024	G	13457	0.0148622	0	99.9777	0.00743108
NC_004718.3	29025	G	13627	0.0366919	0.0146767	99.9486	0
NC_004718.3	29026	C	13817	0.00723746	99.9638	0.0144749	0.0144749
NC_004718.3	29027	C	13702	0.00729821	99.9854	0	0.00729821
NC_004718.3	29028	G	13692	0.0365177	0	99.9562	0.00730353
NC_004718.3	29029	C	13802	0.00724533	99.971	0	0.021736
NC_004718.3	29030	A	13841	99.9639	0	0.0361246	0
NC_004718.3	29031	A	12841	99.9143	0	0.0856631	0
NC_004718.3	29032	A	13532	99.9704	0	0.0295596	0
NC_004718.3	29033	T	12690	0.00788022	0.00788022	0	99.9842
NC_004718.3	29034	T	13850	0	0.0216607	0	99.9783
NC_004718.3	29035	G	13914	0.021561	0.00718701	99.9569	0.00718701
NC_004718.3	29036	C	13921	0.00718339	99.9928	0	0
NC_004718.3	29037	A	13840	99.9639	0	0.0361272	0
NC_004718.3	29038	C	13734	0	99.9854	0	0.0145624
NC_004718.3	29039	A	13394	99.9403	0	0.0447962	0.0149321
NC_004718.3	29040	A	12768	99.8512	0.00783208	0.140977	0
NC_004718.3	29041	T	13191	0.0151619	0.00758093	0	99.9773
NC_004718.3	29042	T	12340	0	0.0324149	0	99.9676
NC_004718.3	29043	T	13506	0.00740412	0	0	99.9926
NC_004718.3	29044	G	13348	0	0.00749176	99.985	0.00749176
NC_004718.3	29045	C	13381	0	100	0	0
NC_004718.3	29046	T	13511	0	0.0370069	0	99.963
NC_004718.3	29047	C	13309	0	99.9925	0	0.00751371
NC_004718.3	29048	C	13354	0.00748839	99.9775	0	0.0149768
NC_004718.3	29049	A	13296	99.985	0	0.0150421	0
NC_004718.3	29050	A	13300	99.9549	0	0.0451128	0
NC_004718.3	29051	G	13172	0	0.0227756	99.9772	0
NC_004718.3	29052	T	13054	0	0.00766049	0	99.9923
NC_004718.3	29053	G	13162	0.00759763	0.0151953	99.9772	0
NC_004718.3	29054	C	12956	0	99.9923	0	0.00771843
NC_004718.3	29055	C	13148	0	99.9924	0	0.00760572
NC_004718.3	29056	T	13096	0	0.0152718	0	99.9847
NC_004718.3	29057	C	13122	0	99.9695	0	0.0304832
NC_004718.3	29058	T	13155	0	0.022805	0.00760167	99.9696
NC_004718.3	29059	G	13163	0.0227912	0	99.9772	0
NC_004718.3	29060	C	13247	0	99.9849	0	0.0150978
NC_004718.3	29061	A	13367	99.9776	0	0.0149622	0
NC_004718.3	29062	T	12786	0	0.0156421	0	99.9844
NC_004718.3	29063	T	13193	0	0	0	99.9848
NC_004718.3	29064	C	13424	0.00744934	99.9702	0	0
NC_004718.3	29065	T	13383	0.00747217	0.0821938	0	99.9103
NC_004718.3	29066	T	13516	0	0.00739864	0	99.963
NC_004718.3	29067	T	13726	0	0	0	99.9854
NC_004718.3	29068	G	13595	0	0	99.9926	0.00735565
NC_004718.3	29069	G	13628	0.0220135	0	99.978	0
NC_004718.3	29070	A	13935	99.9569	0	0.0287047	0.0143523
NC_004718.3	29071	A	13029	99.9386	0	0.0614015	0
NC_004718.3	29072	T	13863	0.00721345	0	0	99.9928
NC_004718.3	29073	G	13940	0.0071736	0.0071736	99.9857	0
NC_004718.3	29074	T	13838	0	0.0433589	0	99.9566
NC_004718.3	29075	C	14183	0	99.9859	0.00705069	0.00705069
NC_004718.3	29076	A	13878	99.9279	0	0.0720565	0
NC_004718.3	29077	C	14031	0	99.9644	0	0.0356354
NC_004718.3	29078	G	13332	0.030003	0	99.9625	0.00750075
NC_004718.3	29079	C	13691	0	99.9708	0	0.0292163
NC_004718.3	29080	A	13627	99.9927	0	0.00733837	0
NC_004718.3	29081	T	13351	0	0.0149802	0	99.985
NC_004718.3	29082	T	13424	0	0.00744934	0	99.9926
NC_004718.3	29083	G	13862	0	0	100	0
NC_004718.3	29084	G	13323	0.0375291	0	99.94	0.0225175
NC_004718.3	29085	C	13944	0	99.9928	0	0.00717154
NC_004718.3	29086	A	14079	99.9858	0	0.0142056	0
NC_004718.3	29087	T	14067	0	0	0	100
NC_004718.3	29088	G	13924	0.0143637	0	99.9785	0.00718184
NC_004718.3	29089	G	13999	0.00714337	0	99.9786	0.0142867
NC_004718.3	29090	A	14271	99.993	0	0.00700722	0
NC_004718.3	29091	A	11925	99.8407	0	0.159329	0
NC_004718.3	29092	G	14153	0	0	100	0
NC_004718.3	29093	T	13806	0.00724323	0.0869187	0	99.8986
NC_004718.3	29094	C	14194	0.00704523	99.993	0	0
NC_004718.3	29095	A	13860	99.9711	0.00721501	0.01443	0.00721501
NC_004718.3	29096	C	14103	0	99.9858	0	0.0141814
NC_004718.3	29097	A	13744	99.9418	0.0145518	0.0363795	0.0072759
NC_004718.3	29098	C	13661	0	99.9927	0	0.00732011
NC_004718.3	29099	C	13460	0.00742942	99.9703	0	0.0222883
NC_004718.3	29100	T	13053	0.00766107	0.0383054	0.00766107	99.9464
NC_004718.3	29101	T	13416	0	0.15653	0	99.836
NC_004718.3	29102	C	13649	0	99.9707	0	0.0146531
NC_004718.3	29103	G	13117	0.0457422	0	99.9466	0.00762369
NC_004718.3	29104	G	13194	0.0227376	0	99.9773	0
NC_004718.3	29105	G	13261	0.0226227	0.00754091	99.9623	0.00754091
NC_004718.3	29106	A	13196	99.9773	0	0.0227342	0
NC_004718.3	29107	A	12111	99.9422	0	0.0495417	0.00825696
NC_004718.3	29108	C	13105	0	99.9924	0	0.00763067
NC_004718.3	29109	A	13020	99.9693	0	0.015361	0
NC_004718.3	29110	T	12780	0	0.0391236	0.00782473	99.9531
NC_004718.3	29111	G	12892	0	0	100	0
NC_004718.3	29112	G	12565	0.0159172	0.00795862	99.9682	0.00795862
NC_004718.3	29113	C	13083	0.015287	99.9771	0	0.00764351
NC_004718.3	29114	T	12953	0	0.0231607	0	99.9768
NC_004718.3	29115	G	12945	0	0.00772499	99.9923	0
NC_004718.3	29116	A	12845	99.9766	0	0.0233554	0
NC_004718.3	29117	C	12349	0	99.9838	0	0.0161956
NC_004718.3	29118	T	12569	0	0.0238682	0	99.9682
NC_004718.3	29119	T	12543	0	0.0239177	0	99.9761
NC_004718.3	29120	A	13177	99.9241	0	0.0758898	0
NC_004718.3	29121	T	12987	0.00770001	0.00770001	0	99.9846
NC_004718.3	29122	C	13258	0	99.9925	0	0.00754262
NC_004718.3	29123	A	13210	99.9849	0.00757002	0.00757002	0
NC_004718.3	29124	T	13026	0	0.0230309	0	99.977
NC_004718.3	29125	G	12810	0.0078064	0	99.9766	0.0156128
NC_004718.3	29126	G	13000	0.0384615	0.00769231	99.9538	0
NC_004718.3	29127	A	13232	99.9849	0	0.00755744	0.00755744
NC_004718.3	29128	G	12542	0	0.00797321	99.992	0
NC_004718.3	29129	C	11980	0	99.9833	0	0.0166945
NC_004718.3	29130	C	12389	0.0161434	99.9839	0	0
NC_004718.3	29131	A	12388	99.9839	0	0.0161447	0
NC_004718.3	29132	T	12154	0	0.0411387	0	99.9589
NC_004718.3	29133	T	12422	0.00805023	0.0402512	0	99.9517
NC_004718.3	29134	A	12728	99.8586	0	0.125707	0.0157134
NC_004718.3	29135	A	12763	99.9138	0	0.0861866	0
NC_004718.3	29136	A	12797	99.9531	0	0.0390717	0.00781433
NC_004718.3	29137	T	12720	0	0.00786164	0	99.9921
NC_004718.3	29138	T	12643	0	0.00790952	0	99.9921
NC_004718.3	29139	G	12449	0	0	99.992	0.00803277
NC_004718.3	29140	G	12407	0	0	99.9919	0.00805997
NC_004718.3	29141	A	12828	99.9844	0	0.00779545	0.00779545
NC_004718.3	29142	T	12675	0	0.0157791	0.00788955	99.9763
NC_004718.3	29143	G	12643	0.00790952	0	99.9763	0.015819
NC_004718.3	29144	A	12607	99.9762	0	0.0158642	0.0079321
NC_004718.3	29145	C	12490	0.0080064	99.992	0	0
NC_004718.3	29146	A	12381	99.9677	0	0.0323076	0
NC_004718.3	29147	A	12305	99.9106	0.00812678	0.0812678	0
NC_004718.3	29148	A	12310	99.8375	0.00812348	0.154346	0
NC_004718.3	29149	G	12376	0.0161603	0	99.9758	0.00808016
NC_004718.3	29150	A	12342	99.9757	0	0.0162048	0.00810241
NC_004718.3	29151	T	12076	0	0.173899	0	99.8261
NC_004718.3	29152	C	11982	0	99.9917	0	0.00834585
NC_004718.3	29153	C	12184	0	99.9918	0	0.00820749
NC_004718.3	29154	A	12288	99.9593	0	0.0406901	0
NC_004718.3	29155	C	12059	0	99.9917	0	0.00829256
NC_004718.3	29156	A	11942	99.9833	0	0.0167476	0
NC_004718.3	29157	A	11652	99.9056	0	0.0858222	0.00858222
NC_004718.3	29158	T	11738	0	0.00851934	0	99.9915
NC_004718.3	29159	T	11749	0	0.0510682	0	99.9489
NC_004718.3	29160	C	11912	0	99.9916	0	0
NC_004718.3	29161	A	11997	99.95	0	0.0500125	0
NC_004718.3	29162	A	11764	99.8895	0	0.110507	0
NC_004718.3	29163	A	11770	99.8726	0	0.118946	0.00849618
NC_004718.3	29164	G	11522	0	0	99.9913	0.00867905
NC_004718.3	29165	A	11484	100	0	0	0
NC_004718.3	29166	C	11546	0	99.9827	0.00866101	0.00866101
NC_004718.3	29167	A	11175	99.9642	0	0.0357942	0
NC_004718.3	29168	A	10865	99.8803	0.00920387	0.0828348	0.0276116
NC_004718.3	29169	C	11330	0	99.9912	0	0.00882613
NC_004718.3	29170	G	11254	0	0	99.9911	0.00888573
NC_004718.3	29171	T	11321	0	0.0353326	0.00883314	99.9558
NC_004718.3	29172	C	11492	0	99.9913	0	0.00870171
NC_004718.3	29173	A	11353	99.9383	0	0.0528495	0.00880824
NC_004718.3	29174	T	11085	0.0090212	0.0631484	0	99.9278
NC_004718.3	29175	A	11505	99.8783	0	0.0956106	0.0260756
NC_004718.3	29176	C	11500	0	99.9565	0.00869565	0.0347826
NC_004718.3	29177	T	11427	0	0.0700096	0	99.93
NC_004718.3	29178	G	11379	0	0	99.9912	0.00878812
NC_004718.3	29179	C	11309	0	99.9735	0	0.0265275
NC_004718.3	29180	T	11474	0	0.0174307	0	99.9826
NC_004718.3	29181	G	11487	0.00870549	0	99.9913	0
NC_004718.3	29182	A	11549	99.974	0	0.0173175	0.00865876
NC_004718.3	29183	A	11441	99.9301	0	0.069924	0
NC_004718.3	29184	C	11840	0	99.9916	0	0.00844595
NC_004718.3	29185	A	11861	99.9326	0	0.0674479	0
NC_004718.3	29186	A	11866	99.8904	0	0.101129	0.00842744
NC_004718.3	29187	G	11727	0	0	100	0
NC_004718.3	29188	C	11923	0	99.9665	0	0.0335486
NC_004718.3	29189	A	11892	100	0	0	0
NC_004718.3	29190	C	11888	0	99.9748	0	0.0252355
NC_004718.3	29191	A	11691	100	0	0	0
NC_004718.3	29192	T	11771	0	0	0	100
NC_004718.3	29193	T	11796	0	0	0	100
NC_004718.3	29194	G	11798	0	0.016952	99.983	0
NC_004718.3	29195	A	11747	99.9404	0	0.0425641	0.0170256
NC_004718.3	29196	C	11757	0.00850557	99.9745	0	0.0170111
NC_004718.3	29197	G	10198	0.0196117	0.00980584	99.9706	0
NC_004718.3	29198	C	11526	0	99.9913	0	0.00867604
NC_004718.3	29199	A	11588	99.9741	0.00862962	0.0172592	0
NC_004718.3	29200	T	11579	0	0.0518179	0	99.9482
NC_004718.3	29201	A	11538	99.7833	0	0.216675	0
NC_004718.3	29202	C	11771	0	99.9915	0	0.00849546
NC_004718.3	29203	A	11884	99.9748	0	0.025244	0
NC_004718.3	29204	A	11300	99.8053	0	0.19469	0
NC_004718.3	29205	A	10925	99.9359	0	0.0640732	0
NC_004718.3	29206	A	10978	99.9545	0	0.0273274	0.00910913
NC_004718.3	29207	C	11919	0	99.9748	0	0.0251699
NC_004718.3	29208	A	10754	99.9628	0	0.0371955	0
NC_004718.3	29209	T	8672	0	0.0345941	0.0461255	99.9193
NC_004718.3	29210	T	11549	0.00865876	0.0432938	0	99.948
NC_004718.3	29211	C	11663	0	99.9914	0	0.00857412
NC_004718.3	29212	C	11406	0.00876731	99.9825	0	0.00876731
NC_004718.3	29213	C	11768	0	99.9915	0	0.00849762
NC_004718.3	29214	A	11346	99.9559	0.00881368	0.0352547	0
NC_004718.3	29215	C	11467	0	99.9913	0	0.00872068
NC_004718.3	29216	C	11317	0	99.9735	0	0.0265088
NC_004718.3	29217	A	10491	99.9714	0	0.019064	0.00953198
NC_004718.3	29218	A	10318	99.9418	0	0.0581508	0
NC_004718.3	29219	C	11566	0	99.9914	0.00864603	0
NC_004718.3	29220	A	10470	99.9809	0	0.0191022	0
NC_004718.3	29221	G	10776	0.00927988	0	99.9814	0.00927988
NC_004718.3	29222	A	11363	99.956	0	0.0264015	0.017601
NC_004718.3	29223	G	10834	0.0184604	0.0184604	99.9631	0
NC_004718.3	29224	C	11171	0.00895175	99.9821	0	0.00895175
NC_004718.3	29225	C	10985	0	99.9636	0	0.02731
NC_004718.3	29226	T	11191	0.00893575	0.0982933	0.00893575	99.8123
NC_004718.3	29227	A	10902	99.945	0	0.0550358	0
NC_004718.3	29228	A	11083	99.9549	0	0.0451141	0
NC_004718.3	29229	A	11011	99.9001	0	0.0999001	0
NC_004718.3	29230	A	10293	99.8931	0.00971534	0.0971534	0
NC_004718.3	29231	A	10425	99.8849	0	0.105516	0
NC_004718.3	29232	G	9600	0.0104167	0.0104167	99.9792	0
NC_004718.3	29233	G	10348	0.0579822	0	99.9324	0.0096637
NC_004718.3	29234	A	11634	99.9742	0.017191	0	0.0085955
NC_004718.3	29235	C	11290	0.0088574	99.9646	0	0.0088574
NC_004718.3	29236	A	11184	99.9821	0	0.0178827	0
NC_004718.3	29237	A	11052	99.8914	0.0180963	0.0904814	0
NC_004718.3	29238	A	10976	99.8998	0	0.0819971	0.0182216
NC_004718.3	29239	A	10549	99.9336	0.00947957	0.0473979	0.00947957
NC_004718.3	29240	A	9673	99.8449	0	0.103381	0
NC_004718.3	29241	G	10568	0.0283876	0	99.9527	0
NC_004718.3	29242	A	10497	99.9809	0	0.00952653	0
NC_004718.3	29243	A	11093	99.9189	0	0.0811322	0
NC_004718.3	29244	A	11001	99.9273	0	0.0727207	0
NC_004718.3	29245	A	10369	99.8746	0.0192883	0.0964413	0.00964413
NC_004718.3	29246	A	10854	99.742	0.00921319	0.248756	0
NC_004718.3	29247	G	11068	0	0	100	0
NC_004718.3	29248	A	11379	99.9824	0	0.0175762	0
NC_004718.3	29249	C	11527	0.0173506	99.9826	0	0
NC_004718.3	29250	T	11318	0	0	0.00883548	99.9912
NC_004718.3	29251	G	11405	0	0	100	0
NC_004718.3	29252	A	10705	99.944	0	0.0467071	0.00934143
NC_004718.3	29253	T	11344	0	0.0264457	0	99.9736
NC_004718.3	29254	G	11405	0	0.00876808	99.9912	0
NC_004718.3	29255	A	11087	99.9549	0	0.0450979	0
NC_004718.3	29256	A	10467	99.9618	0.00955384	0.0286615	0
NC_004718.3	29257	G	11174	0	0.00894935	99.9911	0
NC_004718.3	29258	C	11438	0.0174856	99.9825	0	0
NC_004718.3	29259	T	11167	0.00895496	0.170144	0.0179099	99.803
NC_004718.3	29260	C	11619	0	99.9828	0	0.0172132
NC_004718.3	29261	A	11525	99.9393	0	0.0607375	0
NC_004718.3	29262	G	11370	0.0175901	0.00879507	99.9736	0
NC_004718.3	29263	C	10962	0	100	0	0
NC_004718.3	29264	C	11015	0	100	0	0
NC_004718.3	29265	T	10603	0.00943129	0.0754503	0.0188626	99.8963
NC_004718.3	29266	T	10764	0.0185805	0.0185805	0	99.9628
NC_004718.3	29267	T	11118	0.00899442	0.0719554	0	99.9191
NC_004718.3	29268	G	11024	0.00907112	0.00907112	99.9728	0.00907112
NC_004718.3	29269	C	10908	0	100	0	0
NC_004718.3	29270	C	10885	0.0183739	99.9449	0	0.0367478
NC_004718.3	29271	G	10830	0.0738689	0	99.9261	0
NC_004718.3	29272	C	10808	0	99.9815	0	0.0185048
NC_004718.3	29273	A	10180	99.9607	0	0.0392927	0
NC_004718.3	29274	G	10685	0.0187178	0	99.9813	0
NC_004718.3	29275	A	10467	99.9904	0	0.00955384	0
NC_004718.3	29276	G	10233	0.0195446	0.00977231	99.9707	0
NC_004718.3	29277	A	10670	100	0	0	0
NC_004718.3	29278	C	10695	0	99.9532	0	0
NC_004718.3	29279	A	10526	99.962	0	0.0380011	0
NC_004718.3	29280	A	10034	99.8007	0.00996611	0.189356	0
NC_004718.3	29281	A	9368	99.8292	0.0426985	0.128096	0
NC_004718.3	29282	A	9516	99.5481	0.0210172	0.430853	0
NC_004718.3	29283	G	9695	0.0206292	0	99.9587	0
NC_004718.3	29284	A	9620	99.9584	0	0.031185	0.010395
NC_004718.3	29285	A	8762	99.7832	0	0.216845	0
NC_004718.3	29286	G	9640	0.0414938	0.0207469	99.9378	0
NC_004718.3	29287	C	10481	0	99.9905	0	0.00954107
NC_004718.3	29288	A	10234	99.9316	0.0293141	0.0293141	0.00977135
NC_004718.3	29289	G	10121	0.0197609	0.00988045	99.9506	0.00988045
NC_004718.3	29290	C	10268	0	99.9903	0	0.009739
NC_004718.3	29291	C	10191	0	100	0	0
NC_004718.3	29292	C	10225	0.00977995	99.9902	0	0
NC_004718.3	29293	A	9908	99.9899	0	0.0100929	0
NC_004718.3	29294	C	10349	0	99.9807	0	0.0193255
NC_004718.3	29295	T	10007	0.009993	0.019986	0	99.97
NC_004718.3	29296	G	10109	0.00989217	0	99.9901	0
NC_004718.3	29297	T	10148	0	0.0394166	0	99.9606
NC_004718.3	29298	G	10320	0.00968992	0	99.9903	0
NC_004718.3	29299	A	10370	99.9325	0	0.0578592	0.0096432
NC_004718.3	29300	C	10405	0	99.9904	0	0.00961076
NC_004718.3	29301	T	10222	0	0	0	100
NC_004718.3	29302	C	10292	0	99.9806	0	0.0194326
NC_004718.3	29303	T	9966	0	0.0401365	0	99.9599
NC_004718.3	29304	T	10004	0	0.009996	0	99.99
NC_004718.3	29305	C	10271	0	100	0	0
NC_004718.3	29306	T	9360	0.0106838	0.0213675	0.0106838	99.9573
NC_004718.3	29307	T	10337	0	0.019348	0	99.9807
NC_004718.3	29308	C	10159	0	99.9902	0	0.00984349
NC_004718.3	29309	C	10129	0	100	0	0
NC_004718.3	29310	T	9967	0	0.100331	0	99.8997
NC_004718.3	29311	G	10210	0.00979432	0.00979432	99.9804	0
NC_004718.3	29312	C	10087	0	100	0	0
NC_004718.3	29313	G	10109	0	0	100	0
NC_004718.3	29314	G	9981	0.010019	0	99.98	0.010019
NC_004718.3	29315	C	10074	0	99.9801	0	0.0198531
NC_004718.3	29316	T	9991	0	0.050045	0	99.95
NC_004718.3	29317	G	9962	0	0	100	0
NC_004718.3	29318	A	9878	99.9798	0	0.020247	0
NC_004718.3	29319	C	9794	0	100	0	0
NC_004718.3	29320	A	8603	99.9651	0.0116239	0.0232477	0
NC_004718.3	29321	T	9270	0	0.0862999	0.0107875	99.9029
NC_004718.3	29322	G	9370	0.0213447	0	99.9573	0.0213447
NC_004718.3	29323	G	9489	0.0105385	0	99.9895	0
NC_004718.3	29324	A	9360	99.9893	0	0.0106838	0
NC_004718.3	29325	T	9060	0	0	0	100
NC_004718.3	29326	G	9355	0	0	100	0
NC_004718.3	29327	A	9267	99.946	0	0.0539549	0
NC_004718.3	29328	T	9034	0	0.0332079	0	99.9668
NC_004718.3	29329	T	8985	0	0.0445186	0	99.9555
NC_004718.3	29330	T	9129	0	0	0	100
NC_004718.3	29331	C	8873	0	99.9887	0	0.0112701
NC_004718.3	29332	T	8914	0	0.0560915	0	99.9439
NC_004718.3	29333	C	8630	0	100	0	0
NC_004718.3	29334	C	8384	0.0119275	99.9881	0	0
NC_004718.3	29335	A	8231	99.9271	0.0121492	0.060746	0
NC_004718.3	29336	G	8103	0.0246822	0	99.9753	0
NC_004718.3	29337	A	7997	99.9875	0	0	0.0125047
NC_004718.3	29338	C	7886	0	99.9873	0	0.0126807
NC_004718.3	29339	A	7834	99.9234	0	0.0765892	0
NC_004718.3	29340	A	7525	99.8405	0	0.159468	0
NC_004718.3	29341	C	7777	0	99.9871	0	0.0128584
NC_004718.3	29342	T	7613	0	0.0131354	0	99.9869
NC_004718.3	29343	T	7472	0	0.0669165	0	99.9331
NC_004718.3	29344	C	7732	0	99.9612	0	0
NC_004718.3	29345	A	7755	99.8324	0	0.167634	0
NC_004718.3	29346	A	7608	99.7108	0	0.289169	0
NC_004718.3	29347	A	7372	99.7287	0	0.271297	0
NC_004718.3	29348	A	6760	99.7485	0	0.251479	0
NC_004718.3	29349	T	5062	0	0	0.019755	99.9802
NC_004718.3	29350	T	7234	0	0.0276472	0	99.9724
NC_004718.3	29351	C	7404	0	99.9595	0	0.0405186
NC_004718.3	29352	C	7228	0	99.9585	0	0.0415053
NC_004718.3	29353	A	6622	99.9849	0	0.0151012	0
NC_004718.3	29354	T	6751	0	0	0	100
NC_004718.3	29355	G	7041	0	0	100	0
NC_004718.3	29356	A	6922	99.9278	0	0.0722335	0
NC_004718.3	29357	G	6969	0	0.0143493	99.9713	0.0143493
NC_004718.3	29358	T	6791	0	0.19143	0	99.8086
NC_004718.3	29359	G	6865	0	0	100	0
NC_004718.3	29360	G	6784	0.0147406	0	99.9558	0.0294811
NC_004718.3	29361	A	6791	99.9853	0.0147254	0	0
NC_004718.3	29362	G	6744	0.029656	0	99.9703	0
NC_004718.3	29363	C	6473	0	99.9846	0	0.0154488
NC_004718.3	29364	T	6106	0	0.0327547	0	99.9672
NC_004718.3	29365	T	6336	0	0.0315657	0.0157828	99.9527
NC_004718.3	29366	C	6309	0	99.9841	0	0.0158504
NC_004718.3	29367	T	6273	0	0.159413	0	99.8406
NC_004718.3	29368	G	6149	0.0162628	0.0325256	99.9512	0
NC_004718.3	29369	C	5946	0	99.9832	0	0.016818
NC_004718.3	29370	T	5743	0	0.034825	0	99.9652
NC_004718.3	29371	G	5751	0.0173883	0	99.9826	0
NC_004718.3	29372	A	5625	99.9467	0	0.0533333	0
NC_004718.3	29373	T	5488	0	0.0182216	0	99.9818
NC_004718.3	29374	T	5519	0	0.0724769	0	99.9275
NC_004718.3	29375	C	5448	0	100	0	0
NC_004718.3	29376	A	5227	99.9235	0	0.0765257	0
NC_004718.3	29377	A	5007	99.8402	0	0.159776	0
NC_004718.3	29378	C	5249	0	99.9428	0	0.0571537
NC_004718.3	29379	T	4854	0.0824063	0.473836	0	99.4438
NC_004718.3	29380	C	4994	0	100	0	0
NC_004718.3	29381	A	4742	99.7891	0	0.210881	0
NC_004718.3	29382	G	4777	0.0209336	0	99.9791	0
NC_004718.3	29383	G	4749	0.0210571	0	99.9789	0
NC_004718.3	29384	C	4563	0	100	0	0
NC_004718.3	29385	A	4376	100	0	0	0
