# Supplementary material for: Viral N protein hijacks deaminase-containing RNA granules to enhance SARS-CoV-2 mutagenesis
Source: EMBO J. 2024 Nov 20;43(24):6444–68. doi: 10.1038/s44318-024-00314-y (PMC11649915; doi:10.1038/s44318-024-00314-y)
Supplement: Supplementary file 13 — Data Set EV11 [file 44318_2024_314_MOESM13_ESM.xlsx]

## Sheet: Legend
DATASET	Description
Dataset EV11	SNVs information of individuals from the mRNA of SARS-MERS-1 N protein in HeLa cells treated with or without stressor

## Sheet:  mRNA N protein from MERS-1
CHR	POS	REF	READS	A	C	G	T
NC_019843.3	28566	A	6961	100	0	0	0
NC_019843.3	28567	T	7023	0	0	0	100
NC_019843.3	28568	G	7122	0	0	100	0
NC_019843.3	28569	G	7188	0.0417362	0	99.9583	0
NC_019843.3	28570	C	7298	0	99.9726	0	0.0274048
NC_019843.3	28571	A	7171	100	0	0	0
NC_019843.3	28572	T	7192	0	0.0139043	0	99.9861
NC_019843.3	28573	C	7467	0	99.9598	0	0.0401768
NC_019843.3	28574	C	7477	0	100	0	0
NC_019843.3	28575	C	7530	0.0132802	99.9867	0	0
NC_019843.3	28576	C	7581	0.0263817	99.9736	0	0
NC_019843.3	28577	T	7602	0	0.0131544	0	99.9868
NC_019843.3	28578	G	7640	0	0.013089	99.9869	0
NC_019843.3	28579	C	7711	0	100	0	0
NC_019843.3	28580	T	7756	0	0.0128932	0	99.9871
NC_019843.3	28581	G	7762	0.0128833	0	99.9871	0
NC_019843.3	28582	C	7679	0	99.987	0	0.0130225
NC_019843.3	29653	A	14614	99.6373	0	0.362666	0
NC_019843.3	28584	C	7985	0	100	0	0
NC_019843.3	28585	C	7970	0.0125471	99.9749	0	0.0125471
NC_019843.3	28586	T	8077	0	0.0123808	0	99.9876
NC_019843.3	28587	C	8095	0	99.9876	0.0123533	0
NC_019843.3	28588	G	8202	0	0	100	0
NC_019843.3	28589	T	8247	0	0.0121256	0	99.9879
NC_019843.3	28590	G	8401	0.0238067	0	99.9762	0
NC_019843.3	28591	C	8584	0	99.9884	0.0116496	0
NC_019843.3	28592	T	8669	0	0.0115354	0	99.9885
NC_019843.3	28593	G	8714	0	0	99.9885	0
NC_019843.3	28594	T	8798	0.0113662	0	0	99.9886
NC_019843.3	28595	T	8416	0	0.0594106	0	99.9406
NC_019843.3	28596	T	9048	0	0.0221043	0	99.9779
NC_019843.3	28597	C	9047	0	100	0	0
NC_019843.3	28598	C	9043	0	99.9779	0	0.0221166
NC_019843.3	28599	T	9116	0	0	0	100
NC_019843.3	28600	T	8912	0	0.0224417	0	99.9776
NC_019843.3	28601	T	9232	0	0.0216638	0	99.9783
NC_019843.3	28602	G	9506	0	0	99.9895	0.0105197
NC_019843.3	28603	C	9488	0	99.9368	0	0.0632378
NC_019843.3	28604	C	9361	0	99.9573	0	0.0320479
NC_019843.3	28605	G	9746	0.0102606	0.0205212	99.959	0.0102606
NC_019843.3	28606	A	9919	100	0	0	0
NC_019843.3	28607	T	9899	0	0.010102	0	99.9899
NC_019843.3	28839	A	18284	99.6007	0.0164078	0.360971	0.0218771
NC_019843.3	28721	A	15652	99.77	0	0.230003	0
NC_019843.3	28610	C	10420	0.00959693	99.9904	0	0
NC_019843.3	28644	A	12222	99.7709	0	0.229095	0
NC_019843.3	28654	A	12599	99.746	0.0158743	0.22224	0.0158743
NC_019843.3	28613	T	10682	0.00936154	0.00936154	0	99.9813
NC_019843.3	28614	G	10864	0	0	99.9908	0
NC_019843.3	28615	A	10917	99.9817	0	0.0183201	0
NC_019843.3	28616	T	10616	0.00941974	0	0	99.9906
NC_019843.3	29571	A	15290	99.7842	0	0.215827	0
NC_019843.3	28618	T	10975	0	0	0.00911162	99.9909
NC_019843.3	28731	A	16290	99.7851	0	0.214856	0
NC_019843.3	28707	A	15728	99.8093	0	0.190743	0
NC_019843.3	28621	C	11648	0	99.9914	0	0
NC_019843.3	28622	A	11694	99.9914	0	0.00855139	0
NC_019843.3	28870	A	16761	99.821	0	0.178987	0
NC_019843.3	29070	A	15102	99.8146	0	0.178784	0
NC_019843.3	28625	T	11913	0	0	0	99.9832
NC_019843.3	29234	A	11986	99.7747	0.0333723	0.175204	0.0166861
NC_019843.3	28627	C	12389	0	99.9919	0	0.00807168
NC_019843.3	29502	A	15483	99.8062	0.0129174	0.174385	0.0064587
NC_019843.3	29796	A	7541	99.8276	0	0.172391	0
NC_019843.3	29085	A	15310	99.8171	0.00653168	0.169824	0.00653168
NC_019843.3	28631	C	12511	0	99.976	0	0.0239789
NC_019843.3	28632	C	12456	0	100	0	0
NC_019843.3	28633	T	12414	0	0	0	100
NC_019843.3	29007	A	15851	99.836	0	0.164028	0
NC_019843.3	28635	T	12691	0.0157592	0	0	99.9842
NC_019843.3	28636	C	12698	0	100	0	0
NC_019843.3	28637	T	12740	0	0.0235479	0	99.9765
NC_019843.3	28638	C	12704	0	100	0	0
NC_019843.3	28639	G	12637	0.0237398	0	99.9604	0.0158265
NC_019843.3	28914	A	17751	99.831	0.00563348	0.163371	0
NC_019843.3	28641	G	12766	0.0156666	0	99.9843	0
NC_019843.3	28642	G	12647	0.00790701	0	99.9921	0
NC_019843.3	28643	T	12627	0	0.0158391	0	99.9842
NC_019843.3	28821	A	16826	99.8395	0	0.160466	0
NC_019843.3	28645	G	12945	0	0	100	0
NC_019843.3	29716	A	13796	99.7753	0.014497	0.159467	0.0434909
NC_019843.3	28647	G	13034	0.00767224	0	99.977	0.0153445
NC_019843.3	28648	G	12887	0	0	99.9845	0.0155195
NC_019843.3	28649	A	12926	99.9923	0	0.00773635	0
NC_019843.3	28650	C	12925	0	99.9923	0	0.00773694
NC_019843.3	28651	G	13140	0	0.00761035	99.9924	0
NC_019843.3	28652	T	13200	0	0.0227273	0	99.9697
NC_019843.3	29029	A	15169	99.8352	0	0.158217	0.00659239
NC_019843.3	29310	A	12792	99.828	0.0156348	0.156348	0
NC_019843.3	28655	T	13421	0	0	0	100
NC_019843.3	28656	C	13458	0	100	0	0
NC_019843.3	28657	C	13574	0	99.9337	0	0.00736703
NC_019843.3	28658	A	13741	99.9854	0	0.014555	0
NC_019843.3	28815	A	16323	99.8346	0.0122527	0.153158	0
NC_019843.3	29450	A	15422	99.8379	0.0129685	0.149138	0
NC_019843.3	28840	A	18346	99.8365	0	0.147171	0.0163523
NC_019843.3	28662	C	14063	0	99.9787	0	0.0213326
NC_019843.3	28663	C	13939	0.00717412	99.9857	0	0.00717412
NC_019843.3	29601	A	13285	99.8419	0.0150546	0.143018	0
NC_019843.3	28665	C	14221	0	99.993	0	0.00703185
NC_019843.3	28666	G	14101	0.0141834	0	99.9858	0
NC_019843.3	28667	A	14282	99.979	0	0.0140036	0.00700182
NC_019843.3	28668	G	14204	0.00704027	0	99.9859	0.00704027
NC_019843.3	28669	C	14345	0.00697107	99.9512	0	0.0418264
NC_019843.3	28670	T	14358	0	0.00696476	0.00696476	99.9721
NC_019843.3	28671	G	14428	0.0277239	0.0207929	99.9515	0
NC_019843.3	28672	C	14630	0.00683527	99.9658	0	0.0273411
NC_019843.3	28696	A	13670	99.8464	0	0.13899	0.00731529
NC_019843.3	28674	C	14609	0	100	0	0
NC_019843.3	28675	C	14709	0	99.966	0	0.0339928
NC_019843.3	28676	A	14096	100	0	0	0
NC_019843.3	29121	A	14690	99.857	0	0.136147	0
NC_019843.3	29311	A	12771	99.8356	0.031321	0.133114	0
NC_019843.3	28679	T	14367	0	0.0208812	0	99.9791
NC_019843.3	29339	A	12962	99.8688	0	0.131153	0
NC_019843.3	29340	A	13243	99.8716	0	0.12837	0
NC_019843.3	28682	C	15051	0	99.9801	0	0.0199322
NC_019843.3	28683	A	14308	99.993	0	0.0069891	0
NC_019843.3	28684	C	15017	0	99.98	0	0.0199774
NC_019843.3	28685	T	14286	0	0.00699986	0	99.993
NC_019843.3	28686	G	14538	0.013757	0	99.9794	0
NC_019843.3	28687	T	14621	0	0.00683948	0	99.9932
NC_019843.3	28688	C	14796	0	99.9797	0	0.0202757
NC_019843.3	28689	T	14696	0	0	0	100
NC_019843.3	28690	C	14936	0.0133905	99.9799	0	0.00669523
NC_019843.3	28691	T	14638	0	0.00683153	0.00683153	99.9863
NC_019843.3	28692	T	14884	0	0.0134372	0	99.9866
NC_019843.3	28693	G	14946	0	0	100	0
NC_019843.3	28694	G	14913	0.00670556	0	99.9933	0
NC_019843.3	28695	T	14791	0	0.00676087	0	99.9865
NC_019843.3	28681	A	14335	99.8605	0	0.125567	0.0139519
NC_019843.3	28697	C	14979	0	99.9666	0	0.0333801
NC_019843.3	29732	A	14203	99.8733	0.00704077	0.119693	0
NC_019843.3	28699	C	15276	0	99.9673	0	0.0327311
NC_019843.3	28700	T	15327	0	0.104391	0.0130489	99.876
NC_019843.3	28701	G	15349	0.0130302	0	99.9283	0.0586357
NC_019843.3	28702	G	15295	1	0	99.9412	0
NC_019843.3	28703	G	15377	0.0325161	0.0455225	99.922	0
NC_019843.3	28704	C	15379	0	99.9935	0	0.00650237
NC_019843.3	28705	T	15241	0	0.0393675	0.00656125	99.9541
NC_019843.3	28706	T	15190	0	0.0263331	0.00658328	99.9671
NC_019843.3	28680	A	14222	99.782	0.098439	0.119533	0
NC_019843.3	28708	C	15685	0	100	0	0
NC_019843.3	28709	C	15400	0	99.9805	0	0.0194805
NC_019843.3	28710	C	15570	0	99.9872	0	0.0128452
NC_019843.3	28711	A	15641	99.9808	0	0.0191804	0
NC_019843.3	28712	A	15551	99.9807	0	0.0192914	0
NC_019843.3	28713	C	15638	0	99.9872	0	0.00639468
NC_019843.3	28714	A	15081	99.9735	0.00663086	0.0198926	0
NC_019843.3	28715	C	15753	0	99.9492	0.006348	0.03174
NC_019843.3	28716	G	15582	0.0128353	0.00641766	99.9679	0.0128353
NC_019843.3	28717	G	15512	0	0	99.9936	0.00644662
NC_019843.3	28718	G	15918	0.0188466	0	99.9812	0
NC_019843.3	28719	A	15842	99.9937	0.00631233	0	0
NC_019843.3	28629	A	11764	99.881	0	0.119007	0
NC_019843.3	29681	A	16224	99.8829	0	0.11711	0
NC_019843.3	28722	G	16298	0.0122714	0.00613572	99.9816	0
NC_019843.3	28723	T	16179	0.00618085	0.00618085	0	99.9876
NC_019843.3	28724	C	16363	0.00611135	99.9756	0.00611135	0.0122227
NC_019843.3	28725	C	16083	0	99.9813	0.00621775	0.0124355
NC_019843.3	28726	C	16405	0.0060957	99.9817	0	0.0121914
NC_019843.3	28727	T	16266	0	0.0184434	0	99.9816
NC_019843.3	28728	C	16497	0	99.9818	0	0.0121234
NC_019843.3	28729	T	16226	0	0.0123259	0	99.9877
NC_019843.3	28730	T	15882	0	0.0188893	0	99.9811
NC_019843.3	29418	A	15392	99.8831	0	0.116944	0
NC_019843.3	28732	C	16496	0	99.9818	0	0.0181862
NC_019843.3	28733	C	16495	0	99.9454	0	0.054562
NC_019843.3	28734	T	16573	0.0120678	0.0362035	0	99.9517
NC_019843.3	28735	T	16096	0.00621272	0.0186382	0	99.9751
NC_019843.3	28736	T	16829	0.00594212	0.00594212	0	99.9584
NC_019843.3	28737	C	16755	0	99.994	0	0.00596837
NC_019843.3	28738	C	16606	0	99.988	0	0.00602192
NC_019843.3	28739	A	16512	99.9697	0	0.0121124	0.0181686
NC_019843.3	28740	C	16678	0	99.97	0	0.0299796
NC_019843.3	28741	C	16649	0	99.982	0	0.0180191
NC_019843.3	28742	T	16311	0.00613083	0.0674392	0.0306542	99.8896
NC_019843.3	28743	G	16639	0.0300499	0	99.9579	0.01202
NC_019843.3	28744	G	16610	0	0.00602047	99.994	0
NC_019843.3	28745	G	16849	0.0118701	0.00593507	99.9822	0
NC_019843.3	28746	C	17003	0	99.9706	0	0.0294066
NC_019843.3	29508	A	15346	99.8892	0	0.110778	0
NC_019843.3	28748	G	17148	0.00583158	0	99.9883	0.00583158
NC_019843.3	28749	G	16888	0.00592136	0	99.9882	0
NC_019843.3	28750	G	17121	0.0175223	0.00584078	99.9708	0.00584078
NC_019843.3	28751	T	17203	0	0.0174388	0	99.9826
NC_019843.3	28752	G	17264	0.0115848	0.0231696	99.9421	0.0115848
NC_019843.3	28753	T	16960	0.00589623	0.053066	0	99.941
NC_019843.3	28761	A	17221	99.8897	0	0.11033	0
NC_019843.3	28755	C	17126	0	99.9474	0.00583907	0.0467126
NC_019843.3	28756	C	17076	0.00585617	99.9649	0.0117123	0.0175685
NC_019843.3	28757	T	17039	0	0.0176067	0	99.9824
NC_019843.3	28758	C	17417	0	99.9828	0	0.011483
NC_019843.3	28759	T	17552	0	0	0	100
NC_019843.3	28760	T	17071	0.00585789	0.00585789	0.00585789	99.9766
NC_019843.3	28889	A	18241	99.8739	0.0164465	0.109643	0
NC_019843.3	29304	A	12011	99.8918	0	0.108234	0
NC_019843.3	28763	T	16934	0	0.00590528	0.00590528	99.9882
NC_019843.3	28764	G	17055	0.00586338	0.00586338	99.9765	0.0117268
NC_019843.3	28765	C	16930	0	99.9764	0	0.0236267
NC_019843.3	28766	C	17124	0	99.9883	0	0.0116795
NC_019843.3	28653	A	13048	99.8927	0	0.107296	0
NC_019843.3	29323	A	12300	99.8699	0	0.105691	0.0243902
NC_019843.3	28769	T	16327	0.0183745	0.0122496	0.0183745	99.951
NC_019843.3	28770	T	17250	0.0057971	0	0	99.9942
NC_019843.3	28771	C	16900	0	100	0	0
NC_019843.3	28772	T	16553	0	0.0362472	0	99.9577
NC_019843.3	29357	A	13293	99.8872	0.00752276	0.105319	0
NC_019843.3	28774	C	16868	0.0118568	99.9763	0	0.0118568
NC_019843.3	28775	C	16655	0.0060042	99.988	0.0060042	0
NC_019843.3	28776	C	16732	0	99.994	0	0.00597657
NC_019843.3	28777	C	16841	0.0118758	99.9644	0	0.0237516
NC_019843.3	28778	T	16365	0.0122212	0.164986	0.0488848	99.7617
NC_019843.3	28779	G	16722	0.0119603	0.0119603	99.9761	0
NC_019843.3	28780	C	16663	0	99.97	0.00600132	0.0240053
NC_019843.3	28781	G	16545	0.0120882	0.00604412	99.9819	0
NC_019843.3	28782	C	16637	0.0120214	99.9699	0	0.0060107
NC_019843.3	28783	A	17041	99.9765	0.0117364	0.0117364	0
NC_019843.3	29192	A	13319	99.8874	0.00750807	0.105113	0
NC_019843.3	29490	A	14326	99.8953	0	0.104705	0
NC_019843.3	29068	A	13518	99.8816	0.0147951	0.103566	0
NC_019843.3	28787	T	16567	0	0.0060361	0.0060361	99.9879
NC_019843.3	28788	G	16990	0.00588581	0.00588581	99.9882	0
NC_019843.3	28789	C	16632	0.00601251	99.982	0.00601251	0.00601251
NC_019843.3	28790	T	16246	0	0.0492429	0	99.9508
NC_019843.3	28791	G	17122	0.0116809	0.0175213	99.9708	0
NC_019843.3	28792	G	16782	0.00595877	0.00595877	99.9881	0
NC_019843.3	28793	G	16879	0.00592452	0	99.9941	0
NC_019843.3	28794	T	16492	0	0.0242542	0	99.9757
NC_019843.3	29736	A	13590	99.897	0	0.103017	0
NC_019843.3	28796	T	16610	0	0	0	100
NC_019843.3	28797	T	16947	0.00590075	0	0.00590075	99.9882
NC_019843.3	28798	G	17342	0	0	100	0
NC_019843.3	28799	G	17249	0.00579744	0	99.9826	0.00579744
NC_019843.3	28800	C	17331	0	99.9769	0.00577001	0.01154
NC_019843.3	28801	G	17058	0.0175871	0	99.9824	0
NC_019843.3	28802	G	17441	0.0172008	0	99.9828	0
NC_019843.3	28660	A	13632	99.89	0	0.1027	0.00733568
NC_019843.3	28804	G	17339	0.00576735	0	99.9942	0
NC_019843.3	28805	A	17297	99.9884	0	0.0115627	0
NC_019843.3	28806	C	17139	0.00583465	99.9708	0	0.0233386
NC_019843.3	29584	A	14649	99.8703	0.0068264	0.102396	0
NC_019843.3	28808	G	16960	0	0	99.9882	0.0117925
NC_019843.3	28809	G	16775	0.023845	0.00596125	99.9702	0
NC_019843.3	28810	A	16958	99.9882	0	0.0117938	0
NC_019843.3	28811	C	16828	0	100	0	0
NC_019843.3	28824	A	15705	99.8981	0	0.101878	0
NC_019843.3	28813	G	16614	0.012038	0	99.9699	0.00601902
NC_019843.3	29671	A	15785	99.8543	0.00633513	0.101362	0.00633513
NC_019843.3	29602	A	13595	99.897	0.00735565	0.0956234	0
NC_019843.3	29545	A	14682	99.8978	0	0.0953549	0
NC_019843.3	29662	A	15859	99.8802	0.0126111	0.0945835	0.00630557
NC_019843.3	28987	A	16193	99.9012	0	0.0926326	0.00617551
NC_019843.3	28819	T	16800	0	0.00595238	0	99.9881
NC_019843.3	28820	T	16824	0.00594389	0.00594389	0	99.9881
NC_019843.3	28784	A	16256	99.8954	0.00615158	0.0922736	0.00615158
NC_019843.3	28867	A	17386	99.9022	0.00575175	0.0920281	0
NC_019843.3	28823	T	15452	0	0.0388299	0	99.9612
NC_019843.3	29012	A	14196	99.9014	0.00704424	0.0915751	0
NC_019843.3	28825	C	17045	0	99.9883	0	0.0117336
NC_019843.3	28826	C	17000	0.00588235	99.9588	0	0.0352941
NC_019843.3	28827	G	16942	0.0531224	0.00590249	99.941	0
NC_019843.3	28828	G	15930	0	0	100	0
NC_019843.3	28829	G	15929	0.00627786	0.00627786	99.9874	0
NC_019843.3	29484	A	15361	99.9089	0	0.0911399	0
NC_019843.3	28626	A	12153	99.9095	0	0.0905126	0
NC_019843.3	28832	T	14576	0	0	0.0137212	99.9863
NC_019843.3	28833	G	17076	0.00585617	0	99.9883	0.00585617
NC_019843.3	28834	G	17160	0	0.00582751	99.9942	0
NC_019843.3	29746	A	13413	99.9031	0.00745545	0.0894654	0
NC_019843.3	29255	A	12313	99.9025	0	0.0893365	0.0081215
NC_019843.3	28837	T	17362	0	0.00575971	0	99.9942
NC_019843.3	28838	T	17955	0.00556948	0.0278474	0	99.961
NC_019843.3	28720	A	14761	99.9052	0.00677461	0.0880699	0
NC_019843.3	28612	A	10255	99.9122	0	0.0877621	0
NC_019843.3	28841	G	18166	0.0220192	0.0275239	99.945	0.00550479
NC_019843.3	28842	C	18248	0	99.9507	0.0109601	0.0328803
NC_019843.3	29684	A	15971	99.9061	0.00626135	0.0876589	0
NC_019843.3	29700	A	12686	99.9054	0.00788271	0.0867098	0
NC_019843.3	28845	C	18449	0	99.9675	0.00542035	0.0271017
NC_019843.3	28846	T	17423	0	0.0344372	0.0114791	99.9541
NC_019843.3	28847	G	18261	0.00547615	0	99.9945	0
NC_019843.3	28848	G	18220	0.0219539	0	99.9726	0.00548847
NC_019843.3	28849	C	18359	0	99.9946	0.00544692	0
NC_019843.3	28850	T	18374	0.0108849	0.0489823	0	99.9401
NC_019843.3	28851	C	18374	0	99.9837	0.00544247	0.0108849
NC_019843.3	28852	C	17987	0.00555957	99.9889	0	0.00555957
NC_019843.3	28853	C	18020	0.0110988	99.9723	0	0.0166482
NC_019843.3	29141	A	15006	99.8934	0	0.086632	0.019992
NC_019843.3	28855	G	18035	0	0	100	0
NC_019843.3	28856	G	17926	0.00557849	0.011157	99.9777	0.00557849
NC_019843.3	28857	T	17866	0.00559722	0.0279861	0	99.9664
NC_019843.3	28858	G	17864	0.00559785	0	99.9888	0.00559785
NC_019843.3	28859	G	18056	0	0	100	0
NC_019843.3	28860	T	17970	0.00556483	0.0222593	0	99.9722
NC_019843.3	29075	A	15117	99.914	0	0.0859959	0
NC_019843.3	28862	C	17793	0	99.9831	0	0.0168606
NC_019843.3	28863	T	17766	0	0.0168862	0	99.9831
NC_019843.3	28864	T	17900	0.0167598	0.00558659	0	99.9721
NC_019843.3	28865	C	17695	0	99.9943	0.00565131	0
NC_019843.3	28866	T	17450	0	0.0401146	0.00573066	99.9484
NC_019843.3	29283	A	11868	99.9157	0	0.0842602	0
NC_019843.3	28868	C	17712	0	99.9887	0	0.0112918
NC_019843.3	28869	T	17127	0	0.00583873	0.0116775	99.9825
NC_019843.3	28861	A	17140	99.9125	0.00583431	0.0816803	0
NC_019843.3	28871	C	17859	0	99.972	0.0111988	0.0167983
NC_019843.3	28872	A	17437	99.9656	0.0172048	0.0172048	0
NC_019843.3	28873	C	18008	0	99.9833	0	0.0166593
NC_019843.3	28874	T	17851	0.00560193	0.0616212	0.00560193	99.9272
NC_019843.3	28875	G	17821	0.00561136	0	99.9944	0
NC_019843.3	28876	G	17971	0.0166936	0	99.9833	0
NC_019843.3	28895	A	18573	99.9192	0	0.0807624	0
NC_019843.3	28762	A	16226	99.9199	0	0.0801183	0
NC_019843.3	28879	C	18113	0	99.9945	0	0
NC_019843.3	28880	T	18185	0.00549904	0.0494913	0.0109981	99.934
NC_019843.3	28881	G	18252	0.0164366	0	99.9781	0.00547885
NC_019843.3	28882	G	18441	0.0379589	0	99.9566	0.0054227
NC_019843.3	28883	A	18568	99.9892	0	0.0107712	0
NC_019843.3	28884	C	18546	0	100	0	0
NC_019843.3	28885	C	18405	0	99.9728	0.00543331	0.0217332
NC_019843.3	28886	C	18450	0	100	0	0
NC_019843.3	28887	G	18829	0.0531096	0.0106219	99.9363	0
NC_019843.3	28888	A	18727	100	0	0	0
NC_019843.3	29680	A	16250	99.92	0	0.08	0
NC_019843.3	28890	G	18686	0.128438	0.0107032	99.8502	0.0053516
NC_019843.3	28891	C	18684	0.0160565	99.9465	0	0.0374652
NC_019843.3	29469	A	15231	99.9146	0	0.0787867	0.00656556
NC_019843.3	28893	G	18812	0.0372103	0	99.9628	0
NC_019843.3	28894	C	18794	0	99.9894	0	0.0106417
NC_019843.3	28817	A	16670	99.916	0.0059988	0.0779844	0
NC_019843.3	28896	C	18807	0	99.984	0	0.0159515
NC_019843.3	28897	T	18504	0.0162127	0.0864678	0.0216169	99.8757
NC_019843.3	28898	C	18746	0	100	0	0
NC_019843.3	28899	C	18487	0	100	0	0
NC_019843.3	28900	C	18532	0	99.9946	0	0.00539607
NC_019843.3	28901	A	18159	99.9945	0.00550691	0	0
NC_019843.3	28902	T	14754	0	0	0.0474448	99.9526
NC_019843.3	28903	T	18110	0.00552181	0.0662617	0	99.9282
NC_019843.3	28904	C	18238	0	99.989	0.00548306	0.00548306
NC_019843.3	28905	C	18133	0.00551481	99.9559	0	0.027574
NC_019843.3	28906	G	18265	0.0383247	0.00547495	99.9562	0
NC_019843.3	28907	G	18088	0.0165856	0	99.9724	0.0110571
NC_019843.3	28908	G	17695	0.0169539	0	99.983	0
NC_019843.3	28909	C	17619	0	99.9886	0.00567569	0.00567569
NC_019843.3	28910	T	17895	0	0	0.0111763	99.9888
NC_019843.3	28911	G	17855	0.0224027	0	99.9608	0.0112013
NC_019843.3	28912	T	17888	0.00559034	0	0	99.9944
NC_019843.3	28913	T	18088	0	0.00552853	0	99.9945
NC_019843.3	28624	A	11601	99.9138	0.00861995	0.0775795	0
NC_019843.3	29251	A	11671	99.9143	0	0.0771142	0.00856825
NC_019843.3	28916	G	18069	0.00553434	0	99.9779	0.016603
NC_019843.3	28917	G	17952	0.0668449	0	99.9332	0
NC_019843.3	29100	A	15617	99.9104	0.0128066	0.0768393	0
NC_019843.3	28919	T	17881	0.0223701	0.0894805	0.0223701	99.8602
NC_019843.3	28920	G	18100	0.0276243	0	99.9724	0
NC_019843.3	28921	G	17779	0.0281231	0.0112492	99.9606	0
NC_019843.3	28922	C	18043	0.00554232	99.9723	0	0.0221693
NC_019843.3	28923	A	17562	99.9829	0.00569411	0.0113882	0
NC_019843.3	28924	T	17328	0.00577101	0.034626	0	99.9596
NC_019843.3	28925	C	18044	0.00554201	99.9889	0.00554201	0
NC_019843.3	28926	G	18182	0	0	99.978	0
NC_019843.3	28927	T	17272	0	0.00578972	0	99.9942
NC_019843.3	28928	T	17259	0	0.0173822	0.00579408	99.9768
NC_019843.3	28929	T	18173	0	0.033016	0.016508	99.9505
NC_019843.3	28930	G	18150	0.00550964	0	99.9945	0
NC_019843.3	28931	G	17746	0.00563507	0	99.9831	0.0112701
NC_019843.3	28932	G	17951	0.0111414	0.0111414	99.9777	0
NC_019843.3	28933	T	17904	0	0.0335121	0	99.9553
NC_019843.3	28934	C	17776	0	99.9606	0	0.0393789
NC_019843.3	28935	C	17697	0	99.9943	0	0.00565067
NC_019843.3	28936	A	17904	99.9888	0	0.00558534	0.00558534
NC_019843.3	28937	T	18109	0	0	0	100
NC_019843.3	28938	G	18185	0.0109981	0	99.978	0.0109981
NC_019843.3	29038	A	15673	99.9234	0	0.0765648	0
NC_019843.3	28773	A	17089	99.9181	0	0.0760723	0.00585172
NC_019843.3	28941	G	17968	0.0166963	0	99.9833	0
NC_019843.3	29273	A	11843	99.9071	0	0.0759943	0
NC_019843.3	28943	T	17861	0.0447903	0.0615867	0.00559879	99.888
NC_019843.3	28944	G	18187	0.0769781	0	99.923	0
NC_019843.3	28945	G	18021	0.0887853	0.0166472	99.8946	0
NC_019843.3	28946	C	18053	0.00553925	99.928	0	0.0664709
NC_019843.3	28947	G	17885	0.0111826	0.0167738	99.972	0
NC_019843.3	28948	C	17737	0	99.9774	0.00563793	0.0169138
NC_019843.3	28949	C	17806	0.0224643	99.9663	0	0.0112322
NC_019843.3	28950	A	17634	100	0	0	0
NC_019843.3	28951	C	17744	0	99.9831	0	0.0169071
NC_019843.3	28952	T	17292	0	0.011566	0	99.9884
NC_019843.3	28953	G	17904	0	0.00558534	99.9944	0
NC_019843.3	28954	A	17504	99.9886	0	0.011426	0
NC_019843.3	28955	T	17205	0	0.0290613	0.00581226	99.9651
NC_019843.3	28956	G	18006	0	0.0055537	99.9833	0.0111074
NC_019843.3	28957	C	17926	0	99.9888	0	0.011157
NC_019843.3	28958	T	18196	0	0.0329743	0	99.967
NC_019843.3	28959	C	17954	0.00556979	99.9833	0	0.0111396
NC_019843.3	28960	C	17645	0.0113347	99.9717	0	0.017002
NC_019843.3	28961	T	17721	0.0169291	0.0225721	0.00564302	99.9549
NC_019843.3	28962	T	17557	0	0.0227829	0.00569573	99.9715
NC_019843.3	28963	C	17944	0.00557289	99.9889	0	0.00557289
NC_019843.3	29261	A	11906	99.9244	0	0.0755921	0
NC_019843.3	29129	A	14644	99.8907	0.0136575	0.0751161	0.0204862
NC_019843.3	28966	C	17452	0	99.9427	0	0.01719
NC_019843.3	28967	T	17689	0	0.0226129	0	99.9774
NC_019843.3	28968	T	17565	0	0.0284657	0	99.9715
NC_019843.3	28969	T	17983	0	0.0222432	0.00556081	99.9722
NC_019843.3	28970	T	18003	0	0.105538	0.0111093	99.8834
NC_019843.3	28971	G	17984	0.022242	0.0055605	99.9555	0.0166815
NC_019843.3	28972	G	17549	0.03419	0	99.9601	0.00569833
NC_019843.3	28973	G	17862	0.0335909	0.00559848	99.9608	0
NC_019843.3	29256	A	12131	99.9258	0	0.0741901	0
NC_019843.3	28975	C	17882	0.0111844	99.9385	0	0.0503299
NC_019843.3	28976	G	17440	0.0229358	0.00573394	99.9656	0.00573394
NC_019843.3	28977	C	17547	0	99.9544	0	0.0455918
NC_019843.3	28978	G	17457	0.0286418	0	99.9599	0.0114567
NC_019843.3	28979	G	17527	0.0171164	0.00570548	99.9772	0
NC_019843.3	28980	A	17706	100	0	0	0
NC_019843.3	29276	A	12167	99.926	0	0.0739706	0
NC_019843.3	28982	C	17161	0.00582717	99.9767	0	0.0174815
NC_019843.3	28983	C	16731	0.00597693	99.9761	0	0.0179308
NC_019843.3	28984	C	16499	0.0121219	99.9879	0	0
NC_019843.3	28985	T	16654	0	0.0600456	0	99.9339
NC_019843.3	28785	A	16282	99.9263	0	0.073701	0
NC_019843.3	28659	A	13616	99.9192	0.0073443	0.073443	0
NC_019843.3	28988	C	16308	0	99.9877	0	0.0122639
NC_019843.3	28989	A	15985	99.975	0.00625587	0.0125117	0.00625587
NC_019843.3	28990	A	14883	99.9798	0.0134382	0.00671907	0
NC_019843.3	28991	T	15905	0	0.0125747	0.00628733	99.9811
NC_019843.3	28992	G	15662	0.0191546	0	99.9808	0
NC_019843.3	29287	A	12267	99.9266	0	0.0733676	0
NC_019843.3	28994	T	14773	0	0.00676911	0.00676911	99.9865
NC_019843.3	28995	T	15711	0	0.0891095	0	99.9109
NC_019843.3	28996	C	15768	0	99.9556	0.00634196	0.0380518
NC_019843.3	29284	A	12373	99.9111	0.00808211	0.072739	0.00808211
NC_019843.3	28998	G	15464	0.0193999	0	99.9741	0.00646663
NC_019843.3	28999	C	15050	0	99.9668	0	0.0199336
NC_019843.3	29000	T	15761	0	0.0126896	0	99.9873
NC_019843.3	28836	A	15166	99.9209	0.0065937	0.0725307	0
NC_019843.3	29002	T	15271	0	0.00654836	0	99.9935
NC_019843.3	29003	T	15606	0.00640779	0.00640779	0	99.9872
NC_019843.3	29004	G	15549	0	0	100	0
NC_019843.3	29005	T	15900	0	0.0314465	0	99.9686
NC_019843.3	29006	T	15833	0	0.0126318	0	99.9432
NC_019843.3	29742	A	13806	99.9276	0	0.0724323	0
NC_019843.3	29008	C	15924	0	99.9937	0	0.00627983
NC_019843.3	29009	A	15926	99.9874	0	0.0125581	0
NC_019843.3	29010	C	16047	0	99.9938	0	0.00623169
NC_019843.3	29011	A	15896	99.9874	0.00629089	0.00629089	0
NC_019843.3	29307	A	12429	99.9276	0	0.0724113	0
NC_019843.3	29013	T	13912	0	0	0.0287522	99.9712
NC_019843.3	29014	T	16159	0	0.0061885	0	99.9938
NC_019843.3	29015	C	16024	0	100	0	0
NC_019843.3	29016	G	15713	0.00636416	0.0190925	99.9745	0
NC_019843.3	29017	C	16107	0.00620848	99.9876	0.00620848	0
NC_019843.3	29018	G	16012	0.0312266	0	99.9563	0.00624532
NC_019843.3	29019	C	16117	0	99.9938	0	0.00620463
NC_019843.3	29020	C	16143	0.00619464	99.969	0.00619464	0.0123893
NC_019843.3	29021	C	16179	0.00618085	99.9629	0.00618085	0.0247234
NC_019843.3	29022	G	15864	0.0189107	0	99.9685	0.0126072
NC_019843.3	29023	G	15761	0.0253791	0.00634478	99.9429	0.0190343
NC_019843.3	29024	T	15990	0.00625391	0.00625391	0	99.9875
NC_019843.3	28619	A	11076	99.9278	0	0.0722282	0
NC_019843.3	29026	C	15648	0	100	0	0
NC_019843.3	29027	T	16032	0	0.218313	0.012475	99.7692
NC_019843.3	29084	A	15292	99.915	0.00653937	0.071933	0.00653937
NC_019843.3	29656	A	15355	99.9284	0	0.0716379	0
NC_019843.3	29030	G	15431	0.00648046	0	99.9935	0
NC_019843.3	29031	C	15285	0	99.9804	0	0.0196271
NC_019843.3	29032	T	14431	0.0207886	0.00692953	0.0207886	99.9515
NC_019843.3	29033	T	15434	0.0064792	0.064792	0.0064792	99.9222
NC_019843.3	29034	C	15148	0	99.9934	0	0.00660153
NC_019843.3	29035	C	14778	0	99.9932	0	0.00676682
NC_019843.3	29036	T	15358	0	0.0260451	0	99.9544
NC_019843.3	29037	A	15257	99.9803	0	0.0196631	0
NC_019843.3	29503	A	15618	99.9296	0	0.0704316	0
NC_019843.3	29536	A	14543	99.8969	0.0206285	0.0687616	0.0137523
NC_019843.3	29643	A	14704	99.932	0	0.0680087	0
NC_019843.3	29557	A	13240	99.932	0	0.0679758	0
NC_019843.3	29042	C	15606	0	100	0	0
NC_019843.3	29043	T	14466	0	0.027651	0	99.9723
NC_019843.3	29044	T	15506	0	0.0322456	0	99.9678
NC_019843.3	29045	C	15662	0	99.9745	0.00638488	0.0191546
NC_019843.3	29046	C	15380	0	100	0	0
NC_019843.3	29047	A	15239	99.9869	0.00656211	0.00656211	0
NC_019843.3	29048	C	15507	0.0064487	99.9871	0.0064487	0
NC_019843.3	29049	A	14719	99.9796	0.00679394	0.0135879	0
NC_019843.3	29050	T	14231	0	0.0210807	0	99.9789
NC_019843.3	29051	T	15004	0	0.0533191	0	99.9467
NC_019843.3	29052	G	15811	0.0632471	0.0126494	99.9115	0.0126494
NC_019843.3	29053	A	15548	99.9614	0.0128634	0.0128634	0.0064317
NC_019843.3	29054	G	15722	0.0381631	0	99.9491	0.012721
NC_019843.3	29055	G	15462	0.0517397	0	99.9353	0.0129349
NC_019843.3	29056	G	15340	0.0325945	0.00651891	99.9609	0
NC_019843.3	29057	G	15623	0.0576074	0.00640082	99.936	0
NC_019843.3	28747	A	16388	99.8963	0.0244081	0.0671223	0.0122041
NC_019843.3	29059	C	15724	0	99.9555	0	0.0445179
NC_019843.3	29060	T	15853	0.00630795	0.0315398	0.00630795	99.9558
NC_019843.3	29061	G	15744	0.050813	0	99.9492	0
NC_019843.3	29062	G	15817	0.0758677	0.00632231	99.9115	0.00632231
NC_019843.3	29063	A	15938	99.9749	0.0125486	0.00627431	0.00627431
NC_019843.3	29064	G	15776	0	0	100	0
NC_019843.3	29065	G	15431	0.0129609	0	99.9806	0.00648046
NC_019843.3	29066	C	15396	0	99.9935	0	0.00649519
NC_019843.3	29067	A	15437	99.9806	0	0.0194338	0
NC_019843.3	29338	A	13662	99.9341	0	0.0658762	0
NC_019843.3	29069	T	15089	0.00662734	0	0.00662734	99.9867
NC_019843.3	28628	A	12183	99.9343	0	0.0656653	0
NC_019843.3	29071	G	15322	0	0.0326328	99.9674	0
NC_019843.3	29072	T	15292	0	0.0653937	0	99.9346
NC_019843.3	29073	C	15522	0	99.9678	0	0.0128849
NC_019843.3	29074	A	15337	99.9804	0	0.0195605	0
NC_019843.3	29231	A	12193	99.9098	0.0164029	0.0656114	0
NC_019843.3	29076	T	15419	0	0.0064855	0	99.9935
NC_019843.3	29077	C	15288	0	100	0	0
NC_019843.3	29078	A	15256	99.9934	0	0.0065548	0
NC_019843.3	29079	T	15233	0	0.0196941	0	99.9803
NC_019843.3	29080	C	15257	0	99.9803	0	0.0196631
NC_019843.3	29081	T	15449	0	0	0	100
NC_019843.3	29082	T	15264	0	0.0196541	0	99.9803
NC_019843.3	29083	C	15439	0	99.987	0	0.0129542
NC_019843.3	29028	A	15265	99.9279	0.00655093	0.0655093	0
NC_019843.3	28754	A	16837	99.9228	0	0.0653323	0.0118786
NC_019843.3	29086	G	15005	0	0	99.9933	0.00666444
NC_019843.3	29087	A	15292	99.9804	0	0.0196181	0
NC_019843.3	29088	G	15241	0.00656125	0.0196837	99.9738	0
NC_019843.3	29089	C	15028	0	100	0	0
NC_019843.3	29090	C	15284	0	99.9804	0	0.0196284
NC_019843.3	29091	T	15260	0.0131062	0.0262123	0	99.9607
NC_019843.3	29092	C	15352	0	99.9935	0	0.00651381
NC_019843.3	29093	T	14596	0	0.0137024	0	99.9863
NC_019843.3	29252	A	12247	99.9265	0	0.0653221	0.00816526
NC_019843.3	29095	G	15065	0	0	100	0
NC_019843.3	29096	C	14864	0	99.9798	0	0.020183
NC_019843.3	29097	T	15297	0	0.0326861	0.00653723	99.9608
NC_019843.3	29098	T	15278	0.00654536	0.0196361	0	99.9738
NC_019843.3	29168	A	13833	99.9277	0	0.0650618	0.00722909
NC_019843.3	29099	A	15456	99.9288	0	0.0646998	0.00646998
NC_019843.3	29101	G	15237	0.0131259	0	99.9869	0
NC_019843.3	29102	C	15259	0	99.9803	0	0.00655351
NC_019843.3	29451	A	15480	99.9289	0	0.0645995	0
NC_019843.3	29104	G	15352	0.0195414	0	99.9805	0
NC_019843.3	29105	A	15255	99.9869	0.00655523	0.00655523	0
NC_019843.3	28940	A	17095	99.9064	0.0116993	0.0643463	0.0116993
NC_019843.3	29305	A	12540	99.9362	0	0.0637959	0
NC_019843.3	29108	C	14944	0	99.9933	0	0.00669165
NC_019843.3	29109	T	14679	0	0.00681245	0	99.9932
NC_019843.3	29110	C	14764	0	100	0	0
NC_019843.3	29111	T	14163	0	0.0141213	0.021182	99.9647
NC_019843.3	29112	T	14933	0.00669658	0.0267863	0	99.9665
NC_019843.3	29113	C	14652	0	99.9727	0.00682501	0.020475
NC_019843.3	29114	C	14660	0.0204638	99.9386	0	0.0409277
NC_019843.3	29308	A	12686	99.9369	0	0.0630616	0
NC_019843.3	29116	G	14745	0.00678196	0	99.9864	0.00678196
NC_019843.3	29117	A	14079	100	0	0	0
NC_019843.3	29118	T	14773	0	0.00676911	0	99.9932
NC_019843.3	29119	C	14075	0	99.9858	0	0.0142096
NC_019843.3	29120	T	14807	0	0	0	100
NC_019843.3	28795	A	14361	99.9304	0.0069633	0.0626697	0
NC_019843.3	29122	G	14820	0	0.0134953	99.9865	0
NC_019843.3	29123	T	14135	0	0.00707464	0.00707464	99.9859
NC_019843.3	29124	T	14952	0	0.0133761	0.0200642	99.9599
NC_019843.3	29125	C	15078	0.00663218	99.9801	0	0.0132644
NC_019843.3	29126	A	15002	99.98	0	0.0133316	0.00666578
NC_019843.3	29127	C	15000	0	99.9867	0	0.0133333
NC_019843.3	28620	A	11281	99.9291	0	0.0620512	0.00886446
NC_019843.3	29209	A	13077	99.9388	0	0.0611761	0
NC_019843.3	29130	G	14554	0	0	100	0
NC_019843.3	29131	G	14551	0.00687238	0	99.9931	0
NC_019843.3	29132	T	14823	0.00674627	0.0134925	0	99.9798
NC_019843.3	29133	T	14621	0.013679	0	0	99.9863
NC_019843.3	29134	C	14862	0	99.9798	0	0.0201857
NC_019843.3	29135	A	14762	99.9865	0	0.0135483	0
NC_019843.3	29642	A	14797	99.9324	0.00675813	0.0608231	0
NC_019843.3	29137	G	14744	0.00678242	0	99.9797	0.0135648
NC_019843.3	29138	A	14251	100	0	0	0
NC_019843.3	29139	T	14682	0	0.0204332	0.00681106	99.9728
NC_019843.3	29140	C	14890	0	100	0	0
NC_019843.3	28818	A	16557	99.9275	0	0.0603974	0
NC_019843.3	29142	G	14996	0	0	99.9867	0.0133369
NC_019843.3	29143	G	15055	0	0	99.9867	0.00664231
NC_019843.3	29144	A	15196	99.9934	0	0.00658068	0
NC_019843.3	29272	A	11829	99.9324	0	0.0591766	0.0084538
NC_019843.3	29040	A	15275	99.928	0.00654665	0.0589198	0.00654665
NC_019843.3	29147	C	15211	0.00657419	99.9803	0	0.0131484
NC_019843.3	29148	T	15227	0	0.0197018	0	99.9803
NC_019843.3	29149	C	15240	0.00656168	99.9869	0	0.00656168
NC_019843.3	29150	T	13484	0.0074162	0.0667458	0.0296648	99.8962
NC_019843.3	29596	A	13610	99.9412	0	0.0587803	0
NC_019843.3	29152	C	15162	0.00659544	99.9802	0	0.0131909
NC_019843.3	29153	C	15027	0.0133094	99.9601	0	0.0266188
NC_019843.3	29154	C	15068	0.0331829	99.854	0.0132732	0.0995487
NC_019843.3	29155	G	15020	0.153129	0.0599201	99.7736	0.0133156
NC_019843.3	29156	C	14970	0.00668003	99.9532	0.0133601	0.0267201
NC_019843.3	29157	G	14850	0.03367	0	99.9663	0
NC_019843.3	29158	G	14540	0.0412655	0	99.9587	0
NC_019843.3	29159	C	14730	0	99.9932	0	0.00678887
NC_019843.3	29715	A	13705	99.9051	0.0145932	0.0583729	0.0218898
NC_019843.3	29161	C	14616	0	99.9589	0	0.0410509
NC_019843.3	29162	T	12112	0	0.00825628	0.0165126	99.9752
NC_019843.3	29163	T	14131	0	0.00707664	0.00707664	99.9858
NC_019843.3	29164	C	14571	0	99.9794	0	0.0205888
NC_019843.3	29165	T	14377	0.0139111	0.0417333	0	99.9444
NC_019843.3	29166	C	14602	0	99.9795	0	0.0205451
NC_019843.3	29167	C	14391	0	99.9861	0	0.0138976
NC_019843.3	29271	A	12002	99.9417	0	0.0583236	0
NC_019843.3	29169	G	14087	0	0	99.9858	0.0141975
NC_019843.3	29170	G	13905	0.0143833	0	99.9856	0
NC_019843.3	29171	T	13954	0	0	0.0071664	99.9857
NC_019843.3	29172	C	13908	0	100	0	0
NC_019843.3	29173	C	13868	0	99.9712	0	0.0288434
NC_019843.3	29174	A	13876	100	0	0	0
NC_019843.3	29175	T	13573	0	0.00736757	0	99.9926
NC_019843.3	29176	C	14037	0.00712403	99.9929	0	0
NC_019843.3	29177	T	13935	0	0.0215285	0.00717617	99.9641
NC_019843.3	29178	G	14031	0.00712708	0.0142542	99.9786	0
NC_019843.3	29179	G	14108	0	0	100	0
NC_019843.3	29180	A	14227	99.9859	0	0.0140578	0
NC_019843.3	28664	A	14001	99.9429	0	0.0571388	0
NC_019843.3	29182	T	14104	0	0	0	100
NC_019843.3	29183	C	14105	0	99.9787	0	0.0212691
NC_019843.3	29184	G	13853	0.0505306	0	99.9495	0
NC_019843.3	29185	G	14103	0.0354534	0	99.9575	0.00709069
NC_019843.3	29186	A	14217	99.993	0	0.00703383	0
NC_019843.3	29187	G	13815	0.0217155	0	99.9783	0
NC_019843.3	29188	C	13530	0	99.9704	0	0.0295639
NC_019843.3	29189	A	13470	99.9852	0	0.0148478	0
NC_019843.3	29190	G	13726	0.0145709	0	99.9781	0.00728544
NC_019843.3	29191	T	12890	0	0.0465477	0.0155159	99.9379
NC_019843.3	29257	A	12334	99.9351	0.00810767	0.0567537	0
NC_019843.3	29193	G	13603	0.022054	0	99.9779	0
NC_019843.3	29194	G	13590	0.0294334	0	99.9632	0.00735835
NC_019843.3	29195	A	13606	99.9853	0	0.0146994	0
NC_019843.3	29196	G	13481	0.0148357	0	99.9852	0
NC_019843.3	29197	G	13399	0.0149265	0.0895589	99.8881	0.00746324
NC_019843.3	29198	T	13423	0.0074499	0.0446994	0.0148998	99.933
NC_019843.3	29199	G	13280	0.0376506	0	99.9623	0
NC_019843.3	29200	A	13614	99.9927	0	0.00734538	0
NC_019843.3	29201	T	13380	0	0	0.00747384	99.9925
NC_019843.3	29202	C	13106	0.00763009	99.9847	0	0.00763009
NC_019843.3	29203	T	13369	0	0.01496	0	99.985
NC_019843.3	29766	A	10661	99.9343	0.00937998	0.0562799	0
NC_019843.3	29205	C	13243	0.00755116	99.9622	0	0.0151023
NC_019843.3	29206	T	13373	0	0.029911	0	99.9701
NC_019843.3	29207	T	12925	0.0154739	0	0.00773694	99.9768
NC_019843.3	29208	T	12711	0.0078672	0	0.0078672	99.9843
NC_019843.3	28965	A	17782	99.9381	0.00562366	0.0562366	0
NC_019843.3	29210	C	12641	0	99.9921	0	0.00791077
NC_019843.3	29211	C	12625	0.00792079	99.9446	0	0.039604
NC_019843.3	29212	T	12516	0	0.0399489	0	99.9601
NC_019843.3	29213	T	12662	0.00789765	0	0	99.9921
NC_019843.3	29214	G	12633	0.00791578	0.00791578	99.9842	0
NC_019843.3	29215	A	12639	99.9921	0	0.00791202	0
NC_019843.3	29216	T	12081	0	0	0	100
NC_019843.3	29217	C	12251	0	99.9592	0	0.0244878
NC_019843.3	29218	T	12118	0.00825219	0.0165044	0.00825219	99.967
NC_019843.3	29219	T	12340	0	0.0162075	0	99.9838
NC_019843.3	29220	C	12385	0	99.9596	0	0.0403714
NC_019843.3	29221	T	12575	0	0.0238569	0	99.9761
NC_019843.3	29222	G	12497	0	0	100	0
NC_019843.3	29306	A	12630	99.9446	0	0.0554236	0
NC_019843.3	28915	A	18052	99.9391	0.00553955	0.0553955	0
NC_019843.3	29225	C	12501	0	99.976	0	0.0239981
NC_019843.3	29226	A	12565	99.9761	0.00795862	0.0159172	0
NC_019843.3	29227	G	12508	0	0	100	0
NC_019843.3	29228	A	12536	99.984	0	0.00797703	0
NC_019843.3	29229	C	12473	0.00801732	99.992	0	0
NC_019843.3	29230	T	12519	0	0.0239636	0	99.9601
NC_019843.3	29699	A	14659	99.9386	0.00682175	0.054574	0
NC_019843.3	29232	C	12588	0.0158881	99.9762	0	0.00794407
NC_019843.3	29233	A	12345	99.9676	0.00810045	0	0.0243013
NC_019843.3	28816	A	16506	99.9455	0	0.0545256	0
NC_019843.3	29235	G	11733	0	0.00852297	99.983	0
NC_019843.3	29236	C	12198	0	99.9672	0.0163961	0.0163961
NC_019843.3	29237	C	12072	0	99.9751	0.00828363	0.0165673
NC_019843.3	29238	C	12064	0.0165782	99.9503	0	0.0331565
NC_019843.3	29239	T	12063	0	0	0	100
NC_019843.3	29240	T	12192	0	0.0164042	0.0164042	99.9672
NC_019843.3	29241	G	12570	0	0	99.9761	0.0238663
NC_019843.3	29136	A	14847	99.9394	0.00673537	0.0538829	0
NC_019843.3	29243	G	12650	0	0	100	0
NC_019843.3	29244	T	12212	0.00818867	0.262037	0	99.7298
NC_019843.3	29245	C	12424	0.0160979	99.9839	0	0
NC_019843.3	29246	T	12445	0.0482121	0.297308	0.0723182	99.5822
NC_019843.3	29247	G	12511	0.0479578	0	99.952	0
NC_019843.3	29248	G	12179	0.0164217	0	99.9836	0
NC_019843.3	29249	C	12003	0	100	0	0
NC_019843.3	29660	A	14866	99.9193	0.026907	0.0538141	0
NC_019843.3	29394	A	13013	99.9308	0.0153692	0.0537924	0
NC_019843.3	29181	A	13141	99.9391	0.00760977	0.0532684	0
NC_019843.3	29253	G	12190	0	0	99.9918	0.00820345
NC_019843.3	29254	T	12248	0	0.0571522	0	99.9428
NC_019843.3	29041	A	15059	99.9469	0	0.0531244	0
NC_019843.3	28661	A	13177	99.9317	0.00758898	0.0531229	0
NC_019843.3	28634	A	11296	99.938	0	0.0531161	0.00885269
NC_019843.3	29258	G	12127	0	0.00824606	99.9835	0.00824606
NC_019843.3	29259	C	12086	0	99.9835	0	0.0165481
NC_019843.3	28623	A	11518	99.9392	0	0.0520924	0.00868206
NC_019843.3	29277	A	11568	99.9481	0	0.0518672	0
NC_019843.3	29262	T	12429	0	0.0080457	0.0080457	99.9839
NC_019843.3	29263	C	12313	0	99.9838	0.0081215	0.0081215
NC_019843.3	29264	G	11880	0.0925926	0.016835	99.8906	0
NC_019843.3	29265	C	12217	0.00818532	99.9836	0	0.00818532
NC_019843.3	29266	A	12141	99.9835	0	0.0164731	0
NC_019843.3	29267	G	12099	0	0	99.9917	0.00826515
NC_019843.3	29268	C	11740	0	99.983	0	0.0170358
NC_019843.3	29269	C	11932	0	99.9832	0	0
NC_019843.3	29270	A	11777	99.9745	0.00849113	0.0169823	0
NC_019843.3	29431	A	15816	99.9305	0	0.0505817	0.0189681
NC_019843.3	28843	A	18291	99.9453	0	0.0492045	0.00546717
NC_019843.3	29668	A	16400	99.9451	0.00609756	0.0487805	0
NC_019843.3	29274	G	11485	0.00870701	0	99.9913	0
NC_019843.3	29275	T	11980	0.0166945	0.0250417	0	99.9416
NC_019843.3	29498	A	14488	99.9448	0	0.0483158	0
NC_019843.3	28807	A	16648	99.9399	0	0.0480538	0.0120135
NC_019843.3	29278	T	12158	0	0.00822504	0	99.9918
NC_019843.3	29279	C	12158	0	100	0	0
NC_019843.3	29280	A	12184	99.9918	0	0.00820749	0
NC_019843.3	29281	C	11913	0	99.9832	0	0.0167884
NC_019843.3	29282	T	12013	0	0.0249729	0	99.975
NC_019843.3	28892	A	18757	99.9467	0	0.0479821	0.00533134
NC_019843.3	29260	A	12509	99.952	0	0.0479655	0
NC_019843.3	29285	G	12394	0	0.00806842	99.9435	0.00806842
NC_019843.3	29286	A	12250	99.9918	0	0.00816326	0
NC_019843.3	29395	A	14609	99.9452	0.00684509	0.0479157	0
NC_019843.3	29773	A	10574	99.9149	0.0189143	0.0472858	0.0189143
NC_019843.3	29289	G	12519	0.0159757	0	99.984	0
NC_019843.3	29290	A	11933	99.9749	0	0	0
NC_019843.3	29291	T	12668	0	0.0236817	0	99.9763
NC_019843.3	29292	G	12445	0	0	99.992	0.00803536
NC_019843.3	29293	C	12382	0.00807624	99.9758	0	0.0161525
NC_019843.3	29294	T	12683	0	0.134038	0	99.866
NC_019843.3	29295	G	12492	0.0400256	0	99.944	0.0160102
NC_019843.3	29296	C	12498	0	99.976	0.00800128	0.0160026
NC_019843.3	29297	T	12653	0.00790326	0.126452	0	99.8656
NC_019843.3	29298	G	12552	0.0398343	0.00796686	99.9522	0
NC_019843.3	29299	C	12386	0	99.9839	0	0.0161473
NC_019843.3	29300	T	12381	0.0161538	0.0646151	0.0161538	99.9031
NC_019843.3	29301	G	12293	0.0244041	0	99.9756	0
NC_019843.3	29302	C	11841	0.00844523	99.9831	0	0.00844523
NC_019843.3	29303	T	12190	0.00820345	0.0246103	0	99.9508
NC_019843.3	29411	A	14981	99.9533	0	0.0467259	0
NC_019843.3	29628	A	14983	99.9533	0	0.0467196	0
NC_019843.3	28844	A	17194	99.9302	0.0174479	0.0465279	0.00581598
NC_019843.3	29641	A	15067	99.9535	0	0.0464591	0
NC_019843.3	29515	A	15122	99.9471	0	0.0462902	0.00661288
NC_019843.3	29309	T	12624	0	0.00792142	0	99.9921
NC_019843.3	29419	A	15132	99.9537	0	0.0462596	0
NC_019843.3	29693	A	15272	99.9345	0	0.0458355	0.0196438
NC_019843.3	29312	G	12507	0.00799552	0	99.992	0
NC_019843.3	29313	A	12366	100	0	0	0
NC_019843.3	29314	T	12526	0	0.0479004	0.0159668	99.9361
NC_019843.3	29315	G	12713	0.0471958	0.00786596	99.9449	0
NC_019843.3	29316	C	12581	0.00794849	99.9285	0	0.063588
NC_019843.3	29317	G	12843	0.023359	0	99.9611	0
NC_019843.3	29318	C	13141	0.00760977	99.9772	0	0.0152195
NC_019843.3	29319	C	13484	0	99.9703	0.0074162	0.0222486
NC_019843.3	29530	A	15281	99.9411	0	0.0458085	0.0130881
NC_019843.3	29321	C	13759	0	99.9782	0.00726797	0.0145359
NC_019843.3	29322	A	13457	99.9851	0.00743108	0.00743108	0
NC_019843.3	29708	A	15420	99.9416	0.00648508	0.0453956	0.00648508
NC_019843.3	29324	G	13350	0.00749064	0.00749064	99.985	0
NC_019843.3	29325	C	13977	0.00715461	99.9857	0	0.00715461
NC_019843.3	29326	G	13834	0.0506	0	99.9494	0
NC_019843.3	29327	C	14083	0.00710076	99.9858	0	0.00710076
NC_019843.3	29328	A	14027	99.9857	0	0.0142582	0
NC_019843.3	29329	C	14160	0	99.9788	0	0.0211864
NC_019843.3	29330	T	13834	0	0.0578285	0	99.9422
NC_019843.3	29331	T	13921	0.0215502	0.129301	0.00718339	99.842
NC_019843.3	29332	C	13985	0	99.9714	0	0.0286021
NC_019843.3	29333	C	13994	0	99.9714	0	0.0285837
NC_019843.3	29334	A	14036	99.9786	0	0.00712454	0.0142491
NC_019843.3	29335	C	13902	0.00719321	99.9712	0	0.0215796
NC_019843.3	29336	C	13654	0.00732386	99.9341	0	0.0292954
NC_019843.3	29337	A	13772	99.9927	0	0.00726111	0
NC_019843.3	29058	A	15431	99.9546	0	0.0453632	0
NC_019843.3	29025	A	15439	99.9547	0	0.0453397	0
NC_019843.3	29204	A	13292	99.9473	0	0.0451399	0
NC_019843.3	29341	G	12996	0.00769467	0	99.9846	0
NC_019843.3	29342	T	13743	0.00727643	0.00727643	0	99.9854
NC_019843.3	29343	T	13757	0.00726903	0.0145381	0	99.9782
NC_019843.3	29344	T	13884	0	0.00720254	0	99.9928
NC_019843.3	29345	C	13967	0	99.9785	0.0143195	0
NC_019843.3	29346	A	13813	99.9928	0	0.00723956	0
NC_019843.3	29347	A	13446	99.9777	0	0.00743716	0
NC_019843.3	29348	C	13874	0	99.9856	0	0.0144155
NC_019843.3	29320	A	13299	99.9474	0	0.0451162	0.00751936
NC_019843.3	29350	T	13628	0	0.0220135	0	99.978
NC_019843.3	29351	G	13747	0.0145486	0	99.9855	0
NC_019843.3	29352	G	13777	0	0	100	0
NC_019843.3	29353	T	13925	0	0.064632	0	99.9354
NC_019843.3	29354	G	13807	0.0144854	0.0217281	99.9638	0
NC_019843.3	29355	C	13876	0	99.9928	0.00720669	0
NC_019843.3	29356	A	13688	99.9854	0	0.0146113	0
NC_019843.3	29665	A	15527	99.9485	0.00644039	0.0450828	0
NC_019843.3	29358	G	14045	0.0142399	0.0284799	99.9502	0.00711997
NC_019843.3	29359	C	14012	0	99.9144	0	0.00713674
NC_019843.3	29360	T	13913	0.014375	0.0215626	0.014375	99.9497
NC_019843.3	29361	T	13565	0.00737191	0.00737191	0.00737191	99.9779
NC_019843.3	29362	T	14363	0	0.0139247	0	99.9861
NC_019843.3	29363	T	14613	0	0.0273729	0	99.9589
NC_019843.3	29364	G	14412	0.0138773	0	99.9792	0.00693866
NC_019843.3	29365	G	14468	0.00691181	0	99.9931	0
NC_019843.3	29366	T	14492	0	0	0	100
NC_019843.3	29367	C	14414	0	99.9792	0.0138754	0.0069377
NC_019843.3	29368	T	14682	0.0136221	0	0	99.9864
NC_019843.3	29369	T	14825	0	0.0809444	0	99.9191
NC_019843.3	29370	C	14980	0	99.9933	0	0.00667557
NC_019843.3	29371	G	14517	0.0206654	0	99.9656	0.013777
NC_019843.3	29372	C	14854	0	99.9663	0	0.033661
NC_019843.3	29373	G	14618	0.00684088	0	99.9932	0
NC_019843.3	29374	G	14896	0.0335661	0	99.9664	0
NC_019843.3	29375	A	14823	99.9933	0	0	0
NC_019843.3	29376	C	14833	0	99.9865	0	0.0134834
NC_019843.3	29377	C	14878	0	100	0	0
NC_019843.3	29599	A	13343	99.9475	0.00749457	0.0449674	0
NC_019843.3	29379	G	14744	0.0135648	0	99.9864	0
NC_019843.3	29380	G	15153	0.00659935	0	99.9802	0.0131987
NC_019843.3	28997	A	15652	99.9425	0	0.0447227	0.0127779
NC_019843.3	29382	G	14880	0	0	99.9933	0.00672043
NC_019843.3	29383	A	15077	99.9867	0	0.0132652	0
NC_019843.3	29384	C	15023	0	99.9867	0	0.0133129
NC_019843.3	29385	C	15161	0.00659587	99.9868	0	0.00659587
NC_019843.3	29386	T	15394	0	0.0259842	0.00649604	99.9545
NC_019843.3	29387	C	15207	0	99.9868	0	0.0131518
NC_019843.3	29388	C	15164	0	99.9868	0	0.0131891
NC_019843.3	28786	A	15808	99.9557	0	0.0442814	0
NC_019843.3	29390	G	15208	0.0197265	0	99.9737	0.00657549
NC_019843.3	29391	G	14850	0	0	100	0
NC_019843.3	29392	G	15255	0.0327761	0	99.9672	0
NC_019843.3	29393	A	15215	99.9934	0	0	0
NC_019843.3	29458	A	15955	99.9499	0	0.0438734	0.00626763
NC_019843.3	29349	A	13921	99.9569	0	0.0431004	0
NC_019843.3	29396	C	14797	0	99.9865	0	0.00675813
NC_019843.3	29397	T	14714	0	0.0203887	0	99.9796
NC_019843.3	29398	T	14124	0	0.00708015	0	99.9929
NC_019843.3	29399	T	15241	0	0.0196837	0	99.9803
NC_019843.3	29400	G	15356	0	0	100	0
NC_019843.3	29401	G	15445	0	0	100	0
NC_019843.3	29402	T	15630	0	0	0	100
NC_019843.3	29403	G	15563	0.0064255	0.0064255	99.9871	0
NC_019843.3	29404	A	15700	99.9809	0	0.00636943	0.0127389
NC_019843.3	29405	T	15362	0.00650957	0	0	99.9935
NC_019843.3	29406	C	15333	0.00652188	99.9739	0	0.00652188
NC_019843.3	29407	T	15482	0	0	0	100
NC_019843.3	29408	T	15324	0	0.0130514	0	99.9869
NC_019843.3	29409	C	15513	0	99.9807	0	0.0193386
NC_019843.3	29687	A	14214	99.9508	0	0.0422119	0.00703532
NC_019843.3	29583	A	14297	99.951	0.00699447	0.0419668	0
NC_019843.3	29412	T	14880	0	0	0.00672043	99.9933
NC_019843.3	29413	T	15300	0	0.00653595	0	99.9869
NC_019843.3	29414	G	15351	0.0195427	0	99.9805	0
NC_019843.3	29415	A	15297	99.9869	0	0.0130745	0
NC_019843.3	28609	A	9624	99.9584	0	0.0415628	0
NC_019843.3	29417	T	14968	0.0133618	0.00668092	0	99.98
NC_019843.3	29624	A	14508	99.9449	0.0137855	0.0413565	0
NC_019843.3	29797	A	7258	99.9587	0	0.0413337	0
NC_019843.3	29223	A	12155	99.9342	0.0164541	0.0411353	0.00822707
NC_019843.3	29421	C	15564	0	100	0	0
NC_019843.3	29422	T	15558	0.0128551	0.244247	0.00642756	99.7365
NC_019843.3	29423	C	15613	0	99.968	0.00640492	0.0256197
NC_019843.3	29424	G	15076	0.0198992	0	99.9735	0.00663306
NC_019843.3	29425	G	15380	0.0325098	0	99.948	0.0130039
NC_019843.3	29426	C	15466	0.0064658	99.9871	0	0.0064658
NC_019843.3	29427	A	15098	99.9801	0	0.0132468	0.00662339
NC_019843.3	29428	C	15696	0	100	0	0
NC_019843.3	29429	T	15576	0	0.0577812	0	99.9422
NC_019843.3	29430	G	15981	0.0125149	0	99.9875	0
NC_019843.3	29145	A	14630	99.959	0	0.0410116	0
NC_019843.3	29432	G	15790	0.0126662	0	99.981	0.00633312
NC_019843.3	29433	G	15756	0.0190404	0.00634679	99.9746	0
NC_019843.3	29434	A	15780	99.9937	0	0.00633714	0
NC_019843.3	29435	C	15792	0	99.9937	0	0.00633232
NC_019843.3	29436	C	15763	0.00634397	99.9683	0	0.0253759
NC_019843.3	29437	C	16002	0.0124984	99.9688	0	0.0187477
NC_019843.3	29438	A	15767	99.9937	0	0.00634236	0
NC_019843.3	29439	C	15929	0	99.9749	0	0.0251114
NC_019843.3	29440	G	15926	0.0188371	0	99.9812	0
NC_019843.3	29441	T	15531	0.00643874	0	0	99.9936
NC_019843.3	29442	T	15695	0	0.00637146	0.00637146	99.9809
NC_019843.3	29443	G	16161	0.0618774	0	99.9381	0
NC_019843.3	29444	G	16062	0.0684846	0.0124517	99.9128	0.00622587
NC_019843.3	29445	C	16038	0	99.9938	0	0.00623519
NC_019843.3	29446	C	15949	0	99.9875	0	0.01254
NC_019843.3	29447	C	15741	0.00635284	99.9873	0	0.00635284
NC_019843.3	29448	C	15890	0.0125865	99.9622	0	0.0125865
NC_019843.3	29449	A	15941	99.9875	0	0.0125463	0
NC_019843.3	29378	A	14637	99.9522	0	0.040992	0.006832
NC_019843.3	29625	A	14785	99.9594	0	0.0405817	0
NC_019843.3	29452	T	14388	0	0.00695024	0	99.993
NC_019843.3	29453	T	15487	0	0	0.00645703	99.9935
NC_019843.3	29454	G	16074	0	0	99.9938	0.00622123
NC_019843.3	29455	C	16181	0	99.9691	0	0.0309004
NC_019843.3	29456	T	16255	0	0.00615195	0	99.9938
NC_019843.3	29457	G	16213	0	0	100	0
NC_019843.3	29757	A	12467	99.9439	0.00802118	0.0401059	0.00802118
NC_019843.3	29459	G	15978	0	0.00625861	99.9937	0
NC_019843.3	29460	C	15986	0	99.9812	0	0.0187664
NC_019843.3	29461	T	15426	0	0	0.00648256	99.9935
NC_019843.3	29462	T	16065	0	0.00622471	0	99.9938
NC_019843.3	29463	G	15927	0.00627865	0.00627865	99.9874	0
NC_019843.3	29464	C	15994	0	99.9875	0	0.0125047
NC_019843.3	29465	T	15934	0	0.0125518	0	99.9874
NC_019843.3	29466	C	15697	0	100	0	0
NC_019843.3	29467	C	15423	0	100	0	0
NC_019843.3	29468	T	15619	0	0.0768295	0	99.9232
NC_019843.3	29288	A	12488	99.9199	0.0240231	0.0400384	0.0160154
NC_019843.3	29470	C	15689	0	99.9936	0.00637389	0
NC_019843.3	29670	A	15002	99.9467	0.0133316	0.0399947	0
NC_019843.3	29472	G	15246	0.0131182	0	99.9869	0
NC_019843.3	29473	C	15181	0.00658718	99.9802	0	0.0131744
NC_019843.3	29474	C	15316	0	99.9804	0	0.0195874
NC_019843.3	29475	A	14249	99.993	0	0	0.00701804
NC_019843.3	29476	G	15324	0.0130514	0	99.9804	0.00652571
NC_019843.3	29477	T	15123	0	0.0132249	0	99.9868
NC_019843.3	29478	G	14808	0.0135062	0	99.9865	0
NC_019843.3	29479	C	15118	0.00661463	99.9868	0	0
NC_019843.3	29480	T	15226	0.00656771	0.0394063	0	99.954
NC_019843.3	29481	T	15261	0	0.0131053	0	99.9869
NC_019843.3	29482	T	15465	0	0.0129324	0	99.9871
NC_019843.3	29483	T	15469	0	0.0323227	0.00646454	99.9547
NC_019843.3	29420	A	15008	99.9534	0	0.0399787	0.00666311
NC_019843.3	29485	T	15478	0	0	0	100
NC_019843.3	29486	G	15493	0.0129091	0.00645453	99.9677	0.0129091
NC_019843.3	29487	G	14968	0	0	99.9933	0.00668092
NC_019843.3	29488	G	15326	0.0260994	0	99.9739	0
NC_019843.3	29489	T	15426	0.00648256	0	0	99.9935
NC_019843.3	29527	A	15270	99.9607	0	0.0392927	0
NC_019843.3	29491	T	15414	0.0129752	0.0389257	0	99.9481
NC_019843.3	29492	G	15588	0.0384911	0.0256608	99.923	0.0128304
NC_019843.3	29493	T	15606	0.0192234	0.262719	0	99.7181
NC_019843.3	29494	C	15342	0	99.9674	0	0.0325903
NC_019843.3	29495	G	15101	0.00662208	0	99.9801	0.0132442
NC_019843.3	29496	C	15542	0.0193025	99.9678	0	0.0128684
NC_019843.3	29497	A	15547	99.9936	0	0.00643211	0
NC_019843.3	28831	A	12786	99.8983	0.0469263	0.0391053	0
NC_019843.3	29499	T	14418	0.0277431	0	0	99.9723
NC_019843.3	29500	T	15565	0.0128493	0	0	99.9872
NC_019843.3	29501	T	15729	0.00635768	0.0127154	0.0127154	99.9682
NC_019843.3	29416	A	15352	99.9414	0.00651381	0.0390829	0
NC_019843.3	29707	A	15396	99.961	0	0.0389712	0
NC_019843.3	29410	A	15409	99.9611	0	0.0389383	0
NC_019843.3	29505	C	15585	0	99.9743	0	0.0192493
NC_019843.3	29506	T	15143	0.0132074	0.0132074	0	99.9736
NC_019843.3	29507	T	14601	0	0.0684885	0	99.9315
NC_019843.3	28835	A	17987	99.9611	0	0.038917	0
NC_019843.3	29509	C	15281	0.00654407	99.9804	0	0.0130881
NC_019843.3	29510	C	14590	0	99.9726	0	0.027416
NC_019843.3	29511	C	14835	0	99.9933	0	0.00674082
NC_019843.3	29512	A	14970	100	0	0	0
NC_019843.3	29513	T	14617	0.0136827	0	0	99.9863
NC_019843.3	29514	C	15119	0	99.9934	0	0.00661419
NC_019843.3	29751	A	12955	99.946	0	0.0385951	0.0154381
NC_019843.3	29516	G	15166	0.0065937	0	99.9868	0.0065937
NC_019843.3	29517	A	15025	99.9933	0	0.00665557	0
NC_019843.3	29518	A	13800	99.9783	0.00724638	0.0144928	0
NC_019843.3	29519	C	15116	0	99.9735	0	0.026462
NC_019843.3	29520	A	14881	99.9798	0	0.01344	0.00671998
NC_019843.3	29521	A	14000	99.9857	0	0.0142857	0
NC_019843.3	29522	T	14785	0.00676361	0.0135272	0	99.9797
NC_019843.3	29523	G	15219	0.0131415	0	99.9869	0
NC_019843.3	29524	A	15271	99.9935	0	0.00654836	0
NC_019843.3	29525	T	15449	0	0.0129458	0	99.9871
NC_019843.3	29526	G	15403	0.0129845	0	99.987	0
NC_019843.3	28939	A	18143	99.9559	0.00551177	0.0385824	0
NC_019843.3	29528	T	15380	0.0130039	0	0	99.987
NC_019843.3	29529	C	15344	0.0195516	99.9674	0	0.0130344
NC_019843.3	28583	A	7826	99.9617	0	0.0383338	0
NC_019843.3	29531	T	15047	0.0132917	0.0731043	0	99.9136
NC_019843.3	29532	G	15342	0.0260722	0	99.9739	0
NC_019843.3	29533	G	14997	0.013336	0.006668	99.98	0
NC_019843.3	29534	C	15250	0	99.9541	0	0.0459016
NC_019843.3	29535	A	15225	99.9803	0	0.0197044	0
NC_019843.3	28611	A	10506	99.9619	0	0.0380735	0
NC_019843.3	29537	C	15096	0.00662427	99.9934	0	0
NC_019843.3	29538	C	14746	0	100	0	0
NC_019843.3	29539	C	14946	0	99.9665	0	0.026763
NC_019843.3	29540	T	14764	0.00677323	0.0745056	0	99.9187
NC_019843.3	29541	G	14939	0.0200817	0	99.9799	0
NC_019843.3	29542	T	14817	0	0	0	100
NC_019843.3	29543	G	15013	0.00666089	0.0133218	99.98	0
NC_019843.3	29544	T	14597	0.00685072	0.00685072	0	99.9863
NC_019843.3	29666	A	16074	99.9565	0.00622123	0.0373274	0
NC_019843.3	29546	C	14910	0	99.9531	0	0.0469484
NC_019843.3	29547	T	12964	0	0.0154273	0	99.9846
NC_019843.3	29548	T	14975	0	0.0066778	0	99.9933
NC_019843.3	29549	C	14718	0	100	0	0
NC_019843.3	29550	C	14572	0	99.9863	0	0.013725
NC_019843.3	29551	T	14379	0.0208638	0.0139092	0.0139092	99.9513
NC_019843.3	29552	T	14661	0.0136416	0.0136416	0	99.9727
NC_019843.3	29553	C	14578	0.00685965	99.9588	0	0.0274386
NC_019843.3	29554	G	14121	0.0141633	0.00708165	99.9646	0.0141633
NC_019843.3	29555	G	14507	0.00689322	0.00689322	99.9862	0
NC_019843.3	29556	T	14378	0	0.0278203	0.00695507	99.9652
NC_019843.3	29661	A	16206	99.9568	0	0.0370233	0.00617055
NC_019843.3	29558	C	14576	0.0137212	99.9794	0	0.00686059
NC_019843.3	29559	A	14613	99.9726	0	0.0136864	0.0136864
NC_019843.3	29560	G	14888	0	0	99.9933	0.00671682
NC_019843.3	29561	T	14992	0.00667022	0.0533618	0.0200107	99.92
NC_019843.3	29562	G	14818	0.0404913	0	99.9595	0
NC_019843.3	29563	G	15019	0.0199747	0	99.9534	0.0266329
NC_019843.3	29564	A	15286	99.9673	0.00654193	0.00654193	0.0196258
NC_019843.3	29565	G	15003	0.00666533	0.019996	99.9667	0.00666533
NC_019843.3	29566	C	14376	0.00695604	99.9791	0.00695604	0.00695604
NC_019843.3	29567	C	14857	0	99.9798	0	0.0201925
NC_019843.3	29568	A	14545	99.9931	0	0	0
NC_019843.3	29569	T	14710	0.0067981	0	0	99.9932
NC_019843.3	29570	T	15100	0.00662252	0.0264901	0	99.9669
NC_019843.3	28986	A	16214	99.9445	0.012335	0.0370051	0.00616751
NC_019843.3	28812	A	16254	99.9631	0	0.036914	0
NC_019843.3	29573	A	15085	99.9801	0	0.0198873	0
NC_019843.3	29574	C	15206	0	100	0	0
NC_019843.3	29575	T	15253	0	0.0327804	0	99.9672
NC_019843.3	29576	T	15132	0	0.145387	0.00660851	99.848
NC_019843.3	29577	G	15109	0.00661857	0	99.9934	0
NC_019843.3	29001	A	13633	99.9633	0	0.0366757	0
NC_019843.3	29579	C	14791	0	100	0	0
NC_019843.3	29580	C	14106	0	100	0	0
NC_019843.3	29581	C	14489	0.0138036	99.9793	0	0.00690179
NC_019843.3	29582	A	14740	100	0	0	0
NC_019843.3	28822	A	16588	99.9578	0	0.0361707	0.00602845
NC_019843.3	28878	A	16856	99.9525	0.00593261	0.0355956	0
NC_019843.3	29585	G	14440	0.0138504	0.00692521	99.9723	0.00692521
NC_019843.3	29586	A	13662	99.9854	0	0.0146391	0
NC_019843.3	29652	A	14144	99.9505	0.0141403	0.0353507	0
NC_019843.3	29588	T	14627	0	0.0136733	0.00683667	99.9727
NC_019843.3	29589	C	14576	0.00686059	99.9863	0	0.00686059
NC_019843.3	29590	C	14072	0	99.9929	0	0.00710631
NC_019843.3	29591	C	14427	0	100	0	0
NC_019843.3	28768	A	17091	99.9532	0.00585103	0.0351062	0
NC_019843.3	29160	A	14393	99.9653	0	0.0347391	0
NC_019843.3	29594	C	14317	0	99.986	0	0.0139694
NC_019843.3	29595	T	14146	0.00706914	0.0141383	0	99.9788
NC_019843.3	28942	A	17672	99.9547	0	0.033952	0.0113173
NC_019843.3	29597	C	14347	0	99.9791	0.0069701	0.0069701
NC_019843.3	29598	A	13898	99.9928	0	0	0.00719528
NC_019843.3	29115	A	14787	99.9662	0	0.0338135	0
NC_019843.3	29600	T	13737	0	0.00727961	0	99.9927
NC_019843.3	29107	A	14842	99.9663	0	0.0336882	0
NC_019843.3	29620	A	14937	99.9531	0.00669478	0.0334739	0.00669478
NC_019843.3	29603	G	14058	0.00711339	0	99.9858	0.00711339
NC_019843.3	29604	T	14291	0.00699741	0	0.00699741	99.979
NC_019843.3	29605	G	14373	0.00695749	0	99.9861	0.00695749
NC_019843.3	29606	G	14525	0.0137694	0.00688468	99.9793	0
NC_019843.3	29607	T	14550	0	0	0	100
NC_019843.3	29608	T	14919	0	0.00670286	0.00670286	99.9866
NC_019843.3	29609	G	14695	0	0	100	0
NC_019843.3	29610	G	14770	0	0	99.9932	0.00677048
NC_019843.3	29611	A	15131	99.9802	0	0.0198268	0
NC_019843.3	29612	G	14891	0.00671547	0	99.9799	0.0134309
NC_019843.3	29613	C	14620	0	99.9932	0.00683995	0
NC_019843.3	29614	T	15051	0	0.0132882	0	99.9867
NC_019843.3	29615	T	14541	0	0.00687711	0.0137542	99.9794
NC_019843.3	29616	C	14761	0	99.9729	0.0135492	0.00677461
NC_019843.3	29617	T	14909	0	0.160977	0	99.839
NC_019843.3	29618	T	14696	0	0.0884594	0.00680457	99.9047
NC_019843.3	29619	G	15164	0.0131891	0.0131891	99.9736	0
NC_019843.3	28854	A	17999	99.9667	0	0.0333352	0
NC_019843.3	29621	G	14631	0	0.0068348	99.9932	0
NC_019843.3	29622	C	14418	0.0208073	99.9376	0	0.0138715
NC_019843.3	29623	A	14981	99.98	0.00667512	0.0133502	0
NC_019843.3	29669	A	15000	99.96	0.00666667	0.0333333	0
NC_019843.3	29094	A	15299	99.9673	0	0.0326819	0
NC_019843.3	29695	A	15322	99.9674	0	0.0326328	0
NC_019843.3	29627	T	15277	0	0	0	100
NC_019843.3	29224	A	12430	99.9678	0	0.0321802	0
NC_019843.3	29629	T	15296	0	0	0	100
NC_019843.3	29630	T	15276	0.00654622	0.00654622	0	99.9869
NC_019843.3	29631	G	15269	0.0130984	0	99.9869	0
NC_019843.3	29632	A	14878	99.9866	0	0.0134427	0
NC_019843.3	29633	T	15051	0	0.00664408	0.0132882	99.9801
NC_019843.3	29634	G	15148	0.0726168	0.0132031	99.9142	0
NC_019843.3	29635	C	14539	0	99.9794	0	0.0206342
NC_019843.3	29636	C	14718	0.0067944	99.9864	0	0.0067944
NC_019843.3	29637	T	15161	0.0329794	0.0593628	0	99.9077
NC_019843.3	29638	A	14961	99.9866	0	0.0133681	0
NC_019843.3	29639	C	15207	0	99.9868	0	0
NC_019843.3	29640	A	15459	99.9871	0	0.0129374	0
NC_019843.3	28993	A	15681	99.9681	0	0.0318857	0
NC_019843.3	29242	A	12676	99.9684	0	0.0315557	0
NC_019843.3	28981	A	16062	99.9502	0.00622587	0.0311294	0
NC_019843.3	29644	C	15125	0	99.9934	0.00661157	0
NC_019843.3	29645	C	14910	0.00670691	99.9933	0	0
NC_019843.3	29646	T	13724	0	0	0.0218595	99.9781
NC_019843.3	29647	T	15106	0.00661989	0.0330994	0.00661989	99.9537
NC_019843.3	29648	C	15066	0	100	0	0
NC_019843.3	29649	C	14674	0.00681477	99.9591	0	0.0272591
NC_019843.3	29650	C	14884	0	99.9731	0.00671862	0.0201559
NC_019843.3	29651	T	14841	0	0	0	99.9933
NC_019843.3	28640	A	12857	99.9533	0	0.0311115	0.0155557
NC_019843.3	29799	A	6787	99.9705	0	0.0294681	0
NC_019843.3	29654	G	15035	0.212837	0.0133023	99.7739	0
NC_019843.3	29655	A	15611	99.9872	0.00640574	0.00640574	0
NC_019843.3	28767	A	17054	99.9648	0	0.0293186	0.00586373
NC_019843.3	29657	G	15250	0.0131148	0	99.9803	0.00655738
NC_019843.3	29658	G	15575	0	0.0128411	99.9679	0.00642055
NC_019843.3	29659	A	16090	99.9876	0.00621504	0.00621504	0
NC_019843.3	28617	A	10367	99.9711	0	0.028938	0
NC_019843.3	28803	A	17508	99.9714	0	0.0285584	0
NC_019843.3	29592	A	14261	99.972	0	0.0280485	0
NC_019843.3	29663	G	16304	0.0122669	0.00613346	99.9693	0.0122669
NC_019843.3	29664	A	16396	99.9878	0	0.0121981	0
NC_019843.3	28677	A	14290	99.972	0	0.0279916	0
NC_019843.3	28964	A	18004	99.9667	0	0.0277716	0.00555432
NC_019843.3	29667	C	16709	0.0059848	99.9042	0.0059848	0.0059848
NC_019843.3	28918	A	18061	99.9668	0.00553679	0.027684	0
NC_019843.3	29504	A	14655	99.9659	0	0.0272944	0.00682361
NC_019843.3	29106	A	14715	99.9728	0	0.0271831	0
NC_019843.3	29471	A	14968	99.9733	0	0.0267237	0
NC_019843.3	29672	G	14215	0.0211045	0	99.9789	0
NC_019843.3	29673	G	15079	0.0132635	0	99.9801	0.00663174
NC_019843.3	29674	C	16446	0	99.9696	0.00608051	0.024322
NC_019843.3	29675	A	16276	99.9877	0.00614402	0.00614402	0
NC_019843.3	29676	C	15978	0	99.9812	0	0.0187758
NC_019843.3	29677	C	16164	0	99.9876	0	0
NC_019843.3	29678	A	16207	99.9938	0	0.00617017	0
NC_019843.3	29679	A	16118	99.9876	0	0.0124085	0
NC_019843.3	28630	A	11272	99.9556	0	0.0266146	0.0177431
NC_019843.3	29626	A	15074	99.9735	0	0.0265358	0
NC_019843.3	29682	G	16129	0	0	99.9876	0.00620001
NC_019843.3	29683	A	15860	99.9811	0	0.0189155	0
NC_019843.3	29389	A	15103	99.9669	0	0.0264848	0.0066212
NC_019843.3	29685	G	15835	0	0	99.9874	0.0126302
NC_019843.3	29686	A	15827	99.9937	0.00631832	0	0
NC_019843.3	29381	A	15141	99.967	0	0.0264183	0.00660458
NC_019843.3	29688	T	16047	0	0.0186951	0	99.9813
NC_019843.3	29689	C	16064	0	99.9751	0	0.0249004
NC_019843.3	29690	A	15725	100	0	0	0
NC_019843.3	29691	A	15357	99.987	0.00651169	0	0.00651169
NC_019843.3	29692	C	16043	0.0124665	99.9751	0	0.0124665
NC_019843.3	29572	A	15164	99.9736	0	0.0263783	0
NC_019843.3	29694	G	15382	0	0.00650111	99.9935	0
NC_019843.3	29103	A	15378	99.974	0	0.0260112	0
NC_019843.3	29696	C	15692	0.00637267	99.9745	0	0.019118
NC_019843.3	29697	C	15570	0.0192678	99.9486	0	0.0256904
NC_019843.3	29698	A	15309	99.9608	0.0065321	0.0195963	0.0130642
NC_019843.3	29039	A	15502	99.9742	0	0.0258031	0
NC_019843.3	29250	A	11968	99.9666	0.00835562	0.0250668	0
NC_019843.3	29701	T	14521	0	0	0.00688658	99.9931
NC_019843.3	29702	G	14640	0.0136612	0	99.9863	0
NC_019843.3	29703	T	15555	0	0.0257152	0.0128576	99.9614
NC_019843.3	29704	C	15648	0	99.9936	0	0.00639059
NC_019843.3	29705	T	15591	0	0.0256558	0	99.9743
NC_019843.3	29706	G	15654	0	0	100	0
NC_019843.3	29791	A	8024	99.9626	0	0.0249252	0.0124626
NC_019843.3	28830	A	16543	99.9577	0.00604485	0.0241794	0.0120897
NC_019843.3	29709	C	15355	0.00651254	99.9739	0	0.0195376
NC_019843.3	29710	C	15280	0	99.9804	0	0.0196335
NC_019843.3	29711	T	15293	0.00653894	0.12424	0	99.8561
NC_019843.3	29712	C	15214	0.00657289	99.9671	0	0.0262916
NC_019843.3	29713	C	15162	0.00659544	99.9802	0	0
NC_019843.3	29714	A	14554	99.9863	0	0.00687096	0.00687096
NC_019843.3	28814	A	17125	99.9766	0	0.0233577	0
NC_019843.3	28646	A	13039	99.977	0	0.0230079	0
NC_019843.3	29717	G	14356	0.0139315	0	99.9721	0.0139315
NC_019843.3	29718	G	15019	0.0199747	0.00665823	99.9734	0
NC_019843.3	29719	A	15324	100	0	0	0
NC_019843.3	29720	G	15202	0	0	100	0
NC_019843.3	29721	C	15002	0.00666578	99.9533	0.00666578	0.0333289
NC_019843.3	29722	A	15102	99.9801	0	0.0198649	0
NC_019843.3	29723	G	15178	0.0461194	0	99.9473	0.00658848
NC_019843.3	29724	C	14800	0	99.9459	0.0202703	0.027027
NC_019843.3	29725	G	14982	0.0667468	0	99.9266	0.00667468
NC_019843.3	29726	T	14742	0	0.0407	0	99.9593
NC_019843.3	29727	G	14995	0.00666889	0	99.9933	0
NC_019843.3	29728	T	14886	0.00671772	0.0268709	0	99.9664
NC_019843.3	29729	G	14866	0	0	99.9933	0.00672676
NC_019843.3	29730	C	14741	0	99.9796	0	0.0203514
NC_019843.3	29731	A	14549	99.9931	0	0.00687332	0
NC_019843.3	28974	A	17860	99.9608	0.0055991	0.0223964	0.0111982
NC_019843.3	29733	G	14602	0	0	100	0
NC_019843.3	29734	G	14385	0.0278067	0	99.9722	0
NC_019843.3	29735	T	13901	0.00719373	0.0431624	0	99.9496
NC_019843.3	28877	A	18078	99.9779	0	0.0221263	0
NC_019843.3	29737	G	14236	0	0	99.993	0
NC_019843.3	29738	C	14086	0	99.9858	0	0.0141985
NC_019843.3	29739	A	13968	99.9928	0	0.00715922	0
NC_019843.3	29740	T	13948	0	0.00716949	0.00716949	99.9857
NC_019843.3	29741	C	13889	0	99.9928	0	0.00719994
NC_019843.3	28678	A	13915	99.9353	0.0431189	0.0215595	0
NC_019843.3	29743	C	13851	0	100	0	0
NC_019843.3	29744	T	13664	0	0.043911	0	99.9561
NC_019843.3	29745	C	13590	0	99.9926	0	0.00735835
NC_019843.3	29587	A	13974	99.9642	0	0.0214684	0.0143123
NC_019843.3	29747	G	13410	0.00745712	0	99.9851	0.00745712
NC_019843.3	29748	C	13102	0	99.9542	0	0.0457945
NC_019843.3	29749	G	13104	0	0.00763126	99.9771	0.0152625
NC_019843.3	29750	C	13080	0	100	0	0
NC_019843.3	29151	A	14046	99.8861	0.092553	0.0213584	0
NC_019843.3	29752	C	12960	0	100	0	0
NC_019843.3	29753	T	12815	0	0.0312134	0	99.9688
NC_019843.3	29754	C	12794	0	100	0	0
NC_019843.3	29755	G	12651	0.0395226	0.015809	99.9447	0
NC_019843.3	29756	C	12557	0	99.9761	0.0159274	0.00796369
NC_019843.3	29593	A	14096	99.9716	0.00709421	0.0212826	0
NC_019843.3	29758	C	12309	0	99.9756	0	0.0243724
NC_019843.3	29759	C	12068	0	100	0	0
NC_019843.3	29760	C	11916	0.0251762	99.9664	0	0.00839208
NC_019843.3	29761	G	11833	0.0169019	0.00845094	99.9746	0
NC_019843.3	29762	T	11705	0	0.00854336	0	99.9915
NC_019843.3	29763	C	11573	0	99.9827	0	0.0172816
NC_019843.3	29764	C	11461	0	100	0	0
NC_019843.3	29765	A	11184	99.9642	0	0.0178827	0.0178827
NC_019843.3	28673	A	14605	99.9795	0	0.0205409	0
NC_019843.3	29767	G	10961	0	0.00912326	99.9909	0
NC_019843.3	29768	T	10837	0	0	0	100
NC_019843.3	29769	G	10843	0.00922254	0	99.9816	0.00922254
NC_019843.3	29770	T	10763	0	0.00929109	0	99.9907
NC_019843.3	29771	T	10737	0	0.0279408	0	99.9721
NC_019843.3	29772	C	10789	0	99.9629	0	0.0370748
NC_019843.3	29128	A	14809	99.973	0.00675265	0.020258	0
NC_019843.3	29774	G	10425	0	0	99.9904	0.00959233
NC_019843.3	29775	C	10091	0	99.9604	0	0.0396393
NC_019843.3	29776	C	9969	0.0100311	99.99	0	0
NC_019843.3	29777	T	9834	0.0101688	0.183038	0.0305064	99.7763
NC_019843.3	29778	G	9653	0.0103595	0	99.9896	0
NC_019843.3	29779	G	9596	0.020842	0	99.9583	0.020842
NC_019843.3	29780	T	9390	0	0.0532481	0	99.9468
NC_019843.3	29781	C	9168	0	99.9782	0	0.021815
NC_019843.3	29782	C	9117	0	99.9781	0	0.021937
NC_019843.3	29783	A	9008	99.9889	0	0.0111012	0
NC_019843.3	29784	A	8405	100	0	0	0
NC_019843.3	29785	T	8365	0	0	0	100
NC_019843.3	29786	G	8554	0	0.0116904	99.9883	0
NC_019843.3	29787	A	8345	99.9641	0.0239664	0.0119832	0
NC_019843.3	29788	T	8097	0.0123503	0	0	99.9876
NC_019843.3	29789	T	8351	0	0	0	100
NC_019843.3	29790	G	8197	0	0.0121996	99.9878	0
NC_019843.3	28608	A	9910	99.9798	0	0.0201816	0
NC_019843.3	29792	T	8083	0.0123716	0	0	99.9876
NC_019843.3	29793	G	7953	0.0377216	0	99.9623	0
NC_019843.3	29794	T	7871	0	0.0381146	0	99.9619
NC_019843.3	29795	T	7677	0.0130259	0.0781555	0.0130259	99.8958
NC_019843.3	29578	A	14946	99.9732	0	0.0200723	0.00669075
NC_019843.3	28698	A	14971	99.9399	0	0.0200387	0.0400775
NC_019843.3	29798	C	7348	0	99.9864	0.0136091	0
NC_019843.3	29146	A	14971	99.98	0	0.0200387	0
NC_019843.3	29800	C	6960	0	100	0	0
NC_019843.3	29801	T	6239	0	0.112197	0.0160282	99.8718
NC_019843.3	29802	G	6892	0.0290192	0	99.971	0
NC_019843.3	29803	A	6270	100	0	0	0
NC_019843.3	29804	T	5785	0	0	0	100

## Sheet:  mRNA N protein from MERS-2
CHR	POS	REF	READS	A	C	G	T
NC_019843.3	28566	A	7778	100	0	0	0
NC_019843.3	28567	T	7903	0	0	0	100
NC_019843.3	28568	G	8003	0.0249906	0	99.975	0
NC_019843.3	28569	G	8042	0.0373042	0	99.9378	0.0248694
NC_019843.3	28570	C	8199	0	100	0	0
NC_019843.3	28839	A	21455	99.7017	0.00932184	0.284316	0
NC_019843.3	28572	T	8003	0	0	0	100
NC_019843.3	28573	C	8315	0	100	0	0
NC_019843.3	28574	C	8348	0	99.9641	0	0.0359368
NC_019843.3	28575	C	8439	0	99.9882	0	0.0118497
NC_019843.3	28576	C	8489	0	99.9882	0	0.01178
NC_019843.3	28577	T	8489	0.01178	0.01178	0	99.9764
NC_019843.3	28578	G	8489	0	0	100	0
NC_019843.3	28579	C	8599	0	99.9884	0	0.0116293
NC_019843.3	28580	T	8650	0	0.0231214	0	99.9769
NC_019843.3	28581	G	8666	0.0115393	0	99.9885	0
NC_019843.3	28582	C	8547	0	100	0	0
NC_019843.3	28583	A	8677	99.9885	0	0.0115247	0
NC_019843.3	28584	C	8912	0	100	0	0
NC_019843.3	28585	C	8884	0	100	0	0
NC_019843.3	28586	T	8983	0.0111321	0.0222643	0.0111321	99.9555
NC_019843.3	28587	C	9033	0	100	0	0
NC_019843.3	28588	G	9105	0	0.0439319	99.9561	0
NC_019843.3	28589	T	9112	0	0.0219491	0	99.9781
NC_019843.3	28590	G	9345	0	0.0107009	99.9893	0
NC_019843.3	28591	C	9481	0.0105474	99.9789	0	0.0105474
NC_019843.3	28592	T	9564	0	0.0313676	0.0104559	99.9582
NC_019843.3	28593	G	9594	0	0.0104232	99.9792	0
NC_019843.3	28594	T	9693	0	0.0206334	0	99.9794
NC_019843.3	28595	T	9345	0	0.0321027	0.0107009	99.9572
NC_019843.3	28596	T	9939	0.0100614	0.0402455	0	99.9497
NC_019843.3	28597	C	9948	0	100	0	0
NC_019843.3	28598	C	9942	0	99.9799	0	0.0100583
NC_019843.3	28599	T	10069	0.00993147	0.0297944	0.00993147	99.9503
NC_019843.3	28600	T	9744	0	0.0102627	0	99.9897
NC_019843.3	28601	T	10107	0	0	0	100
NC_019843.3	28602	G	10414	0.0192049	0	99.9808	0
NC_019843.3	28603	C	10436	0	99.9425	0	0.0574933
NC_019843.3	28604	C	10413	0.0192068	99.9616	0	0.0192068
NC_019843.3	28605	G	10720	0.0186567	0	99.9813	0
NC_019843.3	28606	A	10896	100	0	0	0
NC_019843.3	28607	T	10807	0	0	0	100
NC_019843.3	28731	A	17854	99.7368	0	0.263246	0
NC_019843.3	29007	A	20223	99.7577	0	0.242298	0
NC_019843.3	28610	C	11491	0	99.9652	0	0.0261074
NC_019843.3	28611	A	11528	99.9913	0	0.00867453	0
NC_019843.3	29070	A	20003	99.775	0	0.214968	0.0099985
NC_019843.3	28613	T	11743	0.00851571	0.00851571	0.00851571	99.9745
NC_019843.3	28614	G	11963	0	0	99.9582	0
NC_019843.3	29662	A	19222	99.7711	0.0104047	0.19769	0.00520237
NC_019843.3	28616	T	11526	0	0	0	100
NC_019843.3	28654	A	13240	99.8036	0	0.188822	0.00755287
NC_019843.3	28618	T	11742	0	0	0.00851644	99.9915
NC_019843.3	28721	A	16970	99.8055	0.00589275	0.188568	0
NC_019843.3	28644	A	12737	99.7959	0.0157023	0.188427	0
NC_019843.3	28621	C	12655	0	100	0	0
NC_019843.3	28622	A	12694	99.9842	0	0.0157555	0
NC_019843.3	29716	A	15398	99.7987	0.00649435	0.175347	0.0129887
NC_019843.3	29736	A	15434	99.7991	0.0129584	0.174938	0.0129584
NC_019843.3	28625	T	12848	0	0.0233499	0	99.9767
NC_019843.3	29671	A	18362	99.7822	0.0217841	0.168827	0.0272301
NC_019843.3	28627	C	13449	0	99.9851	0	0.014871
NC_019843.3	29192	A	18753	99.8187	0.0159974	0.165307	0
NC_019843.3	29234	A	17584	99.8294	0.00568699	0.159236	0.00568699
NC_019843.3	28870	A	19735	99.8379	0.00506714	0.152014	0.00506714
NC_019843.3	28631	C	13448	0	100	0	0
NC_019843.3	28632	C	13356	0	99.9775	0	0.0224618
NC_019843.3	28633	T	13401	0	0.0149243	0	99.9776
NC_019843.3	29450	A	20769	99.8459	0.00481487	0.149261	0
NC_019843.3	28635	T	13508	0	0.00740302	0	99.9926
NC_019843.3	28636	C	13540	0	99.9778	0	0.0221566
NC_019843.3	28637	T	13545	0	0	0	100
NC_019843.3	28638	C	13465	0	99.9926	0	0.00742666
NC_019843.3	28639	G	13324	0.0225158	0	99.9775	0
NC_019843.3	28720	A	16067	99.8382	0.0186718	0.143151	0
NC_019843.3	28641	G	13550	0	0	99.9852	0.00738007
NC_019843.3	28642	G	13360	0	0.00748503	99.9925	0
NC_019843.3	28643	T	13358	0	0.0149723	0	99.985
NC_019843.3	28867	A	20586	99.8591	0	0.136015	0.00485767
NC_019843.3	28645	G	13708	0.021885	0	99.9708	0.00729501
NC_019843.3	28646	A	13855	99.9856	0	0.0144352	0
NC_019843.3	28647	G	13861	0.00721449	0	99.9856	0.00721449
NC_019843.3	28648	G	13602	0	0	100	0
NC_019843.3	28649	A	13692	99.9854	0	0.00730353	0.00730353
NC_019843.3	28650	C	13807	0	99.9783	0	0.0217281
NC_019843.3	28651	G	13904	0.00719218	0.0215765	99.9712	0
NC_019843.3	28652	T	13969	0	0.0357935	0	99.9499
NC_019843.3	29508	A	20629	99.8594	0	0.135731	0
NC_019843.3	29085	A	20336	99.8672	0	0.132769	0
NC_019843.3	28655	T	14288	0	0	0	99.993
NC_019843.3	28656	C	14296	0	99.993	0	0.00699496
NC_019843.3	28657	C	14388	0.00695024	99.9513	0	0.0139005
NC_019843.3	28658	A	14549	99.9725	0.02062	0.00687332	0
NC_019843.3	29746	A	15120	99.8545	0.00661376	0.132275	0.00661376
NC_019843.3	28660	A	14461	99.8617	0.00691515	0.131388	0
NC_019843.3	28661	A	13885	99.9712	0.00720202	0.014404	0
NC_019843.3	28662	C	14828	0.013488	99.9663	0	0.020232
NC_019843.3	28663	C	14641	0.0136603	99.9727	0	0.0136603
NC_019843.3	28664	A	14769	99.9865	0	0.0135419	0
NC_019843.3	28665	C	14974	0	99.9866	0	0.0133565
NC_019843.3	28666	G	14750	0.0271186	0	99.9661	0.00677966
NC_019843.3	28667	A	15025	99.98	0.00665557	0.0133111	0
NC_019843.3	28668	G	14895	0.0134273	0.0134273	99.9731	0
NC_019843.3	28669	C	15117	0	100	0	0
NC_019843.3	28670	T	15084	0.0132591	0.0198886	0	99.9669
NC_019843.3	28671	G	15183	0.0329316	0.0131726	99.9539	0
NC_019843.3	28672	C	15394	0.00649604	99.987	0	0.00649604
NC_019843.3	29571	A	20055	99.8704	0	0.129643	0
NC_019843.3	28674	C	15409	0	100	0	0
NC_019843.3	28675	C	15589	0.00641478	99.9872	0	0
NC_019843.3	28761	A	19419	99.8661	0.0051496	0.12874	0
NC_019843.3	29323	A	17414	99.822	0.0172275	0.126335	0.0172275
NC_019843.3	28889	A	21551	99.8608	0.00928031	0.125284	0.00464016
NC_019843.3	28679	T	15288	0	0.0196232	0	99.9738
NC_019843.3	29732	A	16041	99.8753	0	0.124681	0
NC_019843.3	28817	A	19657	99.8779	0	0.122094	0
NC_019843.3	28682	C	16025	0	99.9875	0	0.0124805
NC_019843.3	29121	A	20135	99.8709	0.00496648	0.119195	0.00496648
NC_019843.3	28684	C	16033	0.0124743	99.9626	0	0.0187114
NC_019843.3	28685	T	15323	0	0.0130523	0.0130523	99.9739
NC_019843.3	28686	G	15542	0.0193025	0.00643418	99.9743	0
NC_019843.3	28687	T	15558	0	0.0321378	0	99.9679
NC_019843.3	28688	C	15669	0	99.9745	0.00638203	0.0191461
NC_019843.3	28689	T	15495	0	0.0129074	0	99.9871
NC_019843.3	28690	C	15956	0	100	0	0
NC_019843.3	28691	T	15605	0	0.032041	0.0064082	99.9616
NC_019843.3	28692	T	15854	0	0.0315378	0	99.9685
NC_019843.3	28693	G	16055	0	0	100	0
NC_019843.3	28694	G	16039	0.0124696	0	99.9875	0
NC_019843.3	28695	T	15893	0	0.0125842	0	99.9874
NC_019843.3	29310	A	18701	99.8824	0	0.117641	0
NC_019843.3	28697	C	16081	0.00621852	99.9876	0	0.00621852
NC_019843.3	29012	A	18074	99.8672	0.0165984	0.116189	0
NC_019843.3	28699	C	16463	0	99.9514	0.00607423	0.0425196
NC_019843.3	28700	T	16532	0	0.0786354	0.00604888	99.9153
NC_019843.3	28701	G	16495	0	0	99.9636	0.0363747
NC_019843.3	28702	G	16448	0.0303988	0	99.9392	0.0303988
NC_019843.3	28703	G	16625	0.0180451	0.0360902	99.9459	0
NC_019843.3	28704	C	16594	0.0120525	99.9699	0	0.0180788
NC_019843.3	28705	T	16399	0	0	0	100
NC_019843.3	28706	T	16446	0	0	0	100
NC_019843.3	29099	A	20685	99.8695	0	0.116026	0.0145033
NC_019843.3	28708	C	16897	0.00591821	99.9822	0	0.0118364
NC_019843.3	28709	C	16589	0	100	0	0
NC_019843.3	28710	C	16844	0	99.9941	0	0.00593683
NC_019843.3	28711	A	16870	99.9881	0	0.0118554	0
NC_019843.3	28712	A	16775	99.9821	0	0.0178838	0
NC_019843.3	28713	C	16968	0	99.9823	0	0.0176803
NC_019843.3	29653	A	17516	99.8858	0	0.114181	0
NC_019843.3	28715	C	17085	0	99.9649	0	0.0292654
NC_019843.3	28716	G	16942	0	0	99.9941	0.00590249
NC_019843.3	28717	G	16790	0	0	99.9821	0.0178678
NC_019843.3	28718	G	17297	0.00578135	0.00578135	99.9653	0.00578135
NC_019843.3	28719	A	17174	99.9767	0.00582275	0.0174683	0
NC_019843.3	29700	A	14276	99.8669	0.00700476	0.112076	0.0140095
NC_019843.3	28844	A	19964	99.8798	0.010018	0.110198	0
NC_019843.3	28722	G	17776	0	0.00562556	99.9887	0.00562556
NC_019843.3	28723	T	17654	0.00566444	0.0283222	0	99.966
NC_019843.3	28724	C	17947	0.00557196	99.961	0	0.0334318
NC_019843.3	28725	C	17590	0.00568505	99.9886	0	0.00568505
NC_019843.3	28726	C	17985	0	99.9889	0	0.0111204
NC_019843.3	28727	T	17932	0	0.0111532	0.00557662	99.9833
NC_019843.3	28728	C	18151	0	99.978	0	0.016528
NC_019843.3	28729	T	17819	0	0.011224	0	99.9888
NC_019843.3	28730	T	17544	0	0.0170999	0	99.9772
NC_019843.3	28629	A	12723	99.89	0	0.110037	0
NC_019843.3	28732	C	18087	0.00552883	99.9834	0	0.0110577
NC_019843.3	28733	C	18064	0.00553587	99.9446	0	0.0332152
NC_019843.3	28734	T	18239	0.00548276	0.021931	0.0109655	99.9616
NC_019843.3	28735	T	17714	0.00564525	0.0169358	0.0112905	99.9661
NC_019843.3	28736	T	18533	0.00539578	0.0431662	0.00539578	99.9406
NC_019843.3	28737	C	18489	0	99.9892	0	0.0108172
NC_019843.3	28738	C	18282	0	100	0	0
NC_019843.3	28739	A	18241	99.9836	0.00548216	0.00548216	0
NC_019843.3	28740	C	18344	0	99.9727	0	0.0218055
NC_019843.3	28741	C	18325	0	99.9945	0	0.00545703
NC_019843.3	28742	T	17971	0.011129	0.0945968	0.011129	99.8831
NC_019843.3	28743	G	18451	0.00541976	0	99.9946	0
NC_019843.3	28744	G	18422	0.0108566	0	99.9783	0.0108566
NC_019843.3	28745	G	18691	0.0428013	0.0107003	99.9411	0.00535017
NC_019843.3	28746	C	18859	0.00530251	99.9894	0	0.00530251
NC_019843.3	29418	A	21029	99.8811	0.00475534	0.109373	0.00475534
NC_019843.3	28748	G	19153	0.0104422	0	99.9739	0.0156633
NC_019843.3	28749	G	18771	0	0	99.984	0
NC_019843.3	28750	G	19082	0.0314432	0	99.9581	0.0104811
NC_019843.3	28751	T	19255	0	0.0155804	0	99.9844
NC_019843.3	28752	G	19275	0.0207523	0	99.9792	0
NC_019843.3	28753	T	18992	0	0.0157961	0	99.9842
NC_019843.3	28914	A	21199	99.8821	0.00943441	0.108496	0
NC_019843.3	28755	C	19118	0.0104613	99.9634	0	0.0261534
NC_019843.3	28756	C	19122	0	99.9895	0	0.0104592
NC_019843.3	28757	T	19016	0	0.0210349	0	99.979
NC_019843.3	28758	C	19530	0.00512033	99.9795	0	0.0102407
NC_019843.3	28759	T	19847	0.00503855	0	0	99.9899
NC_019843.3	28760	T	19084	0	0.02096	0	99.979
NC_019843.3	29311	A	18647	99.8874	0	0.107256	0.00536279
NC_019843.3	28940	A	20718	99.8649	0.00482672	0.106188	0.0241336
NC_019843.3	28763	T	19115	0	0.031389	0	99.9686
NC_019843.3	28764	G	19263	0.0051913	0.0051913	99.9896	0
NC_019843.3	28765	C	19103	0	99.9791	0.00523478	0.0157043
NC_019843.3	28766	C	19366	0	99.9845	0	0.0154911
NC_019843.3	29029	A	19918	99.8745	0.0150618	0.105432	0.00502058
NC_019843.3	29502	A	20954	99.8902	0.00477236	0.104992	0
NC_019843.3	28769	T	18629	0	0.00536797	0.00536797	99.9839
NC_019843.3	28770	T	19497	0.00512899	0.010258	0	99.9846
NC_019843.3	28771	C	19228	0	99.9948	0.00520075	0
NC_019843.3	28772	T	18833	0.00530983	0.0530983	0.00530983	99.9363
NC_019843.3	28609	A	10479	99.8855	0.00954289	0.104972	0
NC_019843.3	28774	C	19177	0.00521458	99.9791	0	0.0156437
NC_019843.3	28775	C	18930	0	99.9947	0	0.00528262
NC_019843.3	28776	C	19010	0.00526039	99.9895	0	0.00526039
NC_019843.3	28777	C	19134	0.0104526	99.9843	0	0.0052263
NC_019843.3	28778	T	18663	0.00535819	0.0803729	0.0321492	99.8607
NC_019843.3	28779	G	19001	0.0157886	0.0157886	99.9632	0.00526288
NC_019843.3	28780	C	18971	0	99.9473	0	0.052712
NC_019843.3	28781	G	18873	0.0158957	0.00529857	99.9682	0.0105971
NC_019843.3	28782	C	19046	0	99.9422	0	0.0105009
NC_019843.3	28783	A	19512	99.9897	0	0.00512505	0.00512505
NC_019843.3	29284	A	18250	99.8904	0	0.10411	0.00547945
NC_019843.3	29255	A	18294	99.8961	0	0.103859	0
NC_019843.3	28653	A	13732	99.8762	0.00728226	0.101952	0.0145645
NC_019843.3	28787	T	19073	0.00524301	0	0.010486	99.9843
NC_019843.3	28788	G	19515	0.0102485	0	99.9898	0
NC_019843.3	28789	C	19119	0.0052304	99.9738	0	0.0209216
NC_019843.3	28790	T	18593	0	0.0537837	0	99.9462
NC_019843.3	28791	G	19736	0.0101338	0	99.9899	0
NC_019843.3	28792	G	19364	0.00516422	0	99.9897	0.00516422
NC_019843.3	28793	G	19471	0.00513584	0.00513584	99.9846	0.00513584
NC_019843.3	28794	T	18915	0.00528681	0.0158604	0	99.9789
NC_019843.3	29038	A	20685	99.8985	0	0.101523	0
NC_019843.3	28796	T	19088	0	0.0157167	0.00523889	99.979
NC_019843.3	28797	T	19484	0	0	0.0102648	99.9897
NC_019843.3	28798	G	20067	0.0199332	0	99.9801	0
NC_019843.3	28799	G	19942	0.0150436	0	99.985	0
NC_019843.3	28800	C	20033	0	99.9601	0	0.0399341
NC_019843.3	28801	G	19735	0.0202686	0	99.9747	0.00506714
NC_019843.3	28802	G	20180	0.0099108	0.0049554	99.9851	0
NC_019843.3	28803	A	20239	99.9753	0.00494096	0.00988191	0.00988191
NC_019843.3	28804	G	20100	0.00497512	0	99.99	0.00497512
NC_019843.3	28805	A	20039	100	0	0	0
NC_019843.3	28806	C	19876	0.0100624	99.9698	0.00503119	0.0150936
NC_019843.3	29209	A	18883	99.8994	0	0.10062	0
NC_019843.3	28808	G	19787	0.0101076	0	99.9697	0.0202153
NC_019843.3	28809	G	19579	0.00510751	0	99.9898	0.00510751
NC_019843.3	28810	A	19811	99.9849	0.0050477	0.0050477	0.0050477
NC_019843.3	28811	C	19705	0.00507485	99.9848	0	0.0101497
NC_019843.3	29231	A	17945	99.8941	0	0.100306	0.00557258
NC_019843.3	28813	G	19556	0.00511352	0	99.9847	0
NC_019843.3	28814	A	20192	99.9703	0.00495246	0.0198098	0.00495246
NC_019843.3	28707	A	16959	99.8939	0	0.100242	0.00589657
NC_019843.3	28773	A	19388	99.8968	0	0.0979988	0.00515783
NC_019843.3	29141	A	20672	99.8984	0	0.0967492	0.00483746
NC_019843.3	29684	A	18657	99.8928	0	0.0964785	0.0107198
NC_019843.3	28819	T	19809	0.00504821	0	0	99.995
NC_019843.3	28820	T	19930	0	0.00501756	0.00501756	99.99
NC_019843.3	29484	A	20790	99.8894	0.00481001	0.0962001	0.00962001
NC_019843.3	29100	A	20844	99.8945	0	0.0959509	0.00959509
NC_019843.3	28823	T	18305	0.00546299	0.0273149	0.0273149	99.9399
NC_019843.3	29037	A	20155	99.8958	0	0.0942694	0.0099231
NC_019843.3	28825	C	20138	0	99.9702	0	0.0297944
NC_019843.3	28826	C	20027	0	99.965	0	0.0349528
NC_019843.3	28827	G	19897	0.0251294	0.0201035	99.9347	0.0201035
NC_019843.3	28828	G	18693	0	0	99.9893	0.0106992
NC_019843.3	28829	G	19060	0.00524659	0.00524659	99.9843	0
NC_019843.3	28830	A	19591	99.9949	0	0.00510439	0
NC_019843.3	28815	A	19221	99.8803	0.0208106	0.0936476	0.00520264
NC_019843.3	28832	T	17944	0	0.00557289	0	99.9944
NC_019843.3	28833	G	20144	0.00496426	0	99.995	0
NC_019843.3	28834	G	20129	0.00993591	0	99.9851	0.00496796
NC_019843.3	28835	A	21075	99.9858	0.00474496	0.00948992	0
NC_019843.3	29536	A	19262	99.891	0.00519157	0.0934482	0.00519157
NC_019843.3	28837	T	20669	0	0.00967633	0	99.9903
NC_019843.3	28838	T	21120	0.00473485	0.0142045	0	99.9716
NC_019843.3	28762	A	18292	99.8961	0.0109337	0.0929368	0
NC_019843.3	28634	A	12107	99.9091	0	0.0908565	0
NC_019843.3	28841	G	21292	0.0093932	0.0375728	99.9483	0
NC_019843.3	28842	C	21264	0.00470278	99.9859	0	0.00940557
NC_019843.3	28843	A	21402	99.9766	0	0.0186898	0.00467246
NC_019843.3	29040	A	20077	99.9103	0	0.0896548	0
NC_019843.3	28845	C	21655	0	99.9815	0	0.0184715
NC_019843.3	28846	T	20550	0.00973236	0.0681265	0.0243309	99.8881
NC_019843.3	28847	G	21424	0.0186707	0	99.972	0.00933533
NC_019843.3	28848	G	21323	0.0422079	0	99.9578	0
NC_019843.3	28849	C	21571	0	99.9907	0	0.00927171
NC_019843.3	28850	T	21553	0.00927945	0.0278384	0	99.9629
NC_019843.3	28851	C	21567	0	99.9629	0	0.0370937
NC_019843.3	28852	C	21151	0	99.9905	0	0.00945582
NC_019843.3	28853	C	21259	0	99.9953	0	0.00470389
NC_019843.3	29168	A	19221	99.8855	0.0104053	0.0884449	0.0156079
NC_019843.3	28855	G	21258	0.00470411	0	99.9953	0
NC_019843.3	28856	G	21127	0.0141998	0.00473328	99.9763	0.00473328
NC_019843.3	28857	T	21075	0.00474496	0.0427046	0	99.9526
NC_019843.3	28858	G	21073	0.00949082	0	99.9905	0
NC_019843.3	28859	G	21326	0.0187564	0.00468911	99.9719	0.00468911
NC_019843.3	28860	T	21249	0.0047061	0.0235305	0.0047061	99.9671
NC_019843.3	28915	A	21565	99.9026	0	0.0881057	0.00927429
NC_019843.3	28862	C	21012	0	99.9952	0	0.00475918
NC_019843.3	28863	T	20921	0.00477989	0.00955977	0.00955977	99.9761
NC_019843.3	28864	T	21219	0	0.00942552	0	99.9906
NC_019843.3	28865	C	21007	0.00476032	99.9714	0.00476032	0.0190413
NC_019843.3	28866	T	20723	0	0.04343	0.00482556	99.9517
NC_019843.3	29601	A	17102	99.9064	0.00584727	0.087709	0
NC_019843.3	28868	C	21107	0	99.9858	0	0.0142133
NC_019843.3	28869	T	20373	0	0.0147254	0.00981692	99.9705
NC_019843.3	29357	A	18432	99.8969	0.0108507	0.0868056	0.00542535
NC_019843.3	28871	C	21277	0.00469991	99.9812	0	0.00469991
NC_019843.3	29451	A	20767	99.9037	0.00481533	0.086676	0
NC_019843.3	28873	C	21308	0.00938615	99.9671	0.00469307	0.0187723
NC_019843.3	28874	T	21216	0.0141403	0.0707014	0	99.9152
NC_019843.3	28875	G	21030	0.0142653	0.00951022	99.9762	0
NC_019843.3	28876	G	21222	0.00942418	0	99.9859	0
NC_019843.3	28877	A	21411	99.9673	0.0046705	0.0140115	0.0140115
NC_019843.3	29273	A	17556	99.8975	0.0113921	0.0854409	0
NC_019843.3	28879	C	21421	0.00466832	99.9907	0	0.00466832
NC_019843.3	28880	T	21501	0.00465095	0.088368	0.0139528	99.893
NC_019843.3	28881	G	21661	0.023083	0.00461659	99.9723	0
NC_019843.3	28882	G	21877	0.0319971	0	99.9589	0.00914202
NC_019843.3	28883	A	21990	99.9727	0	0.0136426	0.0136426
NC_019843.3	28884	C	22002	0.0136351	99.9636	0	0.0227252
NC_019843.3	28885	C	21836	0	99.9817	0.00457959	0.0137388
NC_019843.3	28886	C	21864	0	99.9954	0	0.00457373
NC_019843.3	28887	G	22209	0.0360214	0	99.964	0
NC_019843.3	28888	A	22198	99.9865	0	0.0135147	0
NC_019843.3	29028	A	20056	99.9103	0	0.0847627	0.00498604
NC_019843.3	28890	G	22107	0.122133	0.00452345	99.8688	0.00452345
NC_019843.3	28891	C	22142	0	99.991	0.0045163	0.0045163
NC_019843.3	28696	A	14594	99.9178	0	0.0822256	0
NC_019843.3	28893	G	22319	0.0313634	0.00448049	99.9597	0.00448049
NC_019843.3	28894	C	22286	0.00448712	99.9731	0.00448712	0.0179485
NC_019843.3	29545	A	19503	99.9026	0	0.0820387	0.0102548
NC_019843.3	28896	C	22402	0.00446389	99.9955	0	0
NC_019843.3	28897	T	22040	0.0181488	0.0725953	0	99.9047
NC_019843.3	28898	C	22330	0	99.9866	0.00447828	0.00895656
NC_019843.3	28899	C	21980	0.00454959	99.9682	0	0.0272975
NC_019843.3	28900	C	22043	0.00907317	99.9819	0	0.00907317
NC_019843.3	28901	A	21553	99.9861	0	0.00927945	0.00463972
NC_019843.3	28902	T	17541	0	0.0114019	0.0456074	99.943
NC_019843.3	28903	T	21670	0	0.0230734	0	99.9769
NC_019843.3	28904	C	21832	0	99.9817	0	0.0183217
NC_019843.3	28905	C	21647	0	99.9861	0	0.0138587
NC_019843.3	28906	G	21823	0.0504055	0.0274939	99.9175	0.00458232
NC_019843.3	28907	G	21627	0.0092477	0	99.9815	0.0092477
NC_019843.3	28908	G	21183	0.0188831	0.00944153	99.9717	0
NC_019843.3	28909	C	21084	0	99.9715	0	0.0284576
NC_019843.3	28910	T	21415	0	0	0.00933925	99.9907
NC_019843.3	28911	G	21318	0.00938174	0.00469087	99.9812	0
NC_019843.3	28912	T	21419	0.00466875	0.0233438	0.0093375	99.9626
NC_019843.3	28913	T	21655	0	0.00461787	0.00461787	99.9861
NC_019843.3	29340	A	18626	99.8873	0.0107377	0.0805326	0.0161065
NC_019843.3	28878	A	19960	99.9198	0	0.0801603	0
NC_019843.3	28916	G	21711	0.0184238	0	99.977	0.00460596
NC_019843.3	28917	G	21545	0.0789046	0.00464145	99.9072	0.0092829
NC_019843.3	28918	A	21699	99.9816	0.00460851	0.00921702	0.00460851
NC_019843.3	28919	T	21465	0.0232937	0.0885162	0.018635	99.8696
NC_019843.3	28920	G	21830	0.0091617	0.00458085	99.9863	0
NC_019843.3	28921	G	21429	0.0419992	0.00466657	99.944	0.00933315
NC_019843.3	28922	C	21689	0	99.9769	0	0.0230532
NC_019843.3	29681	A	19071	99.9004	0.00524356	0.0786535	0.0104871
NC_019843.3	28924	T	21017	0.00475805	0	0.00475805	99.9905
NC_019843.3	28925	C	21768	0	99.9816	0.0045939	0.0137817
NC_019843.3	28926	G	21933	0.0182374	0	99.9544	0.013678
NC_019843.3	28927	T	20974	0	0.023839	0.0143034	99.9571
NC_019843.3	28928	T	21049	0	0.0142525	0.0142525	99.9715
NC_019843.3	28929	T	22073	0.0181217	0.0181217	0.00453042	99.9592
NC_019843.3	28930	G	22039	0.0226871	0	99.9637	0.0136122
NC_019843.3	28931	G	21562	0.00927558	0.00463779	99.9814	0.00463779
NC_019843.3	28932	G	21786	0.0137703	0	99.9862	0
NC_019843.3	28933	T	21701	0.00921617	0.0184323	0	99.9677
NC_019843.3	28934	C	21473	0	99.9721	0	0.0279421
NC_019843.3	28935	C	21385	0	99.9906	0	0.00935235
NC_019843.3	28936	A	21639	99.9861	0	0.00462129	0.00924257
NC_019843.3	28937	T	21921	0.0136855	0.0136855	0	99.9726
NC_019843.3	28938	G	22013	0.0136283	0	99.9818	0.00454277
NC_019843.3	28659	A	14370	99.9095	0.0139179	0.0765484	0
NC_019843.3	29766	A	11790	99.9237	0	0.0763359	0
NC_019843.3	28941	G	21749	0.0367833	0.00459791	99.9586	0
NC_019843.3	28824	A	18355	99.9074	0.0163443	0.0762735	0
NC_019843.3	28943	T	21679	0.0138383	0.0691914	0.018451	99.8985
NC_019843.3	28944	G	22054	0.0725492	0	99.9275	0
NC_019843.3	28945	G	21824	0.082478	0.0274927	99.89	0
NC_019843.3	28946	C	21926	0.0045608	99.9407	0.00912159	0.045608
NC_019843.3	28947	G	21705	0.0368579	0.00460723	99.9585	0
NC_019843.3	28948	C	21675	0	99.9908	0	0.00922722
NC_019843.3	28949	C	21629	0.0184937	99.9676	0	0.0138703
NC_019843.3	28950	A	21508	99.9814	0	0.0185977	0
NC_019843.3	28951	C	21574	0.00463521	99.9861	0	0.00927042
NC_019843.3	28952	T	21001	0	0.0380934	0.00952336	99.9524
NC_019843.3	28953	G	21872	0.00457206	0	99.9909	0.00457206
NC_019843.3	28954	A	21126	99.9811	0	0.018934	0
NC_019843.3	28955	T	20792	0	0	0.0144286	99.9808
NC_019843.3	28956	G	21884	0.0091391	0.0091391	99.9772	0.00456955
NC_019843.3	28957	C	21763	0.00459496	99.9862	0	0.00918991
NC_019843.3	28958	T	22069	0	0.0407812	0	99.9592
NC_019843.3	28959	C	21654	0.00923617	99.9815	0	0.00923617
NC_019843.3	28960	C	21128	0.0378644	99.9479	0	0.00946611
NC_019843.3	28961	T	21396	0.00934754	0.00934754	0.0186951	99.9626
NC_019843.3	28962	T	21190	0.00471921	0.0424729	0	99.9528
NC_019843.3	28963	C	21636	0	99.9908	0	0.00462193
NC_019843.3	28626	A	13171	99.9241	0	0.0759244	0
NC_019843.3	28965	A	21475	99.9721	0.00465658	0.0186263	0.00465658
NC_019843.3	28966	C	21044	0.00475195	99.943	0	0.0095039
NC_019843.3	28967	T	21492	0	0.0279174	0	99.9721
NC_019843.3	28968	T	21009	0.00475987	0.0142796	0.00475987	99.9762
NC_019843.3	28969	T	21724	0	0	0.0046032	99.9954
NC_019843.3	28970	T	21787	0	0.110157	0.0367191	99.8439
NC_019843.3	28971	G	21844	0.0137337	0	99.9725	0.0137337
NC_019843.3	28972	G	21343	0.0234269	0.00468538	99.9625	0.00937075
NC_019843.3	28973	G	21686	0.0368902	0	99.9539	0.00922254
NC_019843.3	29277	A	17210	99.9187	0.00581058	0.0755375	0
NC_019843.3	28975	C	21705	0	99.9677	0	0.0322506
NC_019843.3	28976	G	21355	0.0655584	0	99.9344	0
NC_019843.3	28977	C	21539	0	99.9907	0	0.00928548
NC_019843.3	28978	G	21439	0.023322	0	99.9767	0
NC_019843.3	28979	G	21491	0.0186124	0	99.9674	0.0139593
NC_019843.3	28980	A	21824	99.9817	0	0.0183284	0
NC_019843.3	28981	A	19871	99.9799	0.00503246	0.0100649	0
NC_019843.3	28982	C	21207	0.00471542	99.9859	0.00471542	0.00471542
NC_019843.3	28983	C	20684	0	99.9903	0	0.00966931
NC_019843.3	28984	C	20451	0.0146692	99.9804	0	0.00488974
NC_019843.3	28985	T	20639	0.00969039	0.0872135	0.0048452	99.8983
NC_019843.3	28821	A	19881	99.9246	0	0.0754489	0
NC_019843.3	28619	A	11995	99.9166	0.00833681	0.0750313	0
NC_019843.3	28988	C	20362	0.00491111	99.9656	0	0.0245555
NC_019843.3	28989	A	19947	100	0	0	0
NC_019843.3	28784	A	18661	99.9143	0.0107175	0.0750228	0
NC_019843.3	28991	T	19908	0	0.0150693	0	99.9849
NC_019843.3	28992	G	19552	0.00511457	0.00511457	99.9847	0
NC_019843.3	28993	A	19629	99.9949	0	0.0050945	0
NC_019843.3	28994	T	18648	0	0.00536251	0.00536251	99.9893
NC_019843.3	28995	T	19716	0	0.0456482	0	99.9544
NC_019843.3	28996	C	19957	0	99.995	0	0.00501077
NC_019843.3	28620	A	12195	99.9098	0.00820008	0.0738007	0.00820008
NC_019843.3	28998	G	19661	0.00508621	0	99.9898	0.00508621
NC_019843.3	28999	C	19122	0	99.9843	0	0.0156887
NC_019843.3	29000	T	20117	0	0.0298255	0	99.9702
NC_019843.3	28795	A	16389	99.8963	0.0244066	0.0732198	0
NC_019843.3	29002	T	19561	0	0.00511221	0	99.9949
NC_019843.3	29003	T	19966	0	0.010017	0.00500851	99.985
NC_019843.3	29004	G	19853	0.00503702	0	99.9899	0.00503702
NC_019843.3	29005	T	20270	0	0.0197336	0	99.9803
NC_019843.3	29006	T	20314	0	0.034459	0	99.9459
NC_019843.3	28680	A	15256	99.9279	0	0.0721028	0
NC_019843.3	29008	C	20316	0	99.9705	0	0.0295334
NC_019843.3	29009	A	20316	99.9902	0	0.00984446	0
NC_019843.3	29010	C	20457	0	99.9804	0	0.0195532
NC_019843.3	28623	A	12491	99.9279	0	0.0720519	0
NC_019843.3	28681	A	15361	99.9284	0	0.0716099	0
NC_019843.3	29013	T	17882	0.00559222	0.0167766	0.0279611	99.9497
NC_019843.3	29014	T	20747	0	0.0289198	0	99.9614
NC_019843.3	29015	C	20551	0.00486594	99.9757	0	0.0194638
NC_019843.3	29016	G	20136	0.0397298	0.00496623	99.9553	0
NC_019843.3	29017	C	20566	0.00972479	99.9611	0	0.0291744
NC_019843.3	29018	G	20522	0.0292369	0	99.9659	0.00487282
NC_019843.3	29019	C	20642	0	99.9806	0.00968898	0.00968898
NC_019843.3	29020	C	20644	0.00968804	99.9758	0	0.0145321
NC_019843.3	29021	C	20713	0	99.9952	0	0.00482789
NC_019843.3	29022	G	20453	0.00488926	0	99.9804	0.0146678
NC_019843.3	29023	G	20273	0.0197307	0	99.9803	0
NC_019843.3	29024	T	20653	0	0.00484191	0.00484191	99.9903
NC_019843.3	28831	A	15364	99.8503	0.0781047	0.0715959	0
NC_019843.3	29026	C	20264	0	99.9852	0	0.0148046
NC_019843.3	29027	T	20789	0	0.182789	0.00962047	99.8076
NC_019843.3	29715	A	15500	99.8839	0.0258065	0.0709677	0.0193548
NC_019843.3	28754	A	18791	99.9149	0.0106434	0.0691821	0.0053217
NC_019843.3	29030	G	20153	0.00496204	0.00496204	99.9802	0.00992408
NC_019843.3	29031	C	19912	0	99.9849	0.0050221	0.0100442
NC_019843.3	29032	T	19129	0	0.0209107	0.00522767	99.9739
NC_019843.3	29033	T	20210	0	0.0593765	0.0148441	99.9258
NC_019843.3	29034	C	19874	0	99.9849	0	0.0150951
NC_019843.3	29035	C	19370	0.0103252	99.9793	0.00516262	0.00516262
NC_019843.3	29036	T	20217	0	0.0346243	0	99.9308
NC_019843.3	29283	A	17529	99.9258	0.00570483	0.068458	0
NC_019843.3	28895	A	22033	99.9319	0	0.0680797	0
NC_019843.3	29039	A	20447	99.9804	0	0.0195628	0
NC_019843.3	29680	A	19096	99.9319	0	0.0680771	0
NC_019843.3	29256	A	18036	99.9335	0	0.0665336	0
NC_019843.3	29042	C	20568	0	99.9951	0	0.00486192
NC_019843.3	29043	T	19113	0	0.0209282	0.00523204	99.9738
NC_019843.3	29044	T	20535	0.00973947	0.0292184	0.00973947	99.9513
NC_019843.3	29045	C	20646	0	99.9758	0	0.0193742
NC_019843.3	29046	C	20345	0	99.9902	0.00491521	0.00491521
NC_019843.3	29699	A	16574	99.9155	0.0181006	0.066369	0
NC_019843.3	29048	C	20358	0	99.9804	0.00491207	0.0147362
NC_019843.3	29049	A	19325	99.9793	0.00517464	0.0155239	0
NC_019843.3	29050	T	18548	0.0161743	0.0377399	0.0215657	99.9245
NC_019843.3	29051	T	19759	0	0.0506098	0.00506098	99.9393
NC_019843.3	29052	G	20847	0.0527654	0.0143906	99.9328	0
NC_019843.3	29252	A	18129	99.9338	0	0.0661923	0
NC_019843.3	29054	G	20775	0.00962695	0.00481348	99.9856	0
NC_019843.3	29055	G	20476	0.0586052	0.0146513	99.9072	0.0195351
NC_019843.3	29056	G	20337	0.0147514	0.00491715	99.9754	0.00491715
NC_019843.3	29057	G	20686	0.0531761	0	99.9372	0.00483419
NC_019843.3	29339	A	18226	99.9067	0.0109733	0.06584	0.01646
NC_019843.3	29059	C	20843	0.00479777	99.9808	0	0.0143933
NC_019843.3	29060	T	20981	0	0.0285973	0	99.9666
NC_019843.3	29061	G	20874	0.0431158	0.0095813	99.9473	0
NC_019843.3	29062	G	20947	0.0620614	0.00477395	99.9188	0.0143219
NC_019843.3	29641	A	18448	99.9295	0	0.0650477	0.00542064
NC_019843.3	29064	G	20871	0.00479134	0	99.9856	0.00958268
NC_019843.3	29065	G	20509	0	0	99.9902	0.00975182
NC_019843.3	29066	C	20469	0	99.9853	0.00488544	0.00977087
NC_019843.3	28840	A	21552	99.9165	0	0.0649592	0.0185598
NC_019843.3	29068	A	18604	99.9194	0.00537519	0.0645023	0
NC_019843.3	29069	T	20294	0	0.0295654	0	99.9655
NC_019843.3	29074	A	20367	99.9362	0	0.0638287	0
NC_019843.3	29071	G	20372	0	0.0049087	99.9951	0
NC_019843.3	29072	T	20272	0.00493291	0.0591949	0.00493291	99.9309
NC_019843.3	29073	C	20569	0.00972337	99.9757	0	0.0145851
NC_019843.3	28624	A	12671	99.9369	0	0.0631363	0
NC_019843.3	28812	A	19058	99.9318	0.00524714	0.0629657	0
NC_019843.3	29076	T	20473	0.0195379	0.0195379	0	99.9609
NC_019843.3	29077	C	20428	0.00489524	99.9902	0.00489524	0
NC_019843.3	29078	A	20333	99.9705	0.00491811	0.0147543	0.00983623
NC_019843.3	29079	T	20249	0.00493852	0.00493852	0	99.9901
NC_019843.3	29080	C	20326	0.00491981	99.9656	0	0.0196792
NC_019843.3	29081	T	20577	0.00971959	0	0	99.9903
NC_019843.3	29082	T	20340	0	0.0147493	0	99.9853
NC_019843.3	29083	C	20583	0	99.9903	0	0.00971676
NC_019843.3	29693	A	17531	99.9373	0	0.062746	0
NC_019843.3	28836	A	17577	99.9317	0.00568925	0.0625818	0
NC_019843.3	29086	G	19853	0.0151111	0	99.9799	0.00503702
NC_019843.3	29087	A	20339	99.9803	0	0.01475	0.00491666
NC_019843.3	29088	G	20262	0	0.00987069	99.9803	0.00987069
NC_019843.3	29089	C	20060	0	100	0	0
NC_019843.3	29090	C	20384	0.00981162	99.9902	0	0
NC_019843.3	29091	T	20389	0	0.0441414	0	99.9559
NC_019843.3	29092	C	20548	0.00486665	99.9854	0	0.00973331
NC_019843.3	29093	T	19572	0.0102187	0.015328	0.0102187	99.9642
NC_019843.3	29797	A	7991	99.9374	0	0.0625704	0
NC_019843.3	29095	G	20225	0	0	99.9901	0.00988875
NC_019843.3	29096	C	20056	0	99.985	0	0.0149581
NC_019843.3	29097	T	20521	0.00487306	0.0292383	0.00487306	99.961
NC_019843.3	29098	T	20468	0.00488567	0.0341997	0	99.9609
NC_019843.3	28854	A	21126	99.929	0.0047335	0.0615355	0.0047335
NC_019843.3	29661	A	19600	99.9337	0	0.0612245	0.00510204
NC_019843.3	29101	G	20434	0.0195752	0.0195752	99.9511	0.00978761
NC_019843.3	29102	C	20509	0	99.9805	0	0.0146277
NC_019843.3	29276	A	17985	99.9388	0	0.0611621	0
NC_019843.3	29104	G	20733	0	0.0144697	99.9807	0
NC_019843.3	29105	A	20565	99.9854	0.00486263	0.00972526	0
NC_019843.3	29106	A	19923	99.9398	0	0.0602319	0
NC_019843.3	29107	A	20012	99.98	0	0.014991	0
NC_019843.3	29108	C	20294	0	99.9803	0	0.0197103
NC_019843.3	29109	T	19941	0	0.0100296	0	99.99
NC_019843.3	29110	C	20110	0	99.9851	0	0.014918
NC_019843.3	29111	T	19309	0	0.0155368	0.0155368	99.9689
NC_019843.3	29112	T	20257	0.00493657	0.034556	0	99.9605
NC_019843.3	29113	C	19931	0.00501731	99.99	0.00501731	0
NC_019843.3	29114	C	19983	0.0100085	99.9299	0	0.060051
NC_019843.3	29181	A	18289	99.9016	0.0382744	0.0601454	0
NC_019843.3	29116	G	20093	0.00497686	0	99.99	0.00497686
NC_019843.3	29117	A	19296	99.9845	0	0.0103648	0.00518242
NC_019843.3	29118	T	20144	0	0	0	100
NC_019843.3	29119	C	19215	0.00520427	99.9688	0	0.0260213
NC_019843.3	29120	T	20213	0	0.0494731	0	99.9505
NC_019843.3	29041	A	19962	99.9198	0	0.0601142	0
NC_019843.3	29122	G	20306	0.00984931	0.00492465	99.9852	0
NC_019843.3	29123	T	19455	0.00514007	0.0257003	0.00514007	99.964
NC_019843.3	29124	T	20385	0.00490557	0.034339	0	99.9608
NC_019843.3	29125	C	20736	0	99.9855	0	0.0144676
NC_019843.3	28939	A	21937	99.9225	0.00911702	0.0592606	0.00911702
NC_019843.3	29127	C	20573	0	99.9806	0	0.0145822
NC_019843.3	28861	A	20289	99.9409	0	0.0591453	0
NC_019843.3	29419	A	20478	99.9414	0	0.0585995	0
NC_019843.3	29130	G	20087	0.00995669	0	99.9751	0.014935
NC_019843.3	29131	G	20067	0	0	99.995	0.00498331
NC_019843.3	29132	T	20372	0.0049087	0.0147261	0	99.9804
NC_019843.3	29133	T	20472	0	0.00976944	0.00488472	99.9853
NC_019843.3	29134	C	20564	0.00486287	99.9951	0	0
NC_019843.3	29135	A	20411	99.9853	0	0.014698	0
NC_019843.3	28892	A	22191	99.9324	0.00450633	0.0585823	0.00450633
NC_019843.3	29137	G	20429	0.00979	0.004895	99.9853	0
NC_019843.3	29138	A	19867	99.9899	0	0.0100669	0
NC_019843.3	29139	T	20317	0.00492199	0.0344539	0	99.9606
NC_019843.3	29140	C	20644	0	99.9903	0	0.00968804
NC_019843.3	29136	A	20489	99.9366	0.00488067	0.058568	0
NC_019843.3	29142	G	20756	0	0	100	0
NC_019843.3	29143	G	20851	0.0143878	0	99.9808	0.00479593
NC_019843.3	29144	A	21002	99.9857	0	0.0095229	0.00476145
NC_019843.3	28807	A	19246	99.9325	0.0103918	0.0571547	0
NC_019843.3	29381	A	21034	99.9334	0	0.0570505	0.00950841
NC_019843.3	29147	C	21221	0	99.9859	0	0.0141369
NC_019843.3	29148	T	21158	0.00472634	0.014179	0	99.9811
NC_019843.3	29149	C	21157	0	99.9905	0	0.00945314
NC_019843.3	29150	T	18783	0.00532396	0.0958313	0.0159719	99.8829
NC_019843.3	29304	A	17574	99.9317	0.00569022	0.0569022	0.00569022
NC_019843.3	29152	C	20997	0.00476258	99.9667	0.00476258	0.0238129
NC_019843.3	29153	C	20825	0.0144058	99.9808	0	0
NC_019843.3	29154	C	21007	0.0666445	99.8524	0	0.0809254
NC_019843.3	29155	G	20875	0.148503	0.0479042	99.794	0.00958084
NC_019843.3	29156	C	20871	0.014374	99.9425	0.00479134	0.0383307
NC_019843.3	29157	G	20717	0.0482695	0	99.9517	0
NC_019843.3	29158	G	20322	0.0246039	0.0196831	99.9508	0.00492078
NC_019843.3	29159	C	20527	0	99.9854	0	0.0146149
NC_019843.3	29669	A	17863	99.9272	0.0167945	0.0559816	0
NC_019843.3	29161	C	20430	0.00489476	99.9902	0	0.00489476
NC_019843.3	29162	T	17325	0	0.011544	0.023088	99.9654
NC_019843.3	29163	T	19974	0	0.010013	0.00500651	99.98
NC_019843.3	29164	C	20436	0.00489333	99.9951	0	0
NC_019843.3	29165	T	20157	0.00496106	0.0694548	0	99.9256
NC_019843.3	29166	C	20454	0.00488902	99.9853	0.00488902	0.00488902
NC_019843.3	29167	C	20181	0.00991031	99.9752	0.00495516	0.00991031
NC_019843.3	29129	A	20013	99.9151	0.00499675	0.0549643	0.0249838
NC_019843.3	29169	G	19691	0	0	100	0
NC_019843.3	29170	G	19499	0.00512847	0	99.9949	0
NC_019843.3	29171	T	19626	0	0.0254764	0	99.9745
NC_019843.3	29172	C	19540	0	99.9949	0	0.00511771
NC_019843.3	29173	C	19406	0	100	0	0
NC_019843.3	29174	A	19450	99.9897	0.00514139	0.00514139	0
NC_019843.3	29175	T	19110	0.00523286	0.0104657	0.00523286	99.9791
NC_019843.3	29176	C	19707	0.00507434	99.9797	0.0101487	0.00507434
NC_019843.3	29177	T	19525	0	0.0102433	0.00512164	99.9795
NC_019843.3	29178	G	19648	0	0	99.9949	0.00508958
NC_019843.3	29179	G	19803	0.00504974	0	99.995	0
NC_019843.3	29731	A	16396	99.939	0	0.0548914	0.00609905
NC_019843.3	28987	A	20063	99.9402	0	0.0548273	0.0049843
NC_019843.3	29182	T	19857	0	0.010072	0	99.9899
NC_019843.3	29183	C	19893	0	99.9749	0.00502689	0.0201076
NC_019843.3	29184	G	19493	0.0359103	0	99.9487	0.0153901
NC_019843.3	29185	G	19857	0.0553961	0	99.9446	0
NC_019843.3	29186	A	19984	99.98	0.005004	0.015012	0
NC_019843.3	29187	G	19479	0.00513373	0	99.9897	0.00513373
NC_019843.3	29188	C	19194	0	99.9844	0	0.0156299
NC_019843.3	29189	A	18950	99.9842	0.00527705	0.0105541	0
NC_019843.3	29190	G	19436	0.00514509	0	99.9949	0
NC_019843.3	29191	T	18169	0	0.0275194	0	99.9725
NC_019843.3	28612	A	11168	99.9373	0.00895416	0.0537249	0
NC_019843.3	29193	G	19382	0.00515943	0	99.9948	0
NC_019843.3	29194	G	19256	0.0467387	0.0103864	99.9325	0.0103864
NC_019843.3	29195	A	19282	99.9844	0	0.0155586	0
NC_019843.3	29196	G	19170	0.00521648	0	99.9948	0
NC_019843.3	29197	G	19100	0.0157068	0.0628272	99.911	0.0052356
NC_019843.3	29198	T	19154	0.00522084	0.0156625	0.00522084	99.9739
NC_019843.3	29199	G	19010	0.0263019	0	99.9632	0.00526039
NC_019843.3	29200	A	19392	99.9845	0	0.00515677	0.0103135
NC_019843.3	29201	T	19110	0	0.0156986	0	99.9843
NC_019843.3	29202	C	18760	0.00533049	99.9787	0.00533049	0.010661
NC_019843.3	29203	T	19194	0.00520996	0	0	99.9948
NC_019843.3	28990	A	18662	99.9357	0.010717	0.0535848	0
NC_019843.3	29205	C	19113	0	99.9738	0	0.0104641
NC_019843.3	29206	T	19099	0	0.0314153	0	99.9686
NC_019843.3	29207	T	18683	0	0	0.0107049	99.9893
NC_019843.3	29208	T	18467	0	0.0216603	0.00541507	99.9729
NC_019843.3	29103	A	20671	99.9419	0	0.0532146	0.0048377
NC_019843.3	29210	C	18260	0	99.989	0	0.0109529
NC_019843.3	29211	C	18237	0.00548336	99.9781	0	0.0164501
NC_019843.3	29212	T	18116	0.00551998	0.0220799	0.01104	99.9558
NC_019843.3	29213	T	18371	0	0.00544336	0	99.9891
NC_019843.3	29214	G	18351	0	0	99.9891	0.0108986
NC_019843.3	29215	A	18327	100	0	0	0
NC_019843.3	29216	T	17576	0	0	0	100
NC_019843.3	29217	C	17912	0.00558285	99.9777	0	0.0167485
NC_019843.3	29218	T	17655	0.00566412	0.0169924	0	99.9717
NC_019843.3	29219	T	17996	0	0.0166704	0	99.9833
NC_019843.3	29220	C	18138	0.0110266	99.9669	0.0110266	0.0110266
NC_019843.3	29221	T	18300	0	0.0382514	0	99.9617
NC_019843.3	29222	G	18202	0.0054939	0	99.978	0.0109878
NC_019843.3	29223	A	17687	99.9943	0	0.00565387	0
NC_019843.3	29251	A	17377	99.9367	0.0115095	0.0517926	0
NC_019843.3	29225	C	18264	0	99.989	0	0.0109505
NC_019843.3	29602	A	17462	99.9313	0.0114534	0.0515405	0.00572672
NC_019843.3	29227	G	18271	0.00547315	0	99.9836	0.0109463
NC_019843.3	29228	A	18291	99.9891	0	0.0109343	0
NC_019843.3	29229	C	18230	0.00548546	99.9781	0	0.0164564
NC_019843.3	29230	T	18289	0.00546777	0.0218711	0	99.9727
NC_019843.3	29458	A	21397	99.9439	0.00467355	0.0514091	0
NC_019843.3	29232	C	18433	0	99.9946	0	0.00542505
NC_019843.3	29498	A	19495	99.9179	0.0205181	0.0512952	0.010259
NC_019843.3	29151	A	19520	99.9488	0	0.0512295	0
NC_019843.3	29235	G	17221	0.0116137	0.00580686	99.9768	0.00580686
NC_019843.3	29236	C	17974	0	99.9833	0	0.0166908
NC_019843.3	29237	C	17797	0.00561893	99.9775	0	0.0168568
NC_019843.3	29238	C	17889	0.0279501	99.9553	0	0.0167701
NC_019843.3	29239	T	17632	0.022686	0.022686	0.011343	99.9433
NC_019843.3	29240	T	17884	0.00559159	0.0391411	0	99.9553
NC_019843.3	29241	G	18545	0.00539229	0	99.9946	0
NC_019843.3	29739	A	15633	99.9424	0.00639672	0.0511738	0
NC_019843.3	29243	G	18585	0	0.00538068	99.9892	0.00538068
NC_019843.3	29244	T	17925	0.0055788	0.211994	0	99.7824
NC_019843.3	29245	C	18347	0.0163514	99.9727	0	0.010901
NC_019843.3	29246	T	18366	0.0544484	0.272242	0.0762278	99.5971
NC_019843.3	29247	G	18442	0.027112	0	99.9729	0
NC_019843.3	29248	G	18020	0.0110988	0	99.9723	0.0166482
NC_019843.3	29249	C	17854	0.0280049	99.9608	0	0.011202
NC_019843.3	29250	A	17744	99.9662	0.0112714	0.0169071	0.00563571
NC_019843.3	29773	A	11844	99.9493	0	0.0506586	0
NC_019843.3	29520	A	19960	99.9449	0.00501002	0.0501002	0
NC_019843.3	29253	G	18169	0	0	100	0
NC_019843.3	29254	T	18168	0.00550418	0.0330251	0	99.9615
NC_019843.3	29115	A	20159	99.9454	0.00496056	0.0496056	0
NC_019843.3	29084	A	20328	99.9508	0	0.0491932	0
NC_019843.3	29128	A	20369	99.9411	0.00981884	0.0490942	0
NC_019843.3	29258	G	18084	0.0165892	0.00552975	99.9613	0.0110595
NC_019843.3	29259	C	18050	0	99.9612	0	0.0387812
NC_019843.3	29260	A	18499	99.9838	0	0.0162171	0
NC_019843.3	29261	A	17678	99.9661	0.0169702	0.0169702	0
NC_019843.3	29262	T	18460	0	0.0162514	0.00541712	99.9783
NC_019843.3	29263	C	18358	0.00544722	99.9728	0	0.0217889
NC_019843.3	29264	G	17790	0.0899382	0.00562114	99.9044	0
NC_019843.3	29265	C	18246	0.00548065	99.9562	0.00548065	0.0328839
NC_019843.3	29266	A	18003	99.9611	0.0111093	0.0166639	0.0111093
NC_019843.3	29267	G	18017	0.0333019	0	99.9667	0
NC_019843.3	29268	C	17503	0	99.9829	0	0.0171399
NC_019843.3	29269	C	17801	0	99.9494	0	0.0280883
NC_019843.3	29270	A	17415	99.9828	0.0114844	0.00574218	0
NC_019843.3	29306	A	18458	99.9512	0	0.0487593	0
NC_019843.3	29272	A	17571	99.9659	0.0113824	0.0170736	0.0056912
NC_019843.3	29308	A	18496	99.9405	0	0.0486592	0.00540657
NC_019843.3	29274	G	17070	0	0.00585823	99.9707	0.00585823
NC_019843.3	29275	T	17720	0	0.0282167	0	99.9605
NC_019843.3	29067	A	20576	99.9514	0	0.0486003	0
NC_019843.3	29656	A	18733	99.9413	0	0.0480436	0.00533817
NC_019843.3	29278	T	18009	0	0.0111056	0	99.9889
NC_019843.3	29279	C	18127	0.0110333	99.9614	0	0.0275832
NC_019843.3	29280	A	18032	99.9834	0	0	0.0166371
NC_019843.3	29281	C	17746	0	99.9831	0	0.0169052
NC_019843.3	29282	T	17767	0	0.0225136	0	99.9775
NC_019843.3	29796	A	8402	99.9524	0	0.0476077	0
NC_019843.3	29584	A	19212	99.9427	0.00520508	0.0468457	0
NC_019843.3	29285	G	18352	0.005449	0	99.9946	0
NC_019843.3	29286	A	18034	99.9834	0	0.0166352	0
NC_019843.3	29490	A	19257	99.9481	0.00519292	0.0467363	0
NC_019843.3	28608	A	10762	99.9535	0	0.0464598	0
NC_019843.3	29289	G	18512	0	0.0054019	99.9892	0.0054019
NC_019843.3	29290	A	17535	99.9772	0	0.00570288	0
NC_019843.3	29291	T	18616	0	0.0214869	0	99.9785
NC_019843.3	29292	G	18315	0.01092	0.00546001	99.9836	0
NC_019843.3	29293	C	18271	0.00547315	99.9507	0	0.0437852
NC_019843.3	29294	T	18593	0	0.0645404	0.0107567	99.9247
NC_019843.3	29295	G	18418	0.0325768	0	99.9674	0
NC_019843.3	29296	C	18236	0	100	0	0
NC_019843.3	29297	T	18382	0.0108802	0.0761615	0.0054401	99.9075
NC_019843.3	29298	G	18420	0.0325733	0.0162866	99.9511	0
NC_019843.3	29299	C	18132	0.0110302	99.9779	0.00551511	0.00551511
NC_019843.3	29300	T	18131	0.00551542	0.0772158	0.0165462	99.9007
NC_019843.3	29301	G	18075	0.04426	0.0055325	99.9447	0.0055325
NC_019843.3	29302	C	17443	0	99.9943	0	0.00573296
NC_019843.3	29303	T	17609	0	0.0170367	0	99.9375
NC_019843.3	28818	A	19479	99.9281	0	0.0462036	0
NC_019843.3	28997	A	19814	99.9495	0	0.0454224	0
NC_019843.3	29742	A	15448	99.9482	0	0.0453133	0.00647333
NC_019843.3	29025	A	20003	99.95	0.00499925	0.0449933	0
NC_019843.3	29535	A	20191	99.9505	0.0049527	0.0445743	0
NC_019843.3	29309	T	18446	0	0.00542123	0	99.9946
NC_019843.3	29660	A	18181	99.945	0.0110005	0.044002	0
NC_019843.3	29530	A	20457	99.956	0	0.0439947	0
NC_019843.3	29312	G	18199	0	0	99.9945	0.00549481
NC_019843.3	29313	A	17860	99.9944	0	0.0055991	0
NC_019843.3	29314	T	18118	0	0.044155	0	99.9558
NC_019843.3	29315	G	18502	0.0270241	0.0162145	99.9568	0
NC_019843.3	29316	C	18260	0.00547645	99.9617	0	0.0328587
NC_019843.3	29317	G	18573	0.0646099	0.0107683	99.9246	0
NC_019843.3	29318	C	19018	0	99.9895	0.00525818	0
NC_019843.3	29319	C	19414	0.00515092	99.9794	0.00515092	0.0103018
NC_019843.3	29288	A	18253	99.9562	0	0.0438284	0
NC_019843.3	29321	C	19708	0	99.9848	0	0.0152222
NC_019843.3	29322	A	19098	99.9843	0.00523615	0.00523615	0.00523615
NC_019843.3	28785	A	18666	99.9518	0	0.0428587	0.00535733
NC_019843.3	29324	G	19051	0.00524907	0	99.9948	0
NC_019843.3	29325	C	20040	0.00998004	99.975	0	0.0149701
NC_019843.3	29326	G	19958	0.0250526	0	99.9749	0
NC_019843.3	29327	C	20290	0.00492854	99.9951	0	0
NC_019843.3	28615	A	11969	99.9582	0	0.0417746	0
NC_019843.3	29329	C	20307	0.00492441	99.9852	0	0.00984882
NC_019843.3	29330	T	19768	0	0.0101174	0.0101174	99.9798
NC_019843.3	29331	T	19773	0.0101148	0.131492	0	99.8533
NC_019843.3	29332	C	19975	0	99.99	0	0.0100125
NC_019843.3	29333	C	19955	0	100	0	0
NC_019843.3	29334	A	19936	99.99	0	0.00501605	0.00501605
NC_019843.3	29335	C	19801	0	99.9798	0	0.020201
NC_019843.3	29336	C	19587	0.00510543	99.9796	0	0.00510543
NC_019843.3	28964	A	21680	99.9585	0	0.0415129	0
NC_019843.3	28974	A	21727	99.954	0	0.0414231	0.00460257
NC_019843.3	28816	A	19394	99.9588	0	0.0412499	0
NC_019843.3	29652	A	17071	99.9473	0.00585789	0.0410052	0.00585789
NC_019843.3	29341	G	18356	0.00544781	0.00544781	99.9673	0
NC_019843.3	29342	T	19432	0	0.00514615	0	99.9949
NC_019843.3	29343	T	19438	0	0.0360119	0.00514456	99.9588
NC_019843.3	29344	T	19662	0	0.00508595	0	99.9949
NC_019843.3	29345	C	19821	0.00504515	99.9798	0	0.0151355
NC_019843.3	28678	A	14844	99.9461	0.0134735	0.0404204	0
NC_019843.3	29670	A	17550	99.9601	0	0.039886	0
NC_019843.3	29348	C	19727	0	99.9899	0	0.0101384
NC_019843.3	29349	A	19716	99.9949	0.00507202	0	0
NC_019843.3	29350	T	19294	0.0103659	0.0207318	0	99.9689
NC_019843.3	29351	G	19531	0	0.00512007	99.9949	0
NC_019843.3	29352	G	19486	0.0102638	0.00513189	99.9846	0
NC_019843.3	29353	T	19591	0.00510439	0.0459395	0	99.949
NC_019843.3	29354	G	19467	0.0051369	0.0205476	99.9589	0.0102738
NC_019843.3	29355	C	19551	0	99.9642	0.0204593	0.0153445
NC_019843.3	29356	A	19154	99.9948	0	0	0.00522084
NC_019843.3	29011	A	20253	99.9506	0.00493754	0.0395003	0
NC_019843.3	29358	G	19742	0.0101307	0.0101307	99.9747	0.00506534
NC_019843.3	29359	C	19645	0	99.9186	0	0.00509035
NC_019843.3	29360	T	19521	0	0.0461042	0.0102454	99.9437
NC_019843.3	29361	T	18945	0	0.0263922	0.00527844	99.9683
NC_019843.3	29362	T	20088	0	0	0.0049781	99.995
NC_019843.3	29363	T	20427	0	0.00489548	0.0146864	99.9755
NC_019843.3	29364	G	20233	0.00494242	0	99.9901	0.00494242
NC_019843.3	29365	G	20268	0	0	100	0
NC_019843.3	29366	T	20263	0.0049351	0	0	99.9951
NC_019843.3	29367	C	20162	0	100	0	0
NC_019843.3	29368	T	20407	0.00490028	0.0196011	0	99.9755
NC_019843.3	29369	T	20606	0	0.0291177	0	99.966
NC_019843.3	29370	C	20905	0	99.9952	0	0.00478355
NC_019843.3	29371	G	20188	0.0247672	0.00990688	99.9505	0.0148603
NC_019843.3	29372	C	20755	0	99.9855	0	0.0144543
NC_019843.3	29373	G	20368	0.0245483	0	99.9607	0.014729
NC_019843.3	29374	G	20740	0.0192864	0.0096432	99.9711	0
NC_019843.3	29094	A	20296	99.9606	0	0.0394166	0
NC_019843.3	29376	C	20668	0	100	0	0
NC_019843.3	29377	C	20734	0	99.9952	0	0.004823
NC_019843.3	29643	A	17925	99.9498	0.0055788	0.0390516	0
NC_019843.3	29379	G	20621	0.00969885	0	99.9903	0
NC_019843.3	29380	G	21089	0.00948362	0	99.9905	0
NC_019843.3	29053	A	20517	99.9366	0	0.0389921	0.00974801
NC_019843.3	29382	G	20841	0.00959647	0.00479823	99.9856	0
NC_019843.3	29383	A	20949	99.9905	0	0.009547	0
NC_019843.3	29384	C	20979	0	99.9905	0	0.00953334
NC_019843.3	29385	C	21115	0	99.9858	0	0.00947194
NC_019843.3	29386	T	21377	0.0140338	0.0888806	0	99.8971
NC_019843.3	29387	C	21135	0.00473149	99.9953	0	0
NC_019843.3	29388	C	21017	0	99.9905	0	0.00951611
NC_019843.3	29389	A	20975	99.9762	0	0.0143027	0.00953516
NC_019843.3	29390	G	21174	0	0	99.9953	0.00472277
NC_019843.3	29391	G	20688	0	0	100	0
NC_019843.3	29392	G	21166	0.0141737	0	99.9811	0.00472456
NC_019843.3	29393	A	21092	99.9953	0.00474113	0	0
NC_019843.3	29307	A	18189	99.956	0.00549783	0.0384848	0
NC_019843.3	29305	A	18279	99.9562	0	0.0382953	0.00547076
NC_019843.3	29396	C	20595	0	99.9709	0	0.0291333
NC_019843.3	29397	T	20360	0.00491159	0.0343811	0	99.9607
NC_019843.3	29398	T	19637	0	0	0.0101849	99.9898
NC_019843.3	29399	T	21093	0	0.00474091	0	99.9953
NC_019843.3	29400	G	21223	0.00471187	0	99.9953	0
NC_019843.3	29401	G	21360	0.0093633	0	99.986	0.00468165
NC_019843.3	29402	T	21605	0	0.00462856	0.00462856	99.9907
NC_019843.3	29403	G	21413	0.00934012	0.00934012	99.9813	0
NC_019843.3	29404	A	21556	99.9768	0	0.0185563	0.00463908
NC_019843.3	29405	T	21210	0.00471476	0.00471476	0	99.9906
NC_019843.3	29406	C	21223	0.0141356	99.9812	0	0.00471187
NC_019843.3	29407	T	21311	0.00469241	0.0140772	0	99.9812
NC_019843.3	29408	T	21053	0	0.00474992	0	99.9953
NC_019843.3	29409	C	21355	0	99.986	0.00468274	0.00468274
NC_019843.3	29410	A	21169	99.9764	0	0.0141717	0.00944778
NC_019843.3	29063	A	21095	99.9336	0.00948092	0.0379237	0.0142214
NC_019843.3	29412	T	20407	0	0.00490028	0.00490028	99.9902
NC_019843.3	29413	T	20988	0.00476463	0.0142939	0	99.9762
NC_019843.3	29414	G	21095	0.00474046	0.00948092	99.981	0.00474046
NC_019843.3	28628	A	13202	99.9546	0	0.037873	0
NC_019843.3	29638	A	18497	99.9567	0.00540628	0.037844	0
NC_019843.3	29417	T	20413	0	0	0	100
NC_019843.3	28571	A	7966	99.9623	0	0.0376601	0
NC_019843.3	29431	A	21300	99.9624	0	0.0375587	0
NC_019843.3	29420	A	20412	99.9657	0	0.0195963	0.00489908
NC_019843.3	29421	C	21231	0	99.9764	0	0.0235505
NC_019843.3	29422	T	21153	0.0236373	0.326195	0.00472746	99.6454
NC_019843.3	29423	C	21318	0.00469087	99.9859	0	0.00938174
NC_019843.3	29424	G	20541	0.0146049	0	99.9805	0.00486831
NC_019843.3	29425	G	20840	0.0143954	0	99.9856	0
NC_019843.3	29426	C	21003	0	99.981	0	0.0190449
NC_019843.3	29427	A	20457	99.9902	0	0.00977661	0
NC_019843.3	29428	C	21263	0	99.9953	0	0.004703
NC_019843.3	29429	T	21048	0.00950209	0.0475105	0.0142531	99.9287
NC_019843.3	29430	G	21583	0	0	100	0
NC_019843.3	29628	A	18718	99.9466	0.00534245	0.0373972	0.0106849
NC_019843.3	29432	G	21273	0.00940159	0	99.9812	0.00940159
NC_019843.3	29433	G	21307	0.0234665	0.00469329	99.9718	0
NC_019843.3	28714	A	16468	99.9575	0.00607238	0.0364343	0
NC_019843.3	29435	C	21317	0	99.9812	0.00938218	0.00938218
NC_019843.3	29436	C	21237	0.00941753	99.9859	0	0.00470876
NC_019843.3	29437	C	21562	0.00463779	99.9814	0	0.0139134
NC_019843.3	29438	A	21107	99.981	0	0.0189511	0
NC_019843.3	29439	C	21421	0	99.9907	0	0.00933663
NC_019843.3	29440	G	21345	0.00936988	0	99.9906	0
NC_019843.3	29441	T	20763	0	0	0.0144488	99.9856
NC_019843.3	29442	T	21052	0.00475014	0.0190006	0.00475014	99.9715
NC_019843.3	29443	G	21717	0.0782797	0	99.9217	0
NC_019843.3	29444	G	21622	0.0924984	0.0184997	99.8751	0.00462492
NC_019843.3	29445	C	21612	0.0138812	99.9676	0	0.0185082
NC_019843.3	29446	C	21473	0.00465701	99.9907	0	0.00465701
NC_019843.3	29447	C	21126	0.0047335	99.9905	0	0.0047335
NC_019843.3	29448	C	21447	0.00466266	99.9674	0	0.013988
NC_019843.3	28768	A	19372	99.9639	0	0.0361346	0
NC_019843.3	29668	A	19533	99.9642	0	0.0358368	0
NC_019843.3	28986	A	20122	99.9652	0	0.0347878	0
NC_019843.3	29452	T	19320	0	0.00517598	0.0310559	99.9638
NC_019843.3	29453	T	20814	0	0.00960892	0.00480446	99.9856
NC_019843.3	29454	G	21629	0.00462342	0	99.9861	0.00924685
NC_019843.3	29455	C	21682	0	99.9954	0	0.00461212
NC_019843.3	29456	T	21846	0	0.0320425	0.0045775	99.9634
NC_019843.3	29457	G	21814	0.00458421	0	99.9954	0
NC_019843.3	29145	A	20285	99.9556	0.00492975	0.0345083	0.00492975
NC_019843.3	29459	G	21427	0.00933402	0.00466701	99.9813	0.00466701
NC_019843.3	29460	C	21518	0	99.9675	0.00464727	0.0278836
NC_019843.3	29461	T	20587	0	0.0194297	0.00485743	99.9757
NC_019843.3	29462	T	21484	0.00465463	0	0.00465463	99.9907
NC_019843.3	29463	G	21445	0.00466309	0	99.9953	0
NC_019843.3	29464	C	21497	0	100	0	0
NC_019843.3	29465	T	21402	0	0.0327072	0	99.9673
NC_019843.3	29466	C	21179	0	99.9858	0.00472166	0.00944332
NC_019843.3	29467	C	20923	0.00955886	99.9665	0.00955886	0.0143383
NC_019843.3	29468	T	21096	0	0.0758438	0.00474023	99.9194
NC_019843.3	29047	A	20323	99.9606	0	0.0344437	0.00492053
NC_019843.3	29470	C	21219	0	99.9811	0	0.018851
NC_019843.3	29471	A	20246	99.9901	0	0.00493925	0.00493925
NC_019843.3	29472	G	20598	0.0194194	0.00485484	99.9709	0.00485484
NC_019843.3	29473	C	20587	0.00485743	99.9757	0.00485743	0.0145723
NC_019843.3	29474	C	20760	0	99.9759	0.00963391	0.0144509
NC_019843.3	29475	A	19236	99.9584	0.0207943	0.0155958	0.00519859
NC_019843.3	29476	G	20697	0.0241581	0	99.9565	0.0193265
NC_019843.3	29477	T	20426	0	0.0195829	0.00489572	99.9755
NC_019843.3	29478	G	20053	0.00997357	0	99.99	0
NC_019843.3	29479	C	20396	0	99.9608	0	0.00980584
NC_019843.3	29480	T	20512	0.00975039	0.0682527	0	99.922
NC_019843.3	29481	T	20653	0	0.0387353	0	99.9613
NC_019843.3	29482	T	20923	0.00955886	0.00955886	0	99.9809
NC_019843.3	29483	T	20925	0	0.0238949	0.00477897	99.9713
NC_019843.3	29411	A	20408	99.9608	0.00490004	0.0343003	0
NC_019843.3	29485	T	20937	0	0	0	99.9952
NC_019843.3	29486	G	20952	0.00954563	0	99.9905	0
NC_019843.3	29487	G	20287	0.0197171	0.00492927	99.9655	0.00985853
NC_019843.3	29488	G	20804	0.0144203	0	99.9808	0.00480677
NC_019843.3	29489	T	20826	0	0.00960338	0.00480169	99.9856
NC_019843.3	29058	A	20410	99.9608	0.00489956	0.0342969	0
NC_019843.3	29491	T	20808	0	0.00961169	0.00480584	99.9856
NC_019843.3	29492	G	21173	0.018892	0	99.9811	0
NC_019843.3	29493	T	21007	0.00476032	0.166611	0.0190413	99.8096
NC_019843.3	29494	C	20822	0	99.9808	0	0.0144078
NC_019843.3	29495	G	20437	0.00978617	0	99.9657	0.0244654
NC_019843.3	29496	C	21010	0.00475964	99.9857	0	0.00951928
NC_019843.3	29497	A	20939	99.9809	0.00477578	0.0143273	0
NC_019843.3	29001	A	17524	99.9543	0	0.0342388	0
NC_019843.3	29499	T	19452	0.0102817	0	0	99.9846
NC_019843.3	29500	T	21064	0	0.0142423	0	99.9858
NC_019843.3	29501	T	21252	0.00470544	0.00470544	0	99.9859
NC_019843.3	29415	A	20860	99.9664	0	0.033557	0
NC_019843.3	29416	A	21001	99.9619	0.00476168	0.0333317	0
NC_019843.3	28747	A	18001	99.95	0.0166657	0.0333315	0
NC_019843.3	29505	C	21022	0	99.9905	0	0.00951384
NC_019843.3	29506	T	20393	0.0147109	0.00490364	0	99.9804
NC_019843.3	29507	T	19638	0.00509217	0.0152765	0.00509217	99.9745
NC_019843.3	29224	A	18062	99.9668	0	0.0332189	0
NC_019843.3	29509	C	20650	0.0145278	99.9758	0	0.00968523
NC_019843.3	29510	C	19758	0.0151837	99.9747	0	0.0101225
NC_019843.3	29511	C	20031	0.00499226	99.98	0	0.0149768
NC_019843.3	29512	A	20148	99.995	0	0.00496327	0
NC_019843.3	29513	T	19655	0.00508776	0.0407021	0	99.9542
NC_019843.3	29514	C	20398	0.00490244	99.9657	0	0.0294146
NC_019843.3	29287	A	18080	99.9668	0	0.0331858	0
NC_019843.3	29516	G	20494	0.00975895	0.00487948	99.9756	0.00487948
NC_019843.3	29517	A	20222	99.9852	0	0.00989022	0.00494511
NC_019843.3	29642	A	18231	99.9616	0.00548516	0.032911	0
NC_019843.3	29519	C	20371	0	99.9902	0	0.00490894
NC_019843.3	28786	A	18241	99.9397	0	0.0328929	0.00548216
NC_019843.3	28683	A	15352	99.9674	0	0.032569	0
NC_019843.3	29522	T	19855	0	0.0151095	0	99.9849
NC_019843.3	29523	G	20461	0.00488735	0	99.9853	0.00977469
NC_019843.3	29524	A	20474	99.9951	0	0	0.00488424
NC_019843.3	29525	T	20696	0	0.00483185	0	99.9952
NC_019843.3	29526	G	20578	0.00485956	0	99.9903	0.00485956
NC_019843.3	29527	A	20401	99.9902	0	0.00980344	0
NC_019843.3	29528	T	20574	0.00972101	0	0	99.9903
NC_019843.3	29529	C	20542	0.00973615	99.9805	0	0.00973615
NC_019843.3	29665	A	18478	99.9621	0.00541184	0.032471	0
NC_019843.3	29531	T	20181	0.00495516	0.0545067	0.0148655	99.9257
NC_019843.3	29532	G	20476	0	0	99.9951	0.00488377
NC_019843.3	29533	G	19941	0.0150444	0	99.9799	0.00501479
NC_019843.3	29534	C	20354	0	99.9558	0	0.0442174
NC_019843.3	29242	A	18577	99.9569	0.005383	0.032298	0.005383
NC_019843.3	29765	A	12460	99.9679	0	0.0321027	0
NC_019843.3	29537	C	20146	0	100	0	0
NC_019843.3	29538	C	19630	0.00509424	99.9847	0	0.0101885
NC_019843.3	29539	C	19902	0.0100492	99.9347	0.00502462	0.0200985
NC_019843.3	29540	T	19601	0	0.0765267	0.0255089	99.898
NC_019843.3	29541	G	19901	0.0150746	0.0200995	99.9598	0.00502487
NC_019843.3	29542	T	19663	0.00508569	0.0254285	0	99.9695
NC_019843.3	29543	G	19949	0.0100256	0.00501278	99.985	0
NC_019843.3	29544	T	19446	0	0.00514245	0	99.9949
NC_019843.3	29583	A	18753	99.9627	0.00533248	0.0319949	0
NC_019843.3	29546	C	19831	0	99.9748	0	0.0252131
NC_019843.3	29547	T	16952	0	0.023596	0.017697	99.9587
NC_019843.3	29548	T	19943	0.00501429	0.0351	0	99.9549
NC_019843.3	29549	C	19529	0	99.9744	0	0.0256029
NC_019843.3	29550	C	19354	0.0206676	99.9587	0	0.0206676
NC_019843.3	29551	T	19029	0	0.0157654	0.0157654	99.9685
NC_019843.3	29552	T	19524	0	0.0204876	0	99.9795
NC_019843.3	29553	C	19321	0	99.9689	0	0.0258786
NC_019843.3	29554	G	18593	0	0	100	0
NC_019843.3	29555	G	19156	0	0	100	0
NC_019843.3	29556	T	18982	0	0.036877	0	99.9631
NC_019843.3	29557	A	17483	99.9714	0.00571984	0.0171595	0.00571984
NC_019843.3	29558	C	19266	0.00519049	99.9792	0	0.0155715
NC_019843.3	29559	A	19317	99.9845	0	0.0103536	0.00517679
NC_019843.3	29560	G	19647	0.0152695	0	99.9796	0.00508984
NC_019843.3	29561	T	19764	0.00505971	0.0303582	0	99.9646
NC_019843.3	29562	G	19576	0.0153249	0	99.9847	0
NC_019843.3	29563	G	19854	0.0251838	0	99.9748	0
NC_019843.3	29564	A	20187	99.9752	0.00495368	0.0198147	0
NC_019843.3	29565	G	19751	0.00506303	0	99.9899	0.00506303
NC_019843.3	29566	C	18803	0.0106366	99.984	0	0.0053183
NC_019843.3	29567	C	19539	0.0102359	99.9795	0	0.0102359
NC_019843.3	29568	A	19176	99.9896	0	0.0104297	0
NC_019843.3	29569	T	19301	0	0.0155432	0	99.9845
NC_019843.3	29570	T	19820	0.00504541	0.0100908	0.00504541	99.9798
NC_019843.3	29626	A	18799	99.9628	0	0.0319166	0
NC_019843.3	29572	A	19954	99.985	0	0.0150346	0
NC_019843.3	29573	A	19802	99.9899	0	0.0101	0
NC_019843.3	29574	C	19983	0.00500425	99.99	0	0.00500425
NC_019843.3	29575	T	20002	0	0.009999	0.009999	99.98
NC_019843.3	29576	T	19806	0	0.136322	0.00504897	99.8586
NC_019843.3	29577	G	19833	0.0100842	0	99.9748	0.0151263
NC_019843.3	29578	A	19712	99.9746	0.00507305	0.0152192	0.00507305
NC_019843.3	29579	C	19438	0	99.9949	0	0.00514456
NC_019843.3	29580	C	18499	0.0054057	99.9622	0	0.0324342
NC_019843.3	29581	C	19034	0.00525376	99.9895	0	0.00525376
NC_019843.3	29582	A	19394	99.9742	0.0154687	0.0103125	0
NC_019843.3	29655	A	19038	99.9632	0	0.0315159	0.00525265
NC_019843.3	29320	A	19043	99.9632	0	0.0315076	0.00525127
NC_019843.3	29585	G	18956	0	0.0105507	99.9842	0.00527537
NC_019843.3	29586	A	18021	99.9945	0	0.00554908	0
NC_019843.3	29587	A	18302	99.9891	0	0.0109278	0
NC_019843.3	29588	T	19124	0	0.0784355	0	99.9216
NC_019843.3	29589	C	19057	0	99.979	0	0.0209897
NC_019843.3	29590	C	18470	0	99.9946	0	0.00541419
NC_019843.3	29591	C	18822	0	99.9841	0	0.0159388
NC_019843.3	29592	A	18713	99.9947	0	0.00534388	0
NC_019843.3	29687	A	15984	99.9562	0.0125125	0.0312813	0
NC_019843.3	29594	C	18613	0	99.9946	0	0.00537259
NC_019843.3	29595	T	18445	0.00542152	0.0216861	0	99.9729
NC_019843.3	29596	A	17663	99.966	0.00566155	0.0169847	0.00566155
NC_019843.3	29597	C	18601	0.00537606	99.9946	0	0
NC_019843.3	29598	A	18060	99.9889	0	0.0110742	0
NC_019843.3	28767	A	19300	99.9637	0.00518135	0.0310881	0
NC_019843.3	29600	T	17831	0.00560821	0	0.00560821	99.9888
NC_019843.3	28698	A	16087	99.9378	0	0.031081	0.031081
NC_019843.3	28822	A	19582	99.9694	0	0.0306404	0
NC_019843.3	29603	G	18018	0.00555001	0.00555001	99.9889	0
NC_019843.3	29604	T	18411	0	0.00543154	0	99.9946
NC_019843.3	29605	G	18524	0.0053984	0	99.9784	0.0161952
NC_019843.3	29606	G	18691	0.00535017	0	99.9786	0.00535017
NC_019843.3	29607	T	18716	0	0.0267151	0	99.9733
NC_019843.3	29608	T	19120	0.00523013	0.0156904	0	99.9791
NC_019843.3	29609	G	18900	0	0	100	0
NC_019843.3	29610	G	18941	0.00527955	0	99.9947	0
NC_019843.3	29611	A	19400	100	0	0	0
NC_019843.3	29612	G	19025	0	0.00525624	99.9947	0
NC_019843.3	29613	C	18637	0.00536567	99.9571	0	0.0268284
NC_019843.3	29614	T	19159	0	0.010439	0	99.9896
NC_019843.3	29615	T	18520	0	0.00539957	0.00539957	99.9892
NC_019843.3	29616	C	18714	0	99.9786	0.00534359	0.0160308
NC_019843.3	29617	T	18931	0.00528234	0.153188	0	99.8415
NC_019843.3	29618	T	18666	0	0.117861	0.00535733	99.8768
NC_019843.3	29619	G	19229	0.010401	0	99.9896	0
NC_019843.3	29504	A	19731	99.9645	0.00506817	0.030409	0
NC_019843.3	29621	G	18460	0.0108342	0.00541712	99.9675	0.0162514
NC_019843.3	29622	C	18165	0	99.9229	0	0.0385356
NC_019843.3	29623	A	18857	99.9894	0	0.0106061	0
NC_019843.3	29075	A	20051	99.9701	0	0.0299237	0
NC_019843.3	29625	A	18568	99.9892	0	0.00538561	0.00538561
NC_019843.3	29160	A	20082	99.9701	0	0.0298775	0
NC_019843.3	29627	T	19106	0	0.0157019	0.00523396	99.9791
NC_019843.3	29378	A	20361	99.9656	0	0.0294681	0.00491135
NC_019843.3	29629	T	19110	0	0.0313972	0	99.9686
NC_019843.3	29630	T	19125	0	0.0104575	0	99.9843
NC_019843.3	29631	G	19081	0.00524082	0	99.9843	0.0104816
NC_019843.3	29632	A	18502	99.9892	0.00540482	0	0.00540482
NC_019843.3	29633	T	18724	0.00534074	0.0320444	0.0106815	99.9519
NC_019843.3	29634	G	18874	0.0847727	0.0211932	99.894	0
NC_019843.3	29635	C	18127	0.0110333	99.9835	0	0.00551663
NC_019843.3	29636	C	18301	0.0163925	99.9727	0	0.0109284
NC_019843.3	29637	T	18789	0.0212891	0.0532226	0.0212891	99.9042
NC_019843.3	29515	A	20385	99.9657	0	0.0294334	0
NC_019843.3	29639	C	18740	0	99.9733	0	0.0213447
NC_019843.3	29640	A	18991	99.9895	0	0.0105313	0
NC_019843.3	28640	A	13680	99.9708	0	0.0292398	0
NC_019843.3	29375	A	20598	99.966	0.00485484	0.029129	0
NC_019843.3	29757	A	13921	99.9641	0	0.0287336	0
NC_019843.3	29644	C	18541	0.0107869	99.9784	0	0.0107869
NC_019843.3	29645	C	18204	0.0054933	99.989	0	0.0054933
NC_019843.3	29646	T	16554	0	0.036245	0.036245	99.9275
NC_019843.3	29647	T	18394	0.00543656	0.0434924	0	99.9511
NC_019843.3	29648	C	18362	0.00544603	99.9837	0	0.0108921
NC_019843.3	29649	C	17921	0.00558005	99.9833	0	0.0111601
NC_019843.3	29650	C	18079	0.0110626	99.9613	0	0.0276564
NC_019843.3	29651	T	18036	0	0.0332668	0.00554447	99.9612
NC_019843.3	29708	A	17581	99.9716	0	0.0284398	0
NC_019843.3	29257	A	18204	99.9615	0	0.0274665	0.0109866
NC_019843.3	29654	G	18181	0.044002	0	99.956	0
NC_019843.3	29624	A	18305	99.9727	0	0.0273149	0
NC_019843.3	29394	A	18347	99.9455	0.0272524	0.0272524	0
NC_019843.3	29657	G	18432	0.0108507	0.00542535	99.9837	0
NC_019843.3	29658	G	18993	0.0105302	0	99.9684	0.0052651
NC_019843.3	28617	A	11047	99.9638	0.00905223	0.0271567	0
NC_019843.3	29593	A	18429	99.9674	0.00542623	0.0271312	0
NC_019843.3	29518	A	18513	99.9622	0.00540161	0.027008	0
NC_019843.3	29521	A	18667	99.9464	0.0214282	0.0267852	0.00535705
NC_019843.3	29663	G	19565	0.030667	0	99.9642	0
NC_019843.3	28677	A	15162	99.9736	0	0.0263817	0
NC_019843.3	29347	A	18992	99.9526	0.00526538	0.0263269	0.0105308
NC_019843.3	29204	A	19054	99.9685	0	0.0262412	0
NC_019843.3	29667	C	20053	0	99.9352	0	0.0199471
NC_019843.3	28673	A	15334	99.9739	0	0.0260858	0
NC_019843.3	29338	A	19386	99.969	0	0.0257918	0.00515836
NC_019843.3	29346	A	19556	99.9693	0.00511352	0.0255676	0
NC_019843.3	29664	A	19646	99.9745	0	0.0254505	0
NC_019843.3	29672	G	16453	0	0	99.9818	0.0182338
NC_019843.3	29673	G	17677	0.0226283	0.00565707	99.9661	0.00565707
NC_019843.3	29674	C	19587	0	99.9949	0.00510543	0
NC_019843.3	29675	A	19320	99.9896	0	0.010352	0
NC_019843.3	29676	C	18972	0	99.9842	0.0105419	0.00527093
NC_019843.3	29677	C	19144	0	99.9739	0	0.0104471
NC_019843.3	29678	A	19084	99.9895	0	0.01048	0
NC_019843.3	29679	A	18981	99.9842	0.00526843	0.0105369	0
NC_019843.3	29328	A	19934	99.9649	0	0.0250828	0.0100331
NC_019843.3	29395	A	20215	99.9753	0	0.0247341	0
NC_019843.3	29682	G	18968	0.0105441	0.0105441	99.9789	0
NC_019843.3	28630	A	12164	99.9753	0	0.0246629	0
NC_019843.3	29469	A	20540	99.9659	0	0.0243427	0.0097371
NC_019843.3	29685	G	18518	0.00540015	0.0108003	99.9838	0
NC_019843.3	29686	A	18425	99.9946	0	0.00542741	0
NC_019843.3	29126	A	20592	99.9709	0	0.0242813	0.00485626
NC_019843.3	29688	T	18651	0.00536164	0.0268082	0	99.9678
NC_019843.3	29689	C	18763	0	99.9787	0	0.0213186
NC_019843.3	29690	A	18116	99.989	0	0.00551998	0.00551998
NC_019843.3	28872	A	20662	99.9661	0.0048398	0.024199	0.0048398
NC_019843.3	29692	C	18622	0	99.9946	0	0.00536999
NC_019843.3	29146	A	20741	99.9759	0	0.0241068	0
NC_019843.3	29694	G	17664	0.0226449	0.0169837	99.9604	0
NC_019843.3	29695	A	17790	99.9831	0	0.0168634	0
NC_019843.3	29696	C	18057	0	99.9668	0	0.0332281
NC_019843.3	29697	C	17975	0.0111266	99.9499	0	0.0222531
NC_019843.3	29698	A	17500	99.9829	0	0.0171429	0
NC_019843.3	28923	A	21161	99.9575	0.00945135	0.0236284	0.00945135
NC_019843.3	29503	A	21187	99.9764	0	0.0235994	0
NC_019843.3	29701	T	16483	0	0	0.0182006	99.9818
NC_019843.3	29702	G	16596	0	0.00602555	99.994	0
NC_019843.3	29703	T	17792	0	0	0	100
NC_019843.3	29704	C	17970	0	99.9889	0	0.0111297
NC_019843.3	29705	T	17925	0.0111576	0.0446304	0.0055788	99.9386
NC_019843.3	29706	G	17962	0	0.0111346	99.9722	0.0167019
NC_019843.3	29707	A	17695	99.9943	0	0.00565131	0
NC_019843.3	29434	A	21237	99.9765	0	0.0235438	0
NC_019843.3	29709	C	17564	0	99.9943	0	0.00569346
NC_019843.3	29710	C	17498	0.00571494	99.9771	0	0.0171448
NC_019843.3	29711	T	17379	0	0.138098	0.00575407	99.8504
NC_019843.3	29712	C	17332	0	99.9885	0	0.0115393
NC_019843.3	29713	C	17337	0.00576801	99.9712	0.011536	0.00576801
NC_019843.3	29714	A	16556	99.9638	0.00604011	0.0181203	0.0120802
NC_019843.3	28942	A	21378	99.9719	0	0.0233885	0.00467771
NC_019843.3	29599	A	17121	99.9708	0.00584078	0.0233631	0
NC_019843.3	29717	G	16108	0.0186243	0	99.9503	0.0310405
NC_019843.3	29718	G	17066	0.0058596	0	99.9941	0
NC_019843.3	29449	A	21478	99.9674	0.00931185	0.0232796	0
NC_019843.3	29720	G	17284	0.0115714	0	99.9769	0.0115714
NC_019843.3	29721	C	17015	0	100	0	0
NC_019843.3	29722	A	17071	99.9824	0.00585789	0.0117158	0
NC_019843.3	29723	G	17186	0.00581869	0	99.9942	0
NC_019843.3	29724	C	16761	0	99.9702	0	0.0298312
NC_019843.3	29725	G	17022	0.0293738	0.0176243	99.9471	0.00587475
NC_019843.3	29726	T	16542	0	0.102769	0.0181357	99.8791
NC_019843.3	29727	G	16923	0.0177274	0	99.9823	0
NC_019843.3	29728	T	16664	0.0180029	0.0480077	0	99.934
NC_019843.3	29729	G	16738	0	0.0119489	99.9821	0.00597443
NC_019843.3	29730	C	16650	0	99.982	0.012012	0.00600601
NC_019843.3	29719	A	17377	99.954	0.00575473	0.0230189	0.0172642
NC_019843.3	29691	A	17480	99.9771	0	0.0228833	0
NC_019843.3	29733	G	16300	0.00613497	0	99.9755	0.0184049
NC_019843.3	29734	G	16163	0.0123739	0	99.9814	0.00618697
NC_019843.3	29735	T	15509	0.00644787	0.0709266	0	99.8904
NC_019843.3	29271	A	17827	99.9776	0	0.0224379	0
NC_019843.3	29737	G	15959	0.0125321	0	99.9749	0
NC_019843.3	29738	C	15742	0	99.9873	0	0.0127049
NC_019843.3	29233	A	18035	99.9501	0.0110895	0.0221791	0.0166343
NC_019843.3	29740	T	15588	0	0.0256608	0	99.9743
NC_019843.3	29741	C	15542	0	99.9871	0.00643418	0.00643418
NC_019843.3	29226	A	18316	99.9727	0	0.0218388	0.00545971
NC_019843.3	29743	C	15521	0	99.9871	0	0.0128858
NC_019843.3	29744	T	15342	0.0130361	0.0456264	0	99.9348
NC_019843.3	29745	C	15255	0	99.9672	0	0.0327761
NC_019843.3	29683	A	18586	99.9731	0	0.0215216	0.00538039
NC_019843.3	29747	G	15058	0.026564	0	99.9734	0
NC_019843.3	29748	C	14666	0.00681849	99.9318	0	0.0613664
NC_019843.3	29749	G	14694	0.0476385	0.0068055	99.9456	0
NC_019843.3	29750	C	14665	0	99.9727	0	0.0272758
NC_019843.3	29751	A	14443	100	0	0	0
NC_019843.3	29752	C	14496	0.0137969	99.9655	0	0.0206954
NC_019843.3	29753	T	14394	0	0.0277894	0.00694734	99.9653
NC_019843.3	29754	C	14333	0.00697691	99.9721	0	0.0209307
NC_019843.3	29755	G	14187	0.0422922	0.00704871	99.9507	0
NC_019843.3	29756	C	14102	0.00709119	99.9716	0	0.0212736
NC_019843.3	29620	A	18918	99.9789	0	0.0211439	0
NC_019843.3	29758	C	13760	0	99.9855	0	0.0145349
NC_019843.3	29759	C	13501	0	99.9926	0	0.00740686
NC_019843.3	29760	C	13353	0	100	0	0
NC_019843.3	29761	G	13260	0.0377074	0	99.9623	0
NC_019843.3	29762	T	13101	0.007633	0.068697	0.015266	99.9084
NC_019843.3	29763	C	12889	0	100	0	0
NC_019843.3	29764	C	12756	0.00783945	99.9765	0.00783945	0.00783945
NC_019843.3	29666	A	19105	99.9738	0	0.0209369	0.00523423
NC_019843.3	29337	A	19503	99.9692	0.00512742	0.0205097	0.00512742
NC_019843.3	29767	G	12146	0	0	99.9918	0.00823316
NC_019843.3	29768	T	12068	0.00828638	0.00828638	0	99.9834
NC_019843.3	29769	G	11983	0.00834516	0.0166903	99.975	0
NC_019843.3	29770	T	11938	0	0	0.0167532	99.9832
NC_019843.3	29771	T	11982	0.00834585	0.0500751	0	99.9416
NC_019843.3	29772	C	12078	0	99.9917	0	0.00827952
NC_019843.3	29659	A	19534	99.9795	0	0.0204771	0
NC_019843.3	29774	G	11652	0.0171644	0.00858222	99.9743	0
NC_019843.3	29775	C	11306	0	99.9912	0	0.00884486
NC_019843.3	29776	C	11159	0.00896138	99.9821	0	0.00896138
NC_019843.3	29777	T	11006	0.0272579	0.181719	0.0454298	99.7456
NC_019843.3	29778	G	10773	0	0	100	0
NC_019843.3	29779	G	10683	0.0187213	0	99.9813	0
NC_019843.3	29780	T	10393	0.0192437	0.0769749	0.0192437	99.8749
NC_019843.3	29781	C	10141	0	99.9803	0	0.0197219
NC_019843.3	29782	C	10072	0.00992852	99.9901	0	0
NC_019843.3	28676	A	14853	99.9596	0.0134653	0.0201979	0.00673265
NC_019843.3	29784	A	9241	99.9784	0	0.0108213	0.0108213
NC_019843.3	29785	T	9380	0	0	0	100
NC_019843.3	29786	G	9448	0	0	100	0
NC_019843.3	29787	A	9288	99.9892	0	0.0107666	0
NC_019843.3	29788	T	9129	0	0.0109541	0	99.989
NC_019843.3	29789	T	9282	0	0.0215471	0	99.9785
NC_019843.3	29790	G	9128	0	0	100	0
NC_019843.3	29791	A	8940	99.9888	0	0.0111857	0
NC_019843.3	29792	T	8977	0	0.0111396	0	99.9889
NC_019843.3	29793	G	8836	0	0	100	0
NC_019843.3	29794	T	8697	0	0.0574911	0	99.9425
NC_019843.3	29795	T	8488	0.0117813	0.17672	0	99.8115
NC_019843.3	29783	A	9944	99.9598	0	0.0201126	0.0201126
NC_019843.3	29180	A	19916	99.9749	0	0.0200844	0.00502109
NC_019843.3	29798	C	8157	0	99.9877	0	0.0122594
NC_019843.3	29799	A	7395	99.973	0.0135227	0.0135227	0
NC_019843.3	29800	C	7731	0	99.9871	0	0.0129349
NC_019843.3	29801	T	6812	0.02936	0.11744	0.02936	99.8238
NC_019843.3	29802	G	7557	0.0132328	0	99.9868	0
NC_019843.3	29803	A	6749	100	0	0	0
NC_019843.3	29804	T	6298	0	0	0	100

## Sheet:  mRNA N protein from MERS-3
CHR	POS	REF	READS	A	C	G	T
NC_019843.3	28566	A	8050	100	0	0	0
NC_019843.3	28567	T	8149	0	0	0	100
NC_019843.3	28568	G	8241	0	0	100	0
NC_019843.3	28569	G	8352	0.0718391	0	99.9162	0.0119732
NC_019843.3	28570	C	8470	0	99.9764	0	0.0236128
NC_019843.3	28654	A	14019	99.7147	0.00713318	0.278194	0
NC_019843.3	28572	T	8371	0	0.035838	0.011946	99.9522
NC_019843.3	28573	C	8605	0	99.9535	0.0116212	0.0348635
NC_019843.3	28574	C	8654	0	100	0	0
NC_019843.3	28575	C	8705	0	99.9655	0	0.034463
NC_019843.3	28576	C	8782	0	99.9886	0	0.0113869
NC_019843.3	28577	T	8797	0	0.022735	0	99.9773
NC_019843.3	28578	G	8786	0	0	99.9886	0.0113817
NC_019843.3	28579	C	8883	0	99.9775	0	0.0225149
NC_019843.3	28580	T	8928	0	0.0112007	0.0112007	99.9776
NC_019843.3	28581	G	8931	0.0335909	0	99.9664	0
NC_019843.3	28582	C	8855	0	99.9887	0	0.0112931
NC_019843.3	28583	A	8956	99.9888	0	0.0111657	0
NC_019843.3	28584	C	9204	0	99.9674	0.0108648	0.0217297
NC_019843.3	28585	C	9209	0	99.9891	0	0.0108589
NC_019843.3	28586	T	9306	0	0	0	100
NC_019843.3	28587	C	9360	0	100	0	0
NC_019843.3	28588	G	9436	0	0	100	0
NC_019843.3	28589	T	9391	0	0.0106485	0.0106485	99.9787
NC_019843.3	28590	G	9672	0.0206782	0	99.9793	0
NC_019843.3	28591	C	9795	0.0102093	99.9694	0	0.0204186
NC_019843.3	28592	T	9902	0	0.0201979	0	99.9798
NC_019843.3	28593	G	9944	0.0100563	0.0100563	99.9598	0.0100563
NC_019843.3	28594	T	10046	0.00995421	0	0	99.99
NC_019843.3	28595	T	9717	0	0.0102912	0	99.9897
NC_019843.3	28596	T	10293	0.0194307	0	0	99.9806
NC_019843.3	28597	C	10279	0	99.9805	0	0.0194571
NC_019843.3	28598	C	10210	0.00979432	99.9804	0	0
NC_019843.3	28599	T	10364	0.00964878	0.00964878	0	99.9807
NC_019843.3	28600	T	10096	0	0.00990491	0	99.9901
NC_019843.3	28601	T	10534	0	0.00949307	0	99.9905
NC_019843.3	28602	G	10798	0.00926097	0.0463049	99.9444	0
NC_019843.3	28603	C	10774	0.0092816	99.9629	0	0.0278448
NC_019843.3	28604	C	10777	0	99.9722	0	0.0278371
NC_019843.3	28605	G	11133	0.0089823	0	99.9641	0
NC_019843.3	28606	A	11320	99.9912	0	0	0.00883392
NC_019843.3	28607	T	11308	0	0.0088433	0	99.9823
NC_019843.3	28731	A	18974	99.7628	0.00527037	0.231896	0
NC_019843.3	29192	A	20111	99.7961	0.0049724	0.188951	0.0049724
NC_019843.3	28610	C	11922	0	99.9748	0	0.00838785
NC_019843.3	28611	A	12003	100	0	0	0
NC_019843.3	28612	A	11736	99.983	0.0170416	0	0
NC_019843.3	28613	T	12220	0	0.0245499	0	99.9755
NC_019843.3	28614	G	12379	0	0	99.9919	0
NC_019843.3	28615	A	12479	99.992	0	0.00801346	0
NC_019843.3	28616	T	12048	0	0	0	100
NC_019843.3	29234	A	18844	99.7983	0.0212269	0.175122	0.00530673
NC_019843.3	28618	T	12281	0	0.0162853	0	99.9837
NC_019843.3	28839	A	22280	99.8025	0.00897666	0.175045	0.013465
NC_019843.3	29070	A	20965	99.8283	0.00476985	0.162175	0.00476985
NC_019843.3	28621	C	13132	0	99.9848	0	0.01523
NC_019843.3	28622	A	13246	99.9774	0	0.0150989	0.00754945
NC_019843.3	29732	A	17295	99.8439	0.00578202	0.150332	0
NC_019843.3	29736	A	16691	99.8502	0	0.149781	0
NC_019843.3	28625	T	13514	0.00739973	0.00739973	0	99.9852
NC_019843.3	29716	A	16828	99.8217	0.011885	0.148562	0.0178274
NC_019843.3	28627	C	13930	0	99.9856	0	0.0143575
NC_019843.3	28628	A	13857	99.9856	0	0.00721657	0.00721657
NC_019843.3	29571	A	21630	99.8474	0	0.147943	0.00462321
NC_019843.3	29662	A	20424	99.8531	0	0.146886	0
NC_019843.3	28631	C	13955	0	99.9928	0	0.00716589
NC_019843.3	28632	C	13863	0.00721345	99.9856	0	0.00721345
NC_019843.3	28633	T	13889	0	0.0143999	0	99.9856
NC_019843.3	28653	A	14503	99.8483	0.00689513	0.144798	0
NC_019843.3	28635	T	14071	0	0	0	100
NC_019843.3	28636	C	14075	0	100	0	0
NC_019843.3	28637	T	14113	0	0.00708567	0	99.9929
NC_019843.3	28638	C	14092	0.00709623	99.9858	0	0.00709623
NC_019843.3	28639	G	13917	0.0215564	0.00718546	99.9713	0
NC_019843.3	28640	A	14224	99.9719	0	0.0140607	0.0140607
NC_019843.3	28641	G	14151	0.00706664	0	99.9717	0.0211999
NC_019843.3	28642	G	13974	0	0	100	0
NC_019843.3	28643	T	14004	0.00714082	0	0	99.9929
NC_019843.3	29323	A	19465	99.8356	0.0154123	0.143848	0
NC_019843.3	28645	G	14332	0	0	100	0
NC_019843.3	29671	A	20166	99.8314	0.00495884	0.138848	0.0198354
NC_019843.3	28647	G	14429	0.013861	0	99.9584	0.0277219
NC_019843.3	28648	G	14183	0.00705069	0	99.9929	0
NC_019843.3	28649	A	14386	99.993	0	0.0069512	0
NC_019843.3	28650	C	14429	0	99.9653	0.00693049	0.0207915
NC_019843.3	28651	G	14558	0.0274763	0.00686907	99.9657	0
NC_019843.3	28652	T	14702	0	0	0	99.9796
NC_019843.3	29450	A	21751	99.8575	0.00459749	0.137925	0
NC_019843.3	29141	A	21704	99.848	0	0.133616	0.0184298
NC_019843.3	28655	T	14964	0	0.0133654	0	99.98
NC_019843.3	28656	C	14922	0.00670151	99.9866	0	0.00670151
NC_019843.3	28657	C	15013	0	99.9534	0	0.0199827
NC_019843.3	28658	A	15337	99.9804	0.0130404	0.00652018	0
NC_019843.3	29601	A	19520	99.8463	0	0.133197	0.0204918
NC_019843.3	28721	A	18038	99.8559	0.00554385	0.133052	0.00554385
NC_019843.3	29797	A	8817	99.8639	0.0113417	0.124759	0
NC_019843.3	28662	C	15613	0	100	0	0
NC_019843.3	28663	C	15354	0	100	0	0
NC_019843.3	29007	A	20933	99.8758	0	0.124206	0
NC_019843.3	28665	C	15692	0.00637267	99.9554	0	0.038236
NC_019843.3	28666	G	15488	0.0193698	0	99.9806	0
NC_019843.3	28667	A	15779	99.9937	0	0.00633754	0
NC_019843.3	28668	G	15633	0.00639672	0	99.9936	0
NC_019843.3	28669	C	15817	0	99.981	0	0.0189669
NC_019843.3	28670	T	15746	0.00635082	0.0381049	0.0127016	99.9365
NC_019843.3	28671	G	15997	0.0187535	0.0125023	99.9687	0
NC_019843.3	28672	C	16131	0.00619924	99.969	0	0.024797
NC_019843.3	29602	A	19584	99.8723	0	0.122549	0.00510621
NC_019843.3	28674	C	16244	0	99.9631	0	0.0307806
NC_019843.3	28675	C	16364	0.012222	99.9756	0	0.00611098
NC_019843.3	29340	A	19738	99.8733	0	0.121593	0.00506637
NC_019843.3	29653	A	18922	99.8784	0	0.121552	0
NC_019843.3	28678	A	15930	99.9812	0	0.0188324	0
NC_019843.3	28679	T	16254	0.00615233	0.00615233	0	99.9877
NC_019843.3	29536	A	20584	99.8785	0	0.121454	0
NC_019843.3	28644	A	13459	99.8663	0.00742997	0.11888	0.00742997
NC_019843.3	28682	C	16869	0	100	0	0
NC_019843.3	29418	A	21938	99.8815	0	0.118516	0
NC_019843.3	28684	C	16881	0	99.9822	0.00592382	0.0118476
NC_019843.3	28685	T	16192	0	0	0	100
NC_019843.3	28686	G	16461	0.00607496	0	99.9939	0
NC_019843.3	28687	T	16340	0	0.00611995	0	99.9939
NC_019843.3	28688	C	16353	0	99.9817	0	0.0183453
NC_019843.3	28689	T	16299	0.0122707	0	0	99.9877
NC_019843.3	28690	C	16802	0	99.994	0	0.00595167
NC_019843.3	28691	T	16354	0	0	0	100
NC_019843.3	28692	T	16677	0	0.00599628	0	99.994
NC_019843.3	28693	G	16929	0.00590702	0	99.9941	0
NC_019843.3	28694	G	16913	0.00591261	0	99.9941	0
NC_019843.3	28695	T	16803	0	0.0238053	0	99.9762
NC_019843.3	29484	A	22006	99.8819	0	0.11815	0
NC_019843.3	28697	C	16972	0	99.9882	0	0.0117841
NC_019843.3	28698	A	16996	99.9706	0	0.0117675	0.0176512
NC_019843.3	28699	C	17351	0	99.9712	0	0.0288168
NC_019843.3	28700	T	17406	0	0.0689417	0.00574515	99.9253
NC_019843.3	28701	G	17430	0.0344234	0	99.9369	0.0286862
NC_019843.3	28702	G	17392	0.0287488	0	99.9598	0.0114995
NC_019843.3	28703	G	17500	0.0114286	0.0285714	99.96	0
NC_019843.3	28704	C	17514	0	100	0	0
NC_019843.3	28705	T	17492	0	0.0114338	0	99.9886
NC_019843.3	28706	T	17386	0	0.046014	0.00575175	99.9482
NC_019843.3	28707	A	17942	99.8718	0	0.117044	0.00557352
NC_019843.3	28708	C	17801	0.00561766	99.9888	0	0.00561766
NC_019843.3	28709	C	17447	0.00573164	99.9828	0	0.0114633
NC_019843.3	28710	C	17768	0	100	0	0
NC_019843.3	28711	A	17841	99.9888	0	0.00560507	0.00560507
NC_019843.3	28914	A	22347	99.8747	0	0.116347	0.00894975
NC_019843.3	28713	C	17841	0	99.9664	0	0.0280253
NC_019843.3	29796	A	9202	99.8805	0.0108672	0.108672	0
NC_019843.3	28715	C	17953	0	99.9666	0.0055701	0.0278505
NC_019843.3	28716	G	17882	0.0167766	0	99.9609	0.0223689
NC_019843.3	28717	G	17761	0.0168909	0	99.9831	0
NC_019843.3	28718	G	18253	0.0328713	0	99.9562	0
NC_019843.3	28719	A	18210	99.9725	0.010983	0.0164745	0
NC_019843.3	29310	A	19371	99.8864	0	0.108409	0.00516236
NC_019843.3	29209	A	19981	99.8899	0	0.1051	0.00500475
NC_019843.3	28722	G	18768	0	0	100	0
NC_019843.3	28723	T	18704	0	0.0320787	0	99.9626
NC_019843.3	28724	C	18795	0	100	0	0
NC_019843.3	28725	C	18523	0.00539869	99.9838	0	0.0107974
NC_019843.3	28726	C	18961	0.010548	99.9684	0	0.0210959
NC_019843.3	28727	T	18822	0	0.0106259	0.0159388	99.9681
NC_019843.3	28728	C	19155	0	99.9843	0.00522057	0.0104411
NC_019843.3	28729	T	18901	0.00529072	0.00529072	0	99.9894
NC_019843.3	28730	T	18628	0	0.00536826	0	99.9946
NC_019843.3	29288	A	19152	99.8799	0.00522139	0.104428	0.0104428
NC_019843.3	28732	C	19090	0.015715	99.979	0	0.00523835
NC_019843.3	28733	C	19093	0	99.979	0	0.0157126
NC_019843.3	28734	T	19268	0	0.0103799	0.0103799	99.9792
NC_019843.3	28735	T	18774	0	0.0159795	0.010653	99.9734
NC_019843.3	28736	T	19552	0.00511457	0.0102291	0.00511457	99.9642
NC_019843.3	28737	C	19440	0	99.9794	0	0.0205761
NC_019843.3	28738	C	19248	0	99.9844	0	0.015586
NC_019843.3	28795	A	17276	99.8669	0.0289419	0.104191	0
NC_019843.3	28740	C	19366	0	99.969	0	0.0309821
NC_019843.3	28741	C	19355	0.00516662	99.9845	0	0.0103332
NC_019843.3	28742	T	19140	0	0.0679206	0	99.9321
NC_019843.3	28743	G	19395	0.0103119	0	99.9845	0.00515597
NC_019843.3	28744	G	19325	0.00517464	0	99.9948	0
NC_019843.3	28745	G	19648	0.0610749	0.00508958	99.9287	0
NC_019843.3	28746	C	19866	0.00503373	99.9849	0	0.0100675
NC_019843.3	29681	A	20424	99.8825	0	0.10282	0.0048962
NC_019843.3	28748	G	20129	0.00993591	0.00496796	99.9851	0
NC_019843.3	28749	G	19708	0	0	100	0
NC_019843.3	28750	G	20055	0.0299177	0	99.9402	0.00498629
NC_019843.3	28751	T	20174	0	0.0198275	0.00991375	99.9703
NC_019843.3	28752	G	20242	0.0148207	0.00988045	99.9753	0
NC_019843.3	28753	T	19956	0	0.0350772	0.00501102	99.9599
NC_019843.3	29502	A	22401	99.8929	0	0.102674	0.00446409
NC_019843.3	28755	C	20016	0	99.985	0	0.014988
NC_019843.3	28756	C	20015	0.00499625	99.99	0	0.00499625
NC_019843.3	28757	T	19918	0	0.0200823	0	99.9799
NC_019843.3	28758	C	20450	0.00488998	99.9853	0	0.00977995
NC_019843.3	28759	T	20706	0	0	0	99.9952
NC_019843.3	28760	T	20115	0.00497141	0.0248571	0	99.9602
NC_019843.3	28821	A	20709	99.8938	0	0.101405	0.00482882
NC_019843.3	28660	A	15173	99.9011	0	0.0988598	0
NC_019843.3	28763	T	20011	0	0.019989	0.00499725	99.975
NC_019843.3	28764	G	20039	0.0349319	0.00998054	99.9551	0
NC_019843.3	28765	C	19881	0.0100599	99.9698	0	0.0201197
NC_019843.3	28766	C	20158	0	99.9802	0.00496081	0.0148824
NC_019843.3	29085	A	21248	99.8918	0	0.0988328	0.00941265
NC_019843.3	28768	A	20311	99.9754	0	0.0196938	0
NC_019843.3	28769	T	19556	0.00511352	0.0153406	0.010227	99.9693
NC_019843.3	28770	T	20348	0	0.0147435	0	99.9754
NC_019843.3	28771	C	19989	0.0150083	99.97	0	0.0150083
NC_019843.3	28772	T	19680	0.0050813	0.0203252	0.0101626	99.9644
NC_019843.3	29038	A	21250	99.9012	0	0.0988235	0
NC_019843.3	28774	C	19901	0	99.9849	0	0.0150746
NC_019843.3	28775	C	19624	0	99.9949	0	0.0050958
NC_019843.3	28776	C	19758	0	99.9848	0	0.0151837
NC_019843.3	28777	C	19952	0.0100241	99.9749	0.00501203	0.0100241
NC_019843.3	28778	T	19578	0.00510777	0.0970477	0.0153233	99.8825
NC_019843.3	28779	G	19827	0.0201745	0.0100873	99.9647	0.00504363
NC_019843.3	28780	C	19698	0	99.9645	0.00507666	0.0304599
NC_019843.3	28781	G	19656	0.030525	0	99.9695	0
NC_019843.3	28782	C	19833	0.0050421	99.9849	0	0
NC_019843.3	28783	A	20375	99.9951	0	0.00490798	0
NC_019843.3	28680	A	16348	99.8899	0	0.0978713	0
NC_019843.3	29700	A	16400	99.878	0.0243902	0.097561	0
NC_019843.3	29121	A	21215	99.901	0	0.0942729	0
NC_019843.3	28787	T	19838	0.00504083	0	0	99.995
NC_019843.3	28788	G	20223	0.00988973	0	99.9901	0
NC_019843.3	28789	C	19952	0	99.995	0	0.00501203
NC_019843.3	28790	T	19661	0	0.0254311	0.00508621	99.9542
NC_019843.3	28791	G	20424	0	0	99.9902	0.0097924
NC_019843.3	28792	G	20019	0	0	100	0
NC_019843.3	28793	G	20199	0.00495074	0	99.995	0
NC_019843.3	28794	T	19951	0	0.0150368	0.0100246	99.9749
NC_019843.3	29029	A	20405	99.9069	0	0.0931144	0
NC_019843.3	28796	T	19898	0	0	0	100
NC_019843.3	28797	T	20285	0	0.00492975	0	99.9951
NC_019843.3	28798	G	20773	0.00481394	0	99.9904	0.00481394
NC_019843.3	28799	G	20555	0.01946	0	99.9805	0
NC_019843.3	28800	C	20760	0	99.9663	0	0.0337187
NC_019843.3	28801	G	20350	0.034398	0	99.9607	0.004914
NC_019843.3	28802	G	20932	0.00477737	0	99.9904	0.00477737
NC_019843.3	29266	A	18706	99.877	0.0160376	0.0908799	0.0160376
NC_019843.3	28804	G	20925	0	0	99.9952	0.00477897
NC_019843.3	28805	A	20878	99.9808	0	0.0143692	0.00478973
NC_019843.3	28806	C	20743	0	99.9711	0	0.0289254
NC_019843.3	29670	A	19042	99.9055	0.00525155	0.0892763	0
NC_019843.3	28808	G	20567	0.0145865	0.00486216	99.966	0.0145865
NC_019843.3	28809	G	20402	0.0294089	0	99.9657	0.00490148
NC_019843.3	28810	A	20667	99.9758	0.00967726	0.00483863	0.00967726
NC_019843.3	28811	C	20594	0.00971157	99.9612	0.00971157	0.0194231
NC_019843.3	28889	A	22484	99.9066	0	0.0889521	0.00444761
NC_019843.3	28813	G	20427	0	0.00489548	99.9706	0
NC_019843.3	28814	A	21013	99.9762	0	0.0190358	0.00475896
NC_019843.3	29012	A	19136	99.9007	0.00522575	0.0888378	0.00522575
NC_019843.3	29025	A	20555	99.9076	0	0.0875699	0.004865
NC_019843.3	29451	A	21727	99.9079	0.00460257	0.0874488	0
NC_019843.3	28626	A	13736	99.9126	0	0.0873617	0
NC_019843.3	28819	T	20691	0.00966604	0.0193321	0	99.9662
NC_019843.3	28820	T	20797	0	0.0192335	0.00480839	99.976
NC_019843.3	28659	A	15058	99.9137	0	0.0863328	0
NC_019843.3	29766	A	12858	99.9067	0	0.0855499	0.00777726
NC_019843.3	28823	T	19046	0	0.0105009	0.00525045	99.9842
NC_019843.3	29100	A	21811	99.9129	0.00458484	0.0825272	0
NC_019843.3	28825	C	20903	0	99.9665	0	0.033488
NC_019843.3	28826	C	20750	0.0192771	99.9566	0	0.0240964
NC_019843.3	28827	G	20657	0.0580917	0.0145229	99.9274	0
NC_019843.3	28828	G	19395	0.0103119	0	99.9845	0.00515597
NC_019843.3	28829	G	19550	0.0153453	0.00511509	99.9795	0
NC_019843.3	28830	A	20311	99.9852	0.00492344	0	0.00984688
NC_019843.3	28831	A	15613	99.9808	0.0192148	0	0
NC_019843.3	28832	T	18384	0	0.00543951	0	99.9946
NC_019843.3	28833	G	20875	0	0	99.9904	0.00479042
NC_019843.3	28834	G	20917	0.0095616	0	99.9904	0
NC_019843.3	28835	A	21917	99.9681	0	0.013688	0.0182507
NC_019843.3	29311	A	19411	99.9124	0	0.0824275	0.00515172
NC_019843.3	28837	T	21426	0.00466723	0	0	99.9953
NC_019843.3	28838	T	21955	0.00455477	0.00455477	0	99.9909
NC_019843.3	28870	A	20762	99.9133	0	0.0818804	0.00481649
NC_019843.3	28784	A	19565	99.9131	0.00511117	0.0817787	0
NC_019843.3	28841	G	22034	0.0226922	0.0226922	99.941	0.0136153
NC_019843.3	28842	C	22124	0.00451998	99.9729	0.00451998	0.0180799
NC_019843.3	28843	A	22289	99.9821	0	0.0179461	0
NC_019843.3	29287	A	18893	99.9206	0	0.0793945	0
NC_019843.3	28845	C	22439	0.00445653	99.9866	0	0.00891305
NC_019843.3	28846	T	21374	0	0.056143	0.00467858	99.9392
NC_019843.3	28847	G	22257	0	0	100	0
NC_019843.3	28848	G	22173	0	0	100	0
NC_019843.3	28849	C	22367	0.00447087	99.9821	0.00447087	0.00894174
NC_019843.3	28850	T	22418	0.0044607	0.0223035	0	99.9732
NC_019843.3	28851	C	22421	0	99.9688	0	0.0312207
NC_019843.3	28852	C	21996	0.00454628	99.9909	0	0.00454628
NC_019843.3	28853	C	22014	0.00454256	99.9818	0.00454256	0.00454256
NC_019843.3	28895	A	22963	99.9216	0	0.078387	0
NC_019843.3	28855	G	22040	0.0136116	0	99.9864	0
NC_019843.3	28856	G	21899	0.00456642	0	99.9863	0.00913284
NC_019843.3	28857	T	21809	0	0.0320968	0	99.9633
NC_019843.3	28858	G	21939	0.00911619	0	99.9909	0
NC_019843.3	28859	G	22161	0.00451243	0.00451243	99.991	0
NC_019843.3	28860	T	22201	0.0045043	0.0225215	0	99.973
NC_019843.3	29224	A	19140	99.9164	0	0.0783699	0.00522466
NC_019843.3	28862	C	21900	0	99.9909	0	0.00913242
NC_019843.3	28863	T	22038	0	0.0136129	0.00453762	99.9818
NC_019843.3	28864	T	22193	0	0.00450593	0	99.991
NC_019843.3	28865	C	21873	0.00457185	99.9863	0	0.00914369
NC_019843.3	28866	T	21566	0	0.0324585	0	99.9675
NC_019843.3	29028	A	20529	99.9221	0	0.0779385	0
NC_019843.3	28868	C	21887	0	99.9909	0	0.00913784
NC_019843.3	28869	T	21269	0.00470168	0.00940336	0	99.9765
NC_019843.3	28940	A	21858	99.8994	0.013725	0.0777747	0.00914997
NC_019843.3	28871	C	22120	0	99.9955	0	0.0045208
NC_019843.3	28617	A	11597	99.9138	0.00862292	0.0776063	0
NC_019843.3	28873	C	22192	0	99.9865	0	0.0135184
NC_019843.3	28874	T	22164	0.00451182	0.0406064	0.00451182	99.9459
NC_019843.3	28875	G	22011	0	0	99.9955	0.00454318
NC_019843.3	28876	G	22116	0	0	99.9955	0.00452161
NC_019843.3	28877	A	22339	99.9866	0	0.0134294	0
NC_019843.3	29357	A	19340	99.9173	0.00517063	0.0775595	0
NC_019843.3	28879	C	22298	0	99.9955	0	0
NC_019843.3	28880	T	22463	0	0.0623247	0.0133553	99.9243
NC_019843.3	28881	G	22541	0.0221818	0	99.9778	0
NC_019843.3	28882	G	22745	0.0219829	0	99.9736	0.00439657
NC_019843.3	28883	A	22938	99.9913	0	0	0
NC_019843.3	28884	C	22901	0	99.9913	0	0.00873324
NC_019843.3	28885	C	22707	0.00880786	99.9868	0	0.00440393
NC_019843.3	28886	C	22752	0	99.9912	0	0.00879044
NC_019843.3	28887	G	23183	0.0215675	0	99.9741	0.00431351
NC_019843.3	29715	A	16968	99.8998	0.00589345	0.0766148	0.0176803
NC_019843.3	28624	A	13213	99.9016	0.0075683	0.075683	0
NC_019843.3	28890	G	23076	0.177674	0.00433351	99.818	0
NC_019843.3	28891	C	23079	0	99.9783	0	0.0216647
NC_019843.3	28807	A	20190	99.9108	0.00495295	0.0742942	0.00990589
NC_019843.3	28893	G	23309	0.0257411	0	99.97	0.00429019
NC_019843.3	28894	C	23250	0.00430107	99.9828	0	0.0129032
NC_019843.3	28815	A	20221	99.9209	0.00494535	0.0741803	0
NC_019843.3	28896	C	23359	0	99.9829	0.00428101	0.012843
NC_019843.3	28897	T	22952	0.00871384	0.0566399	0	99.9303
NC_019843.3	28898	C	23339	0.00428467	99.9871	0	0.00856935
NC_019843.3	28899	C	22981	0.00435142	99.9826	0.00435142	0.00870284
NC_019843.3	28900	C	23040	0	99.974	0	0.0260417
NC_019843.3	28901	A	22765	99.9956	0	0	0.00439271
NC_019843.3	28902	T	18787	0	0.031937	0.0372598	99.9308
NC_019843.3	28903	T	22735	0	0.026391	0	99.9736
NC_019843.3	28904	C	22854	0	99.9869	0	0.0131268
NC_019843.3	28905	C	22649	0.0132456	99.9647	0	0.022076
NC_019843.3	28906	G	22864	0.0612316	0.0131211	99.9169	0.00874738
NC_019843.3	28907	G	22654	0.0132427	0.0132427	99.9735	0
NC_019843.3	28908	G	22230	0.00899685	0.00899685	99.982	0
NC_019843.3	28909	C	22088	0	99.9728	0.00905469	0.00905469
NC_019843.3	28910	T	22501	0	0.0133327	0.00444425	99.9822
NC_019843.3	28911	G	22373	0.0178787	0	99.9777	0.00446967
NC_019843.3	28912	T	22483	0	0.0133434	0	99.9867
NC_019843.3	28913	T	22790	0	0.0175516	0	99.9824
NC_019843.3	28773	A	20296	99.9261	0	0.0739062	0
NC_019843.3	28681	A	16413	99.9269	0	0.0731128	0
NC_019843.3	28916	G	22671	0	0.00441092	99.9824	0.0132328
NC_019843.3	28917	G	22561	0.0576216	0	99.9424	0
NC_019843.3	28817	A	20588	99.9223	0.0048572	0.072858	0
NC_019843.3	28919	T	22616	0.0442165	0.0663247	0.0176866	99.8718
NC_019843.3	28920	G	22765	0.0131781	0.00878542	99.978	0
NC_019843.3	28921	G	22331	0.058215	0.00447808	99.9373	0
NC_019843.3	28922	C	22594	0	99.9911	0	0.00885191
NC_019843.3	28923	A	22179	99.982	0.00450877	0.0135263	0
NC_019843.3	28924	T	22038	0.00453762	0.0181505	0	99.9773
NC_019843.3	28925	C	22656	0	99.9868	0	0.0132415
NC_019843.3	28926	G	22817	0.00876539	0	99.9781	0.00876539
NC_019843.3	28927	T	21947	0	0.0182257	0	99.9818
NC_019843.3	28928	T	22086	0	0.0135833	0.00905551	99.9774
NC_019843.3	28929	T	23079	0	0.0346635	0.00433294	99.961
NC_019843.3	28930	G	22917	0	0	100	0
NC_019843.3	28931	G	22417	0.0178436	0	99.9732	0.0089218
NC_019843.3	28932	G	22744	0.0131903	0.00879353	99.9736	0.00439676
NC_019843.3	28933	T	22752	0.00439522	0.0263713	0	99.9692
NC_019843.3	28934	C	22474	0	99.9733	0	0.0266975
NC_019843.3	28935	C	22371	0.00447007	99.9687	0.0134102	0.00894015
NC_019843.3	28936	A	22670	99.9779	0	0.0132333	0.00882223
NC_019843.3	28937	T	23032	0.00434178	0.0260507	0	99.9696
NC_019843.3	28938	G	22989	0.00869981	0.00869981	99.9739	0.00434991
NC_019843.3	28824	A	19220	99.9168	0.00520291	0.0728408	0.00520291
NC_019843.3	29508	A	21992	99.9227	0	0.0727537	0
NC_019843.3	28941	G	22743	0.0131909	0.00439696	99.9736	0.00879391
NC_019843.3	28942	A	22420	99.9955	0.0044603	0	0
NC_019843.3	28943	T	22800	0.00438597	0.0921053	0.0131579	99.8904
NC_019843.3	28944	G	23050	0.130152	0.0043384	99.8525	0.00867679
NC_019843.3	28945	G	22779	0.0482901	0.00878002	99.9429	0
NC_019843.3	28946	C	22857	0	99.965	0.00437503	0.0306252
NC_019843.3	28947	G	22639	0.00883431	0	99.9912	0
NC_019843.3	28948	C	22615	0	99.9867	0	0.00884369
NC_019843.3	28949	C	22566	0.0177258	99.9601	0.00443145	0.0177258
NC_019843.3	28950	A	22398	99.9866	0	0.00892937	0.00446468
NC_019843.3	28951	C	22549	0.00443479	99.9778	0	0.0177391
NC_019843.3	28952	T	22059	0	0.0226665	0.00906659	99.9683
NC_019843.3	28953	G	22830	0.021901	0	99.9781	0
NC_019843.3	29106	A	20870	99.9281	0	0.0718735	0
NC_019843.3	28955	T	21932	0.00455955	0.0319168	0.00455955	99.9544
NC_019843.3	28956	G	22873	0.0131159	0.0131159	99.9738	0
NC_019843.3	28957	C	22721	0	99.9824	0	0.00880243
NC_019843.3	28958	T	23045	0.00433934	0.0216967	0.00433934	99.9696
NC_019843.3	28959	C	22709	0	99.978	0.00440354	0.0176142
NC_019843.3	28960	C	22385	0.0178691	99.9598	0.00446728	0.0134018
NC_019843.3	28961	T	22603	0.0176968	0.022121	0.00442419	99.9558
NC_019843.3	28962	T	22270	0	0.0179614	0	99.9775
NC_019843.3	28963	C	22710	0.00440335	99.9912	0	0.00440335
NC_019843.3	29273	A	18285	99.9125	0	0.0710965	0
NC_019843.3	29641	A	19715	99.9239	0	0.0710119	0.00507228
NC_019843.3	28966	C	22053	0	99.9501	0	0.00906906
NC_019843.3	28967	T	22342	0.00447587	0.0447587	0.00447587	99.9463
NC_019843.3	28968	T	22306	0.0089662	0.0224155	0.0134493	99.9552
NC_019843.3	28969	T	22790	0.00438789	0.0219394	0.00438789	99.9693
NC_019843.3	28970	T	22732	0.00439908	0.0747844	0.052789	99.868
NC_019843.3	28971	G	22736	0.0131949	0	99.9692	0.0175932
NC_019843.3	28972	G	22241	0.0539544	0.0089924	99.9326	0.0044962
NC_019843.3	28973	G	22576	0.0177179	0	99.969	0.0132884
NC_019843.3	29690	A	19715	99.9239	0.00507228	0.0710119	0
NC_019843.3	28975	C	22642	0.00441657	99.9779	0	0.0176663
NC_019843.3	28976	G	22229	0.0404877	0.00899726	99.946	0
NC_019843.3	28977	C	22370	0.00447027	99.9464	0.00447027	0.0447027
NC_019843.3	28978	G	22396	0.0133952	0	99.9777	0.00893017
NC_019843.3	28979	G	22435	0.00445732	0	99.9955	0
NC_019843.3	28980	A	22721	99.9868	0	0.0132036	0
NC_019843.3	28981	A	20899	99.9761	0	0.0191397	0.00478492
NC_019843.3	28982	C	22166	0	100	0	0
NC_019843.3	28983	C	21670	0	99.9908	0	0.00922935
NC_019843.3	28984	C	21361	0.00468143	99.9906	0	0.00468143
NC_019843.3	28985	T	21682	0.00922424	0.0876303	0	99.8985
NC_019843.3	28696	A	15538	99.9228	0.00643583	0.0707942	0
NC_019843.3	29419	A	21470	99.9255	0.00465766	0.0698649	0
NC_019843.3	28988	C	21198	0	99.9953	0	0.00471743
NC_019843.3	28989	A	20962	99.9905	0	0.00954107	0
NC_019843.3	28990	A	19685	99.9797	0.00508001	0.01524	0
NC_019843.3	28991	T	20961	0	0.0286246	0	99.9714
NC_019843.3	28992	G	20534	0.00486997	0.00973994	99.9805	0.00486997
NC_019843.3	28993	A	20765	99.9952	0	0.0048158	0
NC_019843.3	28994	T	19972	0	0.010014	0.00500701	99.98
NC_019843.3	28995	T	20675	0.00483676	0.0435308	0.00483676	99.9371
NC_019843.3	28996	C	20793	0	99.9856	0.00480931	0.00961862
NC_019843.3	29099	A	21643	99.9168	0	0.0693065	0.0138613
NC_019843.3	28998	G	20521	0.00487306	0.00974611	99.9805	0.00487306
NC_019843.3	28999	C	19952	0	99.995	0	0
NC_019843.3	29000	T	20917	0	0.0095616	0.0047808	99.9857
NC_019843.3	29628	A	20204	99.9208	0.00494951	0.0692932	0.00494951
NC_019843.3	29002	T	20166	0.00495884	0.00495884	0	99.9901
NC_019843.3	29003	T	20695	0	0.00966417	0	99.9903
NC_019843.3	29004	G	20654	0.00484168	0.00484168	99.9903	0
NC_019843.3	29005	T	20995	0	0.0142891	0	99.9857
NC_019843.3	29006	T	21028	0	0.0142667	0	99.9667
NC_019843.3	29256	A	18844	99.9204	0.00530673	0.0689875	0.00530673
NC_019843.3	29008	C	21075	0	99.9715	0	0.0284698
NC_019843.3	29009	A	21070	99.9858	0	0.0142383	0
NC_019843.3	29010	C	21144	0	99.9811	0	0.0189179
NC_019843.3	28761	A	20349	99.9263	0	0.0687994	0
NC_019843.3	29490	A	20450	99.9218	0.00977995	0.0684597	0
NC_019843.3	29013	T	19018	0.0157745	0.0157745	0.0105164	99.9579
NC_019843.3	29014	T	21391	0	0.00934973	0	99.9907
NC_019843.3	29015	C	21229	0	99.9906	0	0.00942107
NC_019843.3	29016	G	20795	0.0384708	0.0096177	99.9471	0.00480885
NC_019843.3	29017	C	21273	0.00470079	99.9671	0	0.023504
NC_019843.3	29018	G	21187	0.0188795	0.0235994	99.9434	0.00943975
NC_019843.3	29019	C	21334	0	99.9906	0	0.00937471
NC_019843.3	29020	C	21315	0	99.9906	0	0.00938306
NC_019843.3	29021	C	21400	0.0046729	99.9673	0	0.0280374
NC_019843.3	29022	G	21050	0.0332542	0.00950119	99.9572	0
NC_019843.3	29023	G	20966	0.0238481	0.00953925	99.9571	0.00953925
NC_019843.3	29024	T	21340	0	0.0187441	0	99.9813
NC_019843.3	28762	A	19246	99.9169	0.0103918	0.0675465	0.00519588
NC_019843.3	29026	C	20900	0	99.9856	0	0.0143541
NC_019843.3	29027	T	21427	0	0.130676	0.00933402	99.8553
NC_019843.3	28840	A	22344	99.915	0.00895095	0.0671321	0.00895095
NC_019843.3	29339	A	19380	99.9329	0	0.0670795	0
NC_019843.3	29030	G	20620	0	0	99.9952	0.00484966
NC_019843.3	29031	C	20492	0	99.9951	0	0.00487995
NC_019843.3	29032	T	19583	0	0	0	100
NC_019843.3	29033	T	20787	0.0096214	0.048107	0.0048107	99.9375
NC_019843.3	29034	C	20411	0	99.9853	0	0.014698
NC_019843.3	29035	C	19900	0.0150754	99.9749	0	0.0100503
NC_019843.3	29036	T	20897	0	0.0143561	0.00478538	99.9426
NC_019843.3	28836	A	18458	99.9242	0.0108354	0.0650125	0
NC_019843.3	29656	A	20047	99.9352	0	0.0648476	0
NC_019843.3	29039	A	21068	99.9858	0	0.0142396	0
NC_019843.3	28720	A	16965	99.9234	0.011789	0.0648394	0
NC_019843.3	29261	A	18584	99.93	0.00538097	0.0645717	0
NC_019843.3	29042	C	21170	0	99.9764	0	0.0236183
NC_019843.3	29043	T	19786	0.0101082	0.0202163	0.0101082	99.9596
NC_019843.3	29044	T	21206	0	0.0565878	0	99.9387
NC_019843.3	29045	C	21267	0.00470212	99.9859	0	0.00940424
NC_019843.3	29046	C	21025	0.00475624	99.9905	0.00475624	0
NC_019843.3	29047	A	21004	99.981	0.004761	0.014283	0
NC_019843.3	29048	C	21162	0	99.9764	0.00472545	0.0189018
NC_019843.3	29049	A	20448	99.9902	0	0.00978091	0
NC_019843.3	29050	T	19716	0	0.0202881	0.010144	99.9696
NC_019843.3	29051	T	20744	0	0.0385654	0	99.9614
NC_019843.3	29052	G	21469	0.0419209	0	99.9534	0.00465788
NC_019843.3	29338	A	20240	99.9358	0	0.0642292	0
NC_019843.3	29054	G	21431	0.0466614	0	99.9347	0.0186646
NC_019843.3	29055	G	21076	0.0332131	0.0142342	99.9431	0.00948947
NC_019843.3	29056	G	20906	0.0286999	0	99.9665	0.00478332
NC_019843.3	29057	G	21298	0.0281717	0.00469528	99.9484	0.0187811
NC_019843.3	29058	A	21090	99.9953	0	0.00474158	0
NC_019843.3	29059	C	21423	0.00466788	99.972	0	0.0233394
NC_019843.3	29060	T	21601	0	0.0231471	0	99.9769
NC_019843.3	29061	G	21415	0.0326874	0	99.958	0.00933925
NC_019843.3	29062	G	21503	0.0558062	0	99.9302	0.0139515
NC_019843.3	29231	A	18962	99.9314	0.00527371	0.0632845	0
NC_019843.3	29064	G	21513	0	0	99.9954	0.00464835
NC_019843.3	29065	G	21035	0.00475398	0.00475398	99.9905	0
NC_019843.3	29066	C	21024	0	99.9905	0	0.00951294
NC_019843.3	29067	A	21105	99.9953	0	0.00473821	0
NC_019843.3	28861	A	21035	99.9334	0.00475398	0.0618018	0
NC_019843.3	29069	T	20833	0.00480008	0.00480008	0	99.9856
NC_019843.3	29075	A	21038	99.9382	0	0.0617929	0
NC_019843.3	29071	G	21098	0	0.0189591	99.9763	0
NC_019843.3	29072	T	21032	0	0.0380373	0	99.962
NC_019843.3	29073	C	21317	0	99.9765	0	0.0234555
NC_019843.3	28915	A	22665	99.9162	0.0132363	0.0617692	0.00882418
NC_019843.3	29115	A	21088	99.9289	0	0.0616464	0.00948407
NC_019843.3	29076	T	21301	0.00469462	0.0187785	0	99.9765
NC_019843.3	29077	C	21145	0.0094585	99.9764	0	0.0141878
NC_019843.3	29078	A	21111	99.9953	0	0.00473687	0
NC_019843.3	29079	T	21067	0.00474676	0.00474676	0	99.9905
NC_019843.3	29080	C	21147	0.0047288	99.9953	0	0
NC_019843.3	29081	T	21416	0.00933881	0.00933881	0	99.9813
NC_019843.3	29082	T	21217	0	0.0188528	0	99.9811
NC_019843.3	29083	C	21366	0	99.9953	0	0.00468033
NC_019843.3	29181	A	19551	99.9335	0	0.0613779	0.00511483
NC_019843.3	29129	A	21253	99.9106	0.0141157	0.0611678	0.0141157
NC_019843.3	29086	G	20716	0.0144816	0	99.971	0.0144816
NC_019843.3	29087	A	21236	99.9859	0	0.00941797	0.00470898
NC_019843.3	29088	G	21105	0.00947643	0	99.9905	0
NC_019843.3	29089	C	20905	0.00478355	99.9904	0	0
NC_019843.3	29090	C	21221	0.00471231	99.9953	0	0
NC_019843.3	29091	T	21237	0.00470876	0.0141263	0	99.9812
NC_019843.3	29092	C	21397	0	99.9907	0	0.0093471
NC_019843.3	29093	T	20450	0	0.00977995	0.00977995	99.9804
NC_019843.3	28867	A	21439	99.9347	0	0.0606372	0.0046644
NC_019843.3	29095	G	21072	0.00474563	0	99.9953	0
NC_019843.3	29096	C	20821	0	99.9856	0	0.0144085
NC_019843.3	29097	T	21462	0.0093188	0.0326158	0	99.9581
NC_019843.3	29098	T	21415	0.00466962	0.0326874	0.00933925	99.9533
NC_019843.3	28629	A	13225	99.9244	0	0.0604915	0.0151229
NC_019843.3	29587	A	19910	99.9397	0	0.0602712	0
NC_019843.3	29101	G	21366	0.00936067	0	99.9906	0
NC_019843.3	29102	C	21394	0	99.9626	0	0.0327195
NC_019843.3	29699	A	18331	99.94	0	0.0600076	0
NC_019843.3	29104	G	21524	0.0185839	0	99.9814	0
NC_019843.3	29105	A	21408	99.986	0	0.0140135	0
NC_019843.3	29652	A	18437	99.9403	0	0.0596626	0
NC_019843.3	29107	A	20963	99.9666	0	0.0190812	0.00954062
NC_019843.3	29108	C	21080	0	100	0	0
NC_019843.3	29109	T	20738	0.00482207	0.00482207	0	99.9904
NC_019843.3	29110	C	20913	0.00478171	99.9713	0.00478171	0.0191269
NC_019843.3	29111	T	20128	0	0.024841	0.0049682	99.9702
NC_019843.3	29112	T	21110	0.00473709	0.0236855	0	99.9621
NC_019843.3	29113	C	20725	0.00482509	99.9807	0.00482509	0.00965018
NC_019843.3	29114	C	20828	0.0288074	99.9232	0	0.0480123
NC_019843.3	29680	A	20476	99.9365	0	0.0586052	0.00488377
NC_019843.3	29116	G	20971	0.00953698	0	99.9905	0
NC_019843.3	29117	A	19928	99.9849	0	0.0150542	0
NC_019843.3	29118	T	21213	0	0.0329986	0	99.967
NC_019843.3	29119	C	20058	0.00997108	99.9551	0	0.0299133
NC_019843.3	29120	T	21300	0.00469484	0.00469484	0	99.9906
NC_019843.3	29168	A	20507	99.9366	0.00487638	0.0585166	0
NC_019843.3	29122	G	21245	0	0.00941398	99.9765	0.014121
NC_019843.3	29123	T	20509	0	0	0	100
NC_019843.3	29124	T	21526	0	0.0185822	0.00464555	99.9675
NC_019843.3	29125	C	21705	0.00460723	99.977	0	0.0184289
NC_019843.3	29307	A	18955	99.942	0	0.0580322	0
NC_019843.3	29127	C	21631	0	99.9861	0	0.013869
NC_019843.3	29128	A	21483	99.9907	0	0.00930969	0
NC_019843.3	29504	A	20933	99.9427	0	0.0573258	0
NC_019843.3	29130	G	20994	0	0	100	0
NC_019843.3	29131	G	21102	0	0	100	0
NC_019843.3	29132	T	21449	0	0.0186489	0	99.9814
NC_019843.3	29133	T	21459	0	0.00466005	0	99.9953
NC_019843.3	29134	C	21509	0	99.9814	0	0.0185969
NC_019843.3	29135	A	21409	99.986	0	0.0140128	0
NC_019843.3	28844	A	20943	99.9379	0.00477486	0.0572984	0
NC_019843.3	29137	G	21364	0.00468077	0	99.9953	0
NC_019843.3	29138	A	20947	100	0	0	0
NC_019843.3	29139	T	21309	0	0.03285	0	99.9672
NC_019843.3	29140	C	21693	0	99.9908	0	0.00921956
NC_019843.3	29669	A	19290	99.9326	0	0.0570244	0.0103681
NC_019843.3	29142	G	21798	0.00917515	0	99.9908	0
NC_019843.3	29143	G	21781	0.00459116	0.00459116	99.977	0.0137735
NC_019843.3	29144	A	22102	99.991	0	0.00904895	0
NC_019843.3	28986	A	21238	99.9435	0	0.0565025	0
NC_019843.3	29145	A	21282	99.9436	0	0.0563857	0
NC_019843.3	29147	C	22173	0	99.9955	0	0.00450999
NC_019843.3	29148	T	22136	0.0225876	0.0135526	0	99.9639
NC_019843.3	29149	C	22141	0	99.9955	0	0.00451651
NC_019843.3	29150	T	19785	0.00505433	0.0657063	0.015163	99.9141
NC_019843.3	29411	A	21403	99.9393	0	0.0560669	0.00467224
NC_019843.3	29152	C	22048	0	99.9864	0	0.0136067
NC_019843.3	29153	C	21891	0	100	0	0
NC_019843.3	29154	C	21930	0.0455996	99.8632	0	0.0911993
NC_019843.3	29155	G	21897	0.127871	0.0593689	99.8128	0
NC_019843.3	29156	C	21777	0.009184	99.9633	0.004592	0.02296
NC_019843.3	29157	G	21626	0.0323684	0	99.9538	0.0138722
NC_019843.3	29158	G	21323	0.0187591	0.00468977	99.9672	0.00937954
NC_019843.3	29159	C	21542	0	99.9954	0	0.00464209
NC_019843.3	29160	A	21264	99.9859	0	0.0141084	0
NC_019843.3	29161	C	21430	0.00466636	99.9953	0	0
NC_019843.3	29162	T	18619	0	0.0107417	0.0161126	99.9731
NC_019843.3	29163	T	21167	0.00472433	0.00944867	0	99.9764
NC_019843.3	29164	C	21481	0	99.986	0	0.0139658
NC_019843.3	29165	T	21343	0.0187415	0.0843368	0.00937075	99.8876
NC_019843.3	29166	C	21425	0.00466745	99.986	0	0.00933489
NC_019843.3	29167	C	21200	0.00471698	99.9858	0	0.00943396
NC_019843.3	28892	A	23205	99.9397	0	0.0560224	0.00430942
NC_019843.3	29169	G	20808	0	0	100	0
NC_019843.3	29170	G	20639	0.0193808	0	99.9709	0.0048452
NC_019843.3	29171	T	20829	0.004801	0.014403	0.004801	99.976
NC_019843.3	29172	C	20683	0	99.9855	0.00483489	0.00966978
NC_019843.3	29173	C	20542	0	99.9708	0.00486808	0.0146042
NC_019843.3	29174	A	20645	99.9806	0	0.0193752	0
NC_019843.3	29175	T	20415	0	0.0244918	0	99.9755
NC_019843.3	29176	C	20799	0	99.9904	0	0.00961585
NC_019843.3	29177	T	20806	0.00480631	0.0288378	0	99.9664
NC_019843.3	29178	G	20844	0	0.00959509	99.9904	0
NC_019843.3	29179	G	20943	0.00477486	0.00954973	99.9857	0
NC_019843.3	28634	A	12745	99.9372	0.00784621	0.0549235	0
NC_019843.3	29684	A	20136	99.9454	0	0.0546285	0
NC_019843.3	29182	T	21112	0.00473664	0.0142099	0	99.9811
NC_019843.3	29183	C	21032	0	99.9715	0	0.028528
NC_019843.3	29184	G	20643	0.0435983	0	99.9467	0.00968851
NC_019843.3	29185	G	20986	0.0476508	0	99.9523	0
NC_019843.3	29186	A	21189	99.9764	0	0.0188777	0.00471943
NC_019843.3	29187	G	20648	0.00968617	0.00484308	99.9806	0.00484308
NC_019843.3	29188	C	20368	0	99.9853	0.00490966	0.00981932
NC_019843.3	29189	A	20235	99.9753	0	0.0197677	0.00494193
NC_019843.3	29190	G	20602	0.0048539	0.0048539	99.9806	0.0048539
NC_019843.3	29191	T	19625	0.0152866	0.0203822	0	99.9643
NC_019843.3	29416	A	21983	99.9318	0.00454897	0.0545876	0.00909794
NC_019843.3	29193	G	20481	0	0	99.9951	0.00488257
NC_019843.3	29194	G	20393	0.0441328	0.00490364	99.951	0
NC_019843.3	29195	A	20432	99.9755	0	0.0195771	0.00489428
NC_019843.3	29196	G	20337	0.00491715	0	99.9951	0
NC_019843.3	29197	G	20205	0.00494927	0.054442	99.9357	0.00494927
NC_019843.3	29198	T	20300	0	0.0147783	0	99.9852
NC_019843.3	29199	G	20080	0.0149402	0	99.9801	0.00498008
NC_019843.3	29742	A	16575	99.9397	0	0.0542986	0.00603318
NC_019843.3	29201	T	20272	0	0	0	100
NC_019843.3	29202	C	19847	0	99.9899	0.00503855	0.00503855
NC_019843.3	29203	T	20359	0	0.00982367	0.00491183	99.9853
NC_019843.3	28623	A	13003	99.9308	0.00769053	0.0538337	0.00769053
NC_019843.3	29205	C	20197	0	99.9554	0	0.0346586
NC_019843.3	29206	T	20271	0	0.0246658	0	99.9753
NC_019843.3	29207	T	19810	0	0.0100959	0	99.9849
NC_019843.3	29208	T	19541	0	0	0.0153523	99.9846
NC_019843.3	29040	A	20840	99.9424	0.00479846	0.0527831	0
NC_019843.3	29210	C	19388	0.00515783	99.9948	0	0
NC_019843.3	29211	C	19399	0	99.9845	0	0.0154647
NC_019843.3	29212	T	19370	0.00516262	0.0103252	0	99.9793
NC_019843.3	29213	T	19504	0	0.0307629	0	99.9641
NC_019843.3	29214	G	19442	0.0051435	0	99.9897	0.0051435
NC_019843.3	29284	A	19027	99.9474	0	0.0525569	0
NC_019843.3	29216	T	18756	0	0	0	100
NC_019843.3	29217	C	18954	0	99.9894	0	0.0105519
NC_019843.3	29218	T	18713	0.0160316	0.0213755	0	99.9626
NC_019843.3	29219	T	19012	0	0.0210393	0	99.979
NC_019843.3	29220	C	19170	0.00521648	99.9896	0	0.00521648
NC_019843.3	29221	T	19437	0	0.0154345	0.00514483	99.9794
NC_019843.3	29222	G	19299	0	0	99.9896	0.0103632
NC_019843.3	29223	A	18696	99.9893	0	0.0106975	0
NC_019843.3	29661	A	20949	99.9427	0	0.0525085	0.0047735
NC_019843.3	29225	C	19311	0	99.9741	0	0.025892
NC_019843.3	29545	A	20960	99.9427	0	0.0524809	0.00477099
NC_019843.3	29227	G	19306	0.00517974	0.00517974	99.9793	0.0103595
NC_019843.3	28786	A	19112	99.9215	0.00523232	0.0523231	0
NC_019843.3	29229	C	19225	0.00520156	99.9896	0	0.00520156
NC_019843.3	29230	T	19369	0.00516289	0.0154887	0	99.9793
NC_019843.3	29146	A	21822	99.945	0.00458253	0.0504078	0
NC_019843.3	29232	C	19389	0.00515756	99.9794	0	0.0154727
NC_019843.3	29277	A	18026	99.9501	0	0.0499279	0
NC_019843.3	29626	A	20261	99.9457	0	0.0493559	0
NC_019843.3	29235	G	18082	0.0110607	0.0110607	99.9779	0
NC_019843.3	29236	C	18947	0	99.9842	0	0.0158336
NC_019843.3	29237	C	18791	0.0106434	99.9894	0	0
NC_019843.3	29238	C	18828	0.00531124	99.9947	0	0
NC_019843.3	29239	T	18815	0.00531491	0.0212596	0.00531491	99.9681
NC_019843.3	29240	T	18961	0	0	0.00527398	99.9842
NC_019843.3	29241	G	19512	0.00512505	0	99.9949	0
NC_019843.3	28816	A	20449	99.9413	0.00489021	0.0489021	0.00489021
NC_019843.3	29243	G	19527	0	0.00512111	99.9898	0.00512111
NC_019843.3	29244	T	18860	0.0159067	0.270414	0	99.7137
NC_019843.3	29245	C	19216	0.015612	99.9688	0	0.010408
NC_019843.3	29246	T	19351	0.0723477	0.279055	0.0620123	99.5866
NC_019843.3	29247	G	19359	0.00516556	0	99.9948	0
NC_019843.3	29248	G	18788	0.0106451	0	99.9894	0
NC_019843.3	29249	C	18680	0	99.9358	0.0107066	0.0428266
NC_019843.3	29583	A	20452	99.9462	0	0.048895	0.0048895
NC_019843.3	29283	A	18427	99.9512	0	0.0488414	0
NC_019843.3	29666	A	20549	99.9465	0.00486642	0.0486642	0
NC_019843.3	29253	G	18937	0	0.00528067	99.9894	0.00528067
NC_019843.3	29254	T	19055	0.00524797	0.0262398	0	99.9475
NC_019843.3	28571	A	8297	99.9518	0	0.0482102	0
NC_019843.3	29151	A	20775	99.9471	0	0.0481348	0.00481348
NC_019843.3	29276	A	18801	99.9521	0	0.0478698	0
NC_019843.3	29258	G	18765	0	0	99.9947	0.00532907
NC_019843.3	29259	C	18753	0	99.9787	0	0.0213299
NC_019843.3	29693	A	18923	99.9419	0.00528457	0.0475612	0.00528457
NC_019843.3	28661	A	14744	99.905	0.0474769	0.0474769	0
NC_019843.3	29262	T	19248	0	0.0259767	0	99.974
NC_019843.3	29263	C	19065	0.00524521	99.9843	0	0.0104904
NC_019843.3	29264	G	18286	0.0929673	0.0273433	99.8797	0
NC_019843.3	29265	C	18963	0	99.9631	0.00527343	0.0316406
NC_019843.3	29420	A	21202	99.9528	0	0.0471654	0
NC_019843.3	29267	G	18647	0.0321768	0.0107256	99.9571	0
NC_019843.3	29268	C	18077	0	99.9945	0	0.00553189
NC_019843.3	29269	C	18439	0.00542329	99.9566	0	0
NC_019843.3	29255	A	19104	99.9529	0	0.0471106	0
NC_019843.3	29271	A	18581	99.9892	0	0.0107637	0
NC_019843.3	29643	A	19111	99.9372	0	0.0470933	0
NC_019843.3	29074	A	21265	99.953	0	0.0470256	0
NC_019843.3	29274	G	17824	0	0	99.9888	0.0112208
NC_019843.3	29275	T	18546	0	0.010784	0	99.9838
NC_019843.3	29757	A	15083	99.9403	0	0.0464099	0.01326
NC_019843.3	29103	A	21597	99.9491	0.00463027	0.0463027	0
NC_019843.3	29278	T	18755	0	0.00533191	0	99.9947
NC_019843.3	29279	C	18805	0	100	0	0
NC_019843.3	29280	A	18809	99.9947	0	0.0053166	0
NC_019843.3	29281	C	18408	0	99.9946	0	0.00543242
NC_019843.3	29282	T	18570	0	0.0430802	0	99.9569
NC_019843.3	29469	A	21686	99.9308	0	0.0461127	0.0184451
NC_019843.3	28754	A	19759	99.9443	0.00506098	0.0455489	0.00506098
NC_019843.3	29285	G	19027	0	0	99.9895	0.00525569
NC_019843.3	29286	A	18819	99.9841	0	0.0159413	0
NC_019843.3	28965	A	22498	99.9511	0	0.0444484	0.00444484
NC_019843.3	28608	A	11307	99.9469	0.00884408	0.0442204	0
NC_019843.3	29289	G	19261	0.0103837	0	99.9844	0.00519184
NC_019843.3	29290	A	18301	99.9836	0	0	0
NC_019843.3	29291	T	19414	0	0.0103018	0.0103018	99.9794
NC_019843.3	29292	G	19020	0.00525762	0.00525762	99.9842	0.00525762
NC_019843.3	29293	C	18932	0	99.9894	0	0.0105641
NC_019843.3	29294	T	19304	0	0.0932449	0	99.9068
NC_019843.3	29295	G	19173	0.031294	0	99.9687	0
NC_019843.3	29296	C	19039	0	99.9947	0	0.00525238
NC_019843.3	29297	T	19294	0.00518296	0.0984762	0	99.8963
NC_019843.3	29298	G	19167	0.0573903	0.0104346	99.9322	0
NC_019843.3	29299	C	18866	0.00530054	99.9682	0	0.0265027
NC_019843.3	29300	T	18986	0.0105341	0.0579374	0.0105341	99.921
NC_019843.3	29301	G	18753	0.0159974	0.00533248	99.9787	0
NC_019843.3	29302	C	18127	0	99.989	0.00551663	0.00551663
NC_019843.3	29303	T	18493	0.00540745	0	0.00540745	99.9567
NC_019843.3	29503	A	22621	99.9425	0.013262	0.0442067	0
NC_019843.3	29498	A	20902	99.9426	0.00478423	0.0430581	0
NC_019843.3	28683	A	16443	99.9574	0	0.0425713	0
NC_019843.3	29378	A	21185	99.9481	0	0.0424829	0.00944064
NC_019843.3	29599	A	19096	99.9529	0.0052367	0.0418936	0
NC_019843.3	29309	T	19137	0.00522548	0.010451	0	99.9843
NC_019843.3	29557	A	19126	99.9582	0	0.0418279	0
NC_019843.3	29535	A	21575	99.9583	0	0.0417149	0
NC_019843.3	29312	G	18913	0.00528737	0.00528737	99.9894	0
NC_019843.3	29313	A	18578	99.9839	0	0.0161481	0
NC_019843.3	29314	T	18862	0	0.0424133	0.00530166	99.9523
NC_019843.3	29315	G	19159	0.0574143	0	99.9426	0
NC_019843.3	29316	C	18899	0.0158739	99.9048	0	0.0793693
NC_019843.3	29317	G	19219	0.0416255	0.0208127	99.9376	0
NC_019843.3	29318	C	19732	0.00506791	99.9544	0.0101358	0.0253395
NC_019843.3	29319	C	20115	0	99.995	0.00497141	0
NC_019843.3	29320	A	20001	99.97	0.0149993	0.0149993	0
NC_019843.3	29321	C	20516	0	99.9903	0.00487424	0.00487424
NC_019843.3	29322	A	20324	99.9705	0.00492029	0.0196812	0.00492029
NC_019843.3	29308	A	19247	99.9532	0	0.0415649	0
NC_019843.3	29324	G	20108	0	0	100	0
NC_019843.3	29325	C	20705	0.019319	99.9807	0	0
NC_019843.3	29326	G	20684	0.0676852	0	99.9323	0
NC_019843.3	29327	C	21010	0	99.9857	0	0.0142789
NC_019843.3	29328	A	20739	99.9904	0	0.00964367	0
NC_019843.3	29329	C	21032	0	99.9857	0	0.014264
NC_019843.3	29330	T	20551	0	0.0243297	0.00486594	99.9708
NC_019843.3	29331	T	20532	0	0.136372	0	99.8588
NC_019843.3	29332	C	20678	0	99.9952	0	0.00483606
NC_019843.3	29333	C	20683	0	99.9952	0	0.00483489
NC_019843.3	29334	A	20800	99.9952	0	0.00480769	0
NC_019843.3	29335	C	20410	0.00489956	99.9951	0	0
NC_019843.3	29336	C	20066	0.00498355	99.9601	0.0149507	0.00996711
NC_019843.3	29337	A	20291	99.9901	0	0.00985659	0
NC_019843.3	29515	A	21675	99.9585	0	0.0415225	0
NC_019843.3	29389	A	21798	99.9449	0.00458758	0.0412882	0.00458758
NC_019843.3	28854	A	21941	99.9499	0	0.0410191	0.00911536
NC_019843.3	29341	G	19297	0.00518215	0.0103643	99.9741	0
NC_019843.3	29342	T	20263	0	0.0148053	0	99.9852
NC_019843.3	29343	T	20244	0.00493973	0.0148192	0	99.9802
NC_019843.3	29344	T	20424	0	0.0195848	0	99.9755
NC_019843.3	29345	C	20452	0	100	0	0
NC_019843.3	28785	A	19612	99.9541	0.00509892	0.0407914	0
NC_019843.3	29660	A	19618	99.949	0.0101947	0.0407789	0
NC_019843.3	29348	C	20354	0	99.9902	0	0.00982608
NC_019843.3	29410	A	22097	99.9502	0	0.0407295	0.0045255
NC_019843.3	29350	T	20027	0.00499326	0.0699056	0.019973	99.9051
NC_019843.3	29351	G	20073	0.00996363	0	99.9851	0.00498182
NC_019843.3	29352	G	20109	0.0248645	0	99.9751	0
NC_019843.3	29353	T	20328	0.00491932	0.0737898	0.00491932	99.9164
NC_019843.3	29354	G	20058	0.00498554	0.00997108	99.9801	0.00498554
NC_019843.3	29355	C	20185	0.00495417	99.9851	0	0.00990835
NC_019843.3	29356	A	19975	99.985	0	0.0150188	0
NC_019843.3	29624	A	19713	99.9543	0.00507279	0.0405824	0
NC_019843.3	29358	G	20406	0.0147016	0.00980104	99.9755	0
NC_019843.3	29359	C	20368	0	99.9214	0	0.00981932
NC_019843.3	29360	T	20360	0	0.0392927	0	99.9607
NC_019843.3	29361	T	19842	0	0.0100796	0.0100796	99.9798
NC_019843.3	29362	T	21017	0	0.00951611	0.00475805	99.9857
NC_019843.3	29363	T	21263	0	0.014109	0	99.9859
NC_019843.3	29364	G	20921	0.00477989	0	99.9857	0.00955977
NC_019843.3	29365	G	20967	0.0047694	0	99.9952	0
NC_019843.3	29366	T	20937	0	0	0	100
NC_019843.3	29367	C	20847	0	99.9952	0	0.00479685
NC_019843.3	29368	T	21213	0	0.00471409	0.00942818	99.9859
NC_019843.3	29369	T	21380	0	0.0374181	0	99.9626
NC_019843.3	29370	C	21604	0	99.9954	0	0
NC_019843.3	29371	G	20941	0.0238766	0	99.9666	0.00955064
NC_019843.3	29372	C	21456	0	99.9767	0	0.0233035
NC_019843.3	29373	G	21088	0.0189681	0.00948407	99.9526	0.0189681
NC_019843.3	29374	G	21473	0.013971	0	99.986	0
NC_019843.3	29375	A	21398	99.986	0.00467333	0.00934667	0
NC_019843.3	29376	C	21333	0	99.9859	0.00468757	0.00937515
NC_019843.3	29377	C	21474	0	99.9907	0	0.00931359
NC_019843.3	29458	A	22304	99.9552	0	0.0403515	0.0044835
NC_019843.3	29379	G	21273	0.00940159	0	99.9906	0
NC_019843.3	29380	G	21861	0	0.00457436	99.9909	0.00457436
NC_019843.3	28812	A	19960	99.9399	0.00501002	0.0400802	0.0150301
NC_019843.3	29382	G	21633	0.00462257	0.00462257	99.9861	0.00462257
NC_019843.3	29383	A	21808	99.9862	0	0.00917095	0
NC_019843.3	29384	C	21768	0	99.9908	0	0.0091878
NC_019843.3	29385	C	21930	0.00911993	99.9863	0	0.00455996
NC_019843.3	29386	T	22171	0	0.045104	0.00902079	99.9459
NC_019843.3	29387	C	21930	0	100	0	0
NC_019843.3	29388	C	21865	0.0137206	99.968	0.00914704	0.00914704
NC_019843.3	28822	A	20396	99.9608	0	0.0392234	0
NC_019843.3	29390	G	21887	0.00913784	0	99.9863	0.00456892
NC_019843.3	29391	G	21371	0.00935848	0	99.9813	0.00935848
NC_019843.3	29392	G	21960	0.00910747	0	99.9863	0.00455373
NC_019843.3	29393	A	21913	99.9954	0	0.0045635	0
NC_019843.3	28630	A	12836	99.9377	0	0.0389529	0.0233718
NC_019843.3	29773	A	12840	99.9611	0	0.0389408	0
NC_019843.3	29396	C	21413	0	99.958	0	0.0186802
NC_019843.3	29397	T	21256	0.00470455	0.0235228	0.00470455	99.9671
NC_019843.3	29398	T	20660	0	0	0	100
NC_019843.3	29399	T	21976	0	0.00455042	0	99.9954
NC_019843.3	29400	G	22067	0.013595	0	99.9819	0.00453165
NC_019843.3	29401	G	22175	0.0135287	0	99.9865	0
NC_019843.3	29402	T	22459	0.00445256	0.00890512	0	99.9866
NC_019843.3	29403	G	22264	0.00898311	0.00449156	99.9865	0
NC_019843.3	29094	A	21072	99.9573	0	0.0379651	0.00474563
NC_019843.3	29405	T	21909	0.00912867	0.00456433	0	99.9863
NC_019843.3	29406	C	21980	0	99.9773	0.00909918	0.0136488
NC_019843.3	29407	T	22195	0.0135166	0.0225276	0	99.964
NC_019843.3	29408	T	22033	0	0.0408478	0.00453865	99.9501
NC_019843.3	29409	C	22213	0.00450187	99.955	0	0.0405168
NC_019843.3	29136	A	21486	99.9535	0.00930839	0.0372335	0
NC_019843.3	29746	A	16197	99.963	0	0.0370439	0
NC_019843.3	29412	T	21382	0	0	0	100
NC_019843.3	29413	T	21906	0	0.0136949	0	99.9863
NC_019843.3	29414	G	21914	0.00456329	0	99.9909	0.00456329
NC_019843.3	29415	A	21783	99.9816	0	0.0183629	0
NC_019843.3	29564	A	21659	99.9584	0	0.0369361	0.00461702
NC_019843.3	29417	T	21360	0	0.0140449	0	99.986
NC_019843.3	29305	A	19044	99.958	0.005251	0.036757	0
NC_019843.3	29306	A	19219	99.9636	0	0.0364223	0
NC_019843.3	28609	A	10986	99.9636	0	0.03641	0
NC_019843.3	29421	C	22001	0	99.9909	0	0.0090905
NC_019843.3	29422	T	21971	0.0136544	0.232124	0.0227573	99.7315
NC_019843.3	29423	C	22002	0	99.9864	0	0.0136351
NC_019843.3	29424	G	21184	0.0377644	0.00472054	99.9528	0.00472054
NC_019843.3	29425	G	21547	0.0139231	0	99.9861	0
NC_019843.3	29426	C	21728	0.00460236	99.9724	0	0.0230118
NC_019843.3	29427	A	21345	99.9906	0	0.00936988	0
NC_019843.3	29428	C	21999	0	99.9818	0	0.0181826
NC_019843.3	29429	T	21885	0	0.0365547	0.00456934	99.9589
NC_019843.3	29430	G	22375	0.0178771	0.00893855	99.9732	0
NC_019843.3	29226	A	19399	99.9588	0	0.0360843	0.00515491
NC_019843.3	29432	G	22024	0.0136215	0	99.9682	0.018162
NC_019843.3	29433	G	22018	0.0772096	0	99.9228	0
NC_019843.3	29434	A	21998	99.9955	0	0.00454587	0
NC_019843.3	29435	C	22071	0.00453083	99.9728	0	0.0226542
NC_019843.3	29436	C	21905	0	99.9863	0	0.0136955
NC_019843.3	29437	C	22316	0	99.9955	0.00448109	0
NC_019843.3	29438	A	21932	99.9909	0.00455955	0.00455955	0
NC_019843.3	29439	C	22181	0	99.9775	0	0.0225418
NC_019843.3	29440	G	22270	0.0224517	0	99.9641	0.00898069
NC_019843.3	29441	T	21784	0	0.00459052	0.00459052	99.9908
NC_019843.3	29442	T	22132	0	0.00903669	0.00451834	99.9864
NC_019843.3	29443	G	22530	0.0710164	0	99.9245	0.00443853
NC_019843.3	29444	G	22433	0.0713235	0.0178309	99.8886	0
NC_019843.3	29445	C	22352	0.00447387	99.9508	0.00894775	0.035791
NC_019843.3	29446	C	22266	0.0134735	99.982	0	0.00449115
NC_019843.3	29447	C	21970	0.013655	99.9772	0	0.00910332
NC_019843.3	29448	C	22340	0.00447628	99.9642	0	0.00895255
NC_019843.3	29215	A	19503	99.9641	0	0.0358919	0
NC_019843.3	29625	A	19990	99.965	0	0.0350175	0
NC_019843.3	28939	A	22964	99.9565	0.00435464	0.0348371	0.00435464
NC_019843.3	29452	T	20459	0.00488782	0.00977565	0.0146635	99.9707
NC_019843.3	29453	T	21871	0.00457226	0.00457226	0	99.9909
NC_019843.3	29454	G	22453	0.00445375	0	99.9822	0.0133612
NC_019843.3	29455	C	22549	0	99.9823	0	0.0177391
NC_019843.3	29456	T	22807	0.00438462	0.0131539	0.00438462	99.9781
NC_019843.3	29457	G	22684	0.00440839	0	99.9912	0.00440839
NC_019843.3	29041	A	20585	99.9514	0	0.0340053	0.00971581
NC_019843.3	29459	G	22391	0.0178643	0.00893216	99.9643	0.00893216
NC_019843.3	29460	C	22429	0	99.9777	0	0.0222926
NC_019843.3	29461	T	21687	0	0	0	100
NC_019843.3	29462	T	22500	0	0.00444444	0	99.9956
NC_019843.3	29463	G	22360	0.00894454	0	99.9866	0.00447227
NC_019843.3	29464	C	22454	0	99.9822	0	0.0178142
NC_019843.3	29465	T	22381	0	0.0357446	0.00446808	99.9598
NC_019843.3	29466	C	22134	0	99.9819	0.00451794	0.0135538
NC_019843.3	29467	C	21812	0.00916926	99.9817	0.00458463	0.00458463
NC_019843.3	29468	T	22087	0.00452755	0.0226378	0	99.9728
NC_019843.3	29611	A	20859	99.9569	0.00479409	0.0335587	0.00479409
NC_019843.3	29470	C	22200	0.0045045	99.982	0	0.0135135
NC_019843.3	29471	A	21453	99.972	0.00932271	0.0186454	0
NC_019843.3	29472	G	21585	0.00463285	0.00463285	99.9861	0.00463285
NC_019843.3	29473	C	21543	0.00464188	99.9675	0.00464188	0.0232094
NC_019843.3	29474	C	21708	0	99.9908	0	0.00921319
NC_019843.3	28878	A	20886	99.9617	0	0.0335153	0.0047879
NC_019843.3	29476	G	21755	0.00459664	0.00459664	99.9862	0.00459664
NC_019843.3	29477	T	21453	0	0.0233068	0	99.9767
NC_019843.3	29478	G	21079	0	0	99.9953	0.00474406
NC_019843.3	29479	C	21450	0.00466201	99.972	0.00466201	0
NC_019843.3	29480	T	21569	0.00463628	0.097362	0.00927257	99.8887
NC_019843.3	29481	T	21786	0	0.0137703	0.0045901	99.9816
NC_019843.3	29482	T	22081	0	0.00905756	0	99.9909
NC_019843.3	29483	T	22094	0	0.00452612	0	99.9909
NC_019843.3	29584	A	20908	99.957	0.00956572	0.03348	0
NC_019843.3	29485	T	22147	0.00451528	0.0135459	0	99.9819
NC_019843.3	29486	G	22099	0.00452509	0	99.9955	0
NC_019843.3	29487	G	21383	0.00467661	0	99.9953	0
NC_019843.3	29488	G	21882	0.0137099	0	99.9863	0
NC_019843.3	29489	T	21994	0	0	0	99.9955
NC_019843.3	29011	A	21092	99.9621	0.00474113	0.0331879	0
NC_019843.3	29491	T	21962	0	0	0	100
NC_019843.3	29492	G	22377	0.0223444	0	99.9777	0
NC_019843.3	29493	T	22439	0.0222826	0.182718	0.00445653	99.7905
NC_019843.3	29494	C	21974	0	99.9681	0.00455083	0.027305
NC_019843.3	29495	G	21537	0.0417886	0.0139295	99.9443	0
NC_019843.3	29496	C	22321	0	99.9866	0	0.0134403
NC_019843.3	29497	A	22280	99.9955	0	0.00448833	0
NC_019843.3	29001	A	18119	99.9669	0	0.0331144	0
NC_019843.3	29499	T	20738	0.0192883	0.00482207	0	99.9759
NC_019843.3	29500	T	22414	0	0.017846	0	99.9822
NC_019843.3	29501	T	22674	0.00882068	0.00441034	0	99.9824
NC_019843.3	29084	A	21227	99.967	0	0.0329769	0
NC_019843.3	29530	A	21685	99.9585	0	0.0322804	0.00922296
NC_019843.3	29068	A	18644	99.9249	0.0214546	0.0321819	0.0214546
NC_019843.3	29505	C	22266	0.00449115	99.982	0.00449115	0.0089823
NC_019843.3	29506	T	21834	0	0.01374	0	99.9863
NC_019843.3	29507	T	21036	0	0.0285225	0	99.9715
NC_019843.3	28664	A	15543	99.9678	0	0.0321688	0
NC_019843.3	29509	C	21807	0.00458568	99.9679	0	0.0275141
NC_019843.3	29510	C	20831	0	99.9712	0.00480054	0.0240027
NC_019843.3	29511	C	21212	0	99.9859	0	0.0141429
NC_019843.3	29512	A	21420	99.9907	0	0.00466853	0.00466853
NC_019843.3	29513	T	20885	0	0.0287288	0.00478812	99.9665
NC_019843.3	29514	C	21608	0	99.9907	0	0.00925583
NC_019843.3	29381	A	21976	99.959	0	0.0318529	0.00910084
NC_019843.3	29516	G	21677	0.00461318	0.00922637	99.9862	0
NC_019843.3	29708	A	18855	99.9682	0	0.0318218	0
NC_019843.3	29518	A	19895	100	0	0	0
NC_019843.3	29519	C	21611	0	99.9861	0.00462727	0.00925455
NC_019843.3	29520	A	21239	99.9812	0	0.0188333	0
NC_019843.3	29394	A	18863	99.9576	0.0106028	0.0318083	0
NC_019843.3	29522	T	21244	0	0	0	99.9953
NC_019843.3	29523	G	21748	0.0183925	0.00459812	99.977	0
NC_019843.3	29524	A	21769	99.9862	0	0.00918738	0.00459369
NC_019843.3	29525	T	22055	0	0.00453412	0.00906824	99.9864
NC_019843.3	29526	G	21911	0.0136918	0	99.9817	0.00456392
NC_019843.3	29527	A	21634	100	0	0	0
NC_019843.3	29528	T	21881	0.00457018	0.0182807	0	99.9771
NC_019843.3	29529	C	21836	0.0137388	99.9679	0	0.0137388
NC_019843.3	29252	A	18971	99.9578	0	0.0316272	0.0105424
NC_019843.3	29531	T	21483	0	0.0465484	0.0139645	99.9395
NC_019843.3	29532	G	21633	0.00462257	0.00462257	99.9908	0
NC_019843.3	29533	G	21185	0.00472032	0	99.9858	0.00944064
NC_019843.3	29534	C	21509	0.00464922	99.9768	0.00464922	0.0139477
NC_019843.3	29257	A	19057	99.9633	0	0.0314845	0.00524742
NC_019843.3	28676	A	15894	99.9622	0.00629168	0.0314584	0
NC_019843.3	29537	C	21396	0	99.9907	0	0.00934754
NC_019843.3	29538	C	20859	0.00479409	99.9856	0	0.00958819
NC_019843.3	29539	C	21180	0.0236072	99.9386	0	0.00472144
NC_019843.3	29540	T	21016	0.0142748	0.0570994	0.00475828	99.9239
NC_019843.3	29541	G	21204	0.0282965	0.0330126	99.9387	0
NC_019843.3	29542	T	21154	0	0.00945448	0	99.9905
NC_019843.3	29543	G	21314	0	0.00469175	99.9906	0.00469175
NC_019843.3	29544	T	20796	0	0	0	99.9952
NC_019843.3	29404	A	22381	99.9687	0	0.0312765	0
NC_019843.3	29546	C	21177	0	99.9433	0	0.0424989
NC_019843.3	29547	T	18519	0.00539986	0.0323992	0.0107997	99.9514
NC_019843.3	29548	T	21279	0	0.00939894	0	99.9906
NC_019843.3	29549	C	20847	0	99.9952	0	0.00479685
NC_019843.3	29550	C	20732	0.00964692	99.9325	0.00482346	0.0434112
NC_019843.3	29551	T	20574	0	0.0243025	0	99.9757
NC_019843.3	29552	T	20897	0	0.00478538	0	99.9952
NC_019843.3	29553	C	20675	0	99.9807	0	0.019347
NC_019843.3	29554	G	20021	0.019979	0	99.97	0.00998951
NC_019843.3	29555	G	20561	0.00972715	0	99.9805	0.00972715
NC_019843.3	29556	T	20459	0	0	0	100
NC_019843.3	29233	A	19238	99.9636	0	0.0311883	0.00519805
NC_019843.3	29558	C	20725	0.00482509	99.9855	0	0.00965018
NC_019843.3	29559	A	20852	99.9952	0.0047957	0	0
NC_019843.3	29560	G	21110	0	0	99.9858	0.0142113
NC_019843.3	29561	T	21208	0	0.0612976	0.0047152	99.934
NC_019843.3	29562	G	20992	0.033346	0	99.9476	0.0190549
NC_019843.3	29563	G	21349	0.0140522	0	99.9813	0.00468406
NC_019843.3	28974	A	22575	99.9601	0.00442968	0.0310078	0.00442968
NC_019843.3	29565	G	21161	0.00472568	0.00945135	99.9858	0
NC_019843.3	29566	C	20215	0	99.9951	0	0.00494682
NC_019843.3	29567	C	21002	0.00476145	99.9714	0	0.0238073
NC_019843.3	29568	A	20661	99.971	0	0.0193601	0.00484004
NC_019843.3	29569	T	20856	0	0.00958957	0	99.9904
NC_019843.3	29570	T	21479	0	0.00465571	0	99.9953
NC_019843.3	28677	A	16173	99.9567	0	0.0309157	0.0123663
NC_019843.3	28918	A	22711	99.9648	0.00440315	0.0308221	0
NC_019843.3	29347	A	19784	99.9596	0	0.0303275	0
NC_019843.3	29574	C	21564	0	99.9954	0	0.00463736
NC_019843.3	29575	T	21671	0.00461446	0.0415302	0	99.9539
NC_019843.3	29576	T	21499	0	0.111633	0	99.8884
NC_019843.3	29577	G	21436	0.0139951	0.00466505	99.9813	0
NC_019843.3	29578	A	21208	100	0	0	0
NC_019843.3	29579	C	21000	0.00952381	99.9667	0	0.0238095
NC_019843.3	29580	C	20012	0.004997	99.985	0	0.009994
NC_019843.3	29581	C	20533	0.0146106	99.9708	0	0.00487021
NC_019843.3	29582	A	21015	99.9857	0.00475851	0.00475851	0.00475851
NC_019843.3	29346	A	20169	99.9703	0	0.0297486	0
NC_019843.3	29204	A	20272	99.9655	0	0.0295975	0
NC_019843.3	29585	G	20506	0.0195065	0	99.9756	0.00487662
NC_019843.3	29586	A	19570	100	0	0	0
NC_019843.3	28818	A	20345	99.9558	0	0.0294913	0
NC_019843.3	29588	T	20784	0	0.0673595	0	99.9326
NC_019843.3	29589	C	20667	0.00483863	99.9806	0	0.0145159
NC_019843.3	29590	C	19882	0.015089	99.9648	0	0.0201187
NC_019843.3	29591	C	20350	0	100	0	0
NC_019843.3	29592	A	20297	99.9951	0	0.00492684	0
NC_019843.3	29349	A	20415	99.9608	0.00489836	0.0293902	0.00489836
NC_019843.3	29594	C	20088	0	99.99	0	0.00995619
NC_019843.3	29595	T	20068	0	0	0	100
NC_019843.3	29200	A	20547	99.9659	0	0.0292013	0.00486689
NC_019843.3	29597	C	20181	0	99.9851	0	0.0148655
NC_019843.3	29598	A	19860	99.9799	0	0.0151057	0.00503525
NC_019843.3	28714	A	17464	99.9599	0.00572606	0.0286303	0.00572606
NC_019843.3	29600	T	19676	0.0101647	0	0	99.9898
NC_019843.3	29395	A	21160	99.9669	0	0.0283554	0
NC_019843.3	28712	A	17675	99.9604	0	0.0282885	0.0113154
NC_019843.3	29603	G	20055	0	0.00997257	99.99	0
NC_019843.3	29604	T	20086	0	0.00497859	0	99.995
NC_019843.3	29605	G	20091	0.00497735	0.00497735	99.9851	0.00497735
NC_019843.3	29606	G	20144	0	0.00496426	99.995	0
NC_019843.3	29607	T	20225	0.00988875	0	0	99.9901
NC_019843.3	29608	T	20625	0	0	0.00969697	99.9903
NC_019843.3	29609	G	20304	0	0	99.9951	0.00492514
NC_019843.3	29610	G	20424	0.0048962	0	99.9853	0.0097924
NC_019843.3	29573	A	21426	99.972	0	0.0280034	0
NC_019843.3	29612	G	20474	0	0.00488424	99.9756	0.019537
NC_019843.3	29613	C	19961	0	100	0	0
NC_019843.3	29614	T	20630	0.00484731	0.00969462	0	99.9855
NC_019843.3	29615	T	19854	0	0.00503677	0	99.995
NC_019843.3	29616	C	20060	0	99.99	0	0.00997009
NC_019843.3	29617	T	20337	0.00491715	0.142597	0.00983429	99.8427
NC_019843.3	29618	T	20069	0.0199312	0.0797249	0.0199312	99.8804
NC_019843.3	29619	G	20588	0.0097144	0	99.9854	0.0048572
NC_019843.3	28872	A	21627	99.9676	0	0.0277431	0.00462385
NC_019843.3	29621	G	19774	0.0151714	0.0151714	99.9595	0.0101143
NC_019843.3	29622	C	19463	0	99.964	0.00513795	0.0154139
NC_019843.3	29623	A	20286	99.9852	0.00492951	0.00492951	0.00492951
NC_019843.3	29126	A	21698	99.9677	0	0.0276523	0
NC_019843.3	29251	A	18268	99.9562	0.0109481	0.0273703	0.00547405
NC_019843.3	29272	A	18354	99.9401	0.0108968	0.027242	0.0217936
NC_019843.3	29627	T	20550	0.00973236	0.0145985	0.00486618	99.9708
NC_019843.3	29304	A	18377	99.9565	0.0108832	0.0272079	0.00544158
NC_019843.3	29629	T	20527	0.00487163	0.00974326	0.00487163	99.9805
NC_019843.3	29630	T	20543	0	0.00486784	0	99.9951
NC_019843.3	29631	G	20322	0.00984155	0	99.9902	0
NC_019843.3	29632	A	19824	99.9849	0	0.0151332	0
NC_019843.3	29633	T	20076	0	0.0249054	0.00498107	99.9701
NC_019843.3	29634	G	20135	0.0645642	0	99.9354	0
NC_019843.3	29635	C	19199	0.0052086	99.9792	0.0052086	0.0104172
NC_019843.3	29636	C	19458	0.0102785	99.9897	0	0
NC_019843.3	29637	T	20118	0.00994135	0.0596481	0.00994135	99.9205
NC_019843.3	29431	A	22149	99.9639	0.00902975	0.0270893	0
NC_019843.3	29639	C	19984	0	99.975	0	0.020016
NC_019843.3	28954	A	22178	99.9729	0	0.0270538	0
NC_019843.3	29449	A	22406	99.9732	0	0.0267785	0
NC_019843.3	28964	A	22801	99.9693	0	0.0263146	0.00438577
NC_019843.3	28739	A	19287	99.9689	0	0.0259242	0
NC_019843.3	29644	C	19726	0.00506945	99.9797	0.00506945	0.0101389
NC_019843.3	29645	C	19346	0.0155071	99.9793	0	0.00516903
NC_019843.3	29646	T	16970	0	0.0353565	0.0117855	99.947
NC_019843.3	29647	T	19707	0.00507434	0.0253717	0	99.9594
NC_019843.3	29648	C	19489	0	99.9949	0	0.0051311
NC_019843.3	29649	C	19038	0	99.9895	0	0.0105053
NC_019843.3	29650	C	19151	0	99.9739	0	0.0208866
NC_019843.3	29651	T	19382	0.00515943	0.0103189	0.00515943	99.9794
NC_019843.3	29642	A	19443	99.9589	0.0102865	0.0257162	0.00514324
NC_019843.3	29596	A	19505	99.9692	0	0.0256345	0.00512689
NC_019843.3	29654	G	19507	0.05639	0.00512636	99.9385	0
NC_019843.3	29655	A	20295	99.9901	0	0.00985464	0
NC_019843.3	29242	A	19573	99.9693	0	0.0255454	0.00510908
NC_019843.3	29657	G	19646	0.0203604	0	99.9745	0.0050901
NC_019843.3	29658	G	20213	0	0	99.9703	0
NC_019843.3	29659	A	20849	99.976	0	0.0143892	0.00959279
NC_019843.3	29638	A	19872	99.9648	0	0.025161	0.0100644
NC_019843.3	29593	A	19971	99.975	0	0.0250363	0
NC_019843.3	29521	A	20046	99.9651	0.00498853	0.0249426	0
NC_019843.3	29663	G	20973	0.00476804	0	99.9857	0.00953607
NC_019843.3	29664	A	21080	100	0	0	0
NC_019843.3	28767	A	20173	99.9703	0.00495712	0.0247856	0
NC_019843.3	29640	A	20256	99.9753	0	0.024684	0
NC_019843.3	29667	C	21379	0.00467749	99.8971	0.00935497	0.0140325
NC_019843.3	29620	A	20278	99.9704	0	0.0246573	0.00493145
NC_019843.3	28673	A	16225	99.963	0.00616333	0.0246533	0.00616333
NC_019843.3	29475	A	20384	99.9608	0.00490581	0.024529	0.00981162
NC_019843.3	28997	A	20700	99.971	0.00483092	0.0241546	0
NC_019843.3	29672	G	17787	0.0168663	0	99.9663	0.0168663
NC_019843.3	29673	G	18918	0.0317158	0.0105719	99.9577	0
NC_019843.3	29674	C	20835	0	99.9952	0	0.00479962
NC_019843.3	29675	A	20711	99.9855	0	0.0144851	0
NC_019843.3	29676	C	20191	0.0049527	99.9851	0	0.0099054
NC_019843.3	29677	C	20388	0	99.9706	0	0.00490485
NC_019843.3	29678	A	20449	99.9902	0.00489021	0.00489021	0
NC_019843.3	29679	A	20363	99.9853	0	0.0147326	0
NC_019843.3	29037	A	20734	99.9614	0.00964599	0.024115	0.004823
NC_019843.3	28619	A	12570	99.9682	0.00795545	0.0238663	0
NC_019843.3	29682	G	20348	0.00491449	0	99.9853	0
NC_019843.3	29668	A	20990	99.9762	0	0.0238209	0
NC_019843.3	28987	A	21094	99.9763	0	0.0237034	0
NC_019843.3	29685	G	19930	0.0200702	0	99.9749	0.00501756
NC_019843.3	29686	A	19896	99.9799	0	0.0100523	0.0100523
NC_019843.3	29687	A	18201	99.9725	0.0164826	0.0109884	0
NC_019843.3	29688	T	20050	0	0.0149626	0.00498753	99.98
NC_019843.3	29689	C	20058	0	99.985	0	0.0149566
NC_019843.3	28803	A	21105	99.9716	0	0.0236911	0.00473821
NC_019843.3	29691	A	19156	99.9896	0.0052203	0.0052203	0
NC_019843.3	29692	C	19864	0	99.9799	0	0.0201369
NC_019843.3	29180	A	21199	99.9717	0	0.023586	0.0047172
NC_019843.3	29694	G	18990	0.0210637	0	99.9737	0.00526593
NC_019843.3	29695	A	19034	99.9947	0	0.00525376	0
NC_019843.3	29696	C	19323	0.00517518	99.9948	0	0
NC_019843.3	29697	C	19203	0	99.9896	0	0.00520752
NC_019843.3	29698	A	19067	99.9948	0	0.00524466	0
NC_019843.3	28620	A	12735	99.9607	0.00785237	0.0235571	0.00785237
NC_019843.3	29053	A	21285	99.9671	0	0.0234907	0.00939629
NC_019843.3	29701	T	18138	0.0110266	0	0.00551329	99.9835
NC_019843.3	29702	G	18428	0	0	99.9946	0.00542652
NC_019843.3	29703	T	19060	0	0.00524659	0	99.9948
NC_019843.3	29704	C	19201	0	99.9948	0	0.00520806
NC_019843.3	29705	T	19159	0	0.010439	0	99.9896
NC_019843.3	29706	G	19202	0.0104156	0	99.9896	0
NC_019843.3	29707	A	18943	99.9789	0.00527899	0.010558	0.00527899
NC_019843.3	29517	A	21426	99.9767	0	0.0233361	0
NC_019843.3	29709	C	18775	0	99.984	0	0.0159787
NC_019843.3	29710	C	18673	0	99.9786	0	0.0214213
NC_019843.3	29711	T	18649	0.0107244	0.160867	0.0107244	99.807
NC_019843.3	29712	C	18604	0.00537519	99.9839	0	0.0107504
NC_019843.3	29713	C	18627	0.0107371	99.9732	0	0.0161057
NC_019843.3	29714	A	17946	99.9666	0.00557227	0.0167168	0.0111445
NC_019843.3	29572	A	21557	99.9768	0	0.0231943	0
NC_019843.3	29063	A	21767	99.9724	0.00459411	0.0229706	0
NC_019843.3	29717	G	17444	0.0114653	0	99.9713	0.0171979
NC_019843.3	29718	G	18406	0.016299	0	99.9837	0
NC_019843.3	29719	A	18705	99.9947	0	0	0.00534616
NC_019843.3	29720	G	18535	0.0161856	0	99.9784	0.0053952
NC_019843.3	29721	C	18269	0	99.9836	0.00547375	0.0109475
NC_019843.3	29722	A	18408	99.9783	0	0.0162973	0.00543242
NC_019843.3	29723	G	18409	0.0217285	0.00543213	99.9728	0
NC_019843.3	29724	C	17961	0.0167029	99.9722	0	0.0111352
NC_019843.3	29725	G	18216	0.0548968	0.00548968	99.9396	0
NC_019843.3	29726	T	17990	0.0166759	0.0944969	0.0166759	99.8722
NC_019843.3	29727	G	18180	0.0110011	0	99.989	0
NC_019843.3	29728	T	17980	0	0.0389321	0.00556173	99.9555
NC_019843.3	29729	G	17966	0.00556607	0	99.9944	0
NC_019843.3	29730	C	17869	0	99.9608	0	0.039174
NC_019843.3	29731	A	17647	99.9887	0	0.0113334	0
NC_019843.3	29270	A	18272	99.9562	0.0164186	0.0218914	0
NC_019843.3	29733	G	17537	0.0171067	0	99.9829	0
NC_019843.3	29734	G	17354	0.0230494	0.00576236	99.9712	0
NC_019843.3	29735	T	16761	0.0119325	0.0357974	0	99.9523
NC_019843.3	28888	A	23152	99.9741	0	0.0215964	0.00431928
NC_019843.3	29737	G	17119	0.00584146	0.0116829	99.9591	0.0116829
NC_019843.3	29738	C	16884	0	99.9882	0	0.0118455
NC_019843.3	29739	A	16691	99.982	0	0.00599125	0.00599125
NC_019843.3	29740	T	16735	0.0059755	0.035853	0	99.9582
NC_019843.3	29741	C	16696	0	99.994	0	0.00598946
NC_019843.3	29250	A	18587	99.9731	0.0053801	0.0215204	0
NC_019843.3	29743	C	16634	0	99.994	0	0.00601178
NC_019843.3	29744	T	16503	0	0.12725	0.0060595	99.8667
NC_019843.3	29745	C	16380	0	99.9939	0	0.00610501
NC_019843.3	28747	A	19192	99.9739	0.0052105	0.020842	0
NC_019843.3	29747	G	16166	0.0309291	0	99.9691	0
NC_019843.3	29748	C	15772	0	99.981	0.00634035	0.0126807
NC_019843.3	29749	G	15784	0.0633553	0	99.9366	0
NC_019843.3	29750	C	15764	0.00634357	99.9937	0	0
NC_019843.3	29751	A	15612	99.9744	0	0.019216	0.00640533
NC_019843.3	29752	C	15650	0	99.9872	0	0.0127796
NC_019843.3	29753	T	15541	0	0.0579113	0	99.9292
NC_019843.3	29754	C	15401	0	99.974	0.00649309	0.0194793
NC_019843.3	29755	G	15212	0.0460163	0	99.9408	0.0131475
NC_019843.3	29756	C	15169	0	99.9736	0	0.0263696
NC_019843.3	28646	A	14456	99.9723	0	0.0207526	0.00691754
NC_019843.3	29758	C	14818	0.00674855	99.9865	0	0.00674855
NC_019843.3	29759	C	14530	0	99.9794	0	0.0206469
NC_019843.3	29760	C	14412	0.0138773	99.9722	0	0.0138773
NC_019843.3	29761	G	14366	0.0139218	0	99.9791	0.00696088
NC_019843.3	29762	T	14164	0.00706015	0.0706015	0	99.9223
NC_019843.3	29763	C	13933	0	99.9713	0	0.0287088
NC_019843.3	29764	C	13821	0	99.9783	0	0.0217061
NC_019843.3	29765	A	13501	100	0	0	0
NC_019843.3	29260	A	19311	99.9689	0	0.0207136	0.0103568
NC_019843.3	29767	G	13131	0	0.00761557	99.9924	0
NC_019843.3	29768	T	13147	0.0076063	0.0076063	0.0076063	99.9772
NC_019843.3	29769	G	13003	0	0	100	0
NC_019843.3	29770	T	12988	0	0.0307977	0	99.9692
NC_019843.3	29771	T	12969	0.0077107	0.0231321	0	99.9692
NC_019843.3	29772	C	13040	0	99.9693	0	0.0306748
NC_019843.3	29228	A	19347	99.9793	0	0.020675	0
NC_019843.3	29774	G	12561	0.00796115	0	99.9761	0.0159223
NC_019843.3	29775	C	12185	0	100	0	0
NC_019843.3	29776	C	12014	0	100	0	0
NC_019843.3	29777	T	11891	0	0.0925069	0.0252292	99.8823
NC_019843.3	29778	G	11675	0	0	99.9914	0.00856531
NC_019843.3	29779	G	11577	0.00863782	0	99.9654	0.0259134
NC_019843.3	29780	T	11359	0	0.0616251	0.00880359	99.9296
NC_019843.3	29781	C	11102	0	99.991	0	0.00900739
NC_019843.3	29782	C	10995	0.00909504	99.9909	0	0
NC_019843.3	29783	A	10883	99.9908	0.00918864	0	0
NC_019843.3	29784	A	10177	99.9902	0	0.00982608	0
NC_019843.3	29785	T	10267	0	0	0	100
NC_019843.3	29786	G	10287	0	0	100	0
NC_019843.3	29787	A	10089	99.9901	0	0.00991178	0
NC_019843.3	29788	T	10001	0	0.009999	0	99.99
NC_019843.3	29789	T	10197	0	0.049034	0	99.951
NC_019843.3	29790	G	9975	0	0.0100251	99.9699	0.0200501
NC_019843.3	29791	A	9773	100	0	0	0
NC_019843.3	29792	T	9822	0	0.0203625	0	99.9796
NC_019843.3	29793	G	9692	0	0.0103178	99.9897	0
NC_019843.3	29794	T	9561	0	0.0522958	0	99.9477
NC_019843.3	29795	T	9302	0	0.193507	0	99.8065
NC_019843.3	29665	A	19956	99.9699	0	0.0200441	0.010022
NC_019843.3	29683	A	19976	99.98	0	0.020024	0
NC_019843.3	29798	C	8917	0	99.9888	0.0112145	0
NC_019843.3	29799	A	8215	99.9757	0.0121729	0.0121729	0
NC_019843.3	29800	C	8488	0	100	0	0
NC_019843.3	29801	T	7688	0	0.14308	0	99.8569
NC_019843.3	29802	G	8330	0.0240096	0.0360144	99.928	0.0120048
NC_019843.3	29803	A	7560	100	0	0	0
NC_019843.3	29804	T	7121	0	0	0	100

## Sheet:  mRNA N protein from MERS-as-1
CHR	POS	REF	READS	A	C	G	T
NC_019843.3	28839	A	11618	99.3975	0.00860733	0.593906	0
NC_019843.3	28567	T	3951	0	0	0	100
NC_019843.3	28568	G	4011	0	0	100	0
NC_019843.3	28569	G	4022	0.0497265	0	99.9503	0
NC_019843.3	28570	C	4097	0	99.9756	0	0.0244081
NC_019843.3	28731	A	9494	99.5155	0.010533	0.473984	0
NC_019843.3	28572	T	3982	0	0.025113	0	99.9749
NC_019843.3	28573	C	4135	0	99.9758	0	0.0241838
NC_019843.3	28574	C	4156	0	100	0	0
NC_019843.3	28575	C	4195	0	100	0	0
NC_019843.3	28576	C	4205	0	100	0	0
NC_019843.3	28577	T	4230	0	0.0472813	0	99.9527
NC_019843.3	28578	G	4197	0	0	100	0
NC_019843.3	28579	C	4260	0	100	0	0
NC_019843.3	28580	T	4289	0	0	0	100
NC_019843.3	28581	G	4298	0.0232666	0	99.9767	0
NC_019843.3	28582	C	4217	0	99.9763	0	0.0237135
NC_019843.3	28654	A	6707	99.6273	0	0.372745	0
NC_019843.3	28584	C	4405	0	99.9773	0	0.0227015
NC_019843.3	28585	C	4394	0	100	0	0
NC_019843.3	28586	T	4438	0	0	0	100
NC_019843.3	28587	C	4426	0	99.9774	0	0.0225938
NC_019843.3	28588	G	4521	0	0	99.9779	0.022119
NC_019843.3	28589	T	4526	0	0.0662837	0	99.9116
NC_019843.3	28590	G	4641	0	0	100	0
NC_019843.3	28591	C	4707	0	100	0	0
NC_019843.3	28592	T	4759	0	0	0	100
NC_019843.3	28593	G	4777	0.0418673	0	99.9581	0
NC_019843.3	28594	T	4825	0	0.0207254	0	99.9793
NC_019843.3	28595	T	4642	0	0	0	100
NC_019843.3	28596	T	4944	0	0.0202265	0	99.9798
NC_019843.3	28597	C	4951	0	100	0	0
NC_019843.3	28598	C	4925	0.0203046	99.9391	0	0
NC_019843.3	28599	T	5003	0	0.039976	0	99.96
NC_019843.3	28600	T	4823	0	0.0622019	0	99.9378
NC_019843.3	28601	T	5042	0	0	0	100
NC_019843.3	28602	G	5175	0	0	100	0
NC_019843.3	28603	C	5130	0	99.9805	0.0194932	0
NC_019843.3	28604	C	5129	0.019497	99.9805	0	0
NC_019843.3	28605	G	5291	0.0189	0	99.9811	0
NC_019843.3	29007	A	9626	99.6572	0	0.342822	0
NC_019843.3	28607	T	5369	0.0186254	0.0931272	0	99.8882
NC_019843.3	28707	A	9053	99.6686	0	0.320336	0
NC_019843.3	29736	A	7457	99.6916	0	0.308435	0
NC_019843.3	28610	C	5665	0	100	0	0
NC_019843.3	28644	A	6515	99.7084	0.0153492	0.276285	0
NC_019843.3	29716	A	7516	99.694	0.0266099	0.266099	0.0133049
NC_019843.3	28613	T	5803	0	0	0	100
NC_019843.3	28614	G	5897	0.0339156	0	99.9322	0
NC_019843.3	29450	A	10249	99.717	0.0195141	0.26344	0
NC_019843.3	28616	T	5738	0	0.0174277	0	99.9826
NC_019843.3	29571	A	10539	99.7438	0	0.246703	0.00948857
NC_019843.3	28618	T	5891	0.016975	0.0679002	0	99.9151
NC_019843.3	28870	A	10375	99.7494	0	0.240964	0.00963855
NC_019843.3	28914	A	10851	99.7512	0	0.239609	0.00921574
NC_019843.3	28621	C	6367	0	100	0	0
NC_019843.3	28840	A	11612	99.7675	0	0.223906	0.00861178
NC_019843.3	28696	A	7659	99.778	0	0.221961	0
NC_019843.3	29323	A	8023	99.7756	0.0124642	0.211891	0
NC_019843.3	28625	T	6521	0	0.0460052	0	99.954
NC_019843.3	29732	A	7727	99.7929	0	0.207066	0
NC_019843.3	28627	C	6776	0	99.9852	0	0.014758
NC_019843.3	29038	A	9768	99.7645	0	0.20475	0.0307125
NC_019843.3	28761	A	10608	99.802	0	0.197964	0
NC_019843.3	29536	A	9603	99.7813	0.0208268	0.197855	0
NC_019843.3	28631	C	6813	0	100	0	0
NC_019843.3	28632	C	6791	0	100	0	0
NC_019843.3	28633	T	6798	0	0.073551	0	99.9264
NC_019843.3	28867	A	10767	99.7957	0	0.19504	0
NC_019843.3	28635	T	6880	0	0	0	100
NC_019843.3	28636	C	6892	0	100	0	0
NC_019843.3	28637	T	6910	0	0.0289436	0.0144718	99.9566
NC_019843.3	28638	C	6870	0	100	0	0
NC_019843.3	28639	G	6781	0	0	99.9853	0.0147471
NC_019843.3	29234	A	7277	99.7801	0	0.192387	0.0274839
NC_019843.3	28641	G	6931	0	0	100	0
NC_019843.3	28642	G	6828	0	0.0146456	99.9854	0
NC_019843.3	28643	T	6864	0	0.0145688	0	99.9854
NC_019843.3	28680	A	7944	99.6727	0.125881	0.188822	0.0125881
NC_019843.3	28645	G	7010	0	0.0285307	99.9715	0
NC_019843.3	29796	A	4501	99.8223	0	0.177738	0
NC_019843.3	28647	G	7009	0	0.0142674	99.9715	0.0142674
NC_019843.3	28648	G	6924	0	0	100	0
NC_019843.3	28660	A	7328	99.7817	0.0272926	0.177402	0.0136463
NC_019843.3	28650	C	6979	0	100	0	0
NC_019843.3	28651	G	7045	0.0141945	0	99.9574	0.0283889
NC_019843.3	28652	T	7075	0.0141343	0.0989399	0	99.8869
NC_019843.3	28623	A	6274	99.8247	0	0.175327	0
NC_019843.3	29418	A	9987	99.8298	0	0.170221	0
NC_019843.3	28655	T	7183	0	0.0139218	0	99.9861
NC_019843.3	28656	C	7203	0	99.9722	0.0277662	0
NC_019843.3	28657	C	7286	0	99.9726	0	0
NC_019843.3	28889	A	11294	99.8141	0.00885426	0.168231	0.00885426
NC_019843.3	28817	A	10725	99.8322	0	0.167832	0
NC_019843.3	29070	A	9549	99.7801	0.0104723	0.167557	0.0314169
NC_019843.3	28626	A	6680	99.8353	0	0.164671	0
NC_019843.3	28662	C	7482	0	100	0	0
NC_019843.3	28663	C	7412	0	100	0	0
NC_019843.3	28815	A	10532	99.8291	0.00949487	0.161413	0
NC_019843.3	28665	C	7618	0	99.9475	0	0.0525072
NC_019843.3	28666	G	7503	0	0	100	0
NC_019843.3	29502	A	10553	99.8294	0	0.161092	0.00947598
NC_019843.3	28668	G	7563	0.0396668	0	99.9603	0
NC_019843.3	28669	C	7653	0	99.9739	0.0130668	0.0130668
NC_019843.3	28670	T	7635	0	0.0392927	0	99.9607
NC_019843.3	28671	G	7764	0.0386399	0.0257599	99.9356	0
NC_019843.3	28672	C	7873	0	100	0	0
NC_019843.3	28821	A	10718	99.8414	0	0.158612	0
NC_019843.3	28674	C	7933	0.0126056	99.9622	0.0126056	0.0126056
NC_019843.3	28675	C	7980	0	99.9875	0	0.0125313
NC_019843.3	29451	A	10286	99.8444	0	0.155551	0
NC_019843.3	29766	A	5937	99.8316	0.0168435	0.151592	0
NC_019843.3	29311	A	7969	99.8494	0	0.150584	0
NC_019843.3	28679	T	8019	0	0.0249408	0.0124704	99.9626
NC_019843.3	28844	A	10667	99.85	0	0.149995	0
NC_019843.3	28895	A	11414	99.8511	0	0.14894	0
NC_019843.3	28682	C	8393	0	99.9762	0	0.0238294
NC_019843.3	29040	A	9490	99.8525	0	0.147524	0
NC_019843.3	28684	C	8363	0	99.988	0	0.0119574
NC_019843.3	28685	T	7969	0	0.0376459	0	99.9624
NC_019843.3	28686	G	8154	0.0122639	0.0122639	99.9755	0
NC_019843.3	28687	T	8085	0	0.0123686	0	99.9876
NC_019843.3	28688	C	8180	0	100	0	0
NC_019843.3	28689	T	8117	0	0.0123198	0	99.9877
NC_019843.3	28690	C	8371	0	99.9761	0	0.023892
NC_019843.3	28691	T	8159	0	0	0	100
NC_019843.3	28692	T	8346	0.0119818	0	0	99.988
NC_019843.3	28693	G	8459	0	0	100	0
NC_019843.3	28694	G	8418	0.0118793	0	99.9881	0
NC_019843.3	28695	T	8370	0	0.0477897	0	99.9522
NC_019843.3	28721	A	9031	99.8339	0.0221459	0.143949	0
NC_019843.3	28697	C	8463	0	99.9764	0	0.0236323
NC_019843.3	29340	A	8482	99.8585	0	0.141476	0
NC_019843.3	28699	C	8694	0	99.977	0	0.0230044
NC_019843.3	28700	T	8695	0.0115009	0.0690052	0.0115009	99.908
NC_019843.3	28701	G	8712	0.0344353	0	99.9656	0
NC_019843.3	28702	G	8716	0	0	100	0
NC_019843.3	28703	G	8805	0.0567859	0	99.9432	0
NC_019843.3	28704	C	8803	0	99.9886	0	0.0113598
NC_019843.3	28705	T	8694	0	0.0115022	0	99.9885
NC_019843.3	28706	T	8674	0	0.0115287	0	99.9885
NC_019843.3	29601	A	8532	99.8594	0	0.140647	0
NC_019843.3	28708	C	8961	0	99.9777	0	0.0223189
NC_019843.3	28709	C	8757	0	99.9886	0	0.0114194
NC_019843.3	28710	C	8908	0.0112259	99.9663	0	0.0224517
NC_019843.3	29273	A	7138	99.8459	0.0140095	0.140095	0
NC_019843.3	28762	A	10097	99.8613	0	0.138655	0
NC_019843.3	28713	C	8924	0	100	0	0
NC_019843.3	28659	A	7249	99.8483	0	0.13795	0.013795
NC_019843.3	28715	C	9018	0	100	0	0
NC_019843.3	28716	G	9003	0.0111074	0	99.9889	0
NC_019843.3	28717	G	8935	0	0	99.944	0.0559597
NC_019843.3	28718	G	9191	0.0108802	0	99.9674	0
NC_019843.3	29256	A	7314	99.8496	0	0.136724	0.0136724
NC_019843.3	29484	A	10402	99.8558	0.00961354	0.13459	0
NC_019843.3	29557	A	9028	99.8671	0	0.13292	0
NC_019843.3	28722	G	9461	0.0105697	0	99.9894	0
NC_019843.3	28723	T	9416	0	0	0	100
NC_019843.3	28724	C	9527	0	99.979	0	0.020993
NC_019843.3	28725	C	9362	0	99.9466	0	0.0534074
NC_019843.3	28726	C	9574	0.010445	99.9791	0	0.010445
NC_019843.3	28727	T	9546	0	0	0	100
NC_019843.3	28728	C	9657	0	99.9793	0	0.0103552
NC_019843.3	28729	T	9516	0	0.0210172	0	99.979
NC_019843.3	28730	T	9363	0	0.0106803	0.0106803	99.9786
NC_019843.3	29715	A	7542	99.8542	0	0.132591	0.0132591
NC_019843.3	28732	C	9673	0	100	0	0
NC_019843.3	28733	C	9708	0.0103008	99.9588	0	0.0103008
NC_019843.3	28734	T	9808	0	0.0509788	0.0101958	99.9388
NC_019843.3	28735	T	9543	0	0	0.0314367	99.9686
NC_019843.3	28736	T	9971	0	0.0200582	0	99.9499
NC_019843.3	28737	C	9943	0.0100573	99.9698	0	0.0201147
NC_019843.3	28738	C	9860	0.010142	99.9594	0	0.030426
NC_019843.3	29662	A	9118	99.8574	0.0109673	0.131608	0
NC_019843.3	28740	C	9930	0	100	0	0
NC_019843.3	28741	C	9963	0.0100371	99.9799	0	0.0100371
NC_019843.3	28742	T	9757	0.0102491	0.102491	0.0102491	99.877
NC_019843.3	28743	G	9995	0	0	100	0
NC_019843.3	28744	G	9983	0.0200341	0	99.9599	0.0200341
NC_019843.3	28745	G	10181	0.0294667	0	99.9607	0.00982222
NC_019843.3	28746	C	10283	0.00972479	99.9903	0	0
NC_019843.3	28720	A	8365	99.8446	0.0239091	0.1315	0
NC_019843.3	28748	G	10376	0	0	99.9904	0.00963763
NC_019843.3	28749	G	10148	0.0197083	0	99.9803	0
NC_019843.3	28750	G	10394	0.0288628	0	99.9615	0
NC_019843.3	28751	T	10462	0.0095584	0	0.0095584	99.9809
NC_019843.3	28752	G	10457	0.00956297	0	99.9904	0
NC_019843.3	28753	T	10313	0.0096965	0.019393	0	99.9612
NC_019843.3	28824	A	9944	99.8693	0	0.130732	0
NC_019843.3	28755	C	10383	0	99.9807	0	0.0192623
NC_019843.3	28756	C	10391	0	99.9808	0	0.0192474
NC_019843.3	28757	T	10397	0	0.057709	0	99.9423
NC_019843.3	28758	C	10773	0	99.9907	0	0.00928247
NC_019843.3	28759	T	10852	0.00921489	0.0276447	0	99.9631
NC_019843.3	28760	T	10516	0.00950932	0.0380373	0	99.9334
NC_019843.3	28653	A	6961	99.8563	0.0143658	0.129292	0
NC_019843.3	28836	A	9429	99.8515	0.0212112	0.127267	0
NC_019843.3	28763	T	10502	0	0.019044	0	99.981
NC_019843.3	28764	G	10617	0.0470943	0	99.9529	0
NC_019843.3	28765	C	10477	0	99.9809	0	0.0190894
NC_019843.3	28766	C	10656	0	99.9812	0	0.0187688
NC_019843.3	28784	A	10219	99.8434	0.0195714	0.127214	0.00978569
NC_019843.3	28785	A	10230	99.8729	0	0.127077	0
NC_019843.3	28769	T	10193	0	0.029432	0.029432	99.9411
NC_019843.3	28770	T	10741	0	0	0	100
NC_019843.3	28771	C	10546	0	99.9716	0.00948227	0.0189645
NC_019843.3	28772	T	10338	0	0.0290192	0	99.971
NC_019843.3	29012	A	8761	99.863	0.0114142	0.125556	0
NC_019843.3	28774	C	10575	0	99.9716	0.00945627	0.0189125
NC_019843.3	28775	C	10338	0.00967305	99.9613	0.0193461	0.00967305
NC_019843.3	28776	C	10442	0	100	0	0
NC_019843.3	28777	C	10553	0	100	0	0
NC_019843.3	28778	T	10338	0	0.183788	0.0290192	99.7872
NC_019843.3	28779	G	10488	0	0	100	0
NC_019843.3	28780	C	10403	0	99.9615	0	0.0384504
NC_019843.3	28781	G	10390	0.00962464	0.00962464	99.9808	0
NC_019843.3	28782	C	10424	0.00959325	99.952	0	0
NC_019843.3	29160	A	8871	99.8647	0	0.124	0.0112727
NC_019843.3	28878	A	10515	99.8764	0	0.123633	0
NC_019843.3	28795	A	8914	99.8542	0.0224366	0.123401	0
NC_019843.3	29192	A	8212	99.866	0	0.121773	0.0121773
NC_019843.3	28787	T	10357	0	0.00965531	0	99.9903
NC_019843.3	28788	G	10671	0	0	100	0
NC_019843.3	28789	C	10420	0	99.9904	0	0.00959693
NC_019843.3	28790	T	10244	0	0.00976181	0	99.9902
NC_019843.3	28791	G	10762	0	0	99.9721	0.0185839
NC_019843.3	28792	G	10518	0.00950751	0	99.9905	0
NC_019843.3	28793	G	10645	0	0.0187882	99.9624	0.0187882
NC_019843.3	28794	T	10318	0	0.0290754	0	99.9709
NC_019843.3	29100	A	9904	99.8788	0	0.121163	0
NC_019843.3	28796	T	10401	0	0.00961446	0	99.9904
NC_019843.3	28797	T	10721	0.00932749	0.00932749	0	99.9813
NC_019843.3	28798	G	10953	0.00912992	0	99.9909	0
NC_019843.3	28799	G	10904	0	0.00917095	99.9908	0
NC_019843.3	28800	C	10954	0	99.9544	0	0.0456454
NC_019843.3	28801	G	10768	0.0278603	0.00928678	99.9536	0.00928678
NC_019843.3	28802	G	11055	0.00904568	0	99.991	0
NC_019843.3	28940	A	10219	99.8532	0.0195714	0.117428	0.00978569
NC_019843.3	28804	G	11064	0	0	99.991	0.00903832
NC_019843.3	29068	A	8617	99.8607	0.011605	0.11605	0.011605
NC_019843.3	28806	C	10887	0	100	0	0
NC_019843.3	29141	A	9537	99.8847	0	0.11534	0
NC_019843.3	28808	G	10853	0	0	100	0
NC_019843.3	28809	G	10711	0	0	99.9907	0.0093362
NC_019843.3	29085	A	9704	99.8866	0	0.113355	0
NC_019843.3	28811	C	10838	0.00922679	99.9631	0	0.0276804
NC_019843.3	29310	A	7980	99.8872	0	0.112782	0
NC_019843.3	28813	G	10714	0.0186672	0.00933358	99.944	0
NC_019843.3	29099	A	9810	99.8879	0	0.11213	0
NC_019843.3	29584	A	9835	99.878	0	0.111845	0
NC_019843.3	29684	A	9005	99.889	0	0.111049	0
NC_019843.3	28786	A	9933	99.8893	0	0.110742	0
NC_019843.3	29001	A	8136	99.8648	0	0.110619	0.0122911
NC_019843.3	28819	T	10752	0	0.0093006	0	99.9721
NC_019843.3	28820	T	10825	0.00923787	0.0277136	0	99.963
NC_019843.3	28629	A	6411	99.8908	0	0.109187	0
NC_019843.3	29339	A	8269	99.8912	0	0.10884	0
NC_019843.3	28823	T	9813	0.0101906	0.0203811	0.0305717	99.9389
NC_019843.3	29028	A	9312	99.8926	0	0.107388	0
NC_019843.3	28825	C	10904	0.00917095	99.9817	0	0.00917095
NC_019843.3	28826	C	10854	0.0184264	99.9631	0	0.0184264
NC_019843.3	28827	G	10752	0	0.0186012	99.9814	0
NC_019843.3	28828	G	9970	0.0100301	0	99.99	0
NC_019843.3	28829	G	10070	0.00993049	0.00993049	99.9801	0
NC_019843.3	29029	A	9334	99.8714	0.021427	0.107135	0
NC_019843.3	29357	A	8444	99.8934	0	0.106585	0
NC_019843.3	28832	T	9295	0	0	0	100
NC_019843.3	28833	G	10853	0.00921404	0	99.9908	0
NC_019843.3	28834	G	10841	0	0	99.9908	0.00922424
NC_019843.3	29284	A	7739	99.8966	0	0.103373	0
NC_019843.3	28892	A	11610	99.8966	0	0.103359	0
NC_019843.3	28837	T	11061	0	0.0180815	0	99.9819
NC_019843.3	28838	T	11437	0	0.0349742	0	99.965
NC_019843.3	28831	A	7963	99.8744	0.0251162	0.100465	0
NC_019843.3	29209	A	7995	99.8999	0	0.100063	0
NC_019843.3	28841	G	11518	0.00868206	0.00868206	99.974	0.00868206
NC_019843.3	28842	C	11536	0	100	0	0
NC_019843.3	28661	A	7014	99.8574	0.0285144	0.0998004	0
NC_019843.3	28620	A	6118	99.9019	0	0.0980713	0
NC_019843.3	28845	C	11640	0	99.9828	0.00859107	0.00859107
NC_019843.3	28846	T	10957	0.00912659	0.0273798	0.00912659	99.9544
NC_019843.3	28847	G	11506	0	0	99.9913	0.00869112
NC_019843.3	28848	G	11482	0.00870928	0	99.9913	0
NC_019843.3	28849	C	11593	0	99.9827	0.0172518	0
NC_019843.3	28850	T	11560	0.017301	0.0346021	0	99.9481
NC_019843.3	28851	C	11547	0	99.974	0.00866026	0.0173205
NC_019843.3	28852	C	11257	0	100	0	0
NC_019843.3	28853	C	11291	0	100	0	0
NC_019843.3	28754	A	10228	99.8827	0.0195542	0.0977708	0
NC_019843.3	28855	G	11270	0	0	100	0
NC_019843.3	28856	G	11183	0	0.00894214	99.9821	0.00894214
NC_019843.3	28857	T	11163	0	0.00895817	0	99.991
NC_019843.3	28858	G	11176	0	0	100	0
NC_019843.3	28859	G	11270	0.0266193	0	99.9734	0
NC_019843.3	28860	T	11255	0	0.0355398	0	99.9645
NC_019843.3	28981	A	9519	99.9055	0	0.0945477	0
NC_019843.3	28862	C	11194	0	99.9732	0	0.0268001
NC_019843.3	28863	T	11172	0	0.0447547	0.0179019	99.9373
NC_019843.3	28864	T	11290	0	0.0088574	0	99.9911
NC_019843.3	28865	C	11049	0	99.9909	0	0.00905059
NC_019843.3	28866	T	10848	0.0276549	0.0829646	0.00921829	99.8802
NC_019843.3	29739	A	7527	99.907	0	0.0929985	0
NC_019843.3	28868	C	11048	0	100	0	0
NC_019843.3	28869	T	10640	0	0.0469925	0.0093985	99.9436
NC_019843.3	29602	A	8672	99.8847	0.0115314	0.0922509	0.0115314
NC_019843.3	28871	C	11172	0	99.9642	0.0179019	0.0179019
NC_019843.3	29545	A	9795	99.9081	0	0.0918836	0
NC_019843.3	28873	C	11242	0	99.9555	0	0.0444761
NC_019843.3	28874	T	11220	0	0.0356506	0	99.9643
NC_019843.3	28875	G	11119	0	0	100	0
NC_019843.3	28876	G	11225	0.00890869	0	99.9733	0
NC_019843.3	29490	A	9802	99.898	0.010202	0.091818	0
NC_019843.3	29671	A	8807	99.8751	0.0340638	0.0908368	0
NC_019843.3	28879	C	11302	0	99.9912	0	0.00884799
NC_019843.3	28880	T	11357	0	0.0968566	0	99.9031
NC_019843.3	28881	G	11410	0.0175285	0	99.9737	0.00876424
NC_019843.3	28882	G	11494	0.0261006	0	99.9739	0
NC_019843.3	28617	A	5519	99.9094	0	0.0905961	0
NC_019843.3	28884	C	11569	0.00864379	99.9741	0	0.0172876
NC_019843.3	28885	C	11439	0	100	0	0
NC_019843.3	28886	C	11441	0.00874049	99.9825	0	0.00874049
NC_019843.3	28887	G	11670	0.0342759	0.00856898	99.9486	0.00856898
NC_019843.3	29504	A	9964	99.8996	0	0.0903252	0
NC_019843.3	29515	A	10246	99.9122	0	0.0878392	0
NC_019843.3	28890	G	11543	0.147275	0.00866326	99.8354	0.00866326
NC_019843.3	28891	C	11542	0	99.9827	0	0.017328
NC_019843.3	28681	A	7978	99.9123	0	0.0877413	0
NC_019843.3	28893	G	11711	0.017078	0.00853898	99.9744	0
NC_019843.3	28894	C	11603	0	99.9828	0	0.0172369
NC_019843.3	29681	A	9181	99.9129	0	0.0871365	0
NC_019843.3	28896	C	11644	0	99.9914	0	0.00858811
NC_019843.3	28897	T	11462	0	0.00872448	0.00872448	99.9826
NC_019843.3	28898	C	11636	0	99.9742	0	0.0257821
NC_019843.3	28899	C	11432	0	99.9913	0	0.00874738
NC_019843.3	28900	C	11458	0	100	0	0
NC_019843.3	29700	A	6957	99.885	0.028748	0.0862441	0
NC_019843.3	28902	T	9040	0	0.0221239	0.0553097	99.9226
NC_019843.3	28903	T	11231	0.00890393	0.0534236	0	99.9377
NC_019843.3	28904	C	11350	0	99.9736	0.00881057	0.0176211
NC_019843.3	28905	C	11189	0	99.9553	0.00893735	0.0357494
NC_019843.3	28906	G	11351	0.0264294	0.0088098	99.956	0.0088098
NC_019843.3	28907	G	11118	0.0269833	0	99.973	0
NC_019843.3	28908	G	10775	0	0.00928074	99.9907	0
NC_019843.3	28909	C	10775	0	99.9907	0	0.00928074
NC_019843.3	28910	T	10957	0	0.0273798	0	99.9726
NC_019843.3	28911	G	10926	0.00915248	0.018305	99.9359	0
NC_019843.3	28912	T	10954	0	0.0273873	0	99.9726
NC_019843.3	28913	T	11059	0	0.045212	0	99.9548
NC_019843.3	29145	A	9285	99.9138	0	0.0861605	0
NC_019843.3	28997	A	9334	99.9036	0	0.0857082	0.0107135
NC_019843.3	28916	G	10972	0.0182282	0	99.9727	0.00911411
NC_019843.3	28917	G	10834	0.046151	0	99.9538	0
NC_019843.3	29107	A	9392	99.9148	0	0.0851789	0
NC_019843.3	28919	T	10764	0	0.083612	0	99.9071
NC_019843.3	28920	G	10899	0.00917515	0	99.9908	0
NC_019843.3	28921	G	10657	0.0281505	0.0093835	99.9625	0
NC_019843.3	28922	C	10817	0	99.9723	0	0.0277341
NC_019843.3	28773	A	10699	99.8972	0.00934667	0.08412	0
NC_019843.3	28924	T	10378	0	0	0	100
NC_019843.3	28925	C	10834	0	99.9908	0	0.0092302
NC_019843.3	28926	G	10947	0	0	99.9543	0
NC_019843.3	28927	T	10378	0	0.0192715	0.00963577	99.9711
NC_019843.3	28928	T	10398	0	0.0192345	0	99.9808
NC_019843.3	28929	T	10971	0	0.0273448	0.00911494	99.9635
NC_019843.3	28930	G	10907	0.0183368	0	99.9817	0
NC_019843.3	28931	G	10667	0.00937471	0	99.9813	0.00937471
NC_019843.3	28932	G	10830	0.00923361	0	99.9908	0
NC_019843.3	28933	T	10845	0	0.00922084	0.00922084	99.9816
NC_019843.3	28934	C	10784	0.009273	99.9907	0	0
NC_019843.3	28935	C	10680	0.0187266	99.9719	0	0.0093633
NC_019843.3	29272	A	7140	99.888	0.0280112	0.0840336	0
NC_019843.3	28937	T	10929	0.0182999	0	0	99.9817
NC_019843.3	28938	G	10988	0.0182017	0	99.9727	0.00910084
NC_019843.3	28619	A	5994	99.9166	0	0.0834167	0
NC_019843.3	29168	A	8446	99.9171	0	0.0828795	0
NC_019843.3	28941	G	10854	0.0276396	0.00921319	99.9631	0
NC_019843.3	29419	A	9693	99.9175	0	0.0825338	0
NC_019843.3	28943	T	10774	0.0092816	0.120661	0.0278448	99.8422
NC_019843.3	28944	G	10990	0.136488	0.00909918	99.8544	0
NC_019843.3	28945	G	10870	0.0643974	0.0367985	99.8896	0.00919963
NC_019843.3	28946	C	10938	0	99.9451	0	0.0548546
NC_019843.3	28947	G	10864	0.0184094	0.00920471	99.9724	0
NC_019843.3	28948	C	10827	0	99.9538	0.00923617	0.0369447
NC_019843.3	28949	C	10782	0	100	0	0
NC_019843.3	29411	A	9758	99.918	0	0.081984	0
NC_019843.3	28951	C	10770	0	99.9814	0	0.0185701
NC_019843.3	28952	T	10307	0.00970214	0.0582129	0.0194043	99.9127
NC_019843.3	28953	G	10886	0.00918611	0	99.9908	0
NC_019843.3	29641	A	8605	99.9187	0	0.0813481	0
NC_019843.3	28955	T	10418	0	0.00959877	0	99.9904
NC_019843.3	28956	G	10882	0.018379	0	99.9816	0
NC_019843.3	28957	C	10829	0	99.9908	0	0.00923446
NC_019843.3	28958	T	10979	0	0.0364332	0	99.9636
NC_019843.3	28959	C	10790	0.00926784	99.9907	0	0
NC_019843.3	28960	C	10561	0.0284064	99.9527	0	0.0189376
NC_019843.3	28961	T	10618	0.00941797	0.00941797	0	99.9812
NC_019843.3	28962	T	10483	0.00953925	0.0286178	0	99.9618
NC_019843.3	28963	C	10742	0.00930925	99.9814	0	0.00930925
NC_019843.3	29307	A	7740	99.9225	0	0.0775194	0
NC_019843.3	29573	A	10391	99.923	0	0.0769897	0
NC_019843.3	28966	C	10462	0.0095584	99.9522	0.0095584	0.0095584
NC_019843.3	28967	T	10596	0	0.0283126	0	99.9717
NC_019843.3	28968	T	10558	0	0.00947149	0	99.9905
NC_019843.3	28969	T	10790	0	0	0	100
NC_019843.3	28970	T	10753	0.00929973	0.0557984	0.0185995	99.9163
NC_019843.3	28971	G	10818	0	0	100	0
NC_019843.3	28972	G	10490	0	0	99.9714	0.0285987
NC_019843.3	28973	G	10683	0	0	99.9906	0
NC_019843.3	29288	A	7805	99.8975	0.0128123	0.0768738	0.0128123
NC_019843.3	28975	C	10715	0.00933271	99.9627	0	0.0279981
NC_019843.3	28976	G	10473	0.0190967	0	99.9618	0.0190967
NC_019843.3	28977	C	10561	0	99.9905	0	0.0094688
NC_019843.3	28978	G	10480	0	0	100	0
NC_019843.3	28979	G	10504	0.0190404	0.00952018	99.9714	0
NC_019843.3	28807	A	10581	99.896	0	0.0756072	0.0283527
NC_019843.3	29129	A	9301	99.9032	0.0107515	0.0752607	0.0107515
NC_019843.3	28982	C	10255	0	100	0	0
NC_019843.3	28983	C	10010	0	99.97	0	0.02997
NC_019843.3	28984	C	9848	0.0203087	99.9594	0	0.0203087
NC_019843.3	28985	T	9939	0.0100614	0.120736	0.0100614	99.8591
NC_019843.3	29041	A	9373	99.9253	0	0.0746826	0
NC_019843.3	29378	A	9385	99.8828	0.0106553	0.0745871	0.0319659
NC_019843.3	28988	C	9735	0	100	0	0
NC_019843.3	29037	A	9415	99.915	0	0.0743494	0.0106213
NC_019843.3	28915	A	10991	99.9181	0	0.0727868	0.00909835
NC_019843.3	28991	T	9455	0	0.0105764	0	99.9894
NC_019843.3	28992	G	9305	0	0	100	0
NC_019843.3	29039	A	9708	99.9279	0	0.0721055	0
NC_019843.3	28994	T	8765	0	0.011409	0	99.9886
NC_019843.3	28995	T	9335	0	0.0321371	0	99.9679
NC_019843.3	28996	C	9447	0	100	0	0
NC_019843.3	29251	A	7031	99.9289	0	0.0711136	0
NC_019843.3	28998	G	9304	0	0	99.9893	0.0107481
NC_019843.3	28999	C	9069	0	100	0	0
NC_019843.3	29000	T	9492	0	0.0105352	0	99.9895
NC_019843.3	29415	A	9971	99.9298	0	0.0702036	0
NC_019843.3	29002	T	9255	0	0	0	100
NC_019843.3	29003	T	9427	0	0.0106078	0	99.9894
NC_019843.3	29004	G	9413	0	0	100	0
NC_019843.3	29005	T	9645	0	0	0	100
NC_019843.3	29006	T	9661	0	0.0310527	0	99.9482
NC_019843.3	29660	A	8548	99.8947	0.0116986	0.0701919	0.0233973
NC_019843.3	29008	C	9788	0	99.9898	0	0.0102166
NC_019843.3	29266	A	7222	99.8892	0.0276932	0.0692329	0.0138466
NC_019843.3	29010	C	9920	0	99.9698	0	0.0302419
NC_019843.3	29469	A	10117	99.9308	0	0.0691905	0
NC_019843.3	29690	A	8678	99.9309	0	0.0691404	0
NC_019843.3	29013	T	8595	0	0	0.0232693	99.9767
NC_019843.3	29014	T	9984	0	0.0200321	0	99.98
NC_019843.3	29015	C	9968	0	99.9699	0	0.0300963
NC_019843.3	29016	G	9694	0.0206313	0	99.9381	0.0412626
NC_019843.3	29017	C	9945	0	99.9698	0.0100553	0.0201106
NC_019843.3	29018	G	9951	0	0.0301477	99.9699	0
NC_019843.3	29019	C	9977	0	99.99	0	0.0100231
NC_019843.3	29020	C	9981	0	100	0	0
NC_019843.3	29021	C	9941	0.0201187	99.9799	0	0
NC_019843.3	29022	G	9774	0.0204625	0	99.9693	0.0102312
NC_019843.3	29023	G	9708	0.0103008	0	99.9691	0.0206016
NC_019843.3	29024	T	9781	0	0.0102239	0	99.9898
NC_019843.3	29338	A	8733	99.9313	0	0.0687049	0
NC_019843.3	29026	C	9579	0	100	0	0
NC_019843.3	29027	T	9843	0	0.172712	0.020319	99.807
NC_019843.3	29596	A	8805	99.9205	0	0.0681431	0.0113572
NC_019843.3	29283	A	7353	99.932	0	0.0679995	0
NC_019843.3	29030	G	9403	0.0212698	0.0106349	99.9681	0
NC_019843.3	29031	C	9318	0	100	0	0
NC_019843.3	29032	T	8819	0	0.0113392	0	99.9887
NC_019843.3	29033	T	9495	0	0.0210637	0	99.9789
NC_019843.3	29034	C	9279	0	99.9784	0.010777	0.010777
NC_019843.3	29035	C	8993	0.0222395	99.9778	0	0
NC_019843.3	29036	T	9417	0	0.0212382	0	99.9681
NC_019843.3	29746	A	7378	99.878	0	0.067769	0.0271076
NC_019843.3	28990	A	8881	99.9324	0	0.06756	0
NC_019843.3	29304	A	7468	99.9197	0.0133905	0.0669523	0
NC_019843.3	28812	A	10456	99.9331	0	0.0669472	0
NC_019843.3	29231	A	7470	99.9331	0	0.0669344	0
NC_019843.3	29042	C	9751	0.0102554	99.9795	0	0.0102554
NC_019843.3	29043	T	8888	0	0.0225023	0.0112511	99.9662
NC_019843.3	29044	T	9727	0	0	0	100
NC_019843.3	29045	C	9769	0	100	0	0
NC_019843.3	29046	C	9667	0	100	0	0
NC_019843.3	29276	A	7491	99.9333	0	0.0667468	0
NC_019843.3	29048	C	9647	0	99.9896	0	0.0103659
NC_019843.3	28634	A	6134	99.9348	0	0.0652103	0
NC_019843.3	29050	T	8786	0	0.0113817	0	99.9772
NC_019843.3	29051	T	9416	0	0.0212404	0	99.9788
NC_019843.3	29052	G	9942	0.0402334	0	99.9497	0.0100583
NC_019843.3	29680	A	9219	99.9349	0	0.065083	0
NC_019843.3	29054	G	9928	0.0604351	0.0100725	99.9295	0
NC_019843.3	29055	G	9717	0.0102912	0	99.9897	0
NC_019843.3	29056	G	9570	0.031348	0.0104493	99.9582	0
NC_019843.3	29057	G	9813	0.0305717	0	99.9694	0
NC_019843.3	28678	A	7730	99.9094	0.0258732	0.0646831	0
NC_019843.3	29059	C	9898	0	99.9798	0	0.0101031
NC_019843.3	29060	T	9980	0	0	0	99.99
NC_019843.3	29061	G	9918	0.030248	0	99.9395	0.030248
NC_019843.3	29062	G	9927	0.0503677	0.0100735	99.9295	0.0100735
NC_019843.3	29121	A	9472	99.9367	0	0.0633446	0
NC_019843.3	29064	G	9902	0	0	100	0
NC_019843.3	29065	G	9676	0	0.0206697	99.9793	0
NC_019843.3	29066	C	9708	0.0206016	99.9691	0.0103008	0
NC_019843.3	29136	A	9498	99.9368	0	0.0631712	0
NC_019843.3	28987	A	9609	99.9376	0	0.0624415	0
NC_019843.3	29069	T	9545	0	0.0314301	0	99.9686
NC_019843.3	29084	A	9679	99.938	0	0.0619899	0
NC_019843.3	29071	G	9719	0	0	100	0
NC_019843.3	29072	T	9703	0.0206122	0.0412244	0	99.9382
NC_019843.3	29073	C	9851	0	99.9898	0	0.0101513
NC_019843.3	28986	A	9683	99.9071	0	0.0619643	0.0206548
NC_019843.3	29784	A	4876	99.9385	0	0.0615258	0
NC_019843.3	29076	T	9805	0	0	0	100
NC_019843.3	29077	C	9659	0	99.9896	0	0.010353
NC_019843.3	28747	A	9762	99.9283	0.0102438	0.0614628	0
NC_019843.3	29079	T	9638	0	0.0103756	0.0103756	99.9792
NC_019843.3	29080	C	9660	0	100	0	0
NC_019843.3	29081	T	9781	0	0.0715673	0	99.9284
NC_019843.3	29082	T	9713	0	0.020591	0	99.9794
NC_019843.3	29083	C	9779	0	99.9795	0	0.020452
NC_019843.3	29653	A	8209	99.9391	0	0.0609088	0
NC_019843.3	29722	A	8331	99.94	0	0.0600168	0
NC_019843.3	29086	G	9565	0.0104548	0	99.9895	0
NC_019843.3	29520	A	10025	99.9302	0	0.0598504	0
NC_019843.3	29088	G	9659	0.0207061	0.0207061	99.9586	0
NC_019843.3	29089	C	9528	0	99.9895	0	0.0104954
NC_019843.3	29090	C	9658	0	99.9793	0	0.0207082
NC_019843.3	29091	T	9730	0	0.0308325	0	99.9692
NC_019843.3	29092	C	9736	0	99.9897	0	0.0102712
NC_019843.3	29093	T	9203	0	0.021732	0	99.9783
NC_019843.3	29535	A	10044	99.9403	0	0.0597372	0
NC_019843.3	29095	G	9591	0	0	100	0
NC_019843.3	29096	C	9415	0	99.9575	0	0.031864
NC_019843.3	29097	T	9663	0	0.0310463	0	99.969
NC_019843.3	29098	T	9657	0	0.0414207	0	99.9586
NC_019843.3	29693	A	8402	99.9405	0	0.0595096	0
NC_019843.3	28609	A	5151	99.9418	0	0.0582411	0
NC_019843.3	29101	G	9651	0	0	99.9896	0.0103616
NC_019843.3	29102	C	9644	0	100	0	0
NC_019843.3	29508	A	10347	99.9227	0	0.0579878	0.0193293
NC_019843.3	29104	G	9691	0.0309566	0	99.969	0
NC_019843.3	28822	A	10586	99.9339	0	0.0566786	0.00944644
NC_019843.3	28608	A	5340	99.9438	0	0.0561798	0
NC_019843.3	28964	A	10759	99.9442	0	0.0557673	0
NC_019843.3	29108	C	9453	0	100	0	0
NC_019843.3	29109	T	9324	0	0.02145	0	99.9785
NC_019843.3	29110	C	9377	0	100	0	0
NC_019843.3	29111	T	8861	0	0.056427	0	99.9436
NC_019843.3	29112	T	9503	0	0.031569	0	99.9684
NC_019843.3	29113	C	9302	0	99.9892	0	0.0107504
NC_019843.3	29114	C	9377	0.0106644	99.9147	0	0.0746507
NC_019843.3	29271	A	7216	99.9446	0	0.0554324	0
NC_019843.3	29116	G	9402	0.0212721	0	99.9787	0
NC_019843.3	29593	A	9108	99.9122	0.0109794	0.0548968	0.0219587
NC_019843.3	29118	T	9556	0	0	0	100
NC_019843.3	29119	C	8971	0	100	0	0
NC_019843.3	29120	T	9510	0	0.0105152	0	99.9895
NC_019843.3	29518	A	9189	99.9456	0	0.0544129	0
NC_019843.3	29122	G	9501	0	0	100	0
NC_019843.3	29123	T	9052	0	0	0	100
NC_019843.3	29124	T	9580	0	0.0104384	0	99.9896
NC_019843.3	29125	C	9718	0	99.9794	0	0.0205804
NC_019843.3	29252	A	7403	99.9054	0.0405241	0.0540321	0
NC_019843.3	29127	C	9622	0.0103929	99.9688	0	0.0207857
NC_019843.3	29255	A	7429	99.9462	0	0.053843	0
NC_019843.3	29115	A	9408	99.9469	0	0.0531463	0
NC_019843.3	29130	G	9298	0.010755	0.010755	99.9785	0
NC_019843.3	29131	G	9354	0	0.0213812	99.9786	0
NC_019843.3	29132	T	9511	0	0.0525707	0	99.9474
NC_019843.3	29133	T	9538	0.0104844	0	0	99.9895
NC_019843.3	29134	C	9528	0	99.979	0	0.0209908
NC_019843.3	29025	A	9449	99.9471	0	0.0529157	0
NC_019843.3	29742	A	7562	99.9471	0	0.0528961	0
NC_019843.3	29137	G	9445	0	0	99.9894	0.0105876
NC_019843.3	29135	A	9503	99.9474	0	0.052615	0
NC_019843.3	29139	T	9401	0	0.0319115	0	99.9681
NC_019843.3	29140	C	9506	0	100	0	0
NC_019843.3	29583	A	9563	99.9477	0	0.0522848	0
NC_019843.3	29142	G	9598	0.0208377	0	99.9687	0.0104188
NC_019843.3	29143	G	9627	0	0	99.9896	0
NC_019843.3	29420	A	9737	99.9486	0	0.0513505	0
NC_019843.3	29011	A	9810	99.9388	0.0101937	0.0509684	0
NC_019843.3	29306	A	7855	99.9491	0	0.050923	0
NC_019843.3	29147	C	9705	0	100	0	0
NC_019843.3	29148	T	9637	0	0.0103767	0	99.9896
NC_019843.3	29149	C	9625	0.0103896	99.9584	0.0103896	0.0207792
NC_019843.3	29150	T	8441	0	0.0473877	0.0236939	99.9289
NC_019843.3	29074	A	9821	99.9491	0	0.0509113	0
NC_019843.3	29152	C	9549	0	99.9895	0	0.0104723
NC_019843.3	29153	C	9370	0	99.9466	0	0.0533618
NC_019843.3	29154	C	9404	0.0425351	99.8618	0	0.095704
NC_019843.3	29155	G	9402	0.244629	0.0638162	99.6703	0.0212721
NC_019843.3	29156	C	9351	0	99.9893	0.010694	0
NC_019843.3	29157	G	9275	0	0.0107817	99.9784	0
NC_019843.3	29158	G	9013	0	0.0110951	99.9889	0
NC_019843.3	29159	C	9083	0	99.989	0	0.0110096
NC_019843.3	28571	A	3991	99.9499	0	0.0501128	0
NC_019843.3	29161	C	9070	0	100	0	0
NC_019843.3	29162	T	7799	0	0.0512886	0.0384665	99.9102
NC_019843.3	29163	T	8870	0	0.0789177	0	99.9211
NC_019843.3	29164	C	9038	0.0110644	99.9779	0	0.0110644
NC_019843.3	29165	T	8964	0	0.111557	0	99.8884
NC_019843.3	29166	C	9075	0	100	0	0
NC_019843.3	29167	C	8954	0	99.9888	0	0.0111682
NC_019843.3	29204	A	8156	99.951	0	0.0490436	0
NC_019843.3	29169	G	8700	0.0114943	0	99.977	0.0114943
NC_019843.3	29170	G	8695	0.0460035	0	99.9425	0.0115009
NC_019843.3	29171	T	8723	0	0	0	100
NC_019843.3	29172	C	8734	0	99.9771	0	0.022899
NC_019843.3	29173	C	8666	0.0115393	99.9654	0	0.0230787
NC_019843.3	29643	A	8349	99.9521	0	0.0479099	0
NC_019843.3	29175	T	8502	0	0	0.0117619	99.9882
NC_019843.3	29176	C	8799	0.0113649	99.9886	0	0
NC_019843.3	29177	T	8699	0	0.0344867	0	99.9655
NC_019843.3	29178	G	8795	0	0	99.9773	0.0227402
NC_019843.3	29179	G	8819	0.0113392	0	99.9887	0
NC_019843.3	28980	A	10597	99.9528	0	0.0471832	0
NC_019843.3	28816	A	10606	99.9151	0.00942862	0.0471431	0.0188573
NC_019843.3	29182	T	8880	0	0.0112613	0	99.9887
NC_019843.3	29183	C	8858	0.0112892	99.9774	0	0
NC_019843.3	29184	G	8744	0.0343092	0.0114364	99.9543	0
NC_019843.3	29185	G	8868	0.022553	0	99.9662	0.0112765
NC_019843.3	28965	A	10650	99.9531	0	0.0469484	0
NC_019843.3	29187	G	8653	0	0	99.9884	0.0115567
NC_019843.3	29188	C	8415	0	100	0	0
NC_019843.3	29638	A	8525	99.9531	0	0.0469208	0
NC_019843.3	29190	G	8540	0.0117096	0	99.9883	0
NC_019843.3	29191	T	7990	0	0.0500626	0.0125156	99.9374
NC_019843.3	28861	A	10724	99.9347	0.00932488	0.0466244	0.00932488
NC_019843.3	29193	G	8413	0.0118864	0	99.9643	0.0237727
NC_019843.3	29194	G	8352	0	0.0119732	99.988	0
NC_019843.3	28714	A	8687	99.954	0	0.0460458	0
NC_019843.3	29196	G	8253	0.0121168	0.0121168	99.9758	0
NC_019843.3	29197	G	8164	0	0.0734934	99.9265	0
NC_019843.3	29198	T	8173	0.0122354	0.0489416	0.0244708	99.9144
NC_019843.3	29199	G	8094	0.0247097	0.0123548	99.9382	0.0247097
NC_019843.3	29322	A	8704	99.9426	0	0.0459559	0.011489
NC_019843.3	29201	T	8205	0.0121877	0.0487508	0	99.9391
NC_019843.3	29202	C	7987	0	100	0	0
NC_019843.3	29203	T	8150	0	0.0368098	0	99.9632
NC_019843.3	29656	A	8805	99.9546	0	0.0454287	0
NC_019843.3	29205	C	8191	0	100	0	0
NC_019843.3	29206	T	8126	0	0.0123062	0	99.9877
NC_019843.3	29207	T	7937	0	0.0125992	0	99.9874
NC_019843.3	29208	T	7817	0	0	0.0127926	99.9872
NC_019843.3	28712	A	8828	99.9547	0	0.0453104	0
NC_019843.3	29210	C	7735	0	100	0	0
NC_019843.3	29211	C	7783	0.0128485	99.9872	0	0
NC_019843.3	29212	T	7646	0.0130787	0.0130787	0	99.9738
NC_019843.3	29213	T	7762	0	0.0128833	0	99.9871
NC_019843.3	29214	G	7784	0	0	100	0
NC_019843.3	29665	A	8831	99.9207	0.0113237	0.045295	0.0226475
NC_019843.3	29216	T	7424	0	0	0	100
NC_019843.3	29217	C	7554	0	99.9868	0	0.013238
NC_019843.3	29218	T	7435	0	0.0941493	0	99.9059
NC_019843.3	29219	T	7620	0	0.0131234	0	99.9869
NC_019843.3	29220	C	7696	0	99.961	0	0.0389813
NC_019843.3	29221	T	7806	0	0.0256213	0	99.9744
NC_019843.3	29222	G	7699	0	0.0129887	99.987	0
NC_019843.3	28628	A	6726	99.9554	0	0.044603	0
NC_019843.3	29521	A	9306	99.9463	0.0107458	0.042983	0
NC_019843.3	29225	C	7759	0	99.9871	0	0.0128883
NC_019843.3	29106	A	9330	99.9464	0	0.0428725	0.0107181
NC_019843.3	29227	G	7716	0	0.0129601	99.987	0
NC_019843.3	29128	A	9479	99.9473	0.0105496	0.0421985	0
NC_019843.3	29229	C	7694	0	99.987	0	0.0129971
NC_019843.3	29230	T	7701	0	0.0259707	0	99.974
NC_019843.3	29146	A	9517	99.958	0	0.0420301	0
NC_019843.3	29232	C	7713	0	99.987	0	0.0129651
NC_019843.3	29277	A	7146	99.958	0	0.0419815	0
NC_019843.3	29751	A	7185	99.9582	0	0.0417537	0
NC_019843.3	29235	G	7079	0	0.0141263	99.9435	0.0141263
NC_019843.3	29236	C	7407	0	100	0	0
NC_019843.3	29237	C	7367	0	100	0	0
NC_019843.3	29238	C	7412	0	99.9865	0	0.0134916
NC_019843.3	29239	T	7308	0	0.0547345	0	99.9453
NC_019843.3	29240	T	7394	0	0.0405734	0	99.9459
NC_019843.3	29241	G	7692	0.026001	0	99.974	0
NC_019843.3	29094	A	9614	99.9584	0	0.041606	0
NC_019843.3	29243	G	7671	0	0	100	0
NC_019843.3	29244	T	7392	0.0135281	0.270563	0	99.7159
NC_019843.3	29245	C	7572	0.0132065	99.9736	0	0.0132065
NC_019843.3	29246	T	7548	0.119237	0.423953	0.132485	99.3243
NC_019843.3	29247	G	7612	0.0394115	0	99.9606	0
NC_019843.3	29248	G	7478	0.0133726	0	99.9866	0
NC_019843.3	29249	C	7342	0	99.9864	0	0.0136203
NC_019843.3	29395	A	9753	99.9385	0.0205065	0.041013	0
NC_019843.3	29383	A	9836	99.9593	0	0.0406669	0
NC_019843.3	29498	A	9956	99.9297	0.0200884	0.0401768	0.0100442
NC_019843.3	29253	G	7413	0	0.0269796	99.946	0.0269796
NC_019843.3	29254	T	7391	0.01353	0.1353	0	99.8512
NC_019843.3	29280	A	7610	99.9606	0	0.0394218	0
NC_019843.3	29431	A	10330	99.9613	0	0.0387222	0
NC_019843.3	29215	A	7761	99.9613	0	0.0386548	0
NC_019843.3	29258	G	7360	0.013587	0	99.9864	0
NC_019843.3	29259	C	7301	0	100	0	0
NC_019843.3	29687	A	7822	99.9616	0	0.0383534	0
NC_019843.3	29572	A	10439	99.9425	0	0.0383178	0.0191589
NC_019843.3	29262	T	7502	0.0133298	0.0133298	0	99.9733
NC_019843.3	29263	C	7495	0	99.9867	0	0.0133422
NC_019843.3	29264	G	7158	0.0419111	0.0139704	99.9301	0.0139704
NC_019843.3	29265	C	7328	0	99.9864	0	0.0136463
NC_019843.3	29305	A	7843	99.9617	0	0.0382507	0
NC_019843.3	29267	G	7249	0	0.02759	99.9724	0
NC_019843.3	29268	C	7057	0	99.9575	0	0.042511
NC_019843.3	29269	C	7187	0.013914	99.9722	0	0
NC_019843.3	28673	A	7865	99.9619	0	0.0381437	0
NC_019843.3	29783	A	5261	99.962	0	0.0380156	0
NC_019843.3	29652	A	7962	99.9498	0	0.037679	0.0125597
NC_019843.3	28950	A	10655	99.9625	0	0.0375411	0
NC_019843.3	29274	G	7084	0	0.0141163	99.9577	0
NC_019843.3	29275	T	7361	0	0	0	100
NC_019843.3	29449	A	10680	99.9625	0	0.0374532	0
NC_019843.3	28683	A	8057	99.9504	0.0124116	0.0372347	0
NC_019843.3	29278	T	7531	0	0	0	100
NC_019843.3	29279	C	7643	0	100	0	0
NC_019843.3	29699	A	8098	99.963	0	0.0370462	0
NC_019843.3	29281	C	7467	0.0133923	99.9866	0	0
NC_019843.3	29282	T	7442	0	0.0134372	0	99.9866
NC_019843.3	28918	A	10854	99.9631	0	0.0368528	0
NC_019843.3	29200	A	8324	99.9519	0.0120135	0.0360404	0
NC_019843.3	29285	G	7825	0.0127796	0	99.9744	0
NC_019843.3	28803	A	11147	99.9641	0	0.0358841	0
NC_019843.3	29670	A	8428	99.9407	0.0237304	0.0355956	0
NC_019843.3	29642	A	8463	99.9527	0.0118161	0.0354484	0
NC_019843.3	29289	G	7929	0.0126119	0	99.9874	0
NC_019843.3	28835	A	11443	99.965	0	0.0349559	0
NC_019843.3	29291	T	7991	0	0	0	100
NC_019843.3	29292	G	7821	0	0	100	0
NC_019843.3	29293	C	7818	0.038373	99.9616	0	0
NC_019843.3	29294	T	7961	0	0.0502449	0	99.9498
NC_019843.3	29295	G	7850	0	0.0127389	99.9873	0
NC_019843.3	29296	C	7807	0	99.9744	0	0.025618
NC_019843.3	29297	T	7811	0	0.0640123	0	99.936
NC_019843.3	29298	G	7863	0.0508712	0	99.9491	0
NC_019843.3	29299	C	7763	0.0128816	99.9614	0.0257632	0
NC_019843.3	29300	T	7678	0.0260485	0.0390727	0	99.9349
NC_019843.3	29301	G	7714	0.0388903	0	99.9222	0.0388903
NC_019843.3	29302	C	7538	0.0265322	99.9735	0	0
NC_019843.3	29303	T	7588	0	0.0263574	0	99.9605
NC_019843.3	29347	A	8648	99.9653	0	0.0346901	0
NC_019843.3	28888	A	11635	99.9656	0	0.034379	0
NC_019843.3	29624	A	8751	99.9543	0	0.0342818	0.0114273
NC_019843.3	29337	A	8791	99.9659	0	0.0341258	0
NC_019843.3	29151	A	8887	99.9212	0.0450096	0.0337572	0
NC_019843.3	29309	T	7839	0	0.0255135	0.0127567	99.9617
NC_019843.3	29625	A	8911	99.9663	0	0.0336663	0
NC_019843.3	29655	A	8912	99.9663	0	0.0336625	0
NC_019843.3	29312	G	7725	0.012945	0	99.9871	0
NC_019843.3	29626	A	9056	99.9669	0	0.0331272	0
NC_019843.3	29314	T	7831	0	0.0255395	0.0255395	99.9489
NC_019843.3	29315	G	7952	0.0628773	0	99.9371	0
NC_019843.3	29316	C	7839	0	99.9617	0	0.0382702
NC_019843.3	29317	G	8069	0.0495724	0.0123931	99.9256	0.0123931
NC_019843.3	29318	C	8331	0	99.988	0	0.0120034
NC_019843.3	29319	C	8584	0	100	0	0
NC_019843.3	28719	A	9159	99.9672	0	0.0327547	0
NC_019843.3	29321	C	8837	0.0113161	99.9887	0	0
NC_019843.3	28630	A	6167	99.9514	0	0.0324307	0.0162153
NC_019843.3	29587	A	9296	99.9677	0	0.0322719	0
NC_019843.3	29324	G	8657	0	0	100	0
NC_019843.3	29325	C	9061	0.0110363	99.9779	0	0.0110363
NC_019843.3	29326	G	9014	0.0221877	0	99.9667	0.0110939
NC_019843.3	29327	C	9233	0	100	0	0
NC_019843.3	29765	A	6256	99.968	0	0.0319693	0
NC_019843.3	29329	C	9253	0	99.9892	0	0.0108073
NC_019843.3	29330	T	8995	0	0.0667037	0	99.9333
NC_019843.3	29331	T	8964	0.0111557	0.178492	0.0223115	99.7769
NC_019843.3	29332	C	9092	0	100	0	0
NC_019843.3	29333	C	9055	0	99.9669	0	0.0331309
NC_019843.3	29475	A	9532	99.958	0	0.0314729	0.010491
NC_019843.3	29335	C	8937	0	100	0	0
NC_019843.3	29336	C	8734	0	99.9771	0	0.0114495
NC_019843.3	28624	A	6372	99.9686	0	0.0313873	0
NC_019843.3	29075	A	9561	99.9582	0.0104592	0.0313775	0
NC_019843.3	29611	A	9662	99.9586	0	0.0310495	0.0103498
NC_019843.3	29103	A	9705	99.9691	0	0.0309119	0
NC_019843.3	29341	G	8389	0.0119204	0	99.9762	0
NC_019843.3	29342	T	8776	0	0	0	100
NC_019843.3	29343	T	8763	0	0.0228232	0	99.9772
NC_019843.3	29344	T	8908	0.0112259	0	0	99.9888
NC_019843.3	29345	C	8948	0	100	0	0
NC_019843.3	29058	A	9710	99.9691	0	0.030896	0
NC_019843.3	29416	A	10021	99.9701	0	0.0299371	0
NC_019843.3	29348	C	8949	0.0111744	99.9888	0	0
NC_019843.3	29471	A	10029	99.9501	0.00997108	0.0299133	0.00997108
NC_019843.3	29350	T	8756	0.0114207	0.0228415	0	99.9657
NC_019843.3	29351	G	8787	0.0113804	0	99.9886	0
NC_019843.3	29352	G	8772	0	0	99.9886	0.0113999
NC_019843.3	29353	T	8873	0	0.0676209	0	99.9324
NC_019843.3	29354	G	8783	0.0455425	0.0113856	99.9203	0.0227713
NC_019843.3	29355	C	8869	0.0112752	99.9662	0	0.0225505
NC_019843.3	29578	A	10138	99.9704	0	0.0295916	0
NC_019843.3	29530	A	10147	99.9704	0	0.0295654	0
NC_019843.3	29358	G	9006	0	0	99.9889	0.0111037
NC_019843.3	29359	C	8957	0	99.933	0	0.0111645
NC_019843.3	29360	T	8905	0	0.0673779	0	99.9326
NC_019843.3	29361	T	8640	0.0115741	0.0462963	0.0231481	99.919
NC_019843.3	29362	T	9231	0	0	0	100
NC_019843.3	29363	T	9342	0	0	0	99.9893
NC_019843.3	29364	G	9215	0	0.0217037	99.9783	0
NC_019843.3	29365	G	9246	0	0.0108155	99.9892	0
NC_019843.3	29366	T	9236	0	0	0	100
NC_019843.3	29367	C	9262	0	99.9892	0.0107968	0
NC_019843.3	29368	T	9360	0.0106838	0.0106838	0.0213675	99.9573
NC_019843.3	29369	T	9378	0	0.0319898	0	99.968
NC_019843.3	29370	C	9584	0.0104341	99.9687	0	0.0208681
NC_019843.3	29371	G	9275	0.0215633	0	99.9677	0.0107817
NC_019843.3	29372	C	9501	0	99.9789	0	0.0210504
NC_019843.3	29373	G	9324	0	0	99.9893	0.010725
NC_019843.3	29374	G	9520	0.0105042	0	99.9895	0
NC_019843.3	29404	A	10281	99.9708	0	0.02918	0
NC_019843.3	29376	C	9479	0.0105496	99.9895	0	0
NC_019843.3	29377	C	9535	0	99.9685	0	0.031463
NC_019843.3	29564	A	10384	99.9615	0	0.0288906	0.0096302
NC_019843.3	29379	G	9516	0	0	100	0
NC_019843.3	29380	G	9760	0	0	100	0
NC_019843.3	28640	A	6960	99.9713	0	0.0287356	0
NC_019843.3	29382	G	9706	0	0	100	0
NC_019843.3	29270	A	7009	99.9715	0	0.0285347	0
NC_019843.3	29384	C	9888	0	99.9798	0	0.0202265
NC_019843.3	29385	C	10012	0.00998801	99.99	0	0
NC_019843.3	29386	T	10131	0.00987069	0.0493535	0	99.9408
NC_019843.3	29387	C	10054	0	99.9901	0	0.00994629
NC_019843.3	29388	C	10017	0	99.99	0	0.00998303
NC_019843.3	28818	A	10591	99.9622	0	0.0283259	0
NC_019843.3	29390	G	10095	0	0	100	0
NC_019843.3	29391	G	9814	0	0	99.9898	0.0101895
NC_019843.3	29392	G	10157	0.00984543	0	99.9705	0.0196909
NC_019843.3	28942	A	10628	99.9624	0.00940911	0.0282273	0
NC_019843.3	29458	A	10670	99.9719	0	0.0281162	0
NC_019843.3	29503	A	10704	99.972	0	0.0280269	0
NC_019843.3	29396	C	9958	0	99.99	0	0
NC_019843.3	29397	T	9775	0	0.0409207	0	99.9591
NC_019843.3	29398	T	9329	0.0107193	0	0.0107193	99.9786
NC_019843.3	29399	T	10073	0	0	0	99.9901
NC_019843.3	29400	G	10163	0.00983961	0	99.9902	0
NC_019843.3	29401	G	10235	0	0	100	0
NC_019843.3	29402	T	10308	0	0	0	100
NC_019843.3	29403	G	10200	0	0.00980392	99.9902	0
NC_019843.3	29261	A	7137	99.972	0	0.028023	0
NC_019843.3	29405	T	10066	0	0	0	100
NC_019843.3	29406	C	10059	0	99.9901	0	0.00994135
NC_019843.3	29407	T	10156	0.0098464	0.0196928	0	99.9705
NC_019843.3	29408	T	9989	0	0.010011	0.010011	99.98
NC_019843.3	29409	C	10193	0	99.9902	0	0.00981065
NC_019843.3	28658	A	7369	99.9729	0	0.0271407	0
NC_019843.3	28664	A	7451	99.9732	0	0.026842	0
NC_019843.3	29412	T	9650	0.0207254	0	0	99.9793
NC_019843.3	29413	T	9986	0	0	0.010014	99.98
NC_019843.3	29414	G	10056	0	0.00994431	99.9901	0
NC_019843.3	29290	A	7466	99.9732	0	0.0267881	0
NC_019843.3	28676	A	7598	99.9737	0	0.0263227	0
NC_019843.3	29417	T	9706	0.0103029	0	0	99.9897
NC_019843.3	29224	A	7606	99.9737	0	0.026295	0
NC_019843.3	28667	A	7614	99.9737	0	0.0262674	0
NC_019843.3	28883	A	11556	99.9654	0	0.0259605	0.00865351
NC_019843.3	29421	C	10103	0.00989805	99.9703	0	0.0197961
NC_019843.3	29422	T	10071	0	0.307815	0	99.6922
NC_019843.3	29423	C	10119	0	99.9901	0.0098824	0
NC_019843.3	29424	G	9702	0.0103072	0	99.9897	0
NC_019843.3	29425	G	9914	0	0	100	0
NC_019843.3	29426	C	9979	0	99.9699	0	0.0300631
NC_019843.3	29287	A	7717	99.9741	0	0.0259168	0
NC_019843.3	29428	C	10171	0	99.9902	0	0.00983188
NC_019843.3	29429	T	10117	0	0.0593061	0	99.9407
NC_019843.3	29430	G	10424	0.00959325	0	99.9904	0
NC_019843.3	29286	A	7755	99.9742	0	0.0257898	0
NC_019843.3	29432	G	10314	0.0193911	0	99.9806	0
NC_019843.3	29433	G	10325	0.0290557	0	99.9709	0
NC_019843.3	29226	A	7761	99.9742	0	0.0257699	0
NC_019843.3	29435	C	10309	0	99.9806	0	0.0194005
NC_019843.3	29436	C	10318	0	99.9903	0	0.0096918
NC_019843.3	29437	C	10459	0	99.9904	0	0.00956114
NC_019843.3	29669	A	8424	99.9763	0	0.0237417	0
NC_019843.3	29439	C	10437	0	99.9808	0	0.0191626
NC_019843.3	29440	G	10455	0.0095648	0	99.9617	0.0191296
NC_019843.3	29441	T	10181	0	0	0	100
NC_019843.3	29442	T	10315	0	0.0290839	0.0193892	99.9515
NC_019843.3	29443	G	10702	0.0280321	0	99.972	0
NC_019843.3	29444	G	10645	0.00939408	0	99.9812	0
NC_019843.3	29445	C	10650	0.00938967	99.9812	0	0.00938967
NC_019843.3	29446	C	10611	0.00942418	99.9717	0	0.0188484
NC_019843.3	29447	C	10464	0	99.9618	0	0.0382263
NC_019843.3	29448	C	10636	0.00940203	99.9812	0	0
NC_019843.3	29707	A	8524	99.9765	0	0.0234632	0
NC_019843.3	29599	A	8529	99.9766	0	0.0234494	0
NC_019843.3	29797	A	4293	99.9301	0	0.0232937	0.0465875
NC_019843.3	29452	T	9552	0	0.020938	0.020938	99.9581
NC_019843.3	29453	T	10231	0	0	0	100
NC_019843.3	29454	G	10635	0.00940291	0.00940291	99.9812	0
NC_019843.3	29455	C	10742	0	99.9907	0	0.00930925
NC_019843.3	29456	T	10828	0	0.0184706	0	99.9815
NC_019843.3	29457	G	10802	0	0	100	0
NC_019843.3	28583	A	4310	99.9536	0	0.0232019	0.0232019
NC_019843.3	29459	G	10637	0	0.0282034	99.9718	0
NC_019843.3	29460	C	10642	0	100	0	0
NC_019843.3	29461	T	10261	0	0.0194913	0.00974564	99.9708
NC_019843.3	29462	T	10699	0.0186933	0.00934667	0	99.972
NC_019843.3	29463	G	10600	0	0.00943396	99.9906	0
NC_019843.3	29464	C	10651	0.00938879	99.9812	0.00938879	0
NC_019843.3	29465	T	10632	0	0.0282167	0	99.9718
NC_019843.3	29466	C	10429	0	99.9808	0	0.0191773
NC_019843.3	29467	C	10212	0	100	0	0
NC_019843.3	29468	T	10370	0	0.0289296	0.0096432	99.9614
NC_019843.3	29174	A	8734	99.9542	0.022899	0.022899	0
NC_019843.3	29470	C	10532	0	100	0	0
NC_019843.3	29394	A	8785	99.9659	0.011383	0.0227661	0
NC_019843.3	29472	G	10192	0.00981162	0.0196232	99.9509	0.0196232
NC_019843.3	29473	C	10114	0.00988729	99.9703	0.00988729	0.00988729
NC_019843.3	29474	C	10217	0	99.9902	0	0.00978761
NC_019843.3	29346	A	8823	99.966	0	0.022668	0.011334
NC_019843.3	29476	G	10245	0.00976086	0	99.9902	0
NC_019843.3	29477	T	10084	0	0	0	100
NC_019843.3	29478	G	9867	0.0304044	0	99.9696	0
NC_019843.3	29479	C	10095	0.00990589	99.8811	0	0.0297177
NC_019843.3	29480	T	10165	0	0.0491884	0.0196754	99.9311
NC_019843.3	29481	T	10262	0	0.0194894	0.00974469	99.9708
NC_019843.3	29482	T	10468	0	0.0191058	0	99.9809
NC_019843.3	29483	T	10497	0	0.00952653	0	99.9905
NC_019843.3	29620	A	9107	99.9671	0	0.0219611	0.0109806
NC_019843.3	29485	T	10495	0	0	0	100
NC_019843.3	29486	G	10516	0	0	100	0
NC_019843.3	29487	G	10083	0.00991768	0.00991768	99.9702	0.00991768
NC_019843.3	29488	G	10392	0	0.0192456	99.9808	0
NC_019843.3	29489	T	10516	0	0	0	100
NC_019843.3	29679	A	9184	99.9782	0	0.021777	0
NC_019843.3	29491	T	10473	0	0	0	100
NC_019843.3	29492	G	10612	0.0188466	0	99.9812	0
NC_019843.3	29493	T	10636	0.0188041	0.103422	0	99.8778
NC_019843.3	29494	C	10529	0.0284927	99.9335	0	0.0379903
NC_019843.3	29495	G	10258	0.019497	0	99.9805	0
NC_019843.3	29496	C	10609	0	99.9906	0	0.00942596
NC_019843.3	29661	A	9271	99.9784	0	0.0215726	0
NC_019843.3	29668	A	9362	99.9786	0	0.021363	0
NC_019843.3	29499	T	9833	0.0101698	0.0305095	0	99.9593
NC_019843.3	29500	T	10616	0	0.00941974	0	99.9906
NC_019843.3	29501	T	10766	0	0.0092885	0.0092885	99.9814
NC_019843.3	29375	A	9448	99.9577	0	0.0211685	0.0211685
NC_019843.3	29078	A	9602	99.9792	0	0.020829	0
NC_019843.3	29047	A	9610	99.9688	0.0104058	0.0208117	0
NC_019843.3	29505	C	10581	0	99.9811	0.0094509	0.0094509
NC_019843.3	29506	T	10159	0	0.00984349	0.00984349	99.9803
NC_019843.3	29507	T	9884	0	0.0101174	0	99.9899
NC_019843.3	29126	A	9666	99.9793	0	0.0206911	0
NC_019843.3	29509	C	10336	0	99.9613	0	0.0386997
NC_019843.3	29510	C	9869	0	99.9899	0	0.0101327
NC_019843.3	29511	C	10044	0	100	0	0
NC_019843.3	29144	A	9678	99.9793	0	0.0206654	0
NC_019843.3	29513	T	9952	0	0.0200965	0	99.9799
NC_019843.3	29514	C	10215	0.0195791	99.9706	0	0.00978953
NC_019843.3	29053	A	9752	99.9282	0	0.0205086	0
NC_019843.3	29516	G	10253	0.0292597	0	99.9707	0
NC_019843.3	28739	A	9835	99.9492	0	0.0203355	0.0305033
NC_019843.3	29787	A	4946	99.9798	0	0.0202184	0
NC_019843.3	29519	C	10248	0.009758	99.9902	0	0
NC_019843.3	29063	A	10035	99.9801	0	0.0199302	0
NC_019843.3	29410	A	10062	99.9702	0	0.0198768	0.00993838
NC_019843.3	29522	T	9913	0	0	0	100
NC_019843.3	29523	G	10271	0.00973615	0	99.9903	0
NC_019843.3	29512	A	10131	99.9803	0	0.0197414	0
NC_019843.3	29525	T	10398	0	0.0192345	0	99.9808
NC_019843.3	29526	G	10340	0.00967118	0	99.9903	0
NC_019843.3	29524	A	10258	99.9805	0	0.019497	0
NC_019843.3	29528	T	10304	0	0.00970497	0	99.9903
NC_019843.3	29529	C	10252	0	99.9512	0	0.048771
NC_019843.3	29438	A	10301	99.9806	0	0.0194156	0
NC_019843.3	29531	T	9990	0.01001	0.0700701	0.03003	99.8899
NC_019843.3	29532	G	10147	0.00985513	0	99.9901	0
NC_019843.3	29533	G	9964	0.0100361	0.0100361	99.9799	0
NC_019843.3	29534	C	10081	0	99.9901	0	0.00991965
NC_019843.3	29497	A	10619	99.9812	0	0.0188342	0
NC_019843.3	28768	A	10649	99.9812	0	0.0187811	0
NC_019843.3	29537	C	10006	0	99.99	0	0.009994
NC_019843.3	29538	C	9722	0.0102859	99.9794	0	0.0102859
NC_019843.3	29539	C	9906	0	99.9798	0	0.0100949
NC_019843.3	29540	T	9738	0	0.0513452	0.010269	99.9384
NC_019843.3	29541	G	9940	0.0503018	0	99.9396	0.0100604
NC_019843.3	29542	T	9841	0	0	0	100
NC_019843.3	29543	G	10007	0.029979	0	99.97	0
NC_019843.3	29544	T	9723	0	0.0205698	0	99.9794
NC_019843.3	28783	A	10688	99.9719	0.00935629	0.0187126	0
NC_019843.3	29546	C	9978	0.010022	99.9699	0	0.0200441
NC_019843.3	29547	T	8624	0	0.0115955	0.0115955	99.9768
NC_019843.3	29548	T	9977	0	0	0	100
NC_019843.3	29549	C	9869	0	100	0	0
NC_019843.3	29550	C	9777	0.0102281	99.9693	0	0.0204562
NC_019843.3	29551	T	9633	0	0	0.010381	99.9896
NC_019843.3	29552	T	9903	0	0	0	99.9899
NC_019843.3	29553	C	9882	0	99.9899	0	0
NC_019843.3	29554	G	9559	0.0104613	0	99.9791	0.0104613
NC_019843.3	29555	G	9857	0	0	99.9899	0.0101451
NC_019843.3	29556	T	9825	0	0	0	100
NC_019843.3	28606	A	5395	99.9629	0.0185357	0.0185357	0
NC_019843.3	29558	C	9928	0	99.9799	0	0.020145
NC_019843.3	28939	A	10934	99.9817	0	0.0182916	0
NC_019843.3	29560	G	10122	0.0197589	0	99.9704	0.00987947
NC_019843.3	29561	T	10197	0	0.0196136	0	99.9804
NC_019843.3	29562	G	10080	0.00992064	0.0198413	99.9702	0
NC_019843.3	29563	G	10267	0.0292198	0	99.9708	0
NC_019843.3	28854	A	11242	99.9733	0	0.0177904	0.00889521
NC_019843.3	29565	G	10238	0.00976753	0	99.9902	0
NC_019843.3	29566	C	9749	0	99.9692	0	0.0307724
NC_019843.3	29567	C	10170	0.00983284	99.9902	0	0
NC_019843.3	29773	A	6002	99.9833	0	0.0166611	0
NC_019843.3	29569	T	10129	0	0.0296179	0	99.9704
NC_019843.3	29570	T	10374	0	0.0385579	0	99.9614
NC_019843.3	28649	A	6894	99.9855	0	0.0145054	0
NC_019843.3	29757	A	6991	99.9857	0	0.0143041	0
NC_019843.3	28646	A	7061	99.9858	0	0.0141623	0
NC_019843.3	29574	C	10435	0	100	0	0
NC_019843.3	29575	T	10399	0	0.0673142	0	99.9327
NC_019843.3	29576	T	10278	0	0.126484	0	99.8735
NC_019843.3	29577	G	10307	0.00970214	0	99.9903	0
NC_019843.3	29257	A	7447	99.9866	0	0.0134282	0
NC_019843.3	29579	C	10038	0	100	0	0
NC_019843.3	29580	C	9456	0.0105753	99.9788	0	0.0105753
NC_019843.3	29581	C	9703	0	100	0	0
NC_019843.3	29223	A	7508	99.9867	0	0.0133191	0
NC_019843.3	29233	A	7547	99.9867	0	0.0132503	0
NC_019843.3	29260	A	7550	99.9868	0	0.013245	0
NC_019843.3	29585	G	9610	0	0	100	0
NC_019843.3	29242	A	7690	99.987	0	0.0130039	0
NC_019843.3	28677	A	7818	99.9744	0.012791	0.012791	0
NC_019843.3	29588	T	9696	0	0.0721947	0	99.9278
NC_019843.3	29589	C	9679	0	99.969	0	0.0309949
NC_019843.3	29590	C	9274	0	100	0	0
NC_019843.3	29591	C	9436	0.0211954	99.9788	0	0
NC_019843.3	29308	A	7910	99.9747	0	0.0126422	0
NC_019843.3	29181	A	8177	99.9755	0	0.0122294	0.0122294
NC_019843.3	29594	C	9294	0	100	0	0
NC_019843.3	29595	T	9268	0	0.0215796	0	99.9784
NC_019843.3	29195	A	8292	99.9638	0	0.0120598	0.0241196
NC_019843.3	29597	C	9346	0	100	0	0
NC_019843.3	29189	A	8325	99.988	0	0.012012	0
NC_019843.3	29320	A	8453	99.9882	0	0.0118301	0
NC_019843.3	29600	T	8869	0	0	0.0112752	99.9887
NC_019843.3	29708	A	8495	99.9882	0	0.0117716	0
NC_019843.3	29632	A	8604	99.9884	0	0.0116225	0
NC_019843.3	29603	G	8975	0	0	100	0
NC_019843.3	29604	T	9116	0.0109697	0.0219394	0.0109697	99.9561
NC_019843.3	29605	G	9258	0	0	99.9892	0.0108015
NC_019843.3	29606	G	9329	0.0107193	0.0107193	99.9678	0.0107193
NC_019843.3	29607	T	9329	0.0107193	0.0321578	0	99.9571
NC_019843.3	29608	T	9523	0	0	0.0105009	99.9895
NC_019843.3	29609	G	9411	0	0	99.9787	0.0212517
NC_019843.3	29610	G	9466	0	0	99.9894	0.0105641
NC_019843.3	29356	A	8766	99.9886	0	0.0114077	0
NC_019843.3	29612	G	9503	0	0.010523	99.9895	0
NC_019843.3	29613	C	9290	0.0107643	99.9892	0	0
NC_019843.3	29614	T	9486	0	0	0	100
NC_019843.3	29615	T	9178	0	0	0	99.9782
NC_019843.3	29616	C	9267	0	99.9892	0	0.010791
NC_019843.3	29617	T	9313	0	0.150327	0	99.8497
NC_019843.3	29618	T	9102	0	0.0988794	0	99.9011
NC_019843.3	29619	G	9389	0.0106508	0.0213015	99.968	0
NC_019843.3	29628	A	8849	99.9774	0.0113007	0.0113007	0
NC_019843.3	29621	G	8889	0.0224997	0.0112499	99.9663	0
NC_019843.3	29622	C	8718	0.0114705	99.9771	0	0
NC_019843.3	29686	A	8859	99.9887	0	0.011288	0
NC_019843.3	28711	A	8894	99.9888	0	0.0112435	0
NC_019843.3	29683	A	8908	99.9888	0	0.0112259	0
NC_019843.3	29186	A	8964	99.9888	0	0.0111557	0
NC_019843.3	29627	T	9098	0	0.0109914	0	99.989
NC_019843.3	29598	A	9005	99.9778	0.0111049	0.0111049	0
NC_019843.3	29629	T	9068	0	0.0110278	0	99.989
NC_019843.3	29630	T	8977	0	0.0445583	0	99.9554
NC_019843.3	29631	G	8943	0	0.0111819	99.9888	0
NC_019843.3	29623	A	9034	99.9779	0	0.0110693	0.0110693
NC_019843.3	29633	T	8639	0	0	0	100
NC_019843.3	29634	G	8725	0.0916905	0.0114613	99.8968	0
NC_019843.3	29635	C	8287	0.0120671	99.9879	0	0
NC_019843.3	29636	C	8438	0.0118511	99.9881	0	0
NC_019843.3	29637	T	8683	0.0115168	0.0230335	0.0115168	99.9539
NC_019843.3	29666	A	9102	99.967	0.0219732	0.0109866	0
NC_019843.3	29639	C	8684	0	99.977	0	0.0115154
NC_019843.3	29138	A	9107	99.989	0	0.0109806	0
NC_019843.3	29586	A	9145	99.9891	0	0.0109349	0
NC_019843.3	29678	A	9227	99.9892	0	0.0108378	0
NC_019843.3	29592	A	9317	99.9893	0	0.0107331	0
NC_019843.3	29644	C	8545	0.0117027	99.9883	0	0
NC_019843.3	29645	C	8358	0	100	0	0
NC_019843.3	29646	T	7671	0	0.0260722	0.0130361	99.9609
NC_019843.3	29647	T	8484	0	0.0235738	0	99.9764
NC_019843.3	29648	C	8511	0.0117495	99.9765	0	0.0117495
NC_019843.3	29649	C	8322	0.0120163	99.988	0	0
NC_019843.3	29650	C	8389	0	100	0	0
NC_019843.3	29651	T	8423	0	0.0118723	0.0118723	99.9644
NC_019843.3	28993	A	9339	99.9893	0	0.0107078	0
NC_019843.3	29664	A	9365	99.9786	0	0.0106781	0.0106781
NC_019843.3	29654	G	8559	0.0350508	0.0116836	99.9299	0.0233672
NC_019843.3	28989	A	9538	99.9895	0	0.0104844	0
NC_019843.3	29105	A	9638	99.9896	0	0.0103756	0
NC_019843.3	29657	G	8654	0	0	99.9769	0.0115554
NC_019843.3	29658	G	8877	0	0	100	0
NC_019843.3	29067	A	9787	99.9796	0.0102176	0.0102176	0
NC_019843.3	29087	A	9787	99.9898	0	0.0102176	0
NC_019843.3	29009	A	9860	99.9899	0	0.010142	0
NC_019843.3	29568	A	9972	99.9799	0.0100281	0.0100281	0
NC_019843.3	29663	G	9352	0.0213858	0.0106929	99.9679	0
NC_019843.3	29389	A	9986	99.97	0	0.010014	0.020028
NC_019843.3	29527	A	10190	99.9902	0	0.00981354	0
NC_019843.3	28954	A	10566	99.9905	0	0.00946432	0
NC_019843.3	29667	C	9545	0	99.9162	0	0.0419068
NC_019843.3	28767	A	10580	99.9716	0.0189036	0.0094518	0
NC_019843.3	28974	A	10642	99.9906	0	0.00939673	0
NC_019843.3	28872	A	10888	99.9908	0	0.00918442	0
NC_019843.3	28810	A	10895	99.9816	0	0.00917852	0.00917852
NC_019843.3	29672	G	7916	0.0505306	0	99.9495	0
NC_019843.3	29673	G	8493	0	0.0353232	99.9647	0
NC_019843.3	29674	C	9337	0.0214202	99.9786	0	0
NC_019843.3	28814	A	11096	99.982	0	0.00901226	0.00901226
NC_019843.3	29676	C	9034	0	99.9889	0.0110693	0
NC_019843.3	29677	C	9152	0	99.9672	0.0109266	0
NC_019843.3	28901	A	11240	99.9911	0	0.0088968	0
NC_019843.3	28877	A	11333	99.9912	0	0.00882379	0
NC_019843.3	28843	A	11559	99.9827	0.00865127	0.00865127	0
NC_019843.3	28566	A	3871	100	0	0	0
NC_019843.3	29682	G	9141	0	0	100	0
NC_019843.3	28611	A	5716	100	0	0	0
NC_019843.3	28612	A	5552	99.964	0.0180115	0	0.0180115
NC_019843.3	29685	G	8925	0	0	100	0
NC_019843.3	28615	A	5959	100	0	0	0
NC_019843.3	28622	A	6400	100	0	0	0
NC_019843.3	29688	T	9018	0	0.0110889	0	99.9889
NC_019843.3	29689	C	8996	0.0111161	99.9667	0	0.0222321
NC_019843.3	28698	A	8468	100	0	0	0
NC_019843.3	28805	A	11015	100	0	0	0
NC_019843.3	29692	C	8968	0.0111508	99.9219	0	0.0669045
NC_019843.3	28830	A	10444	99.9904	0.00957488	0	0
NC_019843.3	29694	G	8434	0.0118568	0	99.9881	0
NC_019843.3	28923	A	10520	99.981	0	0	0.0190114
NC_019843.3	29696	C	8672	0	99.9885	0	0.0115314
NC_019843.3	29697	C	8611	0.0116131	99.9535	0	0.0232261
NC_019843.3	28936	A	10815	100	0	0	0
NC_019843.3	29049	A	9201	100	0	0	0
NC_019843.3	29117	A	9221	100	0	0	0
NC_019843.3	29701	T	7919	0	0	0	100
NC_019843.3	29702	G	8025	0	0	100	0
NC_019843.3	29703	T	8600	0	0	0	100
NC_019843.3	29704	C	8652	0.011558	99.9884	0	0
NC_019843.3	29705	T	8617	0	0.011605	0	99.9884
NC_019843.3	29706	G	8685	0	0	100	0
NC_019843.3	29180	A	8896	100	0	0	0
NC_019843.3	29228	A	7719	100	0	0	0
NC_019843.3	29709	C	8506	0	99.9647	0.0117564	0.0235128
NC_019843.3	29710	C	8481	0	100	0	0
NC_019843.3	29711	T	8493	0	0.10597	0.0117744	99.8823
NC_019843.3	29712	C	8468	0	100	0	0
NC_019843.3	29713	C	8494	0	100	0	0
NC_019843.3	29250	A	7185	100	0	0	0
NC_019843.3	29313	A	7659	99.9869	0	0	0.0130565
NC_019843.3	29328	A	9076	100	0	0	0
NC_019843.3	29717	G	7919	0	0	99.9874	0.0126279
NC_019843.3	29718	G	8377	0.0119374	0.0119374	99.9642	0.0119374
NC_019843.3	29334	A	9073	99.989	0	0	0.0110217
NC_019843.3	29720	G	8499	0.0117661	0	99.9882	0
NC_019843.3	29721	C	8295	0	99.9879	0	0.0120555
NC_019843.3	29349	A	8951	99.9888	0	0	0.0111719
NC_019843.3	29723	G	8407	0	0	100	0
NC_019843.3	29724	C	8165	0	100	0	0
NC_019843.3	29725	G	8299	0.0481986	0.0120496	99.9398	0
NC_019843.3	29726	T	8127	0.0123047	0.0492187	0.036914	99.9016
NC_019843.3	29727	G	8290	0.0120627	0	99.9879	0
NC_019843.3	29728	T	8163	0	0.0367512	0	99.9632
NC_019843.3	29729	G	8119	0	0.0369504	99.963	0
NC_019843.3	29730	C	8081	0	99.9753	0	0.0247494
NC_019843.3	29381	A	9829	100	0	0	0
NC_019843.3	29393	A	10160	99.9902	0	0	0.00984252
NC_019843.3	29733	G	7931	0	0	100	0
NC_019843.3	29734	G	7842	0.0382555	0.0127518	99.949	0
NC_019843.3	29735	T	7476	0	0.0133761	0	99.9866
NC_019843.3	29427	A	9729	100	0	0	0
NC_019843.3	29737	G	7753	0	0	100	0
NC_019843.3	29738	C	7656	0	99.9869	0	0.0130617
NC_019843.3	29434	A	10281	100	0	0	0
NC_019843.3	29740	T	7606	0	0.0131475	0	99.9869
NC_019843.3	29741	C	7596	0	99.9868	0	0.0131648
NC_019843.3	29517	A	10118	100	0	0	0
NC_019843.3	29743	C	7593	0	100	0	0
NC_019843.3	29744	T	7549	0	0.0264936	0.0132468	99.9603
NC_019843.3	29745	C	7496	0	100	0	0
NC_019843.3	29559	A	9964	100	0	0	0
NC_019843.3	29747	G	7413	0.0134898	0	99.9865	0
NC_019843.3	29748	C	7251	0	100	0	0
NC_019843.3	29749	G	7217	0.0138562	0	99.9861	0
NC_019843.3	29750	C	7243	0	100	0	0
NC_019843.3	29582	A	9908	99.9697	0.0302786	0	0
NC_019843.3	29752	C	7211	0	100	0	0
NC_019843.3	29753	T	7193	0	0.0278048	0	99.9722
NC_019843.3	29754	C	7174	0	99.9861	0	0.0139392
NC_019843.3	29755	G	7059	0.0283326	0	99.9717	0
NC_019843.3	29756	C	7045	0	99.9716	0	0.0283889
NC_019843.3	29640	A	8833	100	0	0	0
NC_019843.3	29758	C	6919	0	99.9711	0	0.0289059
NC_019843.3	29759	C	6733	0	100	0	0
NC_019843.3	29760	C	6697	0	100	0	0
NC_019843.3	29761	G	6644	0.0301023	0.0301023	99.9398	0
NC_019843.3	29762	T	6595	0.015163	0	0	99.9848
NC_019843.3	29763	C	6509	0	100	0	0
NC_019843.3	29764	C	6458	0	99.969	0	0.0309693
NC_019843.3	29659	A	9186	99.9891	0.0108861	0	0
NC_019843.3	29675	A	9243	100	0	0	0
NC_019843.3	29767	G	6154	0	0	100	0
NC_019843.3	29768	T	6121	0	0	0	100
NC_019843.3	29769	G	6099	0	0	100	0
NC_019843.3	29770	T	6060	0	0	0	100
NC_019843.3	29771	T	6101	0	0.065563	0	99.9344
NC_019843.3	29772	C	6120	0	100	0	0
NC_019843.3	29691	A	8365	99.988	0	0	0.0119546
NC_019843.3	29774	G	5927	0	0	100	0
NC_019843.3	29775	C	5730	0	99.9825	0	0.017452
NC_019843.3	29776	C	5668	0	100	0	0
NC_019843.3	29777	T	5618	0	0.0355999	0	99.9644
NC_019843.3	29778	G	5539	0	0	100	0
NC_019843.3	29779	G	5521	0	0	100	0
NC_019843.3	29780	T	5459	0.0183184	0	0	99.9817
NC_019843.3	29781	C	5295	0	100	0	0
NC_019843.3	29782	C	5281	0	100	0	0
NC_019843.3	29695	A	8533	100	0	0	0
NC_019843.3	29698	A	8443	99.9882	0.0118441	0	0
NC_019843.3	29785	T	4959	0	0.0201654	0	99.9798
NC_019843.3	29786	G	5028	0.0198886	0	99.9801	0
NC_019843.3	29714	A	8043	100	0	0	0
NC_019843.3	29788	T	4871	0	0	0	100
NC_019843.3	29789	T	4941	0	0.0202388	0.0202388	99.9595
NC_019843.3	29790	G	4881	0	0	100	0
NC_019843.3	29719	A	8562	100	0	0	0
NC_019843.3	29792	T	4821	0	0.0207426	0.0207426	99.9585
NC_019843.3	29793	G	4756	0	0	100	0
NC_019843.3	29794	T	4686	0	0	0	100
NC_019843.3	29795	T	4566	0	0.131406	0	99.8686
NC_019843.3	29731	A	7953	99.9874	0.0125739	0	0
NC_019843.3	29791	A	4812	100	0	0	0
NC_019843.3	29798	C	4379	0	100	0	0
NC_019843.3	29799	A	3932	100	0	0	0
NC_019843.3	29800	C	4127	0	100	0	0
NC_019843.3	29801	T	3733	0.0267881	0.0803643	0.0267881	99.8661
NC_019843.3	29802	G	4084	0.0489716	0.0244858	99.9265	0
NC_019843.3	29803	A	3720	100	0	0	0
NC_019843.3	29804	T	3478	0	0	0	100

## Sheet:  mRNA N protein from MERS-as-2
CHR	POS	REF	READS	A	C	G	T
NC_019843.3	28839	A	11479	99.5644	0.00871156	0.409443	0.00871156
NC_019843.3	28567	T	3977	0	0	0	100
NC_019843.3	28568	G	4053	0	0	100	0
NC_019843.3	28569	G	4067	0.0245881	0	99.9754	0
NC_019843.3	28570	C	4119	0	100	0	0
NC_019843.3	29007	A	9682	99.5972	0.0103284	0.392481	0
NC_019843.3	28572	T	4012	0	0	0	100
NC_019843.3	28573	C	4186	0	100	0	0
NC_019843.3	28574	C	4179	0	100	0	0
NC_019843.3	28575	C	4216	0	100	0	0
NC_019843.3	28576	C	4246	0	99.9764	0	0.0235516
NC_019843.3	28577	T	4248	0	0.0235405	0	99.9765
NC_019843.3	28578	G	4263	0.0234577	0	99.9765	0
NC_019843.3	28579	C	4308	0	99.9536	0	0.0464253
NC_019843.3	28580	T	4348	0	0	0	100
NC_019843.3	28581	G	4321	0	0	100	0
NC_019843.3	28582	C	4262	0	100	0	0
NC_019843.3	28731	A	9534	99.6434	0	0.34613	0.0104888
NC_019843.3	28584	C	4466	0	100	0	0
NC_019843.3	28585	C	4428	0.0225836	99.9774	0	0
NC_019843.3	28586	T	4491	0	0.0445335	0	99.9555
NC_019843.3	28587	C	4513	0	100	0	0
NC_019843.3	28588	G	4557	0	0	100	0
NC_019843.3	28589	T	4580	0	0.0218341	0	99.9782
NC_019843.3	28590	G	4712	0.0212224	0.0212224	99.9576	0
NC_019843.3	28591	C	4773	0	100	0	0
NC_019843.3	28592	T	4811	0	0	0	100
NC_019843.3	28593	G	4819	0.0207512	0	99.9377	0
NC_019843.3	28594	T	4863	0	0	0	100
NC_019843.3	28595	T	4689	0	0	0	100
NC_019843.3	28596	T	4998	0	0	0	100
NC_019843.3	28597	C	5005	0	99.98	0	0.01998
NC_019843.3	28598	C	4986	0.0200562	99.9599	0	0.0200562
NC_019843.3	28599	T	5051	0	0.0593942	0	99.9406
NC_019843.3	28600	T	4839	0	0	0	100
NC_019843.3	28601	T	5051	0	0	0	100
NC_019843.3	28602	G	5175	0	0	100	0
NC_019843.3	28603	C	5182	0	100	0	0
NC_019843.3	28604	C	5191	0	100	0	0
NC_019843.3	28605	G	5335	0	0	100	0
NC_019843.3	29070	A	9539	99.6855	0	0.314498	0
NC_019843.3	28607	T	5347	0	0.0561062	0	99.9439
NC_019843.3	29450	A	10580	99.6786	0.0094518	0.311909	0
NC_019843.3	29192	A	8450	99.716	0.0118343	0.272189	0
NC_019843.3	28610	C	5704	0	100	0	0
NC_019843.3	28914	A	10669	99.7001	0	0.271816	0.0281188
NC_019843.3	28644	A	6522	99.7087	0.0306654	0.245324	0.0153327
NC_019843.3	28613	T	5848	0	0.0512996	0	99.9487
NC_019843.3	28614	G	5959	0	0	99.9664	0
NC_019843.3	28761	A	10646	99.7652	0	0.23483	0
NC_019843.3	28616	T	5742	0	0.0348311	0	99.9652
NC_019843.3	29234	A	7691	99.779	0	0.221038	0
NC_019843.3	28618	T	5825	0	0.0515021	0	99.9485
NC_019843.3	28870	A	10103	99.7822	0	0.217757	0
NC_019843.3	28867	A	10563	99.7823	0	0.217741	0
NC_019843.3	28621	C	6406	0	100	0	0
NC_019843.3	28681	A	7949	99.7736	0.0125802	0.213863	0
NC_019843.3	29536	A	9939	99.7887	0	0.211289	0
NC_019843.3	29451	A	10587	99.7922	0	0.207802	0
NC_019843.3	28625	T	6496	0	0	0	100
NC_019843.3	28707	A	8976	99.7995	0	0.200535	0
NC_019843.3	28627	C	6832	0	100	0	0
NC_019843.3	28654	A	6648	99.8045	0	0.195548	0
NC_019843.3	29038	A	9808	99.8063	0	0.193719	0
NC_019843.3	28660	A	7348	99.8095	0	0.190528	0
NC_019843.3	28631	C	6804	0	100	0	0
NC_019843.3	28632	C	6808	0	100	0	0
NC_019843.3	28633	T	6773	0	0	0.0147645	99.9852
NC_019843.3	28895	A	11213	99.8127	0	0.187283	0
NC_019843.3	28635	T	6870	0	0.014556	0	99.9854
NC_019843.3	28636	C	6891	0.0145117	99.9855	0	0
NC_019843.3	28637	T	6921	0	0.0144488	0	99.9856
NC_019843.3	28638	C	6894	0	100	0	0
NC_019843.3	28639	G	6773	0.0147645	0	99.9852	0
NC_019843.3	29012	A	8796	99.7954	0.0227376	0.181901	0
NC_019843.3	28641	G	6917	0.0144571	0	99.9855	0
NC_019843.3	28642	G	6813	0	0	99.9706	0.0293556
NC_019843.3	28643	T	6796	0	0.0147145	0	99.9853
NC_019843.3	29099	A	9934	99.8188	0	0.181196	0
NC_019843.3	28645	G	6995	0	0.0142959	99.9857	0
NC_019843.3	29502	A	11062	99.8102	0	0.180799	0.00903996
NC_019843.3	28647	G	7030	0.0142248	0	99.9573	0.0284495
NC_019843.3	28648	G	6896	0	0	99.9855	0.0145012
NC_019843.3	28696	A	7766	99.8197	0	0.180273	0
NC_019843.3	28650	C	6985	0	100	0	0
NC_019843.3	28651	G	7028	0	0.0142288	99.9715	0.0142288
NC_019843.3	28652	T	7086	0	0.0141123	0	99.9718
NC_019843.3	29310	A	8398	99.8214	0	0.178614	0
NC_019843.3	28680	A	7899	99.8354	0	0.164578	0
NC_019843.3	28655	T	7195	0	0.0138985	0	99.9861
NC_019843.3	28656	C	7239	0	100	0	0
NC_019843.3	28657	C	7270	0	99.9587	0	0
NC_019843.3	29141	A	9769	99.8157	0	0.163783	0.0204729
NC_019843.3	28889	A	11067	99.8283	0.00903587	0.162646	0
NC_019843.3	29284	A	8087	99.8392	0	0.160752	0
NC_019843.3	29273	A	7512	99.8403	0	0.159744	0
NC_019843.3	28662	C	7552	0	100	0	0
NC_019843.3	28663	C	7435	0	100	0	0
NC_019843.3	29716	A	7522	99.8405	0	0.159532	0
NC_019843.3	28665	C	7628	0	99.9738	0	0.0262192
NC_019843.3	28666	G	7482	0.0133654	0	99.9733	0.0133654
NC_019843.3	29340	A	8804	99.8296	0.0113585	0.159019	0
NC_019843.3	28668	G	7505	0.0133244	0	99.9734	0.0133244
NC_019843.3	28669	C	7585	0	100	0	0
NC_019843.3	28670	T	7594	0.0263366	0	0	99.9737
NC_019843.3	28671	G	7700	0.012987	0	99.987	0
NC_019843.3	28672	C	7827	0	99.9872	0	0.0127763
NC_019843.3	28653	A	6932	99.8413	0	0.158684	0
NC_019843.3	28674	C	7862	0	99.9873	0	0.0127194
NC_019843.3	28675	C	7962	0	99.9874	0	0.0125597
NC_019843.3	29671	A	8905	99.8203	0.0112296	0.157215	0.0112296
NC_019843.3	29418	A	10313	99.8449	0	0.155144	0
NC_019843.3	29255	A	7792	99.846	0	0.154004	0
NC_019843.3	28679	T	7965	0	0.0251099	0	99.9749
NC_019843.3	29766	A	5850	99.8462	0	0.153846	0
NC_019843.3	29231	A	7836	99.8213	0.0127616	0.153139	0.0127616
NC_019843.3	28682	C	8374	0	99.9761	0	0.0238834
NC_019843.3	29680	A	9284	99.8492	0	0.150797	0
NC_019843.3	28684	C	8368	0	99.9761	0	0.0119503
NC_019843.3	28685	T	8012	0	0.0124813	0	99.9875
NC_019843.3	28686	G	8047	0	0	99.9876	0.012427
NC_019843.3	28687	T	8082	0	0	0	100
NC_019843.3	28688	C	8201	0	99.9878	0	0.0121936
NC_019843.3	28689	T	8199	0	0.0243932	0.0243932	99.9512
NC_019843.3	28690	C	8362	0	99.9641	0.0239177	0.0119589
NC_019843.3	28691	T	8199	0	0.0487864	0	99.9512
NC_019843.3	28692	T	8364	0	0.035868	0	99.9641
NC_019843.3	28693	G	8438	0	0.0118511	99.9881	0
NC_019843.3	28694	G	8386	0	0	100	0
NC_019843.3	28695	T	8372	0	0.0119446	0	99.9881
NC_019843.3	28892	A	11341	99.8413	0	0.149899	0.00881756
NC_019843.3	28697	C	8451	0	100	0	0
NC_019843.3	29129	A	9521	99.832	0	0.147043	0.0210062
NC_019843.3	28699	C	8657	0	99.9769	0	0.0231027
NC_019843.3	28700	T	8734	0	0.0114495	0	99.9886
NC_019843.3	28701	G	8695	0.0230017	0.0230017	99.9195	0.0345026
NC_019843.3	28702	G	8690	0.0575374	0	99.9425	0
NC_019843.3	28703	G	8751	0.0457091	0.0114273	99.9429	0
NC_019843.3	28704	C	8771	0	100	0	0
NC_019843.3	28705	T	8729	0	0.0343682	0.0114561	99.9542
NC_019843.3	28706	T	8682	0	0.0345543	0	99.9654
NC_019843.3	29323	A	8173	99.8409	0.0122354	0.146825	0
NC_019843.3	28708	C	8912	0	99.9776	0.0112208	0.0112208
NC_019843.3	28709	C	8728	0	99.9771	0	0.0114574
NC_019843.3	28710	C	8837	0	99.9887	0	0.0113161
NC_019843.3	29209	A	8316	99.8557	0	0.1443	0
NC_019843.3	28721	A	9031	99.8561	0	0.143949	0
NC_019843.3	28713	C	8885	0	100	0	0
NC_019843.3	29311	A	8349	99.8323	0	0.14373	0.023955
NC_019843.3	28715	C	8997	0	99.9333	0	0.0555741
NC_019843.3	28716	G	8891	0	0	99.9888	0.0112473
NC_019843.3	28717	G	8860	0	0	99.9887	0.0112867
NC_019843.3	28718	G	9184	0.0108885	0	99.9891	0
NC_019843.3	29256	A	7722	99.8446	0	0.14245	0.01295
NC_019843.3	29339	A	8580	99.8601	0	0.13986	0
NC_019843.3	29276	A	7869	99.8602	0	0.139789	0
NC_019843.3	28722	G	9472	0.0316723	0	99.9683	0
NC_019843.3	28723	T	9416	0	0	0	100
NC_019843.3	28724	C	9544	0	99.9895	0.0104778	0
NC_019843.3	28725	C	9342	0	100	0	0
NC_019843.3	28726	C	9565	0	99.9895	0	0.0104548
NC_019843.3	28727	T	9513	0	0	0	100
NC_019843.3	28728	C	9663	0	99.9586	0	0
NC_019843.3	28729	T	9501	0	0.0105252	0	99.9895
NC_019843.3	28730	T	9348	0	0.0106975	0	99.9786
NC_019843.3	29068	A	8602	99.814	0.0348756	0.139502	0.0116252
NC_019843.3	28732	C	9627	0	99.9792	0.0103875	0
NC_019843.3	28733	C	9637	0.0207533	99.9274	0	0.0415067
NC_019843.3	28734	T	9761	0	0.0307346	0	99.959
NC_019843.3	28735	T	9532	0	0.020982	0	99.979
NC_019843.3	28736	T	10012	0	0	0.00998801	99.99
NC_019843.3	28737	C	9930	0	99.9597	0	0.040282
NC_019843.3	28738	C	9850	0	100	0	0
NC_019843.3	29484	A	10795	99.8518	0.00926355	0.138953	0
NC_019843.3	28740	C	9877	0	99.9899	0	0
NC_019843.3	28741	C	9890	0	100	0	0
NC_019843.3	28742	T	9730	0	0.0308325	0	99.9692
NC_019843.3	28743	G	10011	0.00998901	0	99.99	0
NC_019843.3	28744	G	9979	0.010021	0	99.99	0
NC_019843.3	28745	G	10165	0.0196754	0	99.9803	0
NC_019843.3	28746	C	10299	0	99.9612	0	0.0388387
NC_019843.3	29571	A	10822	99.8614	0	0.138607	0
NC_019843.3	28748	G	10407	0	0.00960892	99.9808	0.00960892
NC_019843.3	28749	G	10151	0.0197025	0.00985125	99.9606	0.00985125
NC_019843.3	28750	G	10315	0.0290839	0.0193892	99.9418	0
NC_019843.3	28751	T	10442	0.0287301	0.0478835	0	99.9234
NC_019843.3	28752	G	10446	0	0.00957304	99.9809	0.00957304
NC_019843.3	28753	T	10348	0.0096637	0.0483185	0.0096637	99.9324
NC_019843.3	29796	A	4378	99.863	0	0.137049	0
NC_019843.3	28755	C	10354	0.0096581	99.9614	0	0.0289743
NC_019843.3	28756	C	10345	0.019333	99.9807	0	0
NC_019843.3	28757	T	10357	0	0.0579318	0	99.9421
NC_019843.3	28758	C	10741	0	99.9907	0	0.00931012
NC_019843.3	28759	T	10896	0	0.0458884	0	99.9541
NC_019843.3	28760	T	10468	0	0.0382117	0	99.9522
NC_019843.3	29025	A	9539	99.8637	0	0.136283	0
NC_019843.3	29307	A	8153	99.8651	0	0.13492	0
NC_019843.3	28763	T	10466	0	0.00955475	0	99.9904
NC_019843.3	28764	G	10529	0	0.00949758	99.9905	0
NC_019843.3	28765	C	10457	0	99.9713	0	0.0286889
NC_019843.3	28766	C	10502	0.009522	99.9714	0.009522	0.009522
NC_019843.3	29136	A	9718	99.8662	0	0.133772	0
NC_019843.3	29700	A	6853	99.8687	0	0.131329	0
NC_019843.3	28769	T	10132	0	0.00986972	0	99.9901
NC_019843.3	28770	T	10735	0	0.027946	0	99.9721
NC_019843.3	28771	C	10485	0	99.9809	0	0.0190749
NC_019843.3	28772	T	10276	0	0.0291942	0	99.9708
NC_019843.3	29681	A	9279	99.8599	0.010777	0.129324	0
NC_019843.3	28774	C	10508	0	99.981	0	0.0190331
NC_019843.3	28775	C	10288	0	100	0	0
NC_019843.3	28776	C	10394	0	99.9904	0	0.00962094
NC_019843.3	28777	C	10491	0	99.9905	0	0.00953198
NC_019843.3	28778	T	10197	0	0.127488	0.0196136	99.8529
NC_019843.3	28779	G	10397	0.00961816	0.0384726	99.9519	0
NC_019843.3	28780	C	10364	0	99.9518	0.00964878	0.0385951
NC_019843.3	28781	G	10290	0.0291545	0	99.9708	0
NC_019843.3	28782	C	10325	0	99.9806	0	0
NC_019843.3	28784	A	10069	99.8709	0	0.129109	0
NC_019843.3	29508	A	10862	99.8711	0	0.12889	0
NC_019843.3	29029	A	9381	99.8721	0	0.127918	0
NC_019843.3	29040	A	9457	99.8731	0	0.12689	0
NC_019843.3	28787	T	10245	0	0.00976086	0	99.9902
NC_019843.3	28788	G	10455	0	0.0095648	99.9904	0
NC_019843.3	28789	C	10243	0	99.9805	0	0.0195255
NC_019843.3	28790	T	10032	0	0.0398724	0	99.9502
NC_019843.3	28791	G	10610	0.00942507	0	99.9717	0.0188501
NC_019843.3	28792	G	10314	0	0	100	0
NC_019843.3	28793	G	10469	0	0	99.9904	0.00955201
NC_019843.3	28794	T	10198	0	0.0490292	0	99.9412
NC_019843.3	28878	A	10311	99.8545	0.0193968	0.126079	0
NC_019843.3	28796	T	10205	0	0.0293974	0	99.9706
NC_019843.3	28797	T	10462	0	0	0	100
NC_019843.3	28798	G	10775	0	0	100	0
NC_019843.3	28799	G	10694	0.00935104	0	99.9906	0
NC_019843.3	28800	C	10759	0.00929454	99.9535	0.00929454	0.0278836
NC_019843.3	28801	G	10597	0.0188733	0	99.9811	0
NC_019843.3	28802	G	10903	0	0	100	0
NC_019843.3	28659	A	7297	99.863	0.0137043	0.123338	0
NC_019843.3	28804	G	10954	0	0	99.9726	0.0273873
NC_019843.3	29736	A	7505	99.8801	0	0.11992	0
NC_019843.3	28806	C	10765	0	99.9628	0.00928936	0.0278681
NC_019843.3	29662	A	9198	99.8587	0.0108719	0.119591	0.0108719
NC_019843.3	28808	G	10663	0.00937822	0	99.9812	0.00937822
NC_019843.3	28809	G	10557	0.00947239	0	99.9905	0
NC_019843.3	29490	A	10153	99.8818	0	0.118192	0
NC_019843.3	28811	C	10647	0.0375693	99.953	0	0.00939232
NC_019843.3	28815	A	10405	99.8751	0.00961076	0.115329	0
NC_019843.3	28813	G	10563	0.028401	0	99.9337	0.00946701
NC_019843.3	28840	A	11521	99.8351	0.0260394	0.112837	0.0260394
NC_019843.3	28762	A	10018	99.8802	0.00998203	0.109802	0
NC_019843.3	29100	A	10094	99.891	0	0.108976	0
NC_019843.3	28629	A	6430	99.8911	0	0.108865	0
NC_019843.3	28617	A	5513	99.8912	0	0.108834	0
NC_019843.3	28819	T	10659	0	0	0	100
NC_019843.3	28820	T	10753	0	0.0185995	0.00929973	99.9721
NC_019843.3	29308	A	8321	99.8918	0	0.10816	0
NC_019843.3	28940	A	10219	99.8728	0	0.107643	0.0195714
NC_019843.3	28823	T	9733	0	0.0205486	0	99.9795
NC_019843.3	29670	A	8414	99.8812	0.011885	0.106965	0
NC_019843.3	28825	C	10737	0.00931359	99.9814	0	0.00931359
NC_019843.3	28826	C	10664	0.00937734	99.9719	0	0.0187547
NC_019843.3	28827	G	10608	0.0188537	0	99.9811	0
NC_019843.3	28828	G	9896	0	0	100	0
NC_019843.3	28829	G	9922	0.0100786	0.0100786	99.9698	0
NC_019843.3	29272	A	7527	99.8804	0.0132855	0.106284	0
NC_019843.3	29708	A	8502	99.8941	0	0.105857	0
NC_019843.3	28832	T	9110	0	0	0	100
NC_019843.3	28833	G	10688	0	0	100	0
NC_019843.3	28834	G	10656	0	0	99.9812	0.0187688
NC_019843.3	29669	A	8512	99.8825	0.0117481	0.105733	0
NC_019843.3	28720	A	8561	99.8715	0.0116809	0.105128	0.0116809
NC_019843.3	28837	T	10999	0.00909174	0.0181835	0	99.9727
NC_019843.3	28838	T	11249	0.00888968	0.0177794	0	99.9644
NC_019843.3	29252	A	7672	99.8957	0	0.104275	0
NC_019843.3	29357	A	8652	99.896	0	0.104022	0
NC_019843.3	28841	G	11365	0.00879894	0.0791905	99.9032	0.00879894
NC_019843.3	28842	C	11353	0	99.9736	0	0.0264247
NC_019843.3	28844	A	10589	99.8961	0	0.103881	0
NC_019843.3	29601	A	8706	99.8966	0	0.103377	0
NC_019843.3	28845	C	11495	0	99.9913	0	0.00869944
NC_019843.3	28846	T	10768	0	0.083581	0	99.9164
NC_019843.3	28847	G	11311	0.0176819	0	99.9823	0
NC_019843.3	28848	G	11273	0	0.0177415	99.9823	0
NC_019843.3	28849	C	11409	0	100	0	0
NC_019843.3	28850	T	11382	0	0.0087858	0	99.9912
NC_019843.3	28851	C	11307	0	99.9823	0	0.0176882
NC_019843.3	28852	C	11023	0	99.9728	0.00907194	0.0181439
NC_019843.3	28853	C	11076	0	99.9819	0.00902853	0.00902853
NC_019843.3	29732	A	7791	99.8716	0.0128353	0.102683	0.0128353
NC_019843.3	28855	G	11077	0	0	99.9819	0.0180554
NC_019843.3	28856	G	10990	0	0	99.9909	0.00909918
NC_019843.3	28857	T	11004	0	0	0	100
NC_019843.3	28858	G	10940	0.00914077	0.00914077	99.9817	0
NC_019843.3	28859	G	11107	0.00900333	0	99.982	0.00900333
NC_019843.3	28860	T	11115	0	0.00899685	0	99.991
NC_019843.3	29085	A	9793	99.8979	0	0.102114	0
NC_019843.3	28862	C	10946	0	99.9909	0	0.00913576
NC_019843.3	28863	T	10956	0	0.0365097	0.00912742	99.9544
NC_019843.3	28864	T	11104	0	0.00900576	0	99.982
NC_019843.3	28865	C	10906	0	99.9725	0.00916926	0.0183385
NC_019843.3	28866	T	10638	0	0.0658018	0	99.9342
NC_019843.3	29287	A	8139	99.9017	0	0.0982922	0
NC_019843.3	28868	C	10791	0.018534	99.9815	0	0
NC_019843.3	28869	T	10377	0	0.0192734	0.0192734	99.9615
NC_019843.3	29653	A	8350	99.9042	0	0.0958084	0
NC_019843.3	28871	C	10848	0	99.9908	0	0.00921829
NC_019843.3	29037	A	9477	99.8945	0	0.0949668	0.0105519
NC_019843.3	28873	C	10976	0	100	0	0
NC_019843.3	28874	T	10918	0	0.0457959	0	99.9542
NC_019843.3	28875	G	10792	0.00926612	0	99.9907	0
NC_019843.3	28876	G	10948	0.00913409	0	99.9909	0
NC_019843.3	28817	A	10562	99.9053	0	0.094679	0
NC_019843.3	28821	A	10694	99.9065	0	0.0935104	0
NC_019843.3	28879	C	11021	0	99.9909	0	0.00907359
NC_019843.3	28880	T	11138	0.00897827	0.107739	0.00897827	99.8563
NC_019843.3	28881	G	11165	0.0626959	0	99.9373	0
NC_019843.3	28882	G	11273	0.0177415	0	99.9734	0.00887075
NC_019843.3	29742	A	7493	99.9066	0	0.0934205	0
NC_019843.3	28884	C	11305	0.00884564	99.9912	0	0
NC_019843.3	28885	C	11177	0.00894694	99.9821	0	0.00894694
NC_019843.3	28886	C	11216	0	99.9733	0	0.0267475
NC_019843.3	28887	G	11406	0.0175346	0.00876731	99.9737	0
NC_019843.3	29277	A	7519	99.9069	0	0.0930975	0
NC_019843.3	28786	A	9748	99.8974	0.0102585	0.0923266	0
NC_019843.3	28890	G	11286	0.150629	0	99.8494	0
NC_019843.3	28891	C	11301	0	100	0	0
NC_019843.3	29074	A	9831	99.9085	0	0.0915471	0
NC_019843.3	28893	G	11390	0	0	99.9824	0.0175593
NC_019843.3	28894	C	11339	0	99.9824	0	0.00881912
NC_019843.3	29304	A	7810	99.9104	0	0.0896287	0
NC_019843.3	28896	C	11412	0	99.9912	0	0.00876271
NC_019843.3	28897	T	11235	0	0.00890076	0	99.9911
NC_019843.3	28898	C	11399	0	99.9825	0	0.0175454
NC_019843.3	28899	C	11217	0.00891504	99.9822	0	0.00891504
NC_019843.3	28900	C	11266	0	100	0	0
NC_019843.3	29419	A	10045	99.9104	0	0.0895968	0
NC_019843.3	28902	T	8959	0	0.0446478	0.0223239	99.933
NC_019843.3	28903	T	11071	0	0.0541956	0.00903261	99.9368
NC_019843.3	28904	C	11131	0	100	0	0
NC_019843.3	28905	C	11005	0.00908678	99.9727	0	0.0181736
NC_019843.3	28906	G	11179	0.0178907	0.00894534	99.9732	0
NC_019843.3	28907	G	10945	0	0	100	0
NC_019843.3	28908	G	10632	0.00940557	0	99.9906	0
NC_019843.3	28909	C	10589	0	100	0	0
NC_019843.3	28910	T	10821	0	0.0184826	0.00924129	99.9723
NC_019843.3	28911	G	10723	0	0	99.9813	0.00932575
NC_019843.3	28912	T	10823	0	0.0277187	0	99.9723
NC_019843.3	28913	T	10929	0.00914997	0.0274499	0.00914997	99.9543
NC_019843.3	29584	A	10066	99.9007	0	0.0894099	0.00993443
NC_019843.3	29028	A	9364	99.9039	0.0106792	0.0854336	0
NC_019843.3	28916	G	10804	0	0	100	0
NC_019843.3	28917	G	10689	0.10291	0	99.8971	0
NC_019843.3	28965	A	10550	99.9052	0	0.0853081	0
NC_019843.3	28919	T	10601	0.0188661	0.0848977	0.0188661	99.8774
NC_019843.3	28920	G	10726	0.0186463	0	99.9814	0
NC_019843.3	28921	G	10495	0	0	100	0
NC_019843.3	28922	C	10601	0.00943307	99.9906	0	0
NC_019843.3	28861	A	10557	99.9147	0	0.0852515	0
NC_019843.3	28924	T	10265	0	0	0.00974184	99.9903
NC_019843.3	28925	C	10641	0	99.9718	0	0.0187952
NC_019843.3	28926	G	10786	0.0185426	0.0278138	99.9258	0.00927128
NC_019843.3	28927	T	10256	0	0	0.00975039	99.9902
NC_019843.3	28928	T	10232	0.00977326	0.0195465	0	99.9707
NC_019843.3	28929	T	10841	0	0.00922424	0.00922424	99.9816
NC_019843.3	28930	G	10813	0.0369925	0	99.963	0
NC_019843.3	28931	G	10550	0.0189573	0	99.981	0
NC_019843.3	28932	G	10748	0	0	100	0
NC_019843.3	28933	T	10729	0.00932053	0.0466027	0	99.9441
NC_019843.3	28934	C	10658	0	99.9906	0.00938262	0
NC_019843.3	28935	C	10567	0.00946342	99.9527	0	0.0283903
NC_019843.3	29145	A	9505	99.9053	0.0105208	0.0841662	0
NC_019843.3	28937	T	10883	0	0.0183773	0	99.9816
NC_019843.3	28938	G	10934	0	0	100	0
NC_019843.3	29515	A	10738	99.8976	0.0186254	0.0838145	0
NC_019843.3	28986	A	9612	99.9064	0	0.0832293	0.0104037
NC_019843.3	28941	G	10751	0.0465073	0.0186029	99.9349	0
NC_019843.3	28915	A	10834	99.9077	0.0092302	0.0830718	0
NC_019843.3	28943	T	10743	0.00930839	0.0465419	0	99.9348
NC_019843.3	28944	G	10919	0.0641084	0	99.9359	0
NC_019843.3	28945	G	10790	0.0278035	0.0463392	99.9259	0
NC_019843.3	28946	C	10797	0.00926183	99.9444	0	0.0463092
NC_019843.3	28947	G	10752	0.0279018	0.0186012	99.9349	0.0186012
NC_019843.3	28948	C	10716	0	99.972	0	0.0279955
NC_019843.3	28949	C	10704	0.0093423	99.972	0	0.0186846
NC_019843.3	29121	A	9660	99.9172	0	0.0828157	0
NC_019843.3	28951	C	10684	0.00935979	99.9719	0	0.0187196
NC_019843.3	28952	T	10249	0	0.0390282	0	99.961
NC_019843.3	28953	G	10724	0.0186498	0	99.9814	0
NC_019843.3	29251	A	7338	99.9046	0.0136277	0.0817661	0
NC_019843.3	28955	T	10315	0.00969462	0.00969462	0	99.9806
NC_019843.3	28956	G	10732	0	0.0186359	99.9814	0
NC_019843.3	28957	C	10704	0	99.972	0	0.0280269
NC_019843.3	28958	T	10913	0	0.0549803	0.00916338	99.9359
NC_019843.3	28959	C	10628	0.00940911	99.9906	0	0
NC_019843.3	28960	C	10420	0	99.9904	0	0.00959693
NC_019843.3	28961	T	10549	0.00947957	0.0284387	0	99.9621
NC_019843.3	28962	T	10395	0	0.00962001	0	99.9904
NC_019843.3	28963	C	10620	0	100	0	0
NC_019843.3	29625	A	9044	99.9226	0	0.0773994	0
NC_019843.3	29416	A	10396	99.923	0	0.0769527	0
NC_019843.3	28966	C	10261	0	99.9513	0	0.0292369
NC_019843.3	28967	T	10537	0.00949037	0.0379615	0	99.9525
NC_019843.3	28968	T	10395	0	0	0	100
NC_019843.3	28969	T	10749	0	0.0186064	0	99.9814
NC_019843.3	28970	T	10754	0	0.0557932	0.00929887	99.9349
NC_019843.3	28971	G	10729	0.00932053	0	99.9814	0.00932053
NC_019843.3	28972	G	10408	0.028824	0	99.9616	0.00960799
NC_019843.3	28973	G	10595	0.0188768	0	99.9811	0
NC_019843.3	28673	A	7810	99.9232	0	0.0768246	0
NC_019843.3	28975	C	10635	0.00940291	99.9718	0	0.0188058
NC_019843.3	28976	G	10392	0.115473	0	99.8845	0
NC_019843.3	28977	C	10463	0.00955749	99.9809	0	0.00955749
NC_019843.3	28978	G	10406	0	0	100	0
NC_019843.3	28979	G	10431	0.0287604	0.00958681	99.9521	0.00958681
NC_019843.3	28683	A	7984	99.9248	0	0.0751503	0
NC_019843.3	28626	A	6689	99.9253	0	0.0747496	0
NC_019843.3	28982	C	10130	0.00987167	99.9704	0	0.0197433
NC_019843.3	28983	C	9905	0	99.9899	0	0.0100959
NC_019843.3	28984	C	9754	0.0205044	99.9795	0	0
NC_019843.3	28985	T	9848	0	0.0812348	0.0101543	99.9086
NC_019843.3	29557	A	9383	99.9254	0	0.074603	0
NC_019843.3	29215	A	8077	99.9257	0	0.074285	0
NC_019843.3	28988	C	9677	0	100	0	0
NC_019843.3	29652	A	8130	99.9139	0	0.0738007	0.0123001
NC_019843.3	29001	A	8152	99.9264	0	0.0736016	0
NC_019843.3	28991	T	9430	0.0106045	0	0.0106045	99.9788
NC_019843.3	28992	G	9196	0	0	99.9891	0.0108743
NC_019843.3	28939	A	10955	99.9087	0	0.073026	0.0182565
NC_019843.3	28994	T	8802	0	0.0227221	0	99.9773
NC_019843.3	28995	T	9298	0	0.06453	0	99.9355
NC_019843.3	28996	C	9363	0	99.9786	0.0106803	0
NC_019843.3	29288	A	8238	99.9272	0	0.0728332	0
NC_019843.3	28998	G	9166	0.0218198	0.0218198	99.9345	0.0218198
NC_019843.3	28999	C	8932	0	99.9888	0	0
NC_019843.3	29000	T	9476	0	0.010553	0	99.9894
NC_019843.3	28854	A	11025	99.9274	0	0.0725624	0
NC_019843.3	29002	T	9243	0	0.010819	0	99.9892
NC_019843.3	29003	T	9460	0	0	0	100
NC_019843.3	29004	G	9400	0	0	99.9894	0.0106383
NC_019843.3	29005	T	9713	0	0.0102955	0	99.9897
NC_019843.3	29006	T	9695	0	0.0206292	0	99.9587
NC_019843.3	29094	A	9732	99.9281	0	0.0719277	0
NC_019843.3	29008	C	9793	0	99.9694	0	0.0306341
NC_019843.3	29797	A	4204	99.9286	0	0.0713606	0
NC_019843.3	29010	C	9923	0	99.9899	0	0.0100776
NC_019843.3	28661	A	7018	99.886	0.0284981	0.0712454	0
NC_019843.3	29103	A	9898	99.9293	0	0.0707214	0
NC_019843.3	29013	T	8636	0	0.0115794	0.0231589	99.9653
NC_019843.3	29014	T	10065	0	0.00993542	0	99.9702
NC_019843.3	29015	C	9952	0.0100482	99.99	0	0
NC_019843.3	29016	G	9682	0.0206569	0	99.969	0.0103284
NC_019843.3	29017	C	9964	0	99.99	0	0.0100361
NC_019843.3	29018	G	9934	0	0	100	0
NC_019843.3	29019	C	10004	0	99.98	0	0.019992
NC_019843.3	29020	C	10023	0	99.98	0	0.0199541
NC_019843.3	29021	C	9962	0.0100381	99.99	0	0
NC_019843.3	29022	G	9794	0	0.0102103	99.9796	0.0102103
NC_019843.3	29023	G	9703	0.0103061	0	99.9897	0
NC_019843.3	29024	T	9894	0	0.0202143	0	99.9798
NC_019843.3	29660	A	8661	99.8845	0.046184	0.0692761	0
NC_019843.3	29026	C	9604	0	99.9896	0	0.0104123
NC_019843.3	29027	T	9871	0	0.182352	0	99.8176
NC_019843.3	28795	A	8725	99.8739	0.0573066	0.0687679	0
NC_019843.3	29545	A	10186	99.9116	0	0.0687218	0.0098174
NC_019843.3	29030	G	9469	0	0.0105608	99.9789	0.0105608
NC_019843.3	29031	C	9360	0	100	0	0
NC_019843.3	29032	T	8914	0	0	0	100
NC_019843.3	29033	T	9537	0	0.0629129	0	99.9371
NC_019843.3	29034	C	9231	0	100	0	0
NC_019843.3	29035	C	9045	0.0110558	99.9779	0	0.0110558
NC_019843.3	29036	T	9528	0	0.0524769	0	99.895
NC_019843.3	29168	A	8751	99.9314	0	0.0685636	0
NC_019843.3	29415	A	10253	99.9317	0	0.0682727	0
NC_019843.3	28812	A	10320	99.9225	0.00968992	0.0678295	0
NC_019843.3	29656	A	8846	99.9322	0	0.0678273	0
NC_019843.3	29498	A	10329	99.9032	0.00968148	0.0677704	0
NC_019843.3	29042	C	9731	0	99.9794	0	0.0205529
NC_019843.3	29043	T	8982	0	0.0779336	0.0222668	99.8998
NC_019843.3	29044	T	9767	0.0204771	0.0409542	0	99.9386
NC_019843.3	29045	C	9849	0	99.9797	0	0.0203066
NC_019843.3	29046	C	9675	0	99.9793	0	0.0206718
NC_019843.3	29602	A	8941	99.9329	0	0.0671066	0
NC_019843.3	29048	C	9771	0.0102344	99.9795	0	0.0102344
NC_019843.3	29469	A	10464	99.9331	0	0.066896	0
NC_019843.3	29050	T	8975	0	0	0	100
NC_019843.3	29051	T	9429	0	0.0212112	0	99.9682
NC_019843.3	29052	G	9926	0.0302237	0	99.9597	0
NC_019843.3	29684	A	9049	99.9116	0	0.0663057	0.0221019
NC_019843.3	29054	G	9878	0.0101235	0	99.9696	0.020247
NC_019843.3	29055	G	9648	0.0207297	0.0103648	99.9585	0.0103648
NC_019843.3	29056	G	9551	0	0	100	0
NC_019843.3	29057	G	9821	0.0305468	0	99.9695	0
NC_019843.3	29261	A	7605	99.9211	0.0131492	0.0657462	0
NC_019843.3	29059	C	9919	0	99.9899	0	0.0100817
NC_019843.3	29060	T	10026	0	0	0	100
NC_019843.3	29061	G	9877	0.0303736	0	99.9696	0
NC_019843.3	29062	G	9922	0.0403145	0.0201572	99.9395	0
NC_019843.3	29715	A	7651	99.9085	0.0261404	0.0653509	0
NC_019843.3	29064	G	9884	0	0	100	0
NC_019843.3	29065	G	9602	0.0104145	0	99.9896	0
NC_019843.3	29066	C	9649	0.0103638	99.9689	0.0103638	0.0103638
NC_019843.3	29283	A	7694	99.896	0	0.0649857	0.0259943
NC_019843.3	28677	A	7773	99.9357	0	0.0643252	0
NC_019843.3	29069	T	9536	0	0.0104866	0	99.9895
NC_019843.3	28623	A	6284	99.9204	0	0.0636537	0.0159134
NC_019843.3	29071	G	9713	0	0.0102955	99.9897	0
NC_019843.3	29072	T	9710	0	0.061792	0	99.9382
NC_019843.3	29073	C	9813	0	99.9898	0	0.0101906
NC_019843.3	29041	A	9451	99.9154	0	0.0634853	0.0105809
NC_019843.3	29106	A	9457	99.9366	0	0.0634451	0
NC_019843.3	29076	T	9826	0	0.0203542	0	99.9796
NC_019843.3	29077	C	9689	0	99.9897	0	0.010321
NC_019843.3	28987	A	9536	99.9371	0	0.0629195	0
NC_019843.3	29079	T	9714	0	0.0308833	0	99.9691
NC_019843.3	29080	C	9687	0.0103231	99.969	0	0
NC_019843.3	29081	T	9827	0	0.010176	0	99.9898
NC_019843.3	29082	T	9732	0	0	0	100
NC_019843.3	29083	C	9832	0	100	0	0
NC_019843.3	28622	A	6397	99.9218	0.0156323	0.0625293	0
NC_019843.3	29039	A	9696	99.9381	0	0.0618812	0
NC_019843.3	29086	G	9539	0.0314498	0	99.9476	0.0209666
NC_019843.3	29518	A	9714	99.9382	0	0.0617665	0
NC_019843.3	29088	G	9720	0	0	100	0
NC_019843.3	29089	C	9547	0	99.9791	0	0.0104745
NC_019843.3	29090	C	9706	0.0309087	99.9691	0	0
NC_019843.3	29091	T	9762	0.0102438	0	0	99.9898
NC_019843.3	29092	C	9824	0	99.9898	0	0.0101792
NC_019843.3	29093	T	9391	0	0.042594	0	99.9574
NC_019843.3	28824	A	9812	99.9287	0.0101916	0.0611496	0
NC_019843.3	29095	G	9632	0	0	100	0
NC_019843.3	29096	C	9464	0	99.9789	0	0.0105664
NC_019843.3	29097	T	9790	0	0.0510725	0	99.9489
NC_019843.3	29098	T	9796	0	0	0	100
NC_019843.3	29611	A	9993	99.93	0	0.060042	0.010007
NC_019843.3	29427	A	10005	99.94	0	0.05997	0
NC_019843.3	29101	G	9735	0	0.0205444	99.9795	0
NC_019843.3	29102	C	9764	0	99.9898	0	0
NC_019843.3	29693	A	8409	99.9405	0	0.0594601	0
NC_019843.3	29104	G	9857	0.0202901	0	99.9797	0
NC_019843.3	29643	A	8413	99.9168	0	0.0594318	0
NC_019843.3	29181	A	8450	99.9408	0	0.0591716	0
NC_019843.3	28698	A	8486	99.9293	0	0.0589206	0.0117841
NC_019843.3	29108	C	9609	0	100	0	0
NC_019843.3	29109	T	9476	0	0	0	100
NC_019843.3	29110	C	9521	0	99.9685	0	0.0315093
NC_019843.3	29111	T	9072	0	0.0881834	0.0220459	99.8898
NC_019843.3	29112	T	9640	0.0103734	0.0311203	0	99.9585
NC_019843.3	29113	C	9350	0	99.9679	0.0106952	0.0213904
NC_019843.3	29114	C	9433	0.0636065	99.894	0	0.0424043
NC_019843.3	29707	A	8564	99.9416	0	0.0583839	0
NC_019843.3	29116	G	9520	0.0105042	0	99.9895	0
NC_019843.3	28714	A	8640	99.9421	0	0.0578704	0
NC_019843.3	29118	T	9756	0.0102501	0	0	99.9897
NC_019843.3	29119	C	9076	0	100	0	0
NC_019843.3	29120	T	9765	0	0.0614439	0	99.9283
NC_019843.3	29535	A	10443	99.933	0.00957579	0.0574548	0
NC_019843.3	29122	G	9684	0.0103263	0.0103263	99.9793	0
NC_019843.3	29123	T	9282	0	0.0323206	0.0107735	99.9569
NC_019843.3	29124	T	9745	0	0.0205233	0	99.9795
NC_019843.3	29125	C	9867	0	100	0	0
NC_019843.3	28640	A	6965	99.9426	0	0.05743	0
NC_019843.3	29127	C	9810	0.0101937	99.949	0	0.0407747
NC_019843.3	29520	A	10451	99.9426	0	0.0574108	0
NC_019843.3	28816	A	10491	99.9428	0	0.0571919	0
NC_019843.3	29130	G	9460	0	0	100	0
NC_019843.3	29131	G	9490	0	0	100	0
NC_019843.3	29132	T	9718	0	0.0514509	0	99.9485
NC_019843.3	29133	T	9755	0	0.0205023	0	99.9795
NC_019843.3	29134	C	9754	0	100	0	0
NC_019843.3	28942	A	10572	99.9338	0.00945895	0.0567537	0
NC_019843.3	29338	A	9071	99.9449	0	0.0551207	0
NC_019843.3	29137	G	9636	0	0	100	0
NC_019843.3	29151	A	9162	99.9345	0	0.0545732	0
NC_019843.3	29139	T	9575	0	0.0208877	0	99.9791
NC_019843.3	29140	C	9705	0	99.9794	0	0.0206079
NC_019843.3	29186	A	9257	99.946	0	0.0540132	0
NC_019843.3	29142	G	9754	0.0102522	0	99.9897	0
NC_019843.3	29143	G	9785	0	0	99.9898	0
NC_019843.3	28997	A	9345	99.9465	0	0.0535045	0
NC_019843.3	29250	A	7514	99.9468	0	0.053234	0
NC_019843.3	29271	A	7542	99.947	0	0.0530363	0
NC_019843.3	29147	C	9920	0	99.9798	0	0.0201613
NC_019843.3	29148	T	9888	0	0	0	100
NC_019843.3	29149	C	9892	0	99.9798	0	0.0202184
NC_019843.3	29150	T	8774	0	0.0341919	0.0113973	99.9544
NC_019843.3	28836	A	9490	99.8841	0.0632244	0.052687	0
NC_019843.3	29152	C	9797	0	99.9796	0.0102072	0.0102072
NC_019843.3	29153	C	9640	0	99.9896	0.0103734	0
NC_019843.3	29154	C	9689	0.0722469	99.8452	0	0.0825679
NC_019843.3	29155	G	9629	0.0934676	0.0726971	99.8234	0.0103853
NC_019843.3	29156	C	9597	0.0104199	99.9896	0	0
NC_019843.3	29157	G	9519	0.0210106	0	99.979	0
NC_019843.3	29158	G	9245	0.03245	0.0108167	99.9567	0
NC_019843.3	29159	C	9321	0	99.9785	0	0.0214569
NC_019843.3	28981	A	9554	99.9163	0.0314005	0.0523341	0
NC_019843.3	29161	C	9287	0	100	0	0
NC_019843.3	29162	T	7864	0	0.0254323	0.0127162	99.9619
NC_019843.3	29163	T	9113	0	0	0	100
NC_019843.3	29164	C	9243	0	100	0	0
NC_019843.3	29165	T	9242	0	0.0432807	0	99.9567
NC_019843.3	29166	C	9303	0	99.9893	0	0.0107492
NC_019843.3	29167	C	9172	0	99.9891	0	0.0109027
NC_019843.3	29378	A	9645	99.9378	0	0.0518403	0.0103681
NC_019843.3	29169	G	8894	0	0.0112435	99.9775	0.0112435
NC_019843.3	29170	G	8795	0	0.0113701	99.9886	0
NC_019843.3	29171	T	8985	0	0.0222593	0	99.9777
NC_019843.3	29172	C	8921	0.0112095	99.9888	0	0
NC_019843.3	29173	C	8847	0.0113033	99.9887	0	0
NC_019843.3	29135	A	9675	99.9483	0	0.0516796	0
NC_019843.3	29175	T	8773	0.0113986	0.0227972	0	99.9658
NC_019843.3	29176	C	8974	0	99.9889	0	0.0111433
NC_019843.3	29177	T	8973	0.0111445	0.0334336	0	99.9554
NC_019843.3	29178	G	8966	0	0	100	0
NC_019843.3	29179	G	9028	0.0110767	0	99.9889	0
NC_019843.3	29146	A	9775	99.9386	0.0102302	0.0511509	0
NC_019843.3	29521	A	9779	99.9284	0.020452	0.05113	0
NC_019843.3	29182	T	9131	0.0109517	0.0109517	0	99.9781
NC_019843.3	29183	C	9114	0	100	0	0
NC_019843.3	29184	G	8884	0.0337686	0	99.9662	0
NC_019843.3	29185	G	9142	0.0984467	0.0109385	99.8906	0
NC_019843.3	29583	A	9804	99.949	0	0.0509996	0
NC_019843.3	29187	G	8888	0.0112511	0	99.9775	0.0112511
NC_019843.3	29188	C	8700	0.0114943	99.954	0.0344828	0
NC_019843.3	29731	A	7897	99.9367	0.012663	0.0506521	0
NC_019843.3	29190	G	8785	0	0	99.9886	0
NC_019843.3	29191	T	8308	0.0120366	0	0.0361098	99.9519
NC_019843.3	29126	A	9889	99.9393	0	0.0505612	0.0101122
NC_019843.3	29193	G	8647	0	0	99.9884	0.0115647
NC_019843.3	29194	G	8593	0.0232748	0	99.9651	0.0116374
NC_019843.3	28619	A	5981	99.9498	0	0.0501588	0
NC_019843.3	29196	G	8478	0	0	100	0
NC_019843.3	29197	G	8420	0.0118765	0	99.9762	0.0118765
NC_019843.3	29198	T	8447	0	0.0947082	0	99.9053
NC_019843.3	29199	G	8327	0.0360274	0	99.952	0.0120091
NC_019843.3	29420	A	10010	99.95	0	0.0499501	0
NC_019843.3	29201	T	8482	0	0	0	100
NC_019843.3	29202	C	8220	0	100	0	0
NC_019843.3	29203	T	8501	0	0.0470533	0	99.9529
NC_019843.3	29411	A	10094	99.9505	0	0.0495344	0
NC_019843.3	29205	C	8376	0	99.9881	0	0
NC_019843.3	29206	T	8442	0	0.0236911	0	99.9763
NC_019843.3	29207	T	8202	0	0.0121921	0.0243843	99.9512
NC_019843.3	29208	T	8093	0	0	0	100
NC_019843.3	28630	A	6072	99.9506	0	0.0494071	0
NC_019843.3	29210	C	7983	0	99.9875	0	0.0125266
NC_019843.3	29211	C	7964	0	99.9874	0	0.0125565
NC_019843.3	29212	T	7957	0	0.0502702	0	99.9497
NC_019843.3	29213	T	8080	0	0	0	100
NC_019843.3	29214	G	8046	0	0	100	0
NC_019843.3	29765	A	6169	99.9514	0	0.0486302	0
NC_019843.3	29216	T	7752	0	0.0128999	0	99.9871
NC_019843.3	29217	C	7793	0	100	0	0
NC_019843.3	29218	T	7762	0.0128833	0.0386498	0.0128833	99.9356
NC_019843.3	29219	T	7943	0	0.0125897	0	99.9874
NC_019843.3	29220	C	7926	0	99.9495	0.0126167	0.0252334
NC_019843.3	29221	T	8070	0.0123916	0.0495663	0	99.938
NC_019843.3	29222	G	7975	0.0250784	0	99.9749	0
NC_019843.3	29305	A	8246	99.9515	0	0.0485084	0
NC_019843.3	28807	A	10407	99.9327	0.00960892	0.0480446	0.00960892
NC_019843.3	29225	C	8032	0	99.9751	0	0.0249004
NC_019843.3	28822	A	10516	99.9525	0	0.0475466	0
NC_019843.3	29227	G	8012	0	0.0124813	99.975	0.0124813
NC_019843.3	28950	A	10584	99.9528	0	0.0472411	0
NC_019843.3	29229	C	8005	0	100	0	0
NC_019843.3	29230	T	8043	0	0.074599	0	99.9254
NC_019843.3	28803	A	11025	99.9546	0	0.0453515	0
NC_019843.3	29232	C	8018	0	100	0	0
NC_019843.3	29686	A	8868	99.9323	0	0.045106	0.022553
NC_019843.3	29503	A	11162	99.9552	0	0.0447948	0
NC_019843.3	29235	G	7295	0.013708	0	99.9452	0.013708
NC_019843.3	29236	C	7669	0	99.9739	0.0130395	0.0130395
NC_019843.3	29237	C	7627	0	99.9869	0	0.0131113
NC_019843.3	29238	C	7653	0.0392003	99.9608	0	0
NC_019843.3	29239	T	7611	0.0131389	0.0131389	0	99.9737
NC_019843.3	29240	T	7625	0.0262295	0.0131148	0	99.9607
NC_019843.3	29241	G	7980	0	0	100	0
NC_019843.3	29628	A	9101	99.9451	0	0.0439512	0.0109878
NC_019843.3	29243	G	7982	0.0250564	0	99.9749	0
NC_019843.3	29244	T	7706	0.0259538	0.350376	0	99.6237
NC_019843.3	29245	C	7845	0.0254939	99.9618	0	0.012747
NC_019843.3	29246	T	7856	0.0509165	0.420061	0.114562	99.4145
NC_019843.3	29247	G	7929	0.0252239	0	99.9748	0
NC_019843.3	29248	G	7670	0	0.0260756	99.9739	0
NC_019843.3	29249	C	7576	0	99.9868	0	0.0131996
NC_019843.3	29160	A	9144	99.9563	0	0.0437445	0
NC_019843.3	29626	A	9296	99.9247	0	0.0430293	0
NC_019843.3	29598	A	9302	99.957	0	0.0430015	0
NC_019843.3	29253	G	7724	0	0	100	0
NC_019843.3	29254	T	7734	0	0.129299	0	99.8707
NC_019843.3	29075	A	9600	99.9583	0	0.0416667	0
NC_019843.3	29115	A	9601	99.9479	0.0104156	0.0416623	0
NC_019843.3	29078	A	9701	99.9588	0	0.0412329	0
NC_019843.3	29258	G	7696	0	0	100	0
NC_019843.3	29259	C	7662	0	100	0	0
NC_019843.3	28747	A	9913	99.9193	0.0100878	0.0403511	0.0100878
NC_019843.3	28676	A	7556	99.9471	0.0132345	0.0397035	0
NC_019843.3	29262	T	7880	0	0	0	100
NC_019843.3	29263	C	7879	0	99.9492	0	0.0507679
NC_019843.3	29264	G	7468	0.0535619	0	99.9464	0
NC_019843.3	29265	C	7735	0	99.9612	0	0.0387847
NC_019843.3	29739	A	7611	99.9606	0	0.0394166	0
NC_019843.3	29267	G	7585	0.0263678	0.0263678	99.9473	0
NC_019843.3	29268	C	7334	0	99.9864	0	0.0136351
NC_019843.3	29269	C	7501	0	99.9333	0	0
NC_019843.3	29266	A	7615	99.9343	0.013132	0.0393959	0.013132
NC_019843.3	28754	A	10252	99.9317	0.0195084	0.0390168	0.00975419
NC_019843.3	29504	A	10336	99.942	0	0.0386997	0.0193498
NC_019843.3	29257	A	7762	99.9485	0	0.0386498	0
NC_019843.3	29274	G	7402	0	0	99.9865	0
NC_019843.3	29275	T	7712	0	0.0389004	0	99.9611
NC_019843.3	29223	A	7785	99.9486	0	0.0385356	0.0128452
NC_019843.3	29410	A	10389	99.9615	0	0.0385023	0
NC_019843.3	29278	T	7913	0	0.0126374	0	99.9874
NC_019843.3	29279	C	7936	0.0126008	99.9874	0	0
NC_019843.3	28980	A	10571	99.9527	0	0.0378394	0.00945984
NC_019843.3	29281	C	7754	0.0257931	99.9742	0	0
NC_019843.3	29282	T	7801	0.0128189	0.0512755	0	99.9359
NC_019843.3	29224	A	7933	99.9622	0	0.0378167	0
NC_019843.3	28767	A	10617	99.9623	0	0.0376754	0
NC_019843.3	29285	G	8159	0.0122564	0	99.951	0.0122564
NC_019843.3	28768	A	10667	99.9625	0	0.0374988	0
NC_019843.3	29699	A	8003	99.95	0.0124953	0.0374859	0
NC_019843.3	28964	A	10699	99.9626	0	0.0373867	0
NC_019843.3	29289	G	8300	0	0	100	0
NC_019843.3	28773	A	10732	99.9441	0.00931793	0.0372717	0
NC_019843.3	29291	T	8397	0	0.011909	0	99.9881
NC_019843.3	29292	G	8225	0.0121581	0.0121581	99.9757	0
NC_019843.3	29293	C	8171	0	99.9878	0	0.0122384
NC_019843.3	29294	T	8371	0	0.071676	0	99.9283
NC_019843.3	29295	G	8259	0	0	100	0
NC_019843.3	29296	C	8137	0	99.9877	0	0.0122895
NC_019843.3	29297	T	8221	0	0.133804	0	99.8662
NC_019843.3	29298	G	8185	0.0488699	0	99.9511	0
NC_019843.3	29299	C	8076	0	99.9876	0	0.0123824
NC_019843.3	29300	T	8071	0	0.0619502	0	99.938
NC_019843.3	29301	G	8041	0.0373088	0	99.9627	0
NC_019843.3	29302	C	7794	0	99.9872	0	0.0128304
NC_019843.3	29303	T	7935	0	0.063012	0	99.8992
NC_019843.3	29572	A	10741	99.9628	0	0.0372405	0
NC_019843.3	29226	A	8099	99.963	0	0.0370416	0
NC_019843.3	29458	A	10898	99.9633	0	0.036704	0
NC_019843.3	29497	A	11055	99.9548	0.00904568	0.0361827	0
NC_019843.3	29722	A	8375	99.9642	0	0.0358209	0
NC_019843.3	29309	T	8256	0	0	0	100
NC_019843.3	29641	A	8720	99.9541	0.0114679	0.0344037	0
NC_019843.3	28990	A	8763	99.9658	0	0.0342349	0
NC_019843.3	29312	G	8133	0.0122956	0	99.9877	0
NC_019843.3	29174	A	8959	99.9665	0	0.0334859	0
NC_019843.3	29314	T	8221	0	0.0486559	0	99.9513
NC_019843.3	29315	G	8383	0.0835023	0.0119289	99.9046	0
NC_019843.3	29316	C	8277	0	99.9758	0	0.0241633
NC_019843.3	29317	G	8465	0.0118133	0	99.9882	0
NC_019843.3	29318	C	8731	0	99.9885	0	0.0114534
NC_019843.3	29319	C	9007	0.0111025	99.9778	0	0.0111025
NC_019843.3	28620	A	6127	99.9674	0	0.0326424	0
NC_019843.3	29321	C	9234	0.0108295	99.9675	0	0.0216591
NC_019843.3	28634	A	6207	99.9678	0	0.0322217	0
NC_019843.3	29107	A	9494	99.9684	0	0.0315989	0
NC_019843.3	29324	G	8906	0.0224568	0	99.9775	0
NC_019843.3	29325	C	9501	0	99.9895	0	0.0105252
NC_019843.3	29326	G	9418	0.010618	0	99.9894	0
NC_019843.3	29327	C	9654	0	100	0	0
NC_019843.3	29328	A	9532	99.9685	0	0.0314729	0
NC_019843.3	29329	C	9707	0.0103018	99.9897	0	0
NC_019843.3	29330	T	9442	0	0.0529549	0	99.947
NC_019843.3	29331	T	9382	0.0106587	0.074611	0	99.9147
NC_019843.3	29332	C	9510	0	99.9895	0	0.0105152
NC_019843.3	29333	C	9442	0	99.9788	0	0.021182
NC_019843.3	28624	A	6383	99.953	0	0.0313332	0.0156666
NC_019843.3	29335	C	9313	0.0107377	99.9785	0	0.0107377
NC_019843.3	29336	C	9086	0	99.967	0	0.0110059
NC_019843.3	29058	A	9722	99.9589	0.0102859	0.0308578	0
NC_019843.3	29053	A	9781	99.9284	0	0.0306717	0.0408956
NC_019843.3	28628	A	6712	99.9702	0	0.0297974	0
NC_019843.3	29381	A	10175	99.9607	0	0.029484	0.00982801
NC_019843.3	29341	G	8557	0	0.0116863	99.9766	0
NC_019843.3	29342	T	9105	0	0.010983	0	99.989
NC_019843.3	29343	T	9087	0	0	0.0110047	99.989
NC_019843.3	29344	T	9242	0	0.0108202	0	99.9892
NC_019843.3	29345	C	9304	0	100	0	0
NC_019843.3	28830	A	10327	99.9709	0	0.0290501	0
NC_019843.3	29530	A	10587	99.9622	0.00944555	0.0283366	0
NC_019843.3	29348	C	9265	0.0107933	99.9892	0	0
NC_019843.3	29573	A	10629	99.9624	0	0.0282247	0
NC_019843.3	29350	T	9079	0	0.0330433	0.0110144	99.9559
NC_019843.3	29351	G	9088	0	0	100	0
NC_019843.3	29352	G	9118	0.0109673	0	99.9781	0.0109673
NC_019843.3	29353	T	9256	0	0.0324114	0	99.9676
NC_019843.3	29354	G	9143	0	0	100	0
NC_019843.3	29355	C	9192	0	99.9782	0	0.0217581
NC_019843.3	28888	A	11362	99.9648	0.00880127	0.0264038	0
NC_019843.3	29799	A	3795	99.9736	0	0.0263505	0
NC_019843.3	29358	G	9258	0	0.0108015	99.9892	0
NC_019843.3	29359	C	9256	0	99.9136	0	0.0216076
NC_019843.3	29360	T	9169	0	0.0654379	0	99.9346
NC_019843.3	29361	T	8935	0	0	0.0111919	99.9888
NC_019843.3	29362	T	9526	0	0.0104976	0	99.9895
NC_019843.3	29363	T	9708	0	0	0	99.9897
NC_019843.3	29364	G	9530	0	0	100	0
NC_019843.3	29365	G	9584	0	0	99.9896	0.0104341
NC_019843.3	29366	T	9625	0	0.0103896	0	99.9896
NC_019843.3	29367	C	9552	0	100	0	0
NC_019843.3	29368	T	9700	0	0.0206186	0	99.9794
NC_019843.3	29369	T	9756	0	0.0102501	0	99.9795
NC_019843.3	29370	C	9892	0	99.9899	0	0.0101092
NC_019843.3	29371	G	9583	0	0	99.9687	0.0313054
NC_019843.3	29372	C	9806	0	100	0	0
NC_019843.3	29373	G	9649	0.0103638	0	99.9689	0.0207275
NC_019843.3	29374	G	9798	0.0204123	0	99.9796	0
NC_019843.3	28843	A	11414	99.9737	0	0.0262835	0
NC_019843.3	29376	C	9763	0	99.9898	0	0.0102428
NC_019843.3	29377	C	9858	0	100	0	0
NC_019843.3	28678	A	7673	99.9739	0	0.0260654	0
NC_019843.3	29379	G	9697	0.0309374	0	99.9588	0.0103125
NC_019843.3	29380	G	10099	0.0198039	0	99.9802	0
NC_019843.3	28571	A	3999	99.975	0	0.0250063	0
NC_019843.3	29382	G	10034	0.0199322	0	99.9801	0
NC_019843.3	28831	A	7999	99.85	0.125016	0.0250031	0
NC_019843.3	29384	C	10232	0	99.9902	0	0.00977326
NC_019843.3	29385	C	10419	0	99.9808	0	0.0191957
NC_019843.3	29386	T	10598	0	0.0188715	0	99.9623
NC_019843.3	29387	C	10409	0	99.9904	0	0.00960707
NC_019843.3	29388	C	10396	0	99.9904	0.00961908	0
NC_019843.3	29306	A	8282	99.9759	0	0.0241488	0
NC_019843.3	29390	G	10454	0.00956572	0	99.9809	0.00956572
NC_019843.3	29391	G	10193	0.00981065	0.00981065	99.9608	0.0196213
NC_019843.3	29392	G	10572	0	0	99.9905	0.00945895
NC_019843.3	29204	A	8449	99.9527	0	0.0236714	0.0236714
NC_019843.3	29195	A	8552	99.9649	0	0.0233863	0
NC_019843.3	29642	A	8555	99.9766	0	0.0233781	0
NC_019843.3	29396	C	10249	0	100	0	0
NC_019843.3	29397	T	10173	0	0.0294898	0.00982994	99.9607
NC_019843.3	29398	T	9721	0	0.020574	0	99.9794
NC_019843.3	29399	T	10464	0	0	0	100
NC_019843.3	29400	G	10498	0.00952562	0	99.9809	0.00952562
NC_019843.3	29401	G	10587	0	0	100	0
NC_019843.3	29402	T	10737	0	0	0	100
NC_019843.3	29403	G	10582	0	0	100	0
NC_019843.3	29189	A	8626	99.9768	0	0.0231857	0
NC_019843.3	29405	T	10494	0	0	0	100
NC_019843.3	29406	C	10414	0	99.9808	0	0.0192049
NC_019843.3	29407	T	10525	0	0.00950119	0	99.9905
NC_019843.3	29408	T	10369	0	0.0289324	0	99.9711
NC_019843.3	29409	C	10502	0	99.9714	0	0.028566
NC_019843.3	28583	A	4331	99.9769	0	0.0230894	0
NC_019843.3	29638	A	8735	99.9771	0	0.0228964	0
NC_019843.3	29412	T	9979	0	0.010021	0	99.99
NC_019843.3	29413	T	10317	0	0.00969274	0	99.9903
NC_019843.3	29414	G	10322	0.00968804	0	99.9806	0.00968804
NC_019843.3	29690	A	8770	99.9772	0	0.022805	0
NC_019843.3	29632	A	8868	99.9774	0	0.022553	0
NC_019843.3	29417	T	10072	0.00992852	0.00992852	0.019857	99.9603
NC_019843.3	29320	A	8887	99.9662	0	0.0225048	0.0112524
NC_019843.3	29347	A	8908	99.9663	0	0.0224517	0.0112259
NC_019843.3	29394	A	9087	99.967	0.0110047	0.0220095	0
NC_019843.3	29421	C	10397	0	99.9615	0	0.0384726
NC_019843.3	29422	T	10359	0.00965344	0.328217	0.0289603	99.6332
NC_019843.3	29423	C	10429	0	99.9712	0	0.0287659
NC_019843.3	29424	G	10000	0.02	0.01	99.97	0
NC_019843.3	29425	G	10197	0.00980681	0	99.9902	0
NC_019843.3	29426	C	10291	0	99.9611	0	0.0388689
NC_019843.3	29666	A	9144	99.9781	0	0.0218723	0
NC_019843.3	29428	C	10456	0	99.9809	0	0.0191278
NC_019843.3	29429	T	10408	0.00960799	0.038432	0	99.952
NC_019843.3	29430	G	10773	0	0.00928247	99.9722	0.0185649
NC_019843.3	29596	A	9201	99.9783	0	0.0217368	0
NC_019843.3	29432	G	10525	0	0	100	0
NC_019843.3	29433	G	10588	0.00944465	0	99.9811	0.00944465
NC_019843.3	29679	A	9224	99.9783	0	0.0216826	0
NC_019843.3	29435	C	10581	0	99.9905	0	0.0094509
NC_019843.3	29436	C	10570	0	100	0	0
NC_019843.3	29437	C	10750	0	100	0	0
NC_019843.3	29791	A	4650	99.9785	0	0.0215054	0
NC_019843.3	29439	C	10712	0	100	0	0
NC_019843.3	29440	G	10694	0	0	100	0
NC_019843.3	29441	T	10474	0	0.0190949	0	99.9809
NC_019843.3	29442	T	10617	0	0.0188377	0	99.9812
NC_019843.3	29443	G	10926	0.018305	0	99.9817	0
NC_019843.3	29444	G	10853	0.0184281	0.00921404	99.9631	0
NC_019843.3	29445	C	10879	0	100	0	0
NC_019843.3	29446	C	10873	0	99.9724	0	0.0275913
NC_019843.3	29447	C	10768	0.0185736	99.9814	0	0
NC_019843.3	29448	C	10983	0	99.9727	0	0
NC_019843.3	29593	A	9470	99.9789	0	0.0211193	0
NC_019843.3	29664	A	9483	99.9789	0	0.0210904	0
NC_019843.3	29784	A	4765	99.979	0	0.0209864	0
NC_019843.3	29452	T	9803	0	0.0204019	0	99.9796
NC_019843.3	29453	T	10515	0	0.0190204	0	99.981
NC_019843.3	29454	G	11010	0.00908265	0	99.9909	0
NC_019843.3	29455	C	11053	0	100	0	0
NC_019843.3	29456	T	11149	0	0.00896941	0	99.991
NC_019843.3	29457	G	11109	0.00900171	0	99.982	0.00900171
NC_019843.3	29587	A	9550	99.9581	0.0209424	0.0209424	0
NC_019843.3	29459	G	10916	0.00916087	0.00916087	99.9817	0
NC_019843.3	29460	C	10896	0	100	0	0
NC_019843.3	29461	T	10443	0	0.0287274	0.00957579	99.9617
NC_019843.3	29462	T	10969	0.0091166	0.0091166	0	99.9818
NC_019843.3	29463	G	10837	0.0184553	0	99.9631	0.0184553
NC_019843.3	29464	C	10873	0	99.9724	0	0.0275913
NC_019843.3	29465	T	10823	0.00923958	0.0184792	0	99.9723
NC_019843.3	29466	C	10695	0	99.9906	0	0.00935016
NC_019843.3	29467	C	10515	0	99.9905	0	0.00951022
NC_019843.3	29468	T	10692	0	0.0561167	0	99.9345
NC_019843.3	29128	A	9706	99.9691	0	0.0206058	0.0103029
NC_019843.3	29470	C	10830	0	100	0	0
NC_019843.3	29087	A	9743	99.9795	0	0.0205276	0
NC_019843.3	29472	G	10435	0.0191663	0.00958313	99.9713	0
NC_019843.3	29473	C	10405	0	100	0	0
NC_019843.3	29474	C	10534	0.00949307	99.9525	0	0.0379723
NC_019843.3	29067	A	9746	99.9692	0	0.0205212	0.0102606
NC_019843.3	29476	G	10522	0.0190078	0	99.962	0.0190078
NC_019843.3	29477	T	10363	0	0.00964971	0	99.9904
NC_019843.3	29478	G	10132	0	0.00986972	99.9901	0
NC_019843.3	29479	C	10339	0	99.9807	0	0.00967212
NC_019843.3	29480	T	10494	0.00952926	0.0857633	0.00952926	99.8952
NC_019843.3	29481	T	10629	0	0.0470411	0	99.953
NC_019843.3	29482	T	10829	0	0.0277034	0	99.9723
NC_019843.3	29483	T	10794	0	0.046322	0	99.9537
NC_019843.3	29084	A	9775	99.9693	0	0.0204604	0.0102302
NC_019843.3	29485	T	10902	0	0.00917263	0.00917263	99.9817
NC_019843.3	29486	G	10881	0	0	99.9816	0.0183807
NC_019843.3	29487	G	10458	0	0	100	0
NC_019843.3	29488	G	10760	0.00929368	0	99.9907	0
NC_019843.3	29489	T	10868	0	0.00920132	0	99.9908
NC_019843.3	29105	A	9806	99.9796	0	0.0203957	0
NC_019843.3	29491	T	10891	0	0.00918189	0	99.9908
NC_019843.3	29492	G	10971	0.00911494	0.00911494	99.9818	0
NC_019843.3	29493	T	11017	0.00907688	0.127076	0	99.8638
NC_019843.3	29494	C	10796	0	99.9537	0	0.0463134
NC_019843.3	29495	G	10659	0.00938174	0	99.9812	0.00938174
NC_019843.3	29496	C	10984	0	99.9727	0	0.0273125
NC_019843.3	29011	A	9849	99.9695	0.0101533	0.0203066	0
NC_019843.3	29063	A	10049	99.9801	0	0.0199025	0
NC_019843.3	29499	T	10193	0.00981065	0	0	99.9902
NC_019843.3	29500	T	11014	0	0.00907935	0	99.9909
NC_019843.3	29501	T	11147	0	0.0448551	0	99.9551
NC_019843.3	28785	A	10078	99.9802	0	0.0198452	0
NC_019843.3	29395	A	10086	99.9603	0.00991473	0.0198295	0.00991473
NC_019843.3	29559	A	10279	99.9805	0	0.0194571	0
NC_019843.3	29505	C	11025	0.0090703	99.9909	0	0
NC_019843.3	29506	T	10740	0	0	0	100
NC_019843.3	29507	T	10260	0	0.00974659	0.00974659	99.9708
NC_019843.3	29471	A	10313	99.9806	0	0.019393	0
NC_019843.3	29509	C	10820	0	100	0	0
NC_019843.3	29510	C	10261	0	99.9513	0	0.0487282
NC_019843.3	29511	C	10492	0	99.9809	0	0.0190621
NC_019843.3	29389	A	10358	99.9807	0	0.0193087	0
NC_019843.3	29513	T	10395	0	0.02886	0	99.9711
NC_019843.3	29514	C	10674	0	100	0	0
NC_019843.3	28923	A	10371	99.9711	0.00964227	0.0192845	0
NC_019843.3	29516	G	10760	0	0	100	0
NC_019843.3	28609	A	5191	99.9807	0	0.0192641	0
NC_019843.3	28872	A	10525	99.962	0.00950119	0.0190024	0.00950119
NC_019843.3	29519	C	10692	0.00935279	99.9906	0	0
NC_019843.3	28974	A	10621	99.9812	0	0.0188306	0
NC_019843.3	28783	A	10640	99.9718	0.0093985	0.018797	0
NC_019843.3	29522	T	10388	0	0	0	100
NC_019843.3	29523	G	10690	0	0	99.9906	0.00935454
NC_019843.3	29527	A	10651	99.9624	0.00938879	0.0187776	0.00938879
NC_019843.3	29525	T	10870	0	0	0	100
NC_019843.3	29526	G	10776	0.00927988	0.0185598	99.9722	0
NC_019843.3	29431	A	10666	99.9812	0	0.0187512	0
NC_019843.3	29528	T	10766	0	0	0	100
NC_019843.3	29529	C	10651	0.00938879	99.9718	0	0.0187776
NC_019843.3	29524	A	10724	99.9814	0	0.0186498	0
NC_019843.3	29531	T	10441	0.0287329	0.0287329	0	99.9425
NC_019843.3	29532	G	10513	0.0190241	0	99.9715	0.00951203
NC_019843.3	29533	G	10287	0.00972101	0	99.9903	0
NC_019843.3	29534	C	10483	0	99.9905	0	0.00953925
NC_019843.3	28936	A	10749	99.9814	0	0.0186064	0
NC_019843.3	28805	A	10899	99.9816	0	0.0183503	0
NC_019843.3	29537	C	10331	0.00967961	99.9903	0	0
NC_019843.3	29538	C	10058	0	99.9901	0	0.00994233
NC_019843.3	29539	C	10202	0.019604	99.9608	0	0.019604
NC_019843.3	29540	T	10116	0	0.029656	0	99.9703
NC_019843.3	29541	G	10237	0.019537	0	99.9805	0
NC_019843.3	29542	T	10223	0	0.00978186	0.00978186	99.9804
NC_019843.3	29543	G	10345	0.00966651	0	99.9903	0
NC_019843.3	29544	T	10119	0	0	0.0098824	99.9901
NC_019843.3	29449	A	10957	99.9817	0	0.0182532	0
NC_019843.3	29546	C	10263	0	99.9805	0	0.0194875
NC_019843.3	29547	T	8722	0.0229305	0.0687916	0	99.9083
NC_019843.3	29548	T	10382	0.00963206	0	0	99.9904
NC_019843.3	29549	C	10114	0	99.9901	0	0.00988729
NC_019843.3	29550	C	10047	0.00995322	99.99	0	0
NC_019843.3	29551	T	10033	0.00996711	0.0199342	0	99.9701
NC_019843.3	29552	T	10261	0	0	0	100
NC_019843.3	29553	C	10130	0.00987167	99.9506	0	0.0394867
NC_019843.3	29554	G	9803	0	0	100	0
NC_019843.3	29555	G	10098	0.0198059	0.00990295	99.9604	0.00990295
NC_019843.3	29556	T	10036	0	0.0199283	0	99.9801
NC_019843.3	28612	A	5577	99.9821	0	0.0179308	0
NC_019843.3	29558	C	10124	0	99.9901	0	0.00987752
NC_019843.3	28883	A	11331	99.9735	0	0.0176507	0.00882535
NC_019843.3	29560	G	10426	0.00959141	0	99.9808	0.00959141
NC_019843.3	29561	T	10507	0	0.0190349	0	99.981
NC_019843.3	29562	G	10361	0.00965158	0.00965158	99.9807	0
NC_019843.3	29563	G	10526	0.0285009	0	99.943	0.0285009
NC_019843.3	28611	A	5734	99.9826	0	0.0174398	0
NC_019843.3	29565	G	10457	0	0.0191259	99.9713	0.00956297
NC_019843.3	29566	C	9971	0	100	0	0
NC_019843.3	29567	C	10322	0	99.9806	0	0.0193761
NC_019843.3	29773	A	5913	99.9831	0	0.0169119	0
NC_019843.3	29569	T	10356	0	0.0193125	0	99.9807
NC_019843.3	29570	T	10663	0.0187564	0.0468911	0	99.9344
NC_019843.3	28615	A	5993	99.9833	0	0.0166861	0
NC_019843.3	29757	A	6887	99.9855	0	0.0145201	0
NC_019843.3	28649	A	6922	99.9856	0	0.0144467	0
NC_019843.3	29574	C	10637	0	99.9906	0	0.00940115
NC_019843.3	29575	T	10678	0	0.0561903	0	99.9438
NC_019843.3	29576	T	10567	0	0.160878	0	99.8297
NC_019843.3	29577	G	10519	0.0380264	0	99.962	0
NC_019843.3	29751	A	7104	99.9859	0	0.0140766	0
NC_019843.3	29579	C	10189	0.00981451	99.9902	0	0
NC_019843.3	29580	C	9563	0	99.9791	0.0209139	0
NC_019843.3	29581	C	9937	0	100	0	0
NC_019843.3	29746	A	7334	99.9864	0	0.0136351	0
NC_019843.3	28658	A	7437	99.9731	0	0.0134463	0
NC_019843.3	28664	A	7517	99.9867	0	0.0133032	0
NC_019843.3	29585	G	9786	0.030656	0	99.9693	0
NC_019843.3	28667	A	7615	99.9869	0	0.013132	0
NC_019843.3	29233	A	7882	99.9873	0	0.0126871	0
NC_019843.3	29588	T	10021	0.00997904	0.0399162	0	99.9301
NC_019843.3	29589	C	9943	0	99.9598	0	0.0402293
NC_019843.3	29590	C	9491	0.0210726	99.9789	0	0
NC_019843.3	29591	C	9714	0	100	0	0
NC_019843.3	29260	A	7947	99.9748	0.0125834	0.0125834	0
NC_019843.3	29280	A	7955	99.9749	0.0125707	0.0125707	0
NC_019843.3	29594	C	9549	0	99.9686	0	0.0314169
NC_019843.3	29595	T	9549	0	0.0104723	0	99.9895
NC_019843.3	29242	A	7976	99.9749	0.0125376	0.0125376	0
NC_019843.3	29597	C	9601	0	100	0	0
NC_019843.3	29228	A	8026	99.9875	0	0.0124595	0
NC_019843.3	29698	A	8473	99.9882	0	0.0118022	0
NC_019843.3	29600	T	9201	0	0.0108684	0	99.9891
NC_019843.3	29719	A	8612	99.9884	0	0.0116117	0
NC_019843.3	28712	A	8853	99.9887	0	0.0112956	0
NC_019843.3	29603	G	9118	0	0	100	0
NC_019843.3	29604	T	9426	0	0.010609	0	99.9894
NC_019843.3	29605	G	9496	0	0	99.9789	0.0210615
NC_019843.3	29606	G	9560	0.0104603	0	99.9791	0.0104603
NC_019843.3	29607	T	9615	0	0.0104004	0	99.9896
NC_019843.3	29608	T	9833	0.0101698	0	0	99.9898
NC_019843.3	29609	G	9669	0	0.0103423	99.9897	0
NC_019843.3	29610	G	9753	0	0	100	0
NC_019843.3	28711	A	8910	99.9888	0	0.0112233	0
NC_019843.3	29612	G	9737	0.0102701	0	99.9795	0.0102701
NC_019843.3	29613	C	9444	0	100	0	0
NC_019843.3	29614	T	9779	0	0.020452	0	99.9795
NC_019843.3	29615	T	9411	0	0.0212517	0	99.9787
NC_019843.3	29616	C	9507	0.0105186	99.9895	0	0
NC_019843.3	29617	T	9567	0	0.167242	0	99.8328
NC_019843.3	29618	T	9336	0.0214225	0.0749786	0.0107112	99.8715
NC_019843.3	29619	G	9557	0	0.0104635	99.9895	0
NC_019843.3	29665	A	8915	99.9888	0	0.011217	0
NC_019843.3	29621	G	9039	0	0	99.9668	0.0331895
NC_019843.3	29622	C	8849	0	99.9661	0	0.0113007
NC_019843.3	29624	A	8924	99.9888	0	0.0112057	0
NC_019843.3	29683	A	8927	99.9664	0	0.011202	0.0224039
NC_019843.3	29322	A	8965	99.9888	0	0.0111545	0
NC_019843.3	29337	A	9124	99.989	0	0.0109601	0
NC_019843.3	29627	T	9366	0	0	0	100
NC_019843.3	29346	A	9169	99.9891	0	0.0109063	0
NC_019843.3	29629	T	9292	0	0	0	100
NC_019843.3	29630	T	9249	0	0	0	100
NC_019843.3	29631	G	9145	0.0328048	0.0109349	99.9453	0.0109349
NC_019843.3	28719	A	9187	99.9782	0	0.0108849	0.0108849
NC_019843.3	29633	T	8930	0	0	0	100
NC_019843.3	29634	G	8911	0.0112221	0.0112221	99.9776	0
NC_019843.3	29635	C	8506	0	99.953	0	0.0470256
NC_019843.3	29636	C	8643	0	100	0	0
NC_019843.3	29637	T	8839	0.0339405	0.0565675	0.045254	99.8642
NC_019843.3	29623	A	9253	99.9892	0	0.0108073	0
NC_019843.3	29639	C	8836	0	99.9547	0	0
NC_019843.3	29349	A	9282	99.9892	0	0.0107735	0
NC_019843.3	29659	A	9314	99.9893	0	0.0107365	0
NC_019843.3	29117	A	9316	99.9893	0	0.0107342	0
NC_019843.3	29138	A	9356	99.9893	0	0.0106883	0
NC_019843.3	29644	C	8658	0.01155	99.9653	0	0.0231
NC_019843.3	29645	C	8460	0	99.9882	0	0.0118203
NC_019843.3	29646	T	7724	0	0.0129467	0.0129467	99.9741
NC_019843.3	29647	T	8605	0	0.0581058	0	99.9419
NC_019843.3	29648	C	8638	0.0115768	99.9768	0	0.0115768
NC_019843.3	29649	C	8414	0	99.9881	0	0.011885
NC_019843.3	29650	C	8493	0	99.9882	0	0.0117744
NC_019843.3	29651	T	8530	0	0.0234467	0	99.9766
NC_019843.3	29661	A	9360	99.9893	0	0.0106838	0
NC_019843.3	29334	A	9479	99.9789	0.0105496	0.0105496	0
NC_019843.3	29654	G	8556	0.0233754	0	99.9649	0.0116877
NC_019843.3	29383	A	10206	99.9902	0	0.00979816	0
NC_019843.3	29568	A	10318	99.9806	0	0.0096918	0.0096918
NC_019843.3	29657	G	8683	0	0	100	0
NC_019843.3	29658	G	8939	0	0	99.9888	0.0111869
NC_019843.3	28818	A	10491	99.9714	0	0.00953198	0
NC_019843.3	28954	A	10512	99.9905	0	0.00951294	0
NC_019843.3	29434	A	10598	99.9811	0.00943574	0.00943574	0
NC_019843.3	29517	A	10636	99.9812	0.00940203	0.00940203	0
NC_019843.3	29663	G	9418	0.010618	0	99.9894	0
NC_019843.3	28918	A	10729	99.9907	0	0.00932053	0
NC_019843.3	29564	A	10735	99.9907	0	0.00931532	0
NC_019843.3	28814	A	10939	99.9817	0.0091416	0.0091416	0
NC_019843.3	29667	C	9533	0.0104899	99.9371	0	0.0104899
NC_019843.3	28901	A	11076	99.9819	0	0.00902853	0.00902853
NC_019843.3	28877	A	11093	99.991	0	0.00901469	0
NC_019843.3	28835	A	11283	99.9911	0	0.00886289	0
NC_019843.3	28566	A	3915	100	0	0	0
NC_019843.3	29672	G	7778	0	0	100	0
NC_019843.3	29673	G	8428	0.0355956	0	99.9407	0.0237304
NC_019843.3	29674	C	9426	0	99.9682	0	0.0318269
NC_019843.3	28606	A	5420	100	0	0	0
NC_019843.3	29676	C	9079	0	100	0	0
NC_019843.3	29677	C	9217	0	99.9892	0	0
NC_019843.3	28608	A	5362	100	0	0	0
NC_019843.3	28646	A	7037	100	0	0	0
NC_019843.3	28739	A	9841	100	0	0	0
NC_019843.3	28810	A	10740	99.9907	0.00931099	0	0
NC_019843.3	29682	G	9165	0.0218221	0	99.9782	0
NC_019843.3	28989	A	9464	100	0	0	0
NC_019843.3	28993	A	9221	99.9783	0	0	0.0108448
NC_019843.3	29685	G	8883	0	0.0112575	99.955	0.0337724
NC_019843.3	29009	A	9847	100	0	0	0
NC_019843.3	29047	A	9706	100	0	0	0
NC_019843.3	29688	T	9034	0	0.0664158	0	99.9336
NC_019843.3	29689	C	9031	0.011073	99.9889	0	0
NC_019843.3	29049	A	9176	99.9891	0.010898	0	0
NC_019843.3	29144	A	9925	100	0	0	0
NC_019843.3	29692	C	8972	0.0222916	99.9777	0	0
NC_019843.3	29180	A	9149	100	0	0	0
NC_019843.3	29694	G	8466	0.0590598	0	99.9409	0
NC_019843.3	29200	A	8577	100	0	0	0
NC_019843.3	29696	C	8630	0	99.9884	0	0.0115875
NC_019843.3	29697	C	8654	0.034666	99.9422	0	0
NC_019843.3	29270	A	7346	99.9592	0	0	0.0272257
NC_019843.3	29286	A	8061	100	0	0	0
NC_019843.3	29290	A	7805	99.9744	0	0	0
NC_019843.3	29701	T	7977	0	0	0	100
NC_019843.3	29702	G	8035	0.0248911	0	99.9627	0.0124456
NC_019843.3	29703	T	8562	0	0.0116795	0	99.9883
NC_019843.3	29704	C	8701	0	99.977	0	0.0229859
NC_019843.3	29705	T	8705	0	0.0114877	0	99.9885
NC_019843.3	29706	G	8733	0.0343525	0	99.9656	0
NC_019843.3	29313	A	8077	100	0	0	0
NC_019843.3	29356	A	9002	99.9889	0.0111086	0	0
NC_019843.3	29709	C	8448	0	100	0	0
NC_019843.3	29710	C	8516	0	99.9883	0	0.0117426
NC_019843.3	29711	T	8494	0.011773	0.0706381	0.023546	99.894
NC_019843.3	29712	C	8439	0	99.9882	0	0.0118497
NC_019843.3	29713	C	8513	0.0234935	99.9648	0	0
NC_019843.3	29375	A	9782	99.9898	0.0102229	0	0
NC_019843.3	29393	A	10553	100	0	0	0
NC_019843.3	29404	A	10704	100	0	0	0
NC_019843.3	29717	G	7874	0.0127	0	99.9873	0
NC_019843.3	29718	G	8405	0.0118977	0	99.9881	0
NC_019843.3	29438	A	10561	100	0	0	0
NC_019843.3	29720	G	8532	0.0117206	0.0234412	99.9648	0
NC_019843.3	29721	C	8351	0	100	0	0
NC_019843.3	29475	A	9808	99.9898	0	0	0.0101958
NC_019843.3	29723	G	8404	0	0	99.9881	0.0118991
NC_019843.3	29724	C	8173	0.0244708	99.9633	0	0.0122354
NC_019843.3	29725	G	8279	0.0362363	0	99.9638	0
NC_019843.3	29726	T	8123	0	0.0615536	0.0123107	99.9261
NC_019843.3	29727	G	8225	0.0121581	0	99.9878	0
NC_019843.3	29728	T	8150	0.0122699	0.0613497	0	99.9264
NC_019843.3	29729	G	8105	0.0246761	0.0246761	99.9506	0
NC_019843.3	29730	C	8062	0	100	0	0
NC_019843.3	29512	A	10644	100	0	0	0
NC_019843.3	29578	A	10443	100	0	0	0
NC_019843.3	29733	G	7937	0	0	99.9748	0.0251984
NC_019843.3	29734	G	7824	0.0383436	0	99.9489	0.0127812
NC_019843.3	29735	T	7573	0.0132048	0.0396144	0	99.934
NC_019843.3	29582	A	10184	99.9902	0.00981932	0	0
NC_019843.3	29737	G	7734	0.0129299	0.0387898	99.9354	0.0129299
NC_019843.3	29738	C	7585	0.0263678	99.9473	0	0.0263678
NC_019843.3	29586	A	9430	100	0	0	0
NC_019843.3	29740	T	7557	0	0	0	100
NC_019843.3	29741	C	7563	0.0264445	99.9736	0	0
NC_019843.3	29592	A	9664	100	0	0	0
NC_019843.3	29743	C	7539	0	99.9867	0	0.0132644
NC_019843.3	29744	T	7473	0	0.026763	0	99.9732
NC_019843.3	29745	C	7355	0	100	0	0
NC_019843.3	29599	A	8727	99.9771	0.0229174	0	0
NC_019843.3	29747	G	7307	0	0.0136855	99.9863	0
NC_019843.3	29748	C	7151	0.0139841	99.958	0	0.0279681
NC_019843.3	29749	G	7134	0	0	100	0
NC_019843.3	29750	C	7189	0	100	0	0
NC_019843.3	29620	A	9365	100	0	0	0
NC_019843.3	29752	C	7139	0	100	0	0
NC_019843.3	29753	T	7100	0	0.0140845	0	99.9859
NC_019843.3	29754	C	7060	0	100	0	0
NC_019843.3	29755	G	6936	0.0576701	0	99.9423	0
NC_019843.3	29756	C	6902	0.0144886	99.9565	0.0144886	0.0144886
NC_019843.3	29640	A	9009	100	0	0	0
NC_019843.3	29758	C	6756	0	99.9852	0	0.0148017
NC_019843.3	29759	C	6602	0	99.9697	0	0.0302939
NC_019843.3	29760	C	6575	0.0152091	99.9848	0	0
NC_019843.3	29761	G	6578	0.0608088	0	99.9392	0
NC_019843.3	29762	T	6504	0	0	0	100
NC_019843.3	29763	C	6396	0	100	0	0
NC_019843.3	29764	C	6354	0	99.9685	0.0314762	0
NC_019843.3	29655	A	8998	100	0	0	0
NC_019843.3	29668	A	9422	99.9894	0.0106135	0	0
NC_019843.3	29767	G	6011	0	0	99.9834	0.0166362
NC_019843.3	29768	T	6004	0	0	0	100
NC_019843.3	29769	G	5992	0	0	100	0
NC_019843.3	29770	T	6018	0	0	0	100
NC_019843.3	29771	T	5994	0	0.0667334	0	99.9333
NC_019843.3	29772	C	6027	0	99.9502	0	0.049776
NC_019843.3	29675	A	9316	99.9893	0	0	0.0107342
NC_019843.3	29774	G	5793	0.0172622	0.0517866	99.931	0
NC_019843.3	29775	C	5633	0	100	0	0
NC_019843.3	29776	C	5521	0.0362253	99.9638	0	0
NC_019843.3	29777	T	5520	0	0.108696	0	99.8732
NC_019843.3	29778	G	5405	0	0	99.9815	0.0185014
NC_019843.3	29779	G	5359	0	0	99.9813	0.0186602
NC_019843.3	29780	T	5300	0	0.0188679	0	99.9811
NC_019843.3	29781	C	5184	0	100	0	0
NC_019843.3	29782	C	5132	0	99.9805	0	0.0194856
NC_019843.3	29678	A	9259	100	0	0	0
NC_019843.3	29687	A	7774	99.9871	0.0128634	0	0
NC_019843.3	29785	T	4792	0	0	0	100
NC_019843.3	29786	G	4881	0	0.0204876	99.9795	0
NC_019843.3	29691	A	8496	99.9882	0.0117702	0	0
NC_019843.3	29788	T	4721	0	0	0	100
NC_019843.3	29789	T	4838	0	0.0206697	0	99.9793
NC_019843.3	29790	G	4753	0.0210393	0.0420787	99.9158	0.0210393
NC_019843.3	29695	A	8545	100	0	0	0
NC_019843.3	29792	T	4714	0	0	0	100
NC_019843.3	29793	G	4629	0	0	100	0
NC_019843.3	29794	T	4564	0	0.0219106	0	99.9781
NC_019843.3	29795	T	4455	0	0.157127	0.0224467	99.8204
NC_019843.3	29714	A	8110	100	0	0	0
NC_019843.3	29783	A	5138	100	0	0	0
NC_019843.3	29798	C	4254	0	99.9765	0	0.0235073
NC_019843.3	29787	A	4809	100	0	0	0
NC_019843.3	29800	C	3990	0	99.9499	0	0.0501253
NC_019843.3	29801	T	3572	0	0.055991	0	99.944
NC_019843.3	29802	G	3978	0.0251383	0	99.9749	0
NC_019843.3	29803	A	3636	100	0	0	0
NC_019843.3	29804	T	3339	0	0	0.0299491	99.9701

## Sheet:  mRNA N protein from MERS-as-3
CHR	POS	REF	READS	A	C	G	T
NC_019843.3	29070	A	9592	99.6768	0	0.312761	0
NC_019843.3	28567	T	4264	0	0	0	100
NC_019843.3	28568	G	4324	0.0231267	0	99.9769	0
NC_019843.3	28569	G	4368	0.0915751	0	99.9084	0
NC_019843.3	28570	C	4413	0	100	0	0
NC_019843.3	28731	A	9923	99.6876	0	0.312406	0
NC_019843.3	28572	T	4335	0	0	0	100
NC_019843.3	28573	C	4491	0	99.9777	0	0.0222668
NC_019843.3	28574	C	4495	0.0222469	99.9778	0	0
NC_019843.3	28575	C	4520	0	100	0	0
NC_019843.3	28576	C	4567	0	99.9781	0	0.0218962
NC_019843.3	28577	T	4571	0	0.0437541	0	99.9562
NC_019843.3	28578	G	4574	0	0	100	0
NC_019843.3	28579	C	4626	0	100	0	0
NC_019843.3	28580	T	4640	0	0.107759	0	99.8922
NC_019843.3	28581	G	4642	0	0	100	0
NC_019843.3	28582	C	4579	0	100	0	0
NC_019843.3	28839	A	11627	99.656	0.025802	0.309624	0.00860067
NC_019843.3	28584	C	4747	0	100	0	0
NC_019843.3	28585	C	4771	0.02096	99.979	0	0
NC_019843.3	28586	T	4806	0	0.0416146	0	99.9584
NC_019843.3	28587	C	4833	0	100	0	0
NC_019843.3	28588	G	4907	0.020379	0	99.9796	0
NC_019843.3	28589	T	4897	0	0	0	100
NC_019843.3	28590	G	5027	0.0397852	0	99.9602	0
NC_019843.3	28591	C	5073	0	100	0	0
NC_019843.3	28592	T	5158	0	0.0775494	0	99.9225
NC_019843.3	28593	G	5189	0.0192715	0	99.9615	0
NC_019843.3	28594	T	5236	0	0.0381971	0	99.9618
NC_019843.3	28595	T	4970	0	0.0402414	0	99.9598
NC_019843.3	28596	T	5384	0	0	0	100
NC_019843.3	28597	C	5373	0.0186116	99.9814	0	0
NC_019843.3	28598	C	5335	0.0187441	99.9625	0	0.0187441
NC_019843.3	28599	T	5426	0.0368596	0.0368596	0	99.9263
NC_019843.3	28600	T	5229	0	0.0382482	0	99.9618
NC_019843.3	28601	T	5446	0	0.0183621	0	99.9816
NC_019843.3	28602	G	5607	0	0.0356697	99.9465	0.0178348
NC_019843.3	28603	C	5589	0	99.9821	0	0.0178923
NC_019843.3	28604	C	5600	0	100	0	0
NC_019843.3	28605	G	5779	0.017304	0	99.9827	0
NC_019843.3	28654	A	7406	99.6894	0.0135026	0.297056	0
NC_019843.3	28607	T	5841	0	0.0684814	0	99.9315
NC_019843.3	29234	A	7513	99.7072	0.0133103	0.279516	0
NC_019843.3	29007	A	9735	99.7329	0	0.267078	0
NC_019843.3	28610	C	6183	0	99.9838	0	0.0161734
NC_019843.3	29732	A	8273	99.722	0	0.265925	0.0120875
NC_019843.3	29310	A	8061	99.7767	0	0.223297	0
NC_019843.3	28613	T	6339	0	0.0473261	0	99.9527
NC_019843.3	28614	G	6440	0	0	99.9379	0
NC_019843.3	29209	A	8130	99.7786	0	0.221402	0
NC_019843.3	28616	T	6275	0	0.0318725	0	99.9681
NC_019843.3	29284	A	7773	99.7684	0	0.218706	0.012865
NC_019843.3	28618	T	6465	0	0.0309358	0	99.9381
NC_019843.3	29662	A	9676	99.7416	0	0.217032	0.0310045
NC_019843.3	28720	A	8970	99.777	0	0.211817	0.0111483
NC_019843.3	28621	C	6978	0	99.957	0	0.0143308
NC_019843.3	28696	A	8149	99.7914	0	0.208615	0
NC_019843.3	28653	A	7692	99.779	0	0.208008	0
NC_019843.3	28644	A	7272	99.7937	0	0.206271	0
NC_019843.3	28625	T	7179	0	0	0.0139295	99.9861
NC_019843.3	29038	A	9775	99.8056	0	0.194373	0
NC_019843.3	28627	C	7428	0	100	0	0
NC_019843.3	28761	A	10816	99.8058	0	0.194157	0
NC_019843.3	29653	A	8769	99.8061	0	0.193865	0
NC_019843.3	29012	A	8799	99.7841	0.0113649	0.193204	0.0113649
NC_019843.3	28631	C	7457	0	100	0	0
NC_019843.3	28632	C	7447	0	99.9866	0	0.0134282
NC_019843.3	28633	T	7431	0	0.0403714	0	99.9596
NC_019843.3	28840	A	11657	99.7941	0	0.188728	0.0171571
NC_019843.3	28635	T	7559	0	0.0132293	0	99.9868
NC_019843.3	28636	C	7571	0	99.9868	0	0.0132083
NC_019843.3	28637	T	7610	0	0	0	100
NC_019843.3	28638	C	7587	0	99.9736	0	0.0263609
NC_019843.3	28639	G	7497	0	0	100	0
NC_019843.3	29450	A	10096	99.8118	0	0.188193	0
NC_019843.3	28641	G	7606	0.026295	0	99.9474	0.026295
NC_019843.3	28642	G	7473	0	0	100	0
NC_019843.3	28643	T	7497	0	0.0266773	0	99.9733
NC_019843.3	28707	A	9496	99.821	0	0.179023	0
NC_019843.3	28645	G	7707	0	0	100	0
NC_019843.3	29068	A	8721	99.8165	0	0.171999	0.0114666
NC_019843.3	28647	G	7707	0	0	100	0
NC_019843.3	28648	G	7583	0	0	100	0
NC_019843.3	28940	A	10466	99.828	0	0.171985	0
NC_019843.3	28650	C	7636	0	99.9607	0	0.0392876
NC_019843.3	28651	G	7752	0.0128999	0	99.9871	0
NC_019843.3	28652	T	7806	0	0.076864	0	99.9231
NC_019843.3	29037	A	9487	99.8208	0.0105407	0.168652	0
NC_019843.3	29141	A	9491	99.8314	0	0.168581	0
NC_019843.3	28655	T	7973	0	0.0250847	0	99.9749
NC_019843.3	28656	C	8006	0	99.9875	0	0.0124906
NC_019843.3	28657	C	8064	0	99.9752	0	0
NC_019843.3	28889	A	11422	99.8161	0.0175101	0.166346	0
NC_019843.3	29736	A	7984	99.8246	0.012525	0.162826	0
NC_019843.3	28721	A	9305	99.8388	0	0.161204	0
NC_019843.3	28986	A	9938	99.7988	0.0100624	0.160998	0.0100624
NC_019843.3	28662	C	8335	0	99.988	0	0.0119976
NC_019843.3	28663	C	8238	0	100	0	0
NC_019843.3	29099	A	9710	99.8455	0	0.15448	0
NC_019843.3	28665	C	8421	0	99.9881	0	0.0118751
NC_019843.3	28666	G	8277	0.036245	0	99.9638	0
NC_019843.3	29502	A	10487	99.8474	0	0.15257	0
NC_019843.3	28668	G	8318	0	0	100	0
NC_019843.3	28669	C	8467	0	99.9646	0.0118106	0.0236211
NC_019843.3	28670	T	8493	0	0.0117744	0	99.9882
NC_019843.3	28671	G	8516	0.0117426	0.0469704	99.9178	0.0234852
NC_019843.3	28672	C	8627	0	99.9652	0	0.0347745
NC_019843.3	28680	A	8532	99.8476	0	0.152368	0
NC_019843.3	28674	C	8697	0	99.9885	0	0.0114982
NC_019843.3	28675	C	8715	0	100	0	0
NC_019843.3	28681	A	8597	99.8488	0	0.151216	0
NC_019843.3	29451	A	10155	99.8523	0	0.14771	0
NC_019843.3	29085	A	9548	99.8534	0	0.146628	0
NC_019843.3	28679	T	8627	0	0.023183	0	99.9768
NC_019843.3	29192	A	8279	99.843	0.0120788	0.144945	0
NC_019843.3	29029	A	9296	99.8494	0.0107573	0.139845	0
NC_019843.3	28682	C	9048	0	100	0	0
NC_019843.3	28762	A	10130	99.8421	0	0.138203	0.00987167
NC_019843.3	28684	C	9035	0	99.9779	0	0.0221361
NC_019843.3	28685	T	8581	0	0.0116537	0	99.9883
NC_019843.3	28686	G	8720	0	0.0114679	99.9656	0.0114679
NC_019843.3	28687	T	8743	0.0114377	0.0114377	0	99.9771
NC_019843.3	28688	C	8826	0	99.9773	0	0.0226603
NC_019843.3	28689	T	8790	0	0.0113766	0	99.9886
NC_019843.3	28690	C	8880	0.0112613	99.9662	0	0.0225225
NC_019843.3	28691	T	8729	0	0.0229121	0	99.9771
NC_019843.3	28692	T	8895	0	0.0337268	0.0224845	99.9438
NC_019843.3	28693	G	8978	0	0	100	0
NC_019843.3	28694	G	8987	0	0	99.9777	0.0222544
NC_019843.3	28695	T	8910	0	0.03367	0	99.9663
NC_019843.3	28867	A	10894	99.844	0.00917937	0.13769	0.00917937
NC_019843.3	28697	C	8979	0	99.9666	0	0.0334113
NC_019843.3	28914	A	11012	99.8638	0	0.136215	0
NC_019843.3	28699	C	9162	0	99.9782	0	0.0218293
NC_019843.3	28700	T	9148	0	0.0655881	0	99.9125
NC_019843.3	28701	G	9170	0.0327154	0.0218103	99.9346	0.0109051
NC_019843.3	28702	G	9158	0.0218388	0.0109194	99.9563	0.0109194
NC_019843.3	28703	G	9226	0.0325168	0.0108389	99.9458	0.0108389
NC_019843.3	28704	C	9225	0	99.9783	0	0.0216802
NC_019843.3	28705	T	9148	0	0.0655881	0.0218627	99.9125
NC_019843.3	28706	T	9184	0	0.0762195	0.0108885	99.9129
NC_019843.3	29700	A	7418	99.8382	0.0134807	0.134807	0.0134807
NC_019843.3	28708	C	9430	0	99.9894	0	0.0106045
NC_019843.3	28709	C	9176	0.021796	99.9782	0	0
NC_019843.3	28710	C	9329	0	99.9786	0	0.0214385
NC_019843.3	29418	A	9923	99.8589	0	0.131009	0.0100776
NC_019843.3	29671	A	9319	99.8176	0.0214615	0.128769	0.0214615
NC_019843.3	28713	C	9367	0	100	0	0
NC_019843.3	29766	A	6247	99.8719	0	0.128061	0
NC_019843.3	28715	C	9459	0	100	0	0
NC_019843.3	28716	G	9357	0.0213744	0	99.9679	0.0106872
NC_019843.3	28717	G	9254	0.0216123	0	99.9784	0
NC_019843.3	28718	G	9633	0.010381	0	99.9689	0
NC_019843.3	29684	A	9574	99.8538	0.0208899	0.125339	0
NC_019843.3	28915	A	11202	99.875	0	0.124978	0
NC_019843.3	29716	A	8016	99.8628	0	0.12475	0.012475
NC_019843.3	28722	G	9890	0	0	100	0
NC_019843.3	28723	T	9828	0.010175	0.02035	0	99.9695
NC_019843.3	28724	C	9961	0	99.9799	0	0.0200783
NC_019843.3	28725	C	9749	0	99.9897	0	0.0102575
NC_019843.3	28726	C	9971	0	100	0	0
NC_019843.3	28727	T	9948	0	0	0	99.9799
NC_019843.3	28728	C	10079	0	99.9702	0.00992162	0.0198432
NC_019843.3	28729	T	9848	0	0.0101543	0	99.9898
NC_019843.3	28730	T	9779	0.010226	0.020452	0	99.9693
NC_019843.3	28870	A	10442	99.8755	0	0.124497	0
NC_019843.3	28732	C	10072	0	99.9901	0	0.00992852
NC_019843.3	28733	C	10091	0.0198196	99.9604	0	0.00990982
NC_019843.3	28734	T	10170	0.00983284	0.00983284	0	99.9803
NC_019843.3	28735	T	9907	0	0.0100939	0	99.9899
NC_019843.3	28736	T	10349	0	0.00966277	0	99.9807
NC_019843.3	28737	C	10251	0	99.9707	0	0.0292654
NC_019843.3	28738	C	10153	0	99.9902	0	0.00984931
NC_019843.3	29536	A	9672	99.8759	0	0.124069	0
NC_019843.3	28740	C	10192	0.00981162	99.9804	0	0
NC_019843.3	28741	C	10186	0	99.9902	0	0
NC_019843.3	28742	T	10021	0	0.0798324	0	99.9202
NC_019843.3	28743	G	10249	0	0	100	0
NC_019843.3	28744	G	10243	0.0195255	0.00976276	99.9707	0
NC_019843.3	28745	G	10454	0.00956572	0.00956572	99.9809	0
NC_019843.3	28746	C	10528	0	100	0	0
NC_019843.3	28634	A	6708	99.8807	0	0.119261	0
NC_019843.3	28748	G	10637	0.0188023	0	99.9624	0.0188023
NC_019843.3	28749	G	10420	0	0	100	0
NC_019843.3	28750	G	10586	0.0188929	0	99.9717	0
NC_019843.3	28751	T	10712	0.0186707	0	0	99.9813
NC_019843.3	28752	G	10732	0	0.0279538	99.9627	0.00931793
NC_019843.3	28753	T	10527	0	0.0379975	0.00949938	99.9525
NC_019843.3	29255	A	7586	99.8814	0	0.11864	0
NC_019843.3	28755	C	10629	0.00940822	99.9624	0.00940822	0.0188164
NC_019843.3	28756	C	10597	0.00943663	99.9811	0	0.00943663
NC_019843.3	28757	T	10674	0	0.0562114	0	99.9438
NC_019843.3	28758	C	10907	0	99.9817	0	0.0183368
NC_019843.3	28759	T	11089	0	0.0180359	0	99.982
NC_019843.3	28760	T	10719	0	0.0186585	0	99.9627
NC_019843.3	29340	A	8476	99.8702	0.011798	0.11798	0
NC_019843.3	29484	A	10213	99.8727	0.00979144	0.117497	0
NC_019843.3	28763	T	10673	0	0.0187389	0	99.9813
NC_019843.3	28764	G	10680	0.0093633	0.0187266	99.9719	0
NC_019843.3	28765	C	10585	0.0188947	99.9528	0	0.028342
NC_019843.3	28766	C	10772	0.00928333	99.9907	0	0
NC_019843.3	29040	A	9414	99.8832	0	0.116847	0
NC_019843.3	29094	A	9482	99.8734	0	0.116009	0.0105463
NC_019843.3	28769	T	10356	0.00965624	0.00965624	0	99.9807
NC_019843.3	28770	T	10882	0	0	0	100
NC_019843.3	28771	C	10663	0	100	0	0
NC_019843.3	28772	T	10435	0	0.0383325	0	99.9617
NC_019843.3	29681	A	9784	99.8774	0	0.112428	0
NC_019843.3	28774	C	10593	0	100	0	0
NC_019843.3	28775	C	10379	0	100	0	0
NC_019843.3	28776	C	10478	0	99.9809	0	0.0190876
NC_019843.3	28777	C	10522	0	100	0	0
NC_019843.3	28778	T	10285	0.0194458	0.126398	0.0194458	99.825
NC_019843.3	28779	G	10466	0.00955475	0	99.9904	0
NC_019843.3	28780	C	10480	0	99.9809	0	0.019084
NC_019843.3	28781	G	10360	0.0289575	0	99.971	0
NC_019843.3	28782	C	10463	0	99.9618	0.00955749	0
NC_019843.3	29100	A	9815	99.8879	0	0.112073	0
NC_019843.3	29669	A	8951	99.8771	0	0.111719	0.0111719
NC_019843.3	28821	A	10747	99.8883	0	0.111659	0
NC_019843.3	28660	A	8097	99.8765	0.0123503	0.111152	0
NC_019843.3	28787	T	10392	0	0	0	100
NC_019843.3	28788	G	10632	0.00940557	0	99.9906	0
NC_019843.3	28789	C	10417	0.0191994	99.9712	0.00959969	0
NC_019843.3	28790	T	10260	0.00974659	0.00974659	0	99.9708
NC_019843.3	28791	G	10732	0	0	100	0
NC_019843.3	28792	G	10554	0	0	99.9905	0.00947508
NC_019843.3	28793	G	10608	0.0188537	0	99.9811	0
NC_019843.3	28794	T	10335	0	0.0290276	0	99.971
NC_019843.3	29660	A	9047	99.8895	0	0.110534	0
NC_019843.3	28796	T	10366	0	0	0	100
NC_019843.3	28797	T	10654	0	0	0.00938615	99.9906
NC_019843.3	28798	G	10934	0.00914578	0	99.9909	0
NC_019843.3	28799	G	10851	0.0184315	0	99.9816	0
NC_019843.3	28800	C	10960	0.00912409	99.9544	0	0.0364963
NC_019843.3	28801	G	10723	0.00932575	0	99.972	0.0186515
NC_019843.3	28802	G	10997	0.0181868	0	99.9727	0.00909339
NC_019843.3	28626	A	7288	99.8902	0	0.109769	0
NC_019843.3	28804	G	10982	0.00910581	0	99.9909	0
NC_019843.3	29106	A	9230	99.8808	0	0.108342	0.0108342
NC_019843.3	28806	C	10767	0.00928764	99.9536	0.00928764	0.0278629
NC_019843.3	29515	A	10220	99.8924	0	0.107632	0
NC_019843.3	28808	G	10705	0	0.00934143	99.9907	0
NC_019843.3	28809	G	10607	0.00942774	0	99.9717	0.00942774
NC_019843.3	28678	A	8368	99.8924	0	0.107553	0
NC_019843.3	28811	C	10684	0	99.9906	0	0.00935979
NC_019843.3	29571	A	10302	99.8932	0	0.106775	0
NC_019843.3	28813	G	10588	0	0	99.9906	0
NC_019843.3	29121	A	9391	99.8829	0	0.106485	0.0106485
NC_019843.3	29224	A	7690	99.896	0	0.104031	0
NC_019843.3	29419	A	9618	99.896	0	0.103972	0
NC_019843.3	28817	A	10693	99.8971	0	0.102871	0
NC_019843.3	29680	A	9774	99.8875	0	0.102312	0.0102312
NC_019843.3	28819	T	10755	0.009298	0.018596	0	99.9721
NC_019843.3	28820	T	10799	0	0.0370405	0	99.963
NC_019843.3	29288	A	7868	99.8983	0	0.101678	0
NC_019843.3	28659	A	8034	99.888	0.0124471	0.0995768	0
NC_019843.3	28823	T	9801	0	0.0204061	0.010203	99.9694
NC_019843.3	29311	A	8037	99.888	0.0124425	0.0995396	0
NC_019843.3	28825	C	10821	0.0369652	99.963	0	0
NC_019843.3	28826	C	10865	0.00920387	99.9632	0	0.0184077
NC_019843.3	28827	G	10724	0.0466244	0	99.9534	0
NC_019843.3	28828	G	9964	0	0	99.99	0.0100361
NC_019843.3	28829	G	10058	0	0	99.9901	0.00994233
NC_019843.3	29715	A	8109	99.9013	0	0.0986558	0
NC_019843.3	29357	A	8408	99.8573	0.0475737	0.0951475	0
NC_019843.3	28832	T	9258	0	0	0.0108015	99.9892
NC_019843.3	28833	G	10860	0	0.0092081	99.9908	0
NC_019843.3	28834	G	10847	0	0	100	0
NC_019843.3	29283	A	7369	99.8914	0	0.0949925	0.0135704
NC_019843.3	29271	A	7404	99.9055	0	0.0945435	0
NC_019843.3	28837	T	11085	0	0.0090212	0	99.991
NC_019843.3	28838	T	11410	0	0.0262927	0.00876424	99.9649
NC_019843.3	29103	A	9624	99.9065	0	0.0935162	0
NC_019843.3	29252	A	7513	99.8935	0	0.0931718	0.0133103
NC_019843.3	28841	G	11496	0.00869868	0.026096	99.9652	0
NC_019843.3	28842	C	11494	0.00870019	99.9913	0	0
NC_019843.3	28683	A	8595	99.9069	0	0.0930774	0
NC_019843.3	29699	A	8598	99.8953	0.0116306	0.0930449	0
NC_019843.3	28845	C	11694	0	99.9829	0	0.0171028
NC_019843.3	28846	T	11014	0.00907935	0.0453968	0.00907935	99.9364
NC_019843.3	28847	G	11559	0	0	99.9827	0.0173025
NC_019843.3	28848	G	11514	0.0173702	0	99.9826	0
NC_019843.3	28849	C	11654	0	99.9743	0	0.0257422
NC_019843.3	28850	T	11670	0	0.0257069	0	99.9657
NC_019843.3	28851	C	11648	0	100	0	0
NC_019843.3	28852	C	11429	0	99.9913	0	0.00874967
NC_019843.3	28853	C	11428	0	99.965	0	0.0350017
NC_019843.3	28619	A	6622	99.8943	0	0.0906071	0.0151012
NC_019843.3	28855	G	11408	0	0	100	0
NC_019843.3	28856	G	11252	0.00888731	0	99.9911	0
NC_019843.3	28857	T	11288	0	0.0177179	0	99.9557
NC_019843.3	28858	G	11242	0.00889521	0	99.9911	0
NC_019843.3	28859	G	11381	0	0.00878657	99.9912	0
NC_019843.3	28860	T	11368	0.00879662	0.0615764	0	99.9296
NC_019843.3	29602	A	8850	99.8983	0.0112994	0.0903955	0
NC_019843.3	28862	C	11188	0	99.9911	0	0.00893815
NC_019843.3	28863	T	11225	0	0.0623608	0.00890869	99.9287
NC_019843.3	28864	T	11399	0	0.0087727	0	99.9912
NC_019843.3	28865	C	11209	0	99.9643	0	0.0356856
NC_019843.3	28866	T	10994	0	0.118246	0.00909587	99.8727
NC_019843.3	29643	A	8883	99.8874	0	0.0900597	0
NC_019843.3	28868	C	11201	0	99.9821	0	0.0178555
NC_019843.3	28869	T	10809	0	0.0370062	0	99.963
NC_019843.3	28795	A	8884	99.8987	0.0112562	0.0900495	0
NC_019843.3	28871	C	11306	0	99.9823	0	0.0176897
NC_019843.3	29323	A	7776	99.8843	0.0257202	0.0900206	0
NC_019843.3	28873	C	11429	0	99.9825	0	0.0174993
NC_019843.3	28874	T	11366	0	0.0439908	0.00879817	99.9472
NC_019843.3	28875	G	11276	0	0	100	0
NC_019843.3	28876	G	11361	0.0176041	0	99.9824	0
NC_019843.3	29796	A	4452	99.9102	0	0.0898473	0
NC_019843.3	29693	A	9008	99.9112	0	0.0888099	0
NC_019843.3	28879	C	11455	0	99.9738	0	0.0261894
NC_019843.3	28880	T	11567	0	0.060517	0.00864528	99.9308
NC_019843.3	28881	G	11566	0.0691683	0	99.9308	0
NC_019843.3	28882	G	11661	0.0257268	0	99.9743	0
NC_019843.3	29641	A	9164	99.9018	0	0.0872981	0.0109123
NC_019843.3	28884	C	11706	0.0170853	99.9744	0	0.00854263
NC_019843.3	28885	C	11614	0	99.9742	0.0086103	0.0172206
NC_019843.3	28886	C	11660	0	99.9914	0	0.00857633
NC_019843.3	28887	G	11883	0.0168308	0.00841538	99.9748	0
NC_019843.3	29129	A	9264	99.9136	0	0.0863558	0
NC_019843.3	28815	A	10465	99.914	0	0.086001	0
NC_019843.3	28890	G	11755	0.136112	0.0255211	99.8384	0
NC_019843.3	28891	C	11785	0	100	0	0
NC_019843.3	28895	A	11668	99.9057	0	0.0857045	0.00857045
NC_019843.3	28893	G	11880	0.0252525	0	99.9747	0
NC_019843.3	28894	C	11802	0	99.9831	0	0.0169463
NC_019843.3	29028	A	9372	99.8933	0.0213402	0.0853606	0
NC_019843.3	28896	C	11853	0	99.9831	0	0.0168734
NC_019843.3	28897	T	11671	0.00856825	0.0428412	0.00856825	99.9315
NC_019843.3	28898	C	11811	0	99.9746	0	0.0254001
NC_019843.3	28899	C	11612	0	99.9742	0	0.0258353
NC_019843.3	28900	C	11651	0	99.9914	0	0.00858295
NC_019843.3	28822	A	10625	99.9153	0	0.0847059	0
NC_019843.3	28902	T	9226	0	0.0325168	0.0541947	99.9133
NC_019843.3	28903	T	11398	0	0.0614143	0	99.9386
NC_019843.3	28904	C	11518	0	99.9913	0	0.00868206
NC_019843.3	28905	C	11376	0	99.9736	0	0.0263713
NC_019843.3	28906	G	11492	0	0	100	0
NC_019843.3	28907	G	11299	0	0	99.9911	0.00885034
NC_019843.3	28908	G	10973	0.00911328	0.00911328	99.9818	0
NC_019843.3	28909	C	10952	0	99.9817	0	0.0182615
NC_019843.3	28910	T	11149	0.00896941	0.0269082	0	99.9641
NC_019843.3	28911	G	11078	0	0	100	0
NC_019843.3	28912	T	11172	0.0179019	0.0179019	0	99.9642
NC_019843.3	28913	T	11281	0.0177289	0.0354578	0	99.9202
NC_019843.3	28844	A	10796	99.9166	0	0.0833642	0
NC_019843.3	28786	A	9943	99.9095	0	0.0804586	0
NC_019843.3	28916	G	11225	0	0	99.9822	0.0178174
NC_019843.3	28917	G	11078	0.0541614	0.0180538	99.9188	0.0090269
NC_019843.3	29338	A	8739	99.9199	0	0.0801007	0
NC_019843.3	28919	T	10992	0.0636827	0.100073	0.00909753	99.8271
NC_019843.3	28920	G	11168	0.00895416	0	99.991	0
NC_019843.3	28921	G	10866	0.00920302	0.018406	99.9724	0
NC_019843.3	28922	C	11090	0	99.9729	0	0.0270514
NC_019843.3	29256	A	7506	99.9201	0	0.0799361	0
NC_019843.3	28924	T	10560	0	0.0284091	0	99.9716
NC_019843.3	28925	C	11076	0	99.9729	0	0.0180571
NC_019843.3	28926	G	11172	0.0179019	0.0268528	99.9194	0
NC_019843.3	28927	T	10633	0	0.0282141	0	99.9718
NC_019843.3	28928	T	10674	0	0.00936856	0.00936856	99.9813
NC_019843.3	28929	T	11251	0	0.0533286	0.0088881	99.9378
NC_019843.3	28930	G	11228	0	0.00890631	99.9911	0
NC_019843.3	28931	G	10970	0	0	100	0
NC_019843.3	28932	G	11086	0.0180408	0	99.982	0
NC_019843.3	28933	T	11078	0	0	0	100
NC_019843.3	28934	C	10998	0	99.9818	0	0.0181851
NC_019843.3	28935	C	10899	0	100	0	0
NC_019843.3	29596	A	8804	99.9205	0	0.0795093	0
NC_019843.3	28937	T	11153	0	0	0	100
NC_019843.3	28938	G	11236	0	0	99.9911	0.00889996
NC_019843.3	29670	A	8888	99.91	0.0112511	0.0787579	0
NC_019843.3	29276	A	7619	99.9212	0	0.0787505	0
NC_019843.3	28941	G	11086	0.0180408	0.00902039	99.9549	0.0180408
NC_019843.3	28784	A	10191	99.8921	0.0196252	0.0785006	0.00981258
NC_019843.3	28943	T	11020	0	0.127042	0.00907441	99.8639
NC_019843.3	28944	G	11238	0.0622887	0.0177968	99.9199	0
NC_019843.3	28945	G	11116	0.0629723	0.00899604	99.91	0.0179921
NC_019843.3	28946	C	11146	0.00897183	99.9551	0	0.0358873
NC_019843.3	28947	G	11069	0.00903424	0.00903424	99.9819	0
NC_019843.3	28948	C	11072	0.0180636	99.9729	0	0.00903179
NC_019843.3	28949	C	11033	0.0181274	99.9819	0	0
NC_019843.3	29458	A	10452	99.9235	0	0.0765404	0
NC_019843.3	28951	C	11085	0	100	0	0
NC_019843.3	28952	T	10546	0	0.0284468	0.0189645	99.9526
NC_019843.3	28953	G	11159	0	0.00896138	99.991	0
NC_019843.3	28892	A	11793	99.9152	0	0.0763165	0.00847961
NC_019843.3	28955	T	10674	0	0.00936856	0	99.9906
NC_019843.3	28956	G	11185	0.0178811	0	99.9821	0
NC_019843.3	28957	C	11147	0	99.991	0	0.00897102
NC_019843.3	28958	T	11383	0	0.0263551	0	99.9736
NC_019843.3	28959	C	11170	0	100	0	0
NC_019843.3	28960	C	10928	0.0091508	99.9725	0	0.0091508
NC_019843.3	28961	T	11064	0	0.0180766	0.00903832	99.9729
NC_019843.3	28962	T	10829	0	0.0277034	0	99.9723
NC_019843.3	28963	C	11086	0	100	0	0
NC_019843.3	29145	A	9254	99.9136	0.0108061	0.075643	0
NC_019843.3	28620	A	6708	99.9106	0	0.0745379	0.0149076
NC_019843.3	28966	C	10685	0	99.9626	0	0.0187178
NC_019843.3	28967	T	10846	0	0.03688	0	99.9631
NC_019843.3	28968	T	10795	0	0.00926355	0	99.9907
NC_019843.3	28969	T	11101	0	0	0	100
NC_019843.3	28970	T	11073	0	0.0541859	0.018062	99.9187
NC_019843.3	28971	G	11065	0.03615	0	99.9638	0
NC_019843.3	28972	G	10758	0.046477	0.0185908	99.9256	0.00929541
NC_019843.3	28973	G	10945	0.0365464	0.00913659	99.9543	0
NC_019843.3	29025	A	9467	99.9261	0	0.0739411	0
NC_019843.3	28975	C	10940	0	99.9634	0.00914077	0.0274223
NC_019843.3	28976	G	10637	0.0376046	0.00940115	99.9436	0.00940115
NC_019843.3	28977	C	10770	0	99.9907	0	0.00928505
NC_019843.3	28978	G	10709	0.0280138	0.00933794	99.9533	0.00933794
NC_019843.3	28979	G	10689	0.0187108	0	99.9813	0
NC_019843.3	28997	A	9555	99.9058	0.0104657	0.0732601	0
NC_019843.3	29583	A	9649	99.9275	0	0.0725464	0
NC_019843.3	28982	C	10516	0	99.9905	0	0.00950932
NC_019843.3	28983	C	10255	0	100	0	0
NC_019843.3	28984	C	10084	0.0099167	99.9802	0	0.0099167
NC_019843.3	28985	T	10165	0	0.0787014	0.0196754	99.9016
NC_019843.3	29411	A	9651	99.9275	0	0.0725313	0
NC_019843.3	29490	A	9677	99.9277	0	0.0723365	0
NC_019843.3	28988	C	9943	0	100	0	0
NC_019843.3	29001	A	8301	99.8675	0	0.0722804	0.048187
NC_019843.3	29498	A	9749	99.9282	0	0.0718022	0
NC_019843.3	28991	T	9700	0	0.0206186	0	99.9794
NC_019843.3	28992	G	9511	0.0105141	0	99.979	0
NC_019843.3	29584	A	9761	99.918	0	0.071714	0
NC_019843.3	28994	T	9057	0	0.0220824	0	99.9779
NC_019843.3	28995	T	9532	0.010491	0.0944188	0	99.8951
NC_019843.3	28996	C	9631	0	99.9585	0.0103831	0.0311494
NC_019843.3	28987	A	9865	99.929	0	0.0709579	0
NC_019843.3	28998	G	9415	0.0212427	0.0106213	99.9681	0
NC_019843.3	28999	C	9160	0	99.9891	0	0.010917
NC_019843.3	29000	T	9655	0	0.0414293	0	99.9586
NC_019843.3	28629	A	7079	99.9294	0	0.0706314	0
NC_019843.3	29002	T	9420	0	0	0.0106157	99.9894
NC_019843.3	29003	T	9584	0	0	0	99.9896
NC_019843.3	29004	G	9565	0.0104548	0.0209096	99.9686	0
NC_019843.3	29005	T	9809	0	0	0	100
NC_019843.3	29006	T	9847	0	0.0203108	0	99.9492
NC_019843.3	29416	A	9923	99.9295	0	0.0705432	0
NC_019843.3	29008	C	9862	0.0101399	99.9899	0	0
NC_019843.3	29168	A	8555	99.9065	0.0233781	0.0701344	0
NC_019843.3	29010	C	9968	0	99.99	0	0.0100321
NC_019843.3	29277	A	7277	99.9313	0	0.0687096	0
NC_019843.3	29273	A	7306	99.8905	0.0136874	0.0684369	0
NC_019843.3	29013	T	8708	0.0229674	0.0114837	0.0114837	99.9541
NC_019843.3	29014	T	10070	0	0	0	100
NC_019843.3	29015	C	9998	0	100	0	0
NC_019843.3	29016	G	9781	0.0204478	0	99.9796	0
NC_019843.3	29017	C	9994	0	99.98	0	0.020012
NC_019843.3	29018	G	10000	0.02	0	99.98	0
NC_019843.3	29019	C	10015	0.00998502	99.99	0	0
NC_019843.3	29020	C	9987	0	99.99	0	0.010013
NC_019843.3	29021	C	10004	0	99.94	0.009996	0.04998
NC_019843.3	29022	G	9795	0.0102093	0	99.9898	0
NC_019843.3	29023	G	9695	0	0	99.9897	0.0103146
NC_019843.3	29024	T	9830	0	0.0101729	0	99.9898
NC_019843.3	29508	A	10365	99.9132	0.00964785	0.067535	0.00964785
NC_019843.3	29026	C	9641	0.0103724	99.9896	0	0
NC_019843.3	29027	T	9854	0	0.294297	0	99.6956
NC_019843.3	29257	A	7590	99.9209	0	0.0658762	0
NC_019843.3	29231	A	7610	99.9212	0	0.065703	0
NC_019843.3	29030	G	9435	0	0	99.9894	0.0105988
NC_019843.3	29031	C	9402	0	99.9787	0	0.0212721
NC_019843.3	29032	T	8934	0.0111932	0.0111932	0	99.9776
NC_019843.3	29033	T	9566	0.0209074	0.0522685	0	99.9268
NC_019843.3	29034	C	9315	0.0214707	99.9785	0	0
NC_019843.3	29035	C	9018	0	99.9889	0	0.0110889
NC_019843.3	29036	T	9449	0	0.0740819	0	99.9048
NC_019843.3	28661	A	7747	99.8967	0.0258164	0.0645411	0
NC_019843.3	29690	A	9323	99.9142	0	0.064357	0.0214523
NC_019843.3	29115	A	9342	99.9358	0	0.0642261	0
NC_019843.3	29126	A	9466	99.9366	0	0.0633847	0
NC_019843.3	29378	A	9470	99.9261	0	0.063358	0.0105597
NC_019843.3	29042	C	9687	0	99.9897	0	0.0103231
NC_019843.3	29043	T	8846	0	0.0339136	0	99.9661
NC_019843.3	29044	T	9661	0.0103509	0.0103509	0	99.9793
NC_019843.3	29045	C	9741	0	99.9795	0	0.0205318
NC_019843.3	29046	C	9590	0	100	0	0
NC_019843.3	29420	A	9580	99.9269	0	0.0626305	0.0104384
NC_019843.3	29048	C	9627	0	99.9896	0	0.0103875
NC_019843.3	29742	A	8002	99.925	0	0.0624844	0.0124969
NC_019843.3	29050	T	8805	0	0.0113572	0	99.9886
NC_019843.3	29051	T	9364	0	0.0106792	0.0106792	99.9786
NC_019843.3	29052	G	9790	0.0306435	0	99.9694	0
NC_019843.3	29039	A	9634	99.9273	0.0103799	0.0622794	0
NC_019843.3	29054	G	9751	0.0307661	0	99.9487	0.0205107
NC_019843.3	29055	G	9557	0.0209271	0	99.9791	0
NC_019843.3	29056	G	9486	0	0	99.9895	0.0105419
NC_019843.3	29057	G	9684	0.0103263	0.0103263	99.9793	0
NC_019843.3	29381	A	9846	99.9391	0	0.0609385	0
NC_019843.3	29059	C	9731	0	100	0	0
NC_019843.3	29060	T	9874	0	0.050638	0.0101276	99.9392
NC_019843.3	29061	G	9725	0	0	99.9897	0.0102828
NC_019843.3	29062	G	9777	0.0511404	0	99.9489	0
NC_019843.3	28824	A	9869	99.9291	0	0.0607964	0.0101327
NC_019843.3	29064	G	9739	0.010268	0.010268	99.9795	0
NC_019843.3	29065	G	9546	0.0209512	0	99.979	0
NC_019843.3	29066	C	9536	0.0314597	99.9581	0	0.0104866
NC_019843.3	29181	A	8315	99.9038	0.0120265	0.0601323	0.0240529
NC_019843.3	28676	A	8354	99.9401	0	0.0598516	0
NC_019843.3	29069	T	9590	0	0.0417101	0	99.9583
NC_019843.3	29195	A	8366	99.9402	0	0.0597657	0
NC_019843.3	29071	G	9640	0.0103734	0.0207469	99.9689	0
NC_019843.3	29072	T	9627	0	0.0830996	0	99.9169
NC_019843.3	29073	C	9734	0	100	0	0
NC_019843.3	28747	A	10055	99.9005	0.0099453	0.0596718	0.0099453
NC_019843.3	29731	A	8476	99.9174	0	0.0589901	0.011798
NC_019843.3	29076	T	9692	0	0.0515889	0	99.9484
NC_019843.3	29077	C	9577	0	99.9582	0	0.0417667
NC_019843.3	28773	A	10760	99.9442	0	0.0557621	0
NC_019843.3	29079	T	9571	0	0.0104482	0	99.9896
NC_019843.3	29080	C	9572	0.0208943	99.9687	0	0.0104471
NC_019843.3	29081	T	9697	0.0206249	0.0309374	0	99.9484
NC_019843.3	29082	T	9532	0	0.020982	0	99.979
NC_019843.3	29083	C	9668	0	99.9897	0	0.0103434
NC_019843.3	29593	A	9233	99.9458	0	0.0541536	0
NC_019843.3	28964	A	11084	99.9368	0.00902201	0.0541321	0
NC_019843.3	29086	G	9339	0.0107078	0	99.9786	0.0107078
NC_019843.3	29656	A	9361	99.9252	0.0106826	0.0534131	0
NC_019843.3	29088	G	9536	0.0104866	0	99.9895	0
NC_019843.3	29089	C	9381	0	100	0	0
NC_019843.3	29090	C	9541	0	100	0	0
NC_019843.3	29091	T	9572	0	0	0	100
NC_019843.3	29092	C	9616	0	99.9896	0	0.0103993
NC_019843.3	29093	T	9192	0	0.0543951	0	99.9456
NC_019843.3	29304	A	7519	99.9335	0	0.0531986	0.0132996
NC_019843.3	29095	G	9411	0.0106259	0	99.9894	0
NC_019843.3	29096	C	9259	0.0108003	99.9784	0	0.0108003
NC_019843.3	29097	T	9550	0	0.0942408	0.0104712	99.8953
NC_019843.3	29098	T	9557	0	0.0418541	0	99.9581
NC_019843.3	29665	A	9399	99.9362	0.0106394	0.0531971	0
NC_019843.3	29128	A	9406	99.9468	0	0.0531576	0
NC_019843.3	29101	G	9515	0	0	100	0
NC_019843.3	29102	C	9562	0	99.9791	0	0.0209161
NC_019843.3	29223	A	7540	99.9469	0	0.0530504	0
NC_019843.3	29104	G	9613	0	0	99.9896	0
NC_019843.3	29075	A	9491	99.9368	0.0105363	0.0526815	0
NC_019843.3	29655	A	9497	99.9474	0	0.0526482	0
NC_019843.3	28836	A	9587	99.927	0.0208616	0.052154	0
NC_019843.3	29108	C	9304	0	100	0	0
NC_019843.3	29109	T	9187	0.0108849	0	0	99.9891
NC_019843.3	29110	C	9234	0	99.9675	0.0108295	0.0108295
NC_019843.3	29111	T	8814	0	0.0226912	0	99.9773
NC_019843.3	29112	T	9349	0.0106963	0.032089	0	99.9572
NC_019843.3	29113	C	9174	0	99.9782	0	0.0218007
NC_019843.3	29114	C	9202	0.0326016	99.9348	0	0.0326016
NC_019843.3	29233	A	7675	99.9479	0	0.0521173	0
NC_019843.3	29116	G	9276	0	0	100	0
NC_019843.3	29666	A	9677	99.907	0.0310013	0.0516689	0.0103338
NC_019843.3	29118	T	9459	0	0	0	100
NC_019843.3	29119	C	8861	0	100	0	0
NC_019843.3	29120	T	9440	0.0105932	0.0423729	0	99.9364
NC_019843.3	29287	A	7744	99.9225	0.0258264	0.0516529	0
NC_019843.3	29122	G	9386	0	0.0319625	99.9574	0
NC_019843.3	29123	T	9004	0	0	0	100
NC_019843.3	29124	T	9470	0	0.0211193	0.0105597	99.9683
NC_019843.3	29125	C	9546	0.0104756	99.979	0	0.0104756
NC_019843.3	29307	A	7819	99.9488	0	0.0511574	0
NC_019843.3	29127	C	9446	0	99.9894	0	0.0105865
NC_019843.3	29215	A	7861	99.9491	0	0.0508841	0
NC_019843.3	29661	A	9833	99.9492	0	0.0508492	0
NC_019843.3	29130	G	9169	0.0109063	0	99.9891	0
NC_019843.3	29131	G	9223	0.0216849	0.0216849	99.9349	0.0216849
NC_019843.3	29132	T	9408	0	0.042517	0.0212585	99.9362
NC_019843.3	29133	T	9419	0.0106168	0	0	99.9894
NC_019843.3	29134	C	9390	0	99.9894	0	0.0106496
NC_019843.3	29668	A	9901	99.9394	0	0.0505	0
NC_019843.3	29306	A	7934	99.9496	0	0.0504159	0
NC_019843.3	29137	G	9383	0	0	100	0
NC_019843.3	29504	A	9932	99.9396	0	0.0503423	0.0100685
NC_019843.3	29139	T	9287	0	0.0323032	0	99.9677
NC_019843.3	29140	C	9410	0	99.9894	0	0
NC_019843.3	29469	A	10035	99.9402	0	0.0498256	0.00996512
NC_019843.3	29142	G	9488	0.0105396	0	99.9895	0
NC_019843.3	29143	G	9542	0	0.01048	99.9895	0
NC_019843.3	28612	A	6027	99.9502	0	0.049776	0
NC_019843.3	29204	A	8288	99.9517	0	0.0482625	0
NC_019843.3	29652	A	8423	99.9525	0	0.047489	0
NC_019843.3	29147	C	9618	0	100	0	0
NC_019843.3	29148	T	9668	0	0.051717	0	99.9483
NC_019843.3	29149	C	9617	0	100	0	0
NC_019843.3	29150	T	8484	0	0.0825083	0.0117869	99.9057
NC_019843.3	28807	A	10568	99.9338	0	0.0473126	0.0189251
NC_019843.3	29152	C	9536	0	99.9476	0	0.0524329
NC_019843.3	29153	C	9421	0.0106146	99.9469	0	0.0424583
NC_019843.3	29154	C	9496	0.042123	99.7683	0.0210615	0.168492
NC_019843.3	29155	G	9440	0.105932	0.0741525	99.8093	0.0105932
NC_019843.3	29156	C	9416	0	99.9575	0	0.0424809
NC_019843.3	29157	G	9319	0.0751154	0.0214615	99.8927	0.0107308
NC_019843.3	29158	G	9030	0	0	100	0
NC_019843.3	29159	C	9140	0.0109409	99.9781	0.0109409	0
NC_019843.3	29797	A	4244	99.9529	0	0.0471254	0
NC_019843.3	29161	C	9095	0.0109951	99.967	0.0109951	0.0109951
NC_019843.3	29162	T	7691	0	0.0260044	0.0390066	99.935
NC_019843.3	29163	T	8823	0	0.022668	0.011334	99.966
NC_019843.3	29164	C	9095	0	100	0	0
NC_019843.3	29165	T	8954	0	0.055841	0	99.9442
NC_019843.3	29166	C	9077	0.0110169	99.9449	0	0.0440674
NC_019843.3	29167	C	8951	0	99.9888	0.0111719	0
NC_019843.3	28878	A	10707	99.9533	0	0.0466984	0
NC_019843.3	29169	G	8678	0.0115234	0	99.977	0.0115234
NC_019843.3	29170	G	8636	0.0231589	0	99.9768	0
NC_019843.3	29171	T	8760	0.022831	0.0342466	0.0114155	99.9315
NC_019843.3	29172	C	8686	0	100	0	0
NC_019843.3	29173	C	8610	0	100	0	0
NC_019843.3	28767	A	10788	99.9537	0	0.0463478	0
NC_019843.3	29175	T	8514	0	0.0117454	0.0117454	99.9765
NC_019843.3	29176	C	8742	0	99.9886	0.011439	0
NC_019843.3	29177	T	8713	0	0.0344313	0	99.9656
NC_019843.3	29178	G	8799	0.0113649	0	99.9886	0
NC_019843.3	29179	G	8813	0	0	100	0
NC_019843.3	28803	A	11040	99.9366	0.00905797	0.0452899	0.00905797
NC_019843.3	28630	A	6630	99.9548	0	0.0452489	0
NC_019843.3	29182	T	8879	0	0	0	100
NC_019843.3	29183	C	8840	0	99.9774	0	0.0226244
NC_019843.3	29184	G	8676	0.0345781	0	99.9654	0
NC_019843.3	29185	G	8819	0.0113392	0	99.9887	0
NC_019843.3	29722	A	8882	99.955	0	0.0450349	0
NC_019843.3	29187	G	8640	0	0	99.9884	0.0115741
NC_019843.3	29188	C	8392	0	99.9881	0	0.0119161
NC_019843.3	29638	A	9156	99.9563	0	0.0436872	0
NC_019843.3	29190	G	8560	0	0	100	0
NC_019843.3	29191	T	8010	0.0374532	0.0998752	0.0249688	99.8377
NC_019843.3	28623	A	6910	99.9421	0.0144718	0.0434153	0
NC_019843.3	29193	G	8487	0.0353482	0	99.9647	0
NC_019843.3	29194	G	8446	0.0473597	0	99.9526	0
NC_019843.3	29518	A	9244	99.9567	0	0.0432713	0
NC_019843.3	29196	G	8326	0	0	100	0
NC_019843.3	29197	G	8304	0.0361272	0.0240848	99.9277	0.0120424
NC_019843.3	29198	T	8339	0	0.0359755	0.0119918	99.952
NC_019843.3	29199	G	8193	0.0122055	0	99.9878	0
NC_019843.3	29628	A	9313	99.957	0	0.0429507	0
NC_019843.3	29201	T	8342	0.0119875	0	0	99.988
NC_019843.3	29202	C	8154	0	100	0	0
NC_019843.3	29203	T	8323	0	0.0240298	0.0240298	99.9519
NC_019843.3	28883	A	11708	99.9231	0	0.0427058	0.0341647
NC_019843.3	29205	C	8243	0	99.9515	0	0.0363945
NC_019843.3	29206	T	8298	0	0.0361533	0.0120511	99.9518
NC_019843.3	29207	T	8012	0	0.0249626	0	99.975
NC_019843.3	29208	T	7917	0	0	0	100
NC_019843.3	29136	A	9410	99.9575	0	0.042508	0
NC_019843.3	29210	C	7897	0	100	0	0
NC_019843.3	29211	C	7831	0	99.9872	0	0.0127698
NC_019843.3	29212	T	7820	0	0.0511509	0	99.9488
NC_019843.3	29213	T	7912	0	0.0379171	0	99.9621
NC_019843.3	29214	G	7874	0.0254001	0	99.9746	0
NC_019843.3	29623	A	9461	99.9366	0	0.0422788	0.0211394
NC_019843.3	29216	T	7577	0.0263957	0	0	99.9736
NC_019843.3	29217	C	7618	0	100	0	0
NC_019843.3	29218	T	7530	0.0132802	0.0265604	0	99.9602
NC_019843.3	29219	T	7745	0	0.0258231	0	99.9742
NC_019843.3	29220	C	7734	0	100	0	0
NC_019843.3	29221	T	7871	0	0.0127049	0	99.9873
NC_019843.3	29222	G	7785	0	0	100	0
NC_019843.3	29084	A	9529	99.958	0	0.0419771	0
NC_019843.3	29251	A	7184	99.9443	0.0139198	0.0417595	0
NC_019843.3	29225	C	7813	0	99.9872	0	0.0127992
NC_019843.3	29053	A	9587	99.9583	0	0.0417232	0
NC_019843.3	29227	G	7777	0	0	100	0
NC_019843.3	29272	A	7337	99.9455	0	0.0408886	0
NC_019843.3	29229	C	7810	0	100	0	0
NC_019843.3	29230	T	7795	0	0	0	100
NC_019843.3	29261	A	7395	99.9594	0	0.040568	0
NC_019843.3	29232	C	7807	0	100	0	0
NC_019843.3	29063	A	9871	99.9595	0	0.0405227	0
NC_019843.3	29389	A	9873	99.9494	0.0101286	0.0405145	0
NC_019843.3	29235	G	7244	0.0552181	0	99.9448	0
NC_019843.3	29236	C	7556	0	100	0	0
NC_019843.3	29237	C	7500	0	100	0	0
NC_019843.3	29238	C	7479	0.0267415	99.9733	0	0
NC_019843.3	29239	T	7500	0	0.0133333	0	99.9867
NC_019843.3	29240	T	7590	0	0.0131752	0	99.9868
NC_019843.3	29241	G	7850	0	0	100	0
NC_019843.3	29266	A	7410	99.946	0	0.0404858	0.0134953
NC_019843.3	29243	G	7859	0.0127243	0	99.9873	0
NC_019843.3	29244	T	7606	0	0.328688	0	99.6713
NC_019843.3	29245	C	7681	0	99.987	0	0.0130191
NC_019843.3	29246	T	7791	0.141189	0.38506	0.0898473	99.3839
NC_019843.3	29247	G	7788	0.0513611	0	99.923	0.0256805
NC_019843.3	29248	G	7613	0.0131354	0.0131354	99.9737	0
NC_019843.3	29249	C	7484	0	99.9733	0.0133618	0
NC_019843.3	29410	A	9981	99.9499	0	0.0400761	0.010019
NC_019843.3	29393	A	9998	99.96	0	0.040008	0
NC_019843.3	29578	A	10018	99.9601	0	0.0399281	0
NC_019843.3	29253	G	7525	0.013289	0	99.9867	0
NC_019843.3	29254	T	7555	0	0.0661813	0	99.9338
NC_019843.3	28785	A	10241	99.9609	0	0.0390587	0
NC_019843.3	28646	A	7759	99.9613	0	0.0386648	0
NC_019843.3	28861	A	10851	99.9539	0	0.036863	0.00921574
NC_019843.3	29258	G	7488	0.0133547	0	99.9866	0
NC_019843.3	29259	C	7524	0	99.9734	0	0.0132908
NC_019843.3	28950	A	10952	99.9635	0	0.036523	0
NC_019843.3	29339	A	8219	99.9513	0.0121669	0.0365008	0
NC_019843.3	29262	T	7679	0.0130225	0	0	99.987
NC_019843.3	29263	C	7663	0	99.9478	0	0.0521989
NC_019843.3	29264	G	7302	0.0547795	0	99.9452	0
NC_019843.3	29265	C	7528	0	99.9734	0	0.0265675
NC_019843.3	29189	A	8343	99.964	0	0.0359583	0
NC_019843.3	29267	G	7430	0.0403769	0.013459	99.9462	0
NC_019843.3	29268	C	7179	0	99.9582	0.0139295	0.027859
NC_019843.3	29269	C	7333	0	99.9591	0	0.013637
NC_019843.3	28918	A	11150	99.9641	0	0.0358744	0
NC_019843.3	29320	A	8507	99.9647	0	0.0352651	0
NC_019843.3	28677	A	8526	99.9648	0	0.0351865	0
NC_019843.3	29347	A	8545	99.9649	0	0.0351083	0
NC_019843.3	29274	G	7155	0	0	100	0
NC_019843.3	29275	T	7474	0.0267594	0.0668986	0.0133797	99.893
NC_019843.3	29601	A	8607	99.9651	0	0.0348554	0
NC_019843.3	28843	A	11558	99.9654	0	0.0346081	0
NC_019843.3	29278	T	7625	0	0	0.0131148	99.9869
NC_019843.3	29279	C	7685	0	99.948	0	0.0520494
NC_019843.3	28606	A	5877	99.966	0	0.034031	0
NC_019843.3	29281	C	7515	0	100	0	0
NC_019843.3	29282	T	7488	0.0267094	0.0267094	0	99.9466
NC_019843.3	28608	A	5884	99.966	0	0.0339905	0
NC_019843.3	29151	A	8853	99.9661	0	0.0338868	0
NC_019843.3	29285	G	7801	0	0	99.9359	0.0128189
NC_019843.3	29557	A	8923	99.9664	0	0.033621	0
NC_019843.3	29698	A	9058	99.9558	0.01104	0.0331199	0
NC_019843.3	28990	A	9089	99.956	0	0.0330069	0.0110023
NC_019843.3	29289	G	7923	0	0	100	0
NC_019843.3	29708	A	9101	99.967	0	0.0329634	0
NC_019843.3	29291	T	8024	0	0.0124626	0	99.9875
NC_019843.3	29292	G	7860	0.0254453	0	99.9618	0.0127226
NC_019843.3	29293	C	7807	0.012809	99.9872	0	0
NC_019843.3	29294	T	8002	0	0.137466	0	99.8625
NC_019843.3	29295	G	7922	0.0252461	0	99.9748	0
NC_019843.3	29296	C	7832	0	99.9872	0	0.0127681
NC_019843.3	29297	T	7925	0	0.0757098	0	99.9243
NC_019843.3	29298	G	7877	0.0126952	0	99.9873	0
NC_019843.3	29299	C	7795	0	99.9872	0	0.0128287
NC_019843.3	29300	T	7763	0	0.0901713	0	99.9098
NC_019843.3	29301	G	7734	0.0129299	0	99.9871	0
NC_019843.3	29302	C	7556	0	99.9735	0	0.026469
NC_019843.3	29303	T	7621	0	0	0	99.9213
NC_019843.3	29624	A	9122	99.9671	0	0.0328875	0
NC_019843.3	29587	A	9188	99.9673	0	0.0326513	0
NC_019843.3	28617	A	6143	99.9512	0	0.0325574	0.0162787
NC_019843.3	28712	A	9230	99.9675	0	0.0325027	0
NC_019843.3	29107	A	9234	99.9459	0	0.0324886	0.0108295
NC_019843.3	29309	T	7908	0	0.0126454	0	99.9874
NC_019843.3	29135	A	9319	99.9678	0	0.0321923	0
NC_019843.3	29592	A	9363	99.968	0	0.032041	0
NC_019843.3	29312	G	7809	0	0	100	0
NC_019843.3	29146	A	9488	99.9578	0	0.0316189	0
NC_019843.3	29314	T	7862	0	0.063597	0.0127194	99.9237
NC_019843.3	29315	G	8056	0.0868918	0	99.9131	0
NC_019843.3	29316	C	8013	0	99.9002	0	0.0998378
NC_019843.3	29317	G	8137	0.0122895	0.0122895	99.9508	0.0245791
NC_019843.3	29318	C	8390	0	99.9762	0	0.0238379
NC_019843.3	29319	C	8614	0	99.9884	0	0.011609
NC_019843.3	29074	A	9734	99.9692	0	0.0308198	0
NC_019843.3	29321	C	8837	0	100	0	0
NC_019843.3	29383	A	9814	99.9694	0	0.0305686	0
NC_019843.3	29011	A	9890	99.9697	0	0.0303337	0
NC_019843.3	29324	G	8533	0	0	100	0
NC_019843.3	29325	C	9023	0	99.9778	0	0.0221656
NC_019843.3	29326	G	9022	0.011084	0	99.9889	0
NC_019843.3	29327	C	9179	0	99.9673	0	0.0326833
NC_019843.3	28739	A	10196	99.9706	0	0.0294233	0
NC_019843.3	29329	C	9226	0	99.9892	0	0.0108389
NC_019843.3	29330	T	8978	0.0111383	0.033415	0	99.9554
NC_019843.3	29331	T	8983	0.0111321	0.178114	0	99.8108
NC_019843.3	29332	C	9040	0	99.9889	0	0.0110619
NC_019843.3	29333	C	9033	0	99.9557	0	0.0442821
NC_019843.3	29572	A	10223	99.9609	0.00978186	0.0293456	0
NC_019843.3	29335	C	8922	0	99.9888	0	0.0112082
NC_019843.3	29336	C	8751	0	99.9771	0	0
NC_019843.3	29404	A	10233	99.9707	0	0.0293169	0
NC_019843.3	29431	A	10256	99.9512	0	0.0292512	0.0195008
NC_019843.3	28812	A	10328	99.971	0	0.0290473	0
NC_019843.3	28754	A	10441	99.9425	0.0287329	0.0287329	0
NC_019843.3	29341	G	8196	0	0	100	0
NC_019843.3	29342	T	8734	0	0.045798	0	99.9542
NC_019843.3	29343	T	8762	0	0.0228258	0	99.9772
NC_019843.3	29344	T	8847	0	0	0	100
NC_019843.3	29345	C	8892	0	100	0	0
NC_019843.3	29497	A	10485	99.9714	0	0.0286123	0
NC_019843.3	29449	A	10536	99.9715	0	0.0284738	0
NC_019843.3	29348	C	8853	0	99.9887	0	0.0112956
NC_019843.3	28816	A	10572	99.9716	0	0.0283768	0
NC_019843.3	29350	T	8682	0	0.0345543	0	99.9539
NC_019843.3	29351	G	8740	0.0114416	0	99.9771	0.0114416
NC_019843.3	29352	G	8718	0.022941	0.0114705	99.9656	0
NC_019843.3	29353	T	8875	0	0.0788732	0	99.9211
NC_019843.3	29354	G	8755	0	0	100	0
NC_019843.3	29355	C	8802	0	100	0	0
NC_019843.3	28768	A	10858	99.9724	0	0.0276294	0
NC_019843.3	28965	A	10906	99.9725	0	0.0275078	0
NC_019843.3	29358	G	8935	0	0	100	0
NC_019843.3	29359	C	8918	0	99.8991	0	0.0224266
NC_019843.3	29360	T	8899	0	0.0561861	0	99.9438
NC_019843.3	29361	T	8716	0	0.0229463	0.0229463	99.9541
NC_019843.3	29362	T	9265	0	0	0	100
NC_019843.3	29363	T	9367	0	0	0.0106758	99.9893
NC_019843.3	29364	G	9216	0	0	99.9783	0.0217014
NC_019843.3	29365	G	9198	0	0	99.9891	0.0108719
NC_019843.3	29366	T	9260	0	0	0	100
NC_019843.3	29367	C	9217	0	99.9783	0	0.021699
NC_019843.3	29368	T	9320	0	0.0321888	0.0107296	99.9571
NC_019843.3	29369	T	9400	0	0	0	100
NC_019843.3	29370	C	9575	0	99.9791	0	0.0208877
NC_019843.3	29371	G	9269	0	0	100	0
NC_019843.3	29372	C	9478	0	99.9578	0	0.042203
NC_019843.3	29373	G	9299	0.0215077	0	99.9677	0.0107538
NC_019843.3	29374	G	9493	0.0316022	0	99.9684	0
NC_019843.3	29757	A	7292	99.9589	0	0.0274273	0.0137137
NC_019843.3	29376	C	9493	0	99.9789	0	0.0210682
NC_019843.3	29377	C	9517	0	99.979	0	0.021015
NC_019843.3	28628	A	7302	99.9726	0	0.0273898	0
NC_019843.3	29379	G	9517	0.0105075	0	99.979	0.0105075
NC_019843.3	29380	G	9769	0	0	100	0
NC_019843.3	28814	A	10962	99.9635	0.00912242	0.0273673	0
NC_019843.3	29382	G	9677	0	0	99.9897	0
NC_019843.3	28872	A	10964	99.9726	0	0.0273623	0
NC_019843.3	29384	C	9816	0	99.9796	0	0.0203749
NC_019843.3	29385	C	9901	0	99.9798	0	0.0202
NC_019843.3	29386	T	10058	0.00994233	0.059654	0	99.9304
NC_019843.3	29387	C	9946	0.0100543	99.9899	0	0
NC_019843.3	29388	C	9890	0	99.9798	0	0.0202224
NC_019843.3	28974	A	10968	99.9544	0.0182349	0.0273523	0
NC_019843.3	29390	G	9951	0.0200985	0	99.9699	0.0100492
NC_019843.3	29391	G	9698	0	0	99.9794	0.0206228
NC_019843.3	29392	G	10013	0	0	100	0
NC_019843.3	28939	A	11144	99.9641	0	0.0269203	0.00897344
NC_019843.3	29290	A	7468	99.933	0.0133905	0.0267809	0.0267809
NC_019843.3	29751	A	7569	99.9736	0	0.0264236	0
NC_019843.3	29396	C	9691	0	99.9794	0	0.0103189
NC_019843.3	29397	T	9623	0	0.0519588	0	99.948
NC_019843.3	29398	T	9148	0	0	0.0218627	99.9781
NC_019843.3	29399	T	9907	0	0	0	100
NC_019843.3	29400	G	10048	0	0	100	0
NC_019843.3	29401	G	10057	0	0	100	0
NC_019843.3	29402	T	10222	0.00978282	0.0293485	0	99.9609
NC_019843.3	29403	G	10153	0.00984931	0	99.9902	0
NC_019843.3	29313	A	7804	99.9616	0	0.0256279	0.0128139
NC_019843.3	29405	T	10058	0	0.0198847	0	99.9801
NC_019843.3	29406	C	9998	0	99.96	0	0.030006
NC_019843.3	29407	T	10074	0	0.0297796	0	99.9702
NC_019843.3	29408	T	9951	0	0	0.0301477	99.9699
NC_019843.3	29409	C	10067	0	99.9901	0	0.00993345
NC_019843.3	29308	A	7954	99.9623	0	0.0251446	0
NC_019843.3	28831	A	8044	99.9503	0.0248633	0.0248633	0
NC_019843.3	29412	T	9682	0	0	0	100
NC_019843.3	29413	T	9881	0	0	0	100
NC_019843.3	29414	G	9908	0.0100929	0.0100929	99.9697	0.0100929
NC_019843.3	28658	A	8173	99.9021	0.0367062	0.0244708	0.0244708
NC_019843.3	28664	A	8284	99.9638	0	0.0241429	0.0120715
NC_019843.3	29417	T	9581	0.0208746	0.0104373	0	99.9687
NC_019843.3	29322	A	8570	99.9767	0	0.0233372	0
NC_019843.3	28673	A	8646	99.9653	0	0.0231321	0.011566
NC_019843.3	29707	A	9106	99.9671	0	0.0219635	0.0109818
NC_019843.3	29421	C	10040	0	100	0	0
NC_019843.3	29422	T	9997	0.010003	0.320096	0.020006	99.6499
NC_019843.3	29423	C	10078	0	99.9901	0	0.0099226
NC_019843.3	29424	G	9683	0.0516369	0	99.9484	0
NC_019843.3	29425	G	9863	0.0101389	0	99.9696	0.0101389
NC_019843.3	29426	C	9971	0.0100291	99.9599	0	0.0300873
NC_019843.3	29586	A	9154	99.9672	0.0109242	0.0218484	0
NC_019843.3	29428	C	10099	0	99.9901	0	0.00990197
NC_019843.3	29429	T	10076	0.00992457	0.0595474	0	99.9305
NC_019843.3	29430	G	10370	0.0096432	0	99.9807	0.0096432
NC_019843.3	29521	A	9357	99.9786	0	0.0213744	0
NC_019843.3	29432	G	10214	0	0.00979048	99.9804	0.00979048
NC_019843.3	29433	G	10240	0.0488281	0.00976562	99.9316	0.00976562
NC_019843.3	29626	A	9433	99.9788	0	0.0212022	0
NC_019843.3	29435	C	10193	0	99.9804	0.00981065	0.00981065
NC_019843.3	29436	C	10193	0.00981065	99.9804	0	0.00981065
NC_019843.3	29437	C	10325	0	100	0	0
NC_019843.3	29686	A	9470	99.9683	0	0.0211193	0.0105597
NC_019843.3	29439	C	10324	0.00968617	99.9806	0	0.00968617
NC_019843.3	29440	G	10348	0.0289911	0.0096637	99.9613	0
NC_019843.3	29441	T	10114	0	0.0296619	0	99.9703
NC_019843.3	29442	T	10336	0	0.00967492	0	99.9903
NC_019843.3	29443	G	10503	0.0666476	0	99.9238	0.00952109
NC_019843.3	29444	G	10480	0.028626	0.019084	99.9523	0
NC_019843.3	29445	C	10473	0	100	0	0
NC_019843.3	29446	C	10436	0	100	0	0
NC_019843.3	29447	C	10259	0.00974754	99.9805	0	0.00974754
NC_019843.3	29448	C	10484	0.00953834	99.9618	0	0.0190767
NC_019843.3	29791	A	4751	99.979	0	0.0210482	0
NC_019843.3	28719	A	9576	99.9687	0	0.0208855	0.0104428
NC_019843.3	29144	A	9660	99.9793	0	0.0207039	0
NC_019843.3	29452	T	9461	0	0.0211394	0	99.9789
NC_019843.3	29453	T	10197	0	0.00980681	0.00980681	99.9804
NC_019843.3	29454	G	10543	0.0189699	0	99.981	0
NC_019843.3	29455	C	10582	0	100	0	0
NC_019843.3	29456	T	10683	0	0.0374427	0.00936067	99.9532
NC_019843.3	29457	G	10636	0	0	100	0
NC_019843.3	29678	A	9743	99.9589	0.0102638	0.0205276	0
NC_019843.3	29459	G	10475	0.00954654	0.0190931	99.9714	0
NC_019843.3	29460	C	10459	0	100	0	0
NC_019843.3	29461	T	10019	0	0.00998104	0.00998104	99.98
NC_019843.3	29462	T	10485	0	0.00953743	0	99.9905
NC_019843.3	29463	G	10389	0.00962557	0	99.9904	0
NC_019843.3	29464	C	10367	0	99.9711	0	0.028938
NC_019843.3	29465	T	10363	0	0.0289491	0.00964971	99.9518
NC_019843.3	29466	C	10236	0.00976944	99.9902	0	0
NC_019843.3	29467	C	10092	0.00990884	99.9802	0	0.00990884
NC_019843.3	29468	T	10240	0	0.136719	0.0195312	99.8438
NC_019843.3	29659	A	9773	99.9795	0	0.0204645	0
NC_019843.3	29470	C	10325	0	100	0	0
NC_019843.3	29675	A	9818	99.9694	0.0101854	0.0203707	0
NC_019843.3	29472	G	10020	0.00998004	0.00998004	99.98	0
NC_019843.3	29473	C	9927	0	99.9799	0	0.0201471
NC_019843.3	29474	C	9985	0	99.99	0.010015	0
NC_019843.3	29784	A	4944	99.9595	0.0202265	0.0202265	0
NC_019843.3	29476	G	10066	0	0	99.9901	0.00993443
NC_019843.3	29477	T	9916	0	0	0	100
NC_019843.3	29478	G	9732	0.0205508	0	99.9794	0
NC_019843.3	29479	C	9936	0.0100644	99.9396	0	0.0100644
NC_019843.3	29480	T	10049	0.0199025	0.169171	0	99.8109
NC_019843.3	29481	T	10147	0	0.0295654	0	99.9704
NC_019843.3	29482	T	10311	0	0.0387935	0	99.9612
NC_019843.3	29483	T	10324	0.0193723	0.0387447	0.00968617	99.9322
NC_019843.3	29415	A	9893	99.9697	0	0.0202163	0.0101082
NC_019843.3	29485	T	10308	0	0	0.0097012	99.9903
NC_019843.3	29486	G	10331	0	0	99.9903	0.00967961
NC_019843.3	29487	G	9933	0.0100675	0	99.9799	0.0100675
NC_019843.3	29488	G	10229	0	0	100	0
NC_019843.3	29489	T	10390	0	0.0192493	0	99.9808
NC_019843.3	29471	A	9983	99.9699	0.010017	0.0200341	0
NC_019843.3	29491	T	10408	0.00960799	0.00960799	0	99.9808
NC_019843.3	29492	G	10479	0.0381716	0	99.9618	0
NC_019843.3	29493	T	10501	0	0.171412	0.0095229	99.8191
NC_019843.3	29494	C	10382	0	99.9518	0.0192641	0.0288962
NC_019843.3	29495	G	10200	0.0196078	0.00980392	99.9706	0
NC_019843.3	29496	C	10529	0	99.981	0	0.0189952
NC_019843.3	29517	A	10129	99.9704	0	0.0197453	0.00987264
NC_019843.3	29530	A	10185	99.9705	0.00981836	0.0196367	0
NC_019843.3	29499	T	9749	0.0102575	0	0	99.9897
NC_019843.3	29500	T	10533	0	0.0189879	0	99.981
NC_019843.3	29501	T	10658	0	0.0375305	0	99.9625
NC_019843.3	28818	A	10567	99.9716	0.00946342	0.0189268	0
NC_019843.3	28980	A	10871	99.9816	0	0.0183976	0
NC_019843.3	28942	A	10944	99.9817	0	0.0182749	0
NC_019843.3	29505	C	10537	0	100	0	0
NC_019843.3	29506	T	10209	0	0.0391811	0	99.9608
NC_019843.3	29507	T	9853	0	0.0304476	0	99.9696
NC_019843.3	28805	A	10960	99.9726	0.00912409	0.0182482	0
NC_019843.3	29509	C	10285	0.0097229	99.9806	0	0.0097229
NC_019843.3	29510	C	9812	0	99.9796	0	0.0203832
NC_019843.3	29511	C	9986	0	99.97	0	0.0300421
NC_019843.3	28936	A	11006	99.9818	0	0.0181719	0
NC_019843.3	29513	T	9886	0.0101153	0	0	99.9798
NC_019843.3	29514	C	10179	0.0196483	99.9509	0	0.0294724
NC_019843.3	28609	A	5722	99.9825	0	0.0174764	0
NC_019843.3	29516	G	10257	0.0292483	0	99.9708	0
NC_019843.3	28877	A	11477	99.9739	0	0.0174262	0.00871308
NC_019843.3	29765	A	6555	99.9695	0	0.0152555	0.0152555
NC_019843.3	29519	C	10217	0.00978761	99.9706	0	0.0195752
NC_019843.3	28622	A	7039	99.9858	0	0.0142066	0
NC_019843.3	29270	A	7176	99.9721	0	0.0139353	0
NC_019843.3	29522	T	9942	0	0	0	100
NC_019843.3	29523	G	10267	0	0	99.9903	0.00973994
NC_019843.3	28649	A	7635	99.9869	0	0.0130976	0
NC_019843.3	29525	T	10425	0	0.00959233	0.00959233	99.9808
NC_019843.3	29526	G	10368	0	0.0192901	99.9807	0
NC_019843.3	28640	A	7644	99.9869	0	0.0130822	0
NC_019843.3	29528	T	10333	0	0	0	100
NC_019843.3	29529	C	10243	0	99.9609	0	0.0390511
NC_019843.3	29280	A	7682	99.9609	0.0130174	0.0130174	0.0130174
NC_019843.3	29531	T	10052	0.00994827	0.0198965	0.00994827	99.9602
NC_019843.3	29532	G	10214	0.00979048	0	99.9902	0
NC_019843.3	29533	G	9995	0.030015	0	99.95	0.02001
NC_019843.3	29534	C	10196	0.00980777	99.9608	0	0.0294233
NC_019843.3	29260	A	7713	99.987	0	0.0129651	0
NC_019843.3	29286	A	7755	99.9871	0	0.0128949	0
NC_019843.3	29537	C	10068	0	99.9801	0	0.0198649
NC_019843.3	29538	C	9788	0.0204332	99.9591	0	0.0204332
NC_019843.3	29539	C	9903	0.0302939	99.9091	0	0.0302939
NC_019843.3	29540	T	9775	0.0102302	0.0613811	0	99.9284
NC_019843.3	29541	G	9960	0	0.0100402	99.9699	0.0100402
NC_019843.3	29542	T	9922	0	0.0302358	0	99.9698
NC_019843.3	29543	G	10041	0	0	100	0
NC_019843.3	29544	T	9823	0	0.0101802	0	99.9898
NC_019843.3	29746	A	7771	99.9614	0	0.0128684	0
NC_019843.3	29546	C	9953	0	99.99	0	0.0100472
NC_019843.3	29547	T	8726	0	0.0573	0.01146	99.9312
NC_019843.3	29548	T	10002	0.009998	0	0	99.99
NC_019843.3	29549	C	9803	0	99.9796	0	0.0204019
NC_019843.3	29550	C	9773	0.0102323	99.9795	0	0.0102323
NC_019843.3	29551	T	9609	0	0.0312207	0	99.9688
NC_019843.3	29552	T	9858	0	0.010144	0	99.9899
NC_019843.3	29553	C	9821	0	100	0	0
NC_019843.3	29554	G	9513	0.0105119	0	99.9895	0
NC_019843.3	29555	G	9722	0.0102859	0	99.9897	0
NC_019843.3	29556	T	9666	0	0	0	100
NC_019843.3	29228	A	7809	99.9872	0	0.0128057	0
NC_019843.3	29558	C	9776	0	99.9898	0	0.0102291
NC_019843.3	29226	A	7833	99.9872	0	0.0127665	0
NC_019843.3	29560	G	10000	0.01	0	99.99	0
NC_019843.3	29561	T	10067	0	0.0397338	0	99.9603
NC_019843.3	29562	G	9998	0.010002	0	99.99	0
NC_019843.3	29563	G	10154	0.0492417	0	99.9508	0
NC_019843.3	29305	A	7888	99.9873	0	0.0126775	0
NC_019843.3	29565	G	10081	0	0	99.9802	0.0198393
NC_019843.3	29566	C	9639	0	100	0	0
NC_019843.3	29567	C	9947	0.0201066	99.9799	0	0
NC_019843.3	29242	A	7893	99.9873	0	0.0126695	0
NC_019843.3	29569	T	9943	0	0.0100573	0.0100573	99.9799
NC_019843.3	29570	T	10237	0	0.0390739	0	99.9414
NC_019843.3	29739	A	8044	99.9876	0	0.0124316	0
NC_019843.3	29687	A	8328	99.976	0	0.0120077	0.0120077
NC_019843.3	29714	A	8600	99.9651	0.0116279	0.0116279	0.0116279
NC_019843.3	29574	C	10242	0	99.9805	0	0.0195274
NC_019843.3	29575	T	10261	0	0.0389826	0	99.961
NC_019843.3	29576	T	10194	0.00980969	0.186384	0	99.8038
NC_019843.3	29577	G	10169	0.00983381	0	99.9902	0
NC_019843.3	29356	A	8764	99.9886	0	0.0114103	0
NC_019843.3	29579	C	9918	0	99.9798	0	0.0201654
NC_019843.3	29580	C	9381	0	99.9787	0	0.0213197
NC_019843.3	29581	C	9665	0.0310398	99.9586	0	0
NC_019843.3	29337	A	8773	99.9772	0	0.0113986	0.0113986
NC_019843.3	29346	A	8785	99.9886	0	0.011383	0
NC_019843.3	29180	A	8908	99.9775	0.0112259	0.0112259	0
NC_019843.3	29585	G	9663	0	0	100	0
NC_019843.3	29186	A	8918	99.9888	0	0.0112133	0
NC_019843.3	28698	A	8960	99.9888	0	0.0111607	0
NC_019843.3	29588	T	9740	0	0.0616016	0	99.9384
NC_019843.3	29589	C	9706	0	100	0	0
NC_019843.3	29590	C	9301	0	99.9892	0	0.0107515
NC_019843.3	29591	C	9508	0	99.9579	0	0.0420698
NC_019843.3	29642	A	9009	99.9889	0	0.0111	0
NC_019843.3	29691	A	9015	99.9889	0	0.0110926	0
NC_019843.3	29594	C	9375	0	99.9787	0.0106667	0.0106667
NC_019843.3	29595	T	9308	0	0.0537172	0	99.9463
NC_019843.3	29598	A	9042	99.9779	0.0110595	0.0110595	0
NC_019843.3	29597	C	9401	0	99.9787	0	0.0212743
NC_019843.3	29695	A	9059	99.989	0	0.0110387	0
NC_019843.3	29719	A	9062	99.989	0	0.0110351	0
NC_019843.3	29600	T	8993	0	0.0111198	0.0222395	99.9666
NC_019843.3	29334	A	9112	99.989	0	0.0109745	0
NC_019843.3	29049	A	9122	99.989	0	0.0109625	0
NC_019843.3	29603	G	9101	0	0.0109878	99.989	0
NC_019843.3	29604	T	9301	0	0	0.0107515	99.9892
NC_019843.3	29605	G	9400	0	0	100	0
NC_019843.3	29606	G	9504	0.0105219	0	99.9579	0.0105219
NC_019843.3	29607	T	9529	0	0.0419771	0	99.958
NC_019843.3	29608	T	9690	0	0.0103199	0	99.9794
NC_019843.3	29609	G	9615	0	0	99.9792	0.0208008
NC_019843.3	29610	G	9673	0.0206761	0	99.9793	0
NC_019843.3	29138	A	9138	99.9891	0	0.0109433	0
NC_019843.3	29612	G	9723	0.0102849	0	99.9897	0
NC_019843.3	29613	C	9516	0	99.9895	0	0.0105086
NC_019843.3	29614	T	9766	0	0.0102396	0	99.9898
NC_019843.3	29615	T	9496	0	0	0	100
NC_019843.3	29616	C	9556	0.0104646	99.9477	0	0.0418585
NC_019843.3	29617	T	9512	0	0.136669	0	99.8633
NC_019843.3	29618	T	9420	0.0106157	0.0530786	0	99.9363
NC_019843.3	29619	G	9678	0.0103327	0.0103327	99.9793	0
NC_019843.3	29475	A	9292	99.9892	0	0.0107619	0
NC_019843.3	29621	G	9253	0	0	99.9892	0.0108073
NC_019843.3	29622	C	9100	0	99.956	0	0.010989
NC_019843.3	29625	A	9309	99.9893	0	0.0107423	0
NC_019843.3	28711	A	9367	99.9786	0.0106758	0.0106758	0
NC_019843.3	29041	A	9382	99.9893	0	0.0106587	0
NC_019843.3	29375	A	9434	99.9894	0	0.0106	0
NC_019843.3	29627	T	9569	0	0.0104504	0	99.9895
NC_019843.3	29620	A	9456	99.9894	0	0.0105753	0
NC_019843.3	29629	T	9542	0	0.02096	0	99.979
NC_019843.3	29630	T	9567	0	0.0104526	0	99.9895
NC_019843.3	29631	G	9531	0	0	99.9895	0.0104921
NC_019843.3	29640	A	9472	99.9894	0	0.0105574	0
NC_019843.3	29633	T	9232	0.0216638	0	0	99.9783
NC_019843.3	29634	G	9328	0.0857633	0	99.9142	0
NC_019843.3	29635	C	8935	0.0223839	99.9552	0	0.0223839
NC_019843.3	29636	C	9078	0.0110156	99.967	0.0220313	0
NC_019843.3	29637	T	9293	0	0.0538039	0	99.9462
NC_019843.3	29395	A	9492	99.9789	0	0.0105352	0
NC_019843.3	29639	C	9345	0	99.9893	0	0.0107009
NC_019843.3	29105	A	9540	99.9895	0	0.0104822	0
NC_019843.3	28993	A	9556	99.9791	0	0.0104646	0.0104646
NC_019843.3	29047	A	9562	99.9895	0	0.0104581	0
NC_019843.3	29058	A	9583	99.9791	0	0.0104351	0.0104351
NC_019843.3	29644	C	9144	0	100	0	0
NC_019843.3	29645	C	8996	0	100	0	0
NC_019843.3	29646	T	8188	0.012213	0.024426	0.012213	99.9511
NC_019843.3	29647	T	9135	0	0.0656814	0.0109469	99.9124
NC_019843.3	29648	C	9174	0.0109004	99.9891	0	0
NC_019843.3	29649	C	8965	0	99.9777	0.0111545	0.0111545
NC_019843.3	29650	C	9053	0	99.9779	0	0.0220921
NC_019843.3	29651	T	8949	0	0.0446977	0	99.9553
NC_019843.3	29087	A	9605	99.9896	0	0.0104112	0
NC_019843.3	29067	A	9705	99.9897	0	0.010304	0
NC_019843.3	29654	G	9087	0.0550237	0	99.945	0
NC_019843.3	29427	A	9708	99.9897	0	0.0103008	0
NC_019843.3	28989	A	9738	99.9795	0.010269	0.010269	0
NC_019843.3	29657	G	9240	0	0	100	0
NC_019843.3	29658	G	9462	0.0105686	0	99.9366	0.0105686
NC_019843.3	28981	A	9833	99.9898	0	0.0101698	0
NC_019843.3	29545	A	9863	99.9797	0	0.0101389	0
NC_019843.3	29009	A	9913	99.9798	0	0.0100878	0.0100878
NC_019843.3	29664	A	9948	99.9698	0.0100523	0.0100523	0.0100523
NC_019843.3	29663	G	9863	0.0304167	0	99.9594	0.0101389
NC_019843.3	29535	A	10107	99.9901	0	0.00989413	0
NC_019843.3	29438	A	10192	99.9902	0	0.00981162	0
NC_019843.3	29434	A	10247	99.9902	0	0.00975895	0
NC_019843.3	29667	C	10145	0.0197141	99.9014	0	0.00985707
NC_019843.3	29524	A	10282	99.9805	0	0.00972573	0.00972573
NC_019843.3	29564	A	10288	99.9903	0	0.00972006	0
NC_019843.3	28830	A	10473	99.9905	0	0.00954836	0
NC_019843.3	28923	A	10776	99.9907	0	0.00927988	0
NC_019843.3	29672	G	8288	0.0361969	0	99.9638	0
NC_019843.3	29673	G	9000	0.0222222	0.0111111	99.9556	0.0111111
NC_019843.3	29674	C	9926	0	99.9799	0	0.0201491
NC_019843.3	28954	A	10833	99.9908	0	0.00923105	0
NC_019843.3	29676	C	9641	0	100	0	0
NC_019843.3	29677	C	9729	0.0205571	99.9794	0	0
NC_019843.3	28854	A	11286	99.9734	0	0.00886053	0.0177211
NC_019843.3	28901	A	11397	99.9912	0	0.00877424	0
NC_019843.3	28566	A	4234	100	0	0	0
NC_019843.3	28571	A	4325	100	0	0	0
NC_019843.3	29682	G	9713	0	0	99.9897	0.0102955
NC_019843.3	28583	A	4648	99.9785	0	0	0.0215146
NC_019843.3	28611	A	6232	100	0	0	0
NC_019843.3	29685	G	9445	0.0211752	0	99.9788	0
NC_019843.3	28615	A	6489	100	0	0	0
NC_019843.3	28624	A	6994	100	0	0	0
NC_019843.3	29688	T	9614	0	0.0104015	0	99.9792
NC_019843.3	29689	C	9630	0	99.9792	0	0.0207684
NC_019843.3	28667	A	8427	99.9881	0.0118666	0	0
NC_019843.3	28714	A	8999	99.9889	0	0	0
NC_019843.3	29692	C	9513	0.0210239	99.9685	0	0.0105119
NC_019843.3	28783	A	10660	100	0	0	0
NC_019843.3	29694	G	9043	0	0	100	0
NC_019843.3	28810	A	10752	100	0	0	0
NC_019843.3	29696	C	9238	0	99.9892	0	0.0108249
NC_019843.3	29697	C	9236	0	100	0	0
NC_019843.3	28835	A	11437	99.9738	0.0174871	0	0.00874355
NC_019843.3	28888	A	11829	99.9915	0.0084538	0	0
NC_019843.3	29078	A	9538	99.9895	0	0	0.0104844
NC_019843.3	29701	T	8483	0	0	0	100
NC_019843.3	29702	G	8553	0	0.0116918	99.9883	0
NC_019843.3	29703	T	9170	0	0.0109051	0.0109051	99.9782
NC_019843.3	29704	C	9255	0	99.9892	0	0.010805
NC_019843.3	29705	T	9248	0	0.0432526	0	99.9567
NC_019843.3	29706	G	9278	0	0	99.9784	0.0215564
NC_019843.3	29117	A	8883	100	0	0	0
NC_019843.3	29160	A	8920	100	0	0	0
NC_019843.3	29709	C	9059	0	100	0	0
NC_019843.3	29710	C	9022	0	100	0	0
NC_019843.3	29711	T	9033	0.022141	0.110705	0	99.8672
NC_019843.3	29712	C	9024	0	99.9778	0	0.0221631
NC_019843.3	29713	C	8972	0	99.9889	0	0.0111458
NC_019843.3	29174	A	8703	100	0	0	0
NC_019843.3	29200	A	8419	100	0	0	0
NC_019843.3	29250	A	7358	100	0	0	0
NC_019843.3	29717	G	8401	0.0119033	0	99.9762	0.0119033
NC_019843.3	29718	G	8897	0.0112397	0	99.9888	0
NC_019843.3	29328	A	9063	99.989	0	0	0.0110339
NC_019843.3	29720	G	9012	0	0	100	0
NC_019843.3	29721	C	8823	0	99.9547	0	0.0453361
NC_019843.3	29349	A	8885	100	0	0	0
NC_019843.3	29723	G	8913	0.0112196	0	99.9888	0
NC_019843.3	29724	C	8695	0	99.9885	0	0.0115009
NC_019843.3	29725	G	8797	0.0113675	0.0113675	99.9773	0
NC_019843.3	29726	T	8647	0.0115647	0.0462588	0	99.9422
NC_019843.3	29727	G	8799	0.0113649	0.0113649	99.9773	0
NC_019843.3	29728	T	8694	0	0.0690131	0.0115022	99.9195
NC_019843.3	29729	G	8711	0.0114797	0	99.9656	0
NC_019843.3	29730	C	8641	0	100	0	0
NC_019843.3	29394	A	8508	99.9882	0.0117536	0	0
NC_019843.3	29503	A	10633	99.9906	0.00940468	0	0
NC_019843.3	29733	G	8497	0	0	100	0
NC_019843.3	29734	G	8356	0	0	100	0
NC_019843.3	29735	T	7999	0.0250031	0.0625078	0.0250031	99.8875
NC_019843.3	29512	A	10093	99.9901	0	0	0.00990786
NC_019843.3	29737	G	8266	0	0	99.9879	0.0120978
NC_019843.3	29738	C	8143	0	99.9877	0	0.0122805
NC_019843.3	29520	A	9959	99.99	0	0	0
NC_019843.3	29740	T	8068	0	0.0123946	0	99.9876
NC_019843.3	29741	C	8037	0	99.9502	0	0.0497698
NC_019843.3	29527	A	10207	100	0	0	0
NC_019843.3	29743	C	8045	0	99.9751	0	0.0248602
NC_019843.3	29744	T	7957	0.0251351	0.0628378	0	99.912
NC_019843.3	29745	C	7894	0	99.9873	0	0.0126678
NC_019843.3	29559	A	9813	100	0	0	0
NC_019843.3	29747	G	7794	0.0128304	0	99.9872	0
NC_019843.3	29748	C	7633	0	99.9869	0	0.013101
NC_019843.3	29749	G	7607	0.0394374	0	99.9606	0
NC_019843.3	29750	C	7622	0	100	0	0
NC_019843.3	29568	A	9822	99.9898	0.0101812	0	0
NC_019843.3	29752	C	7564	0	100	0	0
NC_019843.3	29753	T	7508	0	0.0665956	0	99.9334
NC_019843.3	29754	C	7512	0	99.9734	0.013312	0.013312
NC_019843.3	29755	G	7429	0.053843	0	99.9462	0
NC_019843.3	29756	C	7388	0.0135355	99.9865	0	0
NC_019843.3	29573	A	10179	100	0	0	0
NC_019843.3	29758	C	7196	0	99.9722	0	0.0277932
NC_019843.3	29759	C	7008	0.0142694	99.9857	0	0
NC_019843.3	29760	C	6995	0	100	0	0
NC_019843.3	29761	G	6923	0.0433338	0	99.9567	0
NC_019843.3	29762	T	6850	0	0.0145985	0	99.9854
NC_019843.3	29763	C	6742	0	100	0	0
NC_019843.3	29764	C	6719	0	100	0	0
NC_019843.3	29582	A	9875	100	0	0	0
NC_019843.3	29599	A	8603	99.9884	0.0116239	0	0
NC_019843.3	29767	G	6398	0	0	100	0
NC_019843.3	29768	T	6353	0.0157406	0	0	99.9843
NC_019843.3	29769	G	6347	0	0	100	0
NC_019843.3	29770	T	6331	0	0	0	100
NC_019843.3	29771	T	6357	0	0.0471921	0	99.9528
NC_019843.3	29772	C	6385	0	99.9843	0	0.0156617
NC_019843.3	29611	A	9899	100	0	0	0
NC_019843.3	29774	G	6134	0	0	100	0
NC_019843.3	29775	C	5950	0	100	0	0
NC_019843.3	29776	C	5863	0	99.9829	0	0.0170561
NC_019843.3	29777	T	5777	0.01731	0.13848	0	99.8442
NC_019843.3	29778	G	5688	0.0351617	0	99.9648	0
NC_019843.3	29779	G	5638	0	0	100	0
NC_019843.3	29780	T	5510	0	0.0362976	0	99.9456
NC_019843.3	29781	C	5373	0	100	0	0
NC_019843.3	29782	C	5369	0	99.9814	0	0
NC_019843.3	29632	A	9097	100	0	0	0
NC_019843.3	29679	A	9699	99.9897	0.0103103	0	0
NC_019843.3	29785	T	4956	0	0	0	100
NC_019843.3	29786	G	5032	0	0	100	0
NC_019843.3	29683	A	9480	100	0	0	0
NC_019843.3	29788	T	4811	0	0	0	100
NC_019843.3	29789	T	4923	0	0.0203128	0	99.9797
NC_019843.3	29790	G	4839	0.0619963	0	99.938	0
NC_019843.3	29773	A	6196	100	0	0	0
NC_019843.3	29792	T	4762	0	0.0209996	0	99.979
NC_019843.3	29793	G	4699	0	0.0212811	99.9787	0
NC_019843.3	29794	T	4632	0	0.0647668	0	99.9352
NC_019843.3	29795	T	4470	0.0223714	0.246085	0.0223714	99.7092
NC_019843.3	29783	A	5280	100	0	0	0
NC_019843.3	29787	A	4928	99.9797	0	0	0.0202922
NC_019843.3	29798	C	4328	0	100	0	0
NC_019843.3	29799	A	3854	100	0	0	0
NC_019843.3	29800	C	4075	0	99.9509	0	0.0490798
NC_019843.3	29801	T	3620	0.0276243	0.165746	0.0276243	99.779
NC_019843.3	29802	G	4051	0.0246853	0	99.9753	0
NC_019843.3	29803	A	3708	100	0	0	0
NC_019843.3	29804	T	3417	0	0	0	100
