# Supplementary material for: Viral N protein hijacks deaminase-containing RNA granules to enhance SARS-CoV-2 mutagenesis
Source: EMBO J. 2024 Nov 20;43(24):6444–68. doi: 10.1038/s44318-024-00314-y (PMC11649915; doi:10.1038/s44318-024-00314-y)
Supplement: Supplementary file 14 — Source data Fig. 1 [file 44318_2024_314_MOESM14_ESM.zip]

Archive with 34 entries (25 files):
- Figure 1/
- __MACOSX/._Figure 1
- Figure 1/1H/
- __MACOSX/Figure 1/._1H
- Figure 1/1F/
- __MACOSX/Figure 1/._1F
- Figure 1/1A/
- __MACOSX/Figure 1/._1A
- Figure 1/1G/
- __MACOSX/Figure 1/._1G
- Figure 1/1I/
- __MACOSX/Figure 1/._1I
- Figure 1/1E/
- __MACOSX/Figure 1/._1E
- Figure 1/1D/
- __MACOSX/Figure 1/._1D
- Figure 1/1C/
- __MACOSX/Figure 1/._1C
- Figure 1/1H/SourceData_Fig1H.xlsx
- __MACOSX/Figure 1/1H/._SourceData_Fig1H.xlsx
- Figure 1/1F/SourceData_Fig1F.pdf
- __MACOSX/Figure 1/1F/._SourceData_Fig1F.pdf
- Figure 1/1A/SourceData_Fig1A.xlsx
- __MACOSX/Figure 1/1A/._SourceData_Fig1A.xlsx
- Figure 1/1G/SourceData_Fig1G.xlsx
- __MACOSX/Figure 1/1G/._SourceData_Fig1G.xlsx
- Figure 1/1I/SourceData_Fig1I.xlsx
- __MACOSX/Figure 1/1I/._SourceData_Fig1I.xlsx
- Figure 1/1E/SourceData_Fig1E.xlsx
- __MACOSX/Figure 1/1E/._SourceData_Fig1E.xlsx
- Figure 1/1D/SourceData_Fig1D.pdf
- __MACOSX/Figure 1/1D/._SourceData_Fig1D.pdf
- Figure 1/1C/SourceData_Fig1C.xlsx
- __MACOSX/Figure 1/1C/._SourceData_Fig1C.xlsx
