# Supplementary material for: Viral N protein hijacks deaminase-containing RNA granules to enhance SARS-CoV-2 mutagenesis
Source: EMBO J. 2024 Nov 20;43(24):6444–68. doi: 10.1038/s44318-024-00314-y (PMC11649915; doi:10.1038/s44318-024-00314-y)
Supplement: Supplementary file 14 — Source data Fig. 1 [file 44318_2024_314_MOESM14_ESM.zip › Figure 1/1H/SourceData_Fig1H.xlsx]

## Sheet: Sheet1
	The ADARs mediated SARS-CoV-2 RNA mutation.
	CTRL	AD1	AD2
rep1	1	1.43372	1.89737
rep2	0.828571	1.21824	2.16186
rep3	1.17143	1.27429	1.78024
