# Supplementary material for: Viral N protein hijacks deaminase-containing RNA granules to enhance SARS-CoV-2 mutagenesis
Source: EMBO J. 2024 Nov 20;43(24):6444–68. doi: 10.1038/s44318-024-00314-y (PMC11649915; doi:10.1038/s44318-024-00314-y)
Supplement: Supplementary file 14 — Source data Fig. 1 [file 44318_2024_314_MOESM14_ESM.zip › Figure 1/1A/SourceData_Fig1A.xlsx]

## Sheet: Sheet1
	Average proportion of nucleotide changes in the SARS-CoV-2 transcriptomes
	A			C			G			T
The original nucleotide of SARS-CoV-2 genome	rep1	rep2	rep3	rep1	rep2	rep3	rep1	rep2	rep3	rep1	rep2	rep3
A	0	0	0	0.228442	0.200893	0.2	0.455371	0.443452	0.43937	0.316188	0.355655	0.36063
C	0.184265	0.187279	0.191617	0	0	0	0.082816	0.09894	0.097804	0.732919	0.713781	0.710579
G	0.536585	0.526786	0.497288	0.251407	0.216071	0.227848	0	0	0	0.212008	0.257143	0.274864
T	0.333736	0.281971	0.290247	0.533253	0.58805	0.555817	0.133011	0.129979	0.153937	0	0	0
