# Supplementary material for: Viral N protein hijacks deaminase-containing RNA granules to enhance SARS-CoV-2 mutagenesis
Source: EMBO J. 2024 Nov 20;43(24):6444–68. doi: 10.1038/s44318-024-00314-y (PMC11649915; doi:10.1038/s44318-024-00314-y)
Supplement: Supplementary file 14 — Source data Fig. 1 [file 44318_2024_314_MOESM14_ESM.zip › Figure 1/1G/SourceData_Fig1G.xlsx]

## Sheet: Sheet1
	CTRL	A1	AID	3D	3F	3G	3H
rep1	0.904762	1.99261	1.80725	1.8923	0.96097	1.46473	1.75808
rep2	0.714286	1.97687	1.77474	1.73574	1.0988	1.62558	2.27382
rep3	1.38095	1.68489	1.55825	1.55956	1.24656	1.69569	1.37345
