# Supplementary material for: Viral N protein hijacks deaminase-containing RNA granules to enhance SARS-CoV-2 mutagenesis
Source: EMBO J. 2024 Nov 20;43(24):6444–68. doi: 10.1038/s44318-024-00314-y (PMC11649915; doi:10.1038/s44318-024-00314-y)
Supplement: Supplementary file 14 — Source data Fig. 1 [file 44318_2024_314_MOESM14_ESM.zip › Figure 1/1I/SourceData_Fig1I.xlsx]

## Sheet: Sheet1
	CTRL	A1	AID	3D	3G	3H	AD1	AD2
rep1	0.994825	0.50226	0.439953	0.534088	0.537213	0.1796	0.446475	0.412517
rep2	1.31775	0.541753	0.407924	0.516042	0.663231	0.130873	0.416136	0.451415
rep3	0.76746	0.580876	0.578695	0.592532	0.737833	0.146438	0.080603	0.223804
rep4	0.76746	0.276813	0.237292	0.539315	0.329523	0.141485	0.25397	0.534194
rep5	0.903327	0.306358	0.360433	0.45796	0.383239	0.378654	0.218734	0.514939
rep6	1.25013	0.340456	0.280311	0.31258	0.372452	0.234704	0.054283	0.422311
We are presenting the relative expression values of the viral genome, calculated by normalizing to the average value of the control group. Consequently, the relative quantification (RQ) values are identical in replicate 3 and replicate 4 of the CTRL group, indicating that their normalized values are the same
