# Supplementary material for: Viral N protein hijacks deaminase-containing RNA granules to enhance SARS-CoV-2 mutagenesis
Source: EMBO J. 2024 Nov 20;43(24):6444–68. doi: 10.1038/s44318-024-00314-y (PMC11649915; doi:10.1038/s44318-024-00314-y)
Supplement: Supplementary file 14 — Source data Fig. 1 [file 44318_2024_314_MOESM14_ESM.zip › Figure 1/1E/SourceData_Fig1E.xlsx]

## Sheet: Sheet1
	IgG	ADAR2
rep1	0.646521	17.3323
rep2	2.27533	34.5031
rep3	0.679788	50.8754
