# Supplementary material for: Viral N protein hijacks deaminase-containing RNA granules to enhance SARS-CoV-2 mutagenesis
Source: EMBO J. 2024 Nov 20;43(24):6444–68. doi: 10.1038/s44318-024-00314-y (PMC11649915; doi:10.1038/s44318-024-00314-y)
Supplement: Supplementary file 14 — Source data Fig. 1 [file 44318_2024_314_MOESM14_ESM.zip › Figure 1/1C/SourceData_Fig1C.xlsx]

## Sheet: Sheet1
	P1			P6
	rep1	rep2	rep3	rep1	rep2	rep3
A>G	123	104	113	58	55	58
C>T	155	167	175	117	93	82
G>A	155	157	165	147	145	138
T>C	410	392	446	396	339	309
