# Supplementary material for: Viral N protein hijacks deaminase-containing RNA granules to enhance SARS-CoV-2 mutagenesis
Source: EMBO J. 2024 Nov 20;43(24):6444–68. doi: 10.1038/s44318-024-00314-y (PMC11649915; doi:10.1038/s44318-024-00314-y)
Supplement: Supplementary file 15 — Source data Fig. 2 [file 44318_2024_314_MOESM15_ESM.zip]

Archive with 64 entries (53 files):
- Figure 2/
- __MACOSX/._Figure 2
- Figure 2/2G/
- __MACOSX/Figure 2/._2G
- Figure 2/2I/
- __MACOSX/Figure 2/._2I
- Figure 2/2H/
- __MACOSX/Figure 2/._2H
- Figure 2/2A/
- __MACOSX/Figure 2/._2A
- Figure 2/2F/
- __MACOSX/Figure 2/._2F
- Figure 2/2C/
- __MACOSX/Figure 2/._2C
- Figure 2/2D/
- __MACOSX/Figure 2/._2D
- Figure 2/2K/
- __MACOSX/Figure 2/._2K
- Figure 2/2E/
- __MACOSX/Figure 2/._2E
- Figure 2/2B/
- __MACOSX/Figure 2/._2B
- Figure 2/2G/SourceData_Fig2G.xlsx
- __MACOSX/Figure 2/2G/._SourceData_Fig2G.xlsx
- Figure 2/2I/SourceData_Fig2I.xlsx
- __MACOSX/Figure 2/2I/._SourceData_Fig2I.xlsx
- Figure 2/2H/SourceData_Fig2H.xlsx
- __MACOSX/Figure 2/2H/._SourceData_Fig2H.xlsx
- Figure 2/2A/SourceData_Fig2A.pdf
- __MACOSX/Figure 2/2A/._SourceData_Fig2A.pdf
- Figure 2/2F/SourceData_Fig2F.xlsx
- __MACOSX/Figure 2/2F/._SourceData_Fig2F.xlsx
- Figure 2/2C/SourceData_Fig2C.pdf
- __MACOSX/Figure 2/2C/._SourceData_Fig2C.pdf
- Figure 2/2D/SourceData_Fig2D.xlsx
- __MACOSX/Figure 2/2D/._SourceData_Fig2D.xlsx
- Figure 2/2K/SourceData_Fig2K.xlsx
- __MACOSX/Figure 2/2K/._SourceData_Fig2K.xlsx
- Figure 2/2E/SourceData_Fig2E.xlsx
- __MACOSX/Figure 2/2E/._SourceData_Fig2E.xlsx
- Figure 2/2B/SourceData_Fig2B_Hela WT_DMSO_G3BP1-up.tif
- __MACOSX/Figure 2/2B/._SourceData_Fig2B_Hela WT_DMSO_G3BP1-up.tif
- Figure 2/2B/SourceData_Fig2B_Hela WT_AS treatment_A3G.tif
- __MACOSX/Figure 2/2B/._SourceData_Fig2B_Hela WT_AS treatment_A3G.tif
- Figure 2/2B/SourceData_Fig2B_Hela WT_DMSO_A3G.tif
- __MACOSX/Figure 2/2B/._SourceData_Fig2B_Hela WT_DMSO_A3G.tif
- Figure 2/2B/SourceData_Fig2B_Hela WT_AS treatment_G3BP1_up.tif
- __MACOSX/Figure 2/2B/._SourceData_Fig2B_Hela WT_AS treatment_G3BP1_up.tif
- Figure 2/2B/SourceData_Fig2B_Hela WT_DMSO_N protein-up.tif
- __MACOSX/Figure 2/2B/._SourceData_Fig2B_Hela WT_DMSO_N protein-up.tif
- Figure 2/2B/SourceData_Fig2B_Hela WT_DMSO_N protein_down.tif
- __MACOSX/Figure 2/2B/._SourceData_Fig2B_Hela WT_DMSO_N protein_down.tif
- Figure 2/2B/SourceData_Fig2B_Hela WT_DMSO_G3BP1-down.tif
- __MACOSX/Figure 2/2B/._SourceData_Fig2B_Hela WT_DMSO_G3BP1-down.tif
- Figure 2/2B/SourceData_Fig2B_Hela WT_AS treatment_N protein-up.tif
- __MACOSX/Figure 2/2B/._SourceData_Fig2B_Hela WT_AS treatment_N protein-up.tif
- Figure 2/2B/SourceData_Fig2B_Hela WT_AS treatment_ADAR2.tif
- __MACOSX/Figure 2/2B/._SourceData_Fig2B_Hela WT_AS treatment_ADAR2.tif
- Figure 2/2B/SourceData_Fig2B_Hela WT_DMSO_ADAR2.tif
- __MACOSX/Figure 2/2B/._SourceData_Fig2B_Hela WT_DMSO_ADAR2.tif
- Figure 2/2B/SourceData_Fig2B_Hela WT_AS treatment_G3BP1_down.tif
- __MACOSX/Figure 2/2B/._SourceData_Fig2B_Hela WT_AS treatment_G3BP1_down.tif
- Figure 2/2B/SourceData_Fig2B_Hela WT_AS treatment_N protein_down.tif
- __MACOSX/Figure 2/2B/._SourceData_Fig2B_Hela WT_AS treatment_N protein_down.tif
