# Supplementary material for: Viral N protein hijacks deaminase-containing RNA granules to enhance SARS-CoV-2 mutagenesis
Source: EMBO J. 2024 Nov 20;43(24):6444–68. doi: 10.1038/s44318-024-00314-y (PMC11649915; doi:10.1038/s44318-024-00314-y)
Supplement: Supplementary file 15 — Source data Fig. 2 [file 44318_2024_314_MOESM15_ESM.zip › Figure 2/2G/SourceData_Fig2G.xlsx]

## Sheet: Sheet1
	CTRL			AS treatment
	rep1	rep2	rep3	rep1	rep2	rep3
A>G	189	187	198	296	254	297
T>C	315	303	308	541	463	530
