# Supplementary material for: Viral N protein hijacks deaminase-containing RNA granules to enhance SARS-CoV-2 mutagenesis
Source: EMBO J. 2024 Nov 20;43(24):6444–68. doi: 10.1038/s44318-024-00314-y (PMC11649915; doi:10.1038/s44318-024-00314-y)
Supplement: Supplementary file 15 — Source data Fig. 2 [file 44318_2024_314_MOESM15_ESM.zip › Figure 2/2I/SourceData_Fig2I.xlsx]

## Sheet: Sheet1
	A>G		C>T		G>A		T>C
	CTRL	AS treatment	CTRL	AS treatment	CTRL	AS treatment	CTRL	AS treatment
	0.1002	0.100134	0.101678	0.1	0.102881	0.10005	0.100959	0.1002
	0.10142	0.101833	0.102627	0.1001	0.103146	0.100125	0.10142	0.100604
	0.102669	0.102987	0.103306	0.100402	0.103306	0.100452	0.102775	0.100705
	0.102881	0.104004	0.104657	0.100402	0.104712	0.100553	0.104384	0.100959
	0.10395	0.104275	0.106838	0.100402	0.107759	0.100705	0.104384	0.10118
	0.106326	0.104384	0.107434	0.10101	0.107875	0.101112	0.104548	0.101523
	0.106383	0.105485	0.108401	0.101523	0.108108	0.101112	0.106496	0.101626
	0.107527	0.106308	0.108519	0.101833	0.112613	0.102145	0.108225	0.101729
	0.10917	0.107181	0.109349	0.102684	0.113938	0.102669	0.108932	0.101729
	0.110988	0.107181	0.109409	0.102987	0.11446	0.103413	0.109389	0.102145
	0.111049	0.107411	0.110619	0.10323	0.116144	0.103681	0.110375	0.102354
	0.111235	0.108225	0.111794	0.103306	0.116686	0.104167	0.112973	0.102564
	0.111359	0.108382	0.112296	0.103627	0.117371	0.104457	0.113122	0.102669
	0.111982	0.108421	0.112676	0.104312	0.117716	0.104507	0.113379	0.102775
	0.112233	0.108578	0.112676	0.104439	0.117786	0.10582	0.113766	0.10281
	0.112233	0.108672	0.113766	0.104671	0.12	0.106707	0.114679	0.10281
	0.116959	0.109529	0.113766	0.104895	0.120192	0.107239	0.115009	0.102987
	0.116959	0.111235	0.116009	0.105374	0.120337	0.107527	0.11534	0.102987
	0.118413	0.111359	0.116279	0.105932	0.120773	0.107659	0.116009	0.103386
	0.118906	0.112024	0.117233	0.106512	0.121065	0.108313	0.116279	0.103413
	0.11919	0.11257	0.117647	0.106838	0.122399	0.109609	0.116414	0.103691
	0.119617	0.112994	0.118343	0.106895	0.124766	0.109769	0.11655	0.103734
	0.119904	0.113026	0.118694	0.107527	0.125313	0.109966	0.116641	0.104275
	0.122026	0.11325	0.120337	0.107643	0.126263	0.110436	0.117233	0.104493
	0.1221	0.11325	0.121408	0.107991	0.126636	0.111732	0.117509	0.104676
	0.122175	0.113443	0.121803	0.108147	0.127173	0.112233	0.117509	0.104932
	0.124378	0.114025	0.122474	0.10846	0.127877	0.113122	0.117647	0.105312
	0.125392	0.114286	0.122519	0.109409	0.127947	0.113314	0.117647	0.105374
	0.125865	0.115207	0.123571	0.110011	0.128535	0.11362	0.117855	0.105541
	0.127146	0.11554	0.123609	0.110619	0.1287	0.113895	0.117925	0.105764
	0.127877	0.115607	0.126689	0.110742	0.129199	0.114025	0.118064	0.106061
	0.128205	0.115741	0.128123	0.111111	0.129955	0.114025	0.119332	0.107759
	0.128783	0.116505	0.129786	0.111161	0.129983	0.114679	0.12012	0.10805
	0.129032	0.116686	0.12987	0.111235	0.130293	0.11559	0.120337	0.108108
	0.129478	0.116822	0.132275	0.111794	0.131579	0.115741	0.121065	0.108147
	0.130095	0.116959	0.132538	0.112032	0.131868	0.11592	0.121359	0.108366
	0.131349	0.116959	0.133274	0.11274	0.132363	0.118203	0.122175	0.108656
	0.131464	0.117096	0.133274	0.113493	0.13363	0.118483	0.122549	0.108696
	0.13181	0.118554	0.13369	0.113895	0.134288	0.11868	0.122549	0.108814
	0.13587	0.119076	0.134048	0.114286	0.136519	0.11919	0.122699	0.109242
	0.136986	0.11919	0.134771	0.114406	0.138696	0.119332	0.124533	0.109337
	0.137174	0.119904	0.136426	0.115447	0.138889	0.119474	0.124844	0.109366
	0.137552	0.120048	0.137931	0.115741	0.139082	0.119808	0.125	0.110375
	0.137836	0.120337	0.138504	0.115808	0.139373	0.120373	0.125707	0.110865
	0.138889	0.120482	0.138985	0.116009	0.13986	0.120682	0.125945	0.111037
	0.13986	0.120627	0.139665	0.116077	0.140056	0.121359	0.12605	0.111607
	0.141044	0.120627	0.13986	0.116414	0.140351	0.121852	0.126263	0.111779
	0.14245	0.120822	0.141243	0.116686	0.141243	0.121951	0.126342	0.111807
	0.143266	0.120919	0.141443	0.116959	0.141844	0.12285	0.126529	0.111982
	0.144928	0.121507	0.141743	0.117612	0.142993	0.123001	0.127119	0.112108
	0.14556	0.1221	0.142045	0.117925	0.144023	0.123229	0.12747	0.112537
	0.14652	0.122362	0.143266	0.118483	0.145985	0.124873	0.130378	0.11274
	0.147856	0.122549	0.143403	0.119261	0.146951	0.125078	0.130548	0.112835
	0.149925	0.122549	0.149813	0.119474	0.14771	0.125177	0.130548	0.112931
	0.150678	0.122699	0.152439	0.120019	0.14881	0.125945	0.130804	0.113138
	0.15083	0.123305	0.152905	0.120048	0.149254	0.126103	0.131666	0.113293
	0.15456	0.124224	0.153374	0.121212	0.149701	0.127877	0.131926	0.113443
	0.15528	0.126103	0.155521	0.121507	0.149925	0.129366	0.132626	0.113766
	0.15625	0.126582	0.158479	0.1221	0.150263	0.129534	0.133156	0.113895
	0.15674	0.127065	0.15873	0.122474	0.153965	0.12987	0.133511	0.114286
	0.157853	0.127389	0.158983	0.122549	0.154083	0.130208	0.134048	0.114416
	0.159236	0.12747	0.159744	0.12285	0.155039	0.130378	0.135501	0.114811
	0.160385	0.127877	0.160128	0.123122	0.156372	0.130548	0.136585	0.114943
	0.160514	0.127877	0.161031	0.123229	0.157233	0.131027	0.136986	0.115058
	0.161551	0.128041	0.161551	0.124069	0.159617	0.131406	0.137457	0.11559
	0.162602	0.128041	0.161681	0.124224	0.160772	0.131406	0.138889	0.115741
	0.162734	0.128824	0.162075	0.124766	0.161421	0.131752	0.139276	0.115841
	0.164474	0.128866	0.162162	0.125156	0.161551	0.131752	0.13947	0.115875
	0.164474	0.129032	0.162866	0.125576	0.16247	0.131926	0.13986	0.116225
	0.165837	0.129618	0.163132	0.125786	0.163399	0.132013	0.141243	0.117096
	0.165837	0.129997	0.166459	0.126422	0.163666	0.132154	0.141743	0.117371
	0.166667	0.130039	0.167224	0.126422	0.165563	0.134048	0.141844	0.118343
	0.166875	0.130719	0.168919	0.126582	0.165769	0.134953	0.143649	0.118652
	0.166945	0.131579	0.171233	0.127226	0.167598	0.135281	0.144196	0.118906
	0.167504	0.131752	0.171674	0.127714	0.16835	0.135298	0.144509	0.119048
	0.168634	0.131752	0.171821	0.1287	0.16835	0.13587	0.145278	0.119261
	0.168919	0.132626	0.172414	0.128866	0.170648	0.136054	0.146128	0.119299
	0.168919	0.132802	0.173611	0.129199	0.17094	0.136426	0.14782	0.119562
	0.170551	0.133185	0.176678	0.129199	0.172117	0.137174	0.149031	0.119617
	0.171233	0.133511	0.178571	0.130208	0.17301	0.138122	0.15083	0.11999
	0.171821	0.133855	0.179211	0.131019	0.17301	0.138504	0.151057	0.120048
	0.172117	0.134048	0.18018	0.131234	0.177305	0.138889	0.153374	0.120265
	0.172117	0.13471	0.180505	0.131234	0.177936	0.13947	0.155119	0.120968
	0.172414	0.134862	0.181324	0.131303	0.18018	0.140056	0.1554	0.121065
	0.17452	0.134953	0.182149	0.132188	0.180587	0.140845	0.155642	0.121359
	0.174825	0.13587	0.18315	0.132626	0.182149	0.141643	0.15625	0.121507
	0.178811	0.136054	0.184275	0.133067	0.185185	0.142045	0.156986	0.121655
	0.179426	0.13624	0.186916	0.13369	0.185529	0.142248	0.157109	0.122699
	0.18018	0.137741	0.188679	0.13369	0.186306	0.143062	0.157233	0.122971
	0.181159	0.137741	0.189394	0.133869	0.187617	0.143266	0.158228	0.123001
	0.181818	0.138122	0.190476	0.134048	0.19084	0.143472	0.158353	0.123153
	0.182482	0.138961	0.19084	0.134168	0.192184	0.143678	0.15873	0.123305
	0.182815	0.139082	0.192864	0.134228	0.193424	0.143678	0.15873	0.123916
	0.182815	0.139665	0.195503	0.134953	0.201613	0.1443	0.159744	0.124121
	0.187354	0.139665	0.2	0.135318	0.206327	0.14556	0.161812	0.124378
	0.189274	0.13986	0.201613	0.135338	0.211864	0.14556	0.161812	0.124378
	0.189753	0.140647	0.210438	0.13587	0.212314	0.146128	0.162338	0.124688
	0.19685	0.141443	0.215983	0.136054	0.216099	0.146628	0.162338	0.124948
	0.197239	0.141844	0.229358	0.136612	0.217297	0.147493	0.162999	0.125156
	0.200803	0.142857	0.233058	0.136647	0.223714	0.148148	0.163399	0.125471
	0.207182	0.142857	0.235294	0.136799	0.228311	0.149031	0.163934	0.125786
	0.212766	0.143266	0.237154	0.136986	0.232648	0.149254	0.163934	0.125945
	0.213402	0.143472	0.252313	0.136986	0.234192	0.149925	0.164474	0.125945
	0.214823	0.143885	0.255102	0.137363	0.23753	0.15083	0.164745	0.126103
	0.219202	0.144092	0.257069	0.137552	0.244499	0.152207	0.164745	0.126476
	0.220946	0.145985	0.257069	0.137741	0.244798	0.153846	0.164745	0.126582
	0.221239	0.145985	0.26455	0.137931	0.250627	0.153846	0.165563	0.126743
	0.236967	0.146199	0.268456	0.138122	0.251889	0.155039	0.165837	0.126835
	0.241546	0.146628	0.268817	0.138754	0.254022	0.15528	0.165837	0.127065
	0.241896	0.146843	0.276052	0.138889	0.255754	0.156111	0.166389	0.127226
	0.242718	0.147493	0.27894	0.139082	0.25641	0.156397	0.167785	0.127389
	0.245298	0.148368	0.288462	0.13947	0.256849	0.15674	0.167926	0.127714
	0.2457	0.149254	0.297619	0.139626	0.258398	0.157233	0.168919	0.12837
	0.247525	0.149477	0.315457	0.140056	0.26178	0.157233	0.170068	0.128866
	0.249377	0.149701	0.318674	0.140845	0.265111	0.157233	0.170068	0.129199
	0.25	0.151172	0.321199	0.141643	0.265957	0.158205	0.170068	0.129534
	0.25	0.151286	0.348432	0.141844	0.267261	0.15873	0.171233	0.12966
	0.251889	0.151592	0.34965	0.141844	0.26738	0.159025	0.171527	0.129702
	0.253165	0.15186	0.350877	0.142653	0.27027	0.15949	0.171821	0.129955
	0.25641	0.151976	0.352113	0.143062	0.271003	0.159744	0.171969	0.13006
	0.256849	0.152672	0.362319	0.144092	0.271003	0.160256	0.172637	0.130208
	0.271003	0.153139	0.363636	0.144509	0.282686	0.160256	0.172712	0.130293
	0.27248	0.153374	0.364964	0.145096	0.3003	0.16129	0.17331	0.130378
	0.274725	0.154083	0.373134	0.145138	0.320513	0.16129	0.173913	0.130634
	0.280112	0.154799	0.382409	0.14556	0.325733	0.16129	0.174064	0.130676
	0.282752	0.154847	0.424088	0.146843	0.328407	0.161365	0.17452	0.130719
	0.299401	0.156986	0.431034	0.147275	0.330469	0.161551	0.175131	0.13089
	0.301205	0.157853	0.460829	0.148699	0.331126	0.161551	0.175131	0.13089
	0.30581	0.158479	0.467368	0.14881	0.338164	0.162602	0.175234	0.131234
	0.310559	0.15873	0.473435	0.149701	0.340136	0.162602	0.176367	0.131579
	0.311526	0.15949	0.477327	0.149925	0.340716	0.162866	0.176367	0.13243
	0.321285	0.16	0.503778	0.15015	0.35137	0.163132	0.176741	0.133067
	0.321543	0.160772	0.510204	0.15083	0.364299	0.163934	0.177936	0.133333
	0.341297	0.161812	0.530504	0.151057	0.368664	0.163934	0.178811	0.133356
	0.34965	0.162338	0.540541	0.151057	0.369686	0.164204	0.179856	0.133511
	0.359712	0.162338	0.558659	0.152207	0.371747	0.164474	0.18018	0.133511
	0.372613	0.163934	0.689655	0.152284	0.383142	0.164474	0.180505	0.134048
	0.379747	0.164406	0.701754	0.152323	0.395257	0.164474	0.182648	0.134228
	0.383142	0.16835	0.735294	0.153139	0.429185	0.166389	0.182815	0.134228
	0.403226	0.168634	0.757576	0.153139	0.437637	0.166528	0.182815	0.134409
	0.409836	0.169396	0.8	0.153374	0.447427	0.1671	0.18315	0.13459
	0.423131	0.172712	0.813008	0.154083	0.454545	0.167504	0.183486	0.135257
	0.429185	0.174216	0.819672	0.15625	0.460405	0.167715	0.185874	0.135685
	0.434783	0.180832	0.819672	0.156617	0.461437	0.168067	0.186916	0.13587
	0.441501	0.181488	0.833333	0.15674	0.462963	0.168634	0.186916	0.136426
	0.446429	0.181818	0.834725	0.157315	0.505051	0.169779	0.187266	0.136612
	0.45045	0.181818	0.881057	0.158165	0.564972	0.170068	0.18797	0.136612
	0.460123	0.182149	0.892857	0.158228	0.645161	0.170532	0.189036	0.137127
	0.47619	0.185529	0.991501	0.158479	0.719424	0.170648	0.190114	0.137212
	0.49505	0.18622	1.31579	0.158983	0.724638	0.171527	0.190476	0.137363
	0.497512	0.186916	1.3245	0.159236	0.806452	0.172117	0.191571	0.137363
	0.510204	0.187441	1.45005	0.159744	0.813008	0.172414	0.192308	0.137741
	0.533333	0.189753	1.45985	0.159744	0.854701	0.17301	0.192308	0.137741
	0.558659	0.190114	1.65696	0.160321	0.875657	0.17316	0.193424	0.137741
	0.568182	0.191571	1.72414	0.161031	0.884956	0.17331	0.194932	0.137868
	0.571429	0.196464	1.73913	0.161031	0.892857	0.17331	0.2	0.137931
	0.628931	0.196657	1.78571	0.161193	0.952381	0.173611	0.200803	0.137931
	0.641026	0.19685	1.81378	0.162075	0.977654	0.173671	0.200803	0.137931
	0.649351	0.199203	1.83246	0.163399	0.990099	0.174764	0.203252	0.138122
	0.719424	0.199601	1.92308	0.168634	1.28205	0.175131	0.203832	0.138122
	0.729927	0.203459	1.96078	0.168691	1.5625	0.175719	0.204499	0.138313
	0.729927	0.203666	2	0.170068	1.5748	0.177017	0.205339	0.138932
	0.740741	0.205339	2.04082	0.171181	1.6	0.177936	0.20555	0.13947
	0.754717	0.207469	2.15054	0.172265	1.72414	0.178253	0.207469	0.13986
	0.757576	0.208333	2.5	0.172712	1.72414	0.18315	0.211416	0.13986
	0.813008	0.208986	2.80374	0.173963	1.81818	0.186393	0.216216	0.140252
	0.819672	0.210379	3.125	0.177148	2	0.188121	0.216763	0.140449
	0.854701	0.211416	3.92157	0.178094	2.17391	0.189892	0.220264	0.141093
	0.869565	0.212766	96.0499	0.179104	2.63158	0.191939	0.223714	0.141243
	0.884956	0.213447	0.1002	0.179533	3.0303	0.193424	0.225225	0.141443
	0.934579	0.214133	0.101729	0.180832	3.57143	0.194175	0.227273	0.141643
	1.07527	0.219512	0.106383	0.180941	4.16667	0.194553	0.230415	0.14245
	1.0989	0.220264	0.107296	0.181984	4.54545	0.195695	0.231481	0.142789
	1.25	0.220264	0.108932	0.18315	4.7619	0.195886	0.232019	0.142857
	1.2894	0.221239	0.109649	0.183486	5	0.197109	0.235849	0.143575
	1.34228	0.221729	0.109649	0.184162	0.100251	0.198807	0.235988	0.143885
	1.34529	0.221729	0.110375	0.184162	0.100705	0.203252	0.236407	0.144092
	1.51515	0.229358	0.111732	0.185529	0.100908	0.203252	0.236593	0.144718
	1.78571	0.230681	0.11236	0.18622	0.101874	0.203666	0.237154	0.144718
	1.92308	0.230871	0.114351	0.186849	0.102459	0.204499	0.239044	0.144928
	1.92308	0.231711	0.114837	0.187617	0.102775	0.206825	0.239808	0.145349
	2.04082	0.233372	0.115075	0.188182	0.102987	0.207039	0.240964	0.145349
	2.17391	0.238663	0.115875	0.188324	0.102987	0.21097	0.242131	0.145349
	2.29008	0.243013	0.116009	0.190476	0.103573	0.211193	0.243309	0.14556
	2.32558	0.243704	0.116959	0.191022	0.103734	0.212766	0.246914	0.145773
	3.125	0.24373	0.11846	0.192123	0.104112	0.213115	0.248139	0.145943
	3.22581	0.243902	0.119284	0.192308	0.107991	0.214133	0.250627	0.145985
	3.23625	0.245098	0.120992	0.197719	0.10917	0.217797	0.251889	0.146199
	3.7037	0.256739	0.124688	0.199402	0.10917	0.221729	0.252525	0.146413
	0.1	0.261097	0.126502	0.200401	0.112108	0.223714	0.25641	0.147167
	0.1	0.264201	0.130039	0.202224	0.112994	0.223714	0.258398	0.147493
	0.100654	0.26455	0.132979	0.203666	0.115031	0.224215	0.264901	0.147929
	0.100705	0.268817	0.135685	0.207039	0.115407	0.224467	0.27248	0.147929
	0.100806	0.27137	0.136364	0.208768	0.116144	0.226501	0.272851	0.148148
	0.101163	0.27137	0.136799	0.209424	0.116144	0.227964	0.274725	0.148368
	0.104167	0.273224	0.138376	0.210526	0.117188	0.228385	0.275862	0.148588
	0.104439	0.273973	0.138696	0.211993	0.117832	0.228833	0.2772	0.148588
	0.104439	0.274725	0.139082	0.21254	0.120555	0.230719	0.280838	0.149031
	0.105932	0.276625	0.141044	0.212766	0.121433	0.234192	0.280899	0.149087
	0.108696	0.283688	0.142248	0.215285	0.121729	0.234742	0.282486	0.149477
	0.110314	0.305344	0.142653	0.215983	0.122324	0.235479	0.283286	0.149477
	0.110742	0.305344	0.142959	0.21645	0.122399	0.238095	0.284495	0.150401
	0.111857	0.311703	0.143575	0.216732	0.12275	0.238379	0.285714	0.150447
	0.112108	0.323625	0.144404	0.224215	0.123305	0.238663	0.289226	0.150792
	0.112549	0.327869	0.144718	0.22779	0.123558	0.241838	0.303951	0.15083
	0.113895	0.332779	0.145349	0.230592	0.124224	0.242131	0.324675	0.151976
	0.115075	0.333333	0.145879	0.230681	0.124844	0.2457	0.328407	0.152672
	0.115473	0.334076	0.148148	0.231214	0.125313	0.248756	0.329489	0.152905
	0.116754	0.338983	0.148368	0.235294	0.126342	0.251889	0.329598	0.153503
	0.118203	0.358423	0.148588	0.243902	0.126582	0.252071	0.331126	0.153846
	0.121359	0.362319	0.149477	0.245098	0.128866	0.252951	0.33389	0.153846
	0.121581	0.3663	0.149925	0.248139	0.131148	0.255102	0.334728	0.154083
	0.121803	0.376648	0.151057	0.249377	0.132509	0.25641	0.337838	0.154083
	0.121951	0.38373	0.151286	0.250941	0.133869	0.258621	0.340716	0.154799
	0.122926	0.387597	0.151745	0.251889	0.134348	0.262812	0.343053	0.15528
	0.123153	0.401606	0.156006	0.252207	0.134771	0.263852	0.343249	0.155763
	0.124533	0.427781	0.15625	0.255102	0.136799	0.272109	0.343643	0.156006
	0.12826	0.429185	0.157978	0.260191	0.13708	0.27248	0.35461	0.156128
	0.128617	0.436681	0.160772	0.26178	0.137741	0.275103	0.355872	0.15674
	0.130208	0.438596	0.16129	0.262123	0.138122	0.275862	0.360577	0.156986
	0.130976	0.447094	0.162955	0.262467	0.138313	0.277393	0.363636	0.156986
	0.131406	0.451128	0.163666	0.263505	0.138408	0.280899	0.363636	0.157109
	0.131579	0.454545	0.165017	0.265252	0.13844	0.284495	0.37037	0.157233
	0.132188	0.456621	0.165289	0.26738	0.138889	0.286533	0.383142	0.15748
	0.132861	0.457771	0.166389	0.267738	0.139082	0.292398	0.384615	0.157563
	0.13289	0.458716	0.169779	0.275862	0.139665	0.2936	0.387597	0.157978
	0.134771	0.473934	0.181159	0.277008	0.140944	0.298507	0.404858	0.157978
	0.135044	0.510204	0.182815	0.281426	0.143472	0.304414	0.413223	0.15873
	0.135501	0.511509	0.183486	0.285307	0.143472	0.305344	0.420521	0.159236
	0.13587	0.52356	0.183824	0.292826	0.143609	0.305344	0.425532	0.159795
	0.137552	0.524246	0.183824	0.293255	0.143885	0.308166	0.429185	0.16129
	0.137552	0.551181	0.185185	0.294454	0.144092	0.312012	0.441501	0.161812
	0.137741	0.597372	0.189394	0.297619	0.144231	0.31348	0.462963	0.162075
	0.138122	0.641026	0.189753	0.30349	0.144718	0.313972	0.462963	0.163132
	0.139147	0.687285	0.19084	0.312989	0.145349	0.317965	0.492611	0.163265
	0.139276	0.753012	0.193299	0.325733	0.147275	0.318471	0.49505	0.163488
	0.13947	0.775194	0.199203	0.327332	0.1514	0.319489	0.49505	0.163881
	0.1396	0.78125	0.21097	0.327869	0.151515	0.321027	0.502513	0.163934
	0.140056	0.8	0.21164	0.334448	0.15186	0.32423	0.507614	0.164204
	0.140746	0.8	0.213675	0.338887	0.152439	0.328407	0.519481	0.164745
	0.142248	0.833333	0.214133	0.340716	0.152905	0.329308	0.520833	0.164813
	0.143472	0.833333	0.21645	0.370828	0.153374	0.330579	0.529101	0.168776
	0.143678	0.854701	0.216685	0.373134	0.15361	0.332779	0.531915	0.168919
	0.143678	0.862069	0.21692	0.374532	0.156006	0.333333	0.540541	0.169205
	0.143885	0.900901	0.220264	0.376412	0.157233	0.33389	0.543478	0.169468
	0.145985	0.943396	0.224719	0.4158	0.158228	0.342759	0.545455	0.169492
	0.146306	0.963654	0.225225	0.416667	0.160321	0.34662	0.555556	0.170977
	0.147059	1	0.239091	0.416667	0.162866	0.348918	0.564972	0.171429
	0.147275	1	0.239808	0.421875	0.162955	0.350877	0.571429	0.171585
	0.148957	1.01695	0.240385	0.4329	0.16488	0.351494	0.574713	0.172891
	0.150376	1.05263	0.243309	0.438596	0.166945	0.355956	0.589971	0.173385
	0.15083	1.06383	0.246914	0.44843	0.169635	0.358423	0.591716	0.174064
	0.151057	1.07527	0.252525	0.45045	0.171969	0.367727	0.595238	0.176866
	0.151515	1.0989	0.258565	0.487805	0.172117	0.406504	0.595238	0.176991
	0.152672	1.14942	0.259067	0.492611	0.17301	0.407056	0.60241	0.176991
	0.153492	1.17647	0.262927	0.518135	0.173461	0.421941	0.60241	0.177148
	0.154083	1.20482	0.27248	0.518135	0.17452	0.429799	0.649351	0.178862
	0.154321	1.21951	0.272727	0.539084	0.174825	0.431655	0.653595	0.179211
	0.154799	1.222	0.275482	0.574713	0.177069	0.433839	0.684932	0.179319
	0.155521	1.23457	0.283688	0.624491	0.177936	0.438596	0.694444	0.180832
	0.15674	1.2987	0.312361	0.673401	0.179211	0.439883	0.699301	0.181159
	0.15674	1.2987	0.3125	0.684932	0.183824	0.444444	0.699301	0.181488
	0.157233	1.33333	0.312989	0.740741	0.185529	0.452489	0.724638	0.181681
	0.157356	1.33333	0.350723	0.740741	0.18648	0.454545	0.740741	0.182815
	0.15949	1.36986	0.35461	0.763359	0.188324	0.471143	0.75188	0.183083
	0.160514	1.43541	0.3663	0.775194	0.188917	0.482315	0.761905	0.183756
	0.161031	1.49254	0.381679	0.778523	0.189573	0.483092	0.769231	0.184162
	0.161911	1.50376	0.402253	0.78125	0.194553	0.483092	0.78125	0.184502
	0.16247	1.53846	0.413223	0.784314	0.19698	0.483092	0.78125	0.184502
	0.163399	1.5748	0.425532	0.787402	0.19802	0.492611	0.793651	0.185254
	0.163399	1.75439	0.426136	0.793651	0.199402	0.492611	0.793651	0.18622
	0.163532	1.85185	0.436681	0.793651	0.204082	0.493421	0.8	0.186567
	0.163666	2	0.442478	0.8	0.204918	0.501672	0.81103	0.18797
	0.163934	2	0.472654	0.806452	0.206754	0.512821	0.813008	0.18797
	0.164204	2	0.478469	0.806452	0.2079	0.534759	0.826446	0.188324
	0.166945	2.04082	0.478469	0.813008	0.210463	0.545455	0.826446	0.189266
	0.168634	2.10526	0.481928	0.819672	0.21978	0.56101	0.840336	0.189394
	0.169635	2.10526	0.487805	0.854701	0.221484	0.562984	0.847458	0.190114
	0.170358	2.37649	0.492611	0.900901	0.225225	0.596125	0.892857	0.19084
	0.170648	2.43902	0.512821	0.970874	0.23015	0.624025	0.900901	0.191205
	0.171086	2.5641	0.513875	0.970874	0.230947	0.629921	0.925926	0.192086
	0.17316	2.63158	0.534759	0.990099	0.23511	0.638298	0.990099	0.192678
	0.173611	3.37079	0.588235	1.01523	0.240385	0.638978	1.0101	0.192678
	0.176056	3.84615	0.598802	1.03627	0.241984	0.645161	1.02319	0.193424
	0.176678	4.08163	0.657895	1.0989	0.246914	0.676819	1.04167	0.194049
	0.183486	4.16667	0.719424	1.17647	0.253165	0.689655	1.04167	0.194932
	0.183824	4.16667	0.763359	1.2987	0.25641	0.711238	1.04712	0.198231
	0.184502	4.34783	0.775194	1.31102	0.263158	0.718629	1.05263	0.198675
	0.185874	4.54545	0.78125	1.38889	0.26455	0.730994	1.05263	0.202429
	0.187266	4.54545	0.833333	1.3986	0.274851	0.746269	1.05541	0.203252
	0.190114	5	0.833333	1.42857	0.275735	0.757576	1.07527	0.205924
	0.191205	5	0.884956	1.49254	0.277008	0.775194	1.1236	0.206612
	0.191939	5	1.03093	1.63934	0.283286	0.787402	1.1236	0.207383
	0.193424	5	1.06383	1.81818	0.283286	0.806452	1.13636	0.207469
	0.197239	6.66667	1.07527	1.82841	0.284495	0.847458	1.21951	0.207469
	0.201613	15.9544	1.07527	1.96078	0.289436	0.862069	1.28205	0.2079
	0.201613	0.100402	1.31579	2.12766	0.302572	0.869565	1.36986	0.207993
	0.203666	0.100402	1.3624	2.17391	0.30581	0.917431	1.38889	0.208313
	0.204499	0.100781	2	2.43902	0.323625	0.929615	1.6	0.208333
	0.207039	0.10101	2.32558	2.43902	0.326797	0.961538	1.69491	0.209132
	0.208333	0.101112	2.38095	2.5	0.3367	0.961538	1.75439	0.209205
	0.21097	0.101317	2.43902	4.11392	0.338983	1	1.85185	0.209205
	0.214362	0.101626	2.43902	4.34783	0.343348	1.05263	1.92308	0.209205
	0.215983	0.101729	2.85714	4.59057	0.351494	1.06383	1.96078	0.209205
	0.21645	0.102485	3.125	4.7619	0.362319	1.2069	2.08333	0.209644
	0.217865	0.103093	3.42972	7.37705	0.380228	1.23457	2.38095	0.209644
	0.219459	0.10352	3.57143	13.8118	0.382409	1.26582	2.5	0.210305
	0.21978	0.103627	3.84615	97.0143	0.384615	1.2987	2.7027	0.211416
	0.221239	0.103734	95.9716	0.1002	0.388916	1.2987	2.77778	0.212314
	0.221239	0.105152	0.103627	0.100402	0.389105	1.31579	2.78373	0.212653
	0.221828	0.105485	0.10582	0.100503	0.420168	1.35135	3.0303	0.212766
	0.226244	0.105932	0.108108	0.100559	0.431034	1.47059	3.43035	0.212879
	0.226244	0.107296	0.108342	0.100705	0.434153	1.61527	4.54545	0.213447
	0.226757	0.109012	0.111359	0.100908	0.434153	1.63934	4.54545	0.215054
	0.227273	0.113379	0.111483	0.101112	0.445104	1.66667	8	0.21575
	0.229621	0.113507	0.111669	0.101215	0.462963	1.69491	0.100503	0.217391
	0.235849	0.116183	0.11309	0.101317	0.558659	1.70649	0.100654	0.217776
	0.242131	0.117786	0.113314	0.101368	0.609756	1.7094	0.100908	0.218281
	0.242718	0.118273	0.113766	0.10142	0.612745	1.78571	0.10101	0.219298
	0.253165	0.118554	0.11383	0.101523	0.617284	1.83969	0.101729	0.219539
	0.255102	0.120579	0.115075	0.101833	0.636943	1.96078	0.102987	0.222222
	0.268097	0.123533	0.116686	0.101833	0.769231	2.04082	0.103093	0.222346
	0.280505	0.123609	0.116822	0.102407	0.775194	2.08333	0.105374	0.223589
	0.3003	0.123916	0.116959	0.103128	0.78125	2.17391	0.10661	0.223714
	0.305111	0.124336	0.117233	0.103627	0.808625	2.17391	0.107411	0.223857
	0.309598	0.12443	0.118343	0.103734	0.854701	2.25989	0.107759	0.225327
	0.3125	0.124533	0.118906	0.10414	0.900901	2.43902	0.107875	0.227273
	0.330033	0.125313	0.120192	0.104275	0.970874	2.5641	0.107945	0.229885
	0.331126	0.125628	0.120773	0.105219	1.03093	2.58107	0.108814	0.23108
	0.361011	0.125786	0.121065	0.105263	1.08696	2.63158	0.108932	0.232019
	0.373134	0.127877	0.122026	0.105374	1.14286	2.63158	0.109051	0.234192
	0.376412	0.129282	0.123153	0.105374	1.25	3.1746	0.10917	0.234742
	0.384615	0.129438	0.123153	0.105597	1.25523	3.50877	0.10986	0.237217
	0.392157	0.129702	0.123381	0.10582	1.75439	4	0.110193	0.23753
	0.422833	0.12987	0.125	0.10589	2.27273	4.7619	0.110865	0.238095
	0.436681	0.131752	0.125628	0.105932	3.0303	4.7619	0.111235	0.239044
	0.440529	0.13369	0.125733	0.105988	3.33333	5.88235	0.111982	0.240964
	0.447928	0.13459	0.126529	0.106045	4.16667	10.8025	0.11274	0.242836
	0.479616	0.134953	0.126957	0.106101	4.7619	0.1001	0.11274	0.246103
	0.485437	0.13587	0.12837	0.106345	0.102512	0.100301	0.114155	0.246914
	0.555556	0.136426	0.128866	0.106876	0.103734	0.100503	0.11534	0.250627
	0.576369	0.136986	0.129366	0.106985	0.105042	0.100688	0.115407	0.251889
	0.595238	0.136986	0.130378	0.107066	0.105152	0.100806	0.115407	0.253807
	0.606061	0.137174	0.130548	0.107508	0.105977	0.101523	0.117786	0.254582
	0.649351	0.137363	0.131406	0.107875	0.107124	0.102881	0.11825	0.255428
	0.657895	0.137931	0.133422	0.108401	0.107643	0.102916	0.119048	0.257069
	0.675676	0.138122	0.136426	0.108932	0.109529	0.103413	0.119474	0.259163
	0.680272	0.138696	0.140548	0.109529	0.110865	0.103734	0.119617	0.259403
	0.724638	0.139082	0.142552	0.109729	0.111607	0.103734	0.120337	0.25974
	0.761421	0.139082	0.143747	0.109769	0.111878	0.104775	0.120627	0.260417
	0.775194	0.139276	0.145138	0.110947	0.112909	0.104969	0.12087	0.262553
	0.78125	0.13947	0.14652	0.110988	0.11325	0.105374	0.121047	0.262812
	0.787402	0.13947	0.149626	0.111152	0.114155	0.10582	0.123077	0.263505
	0.819672	0.139665	0.151515	0.111483	0.118203	0.106157	0.123533	0.265252
	0.847458	0.13986	0.152207	0.111607	0.11957	0.107296	0.123993	0.265957
	0.943396	0.140449	0.153846	0.113379	0.1207	0.108225	0.124224	0.265957
	1.03093	0.140573	0.154083	0.113464	0.121065	0.108538	0.125313	0.265957
	1.04167	0.140647	0.154219	0.11355	0.121286	0.109379	0.125786	0.266193
	1.08108	0.140845	0.155521	0.114242	0.122699	0.109449	0.126502	0.266667
	1.11111	0.141044	0.156006	0.114767	0.122699	0.110149	0.126743	0.269318
	1.1236	0.141044	0.156128	0.115607	0.123077	0.111669	0.126743	0.269542
	1.19048	0.141243	0.157109	0.115892	0.123457	0.112613	0.126904	0.269542
	1.20482	0.141443	0.15873	0.115964	0.123508	0.112613	0.128617	0.269906
	1.22699	0.141643	0.160256	0.118133	0.123813	0.113507	0.129702	0.269906
	1.23457	0.141643	0.162075	0.118343	0.123916	0.113766	0.130039	0.27027
	1.28205	0.14245	0.163399	0.11919	0.123916	0.114025	0.130719	0.273224
	1.38889	0.142857	0.164204	0.11919	0.124688	0.116891	0.131062	0.273224
	1.40647	0.143062	0.165906	0.119367	0.126582	0.117548	0.131926	0.273224
	1.40845	0.143885	0.166251	0.119367	0.126662	0.118017	0.1321	0.276625
	1.44928	0.144092	0.16835	0.11976	0.127011	0.119332	0.133779	0.277008
	1.53846	0.1443	0.16835	0.120192	0.12747	0.120192	0.133869	0.27972
	1.96078	0.1443	0.171233	0.120409	0.127796	0.120482	0.135257	0.279851
	2.98508	0.144928	0.17301	0.120676	0.129088	0.121212	0.135318	0.28036
	3.28515	0.145773	0.174064	0.121003	0.12931	0.122324	0.13544	0.280505
	4	0.145773	0.174216	0.121507	0.129366	0.12285	0.135501	0.280636
	4.34783	0.146413	0.174368	0.123533	0.130124	0.122951	0.136705	0.282087
	0.100705	0.147059	0.175747	0.124069	0.130378	0.125156	0.137552	0.282436
	0.101781	0.147929	0.176056	0.125	0.130719	0.126957	0.138313	0.285714
	0.102564	0.14881	0.176523	0.125786	0.131579	0.127334	0.138889	0.286944
	0.10352	0.14881	0.17762	0.125992	0.131926	0.127389	0.139179	0.28777
	0.104244	0.14881	0.178253	0.126728	0.134409	0.1287	0.13947	0.289855
	0.105597	0.149701	0.179319	0.127551	0.13459	0.130208	0.13947	0.290487
	0.105708	0.152905	0.181159	0.127714	0.134771	0.130421	0.139762	0.293255
	0.10582	0.155521	0.183486	0.128205	0.138889	0.131579	0.13986	0.295421
	0.107066	0.157978	0.184502	0.128899	0.139082	0.132802	0.13986	0.301205
	0.107666	0.158983	0.188679	0.129997	0.139762	0.134953	0.140977	0.301659
	0.10846	0.159033	0.191205	0.130039	0.141243	0.135685	0.141044	0.302572
	0.10846	0.160256	0.191205	0.132802	0.143954	0.13624	0.141343	0.30303
	0.108814	0.160256	0.193673	0.132979	0.144092	0.136426	0.141643	0.303951
	0.109529	0.160772	0.194175	0.13459	0.150038	0.137552	0.141643	0.304414
	0.109529	0.161031	0.20284	0.135135	0.15083	0.138696	0.143266	0.306912
	0.111359	0.161031	0.203666	0.137174	0.151362	0.139082	0.143678	0.311139
	0.112613	0.161878	0.204499	0.137174	0.152149	0.139276	0.144509	0.31348
	0.11274	0.162075	0.207254	0.137741	0.155039	0.13947	0.144613	0.314961
	0.112994	0.162338	0.211775	0.138122	0.156495	0.139714	0.147059	0.315956
	0.11325	0.163666	0.220264	0.139082	0.158228	0.140207	0.14771	0.317965
	0.113379	0.164339	0.222222	0.140647	0.15873	0.140845	0.147856	0.317965
	0.114155	0.164339	0.23015	0.141844	0.160772	0.141643	0.147929	0.31917
	0.114943	0.165017	0.231214	0.141844	0.160901	0.142857	0.149925	0.325098
	0.115075	0.165837	0.236967	0.142248	0.161031	0.142857	0.152439	0.325733
	0.118906	0.166389	0.238663	0.142248	0.16129	0.142857	0.152439	0.327511
	0.120822	0.166389	0.241546	0.142497	0.162338	0.143266	0.152555	0.333333
	0.120968	0.166389	0.253807	0.142653	0.162866	0.143678	0.153374	0.335289
	0.121852	0.166667	0.25641	0.142653	0.163867	0.143678	0.15456	0.337838
	0.125392	0.166667	0.26178	0.142653	0.166113	0.144033	0.154679	0.344037
	0.125628	0.167049	0.263852	0.142789	0.17331	0.14556	0.15625	0.344116
	0.125628	0.168756	0.267023	0.142857	0.173611	0.145773	0.156617	0.344828
	0.125865	0.168919	0.269542	0.143266	0.177148	0.14771	0.15748	0.349825
	0.125945	0.170358	0.295858	0.143678	0.179051	0.14771	0.158541	0.350877
	0.12987	0.171821	0.301205	0.143833	0.179051	0.147856	0.15949	0.354558
	0.130548	0.172117	0.30303	0.144578	0.179533	0.14881	0.161551	0.356751
	0.130634	0.172117	0.315457	0.14556	0.180723	0.149254	0.161551	0.359712
	0.13089	0.17234	0.315956	0.14556	0.183083	0.150376	0.161943	0.361991
	0.13089	0.172712	0.320513	0.145773	0.18315	0.150376	0.162075	0.363757
	0.131176	0.174216	0.329218	0.145985	0.183655	0.151286	0.163666	0.364964
	0.132013	0.174672	0.332226	0.146199	0.185185	0.151515	0.1638	0.366057
	0.133333	0.176056	0.334448	0.146413	0.185874	0.152207	0.164474	0.37037
	0.13459	0.178359	0.33557	0.147275	0.187149	0.152439	0.164474	0.374532
	0.13468	0.178891	0.335946	0.147493	0.188679	0.152905	0.165323	0.378788
	0.135227	0.179211	0.348432	0.147493	0.191205	0.153531	0.165563	0.379747
	0.135685	0.180505	0.34965	0.147929	0.194553	0.15361	0.165837	0.383877
	0.13624	0.180832	0.357782	0.148368	0.197628	0.15361	0.166113	0.387597
	0.137174	0.183731	0.366804	0.14881	0.198807	0.15456	0.166389	0.392256
	0.137552	0.185874	0.369686	0.149925	0.2	0.155219	0.166667	0.393701
	0.137836	0.187266	0.371747	0.149925	0.200803	0.155521	0.167645	0.4
	0.138094	0.189394	0.373599	0.15015	0.212766	0.155763	0.169779	0.414508
	0.138408	0.189484	0.378788	0.151716	0.218341	0.156863	0.170358	0.415512
	0.138504	0.190114	0.381679	0.151976	0.221566	0.156986	0.170648	0.420168
	0.140252	0.191939	0.420168	0.153139	0.223964	0.157233	0.17094	0.421779
	0.140449	0.192308	0.429185	0.15361	0.226244	0.158479	0.171135	0.426667
	0.140845	0.195236	0.429185	0.154321	0.226757	0.158479	0.17138	0.42735
	0.141243	0.197628	0.430005	0.155039	0.227273	0.15873	0.171527	0.429185
	0.143062	0.199203	0.442559	0.156006	0.228311	0.15873	0.171821	0.431034
	0.144928	0.200401	0.453515	0.15625	0.23622	0.159744	0.1766	0.432526
	0.146413	0.200401	0.454545	0.156986	0.239808	0.160256	0.176678	0.438322
	0.147059	0.201207	0.465116	0.157233	0.240385	0.160565	0.176678	0.438596
	0.14771	0.206186	0.47619	0.15748	0.242718	0.160772	0.179533	0.440529
	0.151172	0.207039	0.478469	0.15748	0.243902	0.161812	0.180505	0.451467
	0.151515	0.207469	0.478469	0.157978	0.249377	0.162075	0.180832	0.452489
	0.15186	0.209644	0.486486	0.157978	0.254237	0.162206	0.180995	0.457143
	0.152207	0.217155	0.488998	0.159744	0.255102	0.162866	0.182482	0.461894
	0.152323	0.217391	0.520833	0.160256	0.257898	0.166945	0.182815	0.471698
	0.15361	0.221239	0.531915	0.161551	0.272109	0.167224	0.18357	0.483092
	0.155039	0.221729	0.540541	0.161551	0.274223	0.168634	0.185014	0.487805
	0.15528	0.223714	0.574713	0.162075	0.283554	0.168919	0.185529	0.492611
	0.15625	0.230947	0.611621	0.162338	0.283554	0.169205	0.186654	0.505902
	0.156617	0.233645	0.617284	0.162602	0.285442	0.169492	0.187617	0.507614
	0.157233	0.234192	0.632911	0.162866	0.286533	0.170068	0.188679	0.507614
	0.157729	0.234742	0.632911	0.162866	0.291545	0.170164	0.188857	0.512821
	0.158228	0.236407	0.632911	0.165563	0.291545	0.17094	0.189155	0.512821
	0.158479	0.236407	0.673401	0.166113	0.294118	0.171233	0.189681	0.512821
	0.159236	0.239234	0.684932	0.166113	0.297177	0.171527	0.190295	0.529101
	0.160514	0.240457	0.793651	0.166806	0.29985	0.17301	0.19084	0.543478
	0.16129	0.240964	0.806452	0.167224	0.301205	0.173611	0.191816	0.549451
	0.164204	0.240964	0.807103	0.167224	0.305216	0.174216	0.192308	0.549451
	0.166667	0.241546	0.854701	0.167645	0.309598	0.174216	0.19305	0.577201
	0.167224	0.2457	0.917431	0.169492	0.316957	0.175131	0.193424	0.595238
	0.16835	0.253165	0.925926	0.169779	0.323102	0.175439	0.193424	0.60423
	0.170551	0.26178	0.943396	0.169779	0.329489	0.175439	0.193798	0.613497
	0.17301	0.265957	0.980392	0.170068	0.342173	0.176367	0.193798	0.621118
	0.17331	0.269906	1.23686	0.171086	0.347222	0.176367	0.196078	0.641026
	0.173611	0.271739	1.59104	0.171527	0.355872	0.176398	0.196386	0.649351
	0.175439	0.280041	1.73913	0.172712	0.363636	0.177305	0.198282	0.649351
	0.176367	0.280112	1.88679	0.175439	0.383142	0.178412	0.200401	0.655022
	0.18018	0.282486	1.99667	0.17561	0.393185	0.178891	0.200803	0.671141
	0.184388	0.282885	2.38095	0.176367	0.397878	0.179211	0.201613	0.676437
	0.184502	0.284495	2.51359	0.176678	0.404858	0.18018	0.201884	0.677201
	0.184502	0.287356	2.5641	0.176678	0.442198	0.181818	0.20284	0.689655
	0.185185	0.292826	3.22581	0.176678	0.444444	0.181818	0.203252	0.699301
	0.185185	0.295461	4	0.176678	0.452489	0.182149	0.204082	0.70922
	0.187617	0.295858	4.44444	0.177936	0.461894	0.18315	0.204792	0.71599
	0.188324	0.296736	97.7876	0.178731	0.46729	0.185185	0.204918	0.735294
	0.191571	0.301659		0.179641	0.46729	0.187266	0.205761	0.757576
	0.194553	0.302115		0.180505	0.469484	0.191205	0.205761	0.775194
	0.195185	0.302115		0.180668	0.483092	0.191939	0.206526	0.787402
	0.19685	0.32		0.180995	0.485437	0.19685	0.207469	0.787402
	0.19685	0.324301		0.181159	0.500357	0.197044	0.209497	0.808625
	0.197239	0.337838		0.185357	0.514139	0.19755	0.210084	0.819672
	0.198413	0.339559		0.186916	0.52356	0.1998	0.21097	0.854701
	0.198413	0.340136		0.18797	0.526316	0.201613	0.214133	0.854701
	0.199601	0.345423		0.18797	0.592417	0.201613	0.214133	0.900901
	0.1999	0.352113		0.188453	0.621118	0.20202	0.214264	0.934579
	0.203583	0.358423		0.189753	0.629921	0.203915	0.214592	0.980392
	0.203666	0.365854		0.191755	0.631199	0.208176	0.21645	0.986842
	0.204082	0.371747		0.191939	0.636943	0.209205	0.21692	1
	0.214592	0.377358		0.192308	0.645161	0.21322	0.217391	1.0101
	0.217865	0.392157		0.193237	0.680272	0.214592	0.217865	1.04749
	0.218103	0.401606		0.194553	0.694444	0.216365	0.217865	1.05263
	0.222717	0.41841		0.194932	0.704225	0.219298	0.218341	1.06007
	0.228311	0.420168		0.198413	0.70922	0.220542	0.218341	1.06383
	0.230415	0.428266		0.202224	0.787402	0.220994	0.218579	1.0989
	0.236407	0.437318		0.205973	0.806452	0.222222	0.221239	1.0989
	0.242718	0.451467		0.207039	0.819672	0.223714	0.221239	1.14942
	0.250313	0.455581		0.208835	0.826446	0.228311	0.221239	1.16279
	0.250627	0.492611		0.21322	0.884956	0.229358	0.222222	1.17647
	0.25641	0.497512		0.214133	0.892857	0.229358	0.222222	1.20482
	0.257732	0.497512		0.21645	0.900901	0.230048	0.226244	1.21951
	0.257732	0.498753		0.219058	0.923077	0.233372	0.227015	1.25
	0.259403	0.5		0.224719	0.934579	0.234192	0.227273	1.25
	0.261097	0.512821		0.225734	0.961538	0.238095	0.230415	1.2685
	0.271003	0.552486		0.231596	1.03093	0.240964	0.230415	1.27131
	0.276625	0.599401		0.233645	1.16279	0.240964	0.230947	1.28205
	0.2849	0.609756		0.234742	1.20482	0.243112	0.233645	1.31579
	0.295858	0.632911		0.238379	1.38889	0.245801	0.236407	1.33333
	0.299401	0.632911		0.242718	1.44928	0.250627	0.236546	1.3986
	0.316456	0.641026		0.243334	1.5625	0.254777	0.236686	1.44928
	0.328947	0.651466		0.243902	1.5873	0.255102	0.24558	1.47059
	0.328947	0.666667		0.245098	1.70454	0.259067	0.246711	1.51515
	0.329489	0.719424		0.251256	1.71429	0.263852	0.251889	1.5625
	0.333333	0.769231		0.25641	1.75439	0.267738	0.252525	1.66667
	0.338983	0.775194		0.257732	1.76991	0.27027	0.253165	1.7094
	0.344234	0.78125		0.260417	2.27273	0.271003	0.26178	1.76991
	0.347222	0.787402		0.260417	2.32558	0.271003	0.265604	1.81818
	0.350263	0.843882		0.261097	3.07692	0.273973	0.26738	1.85185
	0.369004	0.854701		0.263158	3.22581	0.278552	0.267559	1.85185
	0.369686	0.869565		0.265957	4.7619	0.278552	0.271003	1.85185
	0.374532	0.877193		0.266667		0.27933	0.275862	1.86916
	0.377358	0.884956		0.266904		0.285714	0.276498	1.88679
	0.403226	0.934579		0.269542		0.285767	0.282031	1.96078
	0.408163	0.961538		0.27248		0.286944	0.288184	1.96078
	0.422535	0.961538		0.27248		0.287356	0.289855	2
	0.436469	0.990099		0.276243		0.289436	0.290698	2.06186
	0.465116	1.0285		0.280112		0.289436	0.314465	2.08333
	0.475059	1.08531		0.28169		0.290698	0.321199	2.10526
	0.481928	1.14942		0.283688		0.291545	0.331126	2.12766
	0.483092	1.21951		0.283867		0.291971	0.347826	2.15633
	0.487805	1.38889		0.290698		0.291971	0.34904	2.22222
	0.490196	1.40845		0.291971		0.299401	0.349243	2.27273
	0.490196	1.5873		0.293255		0.302115	0.35461	2.32558
	0.497512	1.63934		0.293255		0.311042	0.377834	2.43902
	0.526316	1.69491		0.294118		0.313972	0.378788	2.63158
	0.531915	1.78571		0.295858		0.313972	0.378788	2.77778
	0.533333	1.79085		0.295858		0.314205	0.380228	2.77778
	0.540541	1.85185		0.296736		0.315956	0.38525	2.85714
	0.571429	1.88679		0.296736		0.31746	0.389105	3.57143
	0.578035	1.92308		0.298507		0.32	0.392157	3.57143
	0.625	1.96078		0.3003		0.324412	0.396301	4.16667
	0.625	2.17391		0.301659		0.327332	0.398687	4.54545
	0.632911	2.30827		0.304878		0.330579	0.411523	4.65116
	0.641026	2.32558		0.304878		0.331675	0.413223	4.6875
	0.671141	2.38095		0.305188		0.335008	0.41841	5
	0.684932	2.43902		0.309598		0.337838	0.420521	31.8182
	0.694444	2.5641		0.313972		0.343053	0.431965	30.4348
	0.763359	2.77778		0.315956		0.346021	0.437637	4.34783
	0.769231	3.09278		0.316957		0.350877	0.438596	4.16667
	0.787402	3.84615		0.319489		0.350877	0.442478	4.16667
	0.806452	3.84615		0.320513		0.351782	0.44484	4
	0.840336	4		0.331126		0.355412	0.454545	3.84615
	0.869565	4.16667		0.364964		0.363636	0.471698	3.44828
	0.875657	15.3846		0.37843		0.37594	0.47619	3.33333
	0.909091	16.6667		0.392157		0.377358	0.480192	3.33333
	0.925926	9.67742		0.400534		0.381679	0.499376	3.15789
	0.934579	4.42478		0.401204		0.382653	0.5	3.125
	1.05263	3.57143		0.416667		0.384615	0.530504	2.85714
	1.06383	3.33333		0.421941		0.389105	0.561798	2.66667
	1.08696	3.33333		0.436681		0.393701	0.578035	2.5641
	1.0989	3.125		0.437318		0.393701	0.59761	2.53165
	1.13636	2.7027		0.445816		0.399202	0.60241	2.5
	1.20846	2.5		0.465839		0.401606	0.60241	2.38095
	1.25786	2.41935		0.475436		0.410362	0.606061	2.27273
	1.33333	2.30415		0.481799		0.411523	0.607903	2.27273
	1.5625	2.27273		0.520833		0.41225	0.622407	2.27273
	1.63399	2.02429		0.572884		0.419727	0.628931	2.22222
	1.88679	2		0.621118		0.423131	0.642398	2.0979
	1.92308	1.96078		0.652174		0.42735	0.645161	1.96078
	2	1.80723		0.729927		0.438596	0.647948	1.96078
	2.08333	1.79404		0.746269		0.447094	0.649351	1.92308
	2.54706	1.54639		0.75188		0.447094	0.664452	1.90476
	2.66667	1.53846		0.831313		0.457666	0.699301	1.88679
	3.125	1.51515		0.834492		0.460829	0.704225	1.81818
	3.42466	1.49254		0.861326		0.479616	0.714286	1.72946
	3.5461	1.44928		0.887574		0.483092	0.729927	1.72414
	3.57143	1.40845		0.917431		0.484653	0.729927	1.69491
	5.71429	1.33333		0.952381		0.495868	0.741427	1.69491
		1.31579		0.961538		0.509338	0.763359	1.66667
		1.26582		0.9629		0.510204	0.773196	1.66113
		1.21212		0.990099		0.521739	0.793651	1.5748
		1.18343		1.01695		0.525394	0.793651	1.37931
		1.07143		1.06383		0.527441	0.793651	1.36054
		1.05634		1.07527		0.533333	0.797872	1.2987
		0.952381		1.0989		0.543478	0.798838	1.25
		0.934579		1.22592		0.558659	0.8	1.16279
		0.925926		1.25711		0.560897	0.8	1.0989
		0.862069		1.28166		0.56338	0.8	1.08696
		0.836923		1.28205		0.582242	0.821355	1.05263
		0.806452		1.2987		0.584795	0.840336	0.966184
		0.793651		1.33333		0.612245	0.847458	0.961538
		0.78125		1.35135		0.628931	0.847458	0.925926
		0.70922		1.63479		0.641026	0.854701	0.925926
		0.665188		1.63934		0.666667	0.854701	0.917431
		0.662252		1.66667		0.668151	0.856531	0.909091
		0.645161		1.69491		0.675676	0.943396	0.900901
		0.623053		1.88679		0.676437	0.970874	0.896861
		0.584795		2.17391		0.679942	0.986343	0.862069
		0.534759		2.33577		0.697906	1.07527	0.854701
		0.528169		2.5		0.763359	1.28205	0.840336
		0.517598		2.85714		0.806452	1.38889	0.833333
		0.516796		2.94118		0.840336	1.42857	0.824176
		0.503356		3.125		0.847458	1.44928	0.819672
		0.483092		5		0.847458	1.49254	0.819672
		0.479233		6.81818		0.925926	1.49254	0.813008
		0.467836		15.4296		1.08696	1.51515	0.791452
		0.436681		97.6045		1.20482	1.51515	0.769231
		0.428725		97.4086		1.21951	1.51515	0.75188
		0.412437		14.4799		1.26582	1.69491	0.719424
		0.409836		5.55556		1.3986	1.81818	0.70922
		0.404858		4.87805		1.5625	1.85185	0.704225
		0.401606		4.63321		1.72414	2	0.700525
		0.397614		4.54545		1.72684	2.0202	0.694444
		0.396825		4.16667		1.8018	2.22222	0.666667
		0.392157		4		1.86916	2.40385	0.657895
		0.3861		3.65217		1.92308	2.5641	0.653595
		0.384615		3.57143		1.96078	2.77778	0.619195
		0.380538		3.44828		1.96078	3.0303	0.613497
		0.378788		3.125		1.97629	3.07298	0.564804
		0.373134		3.0303		2.08333	3.22581	0.548355
		0.369004		3.0303		2.17391	3.57143	0.505051
		0.369004		2.85714		2.43902	3.57733	0.497703
		0.368324		2.77778		2.48597	0.101989	0.48
		0.365631		2.7027		2.77778	0.102145	0.470152
		0.357143		2.5974		2.94118	0.102775	0.469484
		0.356506		2.22222		3.0303	0.105485	0.468019
		0.352734		1.98413		3.0303	0.10582	0.46729
		0.351494		1.92308		3.22581	0.106496	0.442804
		0.346939		1.85185		3.33333	0.107296	0.441501
		0.343643		1.83486		4.34783	0.107875	0.436205
		0.337838		1.69491		4.54545	0.107933	0.43592
		0.331825		1.69491		4.5977	0.108108	0.431779
		0.331126		1.63934		11.4286	0.10917	0.428571
		0.328947		1.6129		28.5714	0.110254	0.426439
		0.326442		1.53846		31.8182	0.111557	0.416667
		0.324675		1.51515		10.7407	0.11325	0.408163
		0.323625		1.43198		9.52381	0.113723	0.398406
		0.322581		1.28205		8.69565	0.113766	0.395257
		0.317965		1.19384		5.26316	0.113895	0.387315
		0.314465		1.14467		4.7619	0.115141	0.386847
		0.307692		1.08696		4.7619	0.115207	0.386215
		0.295858		1.07527		4.59184	0.115207	0.383877
		0.288184		1.04895		4.58716	0.115207	0.374532
		0.286123		1.04167		4.54545	0.116009	0.367647
		0.2849		1.02564		4.34783	0.116144	0.36049
		0.273264		0.901771		4.16667	0.117096	0.359712
		0.27248		0.877193		3.84615	0.117647	0.355872
		0.268097		0.789889		3.47826	0.120048	0.354296
		0.267648		0.766284		3.22581	0.120482	0.353357
		0.266667		0.760456		3.125	0.12053	0.347464
		0.257069		0.75188		2.98508	0.122249	0.34662
		0.249688		0.735294		2.94118	0.122474	0.340716
		0.249377		0.639946		2.91439	0.122549	0.338983
		0.246914		0.636943		2.77778	0.12285	0.332226
		0.243309		0.60241		2.73973	0.122926	0.324675
		0.243309		0.598802		2.7027	0.124456	0.323625
		0.242718		0.595238		2.67857	0.124481	0.322928
		0.239808		0.588235		2.63158	0.124766	0.319211
		0.238663		0.581395		2.63158	0.125261	0.315457
		0.237489		0.566038		2.43902	0.125471	0.315358
		0.233645		0.546448		2.38664	0.12685	0.314465
		0.2331		0.540541		2.08333	0.128287	0.312989
		0.232019		0.534759		2.08333	0.128535	0.311526
		0.22779		0.53286		1.94175	0.128866	0.309461
		0.22531		0.529661		1.88356	0.130208	0.307692
		0.224719		0.526316		1.78571	0.131234	0.307692
		0.222552		0.512821		1.77515	0.132275	0.307692
		0.21978		0.512821		1.66667	0.132538	0.30581
		0.217391		0.498132		1.65289	0.133156	0.300752
		0.214684		0.49505		1.63934	0.13369	0.3
		0.214592		0.48695		1.5873	0.134409	0.298507
		0.214133		0.478469		1.51515	0.13459	0.297619
		0.21322		0.477327		1.36986	0.136147	0.29661
		0.207039		0.465116		1.31579	0.137741	0.294985
		0.206186		0.458716		1.28205	0.138504	0.294985
		0.20475		0.458716		1.21766	0.13947	0.294985
		0.203252		0.452489		1.20482	0.140647	0.294551
		0.202156		0.437637		1.12613	0.140647	0.293255
		0.201207		0.413223		1.1236	0.140845	0.292826
		0.200938		0.407332		1.05263	0.141243	0.291121
		0.200803		0.404858		1	0.141844	0.290698
		0.200602		0.392927		0.961538	0.143369	0.289017
		0.2		0.380952		0.943396	0.143885	0.287081
		0.198807		0.378788		0.925926	0.144928	0.286944
		0.19861		0.376648		0.912409	0.146341	0.2849
		0.198413		0.375235		0.900901	0.146735	0.284495
		0.197628		0.364299		0.884956	0.147028	0.283286
		0.197628		0.353357		0.884956	0.147929	0.283286
		0.19685		0.347826		0.847458	0.149142	0.280112
		0.195695		0.342466		0.840336	0.151235	0.27933
		0.195313		0.342466		0.823559	0.152905	0.277778
		0.195313		0.341297		0.819672	0.154321	0.277008
		0.195059		0.338983		0.773694	0.155159	0.276753
		0.194932		0.337838		0.756068	0.15528	0.27248
		0.194932		0.328587		0.735294	0.156006	0.271739
		0.194553		0.32833		0.704225	0.157233	0.268817
		0.194553		0.326264		0.696864	0.158604	0.268577
		0.194175		0.323625		0.670017	0.159744	0.267738
		0.193798		0.316183		0.662252	0.16	0.26738
		0.19305		0.315956		0.661157	0.160514	0.26455
		0.19305		0.314465		0.645161	0.162338	0.263852
		0.191388		0.301205		0.641613	0.162866	0.262566
		0.191205		0.292113		0.633413	0.163399	0.261097
		0.189753		0.289855		0.621118	0.163934	0.257732
		0.189753		0.285714		0.609756	0.165563	0.255102
		0.188324		0.275482		0.609756	0.165837	0.255102
		0.186567		0.273411		0.606061	0.165837	0.254669
		0.185529		0.271739		0.604839	0.166389	0.254453
		0.184502		0.271739		0.60241	0.166528	0.252951
		0.184162		0.271003		0.595238	0.167411	0.252461
		0.184162		0.265957		0.592885	0.168209	0.251889
		0.183824		0.263992		0.583134	0.169205	0.251889
		0.183824		0.262467		0.57971	0.169779	0.250627
		0.183486		0.25974		0.550459	0.169779	0.249688
		0.182648		0.257069		0.550459	0.170068	0.247525
		0.182149		0.254453		0.539568	0.171821	0.246305
		0.181159		0.253165		0.537634	0.172414	0.244499
		0.181159		0.250627		0.506757	0.172563	0.244499
		0.179211		0.250627		0.5	0.173611	0.244021
		0.178891		0.247525		0.485437	0.174216	0.243902
		0.178571		0.244499		0.48	0.174825	0.243902
		0.177305		0.243902		0.473934	0.176367	0.241109
		0.176367		0.239234		0.464037	0.176678	0.240964
		0.176367		0.238243		0.448	0.176991	0.239234
		0.175131		0.235294		0.437318	0.177305	0.235294
		0.17452		0.233372		0.434783	0.177936	0.234742
		0.173913		0.232019		0.421941	0.178891	0.233281
		0.17331		0.223214		0.419177	0.179211	0.232558
		0.17301		0.21978		0.404858	0.18018	0.231481
		0.172712		0.218818		0.398936	0.181159	0.230533
		0.172414		0.21645		0.396825	0.181818	0.229475
		0.172117		0.21645		0.395257	0.182149	0.22779
		0.171939		0.215285		0.368324	0.18315	0.226757
		0.170358		0.213675		0.362319	0.185185	0.226757
		0.169635		0.210748		0.357782	0.185185	0.225734
		0.168634		0.210748		0.357143	0.185874	0.223839
		0.168634		0.210526		0.355872	0.185874	0.221729
		0.168067		0.207972		0.352113	0.18622	0.21978
		0.168067		0.206398		0.346021	0.187266	0.219298
		0.167504		0.205339		0.343643	0.18797	0.219298
		0.167224		0.20284		0.343643	0.188324	0.218341
		0.166945		0.202429		0.34188	0.188324	0.217628
		0.166945		0.201005		0.337268	0.188679	0.217391
		0.166113		0.2		0.3367	0.190597	0.215054
		0.165581		0.198675		0.33389	0.192308	0.214133
		0.165563		0.198413		0.333111	0.192555	0.21322
		0.164474		0.197628		0.328947	0.192678	0.212314
		0.163934		0.197628		0.326797	0.193798	0.21164
		0.163132		0.197433		0.326797	0.195695	0.210526
		0.161812		0.196078		0.325203	0.195791	0.206398
		0.160514		0.196078		0.325027	0.19685	0.206398
		0.160256		0.195313		0.321543	0.197433	0.205761
		0.16		0.194932		0.321543	0.197628	0.20555
		0.159744		0.193424		0.32	0.19802	0.204918
		0.15949		0.192678		0.318471	0.199601	0.204708
		0.15949		0.191939		0.316456	0.199601	0.203252
		0.159236		0.191781		0.315457	0.200458	0.20202
		0.159236		0.191571		0.307692	0.201207	0.201857
		0.15873		0.191205		0.305188	0.201613	0.199442
		0.158479		0.190476		0.302115	0.201613	0.198413
		0.158228		0.188947		0.295858	0.20202	0.198314
		0.157978		0.18797		0.294118	0.202429	0.197239
		0.157978		0.187617		0.289855	0.202634	0.19685
		0.157729		0.186393		0.286533	0.20284	0.195695
		0.15748		0.18622		0.285714	0.206186	0.194024
		0.157233		0.184843		0.27959	0.207469	0.19305
		0.15544		0.184672		0.27933	0.208333	0.19084
		0.15528		0.183824		0.278552	0.210084	0.187091
		0.155039		0.183824		0.277008	0.213675	0.185529
		0.15361		0.183486		0.277008	0.215054	0.184502
		0.149059		0.18315		0.276005	0.215517	0.183486
		0.147059		0.182149		0.271739	0.21645	0.182815
		0.146628		0.181884		0.271318	0.217155	0.182149
		0.145773		0.181818		0.27027	0.217865	0.181818
		0.145455		0.181488		0.26976	0.218818	0.181159
		0.144509		0.180505		0.268097	0.219298	0.180832
		0.144248		0.180505		0.265135	0.219941	0.18018
		0.143472		0.180505		0.264784	0.220264	0.179533
		0.143062		0.178891		0.255754	0.221893	0.177936
		0.140056		0.178891		0.252298	0.222717	0.177936
		0.13947		0.17838		0.246305	0.227273	0.176678
		0.139082		0.178341		0.246002	0.228415	0.176367
		0.139082		0.177936		0.2442	0.230415	0.175932
		0.139082		0.177305		0.243902	0.2365	0.175747
		0.138696		0.176991		0.235849	0.236593	0.175659
		0.138313		0.176678		0.235611	0.238095	0.175593
		0.138122		0.176678		0.230263	0.238474	0.175285
		0.137426		0.176367		0.228311	0.242424	0.175131
		0.136612		0.176211		0.226244	0.245098	0.174825
		0.134499		0.17301		0.223214	0.245098	0.174216
		0.134093		0.17301		0.219298	0.245098	0.173611
		0.13089		0.172936		0.218341	0.249377	0.17331
		0.129282		0.172861		0.218341	0.25	0.17331
		0.127959		0.172414		0.218103	0.250313	0.17331
		0.12751		0.170648		0.217628	0.257069	0.172414
		0.126743		0.170648		0.215983	0.263505	0.172414
		0.126662		0.170358		0.214592	0.266667	0.172117
		0.125786		0.166389		0.210438	0.271003	0.171821
		0.124844		0.165289		0.209644	0.271985	0.17094
		0.124533		0.165017		0.208333	0.272294	0.17094
		0.124378		0.164745		0.207684	0.276625	0.170648
		0.123916		0.164474		0.206612	0.277521	0.170503
		0.12285		0.163399		0.205339	0.27933	0.170503
		0.121832		0.163265		0.204082	0.27933	0.169492
		0.121655		0.162866		0.203666	0.282486	0.167064
		0.118906		0.162866		0.20284	0.2849	0.166945
		0.118554		0.161031		0.202224	0.288184	0.166818
		0.117925		0.160772		0.20202	0.289855	0.166806
		0.117165		0.16		0.2	0.30303	0.166667
		0.117028		0.159744		0.2	0.31746	0.166667
		0.115741		0.159067		0.1998	0.31746	0.166168
		0.115075		0.158898		0.199203	0.322581	0.166021
		0.115009		0.15873		0.197239	0.323102	0.165837
		0.114329		0.158479		0.196464	0.323102	0.165837
		0.114155		0.158451		0.196078	0.332226	0.165563
		0.113636		0.158228		0.195695	0.333611	0.165153
		0.112994		0.156495		0.194553	0.33557	0.165017
		0.11274		0.156495		0.193424	0.338409	0.164745
		0.112613		0.155885		0.19305	0.338887	0.164745
		0.112381		0.154799		0.19305	0.342466	0.164745
		0.112108		0.1544		0.191939	0.350877	0.164745
		0.111732		0.15361		0.191205	0.352113	0.164258
		0.111669		0.15361		0.19084	0.353357	0.163934
		0.109529		0.152905		0.19084	0.356983	0.163934
		0.10929		0.152027		0.190295	0.361664	0.163733
		0.108108		0.150482		0.190114	0.36855	0.163399
		0.106724		0.150263		0.189753	0.392773	0.163399
		0.106496		0.149701		0.188679	0.403226	0.163399
		0.106045		0.149031		0.188324	0.42735	0.163132
		0.105932		0.147956		0.18797	0.434783	0.163132
		0.105597		0.147929		0.18797	0.440529	0.162338
		0.105485		0.147493		0.18797	0.443459	0.16218
		0.105448		0.147059		0.185874	0.446713	0.161812
		0.105263		0.146413		0.184843	0.45045	0.161795
		0.105263		0.14556		0.183486	0.45045	0.161734
		0.105042		0.143885		0.183486	0.450902	0.161551
		0.104785		0.143266		0.182983	0.471698	0.160772
		0.104712		0.142857		0.181159	0.472813	0.160643
		0.104366		0.14245		0.180832	0.473934	0.160514
		0.103119		0.142328		0.180832	0.473934	0.16
		0.102669		0.141393		0.18018	0.47619	0.159744
		0.102634		0.141044		0.179856	0.478469	0.15949
		0.102564		0.140252		0.179533	0.480769	0.159236
		0.102512		0.140203		0.179211	0.487805	0.15873
		0.102354		0.13986		0.176678	0.488998	0.158479
		0.102354		0.139665		0.176523	0.492611	0.158451
		0.102354		0.139211		0.175713	0.5	0.157978
		0.101937		0.137795		0.175131	0.505051	0.15748
		0.10101		0.136986		0.174825	0.507614	0.157398
		0.100806		0.13541		0.17425	0.512821	0.156986
		0.100604		0.13468		0.174216	0.518135	0.156544
				0.133809		0.174216	0.520833	0.15625
				0.132057		0.171821	0.526316	0.156006
				0.131234		0.171233	0.527108	0.154852
				0.13052		0.171233	0.529101	0.154799
				0.13006		0.17094	0.531915	0.154799
				0.126904		0.17094	0.540541	0.154083
				0.126582		0.170358	0.56243	0.153492
				0.126582		0.170068	0.564972	0.153139
				0.125997		0.169924	0.578035	0.152905
				0.125707		0.169779	0.591716	0.152788
				0.125549		0.169779	0.598802	0.152439
				0.124533		0.167785	0.60241	0.151745
				0.121803		0.167224	0.617284	0.151515
				0.119865		0.166945	0.628931	0.151057
				0.118906		0.166667	0.628931	0.150602
				0.118624		0.166113	0.641026	0.150376
				0.118168		0.165837	0.641026	0.149701
				0.117261		0.165837	0.649351	0.149477
				0.116324		0.165837	0.649351	0.149254
				0.115808		0.165563	0.657895	0.149031
				0.11534		0.165289	0.668896	0.149031
				0.115296		0.165017	0.70922	0.149031
				0.114548		0.163666	0.710771	0.148148
				0.114548		0.163666	0.714286	0.147929
				0.114335		0.163399	0.716846	0.146413
				0.114286		0.162866	0.719424	0.146359
				0.113895		0.162075	0.729927	0.146318
				0.113636		0.161551	0.729927	0.146252
				0.11274		0.161551	0.769231	0.145773
				0.11274		0.161031	0.795756	0.145688
				0.112486		0.161031	0.8	0.145349
				0.111753		0.160772	0.813008	0.145349
				0.111483		0.16	0.819672	0.145138
				0.111359		0.159461	0.840336	0.145138
				0.111235		0.159236	0.852273	0.144718
				0.110783		0.158983	0.900901	0.144718
				0.110742		0.158983	0.923077	0.144718
				0.110619		0.158479	0.934579	0.144439
				0.110254		0.157978	0.934579	0.143472
				0.10989		0.157978	0.961538	0.143062
				0.109409		0.157729	0.970874	0.142857
				0.108342		0.15674	0.990099	0.142248
				0.108021		0.15528	0.990099	0.142045
				0.107411		0.15456	0.990099	0.142045
				0.106933		0.154143	1.0101	0.141978
				0.105932		0.152983	1.02041	0.141844
				0.10582		0.152207	1.04167	0.141693
				0.10568		0.152207	1.04167	0.141443
				0.105597		0.149031	1.05263	0.141309
				0.105485		0.147929	1.16279	0.141243
				0.104885		0.146843	1.16279	0.141044
				0.104548		0.145655	1.21951	0.140845
				0.104167		0.145349	1.2987	0.140449
				0.104085		0.145138	1.33333	0.140252
				0.104058		0.142857	1.35135	0.139665
				0.103413		0.140713	1.35135	0.139082
				0.103377		0.140647	1.38889	0.138889
				0.102916		0.136986	1.49254	0.138568
				0.102564		0.13587	1.5873	0.138504
				0.102459		0.135777	1.73913	0.138504
				0.100644		0.135698	1.78571	0.138504
				0.100402		0.133869	1.78571	0.138313
				0.100351		0.131086	1.85185	0.137931
				0.1001		0.130719	2.08333	0.137931
						0.128452	2.22222	0.137931
						0.123609	2.35799	0.137363
						0.123239	2.38095	0.137363
						0.122528	2.53165	0.137174
						0.121556	2.7027	0.136799
						0.119474	3.07692	0.136799
						0.119048	3.22581	0.136054
						0.118835	3.33333	0.136054
						0.117786	3.33333	0.136054
						0.117647	3.4965	0.13587
						0.117578	4	0.135685
						0.117096	4.65116	0.135501
						0.117096	4.7619	0.134953
						0.11655	4.7619	0.134953
						0.116144	7.40741	0.13459
						0.116099		0.133869
						0.115207		0.133333
						0.114329		0.133215
						0.113314		0.132789
						0.112994		0.13245
						0.112317		0.1321
						0.112233		0.131579
						0.111661		0.131234
						0.111483		0.130924
						0.110742		0.130634
						0.10989		0.130145
						0.10929		0.129912
						0.108814		0.129534
						0.108167		0.12848
						0.107875		0.12837
						0.107875		0.127714
						0.106838		0.127605
						0.10661		0.127429
						0.106496		0.126904
						0.106157		0.126743
						0.106138		0.125865
						0.105932		0.125628
						0.105895		0.125471
						0.10582		0.124533
						0.10582		0.123916
						0.105569		0.123916
						0.105152		0.123762
						0.104194		0.123762
						0.103734		0.123001
						0.102669		0.12275
						0.102389		0.122699
						0.102354		0.121951
						0.101798		0.121359
						0.101523		0.121003
						0.101061		0.119617
						0.100452		0.118835
						0.100134		0.118297
						0.1001		0.117405
								0.115696
								0.114735
								0.113636
								0.11289
								0.112761
								0.112444
								0.112423
								0.112317
								0.11215
								0.111982
								0.111919
								0.111649
								0.111091
								0.110865
								0.110803
								0.110335
								0.110132
								0.10989
								0.108873
								0.108873
								0.108715
								0.107991
								0.107527
								0.105904
								0.105051
								0.103734
								0.103627
								0.103627
								0.103413
								0.102881
								0.102599
								0.102145
								0.101215
								0.101061
								0.10101
								0.100908
								0.100604
								0.100402
								0.100033
								0.1
								8.69565
								8.33333
								8.33333
								5.30303
								4.7619
								4.34783
								4.16667
								4
								3.7037
								3.57143
								3.44828
								3.44828
								3.38983
								3.33333
								3.33333
								2.85714
								2.82486
								2.77778
								2.7027
								2.5
								2.5
								2.5
								2.47934
								2
								1.88679
								1.83836
								1.66667
								1.65289
								1.63934
								1.63934
								1.62602
								1.5873
								1.5625
								1.47059
								1.42857
								1.38889
								1.36986
								1.35135
								1.28205
								1.23457
								1.19048
								1.17647
								1.13636
								1.13636
								1.08696
								1.08696
								1.07527
								1.0582
								1.05263
								0.943396
								0.892857
								0.891266
								0.884956
								0.854701
								0.847458
								0.829876
								0.826446
								0.8
								0.8
								0.78125
								0.774194
								0.763359
								0.758929
								0.757576
								0.75188
								0.694444
								0.694444
								0.694444
								0.692747
								0.682012
								0.671141
								0.649351
								0.641026
								0.636943
								0.614754
								0.614754
								0.606061
								0.595238
								0.588235
								0.588235
								0.584795
								0.584795
								0.581395
								0.574713
								0.574713
								0.574192
								0.568182
								0.566802
								0.564972
								0.564972
								0.564972
								0.564972
								0.539568
								0.535714
								0.531915
								0.531915
								0.518903
								0.518135
								0.518135
								0.509338
								0.507614
								0.505051
								0.505051
								0.498753
								0.492611
								0.482509
								0.47619
								0.469484
								0.469484
								0.469484
								0.469484
								0.46729
								0.460829
								0.456621
								0.451467
								0.449583
								0.44843
								0.447427
								0.435161
								0.431499
								0.429185
								0.429185
								0.428495
								0.42735
								0.426237
								0.421941
								0.420673
								0.407861
								0.403351
								0.4
								0.396825
								0.393701
								0.393185
								0.392157
								0.392157
								0.384246
								0.382653
								0.379867
								0.379507
								0.375235
								0.374532
								0.373134
								0.37037
								0.369686
								0.364868
								0.363636
								0.361011
								0.357143
								0.357143
								0.356295
								0.353982
								0.351494
								0.351494
								0.348086
								0.347222
								0.346021
								0.342466
								0.340136
								0.340136
								0.339559
								0.33389
								0.327869
								0.324675
								0.321027
								0.320285
								0.315582
								0.315457
								0.31348
								0.311042
								0.310078
								0.310078
								0.307692
								0.30722
								0.296736
								0.296296
								0.295858
								0.295567
								0.293255
								0.290698
								0.289482
								0.289017
								0.287356
								0.284186
								0.283745
								0.283286
								0.282486
								0.280112
								0.280112
								0.277778
								0.277099
								0.277008
								0.276243
								0.276243
								0.275265
								0.271739
								0.269542
								0.268817
								0.267738
								0.260756
								0.259965
								0.259403
								0.258398
								0.256191
								0.25
								0.24855
								0.248293
								0.247219
								0.243309
								0.242792
								0.241935
								0.241546
								0.239693
								0.238663
								0.238095
								0.236407
								0.235849
								0.232558
								0.232019
								0.231481
								0.230947
								0.230681
								0.230415
								0.229095
								0.228833
								0.228415
								0.228311
								0.227273
								0.224215
								0.224215
								0.223325
								0.221484
								0.220751
								0.220751
								0.220751
								0.219877
								0.219058
								0.21692
								0.215054
								0.215054
								0.213675
								0.211416
								0.21097
								0.210084
								0.209908
								0.209644
								0.209468
								0.208986
								0.208496
								0.2079
								0.205761
								0.205339
								0.203666
								0.202429
								0.202361
								0.20202
								0.201207
								0.201005
								0.200803
								0.200501
								0.198807
								0.198413
								0.197824
								0.197824
								0.197628
								0.197522
								0.197239
								0.19685
								0.196078
								0.195695
								0.195122
								0.19305
								0.19305
								0.192678
								0.192369
								0.191205
								0.189753
								0.189394
								0.189036
								0.188324
								0.188324
								0.187266
								0.187266
								0.186567
								0.18555
								0.185529
								0.184672
								0.183486
								0.18315
								0.182815
								0.182482
								0.181818
								0.181488
								0.181159
								0.181159
								0.180832
								0.180375
								0.180343
								0.18018
								0.179533
								0.179083
								0.178891
								0.178891
								0.178571
								0.178253
								0.178253
								0.176367
								0.176056
								0.175747
								0.175747
								0.175439
								0.17452
								0.174216
								0.173913
								0.173913
								0.173913
								0.173611
								0.17301
								0.17301
								0.172712
								0.172612
								0.172414
								0.171821
								0.171527
								0.171233
								0.171233
								0.170358
								0.169779
								0.169492
								0.169492
								0.169492
								0.169205
								0.168919
								0.168634
								0.168634
								0.16835
								0.168067
								0.167785
								0.167504
								0.166945
								0.166528
								0.166389
								0.166113
								0.165975
								0.165837
								0.165563
								0.165198
								0.165017
								0.165017
								0.164745
								0.163934
								0.163666
								0.163666
								0.163666
								0.163599
								0.163559
								0.163132
								0.162602
								0.162338
								0.162206
								0.161812
								0.161616
								0.161616
								0.161031
								0.161031
								0.160772
								0.160772
								0.159744
								0.159744
								0.159744
								0.158479
								0.158479
								0.15829
								0.15748
								0.15748
								0.157233
								0.15674
								0.15625
								0.155763
								0.155521
								0.155087
								0.154083
								0.154012
								0.153139
								0.152439
								0.152352
								0.151976
								0.151286
								0.151
								0.149477
								0.14881
								0.148588
								0.148093
								0.14771
								0.147275
								0.146843
								0.145985
								0.145419
								0.14455
								0.144509
								0.144404
								0.1443
								0.1443
								0.1443
								0.143833
								0.143301
								0.143266
								0.142789
								0.142653
								0.142248
								0.14218
								0.142045
								0.141643
								0.141243
								0.141044
								0.140252
								0.13986
								0.139665
								0.138274
								0.137741
								0.136147
								0.133779
								0.133422
								0.132802
								0.132275
								0.1321
								0.132057
								0.131839
								0.131406
								0.130548
								0.129282
								0.128634
								0.127986
								0.127796
								0.127737
								0.127226
								0.126743
								0.126491
								0.126382
								0.125786
								0.12566
								0.125235
								0.124456
								0.124262
								0.123813
								0.123533
								0.122249
								0.121065
								0.120773
								0.120724
								0.120586
								0.12053
								0.120337
								0.120192
								0.119617
								0.119332
								0.119284
								0.119048
								0.119022
								0.117371
								0.117233
								0.116144
								0.115674
								0.115507
								0.115473
								0.115407
								0.115094
								0.114679
								0.114613
								0.114613
								0.114548
								0.114548
								0.114416
								0.114286
								0.114199
								0.113701
								0.113026
								0.112486
								0.112402
								0.112108
								0.111607
								0.111576
								0.11108
								0.110847
								0.110742
								0.110436
								0.110375
								0.109971
								0.10989
								0.109569
								0.109529
								0.10917
								0.109111
								0.109081
								0.108774
								0.108372
								0.108342
								0.108342
								0.108225
								0.108225
								0.10772
								0.10772
								0.10699
								0.106952
								0.106421
								0.106007
								0.104895
								0.104639
								0.10414
								0.103627
								0.103439
								0.103306
								0.103306
								0.103146
								0.103146
								0.103093
								0.103093
								0.102987
								0.102881
								0.102798
								0.101317
								0.101215
								0.101146
								0.101061
								0.100908
								0.100908
								0.10079
								0.100604
								0.100368
								0.1002
								0.1001
