# Supplementary material for: Viral N protein hijacks deaminase-containing RNA granules to enhance SARS-CoV-2 mutagenesis
Source: EMBO J. 2024 Nov 20;43(24):6444–68. doi: 10.1038/s44318-024-00314-y (PMC11649915; doi:10.1038/s44318-024-00314-y)
Supplement: Supplementary file 15 — Source data Fig. 2 [file 44318_2024_314_MOESM15_ESM.zip › Figure 2/2F/SourceData_Fig2F.xlsx]

## Sheet: Sheet1
	A>G		C>T
	CTRL	AS treatment	CTRL	AS treatment
	0.327466	0.247501	0.211808	0.020043
	0.25737	0.232009	0.199442	0.020111
	0.23525	0.22118	0.17585	0.020203
	0.200169	0.203342	0.162506	0.02022
	0.187958	0.198883	0.157742	0.020235
	0.186941	0.183076	0.149589	0.020318
	0.179109	0.176294	0.148137	0.020345
	0.176764	0.175254	0.145455	0.020378
	0.162949	0.164919	0.142248	0.020456
	0.159036	0.160813	0.138462	0.020511
	0.15448	0.145271	0.134003	0.02065
	0.146252	0.139089	0.132238	0.020725
	0.140603	0.138616	0.124162	0.020862
	0.139762	0.137001	0.123872	0.020872
	0.139762	0.131899	0.122956	0.020903
	0.138249	0.127511	0.12069	0.020956
	0.137024	0.127416	0.11911	0.020982
	0.135449	0.12711	0.115968	0.02101
	0.134953	0.124935	0.114863	0.021049
	0.133001	0.123935	0.113952	0.021052
	0.13114	0.122137	0.111483	0.021076
	0.128775	0.116054	0.10989	0.021096
	0.128164	0.114155	0.109709	0.021219
	0.128107	0.113895	0.10819	0.021252
	0.127828	0.11178	0.107643	0.021266
	0.123916	0.110092	0.107437	0.021286
	0.123592	0.107007	0.107066	0.021312
	0.123477	0.1062	0.10627	0.021318
	0.12193	0.105071	0.105708	0.021393
	0.121433	0.104756	0.10569	0.021407
	0.121271	0.103595	0.105532	0.021454
	0.119296	0.103344	0.103341	0.021462
	0.117786	0.103275	0.101764	0.02154
	0.117595	0.102913	0.101488	0.021548
	0.117536	0.10229	0.100264	0.021607
	0.117145	0.100397	0.098746	0.021618
	0.115979	0.099659	0.097205	0.021648
	0.115976	0.09913	0.09705	0.021657
	0.115075	0.09868	0.095609	0.021692
	0.114767	0.098168	0.095541	0.021703
	0.114373	0.097983	0.095511	0.021707
	0.114129	0.095757	0.095268	0.021779
	0.11375	0.094685	0.094967	0.021814
	0.113144	0.094513	0.094251	0.021827
	0.112655	0.094352	0.093705	0.02187
	0.111938	0.093775	0.0934	0.021922
	0.111871	0.093691	0.093023	0.021962
	0.111323	0.093417	0.090629	0.021973
	0.110953	0.093226	0.089847	0.021974
	0.110707	0.093076	0.089622	0.02198
	0.110664	0.092075	0.088496	0.022006
	0.11065	0.090639	0.087984	0.02204
	0.109784	0.090228	0.087931	0.022059
	0.107009	0.089969	0.087741	0.022068
	0.106724	0.089872	0.087397	0.022071
	0.106474	0.089381	0.08651	0.022074
	0.105692	0.089333	0.085215	0.022086
	0.103993	0.08876	0.085065	0.022103
	0.102093	0.088613	0.085058	0.022111
	0.101129	0.087861	0.084614	0.022181
	0.100976	0.087533	0.08449	0.022209
	0.100475	0.087207	0.084406	0.022242
	0.10042	0.087084	0.084267	0.022318
	0.099717	0.08676	0.084125	0.02233
	0.099635	0.085976	0.083528	0.022356
	0.099415	0.085929	0.082906	0.022383
	0.098506	0.085855	0.081477	0.022414
	0.098107	0.085744	0.08107	0.022465
	0.09802	0.085452	0.079001	0.022533
	0.098013	0.085299	0.078689	0.022574
	0.09776	0.08499	0.078049	0.022618
	0.097087	0.084882	0.077646	0.02265
	0.096077	0.084686	0.077184	0.02268
	0.095877	0.084648	0.076707	0.022818
	0.095541	0.084157	0.074906	0.022821
	0.095529	0.082874	0.074497	0.022849
	0.09496	0.082841	0.074306	0.022875
	0.094877	0.082355	0.073547	0.022881
	0.094752	0.081972	0.07322	0.022882
	0.094715	0.081809	0.072896	0.022946
	0.09431	0.081556	0.072443	0.022967
	0.093825	0.081525	0.072346	0.022978
	0.093414	0.081329	0.07222	0.023016
	0.093208	0.081283	0.072217	0.023112
	0.09245	0.080734	0.071988	0.023125
	0.092109	0.080454	0.071749	0.023225
	0.092067	0.080158	0.07171	0.023275
	0.09164	0.079877	0.071556	0.023281
	0.091424	0.079106	0.071556	0.023343
	0.091332	0.078932	0.071448	0.023373
	0.091124	0.07864	0.070957	0.023376
	0.090937	0.078439	0.070893	0.023389
	0.090662	0.078151	0.070887	0.023408
	0.090637	0.078115	0.070879	0.023474
	0.090334	0.078085	0.070734	0.023491
	0.090262	0.077972	0.070497	0.023636
	0.089686	0.077504	0.070156	0.023757
	0.089646	0.077404	0.069629	0.023781
	0.088905	0.07722	0.069533	0.023941
	0.088778	0.076746	0.069372	0.023968
	0.088196	0.076166	0.068882	0.024062
	0.088048	0.076092	0.068564	0.024089
	0.087922	0.076049	0.067416	0.024152
	0.087489	0.075836	0.067227	0.024177
	0.087413	0.075684	0.067185	0.024222
	0.087359	0.075577	0.066667	0.0243
	0.086663	0.075552	0.066578	0.024303
	0.08581	0.075045	0.066517	0.024316
	0.085751	0.075005	0.06619	0.02452
	0.085203	0.074833	0.0659	0.02454
	0.085161	0.074766	0.065638	0.02457
	0.084658	0.074732	0.065359	0.024578
	0.084379	0.074702	0.065134	0.024587
	0.083998	0.074518	0.065053	0.024652
	0.083979	0.074506	0.064395	0.024753
	0.0835	0.074431	0.064144	0.024764
	0.083077	0.074155	0.063665	0.024781
	0.082938	0.074035	0.063151	0.024789
	0.082919	0.073967	0.062883	0.024814
	0.08287	0.073872	0.062513	0.024816
	0.082645	0.07376	0.062399	0.02482
	0.082585	0.073663	0.062367	0.024824
	0.082207	0.073598	0.062242	0.024886
	0.082183	0.073443	0.062022	0.024902
	0.081623	0.072736	0.062016	0.024961
	0.081372	0.072187	0.062016	0.024998
	0.081314	0.072166	0.061966	0.025011
	0.081271	0.071879	0.061816	0.025062
	0.081026	0.071674	0.061383	0.025149
	0.080828	0.071629	0.06132	0.025227
	0.080689	0.071555	0.061078	0.025257
	0.080632	0.07145	0.06099	0.025374
	0.080412	0.071363	0.060885	0.025429
	0.080332	0.071344	0.060781	0.025458
	0.080321	0.071263	0.060401	0.025502
	0.080093	0.071167	0.059471	0.025526
	0.080011	0.07103	0.058997	0.025589
	0.079554	0.070977	0.05891	0.025595
	0.079313	0.070881	0.058754	0.025621
	0.079288	0.070791	0.058267	0.025632
	0.079281	0.070615	0.05782	0.02587
	0.079189	0.070565	0.057683	0.025873
	0.079139	0.070482	0.057542	0.025896
	0.079114	0.070456	0.05735	0.025913
	0.078467	0.069823	0.057313	0.025948
	0.078217	0.069747	0.057248	0.026073
	0.077996	0.069743	0.056958	0.026098
	0.077399	0.069727	0.056896	0.02613
	0.076717	0.069583	0.056894	0.026207
	0.076581	0.069423	0.056649	0.02634
	0.07654	0.069132	0.056493	0.026348
	0.076496	0.068972	0.05638	0.026376
	0.076487	0.06892	0.056319	0.026382
	0.076485	0.068782	0.055729	0.026391
	0.076433	0.06866	0.055638	0.026398
	0.076394	0.068598	0.055537	0.02656
	0.076307	0.068472	0.055525	0.026638
	0.076286	0.06845	0.0555	0.026733
	0.076252	0.068166	0.055489	0.026764
	0.076075	0.068104	0.055267	0.026781
	0.075905	0.067805	0.055208	0.026802
	0.075605	0.067727	0.055198	0.026836
	0.075372	0.067675	0.054865	0.026839
	0.075301	0.067552	0.054789	0.026913
	0.075188	0.067538	0.054729	0.02693
	0.074906	0.067492	0.054507	0.026948
	0.074834	0.067422	0.054414	0.027039
	0.074664	0.067413	0.054355	0.027107
	0.074239	0.067395	0.054154	0.027114
	0.074143	0.067368	0.053971	0.027123
	0.074129	0.067342	0.053908	0.027194
	0.074066	0.067307	0.05378	0.027199
	0.074008	0.067288	0.053749	0.027199
	0.073832	0.067249	0.053543	0.027302
	0.073828	0.067114	0.053537	0.027375
	0.073794	0.06697	0.053453	0.027425
	0.073475	0.066828	0.053333	0.027462
	0.073245	0.066818	0.053206	0.027477
	0.073218	0.066758	0.053128	0.02749
	0.073196	0.066752	0.052919	0.027512
	0.073186	0.066681	0.052613	0.027557
	0.073162	0.066658	0.052515	0.02762
	0.072833	0.066437	0.052416	0.027623
	0.072807	0.066298	0.05204	0.027642
	0.072546	0.066264	0.051998	0.027649
	0.07233	0.066208	0.05183	0.027675
	0.072254	0.065959	0.051805	0.027677
	0.072197	0.065915	0.051712	0.027689
	0.072076	0.065884	0.051693	0.02772
	0.071917	0.065807	0.0516	0.027758
	0.071531	0.065789	0.05152	0.027767
	0.071475	0.065759	0.051318	0.027769
	0.071354	0.065697	0.051212	0.027854
	0.071301	0.065601	0.051167	0.027855
	0.071247	0.06556	0.051133	0.027864
	0.071149	0.065554	0.051042	0.027949
	0.071104	0.065495	0.051025	0.027956
	0.070998	0.065368	0.051015	0.028002
	0.070809	0.065272	0.050835	0.028028
	0.070791	0.065041	0.050725	0.02804
	0.070354	0.064967	0.050684	0.028049
	0.070309	0.06486	0.050302	0.028075
	0.070237	0.064833	0.050207	0.028083
	0.070195	0.064715	0.050201	0.028109
	0.070001	0.064702	0.050154	0.028173
	0.069719	0.064531	0.050063	0.028349
	0.069662	0.064502	0.050054	0.028399
	0.06958	0.064411	0.050021	0.028455
	0.069502	0.064216	0.049981	0.028486
	0.069444	0.064122	0.049863	0.028501
	0.069099	0.063857	0.049776	0.028512
	0.068993	0.063569	0.049702	0.028514
	0.068737	0.063538	0.049696	0.028662
	0.068672	0.063415	0.049545	0.028811
	0.068658	0.063227	0.049493	0.028859
	0.068626	0.063145	0.049389	0.028898
	0.068606	0.063027	0.049366	0.028909
	0.068593	0.062962	0.049063	0.028998
	0.06846	0.062896	0.04898	0.029032
	0.068329	0.06285	0.048872	0.029053
	0.068314	0.062522	0.048808	0.029184
	0.068128	0.062209	0.04868	0.029206
	0.068101	0.062008	0.04816	0.029207
	0.067848	0.061901	0.04791	0.029213
	0.067822	0.0619	0.047824	0.029217
	0.067762	0.061789	0.047807	0.029225
	0.06769	0.061677	0.047506	0.02923
	0.067552	0.061587	0.047406	0.029257
	0.067454	0.061525	0.047378	0.029257
	0.067385	0.061497	0.047203	0.029307
	0.067325	0.06147	0.047	0.02931
	0.067317	0.061387	0.046992	0.029329
	0.067269	0.061169	0.046975	0.029371
	0.067167	0.061108	0.046572	0.029548
	0.067144	0.060766	0.046533	0.029642
	0.066845	0.06068	0.046454	0.029689
	0.0668	0.060645	0.046443	0.029712
	0.066291	0.060563	0.046346	0.029725
	0.066287	0.060552	0.046232	0.029884
	0.066225	0.060548	0.046125	0.029884
	0.066088	0.060531	0.046118	0.029941
	0.065891	0.06041	0.046092	0.029997
	0.065698	0.060334	0.046062	0.030088
	0.065651	0.060326	0.04583	0.030159
	0.065542	0.060318	0.045809	0.030245
	0.065283	0.060264	0.045788	0.030255
	0.065232	0.060225	0.045746	0.030294
	0.065115	0.060167	0.045718	0.030361
	0.065074	0.059943	0.045714	0.030383
	0.064973	0.059918	0.045712	0.030387
	0.064823	0.059861	0.045645	0.030435
	0.064725	0.059684	0.045586	0.030523
	0.064485	0.059447	0.045574	0.030523
	0.064378	0.059382	0.045566	0.03056
	0.063949	0.059308	0.045537	0.030605
	0.063837	0.05919	0.045413	0.030651
	0.063806	0.059137	0.0454	0.030658
	0.06366	0.059064	0.045372	0.03075
	0.063573	0.059061	0.045351	0.030824
	0.063515	0.059054	0.045351	0.030883
	0.063321	0.059037	0.045259	0.030884
	0.063251	0.059022	0.045143	0.031003
	0.062967	0.059009	0.045142	0.031032
	0.062961	0.058981	0.04513	0.031069
	0.062903	0.058912	0.045082	0.031075
	0.062893	0.058718	0.045011	0.031193
	0.062617	0.05867	0.045005	0.031199
	0.062574	0.05864	0.044973	0.03123
	0.062568	0.058488	0.044972	0.031244
	0.062352	0.05839	0.04493	0.031256
	0.062267	0.058375	0.04488	0.031257
	0.062208	0.058111	0.044863	0.031355
	0.062025	0.058026	0.044859	0.031443
	0.062004	0.057971	0.044773	0.031507
	0.061967	0.05789	0.044736	0.031509
	0.061856	0.057819	0.044703	0.031532
	0.061757	0.057789	0.044669	0.031539
	0.061706	0.05773	0.044646	0.031555
	0.0617	0.05766	0.044639	0.031647
	0.061501	0.0576	0.044586	0.03165
	0.06135	0.057595	0.044412	0.031696
	0.061132	0.05748	0.044385	0.031699
	0.060985	0.057397	0.044375	0.031702
	0.06092	0.057339	0.044359	0.031712
	0.060684	0.057288	0.044339	0.031815
	0.060414	0.057274	0.044336	0.03189
	0.06039	0.057253	0.044314	0.031896
	0.060143	0.057244	0.044204	0.031927
	0.060029	0.057243	0.044145	0.031935
	0.059957	0.057234	0.043893	0.031985
	0.059559	0.057182	0.043802	0.031997
	0.059119	0.057064	0.043419	0.032039
	0.059023	0.05704	0.04341	0.032065
	0.059011	0.057004	0.043384	0.032158
	0.058997	0.056941	0.043257	0.032213
	0.058798	0.056927	0.043081	0.032292
	0.058782	0.056918	0.042955	0.032359
	0.058674	0.056748	0.042823	0.032485
	0.058241	0.056534	0.042735	0.032681
	0.057911	0.056525	0.042735	0.032689
	0.057875	0.056386	0.042717	0.032755
	0.05787	0.056379	0.042706	0.032813
	0.057781	0.056363	0.042562	0.032828
	0.057733	0.056356	0.042496	0.032927
	0.057399	0.056268	0.042361	0.032942
	0.057364	0.056101	0.042352	0.032944
	0.057254	0.056093	0.042344	0.033022
	0.057202	0.056079	0.042185	0.03307
	0.057176	0.055944	0.042172	0.033101
	0.057031	0.05583	0.04212	0.033141
	0.056958	0.05569	0.042079	0.033343
	0.056952	0.055683	0.042061	0.033365
	0.056907	0.055552	0.042017	0.033407
	0.056857	0.055531	0.041974	0.033451
	0.056689	0.055527	0.041792	0.033549
	0.056668	0.055407	0.041777	0.033572
	0.056625	0.055402	0.04167	0.03364
	0.056572	0.055293	0.04167	0.033763
	0.056487	0.055287	0.04161	0.033792
	0.056449	0.055275	0.041557	0.033864
	0.056423	0.055274	0.041411	0.033887
	0.056296	0.055169	0.041391	0.033901
	0.056089	0.055038	0.041367	0.033979
	0.055835	0.055034	0.041356	0.034092
	0.055786	0.055007	0.040988	0.034114
	0.05571	0.054937	0.040478	0.034141
	0.055537	0.054772	0.040352	0.034204
	0.055443	0.054585	0.040333	0.034254
	0.055419	0.0544	0.039968	0.034303
	0.055397	0.054397	0.039902	0.034332
	0.055238	0.054391	0.039746	0.034349
	0.055226	0.054377	0.039463	0.034405
	0.055153	0.054372	0.039448	0.034429
	0.055074	0.05427	0.039444	0.034514
	0.055056	0.054116	0.039404	0.034573
	0.054955	0.054078	0.039282	0.034588
	0.054951	0.054035	0.0388	0.034659
	0.054905	0.053979	0.03872	0.034693
	0.054892	0.053945	0.03862	0.03474
	0.054859	0.053882	0.038528	0.034787
	0.054843	0.053865	0.038436	0.034913
	0.054777	0.053863	0.038383	0.035037
	0.054516	0.053843	0.038378	0.03509
	0.054508	0.053808	0.038159	0.035167
	0.054389	0.053652	0.037965	0.035199
	0.05434	0.053364	0.037793	0.035261
	0.054333	0.053362	0.037615	0.035319
	0.054323	0.053226	0.037538	0.035369
	0.054132	0.053024	0.037512	0.035411
	0.054124	0.053004	0.037369	0.035492
	0.054107	0.052981	0.037351	0.035505
	0.054015	0.052963	0.037341	0.035691
	0.053957	0.052951	0.037332	0.035702
	0.053943	0.052904	0.037296	0.035708
	0.05385	0.052881	0.037263	0.03581
	0.053725	0.052881	0.037252	0.03585
	0.053638	0.052869	0.037092	0.035874
	0.053522	0.052844	0.036955	0.035889
	0.053423	0.052653	0.036799	0.035901
	0.053312	0.052544	0.036751	0.036009
	0.053295	0.052427	0.036697	0.036043
	0.053127	0.052423	0.036603	0.036057
	0.053036	0.052312	0.03656	0.036112
	0.05298	0.05225	0.036503	0.036199
	0.052787	0.052249	0.036466	0.036202
	0.052752	0.052242	0.036387	0.036215
	0.052681	0.052128	0.036291	0.036267
	0.052581	0.051948	0.036238	0.03627
	0.052576	0.051943	0.036228	0.03629
	0.052521	0.051924	0.036219	0.036396
	0.052389	0.051912	0.036075	0.036496
	0.052338	0.051819	0.036043	0.036563
	0.052318	0.051667	0.035971	0.036564
	0.052214	0.051655	0.035939	0.036607
	0.051971	0.05162	0.035936	0.036619
	0.051957	0.051461	0.035872	0.036661
	0.051928	0.051451	0.035791	0.036719
	0.05191	0.051365	0.035757	0.036723
	0.051878	0.051194	0.035727	0.036809
	0.051782	0.051085	0.035709	0.036856
	0.051778	0.051077	0.035657	0.036914
	0.051533	0.050884	0.035651	0.036985
	0.051502	0.050742	0.035581	0.036986
	0.051348	0.050739	0.035499	0.036986
	0.051308	0.050652	0.035495	0.036988
	0.051302	0.050612	0.035273	0.037107
	0.05121	0.050566	0.0351	0.037162
	0.050998	0.050401	0.035088	0.03721
	0.05096	0.050378	0.035069	0.037303
	0.050839	0.05035	0.035029	0.037329
	0.050651	0.050314	0.034994	0.037359
	0.0506	0.050299	0.034983	0.037364
	0.050403	0.050268	0.034962	0.037369
	0.050398	0.050262	0.034953	0.037417
	0.050382	0.050065	0.034819	0.037418
	0.050378	0.050023	0.034749	0.037478
	0.050176	0.04996	0.034746	0.037484
	0.050119	0.049906	0.034725	0.0376
	0.050061	0.04986	0.034698	0.037642
	0.050045	0.049844	0.034698	0.037682
	0.049954	0.049769	0.03459	0.037702
	0.049936	0.049673	0.034566	0.037753
	0.049935	0.049659	0.034408	0.037814
	0.049916	0.049645	0.034394	0.037854
	0.049893	0.049628	0.034317	0.037886
	0.049836	0.049496	0.034282	0.037908
	0.049706	0.04946	0.034229	0.037931
	0.049579	0.049451	0.034229	0.037938
	0.049565	0.04943	0.034188	0.037983
	0.049439	0.049412	0.034176	0.038009
	0.049319	0.049344	0.034172	0.038021
	0.049273	0.049254	0.034156	0.038023
	0.049196	0.049155	0.034145	0.038047
	0.049107	0.049094	0.033976	0.038082
	0.049005	0.049093	0.033971	0.038099
	0.048916	0.049057	0.033964	0.038318
	0.048868	0.048993	0.033953	0.038414
	0.048785	0.048977	0.033939	0.038449
	0.048757	0.048967	0.033875	0.03848
	0.048671	0.048965	0.033858	0.038533
	0.048611	0.048806	0.033778	0.038715
	0.048605	0.048766	0.03377	0.038735
	0.048579	0.048762	0.033681	0.038745
	0.048567	0.048757	0.033568	0.038756
	0.048552	0.048701	0.033311	0.038789
	0.048501	0.048663	0.0333	0.038812
	0.048497	0.048625	0.033209	0.038912
	0.048364	0.048598	0.033106	0.03902
	0.048255	0.048559	0.033036	0.039021
	0.04813	0.048513	0.032982	0.039136
	0.048082	0.048488	0.032886	0.039185
	0.048031	0.04848	0.03276	0.039241
	0.048008	0.0484	0.032726	0.039268
	0.047948	0.048393	0.032655	0.039359
	0.047939	0.048341	0.032624	0.039448
	0.047939	0.048311	0.032584	0.039522
	0.047922	0.048301	0.032513	0.039709
	0.047876	0.048257	0.032462	0.039725
	0.047874	0.048074	0.032389	0.039731
	0.047824	0.047946	0.032383	0.03974
	0.047719	0.047926	0.032326	0.039764
	0.047676	0.047923	0.032212	0.039834
	0.047559	0.0479	0.032053	0.039852
	0.047461	0.04786	0.032051	0.040028
	0.047319	0.047799	0.031807	0.04008
	0.047228	0.047788	0.031716	0.040131
	0.047199	0.047778	0.031716	0.040146
	0.047174	0.047746	0.031641	0.040161
	0.047174	0.047681	0.031603	0.040339
	0.047148	0.04768	0.031556	0.040348
	0.04714	0.047656	0.031499	0.04035
	0.047111	0.047569	0.031459	0.040397
	0.047029	0.047536	0.031437	0.040414
	0.046948	0.047365	0.031423	0.040538
	0.046948	0.047273	0.031289	0.04073
	0.046886	0.047243	0.031238	0.040828
	0.0468	0.047227	0.03123	0.040909
	0.046781	0.047216	0.031185	0.041056
	0.046729	0.047204	0.031075	0.041062
	0.046587	0.047183	0.031046	0.041177
	0.046542	0.047158	0.030931	0.041218
	0.046536	0.047069	0.030921	0.04124
	0.046322	0.046997	0.030893	0.041271
	0.046318	0.046955	0.030836	0.041276
	0.046318	0.04695	0.030769	0.041459
	0.046292	0.046932	0.030736	0.041551
	0.046261	0.046897	0.030703	0.041737
	0.046195	0.046831	0.03056	0.041849
	0.046179	0.046701	0.030506	0.041918
	0.046141	0.046601	0.030466	0.041931
	0.046133	0.046523	0.030462	0.042034
	0.046072	0.046516	0.03046	0.042104
	0.04596	0.046502	0.030409	0.04211
	0.045886	0.046455	0.030391	0.042181
	0.045809	0.04645	0.030317	0.042389
	0.045788	0.046436	0.030294	0.042545
	0.045704	0.046405	0.030294	0.042647
	0.045631	0.046341	0.030209	0.042685
	0.045579	0.046269	0.030189	0.042705
	0.045548	0.046182	0.030084	0.042811
	0.045461	0.046166	0.030057	0.042836
	0.045321	0.046148	0.030033	0.04285
	0.04531	0.04614	0.029878	0.042876
	0.045304	0.046073	0.029833	0.042897
	0.045282	0.046041	0.029802	0.043013
	0.045201	0.045961	0.029711	0.043052
	0.045201	0.045926	0.029656	0.043235
	0.045167	0.045836	0.029647	0.043431
	0.045147	0.04583	0.029568	0.04356
	0.045102	0.045737	0.029546	0.043576
	0.045031	0.045692	0.029529	0.043721
	0.044843	0.045619	0.029499	0.043755
	0.044783	0.045563	0.029488	0.043768
	0.044749	0.045558	0.029481	0.043768
	0.044729	0.045548	0.02907	0.043829
	0.044703	0.045543	0.029057	0.043928
	0.044659	0.045498	0.02904	0.043937
	0.044614	0.045461	0.028931	0.043948
	0.044469	0.045328	0.028802	0.043952
	0.044469	0.045314	0.02868	0.044012
	0.044405	0.045209	0.028596	0.044025
	0.044366	0.045129	0.02855	0.04416
	0.044351	0.045092	0.028405	0.044174
	0.044346	0.045022	0.028307	0.044312
	0.044326	0.045003	0.028273	0.044432
	0.044181	0.045003	0.028249	0.044603
	0.044175	0.044932	0.028209	0.044779
	0.043988	0.04492	0.028143	0.044844
	0.043971	0.044906	0.028127	0.045029
	0.04391	0.044852	0.027999	0.045251
	0.043895	0.044813	0.027984	0.04531
	0.043834	0.044762	0.027871	0.045894
	0.043779	0.044357	0.027747	0.045989
	0.043678	0.044295	0.02768	0.046057
	0.043649	0.044294	0.027668	0.046141
	0.043601	0.044241	0.027594	0.046211
	0.043356	0.044214	0.027525	0.046276
	0.043246	0.044158	0.027491	0.046316
	0.043212	0.043837	0.027395	0.046329
	0.0432	0.043831	0.027332	0.046355
	0.0432	0.043828	0.027115	0.046357
	0.043175	0.043814	0.027033	0.046533
	0.043165	0.043757	0.027	0.046548
	0.042955	0.043748	0.026994	0.046553
	0.042778	0.043731	0.02698	0.046612
	0.042699	0.04349	0.026971	0.046684
	0.042689	0.043404	0.026928	0.04674
	0.042638	0.043306	0.026878	0.046948
	0.042629	0.043263	0.026748	0.047002
	0.042539	0.043257	0.026733	0.047031
	0.042503	0.043031	0.026672	0.047195
	0.04246	0.042998	0.026544	0.047203
	0.042387	0.042908	0.026532	0.047317
	0.04237	0.042832	0.026497	0.047395
	0.042322	0.04278	0.026339	0.047461
	0.042159	0.042772	0.026254	0.047476
	0.042144	0.042675	0.026244	0.047519
	0.042096	0.042661	0.026205	0.047615
	0.042023	0.04265	0.026144	0.047661
	0.041982	0.042618	0.02613	0.04777
	0.041916	0.042592	0.026077	0.047777
	0.041749	0.042587	0.026001	0.047793
	0.041661	0.042576	0.025949	0.047795
	0.041639	0.042533	0.025882	0.047824
	0.04147	0.042455	0.02582	0.047899
	0.041382	0.042362	0.025793	0.047987
	0.041356	0.042347	0.025784	0.04813
	0.041277	0.042281	0.025727	0.048144
	0.041271	0.042262	0.025621	0.04829
	0.041241	0.042207	0.025565	0.048478
	0.041226	0.042048	0.025551	0.048533
	0.04122	0.042037	0.025491	0.048551
	0.041207	0.042017	0.025467	0.048622
	0.041165	0.041973	0.025461	0.048852
	0.041068	0.041963	0.025418	0.048894
	0.040925	0.041919	0.0254	0.048915
	0.04085	0.041836	0.025272	0.049045
	0.040773	0.041816	0.025265	0.049217
	0.04059	0.041654	0.02524	0.049549
	0.040571	0.041573	0.025221	0.049703
	0.040332	0.041433	0.025185	0.049754
	0.040241	0.04143	0.025142	0.04978
	0.040169	0.041418	0.024985	0.049801
	0.04008	0.041405	0.024959	0.049873
	0.040032	0.041214	0.024855	0.049945
	0.039932	0.041214	0.024829	0.049951
	0.039781	0.041168	0.024637	0.049975
	0.03973	0.041163	0.024585	0.050067
	0.039705	0.041147	0.024423	0.050154
	0.039663	0.040985	0.024396	0.050448
	0.039661	0.040961	0.024392	0.050487
	0.039617	0.040935	0.024361	0.050638
	0.03942	0.040852	0.024322	0.050849
	0.039401	0.040834	0.024258	0.050884
	0.039344	0.040785	0.024242	0.051078
	0.039334	0.04071	0.024099	0.051089
	0.03909	0.04068	0.024075	0.051321
	0.039063	0.040673	0.023981	0.051393
	0.039032	0.040672	0.023875	0.052008
	0.038907	0.040662	0.023745	0.052044
	0.038898	0.040636	0.023644	0.05212
	0.038655	0.040629	0.023637	0.0524
	0.038632	0.04061	0.023559	0.052484
	0.038506	0.040598	0.02354	0.052658
	0.038499	0.040584	0.023496	0.052887
	0.038331	0.040555	0.023385	0.052888
	0.038304	0.040504	0.023247	0.053112
	0.038258	0.040495	0.023213	0.053172
	0.038139	0.040462	0.022945	0.053191
	0.038008	0.040443	0.022826	0.05332
	0.037985	0.040437	0.022805	0.053713
	0.037869	0.04039	0.022789	0.053763
	0.037868	0.040384	0.022779	0.053786
	0.037733	0.040314	0.022745	0.05407
	0.037636	0.040262	0.02273	0.054158
	0.037313	0.040206	0.022676	0.054173
	0.037246	0.040155	0.022632	0.054632
	0.03712	0.040083	0.022609	0.05495
	0.037028	0.040079	0.022591	0.054958
	0.036982	0.040042	0.022531	0.055011
	0.036914	0.03992	0.022447	0.055025
	0.036878	0.039907	0.022416	0.055057
	0.036864	0.0399	0.022334	0.05524
	0.036758	0.039862	0.022225	0.055448
	0.036751	0.039738	0.022143	0.055472
	0.036734	0.039737	0.022134	0.055658
	0.036684	0.03972	0.022099	0.055717
	0.036639	0.039648	0.021939	0.055852
	0.036623	0.039575	0.021847	0.056006
	0.036543	0.039443	0.021519	0.056067
	0.036437	0.039377	0.021494	0.056375
	0.036364	0.039317	0.021465	0.056583
	0.036271	0.039203	0.021445	0.056957
	0.036229	0.039192	0.021343	0.056996
	0.036058	0.039177	0.021305	0.057123
	0.035674	0.039165	0.021292	0.057151
	0.035657	0.039165	0.02129	0.057193
	0.035508	0.039131	0.021236	0.057222
	0.035499	0.039115	0.021229	0.057303
	0.035474	0.039102	0.021151	0.057377
	0.035436	0.039088	0.020915	0.057456
	0.035236	0.039067	0.020879	0.05751
	0.035229	0.038751	0.020753	0.058027
	0.035194	0.038705	0.020728	0.058176
	0.035193	0.038698	0.020719	0.058195
	0.035191	0.038558	0.020654	0.058391
	0.035134	0.038554	0.020582	0.058871
	0.035133	0.038548	0.020325	0.058936
	0.035088	0.038375	0.020196	0.059127
	0.035073	0.038369	0.020182	0.059229
	0.035048	0.038349	0.020182	0.059279
	0.035043	0.038224	0.020001	0.059432
	0.034974	0.038201		0.059934
	0.034941	0.038009		0.060039
	0.034934	0.037991		0.060054
	0.034913	0.037967		0.060285
	0.034831	0.037912		0.060346
	0.034752	0.037819		0.0604
	0.034674	0.037818		0.0606
	0.034656	0.037767		0.060654
	0.034578	0.037725		0.061125
	0.034536	0.037639		0.061335
	0.034511	0.037632		0.062289
	0.034504	0.037502		0.062336
	0.034406	0.037478		0.062339
	0.034308	0.03746		0.062467
	0.034258	0.037432		0.06249
	0.03425	0.03736		0.062814
	0.03422	0.037359		0.062962
	0.034176	0.037189		0.062964
	0.03413	0.037172		0.063006
	0.033807	0.037167		0.063049
	0.033744	0.03715		0.063143
	0.03371	0.03713		0.063197
	0.033652	0.037078		0.063216
	0.033633	0.037055		0.063422
	0.033565	0.037046		0.063487
	0.033532	0.036981		0.063487
	0.033512	0.036945		0.063539
	0.03349	0.036936		0.064267
	0.033482	0.03691		0.064289
	0.033467	0.036892		0.06435
	0.033467	0.036878		0.064471
	0.033386	0.036803		0.064584
	0.033361	0.036795		0.064777
	0.033356	0.036774		0.064904
	0.03335	0.036693		0.065098
	0.033289	0.036677		0.065107
	0.033285	0.036614		0.065168
	0.033278	0.036611		0.065351
	0.033182	0.036504		0.065623
	0.033167	0.036476		0.06574
	0.033162	0.036444		0.065746
	0.033162	0.036374		0.065764
	0.033063	0.036327		0.065811
	0.03304	0.036317		0.065862
	0.033036	0.036309		0.066221
	0.032968	0.036284		0.067411
	0.032938	0.036244		0.067418
	0.032913	0.036082		0.067447
	0.032888	0.03607		0.068322
	0.032884	0.036065		0.068559
	0.032814	0.035963		0.069574
	0.032768	0.035882		0.070466
	0.032631	0.035874		0.070617
	0.032473	0.035874		0.070675
	0.032457	0.035862		0.070985
	0.032441	0.035857		0.071185
	0.032354	0.035829		0.071222
	0.032327	0.035813		0.071343
	0.032213	0.035667		0.072013
	0.032204	0.035644		0.072251
	0.032196	0.035613		0.072283
	0.03216	0.035545		0.073046
	0.032103	0.035441		0.073117
	0.032101	0.035409		0.073552
	0.032082	0.035323		0.073864
	0.031969	0.03526		0.073866
	0.031949	0.035243		0.073927
	0.031867	0.035183		0.074115
	0.031827	0.035169		0.074415
	0.031746	0.035154		0.074806
	0.031682	0.035122		0.074867
	0.031676	0.035106		0.075005
	0.031659	0.035093		0.075496
	0.031562	0.035063		0.075834
	0.031521	0.035058		0.076025
	0.03148	0.035013		0.0762
	0.031374	0.034955		0.076222
	0.031365	0.034942		0.076334
	0.031328	0.03488		0.076481
	0.031263	0.034879		0.076886
	0.03123	0.034802		0.077061
	0.031187	0.034726		0.077076
	0.030817	0.034718		0.077774
	0.030772	0.034709		0.077977
	0.03075	0.034699		0.078106
	0.030722	0.034596		0.078329
	0.030623	0.034595		0.079321
	0.030609	0.034591		0.079453
	0.0306	0.034571		0.079455
	0.030506	0.034564		0.079477
	0.030486	0.034558		0.079514
	0.030455	0.034529		0.079585
	0.030423	0.034518		0.079589
	0.030308	0.034508		0.08065
	0.030278	0.034476		0.080778
	0.030232	0.034461		0.081016
	0.030225	0.034444		0.083809
	0.030208	0.034387		0.084426
	0.030077	0.034291		0.084548
	0.030042	0.034251		0.084569
	0.029976	0.034226		0.084863
	0.029949	0.034167		0.085231
	0.029919	0.03415		0.08537
	0.02986	0.034128		0.086178
	0.029824	0.034125		0.089969
	0.029789	0.034119		0.090615
	0.029704	0.034015		0.091693
	0.029627	0.034002		0.091848
	0.02954	0.03389		0.091858
	0.029539	0.03364		0.092311
	0.029496	0.03364		0.092658
	0.029383	0.033493		0.09368
	0.029326	0.033466		0.093779
	0.029321	0.033436		0.097131
	0.029253	0.033301		0.097423
	0.029221	0.033291		0.098259
	0.029217	0.033261		0.099727
	0.029121	0.03322		0.099869
	0.029112	0.033085		0.100781
	0.029044	0.033051		0.101814
	0.02903	0.03302		0.102623
	0.028983	0.032946		0.102637
	0.02891	0.032899		0.10316
	0.028818	0.032897		0.104253
	0.028794	0.032828		0.105097
	0.028618	0.032809		0.106092
	0.028593	0.032537		0.106741
	0.028573	0.03252		0.108891
	0.028502	0.032492		0.109757
	0.028385	0.032483		0.11529
	0.02838	0.032469		0.116836
	0.028374	0.032468		0.118945
	0.028329	0.032416		0.1229
	0.028177	0.032397		0.123609
	0.028143	0.03235		0.130719
	0.028116	0.032268		0.13415
	0.027968	0.032238		0.135817
	0.027863	0.032227		0.136457
	0.027722	0.032092		0.138243
	0.027604	0.032057		0.155541
	0.027561	0.03202		0.18609
	0.02743	0.032012		0.206659
	0.027417	0.032005
	0.027347	0.031985
	0.027319	0.031853
	0.027216	0.031815
	0.027174	0.031803
	0.027152	0.031675
	0.027108	0.031673
	0.0271	0.031654
	0.027005	0.031573
	0.026974	0.03157
	0.026896	0.031402
	0.026887	0.0314
	0.026712	0.03132
	0.026619	0.031316
	0.026556	0.031285
	0.026527	0.031284
	0.026441	0.031278
	0.026431	0.031258
	0.026283	0.031254
	0.026183	0.03121
	0.026168	0.031177
	0.02614	0.031162
	0.025972	0.031148
	0.025865	0.031147
	0.025844	0.031132
	0.025786	0.031125
	0.025773	0.030973
	0.025644	0.030959
	0.025608	0.030908
	0.025577	0.030877
	0.025573	0.030838
	0.025403	0.030807
	0.025386	0.030803
	0.025358	0.030779
	0.025255	0.030665
	0.025221	0.030606
	0.025085	0.030469
	0.024952	0.0304
	0.024925	0.030314
	0.024886	0.030224
	0.024855	0.030202
	0.024832	0.030073
	0.024832	0.030052
	0.024832	0.029947
	0.02483	0.029935
	0.024809	0.029884
	0.024748	0.029795
	0.024742	0.029739
	0.024728	0.029685
	0.024679	0.029647
	0.024528	0.02963
	0.024374	0.029568
	0.024321	0.029535
	0.024312	0.029492
	0.024139	0.029484
	0.024125	0.029465
	0.024056	0.029403
	0.023895	0.029402
	0.023892	0.029265
	0.023844	0.029086
	0.023704	0.029084
	0.02361	0.02905
	0.023346	0.029046
	0.023328	0.029013
	0.023178	0.029005
	0.023015	0.028944
	0.023004	0.028914
	0.02291	0.028884
	0.022793	0.028843
	0.022755	0.028832
	0.022642	0.028819
	0.022607	0.028779
	0.022545	0.028758
	0.022538	0.028662
	0.022528	0.028633
	0.022326	0.028617
	0.022274	0.028608
	0.022272	0.028584
	0.022257	0.028457
	0.02222	0.028448
	0.022212	0.028442
	0.022046	0.028358
	0.022029	0.02833
	0.022022	0.028322
	0.022002	0.028296
	0.021908	0.028227
	0.021875	0.028193
	0.02186	0.028152
	0.021645	0.028107
	0.021487	0.028099
	0.021478	0.027989
	0.021458	0.02798
	0.021448	0.02795
	0.021427	0.027865
	0.021236	0.027831
	0.021209	0.027779
	0.021209	0.027739
	0.021174	0.027697
	0.021126	0.027679
	0.021048	0.027641
	0.021048	0.027618
	0.020969	0.027494
	0.020963	0.027478
	0.020941	0.027454
	0.020923	0.027385
	0.020894	0.027378
	0.020874	0.027374
	0.020841	0.027334
	0.02068	0.027323
	0.020625	0.02728
	0.020544	0.02722
	0.020542	0.02722
	0.02053	0.027041
	0.020474	0.026993
	0.020284	0.026958
	0.020194	0.026947
		0.026929
		0.026922
		0.026897
		0.026881
		0.026846
		0.026766
		0.026719
		0.026665
		0.026634
		0.026582
		0.026545
		0.026498
		0.026467
		0.026434
		0.026288
		0.026043
		0.026031
		0.026002
		0.025995
		0.025971
		0.025951
		0.025899
		0.025874
		0.025841
		0.025818
		0.025749
		0.02572
		0.02571
		0.025676
		0.025647
		0.025561
		0.025539
		0.025443
		0.025414
		0.025341
		0.025292
		0.025265
		0.025214
		0.025195
		0.025189
		0.025172
		0.025158
		0.025111
		0.025031
		0.025019
		0.025018
		0.024973
		0.024943
		0.024767
		0.024681
		0.024639
		0.024637
		0.024634
		0.024633
		0.024615
		0.024568
		0.024557
		0.024551
		0.024431
		0.024338
		0.024312
		0.024291
		0.02429
		0.0242
		0.02416
		0.0241
		0.024061
		0.02406
		0.024054
		0.024031
		0.024022
		0.024012
		0.024008
		0.023898
		0.023864
		0.023787
		0.023751
		0.023749
		0.023696
		0.023628
		0.023576
		0.023529
		0.023457
		0.023432
		0.02314
		0.023137
		0.02311
		0.023101
		0.023062
		0.022996
		0.022996
		0.022953
		0.022949
		0.022931
		0.022759
		0.022669
		0.022639
		0.022636
		0.022465
		0.022445
		0.022363
		0.022313
		0.022079
		0.021867
		0.021863
		0.021839
		0.021822
		0.021795
		0.021771
		0.02177
		0.021717
		0.021685
		0.021676
		0.021652
		0.02163
		0.021615
		0.021606
		0.021595
		0.021579
		0.021546
		0.021448
		0.021432
		0.021422
		0.021409
		0.021374
		0.021336
		0.021296
		0.021286
		0.021268
		0.021265
		0.021234
		0.021197
		0.021105
		0.02105
		0.021048
		0.020934
		0.020931
		0.020894
		0.020863
		0.020836
		0.020822
		0.020749
		0.0207
		0.020443
		0.020155
		0.020106
		0.02009
