# Supplementary material for: Viral N protein hijacks deaminase-containing RNA granules to enhance SARS-CoV-2 mutagenesis
Source: EMBO J. 2024 Nov 20;43(24):6444–68. doi: 10.1038/s44318-024-00314-y (PMC11649915; doi:10.1038/s44318-024-00314-y)
Supplement: Supplementary file 15 — Source data Fig. 2 [file 44318_2024_314_MOESM15_ESM.zip › Figure 2/2K/SourceData_Fig2K.xlsx]

## Sheet: Sheet1
The condensate formation of N protein-deaminases complex promoted the mutational rate of indicated sites in spike gene
	S1 T23137C		S2 C23243T		S3 T23338C		S4 T23421C
	CTRL	AS	CTRL	AS	CTRL	AS	CTRL	AS
rep1	0	0.125471	0	0.110619	0	0.303951	0.37037	0.192678
rep2	0	0.139082	0	0.113379	0	0.103734	0	0.3
rep3	0	0.141243	0.204499	0.126582	0	0.119617	0	0.230681
	S5 T23459C		S6 T23584C		S7 G23608A		S8 G21641A
	CTRL	AS	CTRL	AS	CTRL	AS	CTRL	AS
rep1	0.383142	0.102987	0	0.335289	0	0.252951	0	0.292398
rep2	0.207469	0.102881	0	0.353357	0	0.178412	0	0.255102
rep3	0	0.119048	0.159744	0.197824	0.177936	0.1998	0	0.268097
