# Supplementary material for: Viral N protein hijacks deaminase-containing RNA granules to enhance SARS-CoV-2 mutagenesis
Source: EMBO J. 2024 Nov 20;43(24):6444–68. doi: 10.1038/s44318-024-00314-y (PMC11649915; doi:10.1038/s44318-024-00314-y)
Supplement: Supplementary file 15 — Source data Fig. 2 [file 44318_2024_314_MOESM15_ESM.zip › Figure 2/2E/SourceData_Fig2E.xlsx]

## Sheet: Sheet1
	CTRL			AS treatment
	rep1	rep2	rep3	rep1	rep2	rep3
A>G	311	296	283	354	350	333
C>T	212	218	202	260	259	255
