# Supplementary material for: Viral N protein hijacks deaminase-containing RNA granules to enhance SARS-CoV-2 mutagenesis
Source: EMBO J. 2024 Nov 20;43(24):6444–68. doi: 10.1038/s44318-024-00314-y (PMC11649915; doi:10.1038/s44318-024-00314-y)
Supplement: Supplementary file 16 — Source data Fig. 3 [file 44318_2024_314_MOESM16_ESM.zip]

Archive with 60 entries (55 files):
- Figure 3/
- __MACOSX/._Figure 3
- Figure 3/3B/
- __MACOSX/Figure 3/._3B
- Figure 3/3C/
- __MACOSX/Figure 3/._3C
- Figure 3/3D/
- __MACOSX/Figure 3/._3D
- Figure 3/3A/
- __MACOSX/Figure 3/._3A
- Figure 3/3B/SourceData_Fig3B_Hela G3BP dKO_sorbitol treatment_N protein_1.tif
- __MACOSX/Figure 3/3B/._SourceData_Fig3B_Hela G3BP dKO_sorbitol treatment_N protein_1.tif
- Figure 3/3B/SourceData_Fig3B_Hela G3BP dKO_sorbitol treatment_N protein_2.tif
- __MACOSX/Figure 3/3B/._SourceData_Fig3B_Hela G3BP dKO_sorbitol treatment_N protein_2.tif
- Figure 3/3B/SourceData_Fig3B_Hela G3BP dKO_DMSO_N protein.tif
- __MACOSX/Figure 3/3B/._SourceData_Fig3B_Hela G3BP dKO_DMSO_N protein.tif
- Figure 3/3B/SourceData_Fig3B_Hela WT_sorbitol treatment_nuclear.tif
- __MACOSX/Figure 3/3B/._SourceData_Fig3B_Hela WT_sorbitol treatment_nuclear.tif
- Figure 3/3B/SourceData_Fig3B_Hela WT_sorbitol treatment_G3BP1.tif
- __MACOSX/Figure 3/3B/._SourceData_Fig3B_Hela WT_sorbitol treatment_G3BP1.tif
- Figure 3/3B/SourceData_Fig3B_Hela WT_DMSO_N protein.tif
- __MACOSX/Figure 3/3B/._SourceData_Fig3B_Hela WT_DMSO_N protein.tif
- Figure 3/3B/SourceData_Fig3B_Hela G3BP dKO_sorbitol treatment_nuclear_2.tif
- __MACOSX/Figure 3/3B/._SourceData_Fig3B_Hela G3BP dKO_sorbitol treatment_nuclear_2.tif
- Figure 3/3B/SourceData_Fig3B_Hela G3BP dKO_sorbitol treatment_nuclear_1.tif
- __MACOSX/Figure 3/3B/._SourceData_Fig3B_Hela G3BP dKO_sorbitol treatment_nuclear_1.tif
- Figure 3/3B/SourceData_Fig3B_Hela WT_DMSO_nuclear.tif
- __MACOSX/Figure 3/3B/._SourceData_Fig3B_Hela WT_DMSO_nuclear.tif
- Figure 3/3B/SourceData_Fig3B_Hela G3BP dKO_sorbitol treatment_TIA1_2.tif
- __MACOSX/Figure 3/3B/._SourceData_Fig3B_Hela G3BP dKO_sorbitol treatment_TIA1_2.tif
- Figure 3/3B/SourceData_Fig3B_Hela WT_DMSO_G3BP1.tif
- __MACOSX/Figure 3/3B/._SourceData_Fig3B_Hela WT_DMSO_G3BP1.tif
- Figure 3/3B/SourceData_Fig3B_Hela G3BP dKO_DMSO_TIA1.tif
- __MACOSX/Figure 3/3B/._SourceData_Fig3B_Hela G3BP dKO_DMSO_TIA1.tif
- Figure 3/3B/SourceData_Fig3B_Hela G3BP dKO_sorbitol treatment_TIA1_1.tif
- __MACOSX/Figure 3/3B/._SourceData_Fig3B_Hela G3BP dKO_sorbitol treatment_TIA1_1.tif
- Figure 3/3B/SourceData_Fig3B_Hela WT_sorbitol treatment_N protein.tif
- __MACOSX/Figure 3/3B/._SourceData_Fig3B_Hela WT_sorbitol treatment_N protein.tif
- Figure 3/3B/SourceData_Fig3B_Hela G3BP dKO_DMSO_nuclear.tif
- __MACOSX/Figure 3/3B/._SourceData_Fig3B_Hela G3BP dKO_DMSO_nuclear.tif
- Figure 3/3C/SourceData_Fig3C.xlsx
- __MACOSX/Figure 3/3C/._SourceData_Fig3C.xlsx
- Figure 3/3D/SourceData_Fig3D.xlsx
- __MACOSX/Figure 3/3D/._SourceData_Fig3D.xlsx
- Figure 3/3A/SourceData_Fig3A_Hela G3BP dKO_AS treatment_A3G.tif
- __MACOSX/Figure 3/3A/._SourceData_Fig3A_Hela G3BP dKO_AS treatment_A3G.tif
- Figure 3/3A/SourceData_Fig3A_Hela G3BP dKO_AS treatment_N protein_left.tif
- __MACOSX/Figure 3/3A/._SourceData_Fig3A_Hela G3BP dKO_AS treatment_N protein_left.tif
- Figure 3/3A/SourceData_Fig3A_Hela WT_AS treatment_A3G.tif
- __MACOSX/Figure 3/3A/._SourceData_Fig3A_Hela WT_AS treatment_A3G.tif
- Figure 3/3A/SourceData_Fig3A_Hela G3BP dKO_AS treatment_N protein_right.tif
- __MACOSX/Figure 3/3A/._SourceData_Fig3A_Hela G3BP dKO_AS treatment_N protein_right.tif
- Figure 3/3A/SourceData_Fig3A_Hela WT_AS treatment_ADAR2.tif
- __MACOSX/Figure 3/3A/._SourceData_Fig3A_Hela WT_AS treatment_ADAR2.tif
- Figure 3/3A/SourceData_Fig3A_Hela WT_AS treatment_N protein_left.tif
- __MACOSX/Figure 3/3A/._SourceData_Fig3A_Hela WT_AS treatment_N protein_left.tif
- Figure 3/3A/SourceData_Fig3A_Hela WT_AS treatment_N protein_right.tif
- __MACOSX/Figure 3/3A/._SourceData_Fig3A_Hela WT_AS treatment_N protein_right.tif
- Figure 3/3A/SourceData_Fig3A_Hela G3BP dKO_AS treatment_ADAR2.tif
- __MACOSX/Figure 3/3A/._SourceData_Fig3A_Hela G3BP dKO_AS treatment_ADAR2.tif
