# Supplementary material for: Viral N protein hijacks deaminase-containing RNA granules to enhance SARS-CoV-2 mutagenesis
Source: EMBO J. 2024 Nov 20;43(24):6444–68. doi: 10.1038/s44318-024-00314-y (PMC11649915; doi:10.1038/s44318-024-00314-y)
Supplement: Supplementary file 16 — Source data Fig. 3 [file 44318_2024_314_MOESM16_ESM.zip › Figure 3/3C/SourceData_Fig3C.xlsx]

## Sheet: Sheet1
	WT	G3BP1/2 KO
rep1	0.9375	0.4
rep2	0.894737	0.391304
rep3	1	0.526316
rep4	0.947368	0.192308
rep5	1	0.166667
rep6	1	0.26087
rep7	0.916667	0.272727
rep8	0.923077	0.375
rep9	0.9375	0.411765
rep10	0.9	0.4
