# Supplementary material for: Viral N protein hijacks deaminase-containing RNA granules to enhance SARS-CoV-2 mutagenesis
Source: EMBO J. 2024 Nov 20;43(24):6444–68. doi: 10.1038/s44318-024-00314-y (PMC11649915; doi:10.1038/s44318-024-00314-y)
Supplement: Supplementary file 16 — Source data Fig. 3 [file 44318_2024_314_MOESM16_ESM.zip › Figure 3/3D/SourceData_Fig3D.xlsx]

## Sheet: Sheet1
	A>G				C>T
	WT	WT+AS	G3BP dKO	G3BP dKO+AS	WT	WT+AS	G3BP dKO	G3BP dKO+AS
rep1	1.04831	1.19326	1.03772	0.927802	1.00633	1.23418	1.03763	0.946454
rep2	0.997753	1.17978	1.03448	1.05065	1.03481	1.22943	1.00724	1.05499
rep3	0.953933	1.12247	0.927802	1.04418	0.958861	1.21044	0.955137	1.12012
