# Supplementary material for: Viral N protein hijacks deaminase-containing RNA granules to enhance SARS-CoV-2 mutagenesis
Source: EMBO J. 2024 Nov 20;43(24):6444–68. doi: 10.1038/s44318-024-00314-y (PMC11649915; doi:10.1038/s44318-024-00314-y)
Supplement: Supplementary file 17 — Source data Fig. 4 [file 44318_2024_314_MOESM17_ESM.zip]

Archive with 50 entries (40 files):
- Figure 4/
- __MACOSX/._Figure 4
- Figure 4/4E/
- __MACOSX/Figure 4/._4E
- Figure 4/4B/
- __MACOSX/Figure 4/._4B
- Figure 4/4J/
- __MACOSX/Figure 4/._4J
- Figure 4/4C/
- __MACOSX/Figure 4/._4C
- Figure 4/4D/
- __MACOSX/Figure 4/._4D
- Figure 4/4F/
- __MACOSX/Figure 4/._4F
- Figure 4/4H/
- __MACOSX/Figure 4/._4H
- Figure 4/4I/
- __MACOSX/Figure 4/._4I
- Figure 4/4G/
- __MACOSX/Figure 4/._4G
- Figure 4/4E/SourceData_Fig 4E_N WT_N protein.tif
- __MACOSX/Figure 4/4E/._SourceData_Fig 4E_N WT_N protein.tif
- Figure 4/4E/SourceData_Fig 4E_N WT_ADAR2.tif
- __MACOSX/Figure 4/4E/._SourceData_Fig 4E_N WT_ADAR2.tif
- Figure 4/4E/SourceData_Fig 4E_NF17A_N protein.tif
- __MACOSX/Figure 4/4E/._SourceData_Fig 4E_NF17A_N protein.tif
- Figure 4/4E/SourceData_Fig 4E_NF17A_ADAR2.tif
- __MACOSX/Figure 4/4E/._SourceData_Fig 4E_NF17A_ADAR2.tif
- Figure 4/4B/SourceData_Fig 4B_NF17A_N protein.tif
- __MACOSX/Figure 4/4B/._SourceData_Fig 4B_NF17A_N protein.tif
- Figure 4/4B/SourceData_Fig 4B_NF17A_G3BP1.tif
- __MACOSX/Figure 4/4B/._SourceData_Fig 4B_NF17A_G3BP1.tif
- Figure 4/4B/SourceData_Fig 4B_N WT_N protein.tif
- __MACOSX/Figure 4/4B/._SourceData_Fig 4B_N WT_N protein.tif
- Figure 4/4B/SourceData_Fig 4B_N WT_G3BP1.tif
- __MACOSX/Figure 4/4B/._SourceData_Fig 4B_N WT_G3BP1.tif
- Figure 4/4J/SourceData_Fig4J.xlsx
- __MACOSX/Figure 4/4J/._SourceData_Fig4J.xlsx
- Figure 4/4C/SourceData_Fig4C.xlsx
- __MACOSX/Figure 4/4C/._SourceData_Fig4C.xlsx
- Figure 4/4D/SourceData_Fig4D.pdf
- __MACOSX/Figure 4/4D/._SourceData_Fig4D.pdf
- Figure 4/4F/SourceData_Fig4F.xlsx
- __MACOSX/Figure 4/4F/._SourceData_Fig4F.xlsx
- Figure 4/4H/SourceData_Fig4H.xlsx
- __MACOSX/Figure 4/4H/._SourceData_Fig4H.xlsx
- Figure 4/4I/SourceData_Fig4I.xlsx
- __MACOSX/Figure 4/4I/._SourceData_Fig4I.xlsx
- Figure 4/4G/SourceData_Fig4G.xlsx
- __MACOSX/Figure 4/4G/._SourceData_Fig4G.xlsx
