# Supplementary material for: Viral N protein hijacks deaminase-containing RNA granules to enhance SARS-CoV-2 mutagenesis
Source: EMBO J. 2024 Nov 20;43(24):6444–68. doi: 10.1038/s44318-024-00314-y (PMC11649915; doi:10.1038/s44318-024-00314-y)
Supplement: Supplementary file 17 — Source data Fig. 4 [file 44318_2024_314_MOESM17_ESM.zip › Figure 4/4J/SourceData_Fig4J.xlsx]

## Sheet: Sheet1
	WT			WT+AS			F17A			F17A+AS
	rep1	rep2	rep3	rep1	rep2	rep3	rep1	rep2	rep3	rep1	rep2	rep3
C900T	1.83246	3.42972	2.51359	14.4799	13.8118	15.4296	3.11996	2.81481	1.99867	2.48105	2.39203	2.72715
A4870G	0	0	0	15.9544	15.3846	16.6667	0	0	0	0	0	0
C20270T	0	0	0	6.81818	7.37705	5.55556	0	0	0	0	0	0
G29528A	0.120773	0.612745	0.592417	10.8025	10.7407	11.4286	2.3427	1.12597	0.896861	0.559441	0.576369	2.18254
