# Supplementary material for: Viral N protein hijacks deaminase-containing RNA granules to enhance SARS-CoV-2 mutagenesis
Source: EMBO J. 2024 Nov 20;43(24):6444–68. doi: 10.1038/s44318-024-00314-y (PMC11649915; doi:10.1038/s44318-024-00314-y)
Supplement: Supplementary file 17 — Source data Fig. 4 [file 44318_2024_314_MOESM17_ESM.zip › Figure 4/4C/SourceData_Fig4C.xlsx]

## Sheet: Sheet1
	N protein	N protein F17A
rep1	5.34157	1.20141
rep2	6.78594	2.09967
rep3	6.66982	1.81956
rep4	6.8101	1.46609
rep5	6.83584	1.56181
rep6	6.41076	1.81665
rep7	7.23211	1.77313
rep8	6.64949	1.77868
rep9	6.33415	2.06059
rep10	6.67816	1.95516
rep11	6.32109	2.68425
rep12	5.98556	2.33749
rep13	6.88729	2.80815
rep14	6.22662	2.24512
rep15	6.36085	2.32167
rep16	7.20116	2.75248
rep17	6.80684	2.67806
rep18	6.8487	2.49923
rep19	6.61214	2.49465
rep20	7.26532	2.60752
