# Supplementary material for: Viral N protein hijacks deaminase-containing RNA granules to enhance SARS-CoV-2 mutagenesis
Source: EMBO J. 2024 Nov 20;43(24):6444–68. doi: 10.1038/s44318-024-00314-y (PMC11649915; doi:10.1038/s44318-024-00314-y)
Supplement: Supplementary file 17 — Source data Fig. 4 [file 44318_2024_314_MOESM17_ESM.zip › Figure 4/4F/SourceData_Fig4F.xlsx]

## Sheet: Sheet1
	WT	WT+AS	F17A	F17A+AS
rep1	17.3323	64.8203	12.4837	19.2593
rep2	34.5031	73.3454	32.2705	27.4949
rep3	50.8754	109.213	56.3576	50.654
