# Supplementary material for: Viral N protein hijacks deaminase-containing RNA granules to enhance SARS-CoV-2 mutagenesis
Source: EMBO J. 2024 Nov 20;43(24):6444–68. doi: 10.1038/s44318-024-00314-y (PMC11649915; doi:10.1038/s44318-024-00314-y)
Supplement: Supplementary file 17 — Source data Fig. 4 [file 44318_2024_314_MOESM17_ESM.zip › Figure 4/4H/SourceData_Fig4H.xlsx]

## Sheet: Sheet1
	WT			F17A
	rep1	rep2	rep3	rep1	rep2	rep3
A>G	0.577982	0.571865	0.582353	0.503158	0.458537	0.527273
C>T	0.701245	0.651163	0.682008	0.620567	0.63035	0.578261
G>A	0.603448	0.546667	0.582237	0.584211	0.593407	0.575972
T>C	0.653527	0.598814	0.649789	0.572052	0.577677	0.593407
