# Supplementary material for: Viral N protein hijacks deaminase-containing RNA granules to enhance SARS-CoV-2 mutagenesis
Source: EMBO J. 2024 Nov 20;43(24):6444–68. doi: 10.1038/s44318-024-00314-y (PMC11649915; doi:10.1038/s44318-024-00314-y)
Supplement: Supplementary file 17 — Source data Fig. 4 [file 44318_2024_314_MOESM17_ESM.zip › Figure 4/4I/SourceData_Fig4I.xlsx]

## Sheet: Sheet1
	WT			WT+AS			F17A			F17A+AS
	rep1	rep2	rep3	rep1	rep2	rep3	rep1	rep2	rep3	rep1	rep2	rep3
A>G	0.987805	0.977352	1.03484	1.54704	1.32753	1.55226	1.19301	0.938436	0.868552	0.798669	1.14309	1.02329
C>T	1.07415	0.889831	1.03602	1.95763	1.875	1.95763	1.11702	1.03404	0.848936	0.83617	1.15532	1.14255
G>A	1.01744	0.953488	1.02907	1.96512	1.70349	1.93605	1.10815	1.0782	0.813644	0.853577	0.868552	1.16306
T>C	1.02052	0.981641	0.99784	1.7527	1.5	1.71706	1.12715	1.09847	0.774379	0.857553	0.869025	1.22753
