# Supplementary material for: Viral N protein hijacks deaminase-containing RNA granules to enhance SARS-CoV-2 mutagenesis
Source: EMBO J. 2024 Nov 20;43(24):6444–68. doi: 10.1038/s44318-024-00314-y (PMC11649915; doi:10.1038/s44318-024-00314-y)
Supplement: Supplementary file 17 — Source data Fig. 4 [file 44318_2024_314_MOESM17_ESM.zip › Figure 4/4G/SourceData_Fig4G.xlsx]

## Sheet: Sheet1
	CTRL			AS treatment
	rep1	rep2	rep3	rep1	rep2	rep3
A>G （WT）	257	239	260	302	299	310
C>T（WT）	195	197	201	224	239	233
A>G （F17A）	266	276	237	250	245	284
C>T（F17A)	204	225	181	189	194	215
