# Supplementary material for: Viral N protein hijacks deaminase-containing RNA granules to enhance SARS-CoV-2 mutagenesis
Source: EMBO J. 2024 Nov 20;43(24):6444–68. doi: 10.1038/s44318-024-00314-y (PMC11649915; doi:10.1038/s44318-024-00314-y)
Supplement: Supplementary file 18 — Source data Fig. 5 [file 44318_2024_314_MOESM18_ESM.zip]

Archive with 70 entries (63 files):
- Figure 5/
- __MACOSX/._Figure 5
- Figure 5/5G/
- __MACOSX/Figure 5/._5G
- Figure 5/5F/
- __MACOSX/Figure 5/._5F
- Figure 5/5C/
- __MACOSX/Figure 5/._5C
- Figure 5/5D/
- __MACOSX/Figure 5/._5D
- Figure 5/5E/
- __MACOSX/Figure 5/._5E
- Figure 5/5B/
- __MACOSX/Figure 5/._5B
- Figure 5/5G/SourceData_Fig5G.xlsx
- __MACOSX/Figure 5/5G/._SourceData_Fig5G.xlsx
- Figure 5/5F/SourceData_Fig5F.xlsx
- __MACOSX/Figure 5/5F/._SourceData_Fig5F.xlsx
- Figure 5/5C/SourceData_Fig 5C_RBD1_G3BP1.tif
- __MACOSX/Figure 5/5C/._SourceData_Fig 5C_RBD1_G3BP1.tif
- Figure 5/5C/SourceData_Fig 5C_RBD2_N protein.tif
- __MACOSX/Figure 5/5C/._SourceData_Fig 5C_RBD2_N protein.tif
- Figure 5/5C/SourceData_Fig 5C_deaminase domain_G3BP1.tif
- __MACOSX/Figure 5/5C/._SourceData_Fig 5C_deaminase domain_G3BP1.tif
- Figure 5/5C/SourceData_Fig 5C_RBD2_ADAR2.tif
- __MACOSX/Figure 5/5C/._SourceData_Fig 5C_RBD2_ADAR2.tif
- Figure 5/5C/SourceData_Fig 5C_deaminase domain_N protein.tif
- __MACOSX/Figure 5/5C/._SourceData_Fig 5C_deaminase domain_N protein.tif
- Figure 5/5C/SourceData_Fig 5C_RBD1_N protein.tif
- __MACOSX/Figure 5/5C/._SourceData_Fig 5C_RBD1_N protein.tif
- Figure 5/5C/SourceData_Fig 5C_deaminase domain del_N protein.tif
- __MACOSX/Figure 5/5C/._SourceData_Fig 5C_deaminase domain del_N protein.tif
- Figure 5/5C/SourceData_Fig 5C_RBD2 del_ADAR2.tif
- __MACOSX/Figure 5/5C/._SourceData_Fig 5C_RBD2 del_ADAR2.tif
- Figure 5/5C/SourceData_Fig 5C_deaminase domain del_ADAR2.tif
- __MACOSX/Figure 5/5C/._SourceData_Fig 5C_deaminase domain del_ADAR2.tif
- Figure 5/5C/SourceData_Fig 5C_RBD1 del_ADAR2.tif
- __MACOSX/Figure 5/5C/._SourceData_Fig 5C_RBD1 del_ADAR2.tif
- Figure 5/5C/SourceData_Fig 5C_RBD2 del_G3BP1.tif
- __MACOSX/Figure 5/5C/._SourceData_Fig 5C_RBD2 del_G3BP1.tif
- Figure 5/5C/SourceData_Fig 5C_deaminase domain del_G3BP1.tif
- __MACOSX/Figure 5/5C/._SourceData_Fig 5C_deaminase domain del_G3BP1.tif
- Figure 5/5C/SourceData_Fig 5C_RBD1 del_G3BP1.tif
- __MACOSX/Figure 5/5C/._SourceData_Fig 5C_RBD1 del_G3BP1.tif
- Figure 5/5C/SourceData_Fig 5C_RBD1 del_N protein.tif
- __MACOSX/Figure 5/5C/._SourceData_Fig 5C_RBD1 del_N protein.tif
- Figure 5/5C/SourceData_Fig 5C_RBD2_G3BP1.tif
- __MACOSX/Figure 5/5C/._SourceData_Fig 5C_RBD2_G3BP1.tif
- Figure 5/5C/SourceData_Fig 5C_deaminase domain_ADAR2.tif
- __MACOSX/Figure 5/5C/._SourceData_Fig 5C_deaminase domain_ADAR2.tif
- Figure 5/5C/SourceData_Fig 5C_RBD2 del_N protein.tif
- __MACOSX/Figure 5/5C/._SourceData_Fig 5C_RBD2 del_N protein.tif
- Figure 5/5C/SourceData_Fig 5C_RBD1_ADAR2.tif
- __MACOSX/Figure 5/5C/._SourceData_Fig 5C_RBD1_ADAR2.tif
- Figure 5/5D/SourceData_Fig 5D_RNA _30s.tif
- __MACOSX/Figure 5/5D/._SourceData_Fig 5D_RNA _30s.tif
- Figure 5/5D/SourceData_Fig 5D_RNA _120s.tif
- __MACOSX/Figure 5/5D/._SourceData_Fig 5D_RNA _120s.tif
- Figure 5/5D/SourceData_Fig 5D_RNA _0s.tif
- __MACOSX/Figure 5/5D/._SourceData_Fig 5D_RNA _0s.tif
- Figure 5/5D/SourceData_Fig 5D_RNA _360s.tif
- __MACOSX/Figure 5/5D/._SourceData_Fig 5D_RNA _360s.tif
- Figure 5/5D/SourceData_Fig 5D_RNA _60s.tif
- __MACOSX/Figure 5/5D/._SourceData_Fig 5D_RNA _60s.tif
- Figure 5/5D/SourceData_Fig 5D_RNA _240s.tif
- __MACOSX/Figure 5/5D/._SourceData_Fig 5D_RNA _240s.tif
- Figure 5/5E/SourceData_Fig5E.xlsx
- __MACOSX/Figure 5/5E/._SourceData_Fig5E.xlsx
- Figure 5/5B/SourceData_Fig5B.pdf
- __MACOSX/Figure 5/5B/._SourceData_Fig5B.pdf
