# Supplementary material for: Viral N protein hijacks deaminase-containing RNA granules to enhance SARS-CoV-2 mutagenesis
Source: EMBO J. 2024 Nov 20;43(24):6444–68. doi: 10.1038/s44318-024-00314-y (PMC11649915; doi:10.1038/s44318-024-00314-y)
Supplement: Supplementary file 18 — Source data Fig. 5 [file 44318_2024_314_MOESM18_ESM.zip › Figure 5/5G/SourceData_Fig5G.xlsx]

## Sheet: Sheet1
	mCherry+ ADAR2-RBD1	N protein-mCherry+ ADAR2-RBD1
rep1	1.031	1.947
rep2	1.26	1.968
rep3	1.439	1.919
rep4	1.455	2.153
rep5	1.326	2.217
rep6	1.437	2.011
rep7	1.773	2.209
rep8	1.625	1.832
rep9	1.434	2.223
rep10	1.977	1.988
