# Supplementary material for: Viral N protein hijacks deaminase-containing RNA granules to enhance SARS-CoV-2 mutagenesis
Source: EMBO J. 2024 Nov 20;43(24):6444–68. doi: 10.1038/s44318-024-00314-y (PMC11649915; doi:10.1038/s44318-024-00314-y)
Supplement: Supplementary file 18 — Source data Fig. 5 [file 44318_2024_314_MOESM18_ESM.zip › Figure 5/5F/SourceData_Fig5F.xlsx]

## Sheet: Sheet1
Bleached
	rep1	rep2	rep3	rep4	rep5	rep6	rep7	rep8	rep9	rep10	rep11	rep12	rep13	rep14	rep15	rep16	rep17	rep18	rep19	rep20	rep21	rep22	rep23	rep24	rep25	rep26	rep27	rep28	rep29	rep30
-10	1	1	1	1	1	1	1	1	1	1	1	1	1	1	1	1	1	1	1	1	1	1	1	1	1	1	1	1	1	1
0	0.261992	0.22748	0.318728	0.311566	0.26264	0.255387	0.339047	0.230774	0.253705	0.17936	0.332219	0.271389	0.242334	0.283991	0.301092	0.264748	0.337371	0.145315	0.303442	0.263273	0.267215	0.298445	0.301466	0.251268	0.308713	0.235425	0.304173	0.250818	0.215345	0.202692
10	0.6532	0.583009	0.699318	0.708082	0.695014	0.698552	0.753248	0.624794	0.633429	0.563985	0.723439	0.695801	0.671676	0.696958	0.704751	0.654585	0.702358	0.58355	0.726154	0.663664	0.670292	0.681423	0.723071	0.663383	0.748942	0.710696	0.738029	0.730206	0.724716	0.662924
20	0.709302	0.668795	0.754928	0.781198	0.721334	0.735653	0.814715	0.696784	0.700162	0.628104	0.767617	0.739148	0.720146	0.728386	0.765987	0.738846	0.767382	0.629933	0.74873	0.708462	0.696703	0.727076	0.758021	0.71881	0.800512	0.782552	0.8004	0.790363	0.772716	0.764429
30	0.731153	0.696033	0.778087	0.816693	0.725683	0.741314	0.849505	0.718633	0.718622	0.638684	0.793462	0.752636	0.721587	0.738598	0.782791	0.766428	0.799278	0.655911	0.773347	0.742362	0.718029	0.751094	0.782829	0.749302	0.822776	0.830333	0.819209	0.828474	0.750823	0.773455
40	0.725297	0.695722	0.785146	0.830476	0.708307	0.732375	0.845905	0.716283	0.715422	0.612178	0.813546	0.743268	0.707852	0.73591	0.795934	0.777776	0.811151	0.648636	0.770337	0.741722	0.715599	0.757266	0.787022	0.75579	0.831543	0.842661	0.826506	0.832503	0.713998	0.765817
50	0.733643	0.70485	0.789504	0.835238	0.709271	0.730544	0.865712	0.721827	0.701546	0.585171	0.812511	0.738632	0.693241	0.71744	0.791799	0.786501	0.802038	0.605808	0.730192	0.697251	0.676111	0.741721	0.757508	0.734043	0.830899	0.833983	0.834349	0.820159	0.697406	0.756224
60	0.72602	0.699823	0.796582	0.848551	0.702165	0.72571	0.865215	0.717037	0.692502	0.566068	0.805074	0.721548	0.672365	0.703373	0.786249	0.775604	0.765602	0.55493	0.668164	0.637694	0.622629	0.711472	0.715017	0.700918	0.828162	0.819522	0.841113	0.792844	0.659615	0.736669
70	0.725437	0.698328	0.796278	0.859134	0.692166	0.71822	0.87603	0.719408	0.679733	0.541952	0.808723	0.711463	0.655022	0.694403	0.783566	0.770543	0.762439	0.531855	0.646	0.614888	0.599413	0.693731	0.691185	0.679485	0.816194	0.798956	0.833889	0.775094	0.654352	0.732981
80	0.715844	0.693163	0.78676	0.853967	0.679576	0.707271	0.862684	0.710031	0.662572	0.520195	0.803591	0.701243	0.637966	0.677467	0.774395	0.771356	0.750107	0.512801	0.623359	0.590039	0.57603	0.673349	0.676523	0.657839	0.820178	0.800673	0.8364	0.773672	0.66165	0.748401
90	0.673221	0.641243	0.771767	0.861333	0.63142	0.659158	0.857518	0.661834	0.649969	0.496483	0.804066	0.686108	0.61956	0.654158	0.772492	0.770882	0.740472	0.501792	0.60653	0.583269	0.56237	0.669735	0.664355	0.661966	0.829509	0.819283	0.839771	0.785677	0.641971	0.736001
100	0.643927	0.614208	0.750506	0.852742	0.594992	0.633199	0.855828	0.635786	0.627265	0.470897	0.793982	0.662225	0.591829	0.630261	0.756578	0.76269	0.729272	0.488162	0.587768	0.570655	0.54379	0.657414	0.648556	0.650282	0.829921	0.819382	0.849028	0.785078	0.616552	0.716039
110	0.617699	0.584535	0.735041	0.850505	0.552312	0.597836	0.851221	0.609734	0.595586	0.443766	0.77243	0.631781	0.554046	0.602527	0.724098	0.730685	0.726237	0.473993	0.581543	0.558972	0.528377	0.6435	0.634542	0.634861	0.851955	0.857877	0.860882	0.822377	0.616762	0.720042
Unbleached
	rep1	rep2	rep3	rep4	rep5	rep6	rep7	rep8	rep9	rep10	rep11	rep12	rep13	rep14	rep15	rep16	rep17	rep18	rep19	rep20	rep21	rep22	rep23	rep24	rep25	rep26	rep27	rep28	rep29	rep30
-10	1	1	1	1	1	1	1	1	1	1	1	1	1	1	1	1	1	1	1	1	1	1	1	1	1	1	1	1	1	1
0	0.95128	0.974201	0.957449	0.946442	0.968706	0.937603	0.939646	0.949103	0.977856	0.983862	0.97792	0.964211	0.991276	0.97792	0.978795	0.986079	0.968962	0.986112	0.983425	0.963802	0.973479	0.986034	0.981895	0.976032	0.984558	0.979406	0.975877	0.974202	0.98113	0.968471
10	0.922288	0.97645	0.93487	0.898116	0.959487	0.897298	0.881796	0.903075	0.951802	0.999665	0.95907	0.936548	0.973407	0.984386	0.981063	0.962578	0.959804	0.957219	0.976521	0.989076	0.962036	0.972552	0.962392	0.967572	0.97051	0.978302	0.962951	0.966188	0.974107	0.956533
20	0.903683	0.967058	0.906307	0.8802	0.927646	0.875097	0.84386	0.860539	0.945382	1.01269	0.96287	0.925749	0.962432	0.973013	0.974984	0.942903	0.914513	0.93098	0.976173	0.982757	0.935431	0.968537	0.946011	0.991356	0.968661	0.963994	0.977052	0.970858	0.969834	0.931868
30	0.892432	0.962741	0.894257	0.868731	0.913806	0.864041	0.819506	0.839201	0.913229	1.02352	0.946707	0.912551	0.957241	0.962237	0.96687	0.941813	0.91247	0.930212	0.969243	0.982522	0.92792	0.970247	0.931935	0.996536	0.989024	0.980139	0.980851	0.975813	0.957077	0.874581
40	0.870209	0.956855	0.876007	0.837013	0.897867	0.829788	0.771651	0.802449	0.888699	1.03773	0.94009	0.884607	0.947876	0.956455	0.964196	0.932756	0.888569	0.916189	0.970364	0.978645	0.908836	0.964409	0.91944	0.996428	0.971739	0.969234	0.966142	0.964871	0.954876	0.820128
50	0.866794	0.94628	0.861154	0.834363	0.885164	0.82124	0.76172	0.790366	0.862897	1.05437	0.920785	0.859145	0.931199	0.936398	0.950723	0.894644	0.818115	0.872924	0.943659	0.963081	0.857731	0.961221	0.930079	0.97368	0.967215	0.955071	0.950653	0.948248	0.951223	0.789117
60	0.857183	0.934539	0.859226	0.820757	0.870787	0.803349	0.747445	0.761721	0.834616	1.05278	0.894378	0.834429	0.910981	0.896766	0.918478	0.850792	0.73495	0.811728	0.908697	0.935205	0.786706	0.969163	0.961162	0.95285	0.946453	0.943621	0.953899	0.939208	0.956	0.753218
70	0.849932	0.923956	0.844732	0.81077	0.858761	0.792469	0.725183	0.747848	0.817531	1.06042	0.884164	0.815088	0.897969	0.884179	0.902323	0.827469	0.695262	0.77563	0.889239	0.926601	0.749621	0.963193	0.949604	0.91344	0.9389	0.930778	0.934164	0.917465	0.940677	0.732224
80	0.83204	0.911049	0.828106	0.78537	0.845992	0.781811	0.704747	0.73265	0.789738	1.05429	0.864423	0.789278	0.887162	0.864541	0.87761	0.797087	0.662475	0.744533	0.868913	0.916665	0.722474	0.956979	0.946651	0.913928	0.918025	0.913731	0.922455	0.915248	0.937753	0.742671
90	0.789059	0.890725	0.778804	0.737533	0.798403	0.719848	0.627717	0.660073	0.763192	1.05719	0.844477	0.773844	0.887287	0.84874	0.870987	0.789282	0.638091	0.729161	0.862342	0.904392	0.699292	0.957388	0.937	0.919904	0.919832	0.912409	0.923135	0.912975	0.942882	0.712645
100	0.7584	0.866462	0.746281	0.699577	0.767246	0.681832	0.582335	0.61326	0.733863	1.05618	0.821111	0.746189	0.86043	0.831297	0.856753	0.770611	0.612073	0.705304	0.846346	0.892737	0.67524	0.963857	0.934575	0.919739	0.916427	0.912025	0.91296	0.911127	0.934646	0.671693
110	0.725168	0.841174	0.708449	0.664822	0.733164	0.644148	0.534922	0.565999	0.688655	1.03276	0.781194	0.700822	0.819071	0.820038	0.840636	0.752717	0.590203	0.681841	0.825215	0.886675	0.655262	0.955121	0.920499	0.948813	0.923203	0.924624	0.92034	0.928077	0.9313	0.675502
