# Supplementary material for: Viral N protein hijacks deaminase-containing RNA granules to enhance SARS-CoV-2 mutagenesis
Source: EMBO J. 2024 Nov 20;43(24):6444–68. doi: 10.1038/s44318-024-00314-y (PMC11649915; doi:10.1038/s44318-024-00314-y)
Supplement: Supplementary file 18 — Source data Fig. 5 [file 44318_2024_314_MOESM18_ESM.zip › Figure 5/5E/SourceData_Fig5E.xlsx]

## Sheet: Sheet1
	0 s	30 s	60 s	120 s	300 s	360 s
rep1	0.023479	0.078094	0.108877	0.48345	0.640572	1
rep2	0.0817381	0.160398	0.24141	0.670657	0.608498	1
rep3	0.119227	0.227724	0.296356	0.400025	0.736221	1
rep4	0.104852	0.220001	0.316756	0.67935	0.55792	1
rep5	0.353382	0.499015	0.623123	0.392812	1.06984	1
