# Supplementary material for: Viral N protein hijacks deaminase-containing RNA granules to enhance SARS-CoV-2 mutagenesis
Source: EMBO J. 2024 Nov 20;43(24):6444–68. doi: 10.1038/s44318-024-00314-y (PMC11649915; doi:10.1038/s44318-024-00314-y)
Supplement: Supplementary file 19 — Source data Fig. 6 [file 44318_2024_314_MOESM19_ESM.zip]

Archive with 62 entries (56 files):
- Figure 6/
- __MACOSX/._Figure 6
- Figure 6/6F/
- __MACOSX/Figure 6/._6F
- Figure 6/6G/
- __MACOSX/Figure 6/._6G
- Figure 6/6E/
- __MACOSX/Figure 6/._6E
- Figure 6/6D/
- __MACOSX/Figure 6/._6D
- Figure 6/6C/
- __MACOSX/Figure 6/._6C
- Figure 6/6F/SourceData_Fig6F.xlsx
- __MACOSX/Figure 6/6F/._SourceData_Fig6F.xlsx
- Figure 6/6G/SourceData_Fig6G.xlsx
- __MACOSX/Figure 6/6G/._SourceData_Fig6G.xlsx
- Figure 6/6E/SourceData_Fig6E.xlsx
- __MACOSX/Figure 6/6E/._SourceData_Fig6E.xlsx
- Figure 6/6D/SourceData_Fig 6D_Hela WT_SARS-CoV-2_G3BP1.tif
- __MACOSX/Figure 6/6D/._SourceData_Fig 6D_Hela WT_SARS-CoV-2_G3BP1.tif
- Figure 6/6D/SourceData_Fig 6D_Hela WT_MERS-CoV_N protein_2.tif
- __MACOSX/Figure 6/6D/._SourceData_Fig 6D_Hela WT_MERS-CoV_N protein_2.tif
- Figure 6/6D/SourceData_Fig 6D_Hela WT_MERS-CoV_N protein_1.tif
- __MACOSX/Figure 6/6D/._SourceData_Fig 6D_Hela WT_MERS-CoV_N protein_1.tif
- Figure 6/6D/SourceData_Fig 6D_Hela WT_Civet-CoV_N protein.tif
- __MACOSX/Figure 6/6D/._SourceData_Fig 6D_Hela WT_Civet-CoV_N protein.tif
- Figure 6/6D/SourceData_Fig 6D_Hela WT_SARS-CoV_A3G.tif
- __MACOSX/Figure 6/6D/._SourceData_Fig 6D_Hela WT_SARS-CoV_A3G.tif
- Figure 6/6D/SourceData_Fig 6D_Hela WT_MERS-CoV_G3BP1_2.tif
- __MACOSX/Figure 6/6D/._SourceData_Fig 6D_Hela WT_MERS-CoV_G3BP1_2.tif
- Figure 6/6D/SourceData_Fig 6D_Hela WT_Pangolin-CoV_N protein.tif
- __MACOSX/Figure 6/6D/._SourceData_Fig 6D_Hela WT_Pangolin-CoV_N protein.tif
- Figure 6/6D/SourceData_Fig 6D_Hela WT_MERS-CoV_G3BP1_1.tif
- __MACOSX/Figure 6/6D/._SourceData_Fig 6D_Hela WT_MERS-CoV_G3BP1_1.tif
- Figure 6/6D/SourceData_Fig 6D_Hela WT_Bat-CoV_N protein.tif
- __MACOSX/Figure 6/6D/._SourceData_Fig 6D_Hela WT_Bat-CoV_N protein.tif
- Figure 6/6D/SourceData_Fig 6D_Hela WT_SARS-CoV_N protein.tif
- __MACOSX/Figure 6/6D/._SourceData_Fig 6D_Hela WT_SARS-CoV_N protein.tif
- Figure 6/6D/SourceData_Fig 6D_Hela WT_MERS-CoV_A3G_1.tif
- __MACOSX/Figure 6/6D/._SourceData_Fig 6D_Hela WT_MERS-CoV_A3G_1.tif
- Figure 6/6D/SourceData_Fig 6D_Hela WT_SARS-CoV_G3BP1.tif
- __MACOSX/Figure 6/6D/._SourceData_Fig 6D_Hela WT_SARS-CoV_G3BP1.tif
- Figure 6/6D/SourceData_Fig 6D_Hela WT_Civet-CoV_G3BP1.tif
- __MACOSX/Figure 6/6D/._SourceData_Fig 6D_Hela WT_Civet-CoV_G3BP1.tif
- Figure 6/6D/SourceData_Fig 6D_Hela WT_MERS-CoV_A3G_2.tif
- __MACOSX/Figure 6/6D/._SourceData_Fig 6D_Hela WT_MERS-CoV_A3G_2.tif
- Figure 6/6D/SourceData_Fig 6D_Hela WT_Civet-CoV_A3G.tif
- __MACOSX/Figure 6/6D/._SourceData_Fig 6D_Hela WT_Civet-CoV_A3G.tif
- Figure 6/6D/SourceData_Fig 6D_Hela WT_Bat-CoV_G3BP1.tif
- __MACOSX/Figure 6/6D/._SourceData_Fig 6D_Hela WT_Bat-CoV_G3BP1.tif
- Figure 6/6D/SourceData_Fig 6D_Hela WT_Bat-CoV_A3G.tif
- __MACOSX/Figure 6/6D/._SourceData_Fig 6D_Hela WT_Bat-CoV_A3G.tif
- Figure 6/6D/SourceData_Fig 6D_Hela WT_Pangolin-CoV_A3G.tif
- __MACOSX/Figure 6/6D/._SourceData_Fig 6D_Hela WT_Pangolin-CoV_A3G.tif
- Figure 6/6D/SourceData_Fig 6D_Hela WT_SARS-CoV-2_N protein.tif
- __MACOSX/Figure 6/6D/._SourceData_Fig 6D_Hela WT_SARS-CoV-2_N protein.tif
- Figure 6/6D/SourceData_Fig 6D_Hela WT_SARS-CoV-2_A3G.tif
- __MACOSX/Figure 6/6D/._SourceData_Fig 6D_Hela WT_SARS-CoV-2_A3G.tif
- Figure 6/6D/SourceData_Fig 6D_Hela WT_Pangolin-CoV_G3BP1.tif
- __MACOSX/Figure 6/6D/._SourceData_Fig 6D_Hela WT_Pangolin-CoV_G3BP1.tif
- Figure 6/6C/SourceData_Fig6C.pdf
- __MACOSX/Figure 6/6C/._SourceData_Fig6C.pdf
