# Supplementary material for: Viral N protein hijacks deaminase-containing RNA granules to enhance SARS-CoV-2 mutagenesis
Source: EMBO J. 2024 Nov 20;43(24):6444–68. doi: 10.1038/s44318-024-00314-y (PMC11649915; doi:10.1038/s44318-024-00314-y)
Supplement: Supplementary file 19 — Source data Fig. 6 [file 44318_2024_314_MOESM19_ESM.zip › Figure 6/6F/SourceData_Fig6F.xlsx]

## Sheet: Sheet1
mRNA of N protein from MERS-CoV
	CTRL			AS treatment
	rep1	rep2	rep3	rep1	rep2	rep3
A>G	1.03922	0.985294	0.97549	1.10784	1.09314	1.07353
C>T	1.26506	0.86747	0.86747	1.08434	0.975904	1.19277
We are presenting the values of fold change, which are calculated by normalizing to the average value of the control group. As a result, the number of SNVs (C>T) is identical in replicate 2 and replicate 3 of the CTRL group. Consequently, their normalized values are the same.
The number of SNVs with A>G/C>T mutations was normalized to the number of control group.
mRNA of N protein from SARS-CoV
	CTRL			AS treatment
	rep1	rep2	rep3	rep1	rep2	rep3
A>G	0.98452	1.02632	0.989164	1.20743	1.20743	1.25387
C>T	0.9	0.8	1.3	2.25	1.65	1.75
We are presenting the values of fold change, which are calculated by normalizing to the average value of the control group. As a result, the number of SNVs (A>G) is identical in replicate 1 and replicate 2 of the AS treatment group. Consequently, their normalized values are the same.
