# Supplementary material for: Viral N protein hijacks deaminase-containing RNA granules to enhance SARS-CoV-2 mutagenesis
Source: EMBO J. 2024 Nov 20;43(24):6444–68. doi: 10.1038/s44318-024-00314-y (PMC11649915; doi:10.1038/s44318-024-00314-y)
Supplement: Supplementary file 19 — Source data Fig. 6 [file 44318_2024_314_MOESM19_ESM.zip › Figure 6/6G/SourceData_Fig6G.xlsx]

## Sheet: Sheet1
mRNA of N protein from MERS-CoV				mRNA of N protein from SARS-CoV
A>G		C>T		A>G		C>T
CTRL	AS treatment	CTRL	AS treatment	CTRL	AS treatment	CTRL	AS treatment
0.362666	0.593906	0.040177	0.052507	0.450495	0.890945	0.034972	0.060527
0.360971	0.473984	0.063238	0.053407	0.357805	0.570172	0.038068	0.056975
0.230003	0.372745	0.032048	0.030426	0.298546	0.443497	0.042419	0.055066
0.229095	0.342822	0.041826	0.03845	0.282266	0.383055	0.039541	0.054993
0.22224	0.320336	0.033993	0.045645	0.255777	0.381858	0.036038	0.051448
0.215827	0.308435	0.03338	0.044476	0.249727	0.374269	0.036446	0.051107
0.214856	0.276285	0.032731	0.035749	0.239985	0.366479	0.037875	0.048729
0.190743	0.266099	0.03174	0.054855	0.231698	0.346255	0.036017	0.04729
0.178987	0.26344	0.054562	0.036945	0.228294	0.341777	0.034113	0.047281
0.178784	0.246703	0.046713	0.030242	0.225734	0.335711	0.042117	0.046816
0.175204	0.240964	0.035294	0.030096	0.220881	0.317424	0.040433	0.046094
0.174385	0.239609	0.03288	0.031864	0.207555	0.308555	0.030905	0.045607
0.172391	0.223906	0.037465	0.074651	0.199913	0.288958	0.041976	0.045537
0.169824	0.221961	0.039379	0.053362	0.19821	0.283777	0.053416	0.042449
0.164028	0.211891	0.066471	0.095704	0.189519	0.282429	0.038012	0.040054
0.163371	0.207066	0.05033	0.038981	0.183259	0.278317	0.034307	0.039448
0.160466	0.20475	0.045592	0.042511	0.180668	0.277404	0.051567	0.039158
0.159467	0.197964	0.038052	0.03827	0.169258	0.276941	0.030351	0.039063
0.158217	0.197855	0.044518	0.033131	0.169147	0.267698	0.044773	0.038976
0.156348	0.19504	0.040928	0.031463	0.167216	0.267674	0.033526	0.038956
0.153158	0.192387	0.099549	0.030063	0.164726	0.258879	0.03606	0.038136
0.149138	0.188822	0.041051	0.038226	0.163517	0.258765	0.033422	0.038058
0.147171	0.177738	0.039604	0.03799	0.161466	0.257007	0.043101	0.037216
0.143018	0.177402	0.040371	0.0387	0.160629	0.256264	0.03879	0.037189
0.13899	0.175327	0.033156	0.048771	0.149723	0.244342	0.030305	0.036275
0.136147	0.170221	0.063588	0.030772	0.148228	0.242671	0.037709	0.034376
0.133114	0.168231	0.033661	0.030995	0.146834	0.239168	0.033435	0.034367
0.131153	0.167832	0.0309	0.041907	0.146704	0.230974	0.032349	0.033721
0.12837	0.167557	0.03259	0.066905	0.14593	0.228397	0.039437	0.033506
0.125567	0.164671	0.045902	0.030969	0.143818	0.220003	0.039918	0.032876
0.119693	0.161413	0.046948	0.046425	0.143694	0.215159	0.035795	0.032468
0.119533	0.161092	0.033329	0.055574	0.137039	0.212684	0.0358	0.032284
0.119007	0.158612	0.045795	0.041507	0.1321	0.207848	0.031468	0.03216
0.11711	0.155551	0.037075	0.040282	0.129649	0.206256	0.036554	0.031842
0.116944	0.151592	0.039639	0.038839	0.128364	0.204154	0.047425	0.031776
0.110778	0.150584	0.035937	0.038595	0.128192	0.201595	0.031062	0.031728
0.11033	0.149995	0.057493	0.046309	0.127834	0.200822	0.043213	0.031669
0.109643	0.14894	0.04252	0.030634	0.126576	0.19904	0.036707	0.031439
0.108234	0.147524	0.033432	0.031509	0.126428	0.197735	0.046703	0.031387
0.107296	0.143949	0.033215	0.042404	0.125701	0.196411	0.032073	0.031377
0.105691	0.141476	0.052712	0.040775	0.12538	0.195848	0.034824	0.031213
0.105319	0.140647	0.039934	0.082568	0.122761	0.195349	0.040997	0.031158
0.105113	0.140095	0.034953	0.050768	0.122482	0.195249	0.036382	0.031109
0.104705	0.138655	0.037094	0.038785	0.121607	0.189176	0.050649	0.031085
0.103566	0.13795	0.045608	0.038473	0.119345	0.188964	0.036206	0.031039
0.103017	0.136724	0.032251	0.038869	0.117845	0.188798	0.050439	0.040816
0.1027	0.13459	0.060051	0.037972	0.116308	0.187735	0.042162	0.038484
0.102396	0.13292	0.080925	0.046313	0.110387	0.185754	0.044222	0.048492
0.101878	0.132591	0.038331	0.048728	0.108533	0.185035	0.032048	0.036324
0.101362	0.131608	0.038781	0.039487	0.108323	0.183856	0.030137	0.035088
0.095623	0.1315	0.032884	0.040229	0.107997	0.179441	0.031502	0.042597
0.095355	0.130732	0.043785	0.031417	0.106604	0.179334	0.03785	0.04401
0.094584	0.129292	0.032859	0.047026	0.105982	0.173215	0.031359	0.039457
0.092633	0.127267	0.044217	0.031827	0.105715	0.171784	0.031768	0.038859
0.092274	0.127214	0.032434	0.030294	0.105576	0.170732	0.038419	0.032289
0.092028	0.127077	0.038536	0.049776	0.105324	0.170576	0.034337	0.039962
0.091575	0.125556	0.033228	0.050125	0.104398	0.17001	0.030037	0.040067
0.09114	0.124	0.032776	0.039288	0.104308	0.168878	0.030581	0.04074
0.090513	0.123633	0.061366	0.034775	0.103067	0.16568	0.030529	0.033364
0.089465	0.123401	0.034863	0.033411	0.101285	0.164641	0.031167	0.034956
0.089336	0.121773	0.034463	0.036496	0.100402	0.164258		0.030909
0.08807	0.121163	0.038236	0.035002	0.099891	0.159503		0.039592
0.087762	0.117428	0.030781	0.035686	0.099166	0.159464		0.055586
0.087659	0.11605	0.030982	0.035887	0.09736	0.159248		0.035286
0.08671	0.11534	0.03046	0.031149	0.097056	0.158849		0.030562
0.086632	0.113355	0.033719	0.04998	0.096228	0.158492		0.03084
0.085996	0.112782	0.033488	0.041767	0.095039	0.156178		0.038183
0.08426	0.11213	0.031221	0.032602	0.093962	0.152628		0.037111
0.08168	0.111845	0.030625	0.052433	0.093665	0.150742		0.031451
0.080762	0.111049	0.044703	0.042458	0.093096	0.148823		0.034716
0.080118	0.110742	0.032719	0.168492	0.092747	0.142086		0.043565
0.08	0.110619	0.048012	0.042481	0.092623	0.141945		0.033442
0.078787	0.109187	0.091199	0.044067	0.091375	0.14138		0.035252
0.077984	0.10884	0.034659	0.036395	0.090948	0.138249		0.035193
0.07758	0.107388	0.042827	0.052199	0.089557	0.13703		0.045914
0.077114	0.107135	0.031641	0.052049	0.088939	0.13624		0.030769
0.076839	0.106585	0.079369	0.099838	0.08673	0.136126		0.041468
0.076565	0.103373	0.040517	0.032683	0.085324	0.135279		0.053242
0.076072	0.103359	0.035791	0.044282	0.084674	0.132856		0.03125
0.075994	0.100465	0.042499	0.042203	0.084493	0.131368		0.062121
0.075592	0.100063	0.043411	0.030006	0.083328	0.130639		0.049407
0.075116	0.0998	0.039174	0.030087	0.083117	0.130081		0.036249
0.07419	0.098071	0.030675	0.030042	0.083045	0.127749		0.033655
0.073971	0.097771		0.039051	0.08297	0.126412		0.034141
0.073701	0.094548		0.030294	0.082927	0.125257		0.033164
0.073443	0.092999		0.04207	0.082813	0.124058		0.03211
0.073368	0.092251		0.041859	0.082713	0.12385		0.035292
0.072739	0.091884		0.045336	0.082629	0.122399		0.043137
0.072531	0.091818		0.04977	0.081376	0.122349		0.043391
0.072432	0.090837		0.04908	0.079177	0.118548		0.039923
0.072411	0.090596			0.079173	0.117957		0.036678
0.072228	0.090325			0.078976	0.116803		0.032576
0.071933	0.087839			0.077686	0.116092		0.032082
0.071638	0.087741			0.0776	0.115097		0.036122
0.070432	0.087136			0.076923	0.114653		0.030391
0.068762	0.086244			0.075966	0.114504		0.043684
0.068009	0.08616			0.075811	0.111305		0.060551
0.067976	0.085708			0.075472	0.109998		0.056634
0.067122	0.085179			0.075437	0.108009		0.0319
0.065876	0.08412			0.075245	0.106183		0.032376
0.065665	0.084034			0.074597	0.104732		0.031486
0.065611	0.083417			0.073863	0.104583		0.030111
0.065509	0.082879			0.073247	0.104402		0.030271
0.065332	0.082534			0.072124	0.104312		0.035306
0.065322	0.081984			0.071187	0.103923		0.049603
0.065062	0.081348			0.070764	0.103759		0.030483
0.0647	0.077519			0.070604	0.102734		0.035635
0.064599	0.07699			0.068394	0.101138		0.034783
0.064346	0.076874			0.067135	0.101027		0.033549
0.063796	0.075607			0.064946	0.098834		0.036748
0.063062	0.075261			0.063924	0.098369		0.040519
0.06267	0.074683			0.063881	0.098336		0.041505
0.062051	0.074587			0.063832	0.097688		0.057154
0.061176	0.074349			0.063557	0.097605
0.060823	0.072787			0.062999	0.094437
0.060397	0.072105			0.062657	0.094266
0.059177	0.071114			0.061837	0.094184
0.05892	0.070204			0.061442	0.094103
0.05878	0.070192			0.061241	0.09246
0.058373	0.069233			0.060799	0.091127
0.058324	0.06919			0.060564	0.090127
0.057139	0.06914			0.059756	0.08919
0.056754	0.068705			0.059701	0.089141
0.05628	0.068143			0.059569	0.088757
0.056237	0.067999			0.059322	0.087712
0.055424	0.067769			0.059051	0.086633
0.055396	0.06756			0.058516	0.086383
0.054574	0.066952			0.058487	0.086219
0.054526	0.066947			0.058455	0.086192
0.053883	0.066934			0.058134	0.085285
0.053814	0.066747			0.05784	0.085106
0.053792	0.06521			0.057571	0.084596
0.053268	0.065083			0.05753	0.084545
0.053124	0.064683			0.057525	0.083535
0.053123	0.063345			0.056415	0.083434
0.053116	0.063171			0.056347	0.083029
0.052092	0.062441			0.053367	0.082223
0.051867	0.06199			0.052989	0.080393
0.050582	0.061964			0.052819	0.079381
0.049205	0.061526			0.052718	0.079372
0.04878	0.061463			0.052426	0.078753
0.048316	0.060909			0.052175	0.07827
0.048054	0.060017			0.052069	0.076555
0.047982	0.05985			0.051672	0.074694
0.047965	0.059737			0.05133	0.074337
0.047916	0.05951			0.051253	0.074202
0.047286	0.058241			0.050905	0.074166
0.046726	0.057988			0.050607	0.07416
0.04672	0.056679			0.050494	0.073676
0.046528	0.05618			0.049704	0.073524
0.046459	0.055767			0.049623	0.073429
0.04629	0.055432			0.049537	0.072842
0.04626	0.054897			0.049372	0.072592
0.045836	0.054413			0.048685	0.072424
0.045809	0.054032			0.048466	0.07232
0.045396	0.053843			0.047529	0.071845
0.045363	0.053146			0.047501	0.071465
0.04534	0.052916			0.047315	0.07038
0.04514	0.052896			0.045539	0.070083
0.045116	0.052615			0.04529	0.069444
0.045083	0.052285			0.04523	0.068888
0.044967	0.051351			0.045159	0.068871
0.044723	0.050968			0.044901	0.068786
0.044281	0.050923			0.044492	0.068339
0.043873	0.050911			0.044482	0.06805
0.0431	0.050113			0.044353	0.0677
0.042212	0.049044			0.043866	0.066951
0.041967	0.04791			0.042763	0.06689
0.041563	0.047183			0.042523	0.066099
0.041356	0.047143			0.042232	0.065429
0.041334	0.046948			0.041907	0.065141
0.041135	0.046921			0.041645	0.064564
0.041012	0.046624			0.041322	0.064558
0.040992	0.046046			0.041233	0.064506
0.040582	0.045956			0.040835	0.064
0.040106	0.045429			0.040455	0.063348
0.040038	0.04531			0.04012	0.063211
0.039995	0.045295			0.040012	0.062676
0.039979	0.044603			0.039135	0.061506
0.039293	0.042983			0.038844	0.061472
0.039105	0.042872			0.037089	0.061318
0.039083	0.042199			0.036485	0.061007
0.038971	0.04203			0.036393	0.060833
0.038938	0.041982			0.036275	0.060533
0.038917	0.041754			0.036268	0.059797
0.038595	0.041606			0.035965	0.059788
0.038582	0.041013			0.035895	0.059559
0.038334	0.040667			0.035687	0.059027
0.038073	0.040177			0.035656	0.058977
0.037327	0.039422			0.0356	0.057504
0.037023	0.038722			0.035261	0.057354
0.037005	0.038655			0.035172	0.055821
0.036914	0.038353			0.034896	0.055599
0.036676	0.038318			0.034626	0.05542
0.036171	0.038251			0.034594	0.054863
0.035596	0.038144			0.034373	0.054855
0.035351	0.038016			0.034302	0.054339
0.035106	0.037679			0.034014	0.054264
0.034739	0.037541			0.033823	0.054059
0.033952	0.037453			0.033625	0.053805
0.033813	0.037235			0.03348	0.053685
0.033688	0.037046			0.033219	0.053595
0.033474	0.036853			0.03308	0.0534
0.033335	0.03604			0.033073	0.051746
0.033333	0.035884			0.032962	0.051616
0.032682	0.035596			0.032893	0.051558
0.032633	0.035448			0.03201	0.050847
0.03218	0.034956			0.031841	0.050347
0.031886	0.03469			0.031305	0.050292
0.031556	0.034379			0.030629	0.049929
0.031129	0.034282			0.03034	0.049632
0.031111	0.034126			0.030243	0.049152
0.284316	0.033757			0.431182	0.049044
0.263246	0.033666			0.381394	0.049
0.242298	0.033662			0.366325	0.048876
0.214968	0.033127			0.272427	0.048516
0.19769	0.032755			0.256097	0.048221
0.188822	0.032431			0.231525	0.047624
0.188568	0.032272			0.226359	0.047341
0.188427	0.031969			0.220955	0.047281
0.175347	0.031473			0.211462	0.046981
0.174938	0.031387			0.210736	0.046658
0.168827	0.031377			0.210688	0.046649
0.165307	0.031049			0.209191	0.045704
0.159236	0.030912			0.208182	0.045641
0.152014	0.030896			0.200935	0.045256
0.149261	0.409443			0.1997	0.044358
0.143151	0.392481			0.197755	0.043722
0.136015	0.34613			0.189262	0.043619
0.135731	0.314498			0.187244	0.042589
0.132769	0.311909			0.186533	0.042508
0.132275	0.272189			0.18346	0.041532
0.131388	0.271816			0.181329	0.041152
0.129643	0.245324			0.174119	0.041098
0.12874	0.23483			0.172298	0.040854
0.126335	0.221038			0.171661	0.040394
0.125284	0.217757			0.169075	0.040358
0.124681	0.217741			0.168496	0.039949
0.122094	0.213863			0.167705	0.039392
0.119195	0.211289			0.166126	0.039203
0.117641	0.207802			0.164334	0.038034
0.116189	0.200535			0.163519	0.038023
0.116026	0.195548			0.160089	0.037799
0.114181	0.193719			0.157025	0.037255
0.112076	0.190528			0.153965	0.035756
0.110198	0.187283			0.153205	0.035043
0.110037	0.181901			0.151961	0.034849
0.109373	0.181196			0.148774	0.033639
0.108496	0.180799			0.147095	0.033253
0.107256	0.180273			0.143553	0.032284
0.106188	0.178614			0.140845	0.032276
0.105432	0.164578			0.135777	0.031873
0.104992	0.163783			0.133374	0.031812
0.104972	0.162646			0.132758	0.031437
0.10411	0.160752			0.132296	0.031427
0.103859	0.159744			0.132213	0.031316
0.101952	0.159532			0.13069	0.031287
0.101523	0.159019			0.130666	0.031148
0.10062	0.158684			0.126551	0.031136
0.100306	0.157215			0.125851	0.030551
0.100242	0.155144			0.125255	0.904938
0.097999	0.154004			0.123539	0.511636
0.096749	0.153846			0.121276	0.483377
0.096479	0.153139			0.120856	0.479464
0.0962	0.150797			0.120549	0.468442
0.095951	0.149899			0.119964	0.459643
0.094269	0.147043			0.118887	0.452489
0.093648	0.146825			0.118703	0.371747
0.093448	0.1443			0.11763	0.370087
0.092937	0.143949			0.11718	0.359497
0.090857	0.14373			0.116992	0.355677
0.089655	0.14245			0.116661	0.343193
0.088445	0.13986			0.112928	0.342466
0.088106	0.139789			0.112704	0.332779
0.087709	0.139502			0.111274	0.332414
0.086806	0.138953			0.108284	0.319579
0.086676	0.138607			0.106984	0.30814
0.085441	0.137049			0.106396	0.305737
0.084763	0.136283			0.105491	0.303746
0.082226	0.13492			0.104243	0.283257
0.082039	0.133772			0.103199	0.280899
0.080533	0.131329			0.102785	0.260335
0.08016	0.129324			0.102244	0.251991
0.078653	0.129109			0.101333	0.247232
0.076548	0.12889			0.100794	0.245979
0.076336	0.127918			0.099947	0.243546
0.076273	0.12689			0.098982	0.242005
0.075924	0.126079			0.097077	0.237893
0.075537	0.123338			0.096081	0.233322
0.075449	0.11992			0.094352	0.231616
0.075031	0.119591			0.092032	0.231452
0.075023	0.118192			0.09201	0.230617
0.073801	0.115329			0.090721	0.228562
0.07322	0.112837			0.090061	0.22707
0.072103	0.109802			0.089659	0.226461
0.072052	0.108976			0.088768	0.215872
0.07161	0.108865			0.088709	0.215856
0.071596	0.108834			0.088443	0.215539
0.070968	0.10816			0.08414	0.20932
0.069182	0.107643			0.083937	0.205986
0.068458	0.106965			0.083857	0.202799
0.06808	0.106284			0.083152	0.198139
0.068077	0.105857			0.082334	0.194139
0.066534	0.105733			0.081972	0.193128
0.066369	0.105128			0.081739	0.192249
0.066192	0.104275			0.08143	0.188642
0.06584	0.104022			0.081396	0.187431
0.065048	0.103881			0.080241	0.183993
0.064959	0.103377			0.079891	0.182482
0.064502	0.102683			0.079165	0.181384
0.063829	0.102114			0.079107	0.180104
0.063136	0.098292			0.077817	0.178538
0.062966	0.095808			0.077094	0.177069
0.062746	0.094967			0.076955	0.175747
0.062582	0.094679			0.076035	0.172393
0.06257	0.09351			0.075997	0.17203
0.061536	0.093421			0.075732	0.17162
0.061224	0.093097			0.074206	0.168262
0.061162	0.092327			0.073077	0.167811
0.060232	0.091547			0.072852	0.166868
0.060145	0.089629			0.071755	0.165918
0.060114	0.089597			0.0711	0.16591
0.059261	0.08941			0.069975	0.165769
0.059145	0.085434			0.069776	0.16372
0.058599	0.085308			0.069225	0.163099
0.058582	0.085251			0.068874	0.162486
0.058568	0.084166			0.068729	0.161962
0.057155	0.083814			0.067648	0.161843
0.05705	0.083229			0.067367	0.158322
0.056902	0.083072			0.067367	0.157596
0.055982	0.082816			0.067137	0.155602
0.054964	0.081766			0.067124	0.154714
0.054891	0.077399			0.066733	0.152646
0.054827	0.076953			0.066571	0.14899
0.053725	0.076825			0.066404	0.147097
0.053585	0.07515			0.065861	0.145587
0.053215	0.07475			0.065347	0.144493
0.051793	0.074603			0.065297	0.143193
0.05154	0.074285			0.064812	0.142974
0.051409	0.073801			0.064061	0.141603
0.051295	0.073602			0.063536	0.140845
0.05123	0.073026			0.063495	0.140373
0.051174	0.072833			0.061952	0.139414
0.050659	0.072562			0.061518	0.135978
0.0501	0.071928			0.061364	0.135845
0.049606	0.071361			0.06123	0.135501
0.049193	0.071245			0.060729	0.135341
0.049094	0.070721			0.059927	0.135227
0.048759	0.069276			0.059756	0.134714
0.048659	0.068768			0.059749	0.133323
0.0486	0.068722			0.058997	0.133245
0.048044	0.068564			0.058951	0.132042
0.047608	0.068273			0.058769	0.131868
0.046846	0.067829			0.058323	0.130597
0.046736	0.067827			0.05828	0.130503
0.04646	0.06777			0.05754	0.128471
0.046204	0.067107			0.057304	0.126754
0.045422	0.066896			0.056364	0.126273
0.045313	0.066306			0.056127	0.124772
0.044993	0.065746			0.055793	0.124262
0.044574	0.065351			0.055757	0.12289
0.044002	0.064986			0.055714	0.120192
0.043995	0.064325			0.055594	0.119863
0.043828	0.063654			0.055593	0.117903
0.042859	0.063485			0.055191	0.113814
0.041775	0.063445			0.055135	0.113738
0.041513	0.062919			0.054835	0.113527
0.041423	0.062529			0.05441	0.113507
0.04125	0.061881			0.054065	0.113239
0.041005	0.061767			0.053619	0.113134
0.04042	0.06115			0.053447	0.112528
0.039886	0.060042			0.05264	0.110779
0.0395	0.05997			0.052618	0.108406
0.039417	0.05946			0.05243	0.106952
0.039052	0.059432			0.05211	0.106944
0.038992	0.059172			0.052083	0.106232
0.038485	0.058921			0.050882	0.105097
0.038295	0.058384			0.05038	0.103503
0.037924	0.05787			0.05026	0.102362
0.037873	0.057455			0.049803	0.100993
0.037844	0.05743			0.049588	0.100668
0.03766	0.057411			0.048788	0.099764
0.037559	0.057192			0.048522	0.098825
0.037397	0.056754			0.047893	0.098232
0.036434	0.055121			0.04773	0.097409
0.036135	0.054573			0.047533	0.096061
0.035837	0.054013			0.047522	0.095584
0.034788	0.053505			0.047273	0.094836
0.034508	0.053234			0.045754	0.094712
0.034444	0.053036			0.045478	0.093589
0.0343	0.052687			0.045457	0.092937
0.034297	0.052334			0.043313	0.091861
0.034239	0.05184			0.043066	0.091075
0.033557	0.05168			0.043056	0.090978
0.033332	0.051151			0.042708	0.09009
0.033331	0.05113			0.042285	0.089465
0.033219	0.051			0.041167	0.088316
0.033186	0.050652			0.041026	0.088233
0.032911	0.050561			0.040615	0.087573
0.032893	0.050159			0.040382	0.08726
0.032569	0.04995			0.039036	0.086674
0.032471	0.049534			0.039007	0.084772
0.032298	0.049407			0.038964	0.084706
0.032103	0.04863			0.038958	0.084338
0.031995	0.048508			0.038168	0.084182
0.031917	0.048045			0.038083	0.083836
0.031516	0.047547			0.037784	0.08341
0.031508	0.047241			0.03743	0.082088
0.031281	0.045351			0.036777	0.081159
0.031088	0.045106			0.036373	0.081159
0.031081	0.044795			0.036195	0.081059
0.03064	0.043951			0.03616	0.079578
0.030409	0.043745			0.035924	0.078891
0.278194	0.043029			0.035665	0.0772
0.231896	0.043002			0.034471	0.076818
0.188951	0.041667			0.03417	0.076407
0.175122	0.041662			0.034106	0.076358
0.175045	0.041233			0.034048	0.075969
0.162175	0.040351			0.033926	0.075848
0.150332	0.039704			0.033712	0.075182
0.149781	0.039417			0.033117	0.074975
0.148562	0.039396			0.032893	0.074875
0.147943	0.039017			0.032587	0.074843
0.146886	0.0387			0.032452	0.073972
0.144798	0.03865			0.032041	0.073469
0.143848	0.038536			0.031856	0.073038
0.138848	0.038502			0.031794	0.072615
0.137925	0.037839			0.031602	0.071429
0.133616	0.037817			0.031026	0.0712
0.133197	0.037675			0.030877	0.070197
0.133052	0.037499			0.030752	0.06904
0.124759	0.037486			0.030254	0.068859
0.124206	0.037387			0.030078	0.068464
0.122549	0.037272			0.535608	0.067312
0.121593	0.03724			0.384054	0.06696
0.121552	0.037042			0.37192	0.066834
0.121454	0.036704			0.272707	0.06639
0.11888	0.036183			0.267767	0.066072
0.118516	0.035821			0.266705	0.065295
0.11815	0.034404			0.262553	0.065025
0.117044	0.034235			0.238554	0.06398
0.116347	0.033486			0.228408	0.063933
0.108672	0.032642			0.21723	0.06388
0.108409	0.032222			0.215095	0.061359
0.1051	0.031599			0.202114	0.061312
0.104428	0.031473			0.197311	0.060817
0.104191	0.031333			0.192642	0.060772
0.10282	0.030858			0.188235	0.060653
0.102674	0.030672			0.183091	0.0598
0.101405	0.312761			0.175359	0.059786
0.09886	0.312406			0.174743	0.059371
0.098833	0.309624			0.174304	0.058789
0.098824	0.297056			0.173002	0.057301
0.097871	0.279516			0.167922	0.056126
0.097561	0.267078			0.167232	0.05454
0.094273	0.265925			0.164078	0.052757
0.093114	0.223297			0.163899	0.052609
0.09088	0.221402			0.16308	0.052595
0.089276	0.218706			0.159299	0.05221
0.088952	0.217032			0.155612	0.052116
0.088838	0.211817			0.148482	0.051858
0.08757	0.208615			0.146145	0.051664
0.087449	0.208008			0.143395	0.051361
0.087362	0.206271			0.142869	0.05048
0.086333	0.194373			0.138576	0.050474
0.08555	0.194157			0.13809	0.050344
0.082527	0.193865			0.138048	0.049689
0.082427	0.193204			0.136898	0.049501
0.08188	0.188728			0.136879	0.048642
0.081779	0.188193			0.134616	0.047748
0.079394	0.179023			0.1342	0.047416
0.078387	0.171999			0.134063	0.045471
0.07837	0.171985			0.128899	0.045459
0.077939	0.168652			0.125464	0.045286
0.077775	0.168581			0.122873	0.044715
0.077606	0.166346			0.1221	0.04459
0.077559	0.162826			0.122003	0.044571
0.076615	0.161204			0.118533	0.044429
0.075683	0.160998			0.116713	0.044287
0.074294	0.15448			0.115566	0.044174
0.07418	0.15257			0.115081	0.043979
0.073906	0.152368			0.114056	0.043057
0.073113	0.151216			0.113801	0.042955
0.072858	0.14771			0.112423	0.042909
0.072841	0.146628			0.111887	0.042758
0.072754	0.144945			0.111495	0.042436
0.071874	0.139845			0.110667	0.041594
0.071097	0.138203			0.109389	0.041587
0.071012	0.13769			0.108547	0.041498
0.071012	0.136215			0.107922	0.041459
0.070794	0.134807			0.106035	0.041
0.069865	0.131009			0.104729	0.04075
0.069306	0.128769			0.103178	0.040351
0.069293	0.128061			0.102311	0.03951
0.068987	0.125339			0.10171	0.039177
0.068799	0.124978			0.101678	0.038748
0.06846	0.12475			0.100873	0.038183
0.067547	0.124497			0.100857	0.037171
0.067132	0.124069			0.100649	0.037046
0.067079	0.119261			0.098009	0.036799
0.065012	0.11864			0.097691	0.036219
0.064848	0.11798			0.096413	0.035568
0.064839	0.117497			0.095249	0.035505
0.064572	0.116847			0.094581	0.035461
0.064229	0.116009			0.093443	0.035298
0.063284	0.112428			0.093188	0.034659
0.061802	0.112073			0.090474	0.033535
0.061793	0.111719			0.090162	0.033358
0.061769	0.111659			0.090136	0.033052
0.061646	0.111152			0.090009	0.032539
0.061378	0.110534			0.089906	0.03245
0.061168	0.109769			0.089457	0.032144
0.060637	0.108342			0.089357	0.032041
0.060491	0.107632			0.087401	0.031822
0.060271	0.107553			0.087104	0.031716
0.060008	0.106775			0.08678	0.031616
0.059663	0.106485			0.086164	0.030858
0.058605	0.104031			0.085172	0.030684
0.058517	0.103972			0.085008	0.030622
0.058032	0.102871			0.082807	0.030102
0.057326	0.102312			0.082084	1.00208
0.057298	0.101678			0.081326	0.517089
0.057024	0.099577			0.079558	0.515191
0.056502	0.09954			0.079247	0.514139
0.056386	0.098656			0.079151	0.501433
0.056067	0.095147			0.078667	0.458015
0.056022	0.094993			0.078282	0.445416
0.054923	0.094543			0.077568	0.440565
0.054629	0.093516			0.076903	0.430853
0.054588	0.093172			0.076515	0.419982
0.054299	0.093077			0.075443	0.413456
0.053834	0.093045			0.074534	0.379043
0.052783	0.090607			0.074418	0.372335
0.052557	0.090395			0.074065	0.372277
0.052508	0.09006			0.073533	0.36644
0.052481	0.09005			0.072013	0.344086
0.052323	0.090021			0.070953	0.325454
0.050408	0.089847			0.070633	0.322896
0.049928	0.08881			0.069878	0.319867
0.049356	0.087298			0.068761	0.315892
0.048902	0.086356			0.068283	0.314713
0.048895	0.086001			0.068275	0.305882
0.048841	0.085704			0.068114	0.30475
0.048664	0.085361			0.067882	0.303109
0.04821	0.084706			0.067269	0.299052
0.048135	0.083364			0.067104	0.29304
0.04787	0.080459			0.066015	0.289169
0.047561	0.080101			0.06566	0.285488
0.047477	0.079936			0.065419	0.282549
0.047165	0.079509			0.064137	0.28225
0.047111	0.078758			0.06352	0.272027
0.047093	0.07875			0.062986	0.271883
0.047026	0.078501			0.062758	0.271297
0.04641	0.07654			0.062625	0.25974
0.046303	0.076316			0.062472	0.25413
0.046113	0.075643			0.061564	0.251479
0.045549	0.074538			0.061364	0.248756
0.044448	0.073941			0.060563	0.248447
0.04422	0.07326			0.059513	0.24388
0.044207	0.072546			0.058983	0.243748
0.043058	0.072531			0.058517	0.241488
0.042571	0.072336			0.058103	0.235008
0.042483	0.07228			0.058064	0.232855
0.041894	0.071802			0.057643	0.230309
0.041828	0.071714			0.057594	0.219169
0.041715	0.070958			0.057529	0.216845
0.041565	0.070631			0.057033	0.216675
0.041522	0.070543			0.056853	0.210881
0.041288	0.070134			0.056767	0.209556
0.041019	0.06871			0.055882	0.208239
0.040791	0.068437			0.055525	0.204763
0.040779	0.067535			0.055241	0.204198
0.04073	0.065876			0.055177	0.199012
0.040582	0.065703			0.055021	0.19786
0.040352	0.064541			0.054203	0.19469
0.04008	0.064357			0.053972	0.194269
0.039223	0.064226			0.052984	0.193377
0.038953	0.063385			0.052544	0.191954
0.038941	0.063358			0.052474	0.189356
0.037965	0.06263			0.051813	0.188065
0.037234	0.062484			0.05122	0.187477
0.037044	0.062279			0.051059	0.183936
0.036936	0.060938			0.050712	0.181615
0.036757	0.060796			0.050582	0.181159
0.036422	0.060132			0.049215	0.17886
0.03641	0.059852			0.048681	0.177051
0.036084	0.059766			0.048347	0.175719
0.035892	0.059672			0.047642	0.175331
0.035018	0.05899			0.047436	0.17334
0.034837	0.055762			0.047136	0.17307
0.034005	0.054154			0.045932	0.170169
0.033559	0.054132			0.045656	0.167634
0.033515	0.053413			0.045548	0.159776
0.03348	0.053199			0.045397	0.159468
0.033188	0.053197			0.04498	0.159357
0.033114	0.053158			0.044979	0.159329
0.032977	0.05305			0.044464	0.158049
0.03228	0.052681			0.044427	0.157292
0.032182	0.052648			0.043225	0.155422
0.032169	0.052154			0.043197	0.154346
0.031853	0.052117			0.042672	0.154238
0.031822	0.051669			0.041368	0.152685
0.031808	0.051653			0.041261	0.148748
0.031627	0.051157			0.041198	0.148298
0.031484	0.050884			0.041124	0.145518
0.031458	0.050849			0.040655	0.144641
0.031277	0.0505			0.039886	0.142135
0.031188	0.050416			0.039803	0.141823
0.031008	0.050342			0.039231	0.141563
0.030916	0.049826			0.038887	0.140977
0.030822	0.049776			0.038739	0.134439
0.030328	0.048263			0.038377	0.13165
	0.047489			0.03803	0.129712
	0.047313			0.037802	0.128096
	0.047125			0.037711	0.126998
	0.046698			0.037684	0.125707
	0.046348			0.037358	0.125675
	0.04529			0.03734	0.125196
	0.045249			0.037209	0.124156
	0.045035			0.036994	0.123067
	0.043687			0.036948	0.120763
	0.043415			0.036943	0.120453
	0.043271			0.036452	0.119367
	0.042951			0.03598	0.118946
	0.042706			0.035804	0.117106
	0.042508			0.035682	0.116868
	0.042279			0.035074	0.116712
	0.041977			0.03452	0.116385
	0.041759			0.033893	0.115532
	0.041723			0.033639	0.112001
	0.040889			0.033448	0.111634
	0.040568			0.033386	0.110716
	0.040523			0.033381	0.110507
	0.040515			0.032598	0.110421
	0.040486			0.032422	0.109225
	0.040076			0.032154	0.10906
	0.040008			0.032138	0.108778
	0.039928			0.031883	0.107319
	0.039059			0.031756	0.105581
	0.038665			0.031614	0.105516
	0.036863			0.031356	0.103809
	0.036523			0.031207	0.103381
	0.036501			0.030783	0.101722
	0.035958			0.030511	0.101129
	0.035874			0.030289	0.100487
	0.035265			0.030268	0.100486
	0.035186				0.100122
	0.035108				0.0999
	0.034855				0.097855
	0.034608				0.097393
	0.034031				0.097153
	0.03399				0.097081
	0.033887				0.096849
	0.033621				0.096441
	0.03312				0.095611
	0.033007				0.093371
	0.032963				0.093204
	0.032888				0.09253
	0.032651				0.092116
	0.032557				0.091806
	0.032503				0.090481
	0.032489				0.090179
	0.032192				0.089552
	0.032041				0.086573
	0.031619				0.086553
	0.03082				0.086187
	0.030569				0.085822
	0.030334				0.085663
					0.085631
					0.085461
					0.084376
					0.082835
					0.082389
					0.081997
					0.081961
					0.081268
					0.081132
					0.080521
					0.080173
					0.079279
					0.077748
					0.077646
					0.076589
					0.076526
					0.07589
					0.075497
					0.074676
					0.07333
					0.072721
					0.072394
					0.072233
					0.072056
					0.071592
					0.069924
					0.0698
					0.069616
					0.068681
					0.068259
					0.067768
					0.067593
					0.067448
					0.067436
					0.06721
					0.065317
					0.064664
					0.064657
					0.064419
					0.064073
					0.063274
					0.062318
					0.062106
					0.061779
					0.061401
					0.060934
					0.060746
					0.060738
					0.060096
					0.059782
					0.059128
					0.058828
					0.058292
					0.058151
					0.057859
					0.057078
					0.055933
					0.055402
					0.05524
					0.055036
					0.054146
					0.054092
					0.054015
					0.053955
					0.053921
					0.053726
					0.053723
					0.053333
					0.052849
					0.052564
					0.052336
					0.051308
					0.051286
					0.050057
					0.050013
					0.049542
					0.048012
					0.047608
					0.047398
					0.046798
					0.046707
					0.04562
					0.045114
					0.045113
					0.045098
					0.044816
					0.044796
					0.04433
					0.043764
					0.043513
					0.04268
					0.042564
					0.041363
					0.04069
					0.04038
					0.039293
					0.039072
					0.038722
					0.038722
					0.03864
					0.038253
					0.038001
					0.037605
					0.037448
					0.037369
					0.037195
					0.036748
					0.036528
					0.03638
					0.036127
					0.036125
					0.035794
					0.035255
					0.033164
					0.032621
					0.032347
					0.032308
					0.032175
					0.031188
					0.031185
					0.030439
					0.030193
