# Supplementary material for: Viral N protein hijacks deaminase-containing RNA granules to enhance SARS-CoV-2 mutagenesis
Source: EMBO J. 2024 Nov 20;43(24):6444–68. doi: 10.1038/s44318-024-00314-y (PMC11649915; doi:10.1038/s44318-024-00314-y)
Supplement: Supplementary file 19 — Source data Fig. 6 [file 44318_2024_314_MOESM19_ESM.zip › Figure 6/6E/SourceData_Fig6E.xlsx]

## Sheet: Sheet1
	MERS -CoV	SARS -CoV-2	Bat -CoV	Pangolin -CoV	Civet -CoV	SARS -CoV
rep1	33.1579	80.3922	76.6467	97.4359	80.1242	81.25
rep2	19.3182	75.7962	97.7941	94.9721	74.8428	68
rep3	37.5796	77.7778	97.4684	83.9506	90.2542	91.0891
rep4	39.1304	73.5849	84.3284	85.2713	84.3137	88.1944
rep5	21.875	69.0909	73.6196	84.252	86.0215	79.661
rep6	34.6939	89.7849	85.6115	76.5101	94.8148	90.404
rep7	50.6024	98.6111	77.7778	79.0123	88.4817	91.1972
rep8	39.3064	77.2059	72.4832	89.6296	79.8913	62.5616
rep9	55.1724	85.3801	89.916	97.8495	88.601	98.9899
rep10	41.8182	96.3768	83.7209	90	95.3052	87.372
